# Supplementary material for: Direct Observation of Palladium Leaching from Pd/C by a Simple Method: X-ray Absorption Spectroscopy of Heterogeneous Mixtures
Source: ACS Omega. 2023 Jun 7;8(24):21787–92. doi: 10.1021/acsomega.3c01343 (PMC10286095; doi:10.1021/acsomega.3c01343)
Supplement: Supplementary file 2 — ao3c01343_si_002.zip [file ao3c01343_si_002.zip › Figure 7,8/22_RK_AirOx_25C_05N_slow_HCl_30min_41.qd]

  9809     KEK-PF   NW10A
 _slow_HCl_30min 20.12.12 7:10: - 20.12.12 7:11: Serial#KEKPF-NW10A_047961
 22_RK_AirOx_25C_05N_slow_HCl_30min                                              
 Ring :   6.5 GeV    50.0 mA -   50.0 mA
 Mono :   Si(311)       D=  1.63747 A    Initial angle=  9.00023 deg
 NW10A     Transmission( 2)   Repetition= 41     Points= 1654
 Param file : QXAFS(SYNC)     angle axis (*)     Block =    1

 Block      Init-Ang  Final-Ang     Step/deg     Time/s       Num
     1        9.00023   8.81728          ***       1.00      1654
 Ortec(-1)     NDCH = 3
  Angle(c)  Angle(o)    time/s         2         3
      Mode         0         0         1         2
    Offset         0         0    .00492    .00311
   9.00023   9.00023      1.00  2.284324  2.168269
   9.00013   9.00013      1.00  2.303014  2.182929
   9.00001   9.00001      1.00  2.303364  2.184789
   8.99990   8.99990      1.00  2.309654  2.193769
   8.99980   8.99980      1.00  2.310514  2.192879
   8.99968   8.99968      1.00  2.308044  2.189169
   8.99956   8.99956      1.00  2.309794  2.192009
   8.99945   8.99945      1.00  2.310454  2.192979
   8.99934   8.99934      1.00  2.310604  2.193779
   8.99923   8.99923      1.00  2.309374  2.195899
   8.99912   8.99912      1.00  2.308644  2.194229
   8.99901   8.99901      1.00  2.307554  2.192859
   8.99891   8.99891      1.00  2.308434  2.193549
   8.99880   8.99880      1.00  2.308904  2.195429
   8.99868   8.99868      1.00  2.293624  2.179699
   8.99857   8.99857      1.00  2.309564  2.199079
   8.99847   8.99847      1.00  2.308584  2.194969
   8.99836   8.99836      1.00  2.308484  2.196149
   8.99825   8.99825      1.00  2.306044  2.193199
   8.99813   8.99813      1.00  2.306604  2.196649
   8.99803   8.99803      1.00  2.308204  2.193819
   8.99792   8.99792      1.00  2.306184  2.194449
   8.99781   8.99781      1.00  2.305074  2.194399
   8.99770   8.99770      1.00  2.305224  2.193309
   8.99760   8.99760      1.00  2.304274  2.192869
   8.99749   8.99749      1.00  2.309444  2.196919
   8.99738   8.99738      1.00  2.306784  2.195189
   8.99727   8.99727      1.00  2.309494  2.197839
   8.99716   8.99716      1.00  2.307464  2.195379
   8.99706   8.99706      1.00  2.306454  2.194469
   8.99695   8.99695      1.00  2.291854  2.182709
   8.99684   8.99684      1.00  2.306574  2.197949
   8.99674   8.99674      1.00  2.304824  2.195029
   8.99664   8.99664      1.00  2.304284  2.199129
   8.99652   8.99652      1.00  2.306874  2.199469
   8.99642   8.99642      1.00  2.301404  2.195519
   8.99632   8.99632      1.00  2.306704  2.199129
   8.99622   8.99622      1.00  2.304824  2.198049
   8.99610   8.99610      1.00  2.307724  2.200469
   8.99600   8.99600      1.00  2.304444  2.204799
   8.99590   8.99590      1.00  2.303964  2.200419
   8.99580   8.99580      1.00  2.303334  2.199969
   8.99570   8.99570      1.00  2.303104  2.197669
   8.99560   8.99560      1.00  2.303254  2.196749
   8.99550   8.99550      1.00  2.285594  2.181129
   8.99540   8.99540      1.00  2.303594  2.196819
   8.99529   8.99529      1.00  2.305954  2.202349
   8.99519   8.99519      1.00  2.304004  2.197729
   8.99509   8.99509      1.00  2.306914  2.201569
   8.99499   8.99499      1.00  2.304414  2.199659
   8.99488   8.99488      1.00  2.305064  2.197349
   8.99477   8.99477      1.00  2.304814  2.200209
   8.99467   8.99467      1.00  2.301424  2.198819
   8.99457   8.99457      1.00  2.299834  2.200429
   8.99446   8.99446      1.00  2.302674  2.197099
   8.99435   8.99435      1.00  2.303074  2.198679
   8.99423   8.99423      1.00  2.301184  2.195319
   8.99412   8.99412      1.00  2.302794  2.200009
   8.99401   8.99401      1.00  2.286684  2.186069
   8.99390   8.99390      1.00  2.303074  2.200869
   8.99379   8.99379      1.00  2.303284  2.199339
   8.99367   8.99367      1.00  2.301514  2.199899
   8.99355   8.99355      1.00  2.302984  2.200189
   8.99344   8.99344      1.00  2.300034  2.197849
   8.99334   8.99334      1.00  2.302474  2.201719
   8.99322   8.99322      1.00  2.301744  2.199739
   8.99310   8.99310      1.00  2.299584  2.200039
   8.99298   8.99298      1.00  2.300194  2.201479
   8.99287   8.99287      1.00  2.298234  2.199819
   8.99277   8.99277      1.00  2.302524  2.200969
   8.99265   8.99265      1.00  2.300434  2.204109
   8.99254   8.99254      1.00  2.300364  2.202549
   8.99244   8.99244      1.00  2.293604  2.195309
   8.99233   8.99233      1.00  2.300204  2.201599
   8.99221   8.99221      1.00  2.296724  2.202559
   8.99210   8.99210      1.00  2.297444  2.202779
   8.99199   8.99199      1.00  2.300494  2.206079
   8.99188   8.99188      1.00  2.296114  2.202089
   8.99177   8.99177      1.00  2.299424  2.203879
   8.99166   8.99166      1.00  2.297494  2.201549
   8.99155   8.99155      1.00  2.299264  2.202799
   8.99145   8.99145      1.00  2.299744  2.201249
   8.99134   8.99134      1.00  2.300674  2.202579
   8.99122   8.99122      1.00  2.300094  2.202469
   8.99112   8.99112      1.00  2.297814  2.202679
   8.99100   8.99100      1.00  2.294114  2.197819
   8.99089   8.99089      1.00  2.292354  2.196859
   8.99077   8.99077      1.00  2.281714  2.186979
   8.99066   8.99066      1.00  2.297434  2.199459
   8.99055   8.99055      1.00  2.297624  2.201029
   8.99043   8.99043      1.00  2.299264  2.208359
   8.99031   8.99031      1.00  2.294924  2.201349
   8.99020   8.99020      1.00  2.301424  2.206599
   8.99008   8.99008      1.00  2.295394  2.202839
   8.98996   8.98996      1.00  2.294834  2.201399
   8.98984   8.98984      1.00  2.294394  2.199769
   8.98972   8.98972      1.00  2.294374  2.200619
   8.98961   8.98961      1.00  2.293354  2.200659
   8.98949   8.98949      1.00  2.297034  2.205669
   8.98938   8.98938      1.00  2.296604  2.202649
   8.98926   8.98926      1.00  2.279864  2.189079
   8.98915   8.98915      1.00  2.296044  2.209329
   8.98905   8.98905      1.00  2.297254  2.209629
   8.98894   8.98894      1.00  2.299114  2.214299
   8.98883   8.98883      1.00  2.295454  2.209319
   8.98871   8.98871      1.00  2.297324  2.213879
   8.98859   8.98859      1.00  2.294544  2.206359
   8.98848   8.98848      1.00  2.295094  2.212589
   8.98837   8.98837      1.00  2.295304  2.213419
   8.98827   8.98827      1.00  2.294004  2.206219
   8.98817   8.98817      1.00  2.294794  2.208839
   8.98805   8.98805      1.00  2.297904  2.212099
   8.98794   8.98794      1.00  2.298754  2.215539
   8.98784   8.98784      1.00  2.293634  2.209949
   8.98772   8.98772      1.00  2.278684  2.192259
   8.98761   8.98761      1.00  2.291814  2.202099
   8.98750   8.98750      1.00  2.294654  2.208509
   8.98739   8.98739      1.00  2.292884  2.207089
   8.98728   8.98728      1.00  2.290944  2.205569
   8.98716   8.98716      1.00  2.292934  2.205209
   8.98706   8.98706      1.00  2.293884  2.206329
   8.98696   8.98696      1.00  2.298214  2.212609
   8.98684   8.98684      1.00  2.295444  2.209489
   8.98673   8.98673      1.00  2.294964  2.207409
   8.98663   8.98663      1.00  2.293114  2.208329
   8.98653   8.98653      1.00  2.293414  2.212509
   8.98642   8.98642      1.00  2.290714  2.208589
   8.98631   8.98631      1.00  2.279044  2.197969
   8.98621   8.98621      1.00  2.290934  2.210899
   8.98611   8.98611      1.00  2.291314  2.210999
   8.98601   8.98601      1.00  2.291924  2.210899
   8.98590   8.98590      1.00  2.294284  2.213549
   8.98580   8.98580      1.00  2.291954  2.213309
   8.98570   8.98570      1.00  2.296224  2.217269
   8.98559   8.98559      1.00  2.293454  2.217369
   8.98549   8.98549      1.00  2.288964  2.212979
   8.98539   8.98539      1.00  2.287664  2.208349
   8.98528   8.98528      1.00  2.288474  2.207809
   8.98518   8.98518      1.00  2.283664  2.205309
   8.98508   8.98508      1.00  2.290304  2.213419
   8.98498   8.98498      1.00  2.293994  2.217799
   8.98487   8.98487      1.00  2.281734  2.206439
   8.98476   8.98476      1.00  2.287114  2.210049
   8.98465   8.98465      1.00  2.293284  2.216709
   8.98454   8.98454      1.00  2.291644  2.214039
   8.98444   8.98444      1.00  2.290974  2.214509
   8.98433   8.98433      1.00  2.294254  2.219379
   8.98422   8.98422      1.00  2.289234  2.212199
   8.98410   8.98410      1.00  2.282754  2.203179
   8.98400   8.98400      1.00  2.292884  2.224599
   8.98388   8.98388      1.00  2.284604  2.208489
   8.98376   8.98376      1.00  2.290054  2.214669
   8.98365   8.98365      1.00  2.289154  2.216249
   8.98354   8.98354      1.00  2.291324  2.214349
   8.98342   8.98342      1.00  2.288534  2.211229
   8.98330   8.98330      1.00  2.276294  2.197899
   8.98319   8.98319      1.00  2.291154  2.215229
   8.98307   8.98307      1.00  2.287004  2.211619
   8.98295   8.98295      1.00  2.289524  2.213359
   8.98284   8.98284      1.00  2.281034  2.205209
   8.98273   8.98273      1.00  2.285374  2.211069
   8.98262   8.98262      1.00  2.286494  2.212579
   8.98250   8.98250      1.00  2.290214  2.213689
   8.98239   8.98239      1.00  2.289784  2.214779
   8.98228   8.98228      1.00  2.289404  2.215759
   8.98217   8.98217      1.00  2.288424  2.213079
   8.98205   8.98205      1.00  2.280534  2.205969
   8.98194   8.98194      1.00  2.286594  2.209859
   8.98183   8.98183      1.00  2.285894  2.210709
   8.98173   8.98173      1.00  2.270764  2.199109
   8.98162   8.98162      1.00  2.283534  2.210349
   8.98151   8.98151      1.00  2.283804  2.212429
   8.98140   8.98140      1.00  2.283524  2.210259
   8.98129   8.98129      1.00  2.285754  2.212839
   8.98117   8.98117      1.00  2.288334  2.219909
   8.98105   8.98105      1.00  2.285074  2.213739
   8.98094   8.98094      1.00  2.285444  2.214569
   8.98083   8.98083      1.00  2.285164  2.212169
   8.98072   8.98072      1.00  2.280574  2.210439
   8.98060   8.98060      1.00  2.280164  2.210189
   8.98048   8.98048      1.00  2.282744  2.212129
   8.98036   8.98036      1.00  2.284164  2.213619
   8.98024   8.98024      1.00  2.274744  2.206429
   8.98013   8.98013      1.00  2.279114  2.210099
   8.98002   8.98002      1.00  2.284814  2.215689
   8.97989   8.97989      1.00  2.283644  2.218739
   8.97977   8.97977      1.00  2.285004  2.220749
   8.97966   8.97966      1.00  2.282954  2.218469
   8.97955   8.97955      1.00  2.282214  2.217779
   8.97944   8.97944      1.00  2.275824  2.210829
   8.97932   8.97932      1.00  2.282424  2.214939
   8.97921   8.97921      1.00  2.278444  2.213179
   8.97910   8.97910      1.00  2.278824  2.215189
   8.97899   8.97899      1.00  2.281974  2.213489
   8.97887   8.97887      1.00  2.280284  2.216409
   8.97876   8.97876      1.00  2.280334  2.215569
   8.97864   8.97864      1.00  2.280284  2.218449
   8.97854   8.97854      1.00  2.284584  2.222719
   8.97842   8.97842      1.00  2.274444  2.212969
   8.97831   8.97831      1.00  2.273824  2.208929
   8.97821   8.97821      1.00  2.277424  2.216449
   8.97810   8.97810      1.00  2.272824  2.208969
   8.97798   8.97798      1.00  2.276184  2.215509
   8.97787   8.97787      1.00  2.280424  2.218099
   8.97777   8.97777      1.00  2.279164  2.217119
   8.97767   8.97767      1.00  2.281744  2.217419
   8.97755   8.97755      1.00  2.278964  2.213809
   8.97743   8.97743      1.00  2.277394  2.212379
   8.97733   8.97733      1.00  2.274314  2.213159
   8.97722   8.97722      1.00  2.273824  2.213319
   8.97711   8.97711      1.00  2.273804  2.209959
   8.97700   8.97700      1.00  2.261304  2.203239
   8.97690   8.97690      1.00  2.272424  2.212319
   8.97679   8.97679      1.00  2.275454  2.213909
   8.97668   8.97668      1.00  2.272844  2.214669
   8.97657   8.97657      1.00  2.275784  2.214759
   8.97647   8.97647      1.00  2.278024  2.220389
   8.97636   8.97636      1.00  2.274084  2.216759
   8.97625   8.97625      1.00  2.273674  2.215179
   8.97615   8.97615      1.00  2.274284  2.218999
   8.97604   8.97604      1.00  2.267404  2.211519
   8.97594   8.97594      1.00  2.272244  2.216979
   8.97584   8.97584      1.00  2.272034  2.214529
   8.97574   8.97574      1.00  2.267814  2.208789
   8.97564   8.97564      1.00  2.267344  2.208399
   8.97554   8.97554      1.00  2.258074  2.197269
   8.97543   8.97543      1.00  2.270634  2.212409
   8.97532   8.97532      1.00  2.274604  2.216009
   8.97522   8.97522      1.00  2.271404  2.214089
   8.97512   8.97512      1.00  2.272584  2.217029
   8.97502   8.97502      1.00  2.267294  2.210009
   8.97491   8.97491      1.00  2.265744  2.214629
   8.97481   8.97481      1.00  2.263554  2.210389
   8.97470   8.97470      1.00  2.262384  2.206859
   8.97459   8.97459      1.00  2.270234  2.214579
   8.97448   8.97448      1.00  2.270204  2.213799
   8.97438   8.97438      1.00  2.267514  2.212449
   8.97426   8.97426      1.00  2.266174  2.209529
   8.97415   8.97415      1.00  2.253814  2.200069
   8.97403   8.97403      1.00  2.268324  2.210629
   8.97393   8.97393      1.00  2.264614  2.206889
   8.97381   8.97381      1.00  2.264534  2.211979
   8.97369   8.97369      1.00  2.261194  2.206989
   8.97358   8.97358      1.00  2.262304  2.207999
   8.97346   8.97346      1.00  2.263584  2.209919
   8.97335   8.97335      1.00  2.261344  2.209129
   8.97323   8.97323      1.00  2.263294  2.207719
   8.97311   8.97311      1.00  2.263354  2.211009
   8.97300   8.97300      1.00  2.265114  2.213649
   8.97289   8.97289      1.00  2.263294  2.209939
   8.97277   8.97277      1.00  2.261864  2.212789
   8.97266   8.97266      1.00  2.256464  2.205329
   8.97255   8.97255      1.00  2.243584  2.193579
   8.97244   8.97244      1.00  2.254124  2.202929
   8.97232   8.97232      1.00  2.258224  2.207499
   8.97220   8.97220      1.00  2.259964  2.213309
   8.97210   8.97210      1.00  2.261814  2.210719
   8.97199   8.97199      1.00  2.261584  2.213549
   8.97187   8.97187      1.00  2.259984  2.210629
   8.97176   8.97176      1.00  2.263664  2.212229
   8.97166   8.97166      1.00  2.257524  2.205509
   8.97155   8.97155      1.00  2.255044  2.207339
   8.97144   8.97144      1.00  2.254544  2.202499
   8.97132   8.97132      1.00  2.254684  2.203269
   8.97122   8.97122      1.00  2.256874  2.200639
   8.97111   8.97111      1.00  2.242274  2.193519
   8.97099   8.97099      1.00  2.251784  2.199179
   8.97087   8.97087      1.00  2.256714  2.205149
   8.97076   8.97076      1.00  2.255734  2.205979
   8.97064   8.97064      1.00  2.258984  2.208519
   8.97053   8.97053      1.00  2.257254  2.204959
   8.97041   8.97041      1.00  2.257884  2.205629
   8.97030   8.97030      1.00  2.249234  2.198229
   8.97018   8.97018      1.00  2.252104  2.202899
   8.97006   8.97006      1.00  2.248114  2.204149
   8.96994   8.96994      1.00  2.249644  2.199679
   8.96982   8.96982      1.00  2.252534  2.203599
   8.96970   8.96970      1.00  2.255164  2.202969
   8.96959   8.96959      1.00  2.259264  2.203559
   8.96947   8.96947      1.00  2.250984  2.198019
   8.96936   8.96936      1.00  2.242964  2.195579
   8.96925   8.96925      1.00  2.249574  2.198899
   8.96913   8.96913      1.00  2.244754  2.193819
   8.96902   8.96902      1.00  2.255294  2.200499
   8.96891   8.96891      1.00  2.246924  2.189209
   8.96880   8.96880      1.00  2.244804  2.193839
   8.96868   8.96868      1.00  2.251114  2.198249
   8.96857   8.96857      1.00  2.253234  2.178479
   8.96847   8.96847      1.00  2.248694  2.196969
   8.96837   8.96837      1.00  2.252264  2.191899
   8.96825   8.96825      1.00  2.255494  2.191099
   8.96814   8.96814      1.00  2.249224  2.202319
   8.96803   8.96803      1.00  2.248044  2.198909
   8.96793   8.96793      1.00  2.236484  2.187829
   8.96781   8.96781      1.00  2.242084  2.186979
   8.96770   8.96770      1.00  2.243314  2.180549
   8.96759   8.96759      1.00  2.248384  2.191549
   8.96749   8.96749      1.00  2.240354  2.184499
   8.96737   8.96737      1.00  2.247684  2.199119
   8.96726   8.96726      1.00  2.257964  2.210809
   8.96716   8.96716      1.00  2.252664  2.203999
   8.96705   8.96705      1.00  2.245474  2.193569
   8.96694   8.96694      1.00  2.246214  2.194959
   8.96683   8.96683      1.00  2.246844  2.197269
   8.96672   8.96672      1.00  2.242334  2.181529
   8.96662   8.96662      1.00  2.243184  2.185769
   8.96651   8.96651      1.00  2.244834  2.194289
   8.96640   8.96640      1.00  2.235424  2.183039
   8.96629   8.96629      1.00  2.240844  2.187049
   8.96620   8.96620      1.00  2.249194  2.196989
   8.96609   8.96609      1.00  2.245684  2.196459
   8.96599   8.96599      1.00  2.249694  2.205369
   8.96589   8.96589      1.00  2.252184  2.203009
   8.96579   8.96579      1.00  2.245934  2.200319
   8.96568   8.96568      1.00  2.240294  2.194899
   8.96558   8.96558      1.00  2.244854  2.201499
   8.96548   8.96548      1.00  2.242294  2.191799
   8.96538   8.96538      1.00  2.240474  2.186999
   8.96527   8.96527      1.00  2.245844  2.196719
   8.96517   8.96517      1.00  2.246934  2.198399
   8.96507   8.96507      1.00  2.248144  2.200739
   8.96497   8.96497      1.00  2.233664  2.189279
   8.96486   8.96486      1.00  2.248254  2.197449
   8.96475   8.96475      1.00  2.242584  2.193079
   8.96465   8.96465      1.00  2.242454  2.193249
   8.96454   8.96454      1.00  2.243174  2.191189
   8.96442   8.96442      1.00  2.237484  2.188209
   8.96431   8.96431      1.00  2.242334  2.192699
   8.96421   8.96421      1.00  2.248094  2.202209
   8.96410   8.96410      1.00  2.242434  2.191399
   8.96398   8.96398      1.00  2.245124  2.198059
   8.96386   8.96386      1.00  2.247684  2.201979
   8.96374   8.96374      1.00  2.247674  2.204899
   8.96364   8.96364      1.00  2.246094  2.201719
   8.96352   8.96352      1.00  2.248424  2.201539
   8.96340   8.96340      1.00  2.231864  2.185529
   8.96329   8.96329      1.00  2.238784  2.193359
   8.96317   8.96317      1.00  2.239724  2.198039
   8.96305   8.96305      1.00  2.242804  2.197449
   8.96294   8.96294      1.00  2.245104  2.199309
   8.96283   8.96283      1.00  2.244844  2.202719
   8.96271   8.96271      1.00  2.251044  2.207799
   8.96259   8.96259      1.00  2.248474  2.206089
   8.96247   8.96247      1.00  2.249764  2.206429
   8.96237   8.96237      1.00  2.249904  2.204919
   8.96227   8.96227      1.00  2.239404  2.196719
   8.96215   8.96215      1.00  2.243134  2.197889
   8.96203   8.96203      1.00  2.242114  2.199519
   8.96193   8.96193      1.00  2.235014  2.193959
   8.96182   8.96182      1.00  2.242364  2.196019
   8.96171   8.96171      1.00  2.251274  2.207369
   8.96160   8.96160      1.00  2.253224  2.209699
   8.96149   8.96149      1.00  2.245234  2.206099
   8.96139   8.96139      1.00  2.253464  2.210959
   8.96127   8.96127      1.00  2.248614  2.206579
   8.96115   8.96115      1.00  2.247544  2.207319
   8.96104   8.96104      1.00  2.247264  2.205229
   8.96092   8.96092      1.00  2.245204  2.200909
   8.96081   8.96081      1.00  2.239574  2.196919
   8.96069   8.96069      1.00  2.246304  2.205279
   8.96058   8.96058      1.00  2.250824  2.208779
   8.96047   8.96047      1.00  2.248144  2.208439
   8.96034   8.96034      1.00  2.252534  2.207809
   8.96022   8.96022      1.00  2.251564  2.209149
   8.96011   8.96011      1.00  2.231724  2.188709
   8.95999   8.95999      1.00  2.244074  2.207799
   8.95987   8.95987      1.00  2.247874  2.204509
   8.95975   8.95975      1.00  2.244074  2.204199
   8.95964   8.95964      1.00  2.240944  2.201959
   8.95953   8.95953      1.00  2.249964  2.210099
   8.95941   8.95941      1.00  2.247484  2.205629
   8.95930   8.95930      1.00  2.248864  2.209809
   8.95919   8.95919      1.00  2.254614  2.215049
   8.95907   8.95907      1.00  2.250334  2.208739
   8.95896   8.95896      1.00  2.251464  2.212539
   8.95884   8.95884      1.00  2.249634  2.208839
   8.95873   8.95873      1.00  2.247044  2.206669
   8.95862   8.95862      1.00  2.245264  2.204409
   8.95851   8.95851      1.00  2.233134  2.195379
   8.95840   8.95840      1.00  2.245594  2.208129
   8.95829   8.95829      1.00  2.241074  2.202159
   8.95818   8.95818      1.00  2.245724  2.208349
   8.95807   8.95807      1.00  2.253614  2.214369
   8.95796   8.95796      1.00  2.247064  2.205559
   8.95786   8.95786      1.00  2.250974  2.211759
   8.95775   8.95775      1.00  2.253134  2.213169
   8.95763   8.95763      1.00  2.247584  2.208449
   8.95752   8.95752      1.00  2.242744  2.200409
   8.95741   8.95741      1.00  2.240484  2.199909
   8.95731   8.95731      1.00  2.244484  2.202039
   8.95719   8.95719      1.00  2.241194  2.201009
   8.95708   8.95708      1.00  2.250114  2.208409
   8.95698   8.95698      1.00  2.233054  2.192749
   8.95687   8.95687      1.00  2.248994  2.207999
   8.95676   8.95676      1.00  2.252074  2.207609
   8.95665   8.95665      1.00  2.249924  2.205559
   8.95654   8.95654      1.00  2.245624  2.201189
   8.95644   8.95644      1.00  2.242574  2.199169
   8.95633   8.95633      1.00  2.245794  2.199929
   8.95622   8.95622      1.00  2.238384  2.195179
   8.95612   8.95612      1.00  2.243244  2.200459
   8.95602   8.95602      1.00  2.248914  2.204649
   8.95592   8.95592      1.00  2.245454  2.200829
   8.95581   8.95581      1.00  2.248154  2.205619
   8.95571   8.95571      1.00  2.246814  2.203389
   8.95561   8.95561      1.00  2.247764  2.201509
   8.95551   8.95551      1.00  2.230774  2.186099
   8.95540   8.95540      1.00  2.250894  2.206279
   8.95530   8.95530      1.00  2.245224  2.203999
   8.95520   8.95520      1.00  2.243704  2.201459
   8.95510   8.95510      1.00  2.242334  2.200639
   8.95499   8.95499      1.00  2.241434  2.199349
   8.95489   8.95489      1.00  2.247604  2.207809
   8.95479   8.95479      1.00  2.248214  2.208759
   8.95467   8.95467      1.00  2.251394  2.207759
   8.95456   8.95456      1.00  2.247474  2.203799
   8.95445   8.95445      1.00  2.248074  2.203869
   8.95435   8.95435      1.00  2.243154  2.199089
   8.95423   8.95423      1.00  2.243484  2.202149
   8.95412   8.95412      1.00  2.242224  2.202019
   8.95401   8.95401      1.00  2.242494  2.200219
   8.95390   8.95390      1.00  2.233214  2.188289
   8.95377   8.95377      1.00  2.236654  2.190219
   8.95366   8.95366      1.00  2.245584  2.200829
   8.95355   8.95355      1.00  2.244834  2.196239
   8.95344   8.95344      1.00  2.248734  2.198109
   8.95331   8.95331      1.00  2.248334  2.202299
   8.95320   8.95320      1.00  2.244384  2.193899
   8.95309   8.95309      1.00  2.243504  2.197379
   8.95297   8.95297      1.00  2.242714  2.195619
   8.95285   8.95285      1.00  2.242874  2.195289
   8.95274   8.95274      1.00  2.234524  2.187099
   8.95263   8.95263      1.00  2.240994  2.192319
   8.95253   8.95253      1.00  2.240674  2.192739
   8.95241   8.95241      1.00  2.243044  2.194549
   8.95229   8.95229      1.00  2.245534  2.196239
   8.95218   8.95218      1.00  2.232544  2.183069
   8.95207   8.95207      1.00  2.244114  2.194699
   8.95195   8.95195      1.00  2.241264  2.191569
   8.95184   8.95184      1.00  2.237434  2.184399
   8.95174   8.95174      1.00  2.235444  2.182639
   8.95163   8.95163      1.00  2.237494  2.184439
   8.95152   8.95152      1.00  2.240134  2.179939
   8.95140   8.95140      1.00  2.241334  2.186759
   8.95130   8.95130      1.00  2.241584  2.181349
   8.95119   8.95119      1.00  2.242504  2.183659
   8.95107   8.95107      1.00  2.243734  2.187549
   8.95095   8.95095      1.00  2.242934  2.190989
   8.95084   8.95084      1.00  2.241814  2.183929
   8.95073   8.95073      1.00  2.240704  2.181539
   8.95061   8.95061      1.00  2.221494  2.164929
   8.95049   8.95049      1.00  2.234784  2.178079
   8.95038   8.95038      1.00  2.233154  2.173819
   8.95026   8.95026      1.00  2.235324  2.175309
   8.95014   8.95014      1.00  2.238474  2.177749
   8.95002   8.95002      1.00  2.238754  2.176109
   8.94991   8.94991      1.00  2.238374  2.175279
   8.94979   8.94979      1.00  2.239894  2.178189
   8.94967   8.94967      1.00  2.238224  2.174959
   8.94955   8.94955      1.00  2.234414  2.173349
   8.94944   8.94944      1.00  2.228654  2.171779
   8.94933   8.94933      1.00  2.227244  2.160719
   8.94922   8.94922      1.00  2.228854  2.166569
   8.94910   8.94910      1.00  2.228104  2.163069
   8.94899   8.94899      1.00  2.231844  2.163049
   8.94889   8.94889      1.00  2.218794  2.151359
   8.94877   8.94877      1.00  2.234874  2.164539
   8.94865   8.94865      1.00  2.233754  2.164679
   8.94854   8.94854      1.00  2.230394  2.161599
   8.94844   8.94844      1.00  2.229894  2.156929
   8.94832   8.94832      1.00  2.228044  2.156099
   8.94822   8.94822      1.00  2.229594  2.156189
   8.94811   8.94811      1.00  2.220794  2.149049
   8.94801   8.94801      1.00  2.231024  2.159409
   8.94789   8.94789      1.00  2.224364  2.153059
   8.94778   8.94778      1.00  2.223914  2.149379
   8.94766   8.94766      1.00  2.225134  2.150639
   8.94756   8.94756      1.00  2.233394  2.158749
   8.94744   8.94744      1.00  2.227504  2.149319
   8.94733   8.94733      1.00  2.211324  2.131619
   8.94722   8.94722      1.00  2.223454  2.141939
   8.94712   8.94712      1.00  2.222014  2.139809
   8.94701   8.94701      1.00  2.220134  2.137529
   8.94690   8.94690      1.00  2.216504  2.132219
   8.94679   8.94679      1.00  2.214974  2.124289
   8.94669   8.94669      1.00  2.225744  2.136339
   8.94658   8.94658      1.00  2.228724  2.136349
   8.94647   8.94647      1.00  2.222754  2.133459
   8.94636   8.94636      1.00  2.219964  2.125529
   8.94626   8.94626      1.00  2.225044  2.130489
   8.94616   8.94616      1.00  2.217874  2.121039
   8.94605   8.94605      1.00  2.216754  2.119779
   8.94595   8.94595      1.00  2.202664  2.106229
   8.94585   8.94585      1.00  2.216594  2.119539
   8.94575   8.94575      1.00  2.213564  2.114309
   8.94564   8.94564      1.00  2.214564  2.112709
   8.94554   8.94554      1.00  2.212824  2.108029
   8.94544   8.94544      1.00  2.215084  2.108579
   8.94533   8.94533      1.00  2.218264  2.109409
   8.94523   8.94523      1.00  2.220114  2.111749
   8.94513   8.94513      1.00  2.211844  2.098559
   8.94503   8.94503      1.00  2.215684  2.100579
   8.94492   8.94492      1.00  2.211974  2.098219
   8.94481   8.94481      1.00  2.206124  2.085799
   8.94470   8.94470      1.00  2.208014  2.087289
   8.94460   8.94460      1.00  2.208934  2.092979
   8.94449   8.94449      1.00  2.194664  2.076029
   8.94438   8.94438      1.00  2.213044  2.088619
   8.94427   8.94427      1.00  2.221054  2.093679
   8.94415   8.94415      1.00  2.214074  2.084839
   8.94404   8.94404      1.00  2.208984  2.079379
   8.94393   8.94393      1.00  2.211614  2.078509
   8.94382   8.94382      1.00  2.204504  2.068709
   8.94371   8.94371      1.00  2.204164  2.058639
   8.94359   8.94359      1.00  2.210864  2.064319
   8.94346   8.94346      1.00  2.205014  2.057709
   8.94336   8.94336      1.00  2.207464  2.058849
   8.94324   8.94324      1.00  2.210744  2.059959
   8.94312   8.94312      1.00  2.209004  2.053739
   8.94300   8.94300      1.00  2.201064  2.043019
   8.94289   8.94289      1.00  2.207074  2.044379
   8.94278   8.94278      1.00  2.213554  2.050059
   8.94266   8.94266      1.00  2.202824  2.035259
   8.94255   8.94255      1.00  2.207454  2.036109
   8.94244   8.94244      1.00  2.204314  2.028529
   8.94233   8.94233      1.00  2.199824  2.020249
   8.94221   8.94221      1.00  2.203214  2.020669
   8.94210   8.94210      1.00  2.205294  2.013889
   8.94199   8.94199      1.00  2.205174  2.007489
   8.94189   8.94189      1.00  2.210304  2.004679
   8.94178   8.94178      1.00  2.214884  2.003899
   8.94167   8.94167      1.00  2.207864  1.990729
   8.94156   8.94156      1.00  2.204464  1.980039
   8.94145   8.94145      1.00  2.201724  1.973389
   8.94133   8.94133      1.00  2.195664  1.960939
   8.94121   8.94121      1.00  2.198324  1.957919
   8.94111   8.94111      1.00  2.205194  1.957189
   8.94100   8.94100      1.00  2.208654  1.951969
   8.94088   8.94088      1.00  2.207344  1.942269
   8.94076   8.94076      1.00  2.211864  1.937389
   8.94065   8.94065      1.00  2.210954  1.928159
   8.94054   8.94054      1.00  2.214144  1.920999
   8.94041   8.94041      1.00  2.212074  1.908789
   8.94030   8.94030      1.00  2.211234  1.897139
   8.94018   8.94018      1.00  2.204004  1.881889
   8.94007   8.94007      1.00  2.208414  1.871629
   8.93995   8.93995      1.00  2.205434  1.857919
   8.93983   8.93983      1.00  2.201764  1.840509
   8.93971   8.93971      1.00  2.196614  1.821879
   8.93960   8.93960      1.00  2.215284  1.819389
   8.93948   8.93948      1.00  2.216794  1.808539
   8.93936   8.93936      1.00  2.211054  1.786539
   8.93926   8.93926      1.00  2.208714  1.771689
   8.93914   8.93914      1.00  2.206234  1.749749
   8.93903   8.93903      1.00  2.204004  1.731699
   8.93891   8.93891      1.00  2.204624  1.710429
   8.93880   8.93880      1.00  2.204354  1.687419
   8.93870   8.93870      1.00  2.210074  1.673669
   8.93858   8.93858      1.00  2.211844  1.648229
   8.93847   8.93847      1.00  2.211154  1.624229
   8.93836   8.93836      1.00  2.211824  1.600069
   8.93825   8.93825      1.00  2.217234  1.577389
   8.93814   8.93814      1.00  2.199454  1.537159
   8.93803   8.93803      1.00  2.211664  1.515859
   8.93793   8.93793      1.00  2.212734  1.488529
   8.93781   8.93781      1.00  2.208224  1.456769
   8.93770   8.93770      1.00  2.211364  1.422629
   8.93758   8.93758      1.00  2.207254  1.388429
   8.93748   8.93748      1.00  2.206434  1.355149
   8.93738   8.93738      1.00  2.210604  1.326739
   8.93726   8.93726      1.00  2.215734  1.290959
   8.93715   8.93715      1.00  2.215214  1.252689
   8.93704   8.93704      1.00  2.218544  1.219289
   8.93694   8.93694      1.00  2.222934  1.190059
   8.93683   8.93683      1.00  2.210704  1.149459
   8.93672   8.93672      1.00  2.194164  1.102989
   8.93661   8.93661      1.00  2.209994  1.074499
   8.93650   8.93650      1.00  2.210584  1.040669
   8.93639   8.93639      1.00  2.216184  1.006009
   8.93629   8.93629      1.00  2.217394   .969909
   8.93619   8.93619      1.00  2.219934   .938529
   8.93609   8.93609      1.00  2.219514   .907339
   8.93598   8.93598      1.00  2.220834   .870599
   8.93587   8.93587      1.00  2.219464   .838339
   8.93577   8.93577      1.00  2.220874   .807049
   8.93568   8.93568      1.00  2.221164   .777549
   8.93557   8.93557      1.00  2.215154   .746489
   8.93547   8.93547      1.00  2.213074   .717729
   8.93537   8.93537      1.00  2.215064   .689829
   8.93527   8.93527      1.00  2.206674   .662449
   8.93516   8.93516      1.00  2.221714   .640529
   8.93506   8.93506      1.00  2.221664   .614689
   8.93496   8.93496      1.00  2.224804   .594049
   8.93485   8.93485      1.00  2.226164   .573619
   8.93474   8.93474      1.00  2.221234   .550899
   8.93463   8.93463      1.00  2.218554   .530879
   8.93453   8.93453      1.00  2.214804   .511539
   8.93442   8.93442      1.00  2.221994   .497239
   8.93430   8.93430      1.00  2.215244   .477899
   8.93419   8.93419      1.00  2.219914   .463089
   8.93408   8.93408      1.00  2.224734   .447339
   8.93396   8.93396      1.00  2.223304   .434389
   8.93385   8.93385      1.00  2.218044   .419069
   8.93373   8.93373      1.00  2.224364   .409109
   8.93362   8.93362      1.00  2.222274   .399009
   8.93351   8.93351      1.00  2.221364   .388589
   8.93338   8.93338      1.00  2.223664   .376119
   8.93327   8.93327      1.00  2.222564   .366339
   8.93316   8.93316      1.00  2.218084   .358569
   8.93304   8.93304      1.00  2.221834   .349339
   8.93292   8.93292      1.00  2.219094   .343809
   8.93280   8.93280      1.00  2.223754   .335529
   8.93269   8.93269      1.00  2.225474   .330899
   8.93258   8.93258      1.00  2.228364   .325959
   8.93247   8.93247      1.00  2.228064   .319349
   8.93235   8.93235      1.00  2.224094   .315119
   8.93224   8.93224      1.00  2.204284   .306219
   8.93213   8.93213      1.00  2.218844   .303679
   8.93202   8.93202      1.00  2.221344   .300489
   8.93190   8.93190      1.00  2.220084   .296399
   8.93180   8.93180      1.00  2.220924   .294599
   8.93169   8.93169      1.00  2.222824   .289959
   8.93158   8.93158      1.00  2.224284   .288139
   8.93146   8.93146      1.00  2.234514   .286829
   8.93135   8.93135      1.00  2.227524   .285789
   8.93124   8.93124      1.00  2.226594   .283829
   8.93113   8.93113      1.00  2.218734   .281259
   8.93101   8.93101      1.00  2.216864   .279059
   8.93090   8.93090      1.00  2.222214   .279889
   8.93079   8.93079      1.00  2.220434   .279329
   8.93067   8.93067      1.00  2.209204   .276559
   8.93055   8.93055      1.00  2.223194   .278699
   8.93044   8.93044      1.00  2.222354   .278769
   8.93032   8.93032      1.00  2.223244   .277749
   8.93020   8.93020      1.00  2.227304   .277309
   8.93008   8.93008      1.00  2.227304   .277569
   8.92996   8.92996      1.00  2.227464   .276779
   8.92985   8.92985      1.00  2.226444   .278389
   8.92973   8.92973      1.00  2.223454   .277029
   8.92960   8.92960      1.00  2.216794   .275119
   8.92949   8.92949      1.00  2.222784   .275869
   8.92938   8.92938      1.00  2.224344   .276759
   8.92926   8.92926      1.00  2.227234   .275899
   8.92915   8.92915      1.00  2.230704   .276289
   8.92904   8.92904      1.00  2.224234   .275549
   8.92893   8.92893      1.00  2.224764   .275449
   8.92882   8.92882      1.00  2.230924   .276279
   8.92870   8.92870      1.00  2.225754   .274849
   8.92860   8.92860      1.00  2.222124   .273769
   8.92849   8.92849      1.00  2.225454   .274009
   8.92838   8.92838      1.00  2.224654   .273269
   8.92826   8.92826      1.00  2.222504   .273219
   8.92815   8.92815      1.00  2.227644   .274509
   8.92805   8.92805      1.00  2.232734   .274329
   8.92794   8.92794      1.00  2.231964   .274799
   8.92782   8.92782      1.00  2.234844   .275039
   8.92771   8.92771      1.00  2.226804   .272409
   8.92760   8.92760      1.00  2.231234   .275029
   8.92748   8.92748      1.00  2.224504   .274959
   8.92738   8.92738      1.00  2.230924   .274849
   8.92727   8.92727      1.00  2.225844   .272349
   8.92716   8.92716      1.00  2.227934   .273749
   8.92705   8.92705      1.00  2.230364   .273869
   8.92694   8.92694      1.00  2.234224   .274599
   8.92683   8.92683      1.00  2.238394   .274239
   8.92673   8.92673      1.00  2.238554   .272639
   8.92662   8.92662      1.00  2.236224   .272249
   8.92651   8.92651      1.00  2.231564   .273579
   8.92641   8.92641      1.00  2.230804   .273639
   8.92631   8.92631      1.00  2.230294   .273579
   8.92620   8.92620      1.00  2.235204   .274119
   8.92609   8.92609      1.00  2.229944   .273099
   8.92599   8.92599      1.00  2.225784   .274329
   8.92589   8.92589      1.00  2.234524   .274519
   8.92578   8.92578      1.00  2.238314   .275669
   8.92568   8.92568      1.00  2.238004   .277679
   8.92558   8.92558      1.00  2.240834   .278539
   8.92547   8.92547      1.00  2.240724   .280179
   8.92537   8.92537      1.00  2.236914   .278819
   8.92527   8.92527      1.00  2.238904   .280679
   8.92517   8.92517      1.00  2.234614   .278539
   8.92506   8.92506      1.00  2.236354   .280639
   8.92496   8.92496      1.00  2.236944   .282089
   8.92484   8.92484      1.00  2.234964   .282759
   8.92474   8.92474      1.00  2.235234   .286059
   8.92464   8.92464      1.00  2.222764   .283939
   8.92452   8.92452      1.00  2.245244   .289609
   8.92441   8.92441      1.00  2.243454   .289259
   8.92431   8.92431      1.00  2.242944   .289329
   8.92420   8.92420      1.00  2.241734   .291929
   8.92408   8.92408      1.00  2.233954   .291529
   8.92397   8.92397      1.00  2.237504   .293889
   8.92386   8.92386      1.00  2.237844   .296519
   8.92375   8.92375      1.00  2.241724   .297149
   8.92362   8.92362      1.00  2.242274   .300329
   8.92351   8.92351      1.00  2.243514   .300239
   8.92339   8.92339      1.00  2.244144   .302989
   8.92327   8.92327      1.00  2.243054   .305859
   8.92316   8.92316      1.00  2.234124   .304829
   8.92303   8.92303      1.00  2.240174   .305989
   8.92292   8.92292      1.00  2.241454   .309889
   8.92281   8.92281      1.00  2.240244   .310099
   8.92269   8.92269      1.00  2.242074   .311379
   8.92258   8.92258      1.00  2.241414   .313419
   8.92247   8.92247      1.00  2.243064   .315579
   8.92236   8.92236      1.00  2.244314   .317599
   8.92224   8.92224      1.00  2.247984   .320059
   8.92213   8.92213      1.00  2.246044   .319869
   8.92202   8.92202      1.00  2.243064   .323259
   8.92191   8.92191      1.00  2.242764   .324199
   8.92180   8.92180      1.00  2.245714   .326629
   8.92169   8.92169      1.00  2.243674   .327379
   8.92159   8.92159      1.00  2.226704   .326489
   8.92148   8.92148      1.00  2.241014   .330339
   8.92137   8.92137      1.00  2.241774   .331589
   8.92125   8.92125      1.00  2.245024   .335289
   8.92114   8.92114      1.00  2.247774   .336219
   8.92103   8.92103      1.00  2.247524   .336199
   8.92091   8.92091      1.00  2.248664   .337319
   8.92079   8.92079      1.00  2.248324   .338089
   8.92068   8.92068      1.00  2.248404   .338469
   8.92057   8.92057      1.00  2.242664   .336659
   8.92044   8.92044      1.00  2.245744   .338799
   8.92032   8.92032      1.00  2.243904   .339649
   8.92021   8.92021      1.00  2.243354   .340079
   8.92009   8.92009      1.00  2.242694   .343199
   8.91997   8.91997      1.00  2.230304   .341229
   8.91985   8.91985      1.00  2.248824   .344219
   8.91973   8.91973      1.00  2.244424   .343429
   8.91962   8.91962      1.00  2.249484   .343909
   8.91951   8.91951      1.00  2.248774   .343739
   8.91939   8.91939      1.00  2.245044   .342929
   8.91928   8.91928      1.00  2.244964   .345499
   8.91918   8.91918      1.00  2.243994   .346269
   8.91905   8.91905      1.00  2.244804   .345569
   8.91894   8.91894      1.00  2.243684   .346659
   8.91883   8.91883      1.00  2.244884   .346299
   8.91872   8.91872      1.00  2.248094   .345099
   8.91861   8.91861      1.00  2.247564   .345579
   8.91850   8.91850      1.00  2.248224   .346849
   8.91839   8.91839      1.00  2.230854   .343119
   8.91828   8.91828      1.00  2.242764   .344719
   8.91817   8.91817      1.00  2.246854   .345079
   8.91805   8.91805      1.00  2.244204   .343419
   8.91795   8.91795      1.00  2.244144   .344979
   8.91784   8.91784      1.00  2.245164   .345239
   8.91772   8.91772      1.00  2.246284   .343759
   8.91761   8.91761      1.00  2.244734   .342469
   8.91750   8.91750      1.00  2.242914   .341369
   8.91740   8.91740      1.00  2.248774   .342489
   8.91729   8.91729      1.00  2.247684   .342949
   8.91717   8.91717      1.00  2.246674   .342379
   8.91707   8.91707      1.00  2.243084   .341459
   8.91696   8.91696      1.00  2.243994   .340589
   8.91685   8.91685      1.00  2.229004   .338379
   8.91674   8.91674      1.00  2.245314   .339459
   8.91664   8.91664      1.00  2.241194   .336959
   8.91653   8.91653      1.00  2.245584   .336529
   8.91642   8.91642      1.00  2.244214   .336099
   8.91631   8.91631      1.00  2.247054   .336069
   8.91621   8.91621      1.00  2.245184   .335229
   8.91611   8.91611      1.00  2.249124   .336029
   8.91601   8.91601      1.00  2.244754   .334159
   8.91590   8.91590      1.00  2.240044   .333899
   8.91580   8.91580      1.00  2.244174   .333629
   8.91570   8.91570      1.00  2.241844   .331019
   8.91560   8.91560      1.00  2.245674   .330109
   8.91549   8.91549      1.00  2.242744   .330449
   8.91539   8.91539      1.00  2.235664   .328129
   8.91529   8.91529      1.00  2.246964   .328789
   8.91518   8.91518      1.00  2.247684   .329239
   8.91508   8.91508      1.00  2.246884   .327749
   8.91498   8.91498      1.00  2.246524   .327609
   8.91488   8.91488      1.00  2.245274   .326149
   8.91477   8.91477      1.00  2.245234   .325469
   8.91466   8.91466      1.00  2.242294   .325029
   8.91454   8.91454      1.00  2.240014   .323719
   8.91443   8.91443      1.00  2.242734   .321749
   8.91432   8.91432      1.00  2.243174   .320869
   8.91421   8.91421      1.00  2.245684   .318659
   8.91410   8.91410      1.00  2.242964   .317969
   8.91399   8.91399      1.00  2.236084   .315709
   8.91387   8.91387      1.00  2.242224   .316329
   8.91376   8.91376      1.00  2.241284   .313939
   8.91365   8.91365      1.00  2.240514   .311689
   8.91354   8.91354      1.00  2.239514   .311079
   8.91342   8.91342      1.00  2.243844   .310599
   8.91330   8.91330      1.00  2.240584   .308499
   8.91318   8.91318      1.00  2.245844   .308479
   8.91308   8.91308      1.00  2.243274   .306409
   8.91296   8.91296      1.00  2.248244   .306929
   8.91284   8.91284      1.00  2.240324   .305729
   8.91273   8.91273      1.00  2.243034   .300829
   8.91262   8.91262      1.00  2.248044   .302689
   8.91250   8.91250      1.00  2.242634   .300099
   8.91239   8.91239      1.00  2.230964   .299339
   8.91228   8.91228      1.00  2.235224   .299619
   8.91217   8.91217      1.00  2.239754   .298589
   8.91206   8.91206      1.00  2.239464   .296239
   8.91195   8.91195      1.00  2.239244   .297099
   8.91184   8.91184      1.00  2.246244   .297619
   8.91173   8.91173      1.00  2.242914   .295949
   8.91162   8.91162      1.00  2.246604   .293849
   8.91150   8.91150      1.00  2.241624   .293549
   8.91140   8.91140      1.00  2.237954   .294379
   8.91129   8.91129      1.00  2.237694   .292069
   8.91117   8.91117      1.00  2.237694   .290309
   8.91105   8.91105      1.00  2.238574   .288119
   8.91095   8.91095      1.00  2.237054   .288569
   8.91084   8.91084      1.00  2.230544   .286669
   8.91072   8.91072      1.00  2.239414   .285799
   8.91061   8.91061      1.00  2.243144   .289029
   8.91049   8.91049      1.00  2.240204   .287989
   8.91037   8.91037      1.00  2.242694   .285369
   8.91025   8.91025      1.00  2.239154   .282599
   8.91013   8.91013      1.00  2.236844   .279609
   8.91001   8.91001      1.00  2.239394   .279129
   8.90990   8.90990      1.00  2.236064   .276609
   8.90978   8.90978      1.00  2.237024   .277619
   8.90966   8.90966      1.00  2.236644   .276799
   8.90955   8.90955      1.00  2.236174   .275849
   8.90944   8.90944      1.00  2.240364   .274699
   8.90932   8.90932      1.00  2.242374   .273459
   8.90921   8.90921      1.00  2.239154   .273119
   8.90910   8.90910      1.00  2.238064   .274199
   8.90899   8.90899      1.00  2.224994   .270999
   8.90888   8.90888      1.00  2.232624   .270739
   8.90876   8.90876      1.00  2.233704   .270479
   8.90865   8.90865      1.00  2.233274   .270739
   8.90854   8.90854      1.00  2.234594   .270359
   8.90843   8.90843      1.00  2.239434   .269209
   8.90832   8.90832      1.00  2.238574   .269419
   8.90822   8.90822      1.00  2.237394   .268979
   8.90811   8.90811      1.00  2.235354   .269439
   8.90800   8.90800      1.00  2.237274   .270029
   8.90788   8.90788      1.00  2.237474   .268329
   8.90778   8.90778      1.00  2.232984   .268669
   8.90767   8.90767      1.00  2.236964   .268349
   8.90755   8.90755      1.00  2.215384   .268289
   8.90744   8.90744      1.00  2.228034   .268639
   8.90733   8.90733      1.00  2.235014   .268149
   8.90723   8.90723      1.00  2.232004   .268179
   8.90712   8.90712      1.00  2.233984   .270179
   8.90701   8.90701      1.00  2.235574   .269999
   8.90690   8.90690      1.00  2.236174   .272369
   8.90679   8.90679      1.00  2.235544   .273739
   8.90668   8.90668      1.00  2.227824   .273079
   8.90657   8.90657      1.00  2.223414   .272029
   8.90647   8.90647      1.00  2.228124   .271849
   8.90637   8.90637      1.00  2.228974   .272699
   8.90626   8.90626      1.00  2.228764   .274189
   8.90616   8.90616      1.00  2.229824   .274929
   8.90606   8.90606      1.00  2.220424   .274199
   8.90596   8.90596      1.00  2.234204   .275439
   8.90585   8.90585      1.00  2.230754   .275669
   8.90574   8.90574      1.00  2.230534   .276479
   8.90564   8.90564      1.00  2.227604   .278789
   8.90554   8.90554      1.00  2.227984   .280169
   8.90543   8.90543      1.00  2.228534   .277909
   8.90533   8.90533      1.00  2.223644   .278639
   8.90523   8.90523      1.00  2.225064   .282029
   8.90513   8.90513      1.00  2.228404   .281359
   8.90502   8.90502      1.00  2.229414   .283509
   8.90492   8.90492      1.00  2.227364   .284089
   8.90481   8.90481      1.00  2.230794   .285729
   8.90471   8.90471      1.00  2.217484   .284069
   8.90460   8.90460      1.00  2.227924   .286419
   8.90449   8.90449      1.00  2.228994   .288529
   8.90438   8.90438      1.00  2.224144   .287499
   8.90427   8.90427      1.00  2.222594   .288259
   8.90416   8.90416      1.00  2.224144   .288909
   8.90403   8.90403      1.00  2.223794   .286929
   8.90393   8.90393      1.00  2.223924   .288069
   8.90382   8.90382      1.00  2.228184   .288829
   8.90370   8.90370      1.00  2.231604   .290569
   8.90359   8.90359      1.00  2.227964   .290729
   8.90347   8.90347      1.00  2.227684   .291719
   8.90335   8.90335      1.00  2.222884   .292649
   8.90323   8.90323      1.00  2.218944   .293029
   8.90311   8.90311      1.00  2.209444   .293449
   8.90300   8.90300      1.00  2.224394   .296199
   8.90289   8.90289      1.00  2.225184   .296519
   8.90277   8.90277      1.00  2.225974   .297759
   8.90266   8.90266      1.00  2.224564   .297379
   8.90255   8.90255      1.00  2.230434   .298749
   8.90244   8.90244      1.00  2.227144   .299239
   8.90232   8.90232      1.00  2.226524   .301619
   8.90220   8.90220      1.00  2.228614   .300469
   8.90210   8.90210      1.00  2.222354   .299969
   8.90199   8.90199      1.00  2.219564   .300809
   8.90188   8.90188      1.00  2.221514   .301649
   8.90177   8.90177      1.00  2.219824   .301759
   8.90166   8.90166      1.00  2.221414   .303709
   8.90156   8.90156      1.00  2.217954   .304029
   8.90144   8.90144      1.00  2.224424   .306759
   8.90133   8.90133      1.00  2.227304   .307879
   8.90121   8.90121      1.00  2.228434   .307969
   8.90110   8.90110      1.00  2.232034   .309449
   8.90098   8.90098      1.00  2.223854   .306959
   8.90087   8.90087      1.00  2.220154   .307689
   8.90076   8.90076      1.00  2.220644   .308509
   8.90064   8.90064      1.00  2.222624   .307659
   8.90052   8.90052      1.00  2.224784   .308079
   8.90041   8.90041      1.00  2.231014   .308069
   8.90029   8.90029      1.00  2.228814   .308379
   8.90018   8.90018      1.00  2.224734   .308089
   8.90006   8.90006      1.00  2.223404   .309399
   8.89993   8.89993      1.00  2.219024   .309179
   8.89982   8.89982      1.00  2.230154   .312919
   8.89971   8.89971      1.00  2.230114   .313829
   8.89959   8.89959      1.00  2.225144   .312089
   8.89947   8.89947      1.00  2.223164   .313699
   8.89937   8.89937      1.00  2.221644   .313209
   8.89926   8.89926      1.00  2.224474   .312189
   8.89914   8.89914      1.00  2.228294   .311939
   8.89902   8.89902      1.00  2.227274   .313499
   8.89892   8.89892      1.00  2.228564   .314989
   8.89880   8.89880      1.00  2.231074   .313999
   8.89869   8.89869      1.00  2.224654   .314919
   8.89858   8.89858      1.00  2.222334   .314619
   8.89847   8.89847      1.00  2.211614   .312059
   8.89837   8.89837      1.00  2.224574   .315709
   8.89825   8.89825      1.00  2.224734   .316249
   8.89813   8.89813      1.00  2.226234   .316349
   8.89802   8.89802      1.00  2.228684   .317009
   8.89792   8.89792      1.00  2.231184   .318369
   8.89780   8.89780      1.00  2.233054   .320159
   8.89769   8.89769      1.00  2.228704   .319859
   8.89759   8.89759      1.00  2.229244   .320979
   8.89748   8.89748      1.00  2.227424   .319609
   8.89737   8.89737      1.00  2.223524   .321109
   8.89725   8.89725      1.00  2.226394   .323259
   8.89715   8.89715      1.00  2.226044   .323789
   8.89704   8.89704      1.00  2.228474   .322949
   8.89693   8.89693      1.00  2.223684   .322849
   8.89682   8.89682      1.00  2.211734   .322889
   8.89671   8.89671      1.00  2.230604   .325909
   8.89661   8.89661      1.00  2.233344   .324389
   8.89650   8.89650      1.00  2.231264   .327059
   8.89639   8.89639      1.00  2.228124   .326299
   8.89629   8.89629      1.00  2.228394   .324079
   8.89619   8.89619      1.00  2.226804   .325539
   8.89608   8.89608      1.00  2.225704   .326659
   8.89598   8.89598      1.00  2.229714   .326179
   8.89588   8.89588      1.00  2.225184   .326389
   8.89578   8.89578      1.00  2.232934   .327139
   8.89567   8.89567      1.00  2.228164   .327649
   8.89557   8.89557      1.00  2.233824   .326269
   8.89547   8.89547      1.00  2.231924   .326329
   8.89537   8.89537      1.00  2.218394   .323459
   8.89526   8.89526      1.00  2.232064   .325119
   8.89516   8.89516      1.00  2.227804   .324379
   8.89506   8.89506      1.00  2.230054   .325049
   8.89496   8.89496      1.00  2.228674   .323409
   8.89484   8.89484      1.00  2.228584   .323149
   8.89474   8.89474      1.00  2.226354   .325579
   8.89464   8.89464      1.00  2.231904   .325309
   8.89453   8.89453      1.00  2.231334   .325349
   8.89441   8.89441      1.00  2.228844   .325949
   8.89430   8.89430      1.00  2.232314   .326529
   8.89419   8.89419      1.00  2.233034   .326339
   8.89408   8.89408      1.00  2.228174   .327059
   8.89396   8.89396      1.00  2.226014   .326529
   8.89385   8.89385      1.00  2.212974   .323469
   8.89374   8.89374      1.00  2.226104   .323749
   8.89362   8.89362      1.00  2.232674   .328079
   8.89349   8.89349      1.00  2.233374   .326669
   8.89337   8.89337      1.00  2.230844   .326209
   8.89327   8.89327      1.00  2.234064   .327839
   8.89316   8.89316      1.00  2.236934   .327659
   8.89304   8.89304      1.00  2.226654   .329219
   8.89293   8.89293      1.00  2.231004   .328149
   8.89281   8.89281      1.00  2.228444   .328219
   8.89271   8.89271      1.00  2.229564   .326599
   8.89258   8.89258      1.00  2.227844   .327239
   8.89246   8.89246      1.00  2.228304   .327979
   8.89236   8.89236      1.00  2.231754   .327959
   8.89225   8.89225      1.00  2.216354   .326199
   8.89213   8.89213      1.00  2.232684   .328049
   8.89202   8.89202      1.00  2.230404   .325599
   8.89192   8.89192      1.00  2.232394   .328309
   8.89181   8.89181      1.00  2.232274   .327969
   8.89170   8.89170      1.00  2.229854   .328399
   8.89159   8.89159      1.00  2.228564   .325869
   8.89148   8.89148      1.00  2.230714   .326359
   8.89137   8.89137      1.00  2.226874   .326529
   8.89125   8.89125      1.00  2.226814   .325039
   8.89114   8.89114      1.00  2.233524   .326919
   8.89103   8.89103      1.00  2.231624   .325359
   8.89092   8.89092      1.00  2.232794   .325709
   8.89080   8.89080      1.00  2.237394   .325519
   8.89068   8.89068      1.00  2.220074   .325269
   8.89057   8.89057      1.00  2.229524   .324619
   8.89046   8.89046      1.00  2.229634   .323639
   8.89034   8.89034      1.00  2.229764   .324139
   8.89021   8.89021      1.00  2.230044   .324709
   8.89010   8.89010      1.00  2.234104   .325949
   8.88998   8.88998      1.00  2.233874   .325649
   8.88986   8.88986      1.00  2.233804   .325109
   8.88974   8.88974      1.00  2.238724   .325339
   8.88963   8.88963      1.00  2.236094   .324859
   8.88952   8.88952      1.00  2.235634   .323829
   8.88940   8.88940      1.00  2.234204   .322859
   8.88929   8.88929      1.00  2.233684   .324459
   8.88917   8.88917      1.00  2.232494   .324189
   8.88906   8.88906      1.00  2.218994   .320899
   8.88895   8.88895      1.00  2.234194   .323739
   8.88884   8.88884      1.00  2.234684   .322419
   8.88873   8.88873      1.00  2.236134   .322769
   8.88862   8.88862      1.00  2.237804   .322439
   8.88850   8.88850      1.00  2.237444   .323909
   8.88839   8.88839      1.00  2.237864   .321689
   8.88829   8.88829      1.00  2.235634   .324099
   8.88818   8.88818      1.00  2.237594   .323399
   8.88807   8.88807      1.00  2.231684   .322029
   8.88795   8.88795      1.00  2.231804   .322889
   8.88784   8.88784      1.00  2.237394   .323599
   8.88774   8.88774      1.00  2.236084   .322489
   8.88762   8.88762      1.00  2.237594   .321829
   8.88751   8.88751      1.00  2.224114   .325669
   8.88741   8.88741      1.00  2.240224   .325169
   8.88729   8.88729      1.00  2.239434   .321509
   8.88718   8.88718      1.00  2.240924   .319749
   8.88707   8.88707      1.00  2.239664   .320049
   8.88697   8.88697      1.00  2.241634   .320989
   8.88686   8.88686      1.00  2.236994   .319589
   8.88675   8.88675      1.00  2.232744   .317299
   8.88664   8.88664      1.00  2.237044   .318249
   8.88654   8.88654      1.00  2.236334   .316919
   8.88643   8.88643      1.00  2.240124   .318069
   8.88632   8.88632      1.00  2.242474   .319089
   8.88622   8.88622      1.00  2.241544   .316829
   8.88612   8.88612      1.00  2.242584   .318759
   8.88602   8.88602      1.00  2.225024   .313809
   8.88591   8.88591      1.00  2.237164   .313949
   8.88580   8.88580      1.00  2.237444   .312719
   8.88570   8.88570      1.00  2.240794   .312269
   8.88560   8.88560      1.00  2.236774   .311399
   8.88550   8.88550      1.00  2.242384   .312079
   8.88540   8.88540      1.00  2.241994   .311099
   8.88530   8.88530      1.00  2.243664   .311599
   8.88519   8.88519      1.00  2.241594   .310639
   8.88509   8.88509      1.00  2.240764   .310659
   8.88498   8.88498      1.00  2.240104   .310909
   8.88488   8.88488      1.00  2.239484   .311649
   8.88478   8.88478      1.00  2.239804   .311689
   8.88466   8.88466      1.00  2.238024   .311449
   8.88455   8.88455      1.00  2.226104   .307859
   8.88445   8.88445      1.00  2.239434   .310119
   8.88435   8.88435      1.00  2.241614   .309329
   8.88423   8.88423      1.00  2.238934   .309399
   8.88411   8.88411      1.00  2.244764   .309699
   8.88401   8.88401      1.00  2.244284   .306789
   8.88389   8.88389      1.00  2.240014   .309109
   8.88378   8.88378      1.00  2.242844   .307689
   8.88366   8.88366      1.00  2.241234   .308299
   8.88355   8.88355      1.00  2.237504   .308989
   8.88344   8.88344      1.00  2.241274   .307779
   8.88331   8.88331      1.00  2.242944   .308119
   8.88320   8.88320      1.00  2.237784   .307769
   8.88309   8.88309      1.00  2.242004   .307939
   8.88297   8.88297      1.00  2.228824   .306689
   8.88285   8.88285      1.00  2.241074   .308999
   8.88274   8.88274      1.00  2.244724   .309409
   8.88263   8.88263      1.00  2.244164   .307999
   8.88252   8.88252      1.00  2.240374   .308439
   8.88241   8.88241      1.00  2.236664   .307209
   8.88229   8.88229      1.00  2.243264   .307669
   8.88219   8.88219      1.00  2.240584   .309909
   8.88208   8.88208      1.00  2.239994   .307919
   8.88198   8.88198      1.00  2.241124   .309479
   8.88186   8.88186      1.00  2.240044   .309069
   8.88176   8.88176      1.00  2.245194   .310449
   8.88165   8.88165      1.00  2.240784   .308039
   8.88154   8.88154      1.00  2.226364   .304909
   8.88143   8.88143      1.00  2.239814   .305719
   8.88132   8.88132      1.00  2.239824   .305219
   8.88121   8.88121      1.00  2.239684   .305359
   8.88109   8.88109      1.00  2.236224   .303769
   8.88098   8.88098      1.00  2.241104   .305219
   8.88087   8.88087      1.00  2.241414   .305529
   8.88076   8.88076      1.00  2.241444   .307569
   8.88064   8.88064      1.00  2.243054   .307489
   8.88052   8.88052      1.00  2.242494   .306359
   8.88040   8.88040      1.00  2.238154   .304159
   8.88029   8.88029      1.00  2.240164   .305209
   8.88017   8.88017      1.00  2.237974   .305039
   8.88005   8.88005      1.00  2.237264   .304569
   8.87994   8.87994      1.00  2.222754   .301899
   8.87983   8.87983      1.00  2.237404   .305999
   8.87970   8.87970      1.00  2.238014   .304879
   8.87959   8.87959      1.00  2.237734   .304879
   8.87948   8.87948      1.00  2.242204   .307589
   8.87937   8.87937      1.00  2.241974   .307359
   8.87925   8.87925      1.00  2.238154   .307089
   8.87912   8.87912      1.00  2.241774   .309369
   8.87902   8.87902      1.00  2.240124   .309959
   8.87890   8.87890      1.00  2.236074   .307939
   8.87879   8.87879      1.00  2.240054   .309919
   8.87869   8.87869      1.00  2.238114   .310479
   8.87858   8.87858      1.00  2.237864   .308779
   8.87846   8.87846      1.00  2.236994   .308919
   8.87835   8.87835      1.00  2.223954   .308179
   8.87825   8.87825      1.00  2.241824   .312079
   8.87814   8.87814      1.00  2.238984   .311449
   8.87803   8.87803      1.00  2.239294   .308799
   8.87791   8.87791      1.00  2.237724   .308339
   8.87780   8.87780      1.00  2.235894   .308319
   8.87769   8.87769      1.00  2.237584   .309629
   8.87758   8.87758      1.00  2.235594   .309979
   8.87747   8.87747      1.00  2.236094   .310139
   8.87736   8.87736      1.00  2.234634   .309229
   8.87726   8.87726      1.00  2.237944   .309989
   8.87715   8.87715      1.00  2.239734   .311829
   8.87704   8.87704      1.00  2.240644   .311519
   8.87692   8.87692      1.00  2.238164   .310659
   8.87681   8.87681      1.00  2.224114   .308969
   8.87671   8.87671      1.00  2.238084   .310209
   8.87660   8.87660      1.00  2.234164   .311719
   8.87649   8.87649      1.00  2.237694   .312059
   8.87639   8.87639      1.00  2.237574   .312219
   8.87629   8.87629      1.00  2.235684   .313499
   8.87618   8.87618      1.00  2.237204   .314219
   8.87607   8.87607      1.00  2.237464   .315889
   8.87598   8.87598      1.00  2.239014   .318359
   8.87587   8.87587      1.00  2.238034   .316979
   8.87576   8.87576      1.00  2.238154   .316949
   8.87566   8.87566      1.00  2.235804   .317179
   8.87556   8.87556      1.00  2.236434   .317169
   8.87546   8.87546      1.00  2.234454   .317389
   8.87535   8.87535      1.00  2.234314   .315299
   8.87524   8.87524      1.00  2.224374   .314559
   8.87515   8.87515      1.00  2.237204   .316109
   8.87505   8.87505      1.00  2.240214   .318619
   8.87494   8.87494      1.00  2.237534   .319189
   8.87483   8.87483      1.00  2.237254   .320199
   8.87473   8.87473      1.00  2.241024   .321519
   8.87462   8.87462      1.00  2.238464   .324419
   8.87450   8.87450      1.00  2.239854   .323379
   8.87439   8.87439      1.00  2.236144   .321799
   8.87429   8.87429      1.00  2.234364   .321949
   8.87418   8.87418      1.00  2.237444   .322679
   8.87406   8.87406      1.00  2.234974   .321839
   8.87395   8.87395      1.00  2.238374   .322129
   8.87384   8.87384      1.00  2.236154   .321139
   8.87372   8.87372      1.00  2.223424   .317549
   8.87360   8.87360      1.00  2.236784   .322129
   8.87348   8.87348      1.00  2.238174   .323069
   8.87336   8.87336      1.00  2.236614   .323059
   8.87325   8.87325      1.00  2.236214   .324259
   8.87314   8.87314      1.00  2.232014   .322119
   8.87302   8.87302      1.00  2.232564   .323419
   8.87291   8.87291      1.00  2.234054   .322809
   8.87279   8.87279      1.00  2.235924   .322829
   8.87267   8.87267      1.00  2.238324   .324539
   8.87256   8.87256      1.00  2.238814   .327309
   8.87244   8.87244      1.00  2.237124   .325989
   8.87233   8.87233      1.00  2.234044   .325299
   8.87222   8.87222      1.00  2.220174   .320639
   8.87211   8.87211      1.00  2.237064   .324779
   8.87200   8.87200      1.00  2.235894   .325909
   8.87190   8.87190      1.00  2.235764   .328099
   8.87178   8.87178      1.00  2.235854   .327049
   8.87167   8.87167      1.00  2.235434   .327699
   8.87156   8.87156      1.00  2.236434   .328989
   8.87146   8.87146      1.00  2.235754   .328319
   8.87134   8.87134      1.00  2.237344   .329109
   8.87122   8.87122      1.00  2.234754   .330409
   8.87111   8.87111      1.00  2.237704   .331019
   8.87100   8.87100      1.00  2.234244   .331549
   8.87089   8.87089      1.00  2.234324   .332359
   8.87078   8.87078      1.00  2.220764   .330899
   8.87066   8.87066      1.00  2.234404   .332309
   8.87054   8.87054      1.00  2.236114   .331499
   8.87042   8.87042      1.00  2.233954   .331129
   8.87030   8.87030      1.00  2.237934   .330029
   8.87019   8.87019      1.00  2.239034   .331169
   8.87007   8.87007      1.00  2.235464   .331509
   8.86994   8.86994      1.00  2.238084   .330699
   8.86983   8.86983      1.00  2.235704   .330279
   8.86972   8.86972      1.00  2.232274   .332209
   8.86960   8.86960      1.00  2.235144   .331349
   8.86949   8.86949      1.00  2.235264   .331149
   8.86937   8.86937      1.00  2.232904   .331149
   8.86925   8.86925      1.00  2.233754   .332599
   8.86915   8.86915      1.00  2.220704   .328949
   8.86903   8.86903      1.00  2.234284   .333069
   8.86891   8.86891      1.00  2.237794   .332999
   8.86881   8.86881      1.00  2.239814   .334719
   8.86870   8.86870      1.00  2.237014   .334639
   8.86859   8.86859      1.00  2.234154   .333079
   8.86848   8.86848      1.00  2.235114   .332759
   8.86837   8.86837      1.00  2.234464   .333379
   8.86826   8.86826      1.00  2.234794   .333849
   8.86815   8.86815      1.00  2.231524   .334029
   8.86804   8.86804      1.00  2.236234   .337019
   8.86793   8.86793      1.00  2.236394   .337679
   8.86781   8.86781      1.00  2.237424   .337739
   8.86770   8.86770      1.00  2.235634   .337269
   8.86759   8.86759      1.00  2.222854   .335289
   8.86748   8.86748      1.00  2.235094   .336979
   8.86738   8.86738      1.00  2.234664   .337009
   8.86726   8.86726      1.00  2.232324   .337979
   8.86715   8.86715      1.00  2.232544   .336069
   8.86705   8.86705      1.00  2.236394   .337649
   8.86694   8.86694      1.00  2.234654   .337289
   8.86682   8.86682      1.00  2.236934   .338579
   8.86672   8.86672      1.00  2.233584   .336849
   8.86661   8.86661      1.00  2.234074   .336649
   8.86651   8.86651      1.00  2.237594   .337329
   8.86640   8.86640      1.00  2.236274   .337619
   8.86630   8.86630      1.00  2.237254   .339129
   8.86619   8.86619      1.00  2.230414   .337939
   8.86610   8.86610      1.00  2.224894   .337509
   8.86599   8.86599      1.00  2.230244   .337069
   8.86588   8.86588      1.00  2.235804   .341069
   8.86578   8.86578      1.00  2.233914   .342459
   8.86568   8.86568      1.00  2.237504   .342749
   8.86557   8.86557      1.00  2.235304   .340679
   8.86547   8.86547      1.00  2.234424   .338989
   8.86537   8.86537      1.00  2.235064   .340099
   8.86527   8.86527      1.00  2.231294   .342379
   8.86516   8.86516      1.00  2.230894   .342349
   8.86505   8.86505      1.00  2.231084   .341659
   8.86495   8.86495      1.00  2.231884   .342739
   8.86485   8.86485      1.00  2.234064   .344649
   8.86474   8.86474      1.00  2.228744   .343949
   8.86463   8.86463      1.00  2.224834   .341069
   8.86452   8.86452      1.00  2.235044   .340969
   8.86442   8.86442      1.00  2.238134   .343429
   8.86430   8.86430      1.00  2.233754   .341409
   8.86418   8.86418      1.00  2.234144   .342299
   8.86408   8.86408      1.00  2.232184   .340879
   8.86397   8.86397      1.00  2.232234   .342219
   8.86385   8.86385      1.00  2.232664   .340749
   8.86373   8.86373      1.00  2.233024   .342189
   8.86361   8.86361      1.00  2.227154   .340839
   8.86350   8.86350      1.00  2.231034   .340409
   8.86339   8.86339      1.00  2.233354   .341079
   8.86326   8.86326      1.00  2.230634   .340759
   8.86315   8.86315      1.00  2.233374   .342119
   8.86304   8.86304      1.00  2.222434   .340899
   8.86291   8.86291      1.00  2.233004   .339149
   8.86280   8.86280      1.00  2.225574   .341029
   8.86269   8.86269      1.00  2.232624   .341149
   8.86258   8.86258      1.00  2.227534   .342079
   8.86246   8.86246      1.00  2.232754   .341599
   8.86235   8.86235      1.00  2.231554   .343059
   8.86224   8.86224      1.00  2.234324   .343599
   8.86213   8.86213      1.00  2.234304   .343599
   8.86202   8.86202      1.00  2.232954   .342869
   8.86191   8.86191      1.00  2.232394   .343479
   8.86180   8.86180      1.00  2.230124   .346349
   8.86170   8.86170      1.00  2.230794   .346599
   8.86158   8.86158      1.00  2.230694   .348619
   8.86146   8.86146      1.00  2.213454   .344469
   8.86136   8.86136      1.00  2.230874   .346159
   8.86125   8.86125      1.00  2.232174   .345579
   8.86113   8.86113      1.00  2.229204   .344209
   8.86102   8.86102      1.00  2.230194   .343869
   8.86091   8.86091      1.00  2.233454   .344539
   8.86079   8.86079      1.00  2.228804   .344329
   8.86067   8.86067      1.00  2.230614   .344499
   8.86055   8.86055      1.00  2.227744   .342909
   8.86044   8.86044      1.00  2.224994   .344729
   8.86033   8.86033      1.00  2.226614   .344979
   8.86020   8.86020      1.00  2.230074   .345499
   8.86008   8.86008      1.00  2.229244   .344449
   8.85997   8.85997      1.00  2.216244   .341969
   8.85985   8.85985      1.00  2.233694   .346189
   8.85973   8.85973      1.00  2.228384   .346879
   8.85961   8.85961      1.00  2.232174   .346349
   8.85950   8.85950      1.00  2.230794   .347419
   8.85939   8.85939      1.00  2.228944   .347799
   8.85927   8.85927      1.00  2.230644   .347979
   8.85916   8.85916      1.00  2.225354   .344929
   8.85905   8.85905      1.00  2.227614   .347389
   8.85894   8.85894      1.00  2.226664   .345559
   8.85882   8.85882      1.00  2.229194   .348169
   8.85871   8.85871      1.00  2.230014   .347989
   8.85860   8.85860      1.00  2.228684   .347429
   8.85849   8.85849      1.00  2.228414   .348299
   8.85838   8.85838      1.00  2.215574   .345879
   8.85827   8.85827      1.00  2.228034   .345699
   8.85817   8.85817      1.00  2.229484   .343819
   8.85806   8.85806      1.00  2.226734   .344979
   8.85794   8.85794      1.00  2.225554   .344059
   8.85783   8.85783      1.00  2.224674   .343929
   8.85772   8.85772      1.00  2.228824   .346689
   8.85762   8.85762      1.00  2.227794   .346729
   8.85751   8.85751      1.00  2.228294   .347179
   8.85740   8.85740      1.00  2.230514   .348519
   8.85729   8.85729      1.00  2.225174   .345589
   8.85718   8.85718      1.00  2.226814   .345019
   8.85707   8.85707      1.00  2.223664   .345509
   8.85696   8.85696      1.00  2.211664   .344499
   8.85685   8.85685      1.00  2.224514   .346509
   8.85675   8.85675      1.00  2.224904   .347099
   8.85663   8.85663      1.00  2.226554   .347199
   8.85653   8.85653      1.00  2.222814   .343499
   8.85643   8.85643      1.00  2.226834   .345819
   8.85632   8.85632      1.00  2.226734   .344979
   8.85621   8.85621      1.00  2.225694   .345399
   8.85611   8.85611      1.00  2.228644   .344239
   8.85601   8.85601      1.00  2.222794   .342649
   8.85591   8.85591      1.00  2.222804   .342839
   8.85579   8.85579      1.00  2.223274   .343269
   8.85569   8.85569      1.00  2.224334   .346189
   8.85560   8.85560      1.00  2.223694   .346439
   8.85550   8.85550      1.00  2.211594   .344459
   8.85539   8.85539      1.00  2.222304   .343719
   8.85528   8.85528      1.00  2.227574   .343889
   8.85519   8.85519      1.00  2.225404   .344739
   8.85509   8.85509      1.00  2.225574   .345469
   8.85498   8.85498      1.00  2.224224   .347669
   8.85487   8.85487      1.00  2.219844   .342859
   8.85476   8.85476      1.00  2.219774   .342649
   8.85466   8.85466      1.00  2.219984   .341759
   8.85455   8.85455      1.00  2.222964   .343609
   8.85444   8.85444      1.00  2.222834   .344369
   8.85433   8.85433      1.00  2.220284   .341849
   8.85422   8.85422      1.00  2.225234   .344859
   8.85410   8.85410      1.00  2.221254   .342909
   8.85399   8.85399      1.00  2.211544   .342259
   8.85388   8.85388      1.00  2.223914   .343769
   8.85377   8.85377      1.00  2.222594   .344889
   8.85365   8.85365      1.00  2.222494   .345019
   8.85353   8.85353      1.00  2.217954   .341199
   8.85342   8.85342      1.00  2.217614   .343549
   8.85330   8.85330      1.00  2.219804   .344109
   8.85319   8.85319      1.00  2.221204   .346419
   8.85308   8.85308      1.00  2.220774   .344689
   8.85296   8.85296      1.00  2.223024   .346159
   8.85285   8.85285      1.00  2.223114   .344449
   8.85273   8.85273      1.00  2.219814   .343409
   8.85261   8.85261      1.00  2.219294   .343439
   8.85249   8.85249      1.00  2.219564   .344479
   8.85239   8.85239      1.00  2.215514   .345589
   8.85227   8.85227      1.00  2.202554   .341099
   8.85216   8.85216      1.00  2.213944   .341769
   8.85205   8.85205      1.00  2.217964   .343289
   8.85194   8.85194      1.00  2.221354   .342819
   8.85183   8.85183      1.00  2.222634   .342049
   8.85172   8.85172      1.00  2.221384   .344039
   8.85161   8.85161      1.00  2.220104   .343559
   8.85150   8.85150      1.00  2.219084   .343909
   8.85138   8.85138      1.00  2.218494   .342389
   8.85127   8.85127      1.00  2.217074   .340649
   8.85116   8.85116      1.00  2.214104   .343879
   8.85105   8.85105      1.00  2.218714   .344639
   8.85094   8.85094      1.00  2.218034   .343649
   8.85082   8.85082      1.00  2.215274   .344499
   8.85071   8.85071      1.00  2.204814   .339469
   8.85060   8.85060      1.00  2.218534   .342819
   8.85048   8.85048      1.00  2.221784   .344839
   8.85035   8.85035      1.00  2.216264   .344729
   8.85023   8.85023      1.00  2.217464   .342259
   8.85012   8.85012      1.00  2.211084   .341529
   8.85000   8.85000      1.00  2.213474   .342969
   8.84988   8.84988      1.00  2.215334   .342609
   8.84977   8.84977      1.00  2.213694   .342219
   8.84966   8.84966      1.00  2.217134   .342169
   8.84953   8.84953      1.00  2.215464   .341959
   8.84942   8.84942      1.00  2.221464   .343539
   8.84931   8.84931      1.00  2.218054   .341079
   8.84919   8.84919      1.00  2.203024   .338699
   8.84908   8.84908      1.00  2.216974   .341109
   8.84897   8.84897      1.00  2.213744   .341359
   8.84885   8.84885      1.00  2.214174   .342659
   8.84874   8.84874      1.00  2.217474   .341949
   8.84863   8.84863      1.00  2.213384   .340699
   8.84852   8.84852      1.00  2.215704   .341769
   8.84842   8.84842      1.00  2.215354   .341149
   8.84831   8.84831      1.00  2.217204   .339929
   8.84819   8.84819      1.00  2.215154   .340599
   8.84807   8.84807      1.00  2.216644   .341169
   8.84797   8.84797      1.00  2.218564   .341859
   8.84786   8.84786      1.00  2.216134   .341649
   8.84775   8.84775      1.00  2.213084   .341319
   8.84763   8.84763      1.00  2.200684   .339409
   8.84752   8.84752      1.00  2.214494   .342399
   8.84742   8.84742      1.00  2.217154   .343539
   8.84731   8.84731      1.00  2.217104   .341259
   8.84719   8.84719      1.00  2.219074   .341489
   8.84709   8.84709      1.00  2.217794   .343579
   8.84698   8.84698      1.00  2.218264   .343199
   8.84686   8.84686      1.00  2.215364   .343349
   8.84676   8.84676      1.00  2.214524   .342509
   8.84665   8.84665      1.00  2.216604   .341609
   8.84655   8.84655      1.00  2.216024   .344409
   8.84644   8.84644      1.00  2.214284   .343149
   8.84633   8.84633      1.00  2.216874   .345079
   8.84623   8.84623      1.00  2.202624   .342869
   8.84613   8.84613      1.00  2.215194   .342419
   8.84602   8.84602      1.00  2.218114   .342789
   8.84592   8.84592      1.00  2.219274   .341529
   8.84582   8.84582      1.00  2.212634   .342339
   8.84571   8.84571      1.00  2.215754   .342069
   8.84561   8.84561      1.00  2.213144   .341809
   8.84551   8.84551      1.00  2.214574   .341759
   8.84541   8.84541      1.00  2.213984   .343739
   8.84530   8.84530      1.00  2.217264   .346599
   8.84520   8.84520      1.00  2.210684   .343449
   8.84509   8.84509      1.00  2.217204   .342049
   8.84499   8.84499      1.00  2.217224   .343169
   8.84489   8.84489      1.00  2.217904   .341859
   8.84477   8.84477      1.00  2.201184   .340389
   8.84466   8.84466      1.00  2.214964   .340779
   8.84456   8.84456      1.00  2.215704   .343339
   8.84446   8.84446      1.00  2.213594   .343839
   8.84434   8.84434      1.00  2.213654   .341779
   8.84422   8.84422      1.00  2.212824   .342959
   8.84412   8.84412      1.00  2.214794   .342219
   8.84401   8.84401      1.00  2.217574   .343259
   8.84389   8.84389      1.00  2.214414   .345589
   8.84377   8.84377      1.00  2.213174   .343749
   8.84365   8.84365      1.00  2.213884   .343889
   8.84354   8.84354      1.00  2.215934   .344049
   8.84342   8.84342      1.00  2.216594   .343569
   8.84331   8.84331      1.00  2.213334   .343389
   8.84320   8.84320      1.00  2.200674   .342209
   8.84308   8.84308      1.00  2.212234   .342709
   8.84296   8.84296      1.00  2.213914   .342349
   8.84284   8.84284      1.00  2.213154   .344279
   8.84273   8.84273      1.00  2.214034   .341549
   8.84262   8.84262      1.00  2.217984   .343869
   8.84250   8.84250      1.00  2.216744   .344049
   8.84239   8.84239      1.00  2.215014   .343849
   8.84228   8.84228      1.00  2.213004   .344029
   8.84217   8.84217      1.00  2.212154   .345229
   8.84206   8.84206      1.00  2.207494   .345259
   8.84195   8.84195      1.00  2.210124   .344939
   8.84184   8.84184      1.00  2.214734   .346879
   8.84173   8.84173      1.00  2.213744   .347129
   8.84162   8.84162      1.00  2.202464   .345469
   8.84150   8.84150      1.00  2.211854   .346999
   8.84139   8.84139      1.00  2.214084   .344709
   8.84128   8.84128      1.00  2.212254   .347529
   8.84117   8.84117      1.00  2.215514   .348249
   8.84105   8.84105      1.00  2.212794   .346279
   8.84094   8.84094      1.00  2.211764   .346729
   8.84083   8.84083      1.00  2.211924   .348649
   8.84071   8.84071      1.00  2.210684   .351549
   8.84059   8.84059      1.00  2.208874   .348759
   8.84048   8.84048      1.00  2.210564   .351389
   8.84037   8.84037      1.00  2.215734   .351079
   8.84024   8.84024      1.00  2.212884   .350399
   8.84012   8.84012      1.00  2.213474   .349749
   8.84001   8.84001      1.00  2.213124   .351159
   8.83990   8.83990      1.00  2.197804   .349149
   8.83977   8.83977      1.00  2.211234   .348999
   8.83965   8.83965      1.00  2.210164   .350759
   8.83954   8.83954      1.00  2.209694   .348949
   8.83943   8.83943      1.00  2.210074   .349149
   8.83931   8.83931      1.00  2.211424   .347519
   8.83919   8.83919      1.00  2.213844   .348459
   8.83908   8.83908      1.00  2.214414   .349809
   8.83897   8.83897      1.00  2.215234   .350899
   8.83885   8.83885      1.00  2.213374   .350949
   8.83873   8.83873      1.00  2.210714   .351749
   8.83863   8.83863      1.00  2.210484   .353769
   8.83853   8.83853      1.00  2.214724   .352779
   8.83842   8.83842      1.00  2.212704   .351409
   8.83831   8.83831      1.00  2.197454   .350769
   8.83820   8.83820      1.00  2.214464   .354529
   8.83809   8.83809      1.00  2.213324   .351859
   8.83797   8.83797      1.00  2.213614   .351929
   8.83786   8.83786      1.00  2.216534   .354599
   8.83775   8.83775      1.00  2.216204   .352459
   8.83764   8.83764      1.00  2.214784   .353319
   8.83753   8.83753      1.00  2.212734   .351539
   8.83742   8.83742      1.00  2.210874   .352449
   8.83731   8.83731      1.00  2.211794   .352019
   8.83721   8.83721      1.00  2.210714   .353619
   8.83709   8.83709      1.00  2.213324   .353619
   8.83698   8.83698      1.00  2.215144   .353309
   8.83688   8.83688      1.00  2.219684   .355149
   8.83677   8.83677      1.00  2.202534   .351889
   8.83666   8.83666      1.00  2.213474   .356029
   8.83655   8.83655      1.00  2.215844   .354679
   8.83645   8.83645      1.00  2.213494   .356519
   8.83635   8.83635      1.00  2.215884   .356689
   8.83624   8.83624      1.00  2.212694   .355659
   8.83613   8.83613      1.00  2.213924   .357989
   8.83603   8.83603      1.00  2.212444   .356909
   8.83593   8.83593      1.00  2.211294   .358459
   8.83582   8.83582      1.00  2.213424   .359129
   8.83571   8.83571      1.00  2.213434   .359269
   8.83561   8.83561      1.00  2.215694   .357579
   8.83552   8.83552      1.00  2.214524   .358839
   8.83542   8.83542      1.00  2.214244   .358549
   8.83531   8.83531      1.00  2.201804   .355019
   8.83521   8.83521      1.00  2.210254   .358749
   8.83511   8.83511      1.00  2.210844   .356949
   8.83500   8.83500      1.00  2.212044   .359209
   8.83489   8.83489      1.00  2.213284   .361619
   8.83478   8.83478      1.00  2.211214   .360439
   8.83467   8.83467      1.00  2.214604   .362659
   8.83456   8.83456      1.00  2.217024   .361179
   8.83445   8.83445      1.00  2.215414   .360419
   8.83435   8.83435      1.00  2.215994   .361119
   8.83424   8.83424      1.00  2.209504   .358939
   8.83413   8.83413      1.00  2.210884   .358779
   8.83401   8.83401      1.00  2.208474   .360339
   8.83390   8.83390      1.00  2.213954   .365289
   8.83379   8.83379      1.00  2.210844   .364249
   8.83367   8.83367      1.00  2.200254   .361069
   8.83355   8.83355      1.00  2.214234   .364179
   8.83344   8.83344      1.00  2.212544   .366139
   8.83332   8.83332      1.00  2.212934   .363959
   8.83320   8.83320      1.00  2.212914   .363249
   8.83308   8.83308      1.00  2.212494   .362449
   8.83297   8.83297      1.00  2.212894   .363509
   8.83286   8.83286      1.00  2.212664   .364169
   8.83274   8.83274      1.00  2.214504   .363669
   8.83262   8.83262      1.00  2.208994   .364419
   8.83251   8.83251      1.00  2.213164   .364019
   8.83240   8.83240      1.00  2.210744   .362979
   8.83229   8.83229      1.00  2.214864   .365309
   8.83218   8.83218      1.00  2.211884   .362769
   8.83207   8.83207      1.00  2.201714   .360249
   8.83196   8.83196      1.00  2.214014   .363349
   8.83185   8.83185      1.00  2.211154   .364519
   8.83174   8.83174      1.00  2.210324   .365909
   8.83163   8.83163      1.00  2.212044   .366609
   8.83152   8.83152      1.00  2.210824   .364879
   8.83141   8.83141      1.00  2.210274   .364629
   8.83129   8.83129      1.00  2.211144   .365029
   8.83118   8.83118      1.00  2.209984   .366029
   8.83107   8.83107      1.00  2.213174   .367519
   8.83095   8.83095      1.00  2.212334   .367159
   8.83084   8.83084      1.00  2.214244   .366519
   8.83073   8.83073      1.00  2.207864   .365919
   8.83062   8.83062      1.00  2.198134   .364419
   8.83050   8.83050      1.00  2.208004   .366769
   8.83038   8.83038      1.00  2.210744   .366629
   8.83026   8.83026      1.00  2.211154   .368129
   8.83014   8.83014      1.00  2.214014   .370399
   8.83002   8.83002      1.00  2.209624   .368609
   8.82990   8.82990      1.00  2.213754   .368159
   8.82980   8.82980      1.00  2.213684   .369199
   8.82968   8.82968      1.00  2.214134   .368919
   8.82955   8.82955      1.00  2.212314   .368349
   8.82944   8.82944      1.00  2.211384   .366879
   8.82934   8.82934      1.00  2.209694   .367529
   8.82922   8.82922      1.00  2.205984   .367899
   8.82910   8.82910      1.00  2.212484   .372889
   8.82899   8.82899      1.00  2.197414   .367979
   8.82888   8.82888      1.00  2.210514   .368649
   8.82878   8.82878      1.00  2.214824   .369169
   8.82867   8.82867      1.00  2.208704   .368149
   8.82855   8.82855      1.00  2.215874   .370979
   8.82844   8.82844      1.00  2.214764   .371579
   8.82833   8.82833      1.00  2.212594   .372699
   8.82821   8.82821      1.00  2.212284   .370929
   8.82810   8.82810      1.00  2.210704   .371019
   8.82800   8.82800      1.00  2.211754   .371189
   8.82789   8.82789      1.00  2.210844   .370169
   8.82777   8.82777      1.00  2.211244   .368989
   8.82766   8.82766      1.00  2.212874   .370099
   8.82756   8.82756      1.00  2.215884   .371209
   8.82745   8.82745      1.00  2.197474   .367949
   8.82733   8.82733      1.00  2.213874   .370129
   8.82722   8.82722      1.00  2.213244   .369309
   8.82712   8.82712      1.00  2.212064   .372359
   8.82701   8.82701      1.00  2.214364   .370489
   8.82689   8.82689      1.00  2.207754   .369979
   8.82678   8.82678      1.00  2.210174   .370889
   8.82668   8.82668      1.00  2.211454   .373049
   8.82658   8.82658      1.00  2.212254   .375769
   8.82648   8.82648      1.00  2.211994   .377809
   8.82637   8.82637      1.00  2.214814   .377009
   8.82626   8.82626      1.00  2.214214   .373329
   8.82616   8.82616      1.00  2.209154   .374819
   8.82605   8.82605      1.00  2.214644   .373829
   8.82595   8.82595      1.00  2.197994   .371279
   8.82585   8.82585      1.00  2.212824   .376019
   8.82575   8.82575      1.00  2.212034   .371809
   8.82564   8.82564      1.00  2.211724   .372399
   8.82554   8.82554      1.00  2.212384   .373049
   8.82544   8.82544      1.00  2.213964   .373539
   8.82534   8.82534      1.00  2.214154   .373629
   8.82523   8.82523      1.00  2.213164   .374089
   8.82513   8.82513      1.00  2.214164   .373429
   8.82503   8.82503      1.00  2.209664   .372849
   8.82492   8.82492      1.00  2.208174   .373939
   8.82481   8.82481      1.00  2.212404   .372889
   8.82470   8.82470      1.00  2.209534   .371669
   8.82460   8.82460      1.00  2.210134   .372249
   8.82449   8.82449      1.00  2.208464   .371869
   8.82438   8.82438      1.00  2.207874   .371029
   8.82427   8.82427      1.00  2.215724   .376139
   8.82415   8.82415      1.00  2.214114   .376119
   8.82404   8.82404      1.00  2.214314   .376529
   8.82392   8.82392      1.00  2.213684   .375199
   8.82381   8.82381      1.00  2.212464   .375909
   8.82369   8.82369      1.00  2.211244   .377149
   8.82358   8.82358      1.00  2.208824   .376759
   8.82346   8.82346      1.00  2.214944   .376329
   8.82334   8.82334      1.00  2.214184   .377309
   8.82323   8.82323      1.00  2.209524   .374759
   8.82312   8.82312      1.00  2.213894   .374449
   8.82300   8.82300      1.00  2.211674   .375009
   8.82288   8.82288      1.00  2.215944   .376279
   8.82277   8.82277      1.00  2.213024   .379409
   8.82265   8.82265      1.00  2.200884   .376989
   8.82253   8.82253      1.00  2.206264   .378079
   8.82242   8.82242      1.00  2.208284   .374319
   8.82232   8.82232      1.00  2.211064   .374069
   8.82221   8.82221      1.00  2.212434   .374819
   8.82210   8.82210      1.00  2.213294   .373999
   8.82198   8.82198      1.00  2.213094   .373779
   8.82187   8.82187      1.00  2.211134   .372859
   8.82177   8.82177      1.00  2.214934   .374459
   8.82165   8.82165      1.00  2.209234   .374389
   8.82154   8.82154      1.00  2.214304   .374229
   8.82143   8.82143      1.00  2.213124   .373949
   8.82132   8.82132      1.00  2.213494   .374809
   8.82120   8.82120      1.00  2.208994   .372429
   8.82108   8.82108      1.00  2.194864   .370329
   8.82098   8.82098      1.00  2.211934   .372339
   8.82086   8.82086      1.00  2.213994   .374039
   8.82074   8.82074      1.00  2.215474   .374279
   8.82062   8.82062      1.00  2.211544   .371989
   8.82051   8.82051      1.00  2.213084   .373679
   8.82040   8.82040      1.00  2.209504   .372029
   8.82027   8.82027      1.00  2.211054   .374209
   8.82015   8.82015      1.00  2.212574   .373169
   8.82004   8.82004      1.00  2.210784   .372419
   8.81992   8.81992      1.00  2.210894   .373649
   8.81981   8.81981      1.00  2.209684   .375369
   8.81968   8.81968      1.00  2.213034   .377199
   8.81957   8.81957      1.00  2.208664   .376409
   8.81946   8.81946      1.00  2.204984   .374619
   8.81934   8.81934      1.00  2.213434   .377919
   8.81922   8.81922      1.00  2.211604   .375819
   8.81911   8.81911      1.00  2.212294   .375089
   8.81900   8.81900      1.00  2.209774   .377169
   8.81888   8.81888      1.00  2.211974   .376759
   8.81877   8.81877      1.00  2.210204   .376929
   8.81867   8.81867      1.00  2.211214   .377209
   8.81855   8.81855      1.00  2.210474   .377919
   8.81844   8.81844      1.00  2.211674   .377399
   8.81833   8.81833      1.00  2.210384   .374609
   8.81822   8.81822      1.00  2.211944   .374049
   8.81811   8.81811      1.00  2.212084   .373949
   8.81800   8.81800      1.00  2.209104   .371869
   8.81789   8.81789      1.00  2.194454   .370219
   8.81778   8.81778      1.00  2.206074   .372659
   8.81767   8.81767      1.00  2.210164   .373969
   8.81755   8.81755      1.00  2.209744   .372279
   8.81744   8.81744      1.00  2.211294   .373059
   8.81734   8.81734      1.00  2.208274   .372519
   8.81728   8.81728      1.00  2.210854   .373889
