# Supplementary material for: Direct Observation of Palladium Leaching from Pd/C by a Simple Method: X-ray Absorption Spectroscopy of Heterogeneous Mixtures
Source: ACS Omega. 2023 Jun 7;8(24):21787–92. doi: 10.1021/acsomega.3c01343 (PMC10286095; doi:10.1021/acsomega.3c01343)
Supplement: Supplementary file 2 — ao3c01343_si_002.zip [file ao3c01343_si_002.zip › Figure 7,8/22_RK_AirOx_25C_05N_slow_HCl_30min_42.qd]

  9809     KEK-PF   NW10A
 _slow_HCl_30min 20.12.12 7:11: - 20.12.12 7:11: Serial#KEKPF-NW10A_047962
 22_RK_AirOx_25C_05N_slow_HCl_30min                                              
 Ring :   6.5 GeV    50.0 mA -   50.0 mA
 Mono :   Si(311)       D=  1.63747 A    Initial angle=  9.00022 deg
 NW10A     Transmission( 2)   Repetition= 42     Points= 1654
 Param file : QXAFS(SYNC)     angle axis (*)     Block =    1

 Block      Init-Ang  Final-Ang     Step/deg     Time/s       Num
     1        9.00022   8.81728          ***       1.00      1654
 Ortec(-1)     NDCH = 3
  Angle(c)  Angle(o)    time/s         2         3
      Mode         0         0         1         2
    Offset         0         0    .00492    .00311
   9.00022   9.00022      1.00  2.298214  2.165889
   9.00013   9.00013      1.00  2.304254  2.170799
   9.00002   9.00002      1.00  2.305324  2.172869
   8.99990   8.99990      1.00  2.309814  2.177749
   8.99979   8.99979      1.00  2.306184  2.177079
   8.99969   8.99969      1.00  2.296874  2.170219
   8.99957   8.99957      1.00  2.306814  2.179889
   8.99945   8.99945      1.00  2.311344  2.182679
   8.99935   8.99935      1.00  2.310064  2.181469
   8.99924   8.99924      1.00  2.308224  2.183269
   8.99912   8.99912      1.00  2.308454  2.184359
   8.99901   8.99901      1.00  2.308744  2.180149
   8.99891   8.99891      1.00  2.309024  2.178939
   8.99880   8.99880      1.00  2.311584  2.178239
   8.99870   8.99870      1.00  2.309114  2.179379
   8.99858   8.99858      1.00  2.309524  2.177899
   8.99848   8.99848      1.00  2.306964  2.178469
   8.99837   8.99837      1.00  2.307644  2.185039
   8.99825   8.99825      1.00  2.309114  2.184069
   8.99814   8.99814      1.00  2.307864  2.179019
   8.99804   8.99804      1.00  2.303914  2.175659
   8.99793   8.99793      1.00  2.308374  2.180629
   8.99781   8.99781      1.00  2.307534  2.177069
   8.99771   8.99771      1.00  2.304924  2.183179
   8.99760   8.99760      1.00  2.307214  2.180589
   8.99750   8.99750      1.00  2.306594  2.181999
   8.99738   8.99738      1.00  2.309434  2.184419
   8.99727   8.99727      1.00  2.306274  2.182729
   8.99716   8.99716      1.00  2.303224  2.179419
   8.99706   8.99706      1.00  2.306084  2.176119
   8.99695   8.99695      1.00  2.306574  2.178029
   8.99684   8.99684      1.00  2.309884  2.183219
   8.99674   8.99674      1.00  2.308284  2.181719
   8.99664   8.99664      1.00  2.291174  2.166309
   8.99652   8.99652      1.00  2.306274  2.188359
   8.99642   8.99642      1.00  2.305254  2.186139
   8.99632   8.99632      1.00  2.306344  2.183029
   8.99622   8.99622      1.00  2.307274  2.181979
   8.99611   8.99611      1.00  2.305174  2.184169
   8.99600   8.99600      1.00  2.304474  2.182089
   8.99591   8.99591      1.00  2.307894  2.183109
   8.99581   8.99581      1.00  2.306304  2.181419
   8.99570   8.99570      1.00  2.307434  2.184789
   8.99560   8.99560      1.00  2.305674  2.182739
   8.99550   8.99550      1.00  2.304194  2.181489
   8.99540   8.99540      1.00  2.303944  2.184719
   8.99530   8.99530      1.00  2.302954  2.180699
   8.99519   8.99519      1.00  2.300504  2.182689
   8.99509   8.99509      1.00  2.288934  2.172279
   8.99499   8.99499      1.00  2.306594  2.185849
   8.99489   8.99489      1.00  2.305584  2.185099
   8.99478   8.99478      1.00  2.305594  2.185829
   8.99467   8.99467      1.00  2.307194  2.189089
   8.99457   8.99457      1.00  2.304764  2.188099
   8.99446   8.99446      1.00  2.303034  2.188559
   8.99435   8.99435      1.00  2.303044  2.187139
   8.99424   8.99424      1.00  2.302394  2.185699
   8.99412   8.99412      1.00  2.301234  2.183929
   8.99401   8.99401      1.00  2.303524  2.183819
   8.99390   8.99390      1.00  2.298874  2.179129
   8.99379   8.99379      1.00  2.300174  2.181469
   8.99367   8.99367      1.00  2.294394  2.175689
   8.99355   8.99355      1.00  2.300084  2.180409
   8.99344   8.99344      1.00  2.305154  2.186179
   8.99334   8.99334      1.00  2.301654  2.184969
   8.99323   8.99323      1.00  2.300554  2.184639
   8.99310   8.99310      1.00  2.300404  2.185069
   8.99298   8.99298      1.00  2.296894  2.184349
   8.99288   8.99288      1.00  2.301614  2.186849
   8.99277   8.99277      1.00  2.299484  2.182279
   8.99265   8.99265      1.00  2.298474  2.180529
   8.99254   8.99254      1.00  2.303814  2.186019
   8.99243   8.99243      1.00  2.302334  2.189129
   8.99232   8.99232      1.00  2.303044  2.187739
   8.99221   8.99221      1.00  2.300804  2.185839
   8.99210   8.99210      1.00  2.294484  2.182689
   8.99199   8.99199      1.00  2.302204  2.187799
   8.99189   8.99189      1.00  2.301234  2.188069
   8.99177   8.99177      1.00  2.300454  2.191189
   8.99166   8.99166      1.00  2.299254  2.189079
   8.99156   8.99156      1.00  2.301294  2.189669
   8.99145   8.99145      1.00  2.299394  2.192569
   8.99134   8.99134      1.00  2.300354  2.191879
   8.99123   8.99123      1.00  2.300604  2.192169
   8.99111   8.99111      1.00  2.298954  2.189739
   8.99100   8.99100      1.00  2.302254  2.193469
   8.99089   8.99089      1.00  2.299884  2.192699
   8.99077   8.99077      1.00  2.297194  2.188369
   8.99066   8.99066      1.00  2.285474  2.177519
   8.99054   8.99054      1.00  2.299254  2.188859
   8.99043   8.99043      1.00  2.300444  2.187619
   8.99031   8.99031      1.00  2.298254  2.190659
   8.99019   8.99019      1.00  2.302104  2.194919
   8.99008   8.99008      1.00  2.302544  2.192069
   8.98996   8.98996      1.00  2.300154  2.190599
   8.98984   8.98984      1.00  2.300624  2.191839
   8.98972   8.98972      1.00  2.299474  2.191239
   8.98961   8.98961      1.00  2.296574  2.189519
   8.98949   8.98949      1.00  2.299434  2.191599
   8.98938   8.98938      1.00  2.299714  2.191079
   8.98927   8.98927      1.00  2.299344  2.191889
   8.98916   8.98916      1.00  2.286134  2.180869
   8.98905   8.98905      1.00  2.295554  2.190389
   8.98893   8.98893      1.00  2.299674  2.192599
   8.98882   8.98882      1.00  2.300874  2.195119
   8.98871   8.98871      1.00  2.300944  2.198079
   8.98859   8.98859      1.00  2.297094  2.194729
   8.98848   8.98848      1.00  2.295944  2.191579
   8.98837   8.98837      1.00  2.296874  2.193479
   8.98827   8.98827      1.00  2.295704  2.189889
   8.98816   8.98816      1.00  2.296794  2.192059
   8.98805   8.98805      1.00  2.297744  2.195729
   8.98795   8.98795      1.00  2.298854  2.196649
   8.98784   8.98784      1.00  2.296684  2.195269
   8.98772   8.98772      1.00  2.296314  2.194059
   8.98760   8.98760      1.00  2.283664  2.185209
   8.98749   8.98749      1.00  2.295124  2.189919
   8.98739   8.98739      1.00  2.298544  2.196859
   8.98728   8.98728      1.00  2.295694  2.193619
   8.98716   8.98716      1.00  2.293464  2.190369
   8.98706   8.98706      1.00  2.295654  2.194239
   8.98695   8.98695      1.00  2.296854  2.196119
   8.98684   8.98684      1.00  2.294524  2.195259
   8.98673   8.98673      1.00  2.298014  2.199659
   8.98663   8.98663      1.00  2.292144  2.195469
   8.98653   8.98653      1.00  2.294804  2.199139
   8.98642   8.98642      1.00  2.295734  2.198239
   8.98631   8.98631      1.00  2.299404  2.204979
   8.98621   8.98621      1.00  2.297344  2.198929
   8.98611   8.98611      1.00  2.277024  2.180819
   8.98600   8.98600      1.00  2.293644  2.196129
   8.98590   8.98590      1.00  2.292184  2.196099
   8.98580   8.98580      1.00  2.294484  2.194469
   8.98570   8.98570      1.00  2.294614  2.194779
   8.98559   8.98559      1.00  2.292964  2.201569
   8.98549   8.98549      1.00  2.295184  2.201069
   8.98539   8.98539      1.00  2.296534  2.203779
   8.98529   8.98529      1.00  2.295554  2.199329
   8.98518   8.98518      1.00  2.288594  2.193789
   8.98508   8.98508      1.00  2.291714  2.193979
   8.98497   8.98497      1.00  2.291744  2.195369
   8.98487   8.98487      1.00  2.287564  2.195249
   8.98476   8.98476      1.00  2.289684  2.196659
   8.98465   8.98465      1.00  2.280824  2.193009
   8.98455   8.98455      1.00  2.292984  2.203199
   8.98444   8.98444      1.00  2.294404  2.203979
   8.98432   8.98432      1.00  2.296454  2.205629
   8.98421   8.98421      1.00  2.292804  2.202239
   8.98410   8.98410      1.00  2.293964  2.199439
   8.98400   8.98400      1.00  2.294684  2.201529
   8.98388   8.98388      1.00  2.290794  2.198229
   8.98376   8.98376      1.00  2.291384  2.200659
   8.98365   8.98365      1.00  2.286884  2.195189
   8.98354   8.98354      1.00  2.292524  2.201449
   8.98342   8.98342      1.00  2.288044  2.196099
   8.98330   8.98330      1.00  2.291414  2.198589
   8.98319   8.98319      1.00  2.291304  2.201259
   8.98308   8.98308      1.00  2.282534  2.190869
   8.98295   8.98295      1.00  2.291634  2.201699
   8.98284   8.98284      1.00  2.289204  2.196349
   8.98273   8.98273      1.00  2.290084  2.200409
   8.98262   8.98262      1.00  2.287524  2.198189
   8.98249   8.98249      1.00  2.288354  2.199959
   8.98238   8.98238      1.00  2.287654  2.198349
   8.98228   8.98228      1.00  2.289384  2.202169
   8.98217   8.98217      1.00  2.290574  2.201499
   8.98205   8.98205      1.00  2.291724  2.204199
   8.98194   8.98194      1.00  2.290554  2.203639
   8.98183   8.98183      1.00  2.290494  2.205949
   8.98173   8.98173      1.00  2.289774  2.204749
   8.98162   8.98162      1.00  2.288684  2.200299
   8.98150   8.98150      1.00  2.278084  2.191239
   8.98140   8.98140      1.00  2.288594  2.200049
   8.98129   8.98129      1.00  2.285344  2.199179
   8.98117   8.98117      1.00  2.284514  2.203429
   8.98105   8.98105      1.00  2.286494  2.204029
   8.98094   8.98094      1.00  2.289824  2.204129
   8.98083   8.98083      1.00  2.291614  2.204169
   8.98071   8.98071      1.00  2.289694  2.202229
   8.98059   8.98059      1.00  2.288054  2.206589
   8.98048   8.98048      1.00  2.286834  2.199659
   8.98037   8.98037      1.00  2.285104  2.201939
   8.98024   8.98024      1.00  2.284414  2.203849
   8.98012   8.98012      1.00  2.283164  2.200679
   8.98001   8.98001      1.00  2.276184  2.195199
   8.97989   8.97989      1.00  2.284044  2.202979
   8.97977   8.97977      1.00  2.287484  2.203669
   8.97966   8.97966      1.00  2.289734  2.204339
   8.97955   8.97955      1.00  2.288424  2.206109
   8.97943   8.97943      1.00  2.289684  2.208999
   8.97931   8.97931      1.00  2.287064  2.207539
   8.97920   8.97920      1.00  2.285454  2.206719
   8.97910   8.97910      1.00  2.285354  2.207029
   8.97899   8.97899      1.00  2.287204  2.207949
   8.97886   8.97886      1.00  2.279664  2.200599
   8.97876   8.97876      1.00  2.282374  2.200299
   8.97865   8.97865      1.00  2.282374  2.201499
   8.97853   8.97853      1.00  2.283024  2.201629
   8.97842   8.97842      1.00  2.274474  2.195579
   8.97831   8.97831      1.00  2.283464  2.202899
   8.97820   8.97820      1.00  2.285534  2.210399
   8.97810   8.97810      1.00  2.287574  2.207229
   8.97798   8.97798      1.00  2.278874  2.199019
   8.97787   8.97787      1.00  2.277634  2.202089
   8.97777   8.97777      1.00  2.280394  2.203389
   8.97766   8.97766      1.00  2.279954  2.205679
   8.97754   8.97754      1.00  2.285434  2.207519
   8.97743   8.97743      1.00  2.282214  2.203239
   8.97732   8.97732      1.00  2.285584  2.207929
   8.97722   8.97722      1.00  2.282254  2.193759
   8.97711   8.97711      1.00  2.282644  2.167149
   8.97700   8.97700      1.00  2.281614  2.158369
   8.97689   8.97689      1.00  2.263124  2.164679
   8.97679   8.97679      1.00  2.278484  2.196889
   8.97667   8.97667      1.00  2.278394  2.196929
   8.97657   8.97657      1.00  2.277374  2.185979
   8.97646   8.97646      1.00  2.279304  2.193229
   8.97636   8.97636      1.00  2.280714  2.197229
   8.97625   8.97625      1.00  2.278184  2.197279
   8.97615   8.97615      1.00  2.281374  2.199379
   8.97604   8.97604      1.00  2.282954  2.201359
   8.97595   8.97595      1.00  2.276814  2.193999
   8.97584   8.97584      1.00  2.279414  2.200079
   8.97573   8.97573      1.00  2.274924  2.182939
   8.97563   8.97563      1.00  2.276664  2.180769
   8.97553   8.97553      1.00  2.272534  2.186319
   8.97543   8.97543      1.00  2.260924  2.179969
   8.97532   8.97532      1.00  2.272824  2.192369
   8.97522   8.97522      1.00  2.276714  2.190469
   8.97513   8.97513      1.00  2.281054  2.205069
   8.97502   8.97502      1.00  2.275324  2.194999
   8.97491   8.97491      1.00  2.280054  2.203619
   8.97481   8.97481      1.00  2.277384  2.199509
   8.97471   8.97471      1.00  2.274394  2.192199
   8.97460   8.97460      1.00  2.268654  2.193189
   8.97449   8.97449      1.00  2.267924  2.195829
   8.97438   8.97438      1.00  2.271724  2.198919
   8.97427   8.97427      1.00  2.273694  2.199989
   8.97415   8.97415      1.00  2.273614  2.193519
   8.97403   8.97403      1.00  2.270684  2.195719
   8.97392   8.97392      1.00  2.263414  2.186859
   8.97382   8.97382      1.00  2.272814  2.200309
   8.97370   8.97370      1.00  2.273104  2.200249
   8.97357   8.97357      1.00  2.272174  2.196619
   8.97347   8.97347      1.00  2.269264  2.194679
   8.97335   8.97335      1.00  2.268834  2.197129
   8.97322   8.97322      1.00  2.265174  2.190779
   8.97311   8.97311      1.00  2.264264  2.188999
   8.97300   8.97300      1.00  2.269994  2.197209
   8.97289   8.97289      1.00  2.271564  2.198179
   8.97277   8.97277      1.00  2.270834  2.193949
   8.97265   8.97265      1.00  2.270914  2.200259
   8.97254   8.97254      1.00  2.266194  2.194539
   8.97243   8.97243      1.00  2.265884  2.196769
   8.97232   8.97232      1.00  2.263144  2.185839
   8.97221   8.97221      1.00  2.251644  2.180949
   8.97210   8.97210      1.00  2.260714  2.190989
   8.97199   8.97199      1.00  2.261854  2.190739
   8.97188   8.97188      1.00  2.263384  2.191059
   8.97176   8.97176      1.00  2.267904  2.196629
   8.97166   8.97166      1.00  2.267684  2.200449
   8.97155   8.97155      1.00  2.266824  2.198969
   8.97143   8.97143      1.00  2.271944  2.202889
   8.97132   8.97132      1.00  2.264854  2.195279
   8.97121   8.97121      1.00  2.264524  2.195799
   8.97110   8.97110      1.00  2.266094  2.198389
   8.97099   8.97099      1.00  2.262214  2.192279
   8.97087   8.97087      1.00  2.261394  2.192829
   8.97076   8.97076      1.00  2.259004  2.189799
   8.97065   8.97065      1.00  2.255014  2.185199
   8.97053   8.97053      1.00  2.259694  2.188989
   8.97040   8.97040      1.00  2.266664  2.197939
   8.97029   8.97029      1.00  2.270174  2.201109
   8.97018   8.97018      1.00  2.266064  2.197789
   8.97005   8.97005      1.00  2.264694  2.196719
   8.96993   8.96993      1.00  2.257454  2.191469
   8.96982   8.96982      1.00  2.256954  2.188919
   8.96970   8.96970      1.00  2.258304  2.191249
   8.96959   8.96959      1.00  2.259494  2.191589
   8.96947   8.96947      1.00  2.262354  2.196969
   8.96936   8.96936      1.00  2.262184  2.192269
   8.96925   8.96925      1.00  2.264744  2.197689
   8.96913   8.96913      1.00  2.248114  2.181829
   8.96903   8.96903      1.00  2.262984  2.199299
   8.96892   8.96892      1.00  2.262144  2.195379
   8.96880   8.96880      1.00  2.261304  2.196649
   8.96869   8.96869      1.00  2.259894  2.193539
   8.96858   8.96858      1.00  2.257894  2.192839
   8.96847   8.96847      1.00  2.253664  2.190139
   8.96836   8.96836      1.00  2.259774  2.194009
   8.96825   8.96825      1.00  2.259774  2.193999
   8.96815   8.96815      1.00  2.259864  2.196919
   8.96804   8.96804      1.00  2.264434  2.198349
   8.96792   8.96792      1.00  2.261544  2.198439
   8.96781   8.96781      1.00  2.261714  2.193999
   8.96770   8.96770      1.00  2.256804  2.190359
   8.96759   8.96759      1.00  2.243184  2.183279
   8.96748   8.96748      1.00  2.253494  2.187429
   8.96737   8.96737      1.00  2.257134  2.193069
   8.96726   8.96726      1.00  2.258604  2.199879
   8.96715   8.96715      1.00  2.255364  2.194849
   8.96705   8.96705      1.00  2.264174  2.201159
   8.96693   8.96693      1.00  2.258024  2.195519
   8.96682   8.96682      1.00  2.261374  2.201109
   8.96672   8.96672      1.00  2.260064  2.198609
   8.96662   8.96662      1.00  2.259124  2.197959
   8.96650   8.96650      1.00  2.258904  2.200239
   8.96640   8.96640      1.00  2.257144  2.199389
   8.96630   8.96630      1.00  2.253464  2.192689
   8.96619   8.96619      1.00  2.246934  2.185329
   8.96609   8.96609      1.00  2.252384  2.194019
   8.96599   8.96599      1.00  2.257084  2.195589
   8.96589   8.96589      1.00  2.257004  2.196529
   8.96579   8.96579      1.00  2.256594  2.194969
   8.96568   8.96568      1.00  2.260914  2.200239
   8.96558   8.96558      1.00  2.260594  2.200499
   8.96548   8.96548      1.00  2.260824  2.198689
   8.96537   8.96537      1.00  2.250734  2.190889
   8.96527   8.96527      1.00  2.253264  2.195269
   8.96517   8.96517      1.00  2.249324  2.188929
   8.96507   8.96507      1.00  2.252844  2.192609
   8.96496   8.96496      1.00  2.259124  2.200949
   8.96485   8.96485      1.00  2.255484  2.197369
   8.96475   8.96475      1.00  2.246284  2.188829
   8.96465   8.96465      1.00  2.259354  2.198979
   8.96454   8.96454      1.00  2.256454  2.194789
   8.96442   8.96442      1.00  2.255314  2.192669
   8.96431   8.96431      1.00  2.255144  2.195069
   8.96420   8.96420      1.00  2.254924  2.195369
   8.96409   8.96409      1.00  2.250374  2.187539
   8.96398   8.96398      1.00  2.256604  2.198209
   8.96386   8.96386      1.00  2.256374  2.197719
   8.96375   8.96375      1.00  2.256114  2.196529
   8.96364   8.96364      1.00  2.258444  2.198279
   8.96352   8.96352      1.00  2.257764  2.199069
   8.96340   8.96340      1.00  2.261834  2.204959
   8.96329   8.96329      1.00  2.258894  2.198169
   8.96317   8.96317      1.00  2.260964  2.199359
   8.96305   8.96305      1.00  2.240714  2.181459
   8.96293   8.96293      1.00  2.254094  2.198929
   8.96282   8.96282      1.00  2.251144  2.193039
   8.96271   8.96271      1.00  2.257014  2.200349
   8.96260   8.96260      1.00  2.257894  2.198789
   8.96248   8.96248      1.00  2.262794  2.204699
   8.96237   8.96237      1.00  2.259534  2.202209
   8.96226   8.96226      1.00  2.260694  2.204869
   8.96214   8.96214      1.00  2.263394  2.205109
   8.96203   8.96203      1.00  2.256184  2.199539
   8.96193   8.96193      1.00  2.258294  2.200829
   8.96182   8.96182      1.00  2.258574  2.201139
   8.96171   8.96171      1.00  2.252744  2.196069
   8.96159   8.96159      1.00  2.251514  2.194269
   8.96148   8.96148      1.00  2.250264  2.195909
   8.96138   8.96138      1.00  2.257644  2.201469
   8.96127   8.96127      1.00  2.260724  2.206559
   8.96115   8.96115      1.00  2.262604  2.206899
   8.96104   8.96104      1.00  2.260814  2.202379
   8.96093   8.96093      1.00  2.259544  2.202439
   8.96081   8.96081      1.00  2.258514  2.201039
   8.96069   8.96069      1.00  2.260264  2.203589
   8.96057   8.96057      1.00  2.255094  2.194249
   8.96046   8.96046      1.00  2.257264  2.199649
   8.96034   8.96034      1.00  2.255254  2.198589
   8.96022   8.96022      1.00  2.255754  2.200629
   8.96011   8.96011      1.00  2.257774  2.199709
   8.95999   8.95999      1.00  2.256194  2.200939
   8.95987   8.95987      1.00  2.264544  2.210509
   8.95975   8.95975      1.00  2.262094  2.206949
   8.95963   8.95963      1.00  2.257204  2.200389
   8.95953   8.95953      1.00  2.256854  2.200249
   8.95941   8.95941      1.00  2.252114  2.196689
   8.95929   8.95929      1.00  2.257424  2.200819
   8.95918   8.95918      1.00  2.258734  2.200799
   8.95907   8.95907      1.00  2.256174  2.199489
   8.95896   8.95896      1.00  2.257444  2.200329
   8.95884   8.95884      1.00  2.259194  2.204049
   8.95874   8.95874      1.00  2.260934  2.205769
   8.95863   8.95863      1.00  2.265474  2.209489
   8.95851   8.95851      1.00  2.247274  2.191189
   8.95839   8.95839      1.00  2.257244  2.199969
   8.95829   8.95829      1.00  2.261114  2.203859
   8.95818   8.95818      1.00  2.256814  2.201179
   8.95807   8.95807      1.00  2.260044  2.204979
   8.95796   8.95796      1.00  2.252234  2.194949
   8.95785   8.95785      1.00  2.254524  2.195799
   8.95774   8.95774      1.00  2.264264  2.205569
   8.95762   8.95762      1.00  2.261284  2.202399
   8.95751   8.95751      1.00  2.259344  2.202039
   8.95741   8.95741      1.00  2.260824  2.196249
   8.95730   8.95730      1.00  2.265564  2.201349
   8.95719   8.95719      1.00  2.254484  2.196019
   8.95707   8.95707      1.00  2.252234  2.193309
   8.95697   8.95697      1.00  2.243934  2.184849
   8.95687   8.95687      1.00  2.256274  2.200729
   8.95676   8.95676      1.00  2.261664  2.207929
   8.95665   8.95665      1.00  2.261074  2.200729
   8.95654   8.95654      1.00  2.257974  2.200389
   8.95644   8.95644      1.00  2.260624  2.200689
   8.95633   8.95633      1.00  2.264024  2.206489
   8.95622   8.95622      1.00  2.261454  2.201639
   8.95612   8.95612      1.00  2.255704  2.196519
   8.95602   8.95602      1.00  2.261544  2.205249
   8.95592   8.95592      1.00  2.254174  2.193949
   8.95581   8.95581      1.00  2.254084  2.195299
   8.95571   8.95571      1.00  2.252534  2.195289
   8.95561   8.95561      1.00  2.254154  2.190709
   8.95550   8.95550      1.00  2.258004  2.197249
   8.95540   8.95540      1.00  2.260994  2.199159
   8.95530   8.95530      1.00  2.262764  2.203149
   8.95520   8.95520      1.00  2.259754  2.196679
   8.95509   8.95509      1.00  2.255354  2.195509
   8.95499   8.95499      1.00  2.254944  2.193189
   8.95488   8.95488      1.00  2.252614  2.191509
   8.95478   8.95478      1.00  2.251654  2.189929
   8.95467   8.95467      1.00  2.255564  2.194159
   8.95456   8.95456      1.00  2.256544  2.191649
   8.95445   8.95445      1.00  2.260154  2.195929
   8.95434   8.95434      1.00  2.261544  2.201609
   8.95423   8.95423      1.00  2.242074  2.181509
   8.95412   8.95412      1.00  2.254524  2.193579
   8.95401   8.95401      1.00  2.259464  2.197299
   8.95390   8.95390      1.00  2.257104  2.197319
   8.95378   8.95378      1.00  2.254474  2.195619
   8.95366   8.95366      1.00  2.253154  2.192059
   8.95355   8.95355      1.00  2.253074  2.187759
   8.95344   8.95344      1.00  2.252564  2.191699
   8.95332   8.95332      1.00  2.253814  2.192179
   8.95320   8.95320      1.00  2.254844  2.190159
   8.95308   8.95308      1.00  2.255194  2.189449
   8.95296   8.95296      1.00  2.257754  2.193789
   8.95285   8.95285      1.00  2.256684  2.194459
   8.95274   8.95274      1.00  2.236934  2.174659
   8.95263   8.95263      1.00  2.250064  2.185259
   8.95252   8.95252      1.00  2.251274  2.184279
   8.95240   8.95240      1.00  2.248204  2.181779
   8.95228   8.95228      1.00  2.246784  2.178719
   8.95218   8.95218      1.00  2.252554  2.186069
   8.95207   8.95207      1.00  2.254584  2.183839
   8.95195   8.95195      1.00  2.255144  2.190389
   8.95185   8.95185      1.00  2.259324  2.191799
   8.95174   8.95174      1.00  2.250894  2.183289
   8.95163   8.95163      1.00  2.249234  2.183079
   8.95152   8.95152      1.00  2.249644  2.177509
   8.95140   8.95140      1.00  2.248364  2.177739
   8.95130   8.95130      1.00  2.243624  2.172729
   8.95118   8.95118      1.00  2.242804  2.174169
   8.95107   8.95107      1.00  2.249584  2.174199
   8.95095   8.95095      1.00  2.248814  2.181789
   8.95084   8.95084      1.00  2.252454  2.185259
   8.95073   8.95073      1.00  2.248864  2.184239
   8.95061   8.95061      1.00  2.252204  2.186349
   8.95049   8.95049      1.00  2.253574  2.185459
   8.95038   8.95038      1.00  2.251324  2.178199
   8.95027   8.95027      1.00  2.246324  2.171479
   8.95014   8.95014      1.00  2.248614  2.174119
   8.95002   8.95002      1.00  2.242704  2.167209
   8.94990   8.94990      1.00  2.247004  2.171119
   8.94979   8.94979      1.00  2.248764  2.170299
   8.94967   8.94967      1.00  2.244834  2.170529
   8.94955   8.94955      1.00  2.239494  2.162799
   8.94944   8.94944      1.00  2.249304  2.171529
   8.94933   8.94933      1.00  2.251844  2.170499
   8.94921   8.94921      1.00  2.245594  2.166219
   8.94909   8.94909      1.00  2.245174  2.162669
   8.94899   8.94899      1.00  2.244734  2.163639
   8.94888   8.94888      1.00  2.243374  2.157349
   8.94876   8.94876      1.00  2.243394  2.156309
   8.94865   8.94865      1.00  2.242854  2.153649
   8.94855   8.94855      1.00  2.241004  2.154129
   8.94844   8.94844      1.00  2.245664  2.158269
   8.94833   8.94833      1.00  2.250684  2.161959
   8.94822   8.94822      1.00  2.246654  2.162359
   8.94811   8.94811      1.00  2.242674  2.153999
   8.94800   8.94800      1.00  2.234264  2.148399
   8.94788   8.94788      1.00  2.238994  2.154539
   8.94777   8.94777      1.00  2.237214  2.148519
   8.94766   8.94766      1.00  2.241034  2.152199
   8.94756   8.94756      1.00  2.236454  2.148889
   8.94744   8.94744      1.00  2.237394  2.147479
   8.94733   8.94733      1.00  2.240164  2.149089
   8.94723   8.94723      1.00  2.244804  2.150119
   8.94712   8.94712      1.00  2.242684  2.148719
   8.94700   8.94700      1.00  2.239744  2.141129
   8.94689   8.94689      1.00  2.236564  2.137139
   8.94679   8.94679      1.00  2.230294  2.130079
   8.94668   8.94668      1.00  2.234044  2.129859
   8.94657   8.94657      1.00  2.232594  2.130259
   8.94646   8.94646      1.00  2.219234  2.114219
   8.94636   8.94636      1.00  2.230784  2.127129
   8.94626   8.94626      1.00  2.238094  2.128549
   8.94616   8.94616      1.00  2.233074  2.125729
   8.94605   8.94605      1.00  2.236994  2.128959
   8.94595   8.94595      1.00  2.237094  2.127489
   8.94585   8.94585      1.00  2.235564  2.122979
   8.94574   8.94574      1.00  2.234414  2.122789
   8.94564   8.94564      1.00  2.228084  2.113079
   8.94554   8.94554      1.00  2.228674  2.109929
   8.94544   8.94544      1.00  2.224414  2.104519
   8.94533   8.94533      1.00  2.227004  2.105889
   8.94522   8.94522      1.00  2.225114  2.100959
   8.94512   8.94512      1.00  2.227304  2.101049
   8.94502   8.94502      1.00  2.222964  2.098039
   8.94491   8.94491      1.00  2.233184  2.104649
   8.94480   8.94480      1.00  2.226924  2.095449
   8.94470   8.94470      1.00  2.228324  2.093979
   8.94460   8.94460      1.00  2.226814  2.094239
   8.94449   8.94449      1.00  2.218594  2.080259
   8.94438   8.94438      1.00  2.219044  2.077459
   8.94427   8.94427      1.00  2.220304  2.080029
   8.94416   8.94416      1.00  2.224584  2.080769
   8.94404   8.94404      1.00  2.225604  2.079839
   8.94392   8.94392      1.00  2.226024  2.076879
   8.94382   8.94382      1.00  2.227524  2.074249
   8.94370   8.94370      1.00  2.223364  2.065029
   8.94359   8.94359      1.00  2.209654  2.052129
   8.94347   8.94347      1.00  2.222604  2.061949
   8.94335   8.94335      1.00  2.220054  2.062709
   8.94323   8.94323      1.00  2.222114  2.054989
   8.94312   8.94312      1.00  2.218944  2.051889
   8.94300   8.94300      1.00  2.216834  2.047359
   8.94289   8.94289      1.00  2.221754  2.046969
   8.94278   8.94278      1.00  2.223594  2.041249
   8.94266   8.94266      1.00  2.224474  2.039999
   8.94254   8.94254      1.00  2.223764  2.033269
   8.94244   8.94244      1.00  2.223174  2.022919
   8.94233   8.94233      1.00  2.223784  2.024029
   8.94221   8.94221      1.00  2.218794  2.013169
   8.94210   8.94210      1.00  2.201524  1.990029
   8.94199   8.94199      1.00  2.212744  1.997219
   8.94189   8.94189      1.00  2.221534  1.997979
   8.94177   8.94177      1.00  2.220814  1.993249
   8.94166   8.94166      1.00  2.221554  1.989989
   8.94156   8.94156      1.00  2.228934  1.996119
   8.94145   8.94145      1.00  2.228424  1.991759
   8.94133   8.94133      1.00  2.223824  1.982969
   8.94122   8.94122      1.00  2.220454  1.965869
   8.94111   8.94111      1.00  2.221124  1.952909
   8.94100   8.94100      1.00  2.221964  1.946459
   8.94088   8.94088      1.00  2.220664  1.938389
   8.94076   8.94076      1.00  2.218674  1.928389
   8.94065   8.94065      1.00  2.214904  1.915899
   8.94053   8.94053      1.00  2.214834  1.910939
   8.94041   8.94041      1.00  2.225454  1.901349
   8.94029   8.94029      1.00  2.222434  1.889759
   8.94018   8.94018      1.00  2.225424  1.882609
   8.94006   8.94006      1.00  2.230174  1.872659
   8.93994   8.93994      1.00  2.225144  1.858129
   8.93982   8.93982      1.00  2.216974  1.836379
   8.93971   8.93971      1.00  2.220074  1.823839
   8.93960   8.93960      1.00  2.218554  1.810439
   8.93948   8.93948      1.00  2.218794  1.796279
   8.93936   8.93936      1.00  2.221764  1.782829
   8.93925   8.93925      1.00  2.227384  1.770569
   8.93914   8.93914      1.00  2.229624  1.751229
   8.93903   8.93903      1.00  2.219224  1.722559
   8.93890   8.93890      1.00  2.227994  1.708849
   8.93880   8.93880      1.00  2.221684  1.688199
   8.93870   8.93870      1.00  2.224814  1.668649
   8.93858   8.93858      1.00  2.224974  1.643859
   8.93847   8.93847      1.00  2.220974  1.614149
   8.93837   8.93837      1.00  2.222634  1.591779
   8.93825   8.93825      1.00  2.225354  1.569509
   8.93813   8.93813      1.00  2.221564  1.539049
   8.93802   8.93802      1.00  2.225904  1.512499
   8.93792   8.93792      1.00  2.230224  1.485919
   8.93781   8.93781      1.00  2.231154  1.455529
   8.93770   8.93770      1.00  2.227214  1.421739
   8.93758   8.93758      1.00  2.213694  1.376569
   8.93748   8.93748      1.00  2.227464  1.356219
   8.93737   8.93737      1.00  2.225174  1.322309
   8.93726   8.93726      1.00  2.223284  1.285389
   8.93714   8.93714      1.00  2.224424  1.246829
   8.93704   8.93704      1.00  2.224644  1.210719
   8.93694   8.93694      1.00  2.231524  1.180929
   8.93682   8.93682      1.00  2.230154  1.146979
   8.93671   8.93671      1.00  2.230104  1.110279
   8.93661   8.93661      1.00  2.233074  1.071709
   8.93650   8.93650      1.00  2.232214  1.039529
   8.93639   8.93639      1.00  2.222214   .999679
   8.93629   8.93629      1.00  2.224914   .964909
   8.93619   8.93619      1.00  2.216284   .928859
   8.93609   8.93609      1.00  2.225014   .901379
   8.93598   8.93598      1.00  2.231374   .864849
   8.93588   8.93588      1.00  2.229044   .834649
   8.93578   8.93578      1.00  2.230394   .803129
   8.93568   8.93568      1.00  2.233004   .775049
   8.93557   8.93557      1.00  2.230534   .744659
   8.93546   8.93546      1.00  2.231624   .711369
   8.93536   8.93536      1.00  2.230554   .684909
   8.93526   8.93526      1.00  2.231334   .658159
   8.93516   8.93516      1.00  2.226844   .635479
   8.93505   8.93505      1.00  2.218284   .608939
   8.93496   8.93496      1.00  2.224784   .588669
   8.93485   8.93485      1.00  2.228444   .567209
   8.93473   8.93473      1.00  2.215304   .542749
   8.93463   8.93463      1.00  2.233814   .527069
   8.93452   8.93452      1.00  2.236844   .510219
   8.93441   8.93441      1.00  2.229454   .493039
   8.93430   8.93430      1.00  2.227714   .476729
   8.93418   8.93418      1.00  2.228574   .459309
   8.93407   8.93407      1.00  2.228164   .447319
   8.93397   8.93397      1.00  2.230704   .433359
   8.93385   8.93385      1.00  2.229234   .418059
   8.93373   8.93373      1.00  2.229184   .405639
   8.93361   8.93361      1.00  2.229924   .395269
   8.93350   8.93350      1.00  2.237214   .383379
   8.93338   8.93338      1.00  2.231934   .373349
   8.93326   8.93326      1.00  2.231974   .364359
   8.93315   8.93315      1.00  2.230414   .353359
   8.93304   8.93304      1.00  2.233454   .347729
   8.93292   8.93292      1.00  2.230084   .339469
   8.93280   8.93280      1.00  2.230934   .331459
   8.93269   8.93269      1.00  2.236774   .325239
   8.93258   8.93258      1.00  2.228424   .318319
   8.93246   8.93246      1.00  2.227334   .312819
   8.93235   8.93235      1.00  2.227654   .306589
   8.93224   8.93224      1.00  2.233714   .305759
   8.93213   8.93213      1.00  2.237504   .301999
   8.93201   8.93201      1.00  2.236444   .298669
   8.93190   8.93190      1.00  2.228344   .294319
   8.93180   8.93180      1.00  2.230474   .292279
   8.93169   8.93169      1.00  2.230654   .289409
   8.93157   8.93157      1.00  2.221224   .287279
   8.93146   8.93146      1.00  2.219734   .284809
   8.93135   8.93135      1.00  2.235014   .284379
   8.93125   8.93125      1.00  2.236064   .285179
   8.93113   8.93113      1.00  2.233214   .283609
   8.93101   8.93101      1.00  2.234474   .281709
   8.93090   8.93090      1.00  2.235574   .283059
   8.93079   8.93079      1.00  2.235294   .281889
   8.93067   8.93067      1.00  2.232664   .280099
   8.93055   8.93055      1.00  2.228504   .278549
   8.93044   8.93044      1.00  2.227444   .277349
   8.93032   8.93032      1.00  2.234524   .279089
   8.93020   8.93020      1.00  2.227744   .279249
   8.93008   8.93008      1.00  2.226294   .278959
   8.92996   8.92996      1.00  2.228494   .278549
   8.92984   8.92984      1.00  2.235804   .277549
   8.92972   8.92972      1.00  2.235554   .279019
   8.92960   8.92960      1.00  2.233104   .278989
   8.92949   8.92949      1.00  2.233484   .277019
   8.92938   8.92938      1.00  2.233364   .278099
   8.92927   8.92927      1.00  2.228584   .278319
   8.92915   8.92915      1.00  2.230734   .276009
   8.92904   8.92904      1.00  2.229434   .277009
   8.92893   8.92893      1.00  2.231784   .276209
   8.92881   8.92881      1.00  2.234504   .277439
   8.92870   8.92870      1.00  2.234714   .275959
   8.92860   8.92860      1.00  2.236264   .276189
   8.92849   8.92849      1.00  2.238384   .277209
   8.92837   8.92837      1.00  2.220564   .273629
   8.92826   8.92826      1.00  2.231464   .274869
   8.92816   8.92816      1.00  2.236874   .276579
   8.92805   8.92805      1.00  2.234604   .275689
   8.92793   8.92793      1.00  2.230954   .275379
   8.92782   8.92782      1.00  2.232494   .274379
   8.92771   8.92771      1.00  2.235464   .273309
   8.92759   8.92759      1.00  2.237894   .275139
   8.92748   8.92748      1.00  2.235284   .272139
   8.92737   8.92737      1.00  2.240284   .272669
   8.92727   8.92727      1.00  2.240084   .271479
   8.92716   8.92716      1.00  2.241154   .271849
   8.92705   8.92705      1.00  2.238904   .272549
   8.92694   8.92694      1.00  2.219854   .271649
   8.92683   8.92683      1.00  2.235484   .272699
   8.92673   8.92673      1.00  2.236424   .274079
   8.92662   8.92662      1.00  2.239024   .272879
   8.92651   8.92651      1.00  2.239894   .273649
   8.92640   8.92640      1.00  2.245114   .276179
   8.92630   8.92630      1.00  2.246334   .274699
   8.92619   8.92619      1.00  2.242154   .275509
   8.92609   8.92609      1.00  2.240104   .277399
   8.92599   8.92599      1.00  2.238134   .277129
   8.92589   8.92589      1.00  2.243694   .275859
   8.92578   8.92578      1.00  2.238894   .276109
   8.92568   8.92568      1.00  2.240324   .275059
   8.92558   8.92558      1.00  2.241274   .275299
   8.92548   8.92548      1.00  2.229274   .276449
   8.92537   8.92537      1.00  2.244054   .277189
   8.92527   8.92527      1.00  2.243294   .278019
   8.92517   8.92517      1.00  2.245574   .279259
   8.92507   8.92507      1.00  2.252644   .280459
   8.92495   8.92495      1.00  2.245654   .281239
   8.92485   8.92485      1.00  2.243734   .281939
   8.92474   8.92474      1.00  2.244364   .284389
   8.92463   8.92463      1.00  2.241664   .283779
   8.92452   8.92452      1.00  2.239304   .284639
   8.92441   8.92441      1.00  2.242914   .285819
   8.92430   8.92430      1.00  2.247694   .288859
   8.92419   8.92419      1.00  2.248234   .290169
   8.92408   8.92408      1.00  2.242734   .292209
   8.92396   8.92396      1.00  2.245084   .292209
   8.92385   8.92385      1.00  2.246614   .294479
   8.92375   8.92375      1.00  2.245104   .294659
   8.92362   8.92362      1.00  2.245654   .297489
   8.92350   8.92350      1.00  2.241544   .297919
   8.92339   8.92339      1.00  2.241444   .299899
   8.92328   8.92328      1.00  2.246934   .303249
   8.92315   8.92315      1.00  2.247124   .302939
   8.92303   8.92303      1.00  2.246754   .306879
   8.92293   8.92293      1.00  2.250264   .308559
   8.92281   8.92281      1.00  2.250264   .311689
   8.92269   8.92269      1.00  2.246564   .312219
   8.92258   8.92258      1.00  2.248264   .314169
   8.92247   8.92247      1.00  2.240734   .315999
   8.92236   8.92236      1.00  2.245404   .316379
   8.92224   8.92224      1.00  2.245424   .319469
   8.92213   8.92213      1.00  2.245714   .320129
   8.92202   8.92202      1.00  2.245244   .321909
   8.92192   8.92192      1.00  2.250644   .322389
   8.92180   8.92180      1.00  2.250684   .324479
   8.92169   8.92169      1.00  2.252514   .327609
   8.92158   8.92158      1.00  2.251744   .329399
   8.92148   8.92148      1.00  2.250434   .330649
   8.92136   8.92136      1.00  2.244964   .331299
   8.92125   8.92125      1.00  2.245994   .332509
   8.92114   8.92114      1.00  2.249584   .335969
   8.92102   8.92102      1.00  2.247564   .333509
   8.92090   8.92090      1.00  2.234324   .331619
   8.92079   8.92079      1.00  2.249054   .335729
   8.92068   8.92068      1.00  2.250784   .336599
   8.92056   8.92056      1.00  2.254384   .338779
   8.92044   8.92044      1.00  2.250184   .338019
   8.92032   8.92032      1.00  2.250344   .338739
   8.92021   8.92021      1.00  2.248164   .340089
   8.92009   8.92009      1.00  2.252244   .341379
   8.91997   8.91997      1.00  2.245844   .340539
   8.91985   8.91985      1.00  2.245524   .341429
   8.91974   8.91974      1.00  2.248364   .341109
   8.91962   8.91962      1.00  2.246204   .342259
   8.91951   8.91951      1.00  2.247494   .345189
   8.91939   8.91939      1.00  2.248624   .345749
   8.91928   8.91928      1.00  2.251274   .347629
   8.91918   8.91918      1.00  2.241104   .344179
   8.91906   8.91906      1.00  2.249524   .346109
   8.91894   8.91894      1.00  2.246664   .346369
   8.91883   8.91883      1.00  2.245554   .344059
   8.91872   8.91872      1.00  2.247414   .342319
   8.91860   8.91860      1.00  2.247634   .341479
   8.91849   8.91849      1.00  2.247294   .342939
   8.91839   8.91839      1.00  2.248244   .341619
   8.91828   8.91828      1.00  2.249854   .341329
   8.91817   8.91817      1.00  2.250494   .342289
   8.91806   8.91806      1.00  2.249284   .341579
   8.91795   8.91795      1.00  2.248754   .342689
   8.91784   8.91784      1.00  2.250394   .340739
   8.91772   8.91772      1.00  2.230344   .335729
   8.91761   8.91761      1.00  2.243144   .339709
   8.91750   8.91750      1.00  2.246164   .339439
   8.91740   8.91740      1.00  2.249304   .339529
   8.91728   8.91728      1.00  2.246764   .341129
   8.91718   8.91718      1.00  2.252554   .340459
   8.91707   8.91707      1.00  2.247694   .342179
   8.91696   8.91696      1.00  2.249444   .340209
   8.91685   8.91685      1.00  2.247814   .336699
   8.91674   8.91674      1.00  2.249084   .335419
   8.91663   8.91663      1.00  2.250244   .335829
   8.91653   8.91653      1.00  2.249044   .334479
   8.91642   8.91642      1.00  2.247904   .333139
   8.91631   8.91631      1.00  2.243564   .332199
   8.91621   8.91621      1.00  2.240234   .331379
   8.91611   8.91611      1.00  2.250414   .332879
   8.91600   8.91600      1.00  2.250944   .328539
   8.91590   8.91590      1.00  2.250414   .331439
   8.91580   8.91580      1.00  2.251414   .331419
   8.91570   8.91570      1.00  2.252344   .329209
   8.91559   8.91559      1.00  2.248114   .327709
   8.91549   8.91549      1.00  2.248564   .326389
   8.91539   8.91539      1.00  2.245404   .327199
   8.91529   8.91529      1.00  2.246484   .325499
   8.91519   8.91519      1.00  2.249954   .326089
   8.91508   8.91508      1.00  2.245324   .324519
   8.91497   8.91497      1.00  2.249294   .321909
   8.91487   8.91487      1.00  2.238644   .322179
   8.91477   8.91477      1.00  2.248204   .322159
   8.91465   8.91465      1.00  2.247004   .322089
   8.91455   8.91455      1.00  2.252644   .321259
   8.91444   8.91444      1.00  2.251494   .320089
   8.91432   8.91432      1.00  2.245784   .318349
   8.91421   8.91421      1.00  2.245004   .317079
   8.91410   8.91410      1.00  2.244464   .317309
   8.91399   8.91399      1.00  2.247414   .315539
   8.91388   8.91388      1.00  2.248194   .312809
   8.91376   8.91376      1.00  2.251464   .313929
   8.91365   8.91365      1.00  2.248474   .312979
   8.91354   8.91354      1.00  2.248434   .312099
   8.91342   8.91342      1.00  2.248054   .311529
   8.91330   8.91330      1.00  2.245434   .309239
   8.91318   8.91318      1.00  2.243874   .307519
   8.91307   8.91307      1.00  2.232914   .305009
   8.91295   8.91295      1.00  2.245944   .305229
   8.91284   8.91284      1.00  2.244314   .303729
   8.91273   8.91273      1.00  2.248664   .303529
   8.91261   8.91261      1.00  2.248344   .302899
   8.91250   8.91250      1.00  2.247914   .303029
   8.91238   8.91238      1.00  2.249944   .302989
   8.91228   8.91228      1.00  2.250514   .301169
   8.91217   8.91217      1.00  2.245014   .299849
   8.91205   8.91205      1.00  2.247464   .299329
   8.91194   8.91194      1.00  2.247474   .297149
   8.91183   8.91183      1.00  2.244254   .294489
   8.91173   8.91173      1.00  2.243984   .295449
   8.91161   8.91161      1.00  2.229354   .292669
   8.91150   8.91150      1.00  2.244544   .291659
   8.91140   8.91140      1.00  2.247364   .290339
   8.91129   8.91129      1.00  2.251694   .290879
   8.91117   8.91117      1.00  2.248034   .289259
   8.91105   8.91105      1.00  2.244554   .287159
   8.91094   8.91094      1.00  2.244814   .285799
   8.91083   8.91083      1.00  2.243934   .286959
   8.91072   8.91072      1.00  2.241554   .285019
   8.91060   8.91060      1.00  2.243384   .282819
   8.91049   8.91049      1.00  2.242074   .282139
   8.91037   8.91037      1.00  2.244114   .281849
   8.91025   8.91025      1.00  2.244834   .280159
   8.91013   8.91013      1.00  2.245814   .279159
   8.91001   8.91001      1.00  2.243784   .278079
   8.90990   8.90990      1.00  2.239364   .276269
   8.90978   8.90978      1.00  2.246274   .277959
   8.90966   8.90966      1.00  2.242474   .276829
   8.90955   8.90955      1.00  2.242184   .274309
   8.90944   8.90944      1.00  2.242954   .273639
   8.90932   8.90932      1.00  2.239574   .272409
   8.90921   8.90921      1.00  2.240124   .271699
   8.90910   8.90910      1.00  2.243434   .274289
   8.90899   8.90899      1.00  2.244724   .272369
   8.90887   8.90887      1.00  2.242154   .271609
   8.90876   8.90876      1.00  2.244194   .271309
   8.90865   8.90865      1.00  2.244974   .270249
   8.90855   8.90855      1.00  2.240844   .269159
   8.90844   8.90844      1.00  2.233094   .269899
   8.90832   8.90832      1.00  2.234554   .268449
   8.90822   8.90822      1.00  2.237114   .269479
   8.90811   8.90811      1.00  2.240594   .268789
   8.90800   8.90800      1.00  2.241934   .269609
   8.90788   8.90788      1.00  2.239364   .269129
   8.90777   8.90777      1.00  2.241594   .269649
   8.90766   8.90766      1.00  2.245134   .270799
   8.90755   8.90755      1.00  2.241304   .268839
   8.90744   8.90744      1.00  2.240594   .268129
   8.90733   8.90733      1.00  2.238264   .267339
   8.90723   8.90723      1.00  2.240194   .267289
   8.90711   8.90711      1.00  2.236754   .270049
   8.90700   8.90700      1.00  2.235064   .268159
   8.90690   8.90690      1.00  2.234134   .268259
   8.90679   8.90679      1.00  2.222164   .267879
   8.90668   8.90668      1.00  2.237084   .271239
   8.90657   8.90657      1.00  2.237864   .270409
   8.90647   8.90647      1.00  2.240864   .270929
   8.90637   8.90637      1.00  2.241124   .271119
   8.90626   8.90626      1.00  2.234984   .271479
   8.90615   8.90615      1.00  2.236024   .272529
   8.90605   8.90605      1.00  2.235854   .273619
   8.90595   8.90595      1.00  2.233034   .273469
   8.90584   8.90584      1.00  2.234624   .273099
   8.90574   8.90574      1.00  2.235334   .274899
   8.90564   8.90564      1.00  2.238344   .275909
   8.90554   8.90554      1.00  2.237004   .277789
   8.90543   8.90543      1.00  2.236544   .278229
   8.90533   8.90533      1.00  2.223034   .277759
   8.90523   8.90523      1.00  2.235584   .278589
   8.90513   8.90513      1.00  2.234614   .280509
   8.90502   8.90502      1.00  2.234464   .281229
   8.90492   8.90492      1.00  2.231104   .280459
   8.90482   8.90482      1.00  2.231624   .283289
   8.90471   8.90471      1.00  2.233014   .285949
   8.90459   8.90459      1.00  2.234754   .286149
   8.90449   8.90449      1.00  2.232654   .286439
   8.90438   8.90438      1.00  2.240834   .288089
   8.90427   8.90427      1.00  2.233954   .285439
   8.90416   8.90416      1.00  2.231114   .285469
   8.90404   8.90404      1.00  2.236264   .287559
   8.90394   8.90394      1.00  2.233364   .287019
   8.90383   8.90383      1.00  2.232034   .286909
   8.90370   8.90370      1.00  2.211864   .285419
   8.90358   8.90358      1.00  2.229484   .290879
   8.90347   8.90347      1.00  2.231404   .289829
   8.90335   8.90335      1.00  2.235564   .292419
   8.90323   8.90323      1.00  2.233974   .291249
   8.90312   8.90312      1.00  2.231484   .291689
   8.90300   8.90300      1.00  2.234204   .294969
   8.90288   8.90288      1.00  2.234764   .295129
   8.90277   8.90277      1.00  2.230994   .296779
   8.90266   8.90266      1.00  2.227564   .295819
   8.90255   8.90255      1.00  2.229564   .296889
   8.90244   8.90244      1.00  2.229554   .298229
   8.90232   8.90232      1.00  2.226584   .297599
   8.90220   8.90220      1.00  2.217194   .296889
   8.90210   8.90210      1.00  2.227344   .298619
   8.90199   8.90199      1.00  2.234594   .300189
   8.90188   8.90188      1.00  2.233824   .298969
   8.90177   8.90177      1.00  2.234294   .300959
   8.90166   8.90166      1.00  2.234484   .300069
   8.90155   8.90155      1.00  2.230504   .303239
   8.90144   8.90144      1.00  2.226524   .301089
   8.90133   8.90133      1.00  2.223054   .303029
   8.90121   8.90121      1.00  2.226994   .302959
   8.90110   8.90110      1.00  2.235074   .306409
   8.90098   8.90098      1.00  2.232244   .306159
   8.90087   8.90087      1.00  2.234764   .308539
   8.90076   8.90076      1.00  2.229954   .306969
   8.90065   8.90065      1.00  2.225654   .305249
   8.90053   8.90053      1.00  2.227174   .305329
   8.90040   8.90040      1.00  2.229354   .308249
   8.90029   8.90029      1.00  2.229864   .307959
   8.90018   8.90018      1.00  2.228934   .307209
   8.90005   8.90005      1.00  2.227094   .309569
   8.89993   8.89993      1.00  2.227704   .308349
   8.89982   8.89982      1.00  2.234304   .308729
   8.89971   8.89971      1.00  2.232754   .309809
   8.89959   8.89959      1.00  2.238264   .312219
   8.89947   8.89947      1.00  2.232604   .312049
   8.89936   8.89936      1.00  2.230654   .310889
   8.89926   8.89926      1.00  2.234474   .312649
   8.89914   8.89914      1.00  2.216804   .311009
   8.89901   8.89901      1.00  2.228414   .313009
   8.89891   8.89891      1.00  2.230784   .313179
   8.89880   8.89880      1.00  2.232924   .312769
   8.89868   8.89868      1.00  2.226174   .314429
   8.89858   8.89858      1.00  2.231084   .315399
   8.89846   8.89846      1.00  2.237864   .315999
   8.89836   8.89836      1.00  2.235614   .315749
   8.89825   8.89825      1.00  2.237454   .317889
   8.89814   8.89814      1.00  2.229204   .316329
   8.89803   8.89803      1.00  2.231154   .316359
   8.89792   8.89792      1.00  2.226514   .317039
   8.89781   8.89781      1.00  2.229724   .317689
   8.89769   8.89769      1.00  2.219094   .317079
   8.89759   8.89759      1.00  2.227814   .317559
   8.89748   8.89748      1.00  2.235294   .320999
   8.89736   8.89736      1.00  2.233174   .321429
   8.89725   8.89725      1.00  2.234394   .320899
   8.89715   8.89715      1.00  2.235464   .320979
   8.89704   8.89704      1.00  2.238184   .321749
   8.89693   8.89693      1.00  2.230344   .319309
   8.89682   8.89682      1.00  2.232274   .318959
   8.89672   8.89672      1.00  2.230054   .320169
   8.89661   8.89661      1.00  2.229214   .322289
   8.89650   8.89650      1.00  2.230154   .321609
   8.89639   8.89639      1.00  2.231354   .323629
   8.89629   8.89629      1.00  2.234424   .323619
   8.89619   8.89619      1.00  2.234374   .323689
   8.89608   8.89608      1.00  2.220364   .321419
   8.89598   8.89598      1.00  2.230444   .324689
   8.89588   8.89588      1.00  2.233084   .323449
   8.89578   8.89578      1.00  2.231704   .324469
   8.89567   8.89567      1.00  2.229584   .324119
   8.89556   8.89556      1.00  2.227624   .323769
   8.89546   8.89546      1.00  2.232774   .326829
   8.89537   8.89537      1.00  2.237274   .326709
   8.89526   8.89526      1.00  2.230054   .324559
   8.89516   8.89516      1.00  2.232544   .326679
   8.89505   8.89505      1.00  2.236894   .328669
   8.89496   8.89496      1.00  2.235574   .327339
   8.89485   8.89485      1.00  2.231494   .327359
   8.89474   8.89474      1.00  2.229384   .326939
   8.89463   8.89463      1.00  2.226764   .326189
   8.89453   8.89453      1.00  2.232404   .325999
   8.89441   8.89441      1.00  2.228564   .327179
   8.89430   8.89430      1.00  2.225294   .325789
   8.89419   8.89419      1.00  2.228044   .326219
   8.89408   8.89408      1.00  2.232724   .324779
   8.89396   8.89396      1.00  2.234044   .327149
   8.89384   8.89384      1.00  2.235184   .328489
   8.89373   8.89373      1.00  2.232404   .325559
   8.89362   8.89362      1.00  2.233914   .326649
   8.89350   8.89350      1.00  2.227084   .325609
   8.89338   8.89338      1.00  2.224384   .323909
   8.89327   8.89327      1.00  2.228254   .323819
   8.89316   8.89316      1.00  2.232334   .323029
   8.89305   8.89305      1.00  2.221324   .322759
   8.89293   8.89293      1.00  2.225404   .325459
   8.89282   8.89282      1.00  2.233034   .324089
   8.89271   8.89271      1.00  2.232624   .324579
   8.89259   8.89259      1.00  2.233164   .325919
   8.89247   8.89247      1.00  2.232494   .323809
   8.89236   8.89236      1.00  2.234144   .324739
   8.89225   8.89225      1.00  2.230554   .325889
   8.89213   8.89213      1.00  2.226404   .326209
   8.89202   8.89202      1.00  2.226704   .326049
   8.89191   8.89191      1.00  2.228284   .326189
   8.89181   8.89181      1.00  2.232964   .324249
   8.89170   8.89170      1.00  2.232244   .325119
   8.89159   8.89159      1.00  2.229954   .324439
   8.89148   8.89148      1.00  2.229154   .324699
   8.89137   8.89137      1.00  2.225344   .323859
   8.89125   8.89125      1.00  2.232584   .324929
   8.89114   8.89114      1.00  2.226904   .325799
   8.89103   8.89103      1.00  2.233244   .324339
   8.89092   8.89092      1.00  2.231704   .324649
   8.89080   8.89080      1.00  2.226614   .324909
   8.89068   8.89068      1.00  2.225434   .322339
   8.89057   8.89057      1.00  2.234004   .323039
   8.89046   8.89046      1.00  2.235154   .323869
   8.89034   8.89034      1.00  2.228334   .323449
   8.89021   8.89021      1.00  2.235144   .323569
   8.89010   8.89010      1.00  2.229924   .321859
   8.88999   8.88999      1.00  2.231944   .322569
   8.88987   8.88987      1.00  2.219274   .318409
   8.88975   8.88975      1.00  2.228304   .322599
   8.88963   8.88963      1.00  2.230594   .321599
   8.88952   8.88952      1.00  2.228484   .321099
   8.88939   8.88939      1.00  2.230434   .319479
   8.88928   8.88928      1.00  2.230484   .322019
   8.88917   8.88917      1.00  2.235854   .322139
   8.88906   8.88906      1.00  2.239884   .322869
   8.88895   8.88895      1.00  2.232884   .322189
   8.88884   8.88884      1.00  2.233124   .322789
   8.88873   8.88873      1.00  2.235214   .322989
   8.88862   8.88862      1.00  2.233194   .322149
   8.88850   8.88850      1.00  2.229244   .320509
   8.88839   8.88839      1.00  2.232024   .318549
   8.88829   8.88829      1.00  2.222074   .318929
   8.88818   8.88818      1.00  2.235154   .319779
   8.88807   8.88807      1.00  2.236844   .321939
   8.88796   8.88796      1.00  2.239944   .320469
   8.88784   8.88784      1.00  2.238374   .320859
   8.88774   8.88774      1.00  2.235824   .319889
   8.88762   8.88762      1.00  2.234934   .316479
   8.88751   8.88751      1.00  2.235134   .316219
   8.88740   8.88740      1.00  2.233964   .315209
   8.88730   8.88730      1.00  2.233504   .314839
   8.88719   8.88719      1.00  2.237814   .315549
   8.88708   8.88708      1.00  2.235614   .315029
   8.88697   8.88697      1.00  2.238924   .315629
   8.88686   8.88686      1.00  2.229904   .314639
   8.88675   8.88675      1.00  2.236984   .313669
   8.88664   8.88664      1.00  2.240114   .312749
   8.88654   8.88654      1.00  2.240464   .313379
   8.88644   8.88644      1.00  2.238694   .314079
   8.88633   8.88633      1.00  2.237754   .313419
   8.88622   8.88622      1.00  2.238054   .313079
   8.88612   8.88612      1.00  2.237974   .310979
   8.88602   8.88602      1.00  2.235274   .310419
   8.88592   8.88592      1.00  2.231964   .309419
   8.88581   8.88581      1.00  2.242764   .313109
   8.88571   8.88571      1.00  2.242144   .313829
   8.88561   8.88561      1.00  2.245594   .314749
   8.88550   8.88550      1.00  2.241234   .311639
   8.88540   8.88540      1.00  2.220374   .310299
   8.88530   8.88530      1.00  2.237214   .309389
   8.88520   8.88520      1.00  2.237034   .308349
   8.88509   8.88509      1.00  2.241774   .310899
   8.88498   8.88498      1.00  2.237664   .309239
   8.88488   8.88488      1.00  2.242724   .309169
   8.88478   8.88478      1.00  2.240844   .310239
   8.88466   8.88466      1.00  2.237224   .307099
   8.88455   8.88455      1.00  2.244004   .307929
   8.88445   8.88445      1.00  2.244714   .307249
   8.88434   8.88434      1.00  2.241294   .307189
   8.88423   8.88423      1.00  2.240854   .305849
   8.88412   8.88412      1.00  2.239894   .305449
   8.88401   8.88401      1.00  2.235434   .303459
   8.88390   8.88390      1.00  2.222834   .303319
   8.88377   8.88377      1.00  2.238264   .303849
   8.88366   8.88366      1.00  2.239944   .304669
   8.88355   8.88355      1.00  2.243794   .304479
   8.88343   8.88343      1.00  2.241774   .304599
   8.88331   8.88331      1.00  2.243184   .304859
   8.88320   8.88320      1.00  2.241354   .304469
   8.88309   8.88309      1.00  2.243164   .304799
   8.88298   8.88298      1.00  2.242604   .303499
   8.88286   8.88286      1.00  2.236874   .304829
   8.88275   8.88275      1.00  2.240474   .304169
   8.88264   8.88264      1.00  2.242764   .302669
   8.88253   8.88253      1.00  2.244374   .304309
   8.88241   8.88241      1.00  2.238154   .302639
   8.88230   8.88230      1.00  2.226454   .300429
   8.88219   8.88219      1.00  2.243914   .301929
   8.88208   8.88208      1.00  2.242954   .303279
   8.88197   8.88197      1.00  2.242054   .302739
   8.88186   8.88186      1.00  2.240924   .302999
   8.88176   8.88176      1.00  2.241344   .303509
   8.88165   8.88165      1.00  2.238524   .302479
   8.88154   8.88154      1.00  2.239274   .301409
   8.88143   8.88143      1.00  2.233474   .301419
   8.88132   8.88132      1.00  2.237494   .302549
   8.88121   8.88121      1.00  2.241434   .304909
   8.88110   8.88110      1.00  2.243114   .302479
   8.88098   8.88098      1.00  2.240654   .300849
   8.88087   8.88087      1.00  2.241254   .303209
   8.88076   8.88076      1.00  2.229834   .302599
   8.88064   8.88064      1.00  2.237154   .303499
   8.88052   8.88052      1.00  2.239394   .303419
   8.88041   8.88041      1.00  2.238824   .303399
   8.88029   8.88029      1.00  2.238264   .303729
   8.88017   8.88017      1.00  2.240874   .304389
   8.88005   8.88005      1.00  2.240514   .304379
   8.87993   8.87993      1.00  2.239034   .303379
   8.87982   8.87982      1.00  2.240714   .303999
   8.87971   8.87971      1.00  2.240034   .303819
   8.87959   8.87959      1.00  2.237294   .304259
   8.87947   8.87947      1.00  2.242264   .306599
   8.87936   8.87936      1.00  2.238984   .304799
   8.87925   8.87925      1.00  2.229294   .304049
   8.87913   8.87913      1.00  2.230074   .303799
   8.87902   8.87902      1.00  2.239264   .305739
   8.87891   8.87891      1.00  2.236834   .304809
   8.87880   8.87880      1.00  2.238644   .305429
   8.87868   8.87868      1.00  2.240214   .306649
   8.87857   8.87857      1.00  2.239964   .307639
   8.87847   8.87847      1.00  2.237474   .308059
   8.87836   8.87836      1.00  2.235344   .307039
   8.87825   8.87825      1.00  2.236834   .307499
   8.87814   8.87814      1.00  2.235384   .306469
   8.87803   8.87803      1.00  2.235894   .306569
   8.87791   8.87791      1.00  2.234464   .307279
   8.87780   8.87780      1.00  2.234294   .307299
   8.87769   8.87769      1.00  2.221324   .306349
   8.87759   8.87759      1.00  2.239734   .310079
   8.87747   8.87747      1.00  2.235614   .309319
   8.87736   8.87736      1.00  2.236684   .307699
   8.87726   8.87726      1.00  2.238734   .308719
   8.87715   8.87715      1.00  2.234464   .308599
   8.87704   8.87704      1.00  2.233554   .308009
   8.87692   8.87692      1.00  2.236284   .309109
   8.87682   8.87682      1.00  2.233774   .307819
   8.87671   8.87671      1.00  2.231454   .309009
   8.87660   8.87660      1.00  2.234514   .309439
   8.87649   8.87649      1.00  2.235304   .308749
   8.87639   8.87639      1.00  2.236734   .309369
   8.87629   8.87629      1.00  2.224014   .310579
   8.87618   8.87618      1.00  2.235864   .311849
   8.87608   8.87608      1.00  2.232504   .310619
   8.87598   8.87598      1.00  2.236394   .311709
   8.87587   8.87587      1.00  2.232154   .311709
   8.87577   8.87577      1.00  2.230374   .311579
   8.87566   8.87566      1.00  2.232244   .311799
   8.87556   8.87556      1.00  2.234794   .313549
   8.87547   8.87547      1.00  2.233204   .314069
   8.87536   8.87536      1.00  2.234394   .312309
   8.87525   8.87525      1.00  2.235714   .315079
   8.87515   8.87515      1.00  2.235434   .315349
   8.87505   8.87505      1.00  2.232944   .314119
   8.87494   8.87494      1.00  2.232534   .314119
   8.87483   8.87483      1.00  2.217234   .311839
   8.87473   8.87473      1.00  2.231154   .315379
   8.87462   8.87462      1.00  2.234204   .316519
   8.87451   8.87451      1.00  2.234294   .315679
   8.87440   8.87440      1.00  2.231634   .316639
   8.87429   8.87429      1.00  2.236914   .318889
   8.87418   8.87418      1.00  2.236654   .317969
   8.87406   8.87406      1.00  2.234984   .317629
   8.87395   8.87395      1.00  2.235884   .318509
   8.87384   8.87384      1.00  2.235034   .318699
   8.87372   8.87372      1.00  2.234374   .319329
   8.87360   8.87360      1.00  2.234964   .319489
   8.87348   8.87348      1.00  2.230914   .318679
   8.87337   8.87337      1.00  2.232244   .318899
   8.87326   8.87326      1.00  2.216964   .318489
   8.87314   8.87314      1.00  2.232984   .320559
   8.87301   8.87301      1.00  2.235614   .320889
   8.87291   8.87291      1.00  2.234444   .322609
   8.87280   8.87280      1.00  2.237724   .323349
   8.87268   8.87268      1.00  2.232214   .323269
   8.87256   8.87256      1.00  2.233454   .326549
   8.87245   8.87245      1.00  2.230154   .323559
   8.87234   8.87234      1.00  2.233884   .324859
   8.87222   8.87222      1.00  2.230634   .324859
   8.87211   8.87211      1.00  2.233484   .325559
   8.87201   8.87201      1.00  2.234854   .325049
   8.87190   8.87190      1.00  2.232804   .324979
   8.87178   8.87178      1.00  2.233834   .324839
   8.87167   8.87167      1.00  2.232014   .324139
   8.87157   8.87157      1.00  2.222864   .324889
   8.87146   8.87146      1.00  2.230794   .326379
   8.87134   8.87134      1.00  2.235044   .327189
   8.87122   8.87122      1.00  2.229514   .324909
   8.87111   8.87111      1.00  2.230444   .326499
   8.87101   8.87101      1.00  2.234254   .327849
   8.87089   8.87089      1.00  2.227734   .326389
   8.87077   8.87077      1.00  2.233664   .327549
   8.87066   8.87066      1.00  2.233244   .327709
   8.87055   8.87055      1.00  2.234634   .328359
   8.87043   8.87043      1.00  2.231484   .328169
   8.87031   8.87031      1.00  2.230054   .327329
   8.87019   8.87019      1.00  2.235444   .327799
   8.87008   8.87008      1.00  2.230784   .327529
   8.86996   8.86996      1.00  2.225074   .326469
   8.86983   8.86983      1.00  2.227424   .327619
   8.86972   8.86972      1.00  2.233134   .328269
   8.86960   8.86960      1.00  2.234244   .328119
   8.86948   8.86948      1.00  2.234904   .330179
   8.86937   8.86937      1.00  2.232974   .331329
   8.86926   8.86926      1.00  2.233984   .330449
   8.86915   8.86915      1.00  2.236924   .332179
   8.86903   8.86903      1.00  2.232974   .332929
   8.86892   8.86892      1.00  2.234134   .331489
   8.86881   8.86881      1.00  2.230794   .329969
   8.86870   8.86870      1.00  2.230764   .331329
   8.86859   8.86859      1.00  2.229834   .330599
   8.86848   8.86848      1.00  2.229234   .332029
   8.86838   8.86838      1.00  2.233444   .331719
   8.86827   8.86827      1.00  2.220904   .330069
   8.86815   8.86815      1.00  2.234054   .333529
   8.86804   8.86804      1.00  2.236384   .335909
   8.86793   8.86793      1.00  2.234204   .336389
   8.86782   8.86782      1.00  2.231444   .334879
   8.86771   8.86771      1.00  2.232464   .334139
   8.86759   8.86759      1.00  2.232414   .335599
   8.86748   8.86748      1.00  2.231854   .333599
   8.86738   8.86738      1.00  2.231644   .334779
   8.86727   8.86727      1.00  2.230784   .338199
   8.86715   8.86715      1.00  2.232844   .337579
   8.86705   8.86705      1.00  2.235304   .334679
   8.86694   8.86694      1.00  2.232324   .335039
   8.86683   8.86683      1.00  2.224934   .335339
   8.86672   8.86672      1.00  2.230584   .334829
   8.86661   8.86661      1.00  2.231444   .333949
   8.86651   8.86651      1.00  2.230034   .334819
   8.86640   8.86640      1.00  2.228984   .336029
   8.86630   8.86630      1.00  2.231944   .337389
   8.86620   8.86620      1.00  2.227394   .334879
   8.86610   8.86610      1.00  2.231534   .338159
   8.86599   8.86599      1.00  2.231174   .338079
   8.86588   8.86588      1.00  2.232104   .336009
   8.86578   8.86578      1.00  2.233594   .336689
   8.86568   8.86568      1.00  2.231134   .336899
   8.86558   8.86558      1.00  2.231744   .336619
   8.86548   8.86548      1.00  2.225394   .337219
   8.86537   8.86537      1.00  2.220834   .337059
   8.86527   8.86527      1.00  2.226134   .337359
   8.86516   8.86516      1.00  2.228264   .338219
   8.86506   8.86506      1.00  2.229534   .338789
   8.86495   8.86495      1.00  2.229224   .337269
   8.86485   8.86485      1.00  2.229374   .339569
   8.86474   8.86474      1.00  2.229824   .338269
   8.86463   8.86463      1.00  2.231844   .336759
   8.86452   8.86452      1.00  2.230744   .338439
   8.86441   8.86441      1.00  2.226394   .336059
   8.86430   8.86430      1.00  2.226364   .338339
   8.86419   8.86419      1.00  2.225184   .337399
   8.86408   8.86408      1.00  2.224764   .338379
   8.86397   8.86397      1.00  2.229614   .337329
   8.86385   8.86385      1.00  2.223744   .335749
   8.86374   8.86374      1.00  2.223584   .336909
   8.86362   8.86362      1.00  2.231074   .338519
   8.86351   8.86351      1.00  2.230174   .339249
   8.86339   8.86339      1.00  2.228704   .337639
   8.86327   8.86327      1.00  2.227754   .338629
   8.86316   8.86316      1.00  2.225794   .338209
   8.86304   8.86304      1.00  2.227124   .338739
   8.86292   8.86292      1.00  2.222754   .338939
   8.86281   8.86281      1.00  2.226174   .338619
   8.86270   8.86270      1.00  2.226774   .339319
   8.86258   8.86258      1.00  2.226024   .341139
   8.86246   8.86246      1.00  2.229594   .341479
   8.86235   8.86235      1.00  2.225874   .339279
   8.86224   8.86224      1.00  2.222694   .337789
   8.86214   8.86214      1.00  2.221014   .338949
   8.86202   8.86202      1.00  2.223784   .339639
   8.86191   8.86191      1.00  2.225234   .339869
   8.86181   8.86181      1.00  2.224524   .339609
   8.86170   8.86170      1.00  2.227234   .342039
   8.86158   8.86158      1.00  2.224554   .339749
   8.86147   8.86147      1.00  2.227264   .340839
   8.86136   8.86136      1.00  2.227734   .340519
   8.86125   8.86125      1.00  2.223294   .341029
   8.86113   8.86113      1.00  2.227094   .342339
   8.86102   8.86102      1.00  2.225804   .340869
   8.86091   8.86091      1.00  2.229954   .342209
   8.86080   8.86080      1.00  2.226614   .341709
   8.86068   8.86068      1.00  2.208464   .337519
   8.86056   8.86056      1.00  2.219574   .338759
   8.86044   8.86044      1.00  2.221844   .338889
   8.86033   8.86033      1.00  2.220404   .341009
   8.86021   8.86021      1.00  2.225654   .340569
   8.86008   8.86008      1.00  2.227204   .340509
   8.85997   8.85997      1.00  2.228754   .339719
   8.85985   8.85985      1.00  2.227044   .340149
   8.85973   8.85973      1.00  2.224294   .340999
   8.85962   8.85962      1.00  2.221074   .340479
   8.85951   8.85951      1.00  2.224094   .339549
   8.85940   8.85940      1.00  2.225054   .339269
   8.85928   8.85928      1.00  2.223374   .338389
   8.85915   8.85915      1.00  2.217584   .339489
   8.85905   8.85905      1.00  2.218634   .339249
   8.85895   8.85895      1.00  2.224794   .339939
   8.85883   8.85883      1.00  2.228224   .342119
   8.85871   8.85871      1.00  2.225184   .341679
   8.85861   8.85861      1.00  2.227254   .339809
   8.85850   8.85850      1.00  2.220434   .339529
   8.85839   8.85839      1.00  2.222204   .340819
   8.85827   8.85827      1.00  2.220444   .341739
   8.85816   8.85816      1.00  2.218664   .340219
   8.85806   8.85806      1.00  2.219514   .340359
   8.85795   8.85795      1.00  2.221234   .340939
   8.85784   8.85784      1.00  2.222024   .340729
   8.85773   8.85773      1.00  2.209854   .336659
   8.85762   8.85762      1.00  2.222664   .341169
   8.85751   8.85751      1.00  2.223394   .340539
   8.85739   8.85739      1.00  2.223174   .340739
   8.85728   8.85728      1.00  2.220884   .341149
   8.85718   8.85718      1.00  2.217134   .341069
   8.85707   8.85707      1.00  2.217934   .341449
   8.85696   8.85696      1.00  2.220244   .341599
   8.85685   8.85685      1.00  2.218554   .342009
   8.85674   8.85674      1.00  2.214804   .341229
   8.85663   8.85663      1.00  2.221284   .341499
   8.85653   8.85653      1.00  2.216584   .339769
   8.85642   8.85642      1.00  2.219914   .340919
   8.85632   8.85632      1.00  2.220154   .339569
   8.85621   8.85621      1.00  2.204744   .337469
   8.85611   8.85611      1.00  2.218874   .340829
   8.85601   8.85601      1.00  2.212134   .339309
   8.85591   8.85591      1.00  2.217114   .341659
   8.85580   8.85580      1.00  2.209214   .339059
   8.85570   8.85570      1.00  2.216194   .340739
   8.85560   8.85560      1.00  2.215904   .340299
   8.85550   8.85550      1.00  2.217364   .341319
   8.85539   8.85539      1.00  2.219464   .342099
   8.85529   8.85529      1.00  2.216054   .340859
   8.85519   8.85519      1.00  2.215054   .340909
   8.85509   8.85509      1.00  2.213824   .339459
   8.85499   8.85499      1.00  2.215224   .341259
   8.85488   8.85488      1.00  2.198254   .339449
   8.85477   8.85477      1.00  2.212944   .340439
   8.85466   8.85466      1.00  2.216644   .340879
   8.85455   8.85455      1.00  2.209064   .338789
   8.85443   8.85443      1.00  2.215494   .341439
   8.85433   8.85433      1.00  2.217664   .342899
   8.85423   8.85423      1.00  2.213714   .341869
   8.85411   8.85411      1.00  2.213764   .339429
   8.85399   8.85399      1.00  2.213614   .340699
   8.85388   8.85388      1.00  2.208744   .338539
   8.85377   8.85377      1.00  2.208894   .339149
   8.85366   8.85366      1.00  2.209094   .340249
   8.85354   8.85354      1.00  2.209754   .340339
   8.85342   8.85342      1.00  2.208864   .340579
   8.85331   8.85331      1.00  2.211144   .338919
   8.85319   8.85319      1.00  2.204304   .339149
   8.85307   8.85307      1.00  2.213634   .339779
   8.85297   8.85297      1.00  2.212914   .339189
   8.85285   8.85285      1.00  2.211564   .339819
   8.85273   8.85273      1.00  2.209764   .338079
   8.85261   8.85261      1.00  2.206044   .338199
   8.85250   8.85250      1.00  2.206114   .338839
   8.85239   8.85239      1.00  2.205764   .339359
   8.85227   8.85227      1.00  2.207614   .338479
   8.85216   8.85216      1.00  2.207824   .340809
   8.85206   8.85206      1.00  2.206484   .337929
   8.85195   8.85195      1.00  2.212074   .339239
   8.85184   8.85184      1.00  2.208524   .338129
   8.85172   8.85172      1.00  2.193554   .336309
   8.85162   8.85162      1.00  2.203344   .336279
   8.85151   8.85151      1.00  2.207954   .339279
   8.85139   8.85139      1.00  2.205104   .338469
   8.85128   8.85128      1.00  2.202034   .337189
   8.85116   8.85116      1.00  2.203424   .338509
   8.85106   8.85106      1.00  2.200904   .336069
   8.85094   8.85094      1.00  2.203124   .337359
   8.85082   8.85082      1.00  2.206544   .336989
   8.85072   8.85072      1.00  2.204484   .337649
   8.85061   8.85061      1.00  2.208394   .337959
   8.85048   8.85048      1.00  2.206034   .338689
   8.85036   8.85036      1.00  2.202304   .338139
   8.85024   8.85024      1.00  2.197654   .337129
   8.85013   8.85013      1.00  2.186484   .335169
   8.85000   8.85000      1.00  2.198924   .337449
   8.84989   8.84989      1.00  2.197434   .337509
   8.84977   8.84977      1.00  2.200904   .339369
   8.84966   8.84966      1.00  2.204224   .340229
   8.84954   8.84954      1.00  2.203464   .340659
   8.84942   8.84942      1.00  2.203754   .339779
   8.84931   8.84931      1.00  2.200014   .339399
   8.84920   8.84920      1.00  2.203874   .338489
   8.84909   8.84909      1.00  2.194794   .337419
   8.84897   8.84897      1.00  2.197194   .337469
   8.84885   8.84885      1.00  2.199194   .336789
   8.84875   8.84875      1.00  2.196754   .337259
   8.84864   8.84864      1.00  2.199964   .336679
   8.84852   8.84852      1.00  2.184884   .334549
   8.84842   8.84842      1.00  2.200864   .337389
   8.84831   8.84831      1.00  2.202224   .339059
   8.84820   8.84820      1.00  2.205214   .337989
   8.84808   8.84808      1.00  2.201394   .336009
   8.84797   8.84797      1.00  2.203194   .338379
   8.84786   8.84786      1.00  2.201854   .339479
   8.84774   8.84774      1.00  2.197024   .338089
   8.84763   8.84763      1.00  2.193794   .337589
   8.84753   8.84753      1.00  2.194414   .338889
   8.84743   8.84743      1.00  2.201124   .340379
   8.84731   8.84731      1.00  2.203734   .339029
   8.84720   8.84720      1.00  2.202824   .338889
   8.84709   8.84709      1.00  2.187644   .339029
   8.84698   8.84698      1.00  2.203554   .338499
   8.84687   8.84687      1.00  2.200524   .338809
   8.84676   8.84676      1.00  2.198944   .339429
   8.84665   8.84665      1.00  2.201434   .339649
   8.84655   8.84655      1.00  2.198014   .339479
   8.84645   8.84645      1.00  2.198694   .339979
   8.84634   8.84634      1.00  2.197244   .338569
   8.84624   8.84624      1.00  2.201134   .338349
   8.84613   8.84613      1.00  2.203444   .339819
   8.84603   8.84603      1.00  2.200404   .339089
   8.84592   8.84592      1.00  2.201174   .339419
   8.84582   8.84582      1.00  2.199364   .339349
   8.84572   8.84572      1.00  2.199524   .339409
   8.84561   8.84561      1.00  2.197544   .339869
   8.84550   8.84550      1.00  2.184324   .338899
   8.84541   8.84541      1.00  2.196234   .338699
   8.84531   8.84531      1.00  2.199194   .340379
   8.84521   8.84521      1.00  2.193624   .337669
   8.84510   8.84510      1.00  2.196694   .337939
   8.84499   8.84499      1.00  2.202874   .338379
   8.84489   8.84489      1.00  2.203024   .338599
   8.84478   8.84478      1.00  2.202354   .339389
   8.84467   8.84467      1.00  2.197334   .339079
   8.84457   8.84457      1.00  2.196004   .340889
   8.84446   8.84446      1.00  2.196824   .341169
   8.84435   8.84435      1.00  2.198744   .339729
   8.84424   8.84424      1.00  2.194654   .339049
   8.84413   8.84413      1.00  2.178944   .336779
   8.84402   8.84402      1.00  2.197164   .339929
   8.84389   8.84389      1.00  2.195994   .339809
   8.84377   8.84377      1.00  2.199214   .340959
   8.84366   8.84366      1.00  2.199324   .341439
   8.84355   8.84355      1.00  2.201954   .342639
   8.84343   8.84343      1.00  2.199534   .342259
   8.84331   8.84331      1.00  2.193804   .339879
   8.84320   8.84320      1.00  2.193214   .338119
   8.84309   8.84309      1.00  2.190354   .338929
   8.84297   8.84297      1.00  2.192694   .339529
   8.84284   8.84284      1.00  2.194884   .339199
   8.84273   8.84273      1.00  2.194854   .341849
   8.84263   8.84263      1.00  2.185754   .339219
   8.84251   8.84251      1.00  2.197904   .341619
   8.84239   8.84239      1.00  2.197724   .342739
   8.84228   8.84228      1.00  2.196754   .342519
   8.84218   8.84218      1.00  2.194504   .342439
   8.84206   8.84206      1.00  2.193884   .340299
   8.84195   8.84195      1.00  2.189934   .341939
   8.84184   8.84184      1.00  2.192224   .342139
   8.84174   8.84174      1.00  2.195244   .340809
   8.84162   8.84162      1.00  2.193674   .339749
   8.84151   8.84151      1.00  2.196154   .341609
   8.84140   8.84140      1.00  2.194054   .340349
   8.84129   8.84129      1.00  2.194844   .341319
   8.84117   8.84117      1.00  2.193394   .341789
   8.84106   8.84106      1.00  2.180034   .338979
   8.84095   8.84095      1.00  2.192084   .340479
   8.84084   8.84084      1.00  2.192394   .340349
   8.84072   8.84072      1.00  2.188704   .340579
   8.84060   8.84060      1.00  2.191224   .340659
   8.84048   8.84048      1.00  2.192414   .341199
   8.84037   8.84037      1.00  2.195534   .342119
   8.84025   8.84025      1.00  2.198144   .343539
   8.84013   8.84013      1.00  2.197274   .343249
   8.84001   8.84001      1.00  2.195134   .341279
   8.83989   8.83989      1.00  2.196604   .343739
   8.83978   8.83978      1.00  2.193714   .343949
   8.83965   8.83965      1.00  2.193754   .344529
   8.83954   8.83954      1.00  2.193814   .344229
   8.83944   8.83944      1.00  2.175234   .343419
   8.83932   8.83932      1.00  2.192624   .344749
   8.83920   8.83920      1.00  2.193594   .347779
   8.83909   8.83909      1.00  2.193484   .346149
   8.83898   8.83898      1.00  2.199154   .344629
   8.83886   8.83886      1.00  2.199294   .346779
   8.83875   8.83875      1.00  2.191304   .343649
   8.83865   8.83865      1.00  2.196564   .346379
   8.83853   8.83853      1.00  2.195824   .344379
   8.83842   8.83842      1.00  2.191174   .345029
   8.83831   8.83831      1.00  2.192554   .344749
   8.83820   8.83820      1.00  2.194334   .345849
   8.83810   8.83810      1.00  2.192484   .347699
   8.83798   8.83798      1.00  2.192824   .348729
   8.83787   8.83787      1.00  2.188394   .347409
   8.83776   8.83776      1.00  2.195904   .348619
   8.83765   8.83765      1.00  2.201574   .347699
   8.83754   8.83754      1.00  2.197914   .345409
   8.83743   8.83743      1.00  2.193294   .348539
   8.83732   8.83732      1.00  2.190664   .348189
   8.83722   8.83722      1.00  2.194554   .351169
   8.83710   8.83710      1.00  2.191614   .348449
   8.83698   8.83698      1.00  2.194144   .351509
   8.83688   8.83688      1.00  2.194824   .352159
   8.83677   8.83677      1.00  2.195194   .351569
   8.83666   8.83666      1.00  2.196194   .352889
   8.83655   8.83655      1.00  2.194804   .351129
   8.83645   8.83645      1.00  2.197694   .350629
   8.83635   8.83635      1.00  2.182494   .349079
   8.83624   8.83624      1.00  2.193044   .352359
   8.83613   8.83613      1.00  2.192684   .351279
   8.83604   8.83604      1.00  2.191794   .350939
   8.83593   8.83593      1.00  2.197704   .353139
   8.83583   8.83583      1.00  2.194264   .353549
   8.83572   8.83572      1.00  2.192484   .354679
   8.83562   8.83562      1.00  2.195214   .356079
   8.83552   8.83552      1.00  2.197844   .355629
   8.83542   8.83542      1.00  2.195604   .354999
   8.83532   8.83532      1.00  2.196444   .352349
   8.83521   8.83521      1.00  2.196734   .352409
   8.83511   8.83511      1.00  2.191984   .352559
   8.83501   8.83501      1.00  2.177824   .350259
   8.83490   8.83490      1.00  2.186504   .352059
   8.83479   8.83479      1.00  2.190344   .352889
   8.83469   8.83469      1.00  2.191984   .355779
   8.83457   8.83457      1.00  2.194264   .356609
   8.83446   8.83446      1.00  2.197574   .357429
   8.83436   8.83436      1.00  2.198314   .356799
   8.83424   8.83424      1.00  2.198314   .356249
   8.83413   8.83413      1.00  2.195684   .356579
   8.83402   8.83402      1.00  2.195804   .355559
   8.83391   8.83391      1.00  2.191304   .357999
   8.83379   8.83379      1.00  2.195824   .358699
   8.83366   8.83366      1.00  2.190904   .358049
   8.83355   8.83355      1.00  2.193704   .360319
   8.83344   8.83344      1.00  2.180174   .357129
   8.83333   8.83333      1.00  2.193624   .358529
   8.83321   8.83321      1.00  2.196174   .360339
   8.83309   8.83309      1.00  2.197184   .359439
   8.83298   8.83298      1.00  2.196004   .356709
   8.83287   8.83287      1.00  2.194024   .357579
   8.83275   8.83275      1.00  2.193164   .358269
   8.83263   8.83263      1.00  2.187474   .358209
   8.83252   8.83252      1.00  2.187134   .358289
   8.83241   8.83241      1.00  2.189534   .360429
   8.83229   8.83229      1.00  2.191134   .359649
   8.83218   8.83218      1.00  2.196684   .360969
   8.83207   8.83207      1.00  2.196994   .360079
   8.83197   8.83197      1.00  2.196954   .360299
   8.83185   8.83185      1.00  2.180844   .358529
   8.83174   8.83174      1.00  2.193374   .359929
   8.83164   8.83164      1.00  2.194374   .358539
   8.83153   8.83153      1.00  2.193544   .359219
   8.83141   8.83141      1.00  2.193624   .360469
   8.83130   8.83130      1.00  2.188804   .360229
   8.83119   8.83119      1.00  2.192184   .363169
   8.83108   8.83108      1.00  2.190884   .363399
   8.83097   8.83097      1.00  2.193584   .363579
   8.83085   8.83085      1.00  2.194234   .364439
   8.83074   8.83074      1.00  2.197384   .363219
   8.83062   8.83062      1.00  2.198074   .363019
   8.83051   8.83051      1.00  2.191734   .362379
   8.83038   8.83038      1.00  2.190944   .360919
   8.83026   8.83026      1.00  2.175344   .359699
   8.83014   8.83014      1.00  2.191784   .361929
   8.83003   8.83003      1.00  2.191864   .362359
   8.82991   8.82991      1.00  2.191614   .361179
   8.82980   8.82980      1.00  2.193794   .362399
   8.82969   8.82969      1.00  2.195854   .362179
   8.82956   8.82956      1.00  2.199184   .363309
   8.82944   8.82944      1.00  2.200104   .363449
   8.82933   8.82933      1.00  2.193764   .364559
   8.82922   8.82922      1.00  2.194604   .363709
   8.82910   8.82910      1.00  2.191584   .362949
   8.82899   8.82899      1.00  2.192344   .361049
   8.82888   8.82888      1.00  2.189754   .362859
   8.82877   8.82877      1.00  2.184244   .360799
   8.82866   8.82866      1.00  2.194294   .363759
   8.82855   8.82855      1.00  2.191704   .362129
   8.82844   8.82844      1.00  2.198994   .364539
   8.82834   8.82834      1.00  2.198014   .364439
   8.82823   8.82823      1.00  2.196064   .364199
   8.82811   8.82811      1.00  2.195674   .365309
   8.82800   8.82800      1.00  2.198354   .365989
   8.82789   8.82789      1.00  2.194744   .364369
   8.82778   8.82778      1.00  2.191874   .364669
   8.82766   8.82766      1.00  2.198544   .364469
   8.82756   8.82756      1.00  2.195774   .364589
   8.82746   8.82746      1.00  2.198874   .366369
   8.82734   8.82734      1.00  2.184664   .363989
   8.82723   8.82723      1.00  2.197914   .366669
   8.82712   8.82712      1.00  2.198524   .368389
   8.82701   8.82701      1.00  2.199844   .369659
   8.82690   8.82690      1.00  2.197244   .369889
   8.82679   8.82679      1.00  2.195144   .369459
   8.82669   8.82669      1.00  2.193264   .369369
   8.82659   8.82659      1.00  2.194794   .368939
   8.82648   8.82648      1.00  2.195324   .368319
   8.82637   8.82637      1.00  2.196284   .367969
   8.82627   8.82627      1.00  2.202894   .368319
   8.82617   8.82617      1.00  2.199284   .368239
   8.82606   8.82606      1.00  2.197464   .367269
   8.82596   8.82596      1.00  2.190784   .365659
   8.82585   8.82585      1.00  2.195104   .366359
   8.82575   8.82575      1.00  2.200454   .366579
   8.82564   8.82564      1.00  2.200104   .367129
   8.82554   8.82554      1.00  2.198664   .366459
   8.82544   8.82544      1.00  2.194594   .367119
   8.82534   8.82534      1.00  2.199124   .366609
   8.82524   8.82524      1.00  2.199344   .367199
   8.82513   8.82513      1.00  2.201194   .368269
   8.82503   8.82503      1.00  2.200654   .368229
   8.82492   8.82492      1.00  2.201074   .368809
   8.82482   8.82482      1.00  2.201794   .367739
   8.82470   8.82470      1.00  2.197584   .368139
   8.82460   8.82460      1.00  2.188174   .366369
   8.82450   8.82450      1.00  2.197044   .366969
   8.82439   8.82439      1.00  2.198674   .368039
   8.82427   8.82427      1.00  2.197044   .368279
   8.82416   8.82416      1.00  2.201274   .369889
   8.82405   8.82405      1.00  2.200744   .372809
   8.82393   8.82393      1.00  2.202804   .370589
   8.82382   8.82382      1.00  2.202614   .368729
   8.82370   8.82370      1.00  2.198154   .366949
   8.82359   8.82359      1.00  2.199554   .369289
   8.82346   8.82346      1.00  2.198824   .369419
   8.82334   8.82334      1.00  2.201874   .368919
   8.82324   8.82324      1.00  2.197554   .370369
   8.82313   8.82313      1.00  2.200254   .372319
   8.82300   8.82300      1.00  2.182414   .367199
   8.82288   8.82288      1.00  2.194004   .367679
   8.82277   8.82277      1.00  2.200694   .368209
   8.82266   8.82266      1.00  2.203704   .370049
   8.82254   8.82254      1.00  2.204234   .370009
   8.82242   8.82242      1.00  2.202604   .369209
   8.82232   8.82232      1.00  2.200174   .369239
   8.82221   8.82221      1.00  2.199594   .368389
   8.82210   8.82210      1.00  2.194304   .367779
   8.82198   8.82198      1.00  2.198914   .372779
   8.82188   8.82188      1.00  2.196434   .372319
   8.82177   8.82177      1.00  2.199044   .370429
   8.82166   8.82166      1.00  2.201304   .368979
   8.82154   8.82154      1.00  2.187894   .367299
   8.82143   8.82143      1.00  2.197954   .368539
   8.82132   8.82132      1.00  2.204174   .370799
   8.82120   8.82120      1.00  2.204134   .370929
   8.82109   8.82109      1.00  2.199254   .368419
   8.82099   8.82099      1.00  2.199014   .367489
   8.82087   8.82087      1.00  2.196104   .368199
   8.82075   8.82075      1.00  2.198884   .368139
   8.82063   8.82063      1.00  2.199414   .369109
   8.82051   8.82051      1.00  2.199174   .369119
   8.82040   8.82040      1.00  2.200944   .370139
   8.82028   8.82028      1.00  2.201434   .369629
   8.82015   8.82015      1.00  2.203494   .370179
   8.82004   8.82004      1.00  2.202924   .370419
   8.81993   8.81993      1.00  2.190514   .367509
   8.81981   8.81981      1.00  2.197974   .368829
   8.81969   8.81969      1.00  2.203944   .368439
   8.81957   8.81957      1.00  2.199764   .370319
   8.81946   8.81946      1.00  2.195864   .369849
   8.81934   8.81934      1.00  2.205074   .371239
   8.81923   8.81923      1.00  2.199194   .370149
   8.81912   8.81912      1.00  2.205994   .371369
   8.81900   8.81900      1.00  2.205204   .370029
   8.81889   8.81889      1.00  2.202824   .367259
   8.81878   8.81878      1.00  2.202164   .367949
   8.81867   8.81867      1.00  2.203094   .368979
   8.81856   8.81856      1.00  2.202094   .368129
   8.81844   8.81844      1.00  2.198834   .367559
   8.81833   8.81833      1.00  2.188124   .365669
   8.81822   8.81822      1.00  2.200614   .369119
   8.81811   8.81811      1.00  2.200944   .367739
   8.81800   8.81800      1.00  2.202014   .369039
   8.81788   8.81788      1.00  2.202314   .368819
   8.81778   8.81778      1.00  2.203924   .369789
   8.81767   8.81767      1.00  2.203304   .371439
   8.81756   8.81756      1.00  2.203404   .372399
   8.81745   8.81745      1.00  2.201894   .371369
   8.81734   8.81734      1.00  2.200854   .371739
   8.81728   8.81728      1.00  2.197594   .369779
