# Supplementary material for: Direct Observation of Palladium Leaching from Pd/C by a Simple Method: X-ray Absorption Spectroscopy of Heterogeneous Mixtures
Source: ACS Omega. 2023 Jun 7;8(24):21787–92. doi: 10.1021/acsomega.3c01343 (PMC10286095; doi:10.1021/acsomega.3c01343)
Supplement: Supplementary file 2 — ao3c01343_si_002.zip [file ao3c01343_si_002.zip › Figure 7,8/22_RK_AirOx_25C_05N_slow_HCl_30min_43.qd]

  9809     KEK-PF   NW10A
 _slow_HCl_30min 20.12.12 7:12: - 20.12.12 7:12: Serial#KEKPF-NW10A_047963
 22_RK_AirOx_25C_05N_slow_HCl_30min                                              
 Ring :   6.5 GeV    49.9 mA -   49.9 mA
 Mono :   Si(311)       D=  1.63747 A    Initial angle=  9.00023 deg
 NW10A     Transmission( 2)   Repetition= 43     Points= 1654
 Param file : QXAFS(SYNC)     angle axis (*)     Block =    1

 Block      Init-Ang  Final-Ang     Step/deg     Time/s       Num
     1        9.00023   8.81728          ***       1.00      1654
 Ortec(-1)     NDCH = 3
  Angle(c)  Angle(o)    time/s         2         3
      Mode         0         0         1         2
    Offset         0         0    .00492    .00311
   9.00023   9.00023      1.00  2.299934  2.156359
   9.00013   9.00013      1.00  2.305034  2.157969
   9.00002   9.00002      1.00  2.302784  2.156759
   8.99990   8.99990      1.00  2.309024  2.165049
   8.99979   8.99979      1.00  2.308614  2.163419
   8.99968   8.99968      1.00  2.309014  2.161669
   8.99957   8.99957      1.00  2.310284  2.162689
   8.99945   8.99945      1.00  2.295864  2.148589
   8.99934   8.99934      1.00  2.305824  2.162129
   8.99924   8.99924      1.00  2.309064  2.164799
   8.99912   8.99912      1.00  2.307164  2.166319
   8.99901   8.99901      1.00  2.306304  2.164339
   8.99891   8.99891      1.00  2.310064  2.168719
   8.99880   8.99880      1.00  2.306124  2.166419
   8.99869   8.99869      1.00  2.305354  2.162749
   8.99858   8.99858      1.00  2.308554  2.162169
   8.99847   8.99847      1.00  2.304854  2.158479
   8.99836   8.99836      1.00  2.307114  2.163489
   8.99825   8.99825      1.00  2.307504  2.167039
   8.99814   8.99814      1.00  2.305384  2.162719
   8.99804   8.99804      1.00  2.307244  2.163199
   8.99793   8.99793      1.00  2.289984  2.147739
   8.99782   8.99782      1.00  2.305314  2.163519
   8.99770   8.99770      1.00  2.305134  2.162909
   8.99760   8.99760      1.00  2.308244  2.166659
   8.99749   8.99749      1.00  2.306954  2.167139
   8.99738   8.99738      1.00  2.305294  2.163059
   8.99727   8.99727      1.00  2.304764  2.163259
   8.99717   8.99717      1.00  2.304124  2.163079
   8.99706   8.99706      1.00  2.308644  2.170139
   8.99695   8.99695      1.00  2.304504  2.162869
   8.99684   8.99684      1.00  2.305594  2.166769
   8.99674   8.99674      1.00  2.302234  2.162729
   8.99664   8.99664      1.00  2.301944  2.163789
   8.99653   8.99653      1.00  2.302614  2.163539
   8.99642   8.99642      1.00  2.294844  2.158899
   8.99632   8.99632      1.00  2.305914  2.168469
   8.99622   8.99622      1.00  2.305264  2.166239
   8.99611   8.99611      1.00  2.302414  2.167369
   8.99600   8.99600      1.00  2.303954  2.167889
   8.99591   8.99591      1.00  2.303864  2.165629
   8.99581   8.99581      1.00  2.306234  2.171729
   8.99570   8.99570      1.00  2.305234  2.172499
   8.99560   8.99560      1.00  2.303254  2.169659
   8.99551   8.99551      1.00  2.302394  2.167399
   8.99541   8.99541      1.00  2.301144  2.162009
   8.99530   8.99530      1.00  2.301944  2.164749
   8.99519   8.99519      1.00  2.297644  2.159499
   8.99509   8.99509      1.00  2.301864  2.161949
   8.99498   8.99498      1.00  2.300784  2.164579
   8.99488   8.99488      1.00  2.303794  2.170769
   8.99478   8.99478      1.00  2.304754  2.170189
   8.99468   8.99468      1.00  2.300984  2.168179
   8.99458   8.99458      1.00  2.301634  2.166919
   8.99446   8.99446      1.00  2.300574  2.163289
   8.99435   8.99435      1.00  2.299034  2.164369
   8.99424   8.99424      1.00  2.294114  2.158809
   8.99413   8.99413      1.00  2.303304  2.168589
   8.99401   8.99401      1.00  2.300924  2.164539
   8.99390   8.99390      1.00  2.301714  2.168869
   8.99379   8.99379      1.00  2.302534  2.169349
   8.99368   8.99368      1.00  2.286794  2.150719
   8.99357   8.99357      1.00  2.302734  2.170129
   8.99344   8.99344      1.00  2.301564  2.167469
   8.99333   8.99333      1.00  2.298434  2.164829
   8.99322   8.99322      1.00  2.299844  2.169139
   8.99309   8.99309      1.00  2.296564  2.162409
   8.99298   8.99298      1.00  2.299614  2.169909
   8.99288   8.99288      1.00  2.302284  2.170169
   8.99277   8.99277      1.00  2.300414  2.169479
   8.99266   8.99266      1.00  2.299334  2.170749
   8.99254   8.99254      1.00  2.298654  2.173029
   8.99243   8.99243      1.00  2.298684  2.170569
   8.99232   8.99232      1.00  2.297564  2.169319
   8.99221   8.99221      1.00  2.288904  2.159479
   8.99209   8.99209      1.00  2.297224  2.168379
   8.99199   8.99199      1.00  2.295734  2.169359
   8.99188   8.99188      1.00  2.299854  2.170569
   8.99177   8.99177      1.00  2.294464  2.168399
   8.99166   8.99166      1.00  2.299264  2.172729
   8.99156   8.99156      1.00  2.302654  2.173119
   8.99145   8.99145      1.00  2.302234  2.173119
   8.99134   8.99134      1.00  2.300624  2.170369
   8.99122   8.99122      1.00  2.296384  2.167799
   8.99111   8.99111      1.00  2.297024  2.171469
   8.99101   8.99101      1.00  2.295844  2.169149
   8.99089   8.99089      1.00  2.297834  2.172239
   8.99077   8.99077      1.00  2.297034  2.169649
   8.99066   8.99066      1.00  2.287964  2.160749
   8.99055   8.99055      1.00  2.299404  2.175719
   8.99043   8.99043      1.00  2.293934  2.170709
   8.99031   8.99031      1.00  2.297324  2.174879
   8.99019   8.99019      1.00  2.300784  2.176289
   8.99007   8.99007      1.00  2.299004  2.175989
   8.98996   8.98996      1.00  2.298554  2.172869
   8.98984   8.98984      1.00  2.295134  2.170799
   8.98973   8.98973      1.00  2.294144  2.171869
   8.98961   8.98961      1.00  2.296154  2.173889
   8.98949   8.98949      1.00  2.294794  2.173119
   8.98938   8.98938      1.00  2.296564  2.175399
   8.98927   8.98927      1.00  2.295424  2.174799
   8.98915   8.98915      1.00  2.283724  2.165059
   8.98903   8.98903      1.00  2.298474  2.176959
   8.98892   8.98892      1.00  2.297754  2.176899
   8.98882   8.98882      1.00  2.299054  2.180269
   8.98871   8.98871      1.00  2.297364  2.176129
   8.98860   8.98860      1.00  2.293734  2.175159
   8.98848   8.98848      1.00  2.294184  2.173389
   8.98838   8.98838      1.00  2.294344  2.174359
   8.98827   8.98827      1.00  2.295394  2.176439
   8.98816   8.98816      1.00  2.298404  2.179899
   8.98804   8.98804      1.00  2.297574  2.181269
   8.98794   8.98794      1.00  2.294774  2.176079
   8.98783   8.98783      1.00  2.298704  2.176739
   8.98772   8.98772      1.00  2.295384  2.173679
   8.98761   8.98761      1.00  2.295064  2.176419
   8.98751   8.98751      1.00  2.283054  2.167929
   8.98740   8.98740      1.00  2.297564  2.185489
   8.98728   8.98728      1.00  2.296574  2.182069
   8.98717   8.98717      1.00  2.293204  2.178719
   8.98706   8.98706      1.00  2.295184  2.180179
   8.98695   8.98695      1.00  2.296284  2.181899
   8.98684   8.98684      1.00  2.295474  2.180689
   8.98673   8.98673      1.00  2.297284  2.183269
   8.98663   8.98663      1.00  2.295624  2.180669
   8.98652   8.98652      1.00  2.294414  2.178959
   8.98642   8.98642      1.00  2.293054  2.176829
   8.98631   8.98631      1.00  2.295634  2.181119
   8.98621   8.98621      1.00  2.293124  2.178929
   8.98611   8.98611      1.00  2.278044  2.165369
   8.98601   8.98601      1.00  2.289824  2.175809
   8.98590   8.98590      1.00  2.293464  2.179019
   8.98580   8.98580      1.00  2.293714  2.179839
   8.98570   8.98570      1.00  2.296074  2.182229
   8.98560   8.98560      1.00  2.294764  2.181109
   8.98549   8.98549      1.00  2.293024  2.180039
   8.98539   8.98539      1.00  2.297854  2.183189
   8.98529   8.98529      1.00  2.292354  2.179439
   8.98518   8.98518      1.00  2.290904  2.175529
   8.98507   8.98507      1.00  2.293014  2.179509
   8.98497   8.98497      1.00  2.291724  2.178569
   8.98487   8.98487      1.00  2.290534  2.181899
   8.98476   8.98476      1.00  2.286044  2.175649
   8.98465   8.98465      1.00  2.289824  2.178959
   8.98455   8.98455      1.00  2.296614  2.185059
   8.98444   8.98444      1.00  2.296674  2.185459
   8.98433   8.98433      1.00  2.296484  2.186959
   8.98421   8.98421      1.00  2.287214  2.176789
   8.98410   8.98410      1.00  2.288824  2.181539
   8.98400   8.98400      1.00  2.294144  2.188569
   8.98388   8.98388      1.00  2.289614  2.180439
   8.98376   8.98376      1.00  2.286984  2.177269
   8.98365   8.98365      1.00  2.292164  2.184609
   8.98353   8.98353      1.00  2.293044  2.185089
   8.98342   8.98342      1.00  2.289864  2.182909
   8.98330   8.98330      1.00  2.295304  2.189489
   8.98319   8.98319      1.00  2.277254  2.171069
   8.98307   8.98307      1.00  2.290164  2.183899
   8.98295   8.98295      1.00  2.293554  2.191249
   8.98283   8.98283      1.00  2.290044  2.189369
   8.98272   8.98272      1.00  2.289234  2.189989
   8.98262   8.98262      1.00  2.291064  2.190649
   8.98250   8.98250      1.00  2.290084  2.192869
   8.98238   8.98238      1.00  2.288354  2.191299
   8.98227   8.98227      1.00  2.290234  2.194559
   8.98216   8.98216      1.00  2.288144  2.190909
   8.98205   8.98205      1.00  2.291714  2.195689
   8.98194   8.98194      1.00  2.292734  2.199159
   8.98184   8.98184      1.00  2.290484  2.194829
   8.98173   8.98173      1.00  2.290144  2.196229
   8.98161   8.98161      1.00  2.270884  2.175379
   8.98150   8.98150      1.00  2.285934  2.189299
   8.98140   8.98140      1.00  2.285124  2.191399
   8.98129   8.98129      1.00  2.291524  2.188239
   8.98117   8.98117      1.00  2.290344  2.185979
   8.98106   8.98106      1.00  2.290474  2.193269
   8.98094   8.98094      1.00  2.289834  2.188429
   8.98083   8.98083      1.00  2.293534  2.193189
   8.98071   8.98071      1.00  2.284454  2.183169
   8.98060   8.98060      1.00  2.288674  2.187399
   8.98049   8.98049      1.00  2.287224  2.191319
   8.98037   8.98037      1.00  2.286004  2.189809
   8.98025   8.98025      1.00  2.286164  2.188139
   8.98012   8.98012      1.00  2.288374  2.191309
   8.98001   8.98001      1.00  2.284734  2.187799
   8.97990   8.97990      1.00  2.279334  2.171529
   8.97977   8.97977      1.00  2.288954  2.189109
   8.97965   8.97965      1.00  2.286314  2.175879
   8.97955   8.97955      1.00  2.286354  2.166689
   8.97943   8.97943      1.00  2.286804  2.168799
   8.97931   8.97931      1.00  2.285384  2.166929
   8.97920   8.97920      1.00  2.284664  2.182519
   8.97909   8.97909      1.00  2.284704  2.182179
   8.97899   8.97899      1.00  2.284414  2.185129
   8.97887   8.97887      1.00  2.281494  2.177879
   8.97875   8.97875      1.00  2.285364  2.176669
   8.97865   8.97865      1.00  2.284084  2.179629
   8.97853   8.97853      1.00  2.289774  2.191289
   8.97842   8.97842      1.00  2.286044  2.188399
   8.97832   8.97832      1.00  2.274394  2.175329
   8.97821   8.97821      1.00  2.288214  2.191969
   8.97811   8.97811      1.00  2.282964  2.183009
   8.97799   8.97799      1.00  2.283474  2.188449
   8.97787   8.97787      1.00  2.283184  2.187169
   8.97777   8.97777      1.00  2.280024  2.178179
   8.97766   8.97766      1.00  2.286274  2.186219
   8.97754   8.97754      1.00  2.281924  2.183389
   8.97743   8.97743      1.00  2.281964  2.181739
   8.97732   8.97732      1.00  2.281174  2.184659
   8.97722   8.97722      1.00  2.286464  2.192909
   8.97710   8.97710      1.00  2.282804  2.182889
   8.97699   8.97699      1.00  2.281764  2.185019
   8.97689   8.97689      1.00  2.274524  2.176079
   8.97679   8.97679      1.00  2.274534  2.176719
   8.97668   8.97668      1.00  2.277794  2.177339
   8.97657   8.97657      1.00  2.278844  2.176689
   8.97646   8.97646      1.00  2.278784  2.175789
   8.97636   8.97636      1.00  2.282534  2.184099
   8.97625   8.97625      1.00  2.283924  2.191509
   8.97614   8.97614      1.00  2.281974  2.187039
   8.97604   8.97604      1.00  2.281334  2.185349
   8.97594   8.97594      1.00  2.277534  2.180539
   8.97584   8.97584      1.00  2.277314  2.178689
   8.97573   8.97573      1.00  2.276414  2.183169
   8.97563   8.97563      1.00  2.274764  2.174569
   8.97553   8.97553      1.00  2.276104  2.182629
   8.97543   8.97543      1.00  2.260374  2.165349
   8.97532   8.97532      1.00  2.277404  2.185849
   8.97523   8.97523      1.00  2.277524  2.179239
   8.97512   8.97512      1.00  2.280204  2.181879
   8.97501   8.97501      1.00  2.277054  2.185769
   8.97490   8.97490      1.00  2.278644  2.186929
   8.97481   8.97481      1.00  2.275194  2.185289
   8.97470   8.97470      1.00  2.274554  2.187769
   8.97459   8.97459      1.00  2.275454  2.180229
   8.97448   8.97448      1.00  2.272704  2.178669
   8.97437   8.97437      1.00  2.271524  2.179869
   8.97426   8.97426      1.00  2.273244  2.179359
   8.97415   8.97415      1.00  2.270864  2.179089
   8.97403   8.97403      1.00  2.277954  2.185699
   8.97392   8.97392      1.00  2.275404  2.183189
   8.97381   8.97381      1.00  2.263184  2.173229
   8.97370   8.97370      1.00  2.272404  2.184249
   8.97357   8.97357      1.00  2.270734  2.180629
   8.97345   8.97345      1.00  2.269054  2.177849
   8.97334   8.97334      1.00  2.269854  2.180399
   8.97323   8.97323      1.00  2.268004  2.183729
   8.97311   8.97311      1.00  2.270134  2.180579
   8.97300   8.97300      1.00  2.265574  2.176209
   8.97289   8.97289      1.00  2.273514  2.181979
   8.97277   8.97277      1.00  2.269074  2.179419
   8.97265   8.97265      1.00  2.272404  2.184289
   8.97255   8.97255      1.00  2.272604  2.182589
   8.97244   8.97244      1.00  2.272324  2.182149
   8.97232   8.97232      1.00  2.268114  2.180439
   8.97220   8.97220      1.00  2.250604  2.164349
   8.97210   8.97210      1.00  2.266424  2.175879
   8.97199   8.97199      1.00  2.262404  2.168979
   8.97187   8.97187      1.00  2.266184  2.176589
   8.97176   8.97176      1.00  2.267264  2.179749
   8.97166   8.97166      1.00  2.266334  2.183709
   8.97156   8.97156      1.00  2.268244  2.183839
   8.97144   8.97144      1.00  2.271384  2.184239
   8.97132   8.97132      1.00  2.267864  2.180069
   8.97121   8.97121      1.00  2.259154  2.173379
   8.97110   8.97110      1.00  2.265714  2.176089
   8.97099   8.97099      1.00  2.257204  2.170449
   8.97087   8.97087      1.00  2.259204  2.175229
   8.97076   8.97076      1.00  2.263854  2.181379
   8.97064   8.97064      1.00  2.261414  2.176789
   8.97052   8.97052      1.00  2.259184  2.177379
   8.97041   8.97041      1.00  2.264274  2.180389
   8.97029   8.97029      1.00  2.265544  2.182239
   8.97018   8.97018      1.00  2.264264  2.178629
   8.97006   8.97006      1.00  2.262264  2.179029
   8.96994   8.96994      1.00  2.263014  2.179819
   8.96982   8.96982      1.00  2.258334  2.176729
   8.96970   8.96970      1.00  2.257484  2.174499
   8.96958   8.96958      1.00  2.260774  2.177079
   8.96947   8.96947      1.00  2.253884  2.172729
   8.96936   8.96936      1.00  2.258514  2.177159
   8.96925   8.96925      1.00  2.262174  2.181599
   8.96914   8.96914      1.00  2.259324  2.175209
   8.96903   8.96903      1.00  2.260214  2.175839
   8.96892   8.96892      1.00  2.243644  2.165479
   8.96880   8.96880      1.00  2.258784  2.178699
   8.96869   8.96869      1.00  2.252294  2.171659
   8.96857   8.96857      1.00  2.253414  2.171019
   8.96847   8.96847      1.00  2.253194  2.170639
   8.96837   8.96837      1.00  2.250704  2.170089
   8.96825   8.96825      1.00  2.259224  2.178569
   8.96814   8.96814      1.00  2.260064  2.180019
   8.96804   8.96804      1.00  2.258844  2.180239
   8.96793   8.96793      1.00  2.256134  2.175309
   8.96781   8.96781      1.00  2.257334  2.175789
   8.96770   8.96770      1.00  2.250984  2.167799
   8.96759   8.96759      1.00  2.250124  2.170949
   8.96748   8.96748      1.00  2.254334  2.175039
   8.96737   8.96737      1.00  2.235044  2.154759
   8.96726   8.96726      1.00  2.250724  2.172339
   8.96715   8.96715      1.00  2.252164  2.172319
   8.96705   8.96705      1.00  2.254214  2.173899
   8.96694   8.96694      1.00  2.253354  2.176549
   8.96683   8.96683      1.00  2.255434  2.174519
   8.96672   8.96672      1.00  2.256644  2.178269
   8.96661   8.96661      1.00  2.253884  2.176959
   8.96650   8.96650      1.00  2.254094  2.178789
   8.96640   8.96640      1.00  2.251854  2.176589
   8.96630   8.96630      1.00  2.250674  2.173809
   8.96620   8.96620      1.00  2.251344  2.172749
   8.96609   8.96609      1.00  2.250214  2.171699
   8.96599   8.96599      1.00  2.234674  2.155519
   8.96589   8.96589      1.00  2.255744  2.177289
   8.96579   8.96579      1.00  2.255714  2.177839
   8.96568   8.96568      1.00  2.254944  2.179149
   8.96557   8.96557      1.00  2.259184  2.183889
   8.96548   8.96548      1.00  2.252384  2.173489
   8.96537   8.96537      1.00  2.250154  2.171419
   8.96527   8.96527      1.00  2.249744  2.174279
   8.96516   8.96516      1.00  2.249614  2.171799
   8.96506   8.96506      1.00  2.246484  2.169469
   8.96496   8.96496      1.00  2.249984  2.174359
   8.96485   8.96485      1.00  2.250964  2.174749
   8.96474   8.96474      1.00  2.248694  2.173539
   8.96464   8.96464      1.00  2.253664  2.176849
   8.96454   8.96454      1.00  2.246034  2.169209
   8.96442   8.96442      1.00  2.254384  2.176929
   8.96431   8.96431      1.00  2.257374  2.180329
   8.96420   8.96420      1.00  2.250114  2.171789
   8.96410   8.96410      1.00  2.248274  2.172789
   8.96398   8.96398      1.00  2.248774  2.172899
   8.96386   8.96386      1.00  2.250804  2.177529
   8.96375   8.96375      1.00  2.249224  2.173629
   8.96364   8.96364      1.00  2.251844  2.179259
   8.96352   8.96352      1.00  2.254164  2.180299
   8.96339   8.96339      1.00  2.257354  2.185749
   8.96328   8.96328      1.00  2.253984  2.178489
   8.96317   8.96317      1.00  2.254224  2.178349
   8.96305   8.96305      1.00  2.238414  2.165159
   8.96294   8.96294      1.00  2.248024  2.174719
   8.96282   8.96282      1.00  2.250124  2.174819
   8.96271   8.96271      1.00  2.251444  2.178879
   8.96259   8.96259      1.00  2.253484  2.177689
   8.96248   8.96248      1.00  2.250914  2.181249
   8.96237   8.96237      1.00  2.251884  2.181169
   8.96226   8.96226      1.00  2.254994  2.182669
   8.96215   8.96215      1.00  2.255624  2.183049
   8.96203   8.96203      1.00  2.259014  2.185239
   8.96193   8.96193      1.00  2.255614  2.183429
   8.96182   8.96182      1.00  2.252274  2.179459
   8.96170   8.96170      1.00  2.252134  2.178919
   8.96159   8.96159      1.00  2.255434  2.184389
   8.96149   8.96149      1.00  2.245644  2.172629
   8.96138   8.96138      1.00  2.234634  2.161729
   8.96126   8.96126      1.00  2.252354  2.178999
   8.96115   8.96115      1.00  2.251324  2.178849
   8.96104   8.96104      1.00  2.253384  2.180699
   8.96092   8.96092      1.00  2.255584  2.182429
   8.96080   8.96080      1.00  2.254194  2.181679
   8.96069   8.96069      1.00  2.252684  2.180089
   8.96058   8.96058      1.00  2.249844  2.179659
   8.96046   8.96046      1.00  2.246094  2.173889
   8.96034   8.96034      1.00  2.242484  2.169219
   8.96022   8.96022      1.00  2.255094  2.181789
   8.96011   8.96011      1.00  2.255194  2.183419
   8.96000   8.96000      1.00  2.251124  2.180599
   8.95987   8.95987      1.00  2.254184  2.183089
   8.95975   8.95975      1.00  2.243644  2.172749
   8.95964   8.95964      1.00  2.255934  2.181209
   8.95953   8.95953      1.00  2.257594  2.186729
   8.95941   8.95941      1.00  2.251264  2.179909
   8.95929   8.95929      1.00  2.252054  2.178529
   8.95918   8.95918      1.00  2.251794  2.177419
   8.95907   8.95907      1.00  2.248564  2.176619
   8.95896   8.95896      1.00  2.249924  2.178299
   8.95884   8.95884      1.00  2.247904  2.179059
   8.95873   8.95873      1.00  2.256424  2.188509
   8.95863   8.95863      1.00  2.254524  2.185149
   8.95851   8.95851      1.00  2.254864  2.182359
   8.95840   8.95840      1.00  2.257224  2.186169
   8.95829   8.95829      1.00  2.238224  2.167109
   8.95819   8.95819      1.00  2.249684  2.182499
   8.95807   8.95807      1.00  2.246614  2.173159
   8.95796   8.95796      1.00  2.247754  2.172499
   8.95785   8.95785      1.00  2.250504  2.176929
   8.95774   8.95774      1.00  2.253944  2.180769
   8.95763   8.95763      1.00  2.252904  2.179639
   8.95752   8.95752      1.00  2.256364  2.182849
   8.95741   8.95741      1.00  2.253214  2.180619
   8.95731   8.95731      1.00  2.250534  2.175189
   8.95719   8.95719      1.00  2.250514  2.179139
   8.95708   8.95708      1.00  2.253984  2.176539
   8.95697   8.95697      1.00  2.254774  2.183019
   8.95687   8.95687      1.00  2.239464  2.163429
   8.95676   8.95676      1.00  2.242664  2.167379
   8.95665   8.95665      1.00  2.248694  2.174369
   8.95654   8.95654      1.00  2.245744  2.173959
   8.95644   8.95644      1.00  2.250344  2.173749
   8.95633   8.95633      1.00  2.252634  2.178139
   8.95622   8.95622      1.00  2.258444  2.184959
   8.95612   8.95612      1.00  2.253774  2.177519
   8.95602   8.95602      1.00  2.252554  2.177429
   8.95591   8.95591      1.00  2.246574  2.172129
   8.95581   8.95581      1.00  2.248984  2.175519
   8.95571   8.95571      1.00  2.248594  2.176179
   8.95561   8.95561      1.00  2.246224  2.174779
   8.95550   8.95550      1.00  2.247164  2.174159
   8.95540   8.95540      1.00  2.234464  2.161389
   8.95530   8.95530      1.00  2.255214  2.182529
   8.95520   8.95520      1.00  2.251844  2.175509
   8.95510   8.95510      1.00  2.254424  2.177969
   8.95498   8.95498      1.00  2.252634  2.176189
   8.95488   8.95488      1.00  2.250394  2.173969
   8.95478   8.95478      1.00  2.245914  2.168389
   8.95467   8.95467      1.00  2.246374  2.169999
   8.95456   8.95456      1.00  2.248924  2.174229
   8.95446   8.95446      1.00  2.245914  2.170229
   8.95434   8.95434      1.00  2.248264  2.170199
   8.95422   8.95422      1.00  2.245774  2.165169
   8.95411   8.95411      1.00  2.248424  2.170499
   8.95401   8.95401      1.00  2.243204  2.167369
   8.95389   8.95389      1.00  2.253174  2.173499
   8.95377   8.95377      1.00  2.251674  2.172769
   8.95366   8.95366      1.00  2.248674  2.166179
   8.95355   8.95355      1.00  2.246424  2.171039
   8.95344   8.95344      1.00  2.242714  2.162009
   8.95331   8.95331      1.00  2.245464  2.165129
   8.95320   8.95320      1.00  2.249214  2.166529
   8.95308   8.95308      1.00  2.253224  2.173069
   8.95297   8.95297      1.00  2.245934  2.166649
   8.95285   8.95285      1.00  2.248614  2.168779
   8.95274   8.95274      1.00  2.250114  2.170069
   8.95263   8.95263      1.00  2.250734  2.171109
   8.95252   8.95252      1.00  2.251224  2.169489
   8.95240   8.95240      1.00  2.235064  2.152759
   8.95229   8.95229      1.00  2.242644  2.158529
   8.95218   8.95218      1.00  2.242784  2.161179
   8.95207   8.95207      1.00  2.245444  2.163219
   8.95196   8.95196      1.00  2.244624  2.160579
   8.95185   8.95185      1.00  2.248464  2.166429
   8.95174   8.95174      1.00  2.252174  2.166559
   8.95163   8.95163      1.00  2.247494  2.162349
   8.95152   8.95152      1.00  2.251894  2.165739
   8.95140   8.95140      1.00  2.247844  2.162319
   8.95130   8.95130      1.00  2.251334  2.164699
   8.95119   8.95119      1.00  2.245964  2.158299
   8.95107   8.95107      1.00  2.244884  2.156929
   8.95095   8.95095      1.00  2.229804  2.138389
   8.95084   8.95084      1.00  2.237274  2.149369
   8.95073   8.95073      1.00  2.246714  2.156669
   8.95061   8.95061      1.00  2.248554  2.159839
   8.95049   8.95049      1.00  2.254454  2.162619
   8.95037   8.95037      1.00  2.250834  2.158899
   8.95027   8.95027      1.00  2.248404  2.158009
   8.95014   8.95014      1.00  2.243974  2.150859
   8.95002   8.95002      1.00  2.243864  2.152969
   8.94990   8.94990      1.00  2.239964  2.147499
   8.94979   8.94979      1.00  2.242174  2.151009
   8.94967   8.94967      1.00  2.241954  2.147129
   8.94955   8.94955      1.00  2.241544  2.146759
   8.94944   8.94944      1.00  2.242774  2.150219
   8.94933   8.94933      1.00  2.235784  2.138629
   8.94921   8.94921      1.00  2.245534  2.149759
   8.94910   8.94910      1.00  2.247384  2.149449
   8.94899   8.94899      1.00  2.245234  2.147869
   8.94888   8.94888      1.00  2.244094  2.145599
   8.94877   8.94877      1.00  2.241574  2.142929
   8.94865   8.94865      1.00  2.242444  2.140679
   8.94855   8.94855      1.00  2.231834  2.130149
   8.94844   8.94844      1.00  2.239554  2.137169
   8.94833   8.94833      1.00  2.236254  2.131849
   8.94821   8.94821      1.00  2.241434  2.135269
   8.94811   8.94811      1.00  2.242934  2.136509
   8.94800   8.94800      1.00  2.242164  2.133619
   8.94789   8.94789      1.00  2.243034  2.136519
   8.94777   8.94777      1.00  2.225264  2.118139
   8.94767   8.94767      1.00  2.237484  2.127289
   8.94756   8.94756      1.00  2.236664  2.126429
   8.94744   8.94744      1.00  2.235234  2.122289
   8.94733   8.94733      1.00  2.237704  2.124329
   8.94723   8.94723      1.00  2.236924  2.124109
   8.94712   8.94712      1.00  2.235704  2.122659
   8.94700   8.94700      1.00  2.237504  2.121819
   8.94690   8.94690      1.00  2.242574  2.126729
   8.94679   8.94679      1.00  2.237464  2.125189
   8.94668   8.94668      1.00  2.235804  2.123019
   8.94657   8.94657      1.00  2.235844  2.116719
   8.94646   8.94646      1.00  2.232434  2.116079
   8.94636   8.94636      1.00  2.230904  2.111679
   8.94626   8.94626      1.00  2.221234  2.102619
   8.94616   8.94616      1.00  2.227574  2.103459
   8.94605   8.94605      1.00  2.229614  2.099419
   8.94595   8.94595      1.00  2.231894  2.104509
   8.94585   8.94585      1.00  2.231514  2.102139
   8.94575   8.94575      1.00  2.232844  2.101379
   8.94564   8.94564      1.00  2.234124  2.101709
   8.94554   8.94554      1.00  2.232994  2.097199
   8.94544   8.94544      1.00  2.218804  2.082289
   8.94533   8.94533      1.00  2.228974  2.088569
   8.94522   8.94522      1.00  2.222814  2.085279
   8.94513   8.94513      1.00  2.224624  2.081959
   8.94502   8.94502      1.00  2.226424  2.080289
   8.94492   8.94492      1.00  2.207504  2.062079
   8.94481   8.94481      1.00  2.223704  2.074899
   8.94471   8.94471      1.00  2.226944  2.075679
   8.94461   8.94461      1.00  2.228984  2.074779
   8.94449   8.94449      1.00  2.221214  2.066589
   8.94437   8.94437      1.00  2.227824  2.069299
   8.94426   8.94426      1.00  2.227074  2.064969
   8.94416   8.94416      1.00  2.219224  2.058479
   8.94404   8.94404      1.00  2.219194  2.053869
   8.94393   8.94393      1.00  2.215594  2.049899
   8.94382   8.94382      1.00  2.220374  2.049619
   8.94371   8.94371      1.00  2.220304  2.049289
   8.94359   8.94359      1.00  2.221164  2.042279
   8.94347   8.94347      1.00  2.211864  2.033459
   8.94336   8.94336      1.00  2.225384  2.041409
   8.94324   8.94324      1.00  2.227184  2.039709
   8.94312   8.94312      1.00  2.225834  2.034089
   8.94300   8.94300      1.00  2.218954  2.023249
   8.94289   8.94289      1.00  2.217064  2.017839
   8.94278   8.94278      1.00  2.218584  2.016359
   8.94266   8.94266      1.00  2.218004  2.013769
   8.94255   8.94255      1.00  2.220954  2.012789
   8.94244   8.94244      1.00  2.225794  2.010519
   8.94233   8.94233      1.00  2.220604  2.001059
   8.94221   8.94221      1.00  2.223754  1.997869
   8.94210   8.94210      1.00  2.227874  2.001119
   8.94200   8.94200      1.00  2.221184  1.988819
   8.94189   8.94189      1.00  2.204594  1.974719
   8.94177   8.94177      1.00  2.219924  1.981009
   8.94166   8.94166      1.00  2.220734  1.973149
   8.94155   8.94155      1.00  2.218084  1.964899
   8.94145   8.94145      1.00  2.220124  1.960969
   8.94133   8.94133      1.00  2.221164  1.957859
   8.94122   8.94122      1.00  2.221174  1.944779
   8.94111   8.94111      1.00  2.227324  1.943619
   8.94100   8.94100      1.00  2.227784  1.937679
   8.94088   8.94088      1.00  2.226394  1.925109
   8.94076   8.94076      1.00  2.228344  1.918859
   8.94065   8.94065      1.00  2.221294  1.904759
   8.94053   8.94053      1.00  2.219094  1.895279
   8.94041   8.94041      1.00  2.218814  1.883229
   8.94029   8.94029      1.00  2.207504  1.864759
   8.94018   8.94018      1.00  2.220944  1.864549
   8.94006   8.94006      1.00  2.225704  1.855449
   8.93994   8.93994      1.00  2.223004  1.842149
   8.93982   8.93982      1.00  2.228714  1.835129
   8.93971   8.93971      1.00  2.233534  1.820759
   8.93960   8.93960      1.00  2.223984  1.805319
   8.93948   8.93948      1.00  2.224974  1.791209
   8.93936   8.93936      1.00  2.223784  1.770599
   8.93925   8.93925      1.00  2.221394  1.752319
   8.93915   8.93915      1.00  2.221264  1.735249
   8.93903   8.93903      1.00  2.222794  1.717039
   8.93891   8.93891      1.00  2.226024  1.701039
   8.93880   8.93880      1.00  2.224094  1.680759
   8.93869   8.93869      1.00  2.214384  1.649949
   8.93858   8.93858      1.00  2.225724  1.638959
   8.93847   8.93847      1.00  2.231804  1.615999
   8.93836   8.93836      1.00  2.231894  1.593029
   8.93825   8.93825      1.00  2.228484  1.563899
   8.93814   8.93814      1.00  2.222794  1.529979
   8.93803   8.93803      1.00  2.218544  1.498239
   8.93792   8.93792      1.00  2.225604  1.469849
   8.93781   8.93781      1.00  2.226344  1.447529
   8.93770   8.93770      1.00  2.230614  1.416739
   8.93758   8.93758      1.00  2.226764  1.380999
   8.93748   8.93748      1.00  2.232284  1.345209
   8.93737   8.93737      1.00  2.229914  1.308029
   8.93726   8.93726      1.00  2.229684  1.277649
   8.93715   8.93715      1.00  2.222484  1.237279
   8.93704   8.93704      1.00  2.222774  1.204609
   8.93694   8.93694      1.00  2.225144  1.171389
   8.93682   8.93682      1.00  2.226084  1.137139
   8.93671   8.93671      1.00  2.226694  1.096209
   8.93661   8.93661      1.00  2.229334  1.065079
   8.93650   8.93650      1.00  2.231974  1.030879
   8.93639   8.93639      1.00  2.231284   .993379
   8.93629   8.93629      1.00  2.232214   .955189
   8.93619   8.93619      1.00  2.233284   .925199
   8.93608   8.93608      1.00  2.233114   .893289
   8.93598   8.93598      1.00  2.233964   .861979
   8.93588   8.93588      1.00  2.232124   .829319
   8.93577   8.93577      1.00  2.224234   .797259
   8.93567   8.93567      1.00  2.207924   .761989
   8.93557   8.93557      1.00  2.226854   .736779
   8.93547   8.93547      1.00  2.225964   .706429
   8.93537   8.93537      1.00  2.236414   .682659
   8.93526   8.93526      1.00  2.237544   .657549
   8.93515   8.93515      1.00  2.233494   .634949
   8.93505   8.93505      1.00  2.233394   .607769
   8.93495   8.93495      1.00  2.235094   .587769
   8.93485   8.93485      1.00  2.233294   .568769
   8.93474   8.93474      1.00  2.231304   .548589
   8.93463   8.93463      1.00  2.233724   .526369
   8.93451   8.93451      1.00  2.231284   .511009
   8.93441   8.93441      1.00  2.232174   .491439
   8.93429   8.93429      1.00  2.219994   .474569
   8.93418   8.93418      1.00  2.232704   .462089
   8.93407   8.93407      1.00  2.235484   .449889
   8.93396   8.93396      1.00  2.240994   .436119
   8.93384   8.93384      1.00  2.239394   .419259
   8.93373   8.93373      1.00  2.232664   .404489
   8.93362   8.93362      1.00  2.235344   .392779
   8.93351   8.93351      1.00  2.234924   .384569
   8.93338   8.93338      1.00  2.230214   .371279
   8.93326   8.93326      1.00  2.230824   .362879
   8.93315   8.93315      1.00  2.232084   .356689
   8.93303   8.93303      1.00  2.235874   .346269
   8.93292   8.93292      1.00  2.236394   .338589
   8.93280   8.93280      1.00  2.242324   .331789
   8.93269   8.93269      1.00  2.237734   .325669
   8.93258   8.93258      1.00  2.225684   .318859
   8.93246   8.93246      1.00  2.234964   .314729
   8.93235   8.93235      1.00  2.236014   .309709
   8.93224   8.93224      1.00  2.235744   .305369
   8.93213   8.93213      1.00  2.235314   .301359
   8.93201   8.93201      1.00  2.238004   .297039
   8.93190   8.93190      1.00  2.234074   .294659
   8.93179   8.93179      1.00  2.238054   .292019
   8.93169   8.93169      1.00  2.239244   .290689
   8.93158   8.93158      1.00  2.234584   .286359
   8.93146   8.93146      1.00  2.240404   .285959
   8.93135   8.93135      1.00  2.241304   .284259
   8.93124   8.93124      1.00  2.237434   .282519
   8.93113   8.93113      1.00  2.228514   .279229
   8.93101   8.93101      1.00  2.225554   .279119
   8.93090   8.93090      1.00  2.227874   .278419
   8.93079   8.93079      1.00  2.237274   .278079
   8.93067   8.93067      1.00  2.237984   .279399
   8.93055   8.93055      1.00  2.237044   .279609
   8.93043   8.93043      1.00  2.240644   .279459
   8.93032   8.93032      1.00  2.244724   .280539
   8.93020   8.93020      1.00  2.240094   .278069
   8.93008   8.93008      1.00  2.235414   .278839
   8.92996   8.92996      1.00  2.237374   .276609
   8.92984   8.92984      1.00  2.234464   .279599
   8.92972   8.92972      1.00  2.232684   .278899
   8.92960   8.92960      1.00  2.236994   .275909
   8.92949   8.92949      1.00  2.226344   .273369
   8.92938   8.92938      1.00  2.239084   .276449
   8.92927   8.92927      1.00  2.238104   .277079
   8.92916   8.92916      1.00  2.240654   .274789
   8.92904   8.92904      1.00  2.238024   .275749
   8.92892   8.92892      1.00  2.242534   .275589
   8.92881   8.92881      1.00  2.239504   .274779
   8.92870   8.92870      1.00  2.237484   .276269
   8.92859   8.92859      1.00  2.239464   .277629
   8.92848   8.92848      1.00  2.239464   .275899
   8.92837   8.92837      1.00  2.235564   .273809
   8.92826   8.92826      1.00  2.239134   .274179
   8.92815   8.92815      1.00  2.243074   .273419
   8.92804   8.92804      1.00  2.244814   .273119
   8.92793   8.92793      1.00  2.232074   .269679
   8.92782   8.92782      1.00  2.241514   .269879
   8.92771   8.92771      1.00  2.241924   .271289
   8.92760   8.92760      1.00  2.241194   .270759
   8.92749   8.92749      1.00  2.240504   .269629
   8.92737   8.92737      1.00  2.240524   .269829
   8.92726   8.92726      1.00  2.240834   .269239
   8.92716   8.92716      1.00  2.241814   .271419
   8.92705   8.92705      1.00  2.238994   .271649
   8.92693   8.92693      1.00  2.245414   .271199
   8.92683   8.92683      1.00  2.250364   .273229
   8.92673   8.92673      1.00  2.248894   .272259
   8.92661   8.92661      1.00  2.244024   .270099
   8.92651   8.92651      1.00  2.244114   .271199
   8.92640   8.92640      1.00  2.229884   .270909
   8.92630   8.92630      1.00  2.243134   .271519
   8.92620   8.92620      1.00  2.246224   .272649
   8.92609   8.92609      1.00  2.244094   .271479
   8.92599   8.92599      1.00  2.244684   .272439
   8.92589   8.92589      1.00  2.247894   .273669
   8.92578   8.92578      1.00  2.251284   .274869
   8.92568   8.92568      1.00  2.251824   .274499
   8.92558   8.92558      1.00  2.249774   .275249
   8.92547   8.92547      1.00  2.248114   .276599
   8.92536   8.92536      1.00  2.245364   .276649
   8.92526   8.92526      1.00  2.244994   .276639
   8.92516   8.92516      1.00  2.247524   .277929
   8.92506   8.92506      1.00  2.244924   .278129
   8.92495   8.92495      1.00  2.230234   .278469
   8.92484   8.92484      1.00  2.251654   .283919
   8.92474   8.92474      1.00  2.249504   .284329
   8.92464   8.92464      1.00  2.249714   .285719
   8.92452   8.92452      1.00  2.250474   .287149
   8.92441   8.92441      1.00  2.250924   .289089
   8.92431   8.92431      1.00  2.252204   .291589
   8.92420   8.92420      1.00  2.250534   .293429
   8.92407   8.92407      1.00  2.244784   .294229
   8.92396   8.92396      1.00  2.248944   .295949
   8.92385   8.92385      1.00  2.247674   .297399
   8.92374   8.92374      1.00  2.247924   .298059
   8.92362   8.92362      1.00  2.249934   .298899
   8.92350   8.92350      1.00  2.235124   .297909
   8.92339   8.92339      1.00  2.254204   .302919
   8.92327   8.92327      1.00  2.250034   .302089
   8.92315   8.92315      1.00  2.253804   .305939
   8.92303   8.92303      1.00  2.249964   .305429
   8.92292   8.92292      1.00  2.248924   .308039
   8.92282   8.92282      1.00  2.247874   .308989
   8.92269   8.92269      1.00  2.243674   .310049
   8.92258   8.92258      1.00  2.248954   .314619
   8.92247   8.92247      1.00  2.246654   .313629
   8.92236   8.92236      1.00  2.252214   .315989
   8.92224   8.92224      1.00  2.252334   .316149
   8.92213   8.92213      1.00  2.250814   .316399
   8.92202   8.92202      1.00  2.237924   .316879
   8.92191   8.92191      1.00  2.250234   .321639
   8.92180   8.92180      1.00  2.249564   .322969
   8.92169   8.92169      1.00  2.248294   .323739
   8.92158   8.92158      1.00  2.251854   .325159
   8.92147   8.92147      1.00  2.249654   .326459
   8.92136   8.92136      1.00  2.250474   .327059
   8.92125   8.92125      1.00  2.248874   .329409
   8.92114   8.92114      1.00  2.248284   .331659
   8.92102   8.92102      1.00  2.252234   .331509
   8.92090   8.92090      1.00  2.252534   .332969
   8.92079   8.92079      1.00  2.254224   .335339
   8.92068   8.92068      1.00  2.251704   .333009
   8.92056   8.92056      1.00  2.247834   .335419
   8.92044   8.92044      1.00  2.233334   .333359
   8.92033   8.92033      1.00  2.246524   .336499
   8.92021   8.92021      1.00  2.247934   .337069
   8.92010   8.92010      1.00  2.250304   .338569
   8.91997   8.91997      1.00  2.251194   .339869
   8.91985   8.91985      1.00  2.251254   .340909
   8.91974   8.91974      1.00  2.253064   .341219
   8.91962   8.91962      1.00  2.250974   .342809
   8.91950   8.91950      1.00  2.250184   .343099
   8.91939   8.91939      1.00  2.251414   .346199
   8.91928   8.91928      1.00  2.250554   .343359
   8.91918   8.91918      1.00  2.248854   .342019
   8.91906   8.91906      1.00  2.245724   .341169
   8.91893   8.91893      1.00  2.239684   .339509
   8.91883   8.91883      1.00  2.249524   .339319
   8.91872   8.91872      1.00  2.250854   .341169
   8.91860   8.91860      1.00  2.251944   .342539
   8.91849   8.91849      1.00  2.253514   .342009
   8.91839   8.91839      1.00  2.250974   .342099
   8.91828   8.91828      1.00  2.251344   .341279
   8.91817   8.91817      1.00  2.248494   .340499
   8.91806   8.91806      1.00  2.245344   .339689
   8.91795   8.91795      1.00  2.247774   .340459
   8.91784   8.91784      1.00  2.249694   .343029
   8.91773   8.91773      1.00  2.245244   .340879
   8.91761   8.91761      1.00  2.249244   .341649
   8.91750   8.91750      1.00  2.239364   .338329
   8.91740   8.91740      1.00  2.248644   .338369
   8.91729   8.91729      1.00  2.252014   .337329
   8.91717   8.91717      1.00  2.249614   .336599
   8.91707   8.91707      1.00  2.246654   .337329
   8.91696   8.91696      1.00  2.248264   .335799
   8.91685   8.91685      1.00  2.248084   .334769
   8.91674   8.91674      1.00  2.249084   .332039
   8.91664   8.91664      1.00  2.248114   .333159
   8.91653   8.91653      1.00  2.247424   .333009
   8.91642   8.91642      1.00  2.253094   .334039
   8.91631   8.91631      1.00  2.250124   .330199
   8.91621   8.91621      1.00  2.251684   .331299
   8.91611   8.91611      1.00  2.242064   .328689
   8.91601   8.91601      1.00  2.244744   .328019
   8.91590   8.91590      1.00  2.250984   .327659
   8.91580   8.91580      1.00  2.247974   .329609
   8.91570   8.91570      1.00  2.248564   .327449
   8.91559   8.91559      1.00  2.246634   .325239
   8.91549   8.91549      1.00  2.251084   .325169
   8.91539   8.91539      1.00  2.248474   .323599
   8.91529   8.91529      1.00  2.248114   .324519
   8.91518   8.91518      1.00  2.252214   .322829
   8.91508   8.91508      1.00  2.252294   .321709
   8.91498   8.91498      1.00  2.251314   .320829
   8.91487   8.91487      1.00  2.250534   .320359
   8.91476   8.91476      1.00  2.248264   .318999
   8.91465   8.91465      1.00  2.232834   .315579
   8.91455   8.91455      1.00  2.246614   .318529
   8.91444   8.91444      1.00  2.249614   .317119
   8.91432   8.91432      1.00  2.247484   .316259
   8.91421   8.91421      1.00  2.248814   .317839
   8.91410   8.91410      1.00  2.251034   .316639
   8.91399   8.91399      1.00  2.245474   .314879
   8.91387   8.91387      1.00  2.251024   .313239
   8.91375   8.91375      1.00  2.252014   .311749
   8.91365   8.91365      1.00  2.246964   .309829
   8.91353   8.91353      1.00  2.249724   .310219
   8.91341   8.91341      1.00  2.247334   .307559
   8.91329   8.91329      1.00  2.245654   .306019
   8.91318   8.91318      1.00  2.241434   .306369
   8.91307   8.91307      1.00  2.242414   .305729
   8.91296   8.91296      1.00  2.248364   .303729
   8.91284   8.91284      1.00  2.250414   .303399
   8.91273   8.91273      1.00  2.253074   .303019
   8.91262   8.91262      1.00  2.247794   .300999
   8.91250   8.91250      1.00  2.249374   .299979
   8.91238   8.91238      1.00  2.245734   .299229
   8.91228   8.91228      1.00  2.246194   .297579
   8.91217   8.91217      1.00  2.244854   .297489
   8.91205   8.91205      1.00  2.247094   .296109
   8.91194   8.91194      1.00  2.243884   .294469
   8.91184   8.91184      1.00  2.246414   .293139
   8.91173   8.91173      1.00  2.246794   .291879
   8.91161   8.91161      1.00  2.249724   .292609
   8.91150   8.91150      1.00  2.231364   .290629
   8.91140   8.91140      1.00  2.247454   .290639
   8.91129   8.91129      1.00  2.249734   .289209
   8.91117   8.91117      1.00  2.247864   .286799
   8.91106   8.91106      1.00  2.246974   .287069
   8.91095   8.91095      1.00  2.244644   .286419
   8.91083   8.91083      1.00  2.244124   .285559
   8.91072   8.91072      1.00  2.245244   .284509
   8.91060   8.91060      1.00  2.245824   .285269
   8.91048   8.91048      1.00  2.244064   .284679
   8.91037   8.91037      1.00  2.250464   .283509
   8.91025   8.91025      1.00  2.247104   .280809
   8.91013   8.91013      1.00  2.248664   .278759
   8.91001   8.91001      1.00  2.242104   .276509
   8.90990   8.90990      1.00  2.230394   .273659
   8.90978   8.90978      1.00  2.242684   .273559
   8.90966   8.90966      1.00  2.238734   .274059
   8.90954   8.90954      1.00  2.244204   .274119
   8.90944   8.90944      1.00  2.244974   .271549
   8.90932   8.90932      1.00  2.245364   .272889
   8.90921   8.90921      1.00  2.249094   .271739
   8.90910   8.90910      1.00  2.246234   .270759
   8.90899   8.90899      1.00  2.247574   .269239
   8.90887   8.90887      1.00  2.244864   .269469
   8.90876   8.90876      1.00  2.246584   .268559
   8.90866   8.90866      1.00  2.242424   .268479
   8.90855   8.90855      1.00  2.242394   .267539
   8.90843   8.90843      1.00  2.227514   .265789
   8.90832   8.90832      1.00  2.242664   .265869
   8.90822   8.90822      1.00  2.240664   .267749
   8.90811   8.90811      1.00  2.247274   .268349
   8.90800   8.90800      1.00  2.245614   .266559
   8.90788   8.90788      1.00  2.242194   .267089
   8.90777   8.90777      1.00  2.244414   .267149
   8.90766   8.90766      1.00  2.242644   .266819
   8.90755   8.90755      1.00  2.241594   .267329
   8.90744   8.90744      1.00  2.238184   .267229
   8.90733   8.90733      1.00  2.238594   .268899
   8.90723   8.90723      1.00  2.239574   .271479
   8.90711   8.90711      1.00  2.240204   .270909
   8.90700   8.90700      1.00  2.242654   .272759
   8.90690   8.90690      1.00  2.228874   .271529
   8.90679   8.90679      1.00  2.244214   .272969
   8.90668   8.90668      1.00  2.242934   .270809
   8.90657   8.90657      1.00  2.237114   .270979
   8.90647   8.90647      1.00  2.240494   .272069
   8.90636   8.90636      1.00  2.238974   .272909
   8.90626   8.90626      1.00  2.236994   .273179
   8.90615   8.90615      1.00  2.236974   .275389
   8.90606   8.90606      1.00  2.237234   .276209
   8.90596   8.90596      1.00  2.235854   .277779
   8.90585   8.90585      1.00  2.237674   .277179
   8.90574   8.90574      1.00  2.239124   .276479
   8.90564   8.90564      1.00  2.238074   .278279
   8.90554   8.90554      1.00  2.236784   .276109
   8.90544   8.90544      1.00  2.231804   .275259
   8.90533   8.90533      1.00  2.234044   .275929
   8.90523   8.90523      1.00  2.233644   .277199
   8.90512   8.90512      1.00  2.234374   .279629
   8.90502   8.90502      1.00  2.235614   .278539
   8.90492   8.90492      1.00  2.233944   .280539
   8.90481   8.90481      1.00  2.235024   .281569
   8.90471   8.90471      1.00  2.238254   .283689
   8.90460   8.90460      1.00  2.236524   .282799
   8.90449   8.90449      1.00  2.239134   .284539
   8.90438   8.90438      1.00  2.234244   .284549
   8.90427   8.90427      1.00  2.234134   .286109
   8.90415   8.90415      1.00  2.231484   .286569
   8.90404   8.90404      1.00  2.214784   .288009
   8.90393   8.90393      1.00  2.231044   .291009
   8.90382   8.90382      1.00  2.232524   .288939
   8.90370   8.90370      1.00  2.234674   .289089
   8.90358   8.90358      1.00  2.233394   .289199
   8.90347   8.90347      1.00  2.233184   .287779
   8.90335   8.90335      1.00  2.231894   .288969
   8.90323   8.90323      1.00  2.234894   .292549
   8.90311   8.90311      1.00  2.235764   .293079
   8.90301   8.90301      1.00  2.233234   .291819
   8.90289   8.90289      1.00  2.231794   .292039
   8.90278   8.90278      1.00  2.229764   .293769
   8.90266   8.90266      1.00  2.226604   .292779
   8.90255   8.90255      1.00  2.231824   .293739
   8.90243   8.90243      1.00  2.216024   .293749
   8.90232   8.90232      1.00  2.233514   .295869
   8.90220   8.90220      1.00  2.234234   .297899
   8.90209   8.90209      1.00  2.233624   .298169
   8.90199   8.90199      1.00  2.233154   .298169
   8.90188   8.90188      1.00  2.230724   .300389
   8.90177   8.90177      1.00  2.231594   .299469
   8.90166   8.90166      1.00  2.227164   .299679
   8.90156   8.90156      1.00  2.229084   .300309
   8.90144   8.90144      1.00  2.227804   .300969
   8.90132   8.90132      1.00  2.227554   .301299
   8.90122   8.90122      1.00  2.229314   .302109
   8.90111   8.90111      1.00  2.231704   .302809
   8.90098   8.90098      1.00  2.235694   .302629
   8.90087   8.90087      1.00  2.228944   .302519
   8.90076   8.90076      1.00  2.230974   .304309
   8.90065   8.90065      1.00  2.231334   .304699
   8.90053   8.90053      1.00  2.229724   .303789
   8.90040   8.90040      1.00  2.228454   .305789
   8.90029   8.90029      1.00  2.229194   .307439
   8.90018   8.90018      1.00  2.228344   .305719
   8.90006   8.90006      1.00  2.230354   .307039
   8.89993   8.89993      1.00  2.231444   .308279
   8.89982   8.89982      1.00  2.231474   .309009
   8.89971   8.89971      1.00  2.233674   .309319
   8.89958   8.89958      1.00  2.235454   .309949
   8.89947   8.89947      1.00  2.227214   .310069
   8.89936   8.89936      1.00  2.227664   .311649
   8.89925   8.89925      1.00  2.226924   .310699
   8.89913   8.89913      1.00  2.214064   .309989
   8.89902   8.89902      1.00  2.229054   .311819
   8.89891   8.89891      1.00  2.229194   .311729
   8.89881   8.89881      1.00  2.232114   .313159
   8.89869   8.89869      1.00  2.232294   .314019
   8.89858   8.89858      1.00  2.231324   .313539
   8.89846   8.89846      1.00  2.232254   .315149
   8.89836   8.89836      1.00  2.233554   .313809
   8.89825   8.89825      1.00  2.234194   .314639
   8.89814   8.89814      1.00  2.229944   .315899
   8.89803   8.89803      1.00  2.229864   .318349
   8.89792   8.89792      1.00  2.225464   .317219
   8.89780   8.89780      1.00  2.229634   .318769
   8.89769   8.89769      1.00  2.224604   .318959
   8.89759   8.89759      1.00  2.230074   .319809
   8.89748   8.89748      1.00  2.218714   .318209
   8.89737   8.89737      1.00  2.229284   .320749
   8.89726   8.89726      1.00  2.233224   .319659
   8.89715   8.89715      1.00  2.232584   .318549
   8.89704   8.89704      1.00  2.232104   .318549
   8.89693   8.89693      1.00  2.228274   .318549
   8.89682   8.89682      1.00  2.225564   .319939
   8.89671   8.89671      1.00  2.226334   .322539
   8.89661   8.89661      1.00  2.233504   .325149
   8.89650   8.89650      1.00  2.231914   .324779
   8.89639   8.89639      1.00  2.229084   .322129
   8.89629   8.89629      1.00  2.234234   .323149
   8.89619   8.89619      1.00  2.235564   .325359
   8.89608   8.89608      1.00  2.234434   .323479
   8.89598   8.89598      1.00  2.212874   .319359
   8.89588   8.89588      1.00  2.232524   .321739
   8.89578   8.89578      1.00  2.232674   .323839
   8.89567   8.89567      1.00  2.229664   .322299
   8.89556   8.89556      1.00  2.231954   .321559
   8.89547   8.89547      1.00  2.230304   .322619
   8.89537   8.89537      1.00  2.233414   .323569
   8.89527   8.89527      1.00  2.232584   .326289
   8.89516   8.89516      1.00  2.233934   .324489
   8.89505   8.89505      1.00  2.231134   .322079
   8.89496   8.89496      1.00  2.236424   .323119
   8.89485   8.89485      1.00  2.232894   .322499
   8.89474   8.89474      1.00  2.227734   .322429
   8.89463   8.89463      1.00  2.230204   .321999
   8.89453   8.89453      1.00  2.227814   .322079
   8.89441   8.89441      1.00  2.216154   .319269
   8.89430   8.89430      1.00  2.228284   .320639
   8.89419   8.89419      1.00  2.233284   .322039
   8.89408   8.89408      1.00  2.235994   .323739
   8.89396   8.89396      1.00  2.233224   .324939
   8.89384   8.89384      1.00  2.236064   .326249
   8.89373   8.89373      1.00  2.231984   .325109
   8.89362   8.89362      1.00  2.230354   .325919
   8.89351   8.89351      1.00  2.230604   .326179
   8.89338   8.89338      1.00  2.224054   .323809
   8.89326   8.89326      1.00  2.228994   .322799
   8.89316   8.89316      1.00  2.228264   .322529
   8.89304   8.89304      1.00  2.231424   .324089
   8.89293   8.89293      1.00  2.227264   .324229
   8.89281   8.89281      1.00  2.217154   .322599
   8.89270   8.89270      1.00  2.235204   .326109
   8.89259   8.89259      1.00  2.232094   .326279
   8.89247   8.89247      1.00  2.233314   .326019
   8.89236   8.89236      1.00  2.228794   .326469
   8.89225   8.89225      1.00  2.228944   .326259
   8.89214   8.89214      1.00  2.226354   .323869
   8.89202   8.89202      1.00  2.228064   .321829
   8.89191   8.89191      1.00  2.231004   .321819
   8.89181   8.89181      1.00  2.231564   .324479
   8.89170   8.89170      1.00  2.233134   .324339
   8.89158   8.89158      1.00  2.232224   .324359
   8.89148   8.89148      1.00  2.227554   .324029
   8.89137   8.89137      1.00  2.220064   .322359
   8.89125   8.89125      1.00  2.228314   .322579
   8.89113   8.89113      1.00  2.228954   .323229
   8.89103   8.89103      1.00  2.226034   .322449
   8.89092   8.89092      1.00  2.229884   .323679
   8.89080   8.89080      1.00  2.227084   .322879
   8.89068   8.89068      1.00  2.228924   .323059
   8.89057   8.89057      1.00  2.232404   .322499
   8.89046   8.89046      1.00  2.232944   .322449
   8.89033   8.89033      1.00  2.234894   .324129
   8.89021   8.89021      1.00  2.231644   .319969
   8.89010   8.89010      1.00  2.233654   .320149
   8.88998   8.88998      1.00  2.233774   .320129
   8.88986   8.88986      1.00  2.217884   .317079
   8.88974   8.88974      1.00  2.230514   .321309
   8.88963   8.88963      1.00  2.230874   .320979
   8.88952   8.88952      1.00  2.229504   .319189
   8.88940   8.88940      1.00  2.233334   .320059
   8.88928   8.88928      1.00  2.232644   .319809
   8.88918   8.88918      1.00  2.237574   .320969
   8.88906   8.88906      1.00  2.236614   .321099
   8.88894   8.88894      1.00  2.233814   .319959
   8.88883   8.88883      1.00  2.233894   .317499
   8.88873   8.88873      1.00  2.231714   .317299
   8.88862   8.88862      1.00  2.233884   .316379
   8.88851   8.88851      1.00  2.230684   .318759
   8.88840   8.88840      1.00  2.233744   .318739
   8.88829   8.88829      1.00  2.219534   .316039
   8.88819   8.88819      1.00  2.236464   .318139
   8.88807   8.88807      1.00  2.238394   .318689
   8.88796   8.88796      1.00  2.237904   .318959
   8.88785   8.88785      1.00  2.237064   .317019
   8.88773   8.88773      1.00  2.237634   .317249
   8.88762   8.88762      1.00  2.236024   .317899
   8.88751   8.88751      1.00  2.232474   .314359
   8.88740   8.88740      1.00  2.235014   .315869
   8.88730   8.88730      1.00  2.234184   .316729
   8.88719   8.88719      1.00  2.232544   .315659
   8.88708   8.88708      1.00  2.234984   .314279
   8.88697   8.88697      1.00  2.236494   .315009
   8.88686   8.88686      1.00  2.234554   .315069
   8.88674   8.88674      1.00  2.232884   .313559
   8.88664   8.88664      1.00  2.237714   .314059
   8.88654   8.88654      1.00  2.235364   .313809
   8.88644   8.88644      1.00  2.236694   .312599
   8.88633   8.88633      1.00  2.236114   .311769
   8.88622   8.88622      1.00  2.234074   .311619
   8.88612   8.88612      1.00  2.237934   .311969
   8.88602   8.88602      1.00  2.237194   .310379
   8.88591   8.88591      1.00  2.239024   .310759
   8.88581   8.88581      1.00  2.233764   .308919
   8.88571   8.88571      1.00  2.239724   .310359
   8.88561   8.88561      1.00  2.240404   .308569
   8.88550   8.88550      1.00  2.238194   .309849
   8.88540   8.88540      1.00  2.225934   .307489
   8.88530   8.88530      1.00  2.236284   .308069
   8.88520   8.88520      1.00  2.239224   .307269
   8.88509   8.88509      1.00  2.235694   .305889
   8.88499   8.88499      1.00  2.234284   .305979
   8.88488   8.88488      1.00  2.237664   .305869
   8.88477   8.88477      1.00  2.237034   .307219
   8.88467   8.88467      1.00  2.239354   .305889
   8.88456   8.88456      1.00  2.239594   .306229
   8.88445   8.88445      1.00  2.238154   .307299
   8.88435   8.88435      1.00  2.238554   .306909
   8.88423   8.88423      1.00  2.240064   .305049
   8.88412   8.88412      1.00  2.236054   .304589
   8.88401   8.88401      1.00  2.234754   .302879
   8.88390   8.88390      1.00  2.223504   .302409
   8.88378   8.88378      1.00  2.240144   .304669
   8.88366   8.88366      1.00  2.237934   .302069
   8.88355   8.88355      1.00  2.240584   .303919
   8.88344   8.88344      1.00  2.240484   .303259
   8.88332   8.88332      1.00  2.241914   .302589
   8.88320   8.88320      1.00  2.237934   .303879
   8.88309   8.88309      1.00  2.238904   .304369
   8.88297   8.88297      1.00  2.237314   .305329
   8.88286   8.88286      1.00  2.235434   .303719
   8.88275   8.88275      1.00  2.236714   .302519
   8.88263   8.88263      1.00  2.234844   .302239
   8.88252   8.88252      1.00  2.233294   .300599
   8.88241   8.88241      1.00  2.240054   .303079
   8.88230   8.88230      1.00  2.225384   .299349
   8.88219   8.88219      1.00  2.235654   .301299
   8.88208   8.88208      1.00  2.242144   .301789
   8.88198   8.88198      1.00  2.241594   .301549
   8.88187   8.88187      1.00  2.236744   .301309
   8.88176   8.88176      1.00  2.237944   .302639
   8.88165   8.88165      1.00  2.237414   .302749
   8.88154   8.88154      1.00  2.235264   .300969
   8.88143   8.88143      1.00  2.236264   .301009
   8.88132   8.88132      1.00  2.239134   .300909
   8.88121   8.88121      1.00  2.235894   .301429
   8.88110   8.88110      1.00  2.235924   .301959
   8.88098   8.88098      1.00  2.240414   .304599
   8.88087   8.88087      1.00  2.236784   .303939
   8.88076   8.88076      1.00  2.238544   .304219
   8.88064   8.88064      1.00  2.222894   .298839
   8.88052   8.88052      1.00  2.235654   .300839
   8.88041   8.88041      1.00  2.233314   .301809
   8.88029   8.88029      1.00  2.235344   .303469
   8.88017   8.88017      1.00  2.234064   .303219
   8.88005   8.88005      1.00  2.231014   .302339
   8.87993   8.87993      1.00  2.239424   .303959
   8.87983   8.87983      1.00  2.239854   .302219
   8.87971   8.87971      1.00  2.237434   .302539
   8.87959   8.87959      1.00  2.236494   .301969
   8.87948   8.87948      1.00  2.236934   .302729
   8.87936   8.87936      1.00  2.233704   .304149
   8.87925   8.87925      1.00  2.232724   .303459
   8.87913   8.87913      1.00  2.222574   .302039
   8.87902   8.87902      1.00  2.230274   .303439
   8.87891   8.87891      1.00  2.234384   .303379
   8.87880   8.87880      1.00  2.235474   .304599
   8.87869   8.87869      1.00  2.235274   .303979
   8.87857   8.87857      1.00  2.235334   .303029
   8.87847   8.87847      1.00  2.236534   .302439
   8.87836   8.87836      1.00  2.235624   .303689
   8.87825   8.87825      1.00  2.235074   .303409
   8.87814   8.87814      1.00  2.228584   .301209
   8.87803   8.87803      1.00  2.233934   .303599
   8.87792   8.87792      1.00  2.232594   .303839
   8.87780   8.87780      1.00  2.236734   .305759
   8.87769   8.87769      1.00  2.233154   .306329
   8.87759   8.87759      1.00  2.217874   .303909
   8.87748   8.87748      1.00  2.232894   .306929
   8.87736   8.87736      1.00  2.237944   .305839
   8.87726   8.87726      1.00  2.236244   .306819
   8.87715   8.87715      1.00  2.233534   .305969
   8.87704   8.87704      1.00  2.232494   .306799
   8.87692   8.87692      1.00  2.229234   .306799
   8.87682   8.87682      1.00  2.232394   .308159
   8.87671   8.87671      1.00  2.230584   .305409
   8.87660   8.87660      1.00  2.231954   .307209
   8.87649   8.87649      1.00  2.233494   .307569
   8.87639   8.87639      1.00  2.234274   .308609
   8.87629   8.87629      1.00  2.234694   .308129
   8.87618   8.87618      1.00  2.228684   .309179
   8.87607   8.87607      1.00  2.220684   .307769
   8.87597   8.87597      1.00  2.234314   .308129
   8.87587   8.87587      1.00  2.230434   .310409
   8.87577   8.87577      1.00  2.232064   .312049
   8.87566   8.87566      1.00  2.231164   .309459
   8.87556   8.87556      1.00  2.231594   .311299
   8.87546   8.87546      1.00  2.233814   .311319
   8.87535   8.87535      1.00  2.233364   .312049
   8.87525   8.87525      1.00  2.232254   .311459
   8.87515   8.87515      1.00  2.232954   .314429
   8.87505   8.87505      1.00  2.232624   .315099
   8.87494   8.87494      1.00  2.235214   .314559
   8.87483   8.87483      1.00  2.231734   .313629
   8.87473   8.87473      1.00  2.229544   .313889
   8.87462   8.87462      1.00  2.226524   .311739
   8.87451   8.87451      1.00  2.218564   .312469
   8.87439   8.87439      1.00  2.230044   .313839
   8.87428   8.87428      1.00  2.234574   .315009
   8.87417   8.87417      1.00  2.234594   .315259
   8.87406   8.87406      1.00  2.234844   .315479
   8.87395   8.87395      1.00  2.232894   .315109
   8.87384   8.87384      1.00  2.229864   .316869
   8.87373   8.87373      1.00  2.231454   .316369
   8.87361   8.87361      1.00  2.233504   .318169
   8.87349   8.87349      1.00  2.230004   .319189
   8.87337   8.87337      1.00  2.229514   .318089
   8.87326   8.87326      1.00  2.232024   .318159
   8.87314   8.87314      1.00  2.229174   .317559
   8.87303   8.87303      1.00  2.217404   .317649
   8.87291   8.87291      1.00  2.233194   .319929
   8.87279   8.87279      1.00  2.233684   .321869
   8.87268   8.87268      1.00  2.233494   .321979
   8.87256   8.87256      1.00  2.232064   .322619
   8.87245   8.87245      1.00  2.233394   .322469
   8.87234   8.87234      1.00  2.229434   .320529
   8.87223   8.87223      1.00  2.230114   .320709
   8.87211   8.87211      1.00  2.230304   .321209
   8.87201   8.87201      1.00  2.226464   .322509
   8.87190   8.87190      1.00  2.229144   .323439
   8.87179   8.87179      1.00  2.228724   .323179
   8.87168   8.87168      1.00  2.233814   .324509
   8.87156   8.87156      1.00  2.235654   .325049
   8.87145   8.87145      1.00  2.225384   .323069
   8.87134   8.87134      1.00  2.226774   .321439
   8.87123   8.87123      1.00  2.228254   .322939
   8.87112   8.87112      1.00  2.229764   .321439
   8.87101   8.87101      1.00  2.231104   .325219
   8.87089   8.87089      1.00  2.230874   .322929
   8.87077   8.87077      1.00  2.233484   .324939
   8.87066   8.87066      1.00  2.230934   .324789
   8.87055   8.87055      1.00  2.232234   .325849
   8.87042   8.87042      1.00  2.230484   .326139
   8.87031   8.87031      1.00  2.230704   .324949
   8.87019   8.87019      1.00  2.235634   .327169
   8.87007   8.87007      1.00  2.229514   .325479
   8.86995   8.86995      1.00  2.220634   .323479
   8.86983   8.86983      1.00  2.225274   .325099
   8.86972   8.86972      1.00  2.227114   .325679
   8.86960   8.86960      1.00  2.232144   .327499
   8.86948   8.86948      1.00  2.229924   .327259
   8.86937   8.86937      1.00  2.231124   .329609
   8.86926   8.86926      1.00  2.230174   .326559
   8.86914   8.86914      1.00  2.233014   .328559
   8.86902   8.86902      1.00  2.231684   .329399
   8.86891   8.86891      1.00  2.233144   .332569
   8.86881   8.86881      1.00  2.234004   .332999
   8.86870   8.86870      1.00  2.230044   .331579
   8.86860   8.86860      1.00  2.230434   .330999
   8.86848   8.86848      1.00  2.229404   .331349
   8.86837   8.86837      1.00  2.218904   .329829
   8.86826   8.86826      1.00  2.232744   .332889
   8.86815   8.86815      1.00  2.232674   .331159
   8.86804   8.86804      1.00  2.230124   .328799
   8.86793   8.86793      1.00  2.234544   .329919
   8.86782   8.86782      1.00  2.231914   .331099
   8.86770   8.86770      1.00  2.231704   .332359
   8.86759   8.86759      1.00  2.230834   .332369
   8.86749   8.86749      1.00  2.227334   .330639
   8.86738   8.86738      1.00  2.228404   .332799
   8.86726   8.86726      1.00  2.226704   .332949
   8.86716   8.86716      1.00  2.232444   .333949
   8.86705   8.86705      1.00  2.231614   .332289
   8.86694   8.86694      1.00  2.216204   .330029
   8.86683   8.86683      1.00  2.231514   .334609
   8.86672   8.86672      1.00  2.231334   .335859
   8.86662   8.86662      1.00  2.232554   .333249
   8.86651   8.86651      1.00  2.229894   .334879
   8.86640   8.86640      1.00  2.231074   .333159
   8.86630   8.86630      1.00  2.225734   .333919
   8.86619   8.86619      1.00  2.232414   .336599
   8.86609   8.86609      1.00  2.227584   .334939
   8.86598   8.86598      1.00  2.228224   .334189
   8.86588   8.86588      1.00  2.230344   .335419
   8.86578   8.86578      1.00  2.232304   .336209
   8.86568   8.86568      1.00  2.230074   .336319
   8.86558   8.86558      1.00  2.226704   .337079
   8.86547   8.86547      1.00  2.221004   .335659
   8.86537   8.86537      1.00  2.227834   .339909
   8.86527   8.86527      1.00  2.231294   .338229
   8.86516   8.86516      1.00  2.228194   .336209
   8.86505   8.86505      1.00  2.227954   .336279
   8.86495   8.86495      1.00  2.229024   .335579
   8.86485   8.86485      1.00  2.228924   .335799
   8.86474   8.86474      1.00  2.229844   .335029
   8.86462   8.86462      1.00  2.231784   .336069
   8.86452   8.86452      1.00  2.229624   .336279
   8.86442   8.86442      1.00  2.230664   .337459
   8.86430   8.86430      1.00  2.229664   .335879
   8.86419   8.86419      1.00  2.226944   .334729
   8.86408   8.86408      1.00  2.220004   .334119
   8.86397   8.86397      1.00  2.224844   .336869
   8.86385   8.86385      1.00  2.228364   .337449
   8.86373   8.86373      1.00  2.228994   .335389
   8.86362   8.86362      1.00  2.226984   .336429
   8.86351   8.86351      1.00  2.228954   .337279
   8.86338   8.86338      1.00  2.231794   .336669
   8.86327   8.86327      1.00  2.229634   .335669
   8.86315   8.86315      1.00  2.227624   .337799
   8.86305   8.86305      1.00  2.229894   .336889
   8.86293   8.86293      1.00  2.229164   .338709
   8.86280   8.86280      1.00  2.227694   .338019
   8.86269   8.86269      1.00  2.227584   .340039
   8.86258   8.86258      1.00  2.217484   .336589
   8.86246   8.86246      1.00  2.225084   .338089
   8.86235   8.86235      1.00  2.227934   .339099
   8.86224   8.86224      1.00  2.229384   .341089
   8.86214   8.86214      1.00  2.232064   .340429
   8.86202   8.86202      1.00  2.230084   .340939
   8.86191   8.86191      1.00  2.226974   .340919
   8.86180   8.86180      1.00  2.226034   .339439
   8.86170   8.86170      1.00  2.227264   .339269
   8.86158   8.86158      1.00  2.223254   .337539
   8.86147   8.86147      1.00  2.225754   .340509
   8.86136   8.86136      1.00  2.223484   .338859
   8.86125   8.86125      1.00  2.225874   .339399
   8.86113   8.86113      1.00  2.218254   .339579
   8.86102   8.86102      1.00  2.225134   .339569
   8.86091   8.86091      1.00  2.230674   .338459
   8.86079   8.86079      1.00  2.228954   .339379
   8.86067   8.86067      1.00  2.226514   .339309
   8.86056   8.86056      1.00  2.228204   .340279
   8.86044   8.86044      1.00  2.227144   .341619
   8.86032   8.86032      1.00  2.223964   .339889
   8.86020   8.86020      1.00  2.227144   .340619
   8.86009   8.86009      1.00  2.227594   .339079
   8.85997   8.85997      1.00  2.226114   .342419
   8.85985   8.85985      1.00  2.228384   .342029
   8.85973   8.85973      1.00  2.226434   .340879
   8.85961   8.85961      1.00  2.227774   .340649
   8.85951   8.85951      1.00  2.214054   .337889
   8.85939   8.85939      1.00  2.223534   .339619
   8.85928   8.85928      1.00  2.226904   .339169
   8.85916   8.85916      1.00  2.218364   .338929
   8.85905   8.85905      1.00  2.221274   .339629
   8.85894   8.85894      1.00  2.223724   .340349
   8.85883   8.85883      1.00  2.226144   .339729
   8.85872   8.85872      1.00  2.226334   .341159
   8.85861   8.85861      1.00  2.230084   .340969
   8.85850   8.85850      1.00  2.224044   .338489
   8.85838   8.85838      1.00  2.222964   .339679
   8.85827   8.85827      1.00  2.225514   .341639
   8.85816   8.85816      1.00  2.222644   .340869
   8.85806   8.85806      1.00  2.223314   .341149
   8.85795   8.85795      1.00  2.209284   .340849
   8.85783   8.85783      1.00  2.223694   .341389
   8.85772   8.85772      1.00  2.222544   .340929
   8.85762   8.85762      1.00  2.223824   .340579
   8.85750   8.85750      1.00  2.227074   .341419
   8.85739   8.85739      1.00  2.224324   .341159
   8.85729   8.85729      1.00  2.223144   .341209
   8.85718   8.85718      1.00  2.222644   .342339
   8.85707   8.85707      1.00  2.221664   .340499
   8.85696   8.85696      1.00  2.217954   .340639
   8.85685   8.85685      1.00  2.219714   .340379
   8.85675   8.85675      1.00  2.221004   .339819
   8.85663   8.85663      1.00  2.221964   .340209
   8.85653   8.85653      1.00  2.221314   .340909
   8.85643   8.85643      1.00  2.206554   .338659
   8.85632   8.85632      1.00  2.223784   .340309
   8.85621   8.85621      1.00  2.224544   .341209
   8.85611   8.85611      1.00  2.225154   .340999
   8.85601   8.85601      1.00  2.221494   .341309
   8.85591   8.85591      1.00  2.218334   .342159
   8.85580   8.85580      1.00  2.215774   .344159
   8.85570   8.85570      1.00  2.218264   .343969
   8.85560   8.85560      1.00  2.220054   .344739
   8.85550   8.85550      1.00  2.219204   .340139
   8.85540   8.85540      1.00  2.215724   .338499
   8.85529   8.85529      1.00  2.220324   .338529
   8.85519   8.85519      1.00  2.219304   .340539
   8.85509   8.85509      1.00  2.217544   .339739
   8.85498   8.85498      1.00  2.204874   .341359
   8.85488   8.85488      1.00  2.216844   .341069
   8.85477   8.85477      1.00  2.217564   .342369
   8.85466   8.85466      1.00  2.213434   .339079
   8.85455   8.85455      1.00  2.215334   .340729
   8.85443   8.85443      1.00  2.215664   .341249
   8.85433   8.85433      1.00  2.217484   .340449
   8.85423   8.85423      1.00  2.221444   .339599
   8.85412   8.85412      1.00  2.218034   .339609
   8.85399   8.85399      1.00  2.216804   .338399
   8.85388   8.85388      1.00  2.216424   .338229
   8.85377   8.85377      1.00  2.217104   .338899
   8.85365   8.85365      1.00  2.214624   .339129
   8.85353   8.85353      1.00  2.204424   .337879
   8.85342   8.85342      1.00  2.213004   .338219
   8.85331   8.85331      1.00  2.216294   .338599
   8.85319   8.85319      1.00  2.213084   .339009
   8.85307   8.85307      1.00  2.216394   .337369
   8.85296   8.85296      1.00  2.215434   .336999
   8.85284   8.85284      1.00  2.214294   .338729
   8.85272   8.85272      1.00  2.219164   .338169
   8.85261   8.85261      1.00  2.215634   .338869
   8.85250   8.85250      1.00  2.212804   .338109
   8.85239   8.85239      1.00  2.214474   .340249
   8.85227   8.85227      1.00  2.213394   .341159
   8.85216   8.85216      1.00  2.212604   .337959
   8.85205   8.85205      1.00  2.210084   .337249
   8.85195   8.85195      1.00  2.195164   .335889
   8.85183   8.85183      1.00  2.212824   .336699
   8.85172   8.85172      1.00  2.215114   .338799
   8.85161   8.85161      1.00  2.213684   .338329
   8.85150   8.85150      1.00  2.216024   .339119
   8.85139   8.85139      1.00  2.212034   .337299
   8.85127   8.85127      1.00  2.211364   .337079
   8.85116   8.85116      1.00  2.209754   .336989
   8.85106   8.85106      1.00  2.207884   .337889
   8.85094   8.85094      1.00  2.209124   .336309
   8.85083   8.85083      1.00  2.211954   .336159
   8.85071   8.85071      1.00  2.209644   .335369
   8.85060   8.85060      1.00  2.211604   .336509
   8.85048   8.85048      1.00  2.198814   .334809
   8.85035   8.85035      1.00  2.211654   .336189
   8.85024   8.85024      1.00  2.212894   .337749
   8.85012   8.85012      1.00  2.211564   .336719
   8.85000   8.85000      1.00  2.210694   .335759
   8.84988   8.84988      1.00  2.208954   .336369
   8.84976   8.84976      1.00  2.210584   .335059
   8.84965   8.84965      1.00  2.210924   .335329
   8.84953   8.84953      1.00  2.206964   .335779
   8.84942   8.84942      1.00  2.211054   .337329
   8.84931   8.84931      1.00  2.211814   .337519
   8.84919   8.84919      1.00  2.212304   .337939
   8.84908   8.84908      1.00  2.209624   .335199
   8.84897   8.84897      1.00  2.209484   .336999
   8.84886   8.84886      1.00  2.196834   .333849
   8.84875   8.84875      1.00  2.204944   .335269
   8.84864   8.84864      1.00  2.207474   .336959
   8.84852   8.84852      1.00  2.206724   .337559
   8.84842   8.84842      1.00  2.208524   .336139
   8.84831   8.84831      1.00  2.212664   .337919
   8.84820   8.84820      1.00  2.210104   .335919
   8.84808   8.84808      1.00  2.212364   .335269
   8.84797   8.84797      1.00  2.211084   .336699
   8.84786   8.84786      1.00  2.210214   .337529
   8.84775   8.84775      1.00  2.209454   .338079
   8.84763   8.84763      1.00  2.211384   .336989
   8.84753   8.84753      1.00  2.208164   .335999
   8.84743   8.84743      1.00  2.207834   .334789
   8.84731   8.84731      1.00  2.195604   .333769
   8.84720   8.84720      1.00  2.205274   .334999
   8.84709   8.84709      1.00  2.211844   .337669
   8.84698   8.84698      1.00  2.211164   .336799
   8.84687   8.84687      1.00  2.213804   .336579
   8.84675   8.84675      1.00  2.211604   .338109
   8.84665   8.84665      1.00  2.211154   .338789
   8.84655   8.84655      1.00  2.209204   .338989
   8.84644   8.84644      1.00  2.205074   .340199
   8.84634   8.84634      1.00  2.210474   .339989
   8.84624   8.84624      1.00  2.205744   .340159
   8.84613   8.84613      1.00  2.206834   .339699
   8.84602   8.84602      1.00  2.211464   .340519
   8.84592   8.84592      1.00  2.210904   .341619
   8.84582   8.84582      1.00  2.214894   .339319
   8.84572   8.84572      1.00  2.196464   .334899
   8.84561   8.84561      1.00  2.209744   .335519
   8.84551   8.84551      1.00  2.211474   .336969
   8.84541   8.84541      1.00  2.211224   .337849
   8.84531   8.84531      1.00  2.210224   .338119
   8.84520   8.84520      1.00  2.209574   .336699
   8.84509   8.84509      1.00  2.210184   .337879
   8.84499   8.84499      1.00  2.208564   .337279
   8.84488   8.84488      1.00  2.210304   .336419
   8.84477   8.84477      1.00  2.209884   .337389
   8.84466   8.84466      1.00  2.212884   .338079
   8.84456   8.84456      1.00  2.213234   .339719
   8.84446   8.84446      1.00  2.212274   .340859
   8.84435   8.84435      1.00  2.207594   .340749
   8.84423   8.84423      1.00  2.196234   .337189
   8.84412   8.84412      1.00  2.212614   .340359
   8.84401   8.84401      1.00  2.209034   .340379
   8.84389   8.84389      1.00  2.211674   .339799
   8.84377   8.84377      1.00  2.209654   .341099
   8.84366   8.84366      1.00  2.211434   .341559
   8.84354   8.84354      1.00  2.212054   .340079
   8.84342   8.84342      1.00  2.212794   .342419
   8.84331   8.84331      1.00  2.211814   .343709
   8.84319   8.84319      1.00  2.212714   .342439
   8.84308   8.84308      1.00  2.208274   .341519
   8.84295   8.84295      1.00  2.208434   .339919
   8.84284   8.84284      1.00  2.208184   .341089
   8.84273   8.84273      1.00  2.207154   .340629
   8.84262   8.84262      1.00  2.196814   .338499
   8.84250   8.84250      1.00  2.210704   .338919
   8.84238   8.84238      1.00  2.210644   .339409
   8.84228   8.84228      1.00  2.209924   .338989
   8.84217   8.84217      1.00  2.211404   .339809
   8.84206   8.84206      1.00  2.212624   .340439
   8.84195   8.84195      1.00  2.210754   .339749
   8.84184   8.84184      1.00  2.209564   .340379
   8.84174   8.84174      1.00  2.207044   .342659
   8.84162   8.84162      1.00  2.202654   .340129
   8.84150   8.84150      1.00  2.208854   .343859
   8.84139   8.84139      1.00  2.208874   .340549
   8.84128   8.84128      1.00  2.208234   .341809
   8.84117   8.84117      1.00  2.195834   .341819
   8.84106   8.84106      1.00  2.210884   .342689
   8.84095   8.84095      1.00  2.211234   .343479
   8.84083   8.84083      1.00  2.209154   .341389
   8.84071   8.84071      1.00  2.208574   .342189
   8.84059   8.84059      1.00  2.206124   .342119
   8.84048   8.84048      1.00  2.204774   .340709
   8.84036   8.84036      1.00  2.206754   .341879
   8.84024   8.84024      1.00  2.208314   .342559
   8.84012   8.84012      1.00  2.206224   .341649
   8.84001   8.84001      1.00  2.209924   .343189
   8.83989   8.83989      1.00  2.207614   .343419
   8.83977   8.83977      1.00  2.209604   .342869
   8.83965   8.83965      1.00  2.207414   .343979
   8.83954   8.83954      1.00  2.197104   .341989
   8.83943   8.83943      1.00  2.210214   .346589
   8.83931   8.83931      1.00  2.204854   .345829
   8.83920   8.83920      1.00  2.207744   .346619
   8.83908   8.83908      1.00  2.202844   .346649
   8.83897   8.83897      1.00  2.208474   .346869
   8.83885   8.83885      1.00  2.206404   .346099
   8.83874   8.83874      1.00  2.211424   .344869
   8.83864   8.83864      1.00  2.210404   .346379
   8.83853   8.83853      1.00  2.206494   .346119
   8.83842   8.83842      1.00  2.210034   .347389
   8.83831   8.83831      1.00  2.204394   .344739
   8.83820   8.83820      1.00  2.209774   .345979
   8.83809   8.83809      1.00  2.202084   .344809
   8.83797   8.83797      1.00  2.195714   .345729
   8.83785   8.83785      1.00  2.205544   .347299
   8.83775   8.83775      1.00  2.210034   .348839
   8.83764   8.83764      1.00  2.211884   .347419
   8.83753   8.83753      1.00  2.210764   .348459
   8.83742   8.83742      1.00  2.211304   .348679
   8.83732   8.83732      1.00  2.210514   .353319
   8.83721   8.83721      1.00  2.208694   .352749
   8.83709   8.83709      1.00  2.210564   .353239
   8.83698   8.83698      1.00  2.204784   .351319
   8.83687   8.83687      1.00  2.208284   .353979
   8.83677   8.83677      1.00  2.207204   .352839
   8.83666   8.83666      1.00  2.203574   .352189
   8.83655   8.83655      1.00  2.198354   .349509
   8.83645   8.83645      1.00  2.211994   .352099
   8.83634   8.83634      1.00  2.208904   .351729
   8.83623   8.83623      1.00  2.214484   .355249
   8.83613   8.83613      1.00  2.209434   .355289
   8.83603   8.83603      1.00  2.206174   .354149
   8.83593   8.83593      1.00  2.207484   .353199
   8.83582   8.83582      1.00  2.205204   .353089
   8.83572   8.83572      1.00  2.208324   .352699
   8.83562   8.83562      1.00  2.207184   .352819
   8.83552   8.83552      1.00  2.207484   .353749
   8.83542   8.83542      1.00  2.209074   .355179
   8.83531   8.83531      1.00  2.207404   .356659
   8.83520   8.83520      1.00  2.213054   .357689
   8.83511   8.83511      1.00  2.212054   .356889
   8.83500   8.83500      1.00  2.193854   .352619
   8.83489   8.83489      1.00  2.207424   .354319
   8.83479   8.83479      1.00  2.208244   .353729
   8.83468   8.83468      1.00  2.205774   .354539
   8.83457   8.83457      1.00  2.206534   .354749
   8.83445   8.83445      1.00  2.208404   .353839
   8.83435   8.83435      1.00  2.202924   .353279
   8.83424   8.83424      1.00  2.207244   .353949
   8.83413   8.83413      1.00  2.208524   .354079
   8.83401   8.83401      1.00  2.206164   .354169
   8.83390   8.83390      1.00  2.210164   .356399
   8.83379   8.83379      1.00  2.208074   .355299
   8.83367   8.83367      1.00  2.207004   .356229
   8.83354   8.83354      1.00  2.202124   .354309
   8.83344   8.83344      1.00  2.191044   .355119
   8.83333   8.83333      1.00  2.210734   .357699
   8.83320   8.83320      1.00  2.205354   .359189
   8.83308   8.83308      1.00  2.211284   .358409
   8.83297   8.83297      1.00  2.208264   .359749
   8.83287   8.83287      1.00  2.206964   .357859
   8.83274   8.83274      1.00  2.206874   .359929
   8.83263   8.83263      1.00  2.209704   .357059
   8.83252   8.83252      1.00  2.203354   .357749
   8.83240   8.83240      1.00  2.205634   .357409
   8.83229   8.83229      1.00  2.205604   .358399
   8.83217   8.83217      1.00  2.203474   .357539
   8.83207   8.83207      1.00  2.204994   .359859
   8.83196   8.83196      1.00  2.193464   .359149
   8.83185   8.83185      1.00  2.202044   .361729
   8.83174   8.83174      1.00  2.207074   .360859
   8.83163   8.83163      1.00  2.209264   .360209
   8.83152   8.83152      1.00  2.206724   .359669
   8.83141   8.83141      1.00  2.204034   .360009
   8.83129   8.83129      1.00  2.204754   .358779
   8.83118   8.83118      1.00  2.206734   .360039
   8.83108   8.83108      1.00  2.203414   .362449
   8.83096   8.83096      1.00  2.204294   .363919
   8.83084   8.83084      1.00  2.203624   .363069
   8.83074   8.83074      1.00  2.205454   .362069
   8.83062   8.83062      1.00  2.206604   .365829
   8.83050   8.83050      1.00  2.192134   .364779
   8.83037   8.83037      1.00  2.205874   .369469
   8.83026   8.83026      1.00  2.206674   .366329
   8.83015   8.83015      1.00  2.206174   .364129
   8.83003   8.83003      1.00  2.201334   .360469
   8.82991   8.82991      1.00  2.203944   .362889
   8.82979   8.82979      1.00  2.204194   .364199
   8.82968   8.82968      1.00  2.203554   .361889
   8.82955   8.82955      1.00  2.202994   .361689
   8.82944   8.82944      1.00  2.201064   .361889
   8.82933   8.82933      1.00  2.204094   .363999
   8.82922   8.82922      1.00  2.206954   .365269
   8.82910   8.82910      1.00  2.207154   .364739
   8.82898   8.82898      1.00  2.208224   .365979
   8.82888   8.82888      1.00  2.189944   .364099
   8.82877   8.82877      1.00  2.203204   .368199
   8.82866   8.82866      1.00  2.197804   .367969
   8.82855   8.82855      1.00  2.202424   .367989
   8.82845   8.82845      1.00  2.205064   .366779
   8.82833   8.82833      1.00  2.206334   .366349
   8.82822   8.82822      1.00  2.206894   .363869
   8.82810   8.82810      1.00  2.205084   .365289
   8.82800   8.82800      1.00  2.203294   .363629
   8.82789   8.82789      1.00  2.204334   .366949
   8.82777   8.82777      1.00  2.205094   .368439
   8.82766   8.82766      1.00  2.203814   .366249
   8.82756   8.82756      1.00  2.200124   .364789
   8.82745   8.82745      1.00  2.189184   .364909
   8.82734   8.82734      1.00  2.203384   .366919
   8.82723   8.82723      1.00  2.203114   .367959
   8.82712   8.82712      1.00  2.205814   .369559
   8.82702   8.82702      1.00  2.208024   .370879
   8.82690   8.82690      1.00  2.205264   .368379
   8.82679   8.82679      1.00  2.207304   .368039
   8.82668   8.82668      1.00  2.206444   .366179
   8.82658   8.82658      1.00  2.206514   .366709
   8.82648   8.82648      1.00  2.204404   .366589
   8.82637   8.82637      1.00  2.200224   .365909
   8.82627   8.82627      1.00  2.199904   .366959
   8.82617   8.82617      1.00  2.201174   .367499
   8.82606   8.82606      1.00  2.186694   .367569
   8.82595   8.82595      1.00  2.202214   .370369
   8.82585   8.82585      1.00  2.207434   .368899
   8.82575   8.82575      1.00  2.206784   .370859
   8.82564   8.82564      1.00  2.204074   .373419
   8.82554   8.82554      1.00  2.201394   .371109
   8.82544   8.82544      1.00  2.202504   .369649
   8.82534   8.82534      1.00  2.199684   .367129
   8.82524   8.82524      1.00  2.199884   .369069
   8.82513   8.82513      1.00  2.200514   .369829
   8.82503   8.82503      1.00  2.201874   .370219
   8.82493   8.82493      1.00  2.206124   .372129
   8.82482   8.82482      1.00  2.202964   .368149
   8.82471   8.82471      1.00  2.192554   .366009
   8.82460   8.82460      1.00  2.201584   .368999
   8.82449   8.82449      1.00  2.203974   .369369
   8.82439   8.82439      1.00  2.201034   .367949
   8.82427   8.82427      1.00  2.202414   .367159
   8.82416   8.82416      1.00  2.199534   .365469
   8.82405   8.82405      1.00  2.201684   .365709
   8.82392   8.82392      1.00  2.203814   .367479
   8.82380   8.82380      1.00  2.200174   .366649
   8.82369   8.82369      1.00  2.201214   .369839
   8.82358   8.82358      1.00  2.202244   .370939
   8.82347   8.82347      1.00  2.206444   .371429
   8.82335   8.82335      1.00  2.202784   .368259
   8.82323   8.82323      1.00  2.200334   .367549
   8.82313   8.82313      1.00  2.188984   .365169
   8.82301   8.82301      1.00  2.199714   .366839
   8.82288   8.82288      1.00  2.200514   .367059
   8.82277   8.82277      1.00  2.200734   .367039
   8.82266   8.82266      1.00  2.201814   .366759
   8.82255   8.82255      1.00  2.202044   .368079
   8.82243   8.82243      1.00  2.203124   .366129
   8.82232   8.82232      1.00  2.204124   .368469
   8.82221   8.82221      1.00  2.202164   .367539
   8.82209   8.82209      1.00  2.201394   .365929
   8.82198   8.82198      1.00  2.206284   .367479
   8.82188   8.82188      1.00  2.201164   .367389
   8.82177   8.82177      1.00  2.200384   .368449
   8.82166   8.82166      1.00  2.188944   .367299
   8.82154   8.82154      1.00  2.192124   .366659
   8.82143   8.82143      1.00  2.202164   .366819
   8.82132   8.82132      1.00  2.201874   .366259
   8.82121   8.82121      1.00  2.200334   .366799
   8.82109   8.82109      1.00  2.205964   .370869
   8.82098   8.82098      1.00  2.205194   .366979
   8.82087   8.82087      1.00  2.201544   .367449
   8.82075   8.82075      1.00  2.199494   .367849
   8.82063   8.82063      1.00  2.203044   .366969
   8.82052   8.82052      1.00  2.201284   .370499
   8.82040   8.82040      1.00  2.199154   .368639
   8.82027   8.82027      1.00  2.200834   .367869
   8.82015   8.82015      1.00  2.199884   .366839
   8.82004   8.82004      1.00  2.203164   .367329
   8.81993   8.81993      1.00  2.203014   .366939
   8.81981   8.81981      1.00  2.194014   .365969
   8.81969   8.81969      1.00  2.202414   .365849
   8.81958   8.81958      1.00  2.201114   .368239
   8.81946   8.81946      1.00  2.202174   .369249
   8.81934   8.81934      1.00  2.200424   .368399
   8.81922   8.81922      1.00  2.200764   .367229
   8.81911   8.81911      1.00  2.201494   .365879
   8.81901   8.81901      1.00  2.199594   .365829
   8.81889   8.81889      1.00  2.196754   .365239
   8.81877   8.81877      1.00  2.204344   .367259
   8.81867   8.81867      1.00  2.202484   .364739
   8.81856   8.81856      1.00  2.205034   .366249
   8.81844   8.81844      1.00  2.203234   .367489
   8.81834   8.81834      1.00  2.186394   .364479
   8.81823   8.81823      1.00  2.199394   .367889
   8.81812   8.81812      1.00  2.201144   .367249
   8.81800   8.81800      1.00  2.198754   .367799
   8.81789   8.81789      1.00  2.201214   .366669
   8.81778   8.81778      1.00  2.203104   .368279
   8.81767   8.81767      1.00  2.201724   .368969
   8.81756   8.81756      1.00  2.202554   .368769
   8.81745   8.81745      1.00  2.203914   .368979
   8.81735   8.81735      1.00  2.201584   .367969
   8.81728   8.81728      1.00  2.201514   .368019
