# Supplementary material for: Direct Observation of Palladium Leaching from Pd/C by a Simple Method: X-ray Absorption Spectroscopy of Heterogeneous Mixtures
Source: ACS Omega. 2023 Jun 7;8(24):21787–92. doi: 10.1021/acsomega.3c01343 (PMC10286095; doi:10.1021/acsomega.3c01343)
Supplement: Supplementary file 2 — ao3c01343_si_002.zip [file ao3c01343_si_002.zip › Figure 7,8/22_RK_AirOx_25C_05N_slow_HCl_30min_44.qd]

  9809     KEK-PF   NW10A
 _slow_HCl_30min 20.12.12 7:12: - 20.12.12 7:13: Serial#KEKPF-NW10A_047964
 22_RK_AirOx_25C_05N_slow_HCl_30min                                              
 Ring :   6.5 GeV    49.9 mA -   50.1 mA
 Mono :   Si(311)       D=  1.63747 A    Initial angle=  9.00023 deg
 NW10A     Transmission( 2)   Repetition= 44     Points= 1654
 Param file : QXAFS(SYNC)     angle axis (*)     Block =    1

 Block      Init-Ang  Final-Ang     Step/deg     Time/s       Num
     1        9.00023   8.81728          ***       1.00      1654
 Ortec(-1)     NDCH = 3
  Angle(c)  Angle(o)    time/s         2         3
      Mode         0         0         1         2
    Offset         0         0    .00492    .00311
   9.00023   9.00023      1.00  2.298354  2.133259
   9.00014   9.00014      1.00  2.301134  2.135619
   9.00002   9.00002      1.00  2.302494  2.134039
   8.99991   8.99991      1.00  2.305954  2.142709
   8.99980   8.99980      1.00  2.306864  2.144669
   8.99968   8.99968      1.00  2.306064  2.142879
   8.99956   8.99956      1.00  2.306284  2.144989
   8.99945   8.99945      1.00  2.292024  2.133759
   8.99934   8.99934      1.00  2.305404  2.146849
   8.99923   8.99923      1.00  2.307114  2.146079
   8.99912   8.99912      1.00  2.308604  2.151599
   8.99901   8.99901      1.00  2.306904  2.149389
   8.99891   8.99891      1.00  2.306444  2.148859
   8.99880   8.99880      1.00  2.307934  2.150819
   8.99869   8.99869      1.00  2.306014  2.145839
   8.99858   8.99858      1.00  2.308264  2.147819
   8.99847   8.99847      1.00  2.305384  2.143829
   8.99836   8.99836      1.00  2.303944  2.143799
   8.99825   8.99825      1.00  2.304744  2.148329
   8.99814   8.99814      1.00  2.303014  2.143389
   8.99803   8.99803      1.00  2.306334  2.142499
   8.99793   8.99793      1.00  2.289994  2.129279
   8.99782   8.99782      1.00  2.304314  2.144729
   8.99771   8.99771      1.00  2.306714  2.146569
   8.99760   8.99760      1.00  2.305804  2.148529
   8.99750   8.99750      1.00  2.304874  2.147009
   8.99738   8.99738      1.00  2.306294  2.149319
   8.99727   8.99727      1.00  2.307094  2.149439
   8.99717   8.99717      1.00  2.304294  2.151039
   8.99706   8.99706      1.00  2.303574  2.147969
   8.99695   8.99695      1.00  2.298254  2.140689
   8.99684   8.99684      1.00  2.305044  2.149269
   8.99674   8.99674      1.00  2.304544  2.147319
   8.99664   8.99664      1.00  2.303614  2.150919
   8.99653   8.99653      1.00  2.291104  2.138979
   8.99642   8.99642      1.00  2.301474  2.147329
   8.99632   8.99632      1.00  2.304874  2.149109
   8.99622   8.99622      1.00  2.302604  2.150749
   8.99611   8.99611      1.00  2.303064  2.149029
   8.99600   8.99600      1.00  2.301894  2.146889
   8.99591   8.99591      1.00  2.302304  2.148919
   8.99581   8.99581      1.00  2.299524  2.146579
   8.99570   8.99570      1.00  2.303814  2.153289
   8.99560   8.99560      1.00  2.300704  2.148629
   8.99550   8.99550      1.00  2.301734  2.152259
   8.99540   8.99540      1.00  2.304304  2.150919
   8.99530   8.99530      1.00  2.301784  2.149879
   8.99519   8.99519      1.00  2.303434  2.149079
   8.99509   8.99509      1.00  2.288424  2.140309
   8.99499   8.99499      1.00  2.298444  2.149599
   8.99488   8.99488      1.00  2.300974  2.152529
   8.99477   8.99477      1.00  2.301554  2.152389
   8.99467   8.99467      1.00  2.299964  2.150809
   8.99457   8.99457      1.00  2.301484  2.157079
   8.99446   8.99446      1.00  2.299834  2.153999
   8.99435   8.99435      1.00  2.299654  2.154249
   8.99424   8.99424      1.00  2.299744  2.158009
   8.99413   8.99413      1.00  2.300194  2.157059
   8.99402   8.99402      1.00  2.299534  2.153989
   8.99390   8.99390      1.00  2.301604  2.159379
   8.99379   8.99379      1.00  2.298924  2.154469
   8.99368   8.99368      1.00  2.301514  2.156349
   8.99357   8.99357      1.00  2.287114  2.145749
   8.99345   8.99345      1.00  2.294534  2.152459
   8.99334   8.99334      1.00  2.299084  2.156139
   8.99322   8.99322      1.00  2.300214  2.156339
   8.99310   8.99310      1.00  2.299384  2.155139
   8.99299   8.99299      1.00  2.301044  2.156979
   8.99288   8.99288      1.00  2.301024  2.154549
   8.99276   8.99276      1.00  2.300654  2.158689
   8.99265   8.99265      1.00  2.299794  2.158519
   8.99254   8.99254      1.00  2.299244  2.161369
   8.99244   8.99244      1.00  2.295334  2.156499
   8.99233   8.99233      1.00  2.298234  2.158369
   8.99221   8.99221      1.00  2.297154  2.157979
   8.99210   8.99210      1.00  2.294594  2.151119
   8.99199   8.99199      1.00  2.289194  2.147169
   8.99189   8.99189      1.00  2.294264  2.152349
   8.99177   8.99177      1.00  2.300974  2.158739
   8.99166   8.99166      1.00  2.300314  2.157809
   8.99156   8.99156      1.00  2.297644  2.156779
   8.99145   8.99145      1.00  2.302924  2.159109
   8.99134   8.99134      1.00  2.294414  2.150179
   8.99123   8.99123      1.00  2.296954  2.153109
   8.99112   8.99112      1.00  2.296104  2.154239
   8.99100   8.99100      1.00  2.294644  2.153999
   8.99089   8.99089      1.00  2.296904  2.156149
   8.99077   8.99077      1.00  2.296104  2.156869
   8.99066   8.99066      1.00  2.298964  2.161909
   8.99055   8.99055      1.00  2.297444  2.157799
   8.99043   8.99043      1.00  2.285774  2.146449
   8.99031   8.99031      1.00  2.294874  2.154619
   8.99019   8.99019      1.00  2.297684  2.156519
   8.99008   8.99008      1.00  2.295684  2.155909
   8.98996   8.98996      1.00  2.293404  2.152179
   8.98984   8.98984      1.00  2.298224  2.160889
   8.98972   8.98972      1.00  2.294484  2.159139
   8.98961   8.98961      1.00  2.296544  2.165329
   8.98949   8.98949      1.00  2.297554  2.166359
   8.98938   8.98938      1.00  2.296284  2.164749
   8.98928   8.98928      1.00  2.299774  2.163889
   8.98916   8.98916      1.00  2.297944  2.167199
   8.98904   8.98904      1.00  2.298104  2.165789
   8.98893   8.98893      1.00  2.283204  2.149589
   8.98882   8.98882      1.00  2.293144  2.160679
   8.98872   8.98872      1.00  2.297214  2.159399
   8.98860   8.98860      1.00  2.294234  2.159059
   8.98849   8.98849      1.00  2.296204  2.158089
   8.98837   8.98837      1.00  2.294604  2.160919
   8.98827   8.98827      1.00  2.297864  2.163259
   8.98816   8.98816      1.00  2.295944  2.160839
   8.98805   8.98805      1.00  2.298204  2.165279
   8.98794   8.98794      1.00  2.296524  2.163759
   8.98784   8.98784      1.00  2.292794  2.159389
   8.98772   8.98772      1.00  2.292754  2.163589
   8.98761   8.98761      1.00  2.291084  2.158849
   8.98750   8.98750      1.00  2.294254  2.164469
   8.98739   8.98739      1.00  2.293354  2.162789
   8.98728   8.98728      1.00  2.279574  2.150019
   8.98717   8.98717      1.00  2.295324  2.166709
   8.98706   8.98706      1.00  2.297724  2.170309
   8.98696   8.98696      1.00  2.297534  2.168569
   8.98684   8.98684      1.00  2.295544  2.163539
   8.98674   8.98674      1.00  2.295394  2.165379
   8.98663   8.98663      1.00  2.292234  2.161759
   8.98653   8.98653      1.00  2.293394  2.164409
   8.98642   8.98642      1.00  2.289384  2.158879
   8.98631   8.98631      1.00  2.291834  2.161829
   8.98621   8.98621      1.00  2.294364  2.163039
   8.98611   8.98611      1.00  2.292254  2.167109
   8.98600   8.98600      1.00  2.295484  2.166979
   8.98590   8.98590      1.00  2.292684  2.166429
   8.98580   8.98580      1.00  2.285094  2.162219
   8.98570   8.98570      1.00  2.291984  2.165139
   8.98559   8.98559      1.00  2.292624  2.167329
   8.98549   8.98549      1.00  2.289644  2.165749
   8.98539   8.98539      1.00  2.291364  2.168819
   8.98529   8.98529      1.00  2.292934  2.170419
   8.98518   8.98518      1.00  2.293424  2.167959
   8.98507   8.98507      1.00  2.294344  2.166089
   8.98497   8.98497      1.00  2.295464  2.169569
   8.98487   8.98487      1.00  2.293964  2.166569
   8.98476   8.98476      1.00  2.290774  2.166519
   8.98465   8.98465      1.00  2.295404  2.169889
   8.98455   8.98455      1.00  2.291874  2.164889
   8.98444   8.98444      1.00  2.292684  2.171649
   8.98433   8.98433      1.00  2.289554  2.163309
   8.98421   8.98421      1.00  2.280604  2.155779
   8.98410   8.98410      1.00  2.290144  2.162359
   8.98399   8.98399      1.00  2.287954  2.164249
   8.98388   8.98388      1.00  2.291024  2.168629
   8.98376   8.98376      1.00  2.290464  2.168089
   8.98365   8.98365      1.00  2.291364  2.167729
   8.98354   8.98354      1.00  2.291324  2.167429
   8.98342   8.98342      1.00  2.292134  2.172399
   8.98330   8.98330      1.00  2.287624  2.169679
   8.98318   8.98318      1.00  2.291454  2.172599
   8.98307   8.98307      1.00  2.286304  2.165069
   8.98295   8.98295      1.00  2.284164  2.164509
   8.98283   8.98283      1.00  2.287864  2.169529
   8.98273   8.98273      1.00  2.273174  2.156099
   8.98262   8.98262      1.00  2.291434  2.170269
   8.98250   8.98250      1.00  2.291094  2.167649
   8.98239   8.98239      1.00  2.291614  2.170899
   8.98228   8.98228      1.00  2.290614  2.170919
   8.98217   8.98217      1.00  2.288274  2.169049
   8.98206   8.98206      1.00  2.284444  2.164209
   8.98194   8.98194      1.00  2.283004  2.159999
   8.98184   8.98184      1.00  2.291394  2.170699
   8.98173   8.98173      1.00  2.286004  2.165159
   8.98161   8.98161      1.00  2.286474  2.167739
   8.98150   8.98150      1.00  2.286614  2.169449
   8.98140   8.98140      1.00  2.288064  2.168779
   8.98129   8.98129      1.00  2.288394  2.167349
   8.98117   8.98117      1.00  2.275084  2.153199
   8.98105   8.98105      1.00  2.289524  2.172949
   8.98094   8.98094      1.00  2.289104  2.147799
   8.98083   8.98083      1.00  2.287524  2.153559
   8.98071   8.98071      1.00  2.285654  2.157329
   8.98059   8.98059      1.00  2.285224  2.164469
   8.98048   8.98048      1.00  2.284374  2.164059
   8.98037   8.98037      1.00  2.288734  2.161099
   8.98025   8.98025      1.00  2.288224  2.168259
   8.98013   8.98013      1.00  2.287134  2.169169
   8.98001   8.98001      1.00  2.289984  2.171749
   8.97989   8.97989      1.00  2.286174  2.166779
   8.97977   8.97977      1.00  2.283244  2.164419
   8.97966   8.97966      1.00  2.273194  2.159379
   8.97955   8.97955      1.00  2.281474  2.164209
   8.97943   8.97943      1.00  2.282304  2.163029
   8.97932   8.97932      1.00  2.283534  2.167789
   8.97920   8.97920      1.00  2.286754  2.166059
   8.97909   8.97909      1.00  2.284744  2.165619
   8.97898   8.97898      1.00  2.286104  2.170899
   8.97886   8.97886      1.00  2.288504  2.171939
   8.97875   8.97875      1.00  2.286704  2.170609
   8.97866   8.97866      1.00  2.283714  2.167439
   8.97854   8.97854      1.00  2.287094  2.173479
   8.97842   8.97842      1.00  2.282464  2.169549
   8.97831   8.97831      1.00  2.281324  2.168289
   8.97821   8.97821      1.00  2.283844  2.166559
   8.97810   8.97810      1.00  2.263574  2.148599
   8.97798   8.97798      1.00  2.280044  2.165619
   8.97787   8.97787      1.00  2.284984  2.173009
   8.97777   8.97777      1.00  2.287754  2.171039
   8.97766   8.97766      1.00  2.285324  2.179889
   8.97754   8.97754      1.00  2.282714  2.166279
   8.97743   8.97743      1.00  2.282644  2.158739
   8.97733   8.97733      1.00  2.278154  2.158789
   8.97722   8.97722      1.00  2.277424  2.151269
   8.97711   8.97711      1.00  2.279204  2.154499
   8.97700   8.97700      1.00  2.277924  2.160249
   8.97689   8.97689      1.00  2.281854  2.166719
   8.97679   8.97679      1.00  2.285264  2.165459
   8.97668   8.97668      1.00  2.266974  2.140009
   8.97657   8.97657      1.00  2.282784  2.159519
   8.97646   8.97646      1.00  2.282324  2.165339
   8.97636   8.97636      1.00  2.282614  2.169509
   8.97625   8.97625      1.00  2.279644  2.166919
   8.97615   8.97615      1.00  2.279254  2.160149
   8.97604   8.97604      1.00  2.282574  2.171589
   8.97594   8.97594      1.00  2.275834  2.163499
   8.97584   8.97584      1.00  2.273804  2.156939
   8.97574   8.97574      1.00  2.273324  2.158919
   8.97563   8.97563      1.00  2.279484  2.165859
   8.97554   8.97554      1.00  2.278284  2.169929
   8.97543   8.97543      1.00  2.278714  2.170509
   8.97532   8.97532      1.00  2.278914  2.173069
   8.97522   8.97522      1.00  2.260644  2.152999
   8.97512   8.97512      1.00  2.274084  2.166749
   8.97502   8.97502      1.00  2.270544  2.164439
   8.97490   8.97490      1.00  2.275044  2.166079
   8.97481   8.97481      1.00  2.273554  2.167929
   8.97471   8.97471      1.00  2.275764  2.172599
   8.97459   8.97459      1.00  2.273254  2.168379
   8.97448   8.97448      1.00  2.275574  2.172339
   8.97438   8.97438      1.00  2.278774  2.175429
   8.97427   8.97427      1.00  2.274464  2.168819
   8.97415   8.97415      1.00  2.276504  2.170109
   8.97403   8.97403      1.00  2.277034  2.171499
   8.97392   8.97392      1.00  2.268544  2.165479
   8.97381   8.97381      1.00  2.270154  2.168789
   8.97369   8.97369      1.00  2.256394  2.152559
   8.97358   8.97358      1.00  2.269144  2.166259
   8.97346   8.97346      1.00  2.272384  2.169049
   8.97335   8.97335      1.00  2.271254  2.168989
   8.97323   8.97323      1.00  2.270274  2.162389
   8.97311   8.97311      1.00  2.274554  2.167869
   8.97300   8.97300      1.00  2.273894  2.168469
   8.97289   8.97289      1.00  2.272774  2.170989
   8.97277   8.97277      1.00  2.266724  2.163549
   8.97265   8.97265      1.00  2.266084  2.164659
   8.97255   8.97255      1.00  2.267804  2.165579
   8.97244   8.97244      1.00  2.265564  2.167089
   8.97232   8.97232      1.00  2.265154  2.161709
   8.97221   8.97221      1.00  2.267104  2.163589
   8.97210   8.97210      1.00  2.269694  2.167279
   8.97199   8.97199      1.00  2.267364  2.162959
   8.97187   8.97187      1.00  2.256054  2.152449
   8.97176   8.97176      1.00  2.269614  2.167989
   8.97166   8.97166      1.00  2.267984  2.168509
   8.97155   8.97155      1.00  2.265594  2.165049
   8.97144   8.97144      1.00  2.266824  2.162239
   8.97132   8.97132      1.00  2.263084  2.163109
   8.97121   8.97121      1.00  2.262204  2.163699
   8.97110   8.97110      1.00  2.262254  2.165689
   8.97099   8.97099      1.00  2.260514  2.163019
   8.97087   8.97087      1.00  2.263044  2.162339
   8.97076   8.97076      1.00  2.264364  2.165069
   8.97065   8.97065      1.00  2.266974  2.168219
   8.97053   8.97053      1.00  2.266354  2.168389
   8.97041   8.97041      1.00  2.260734  2.159409
   8.97030   8.97030      1.00  2.253494  2.154809
   8.97018   8.97018      1.00  2.254334  2.157779
   8.97006   8.97006      1.00  2.260084  2.158379
   8.96993   8.96993      1.00  2.257104  2.156439
   8.96982   8.96982      1.00  2.261314  2.168369
   8.96971   8.96971      1.00  2.264874  2.168169
   8.96958   8.96958      1.00  2.262034  2.163959
   8.96947   8.96947      1.00  2.264454  2.165619
   8.96936   8.96936      1.00  2.257134  2.159159
   8.96925   8.96925      1.00  2.259534  2.165669
   8.96914   8.96914      1.00  2.254654  2.159269
   8.96902   8.96902      1.00  2.259094  2.161719
   8.96892   8.96892      1.00  2.253504  2.156839
   8.96881   8.96881      1.00  2.238204  2.140569
   8.96869   8.96869      1.00  2.258214  2.163429
   8.96858   8.96858      1.00  2.258354  2.161389
   8.96847   8.96847      1.00  2.259764  2.162229
   8.96836   8.96836      1.00  2.260074  2.161269
   8.96825   8.96825      1.00  2.260914  2.167599
   8.96815   8.96815      1.00  2.259714  2.163829
   8.96804   8.96804      1.00  2.258444  2.159029
   8.96793   8.96793      1.00  2.255404  2.160429
   8.96781   8.96781      1.00  2.254974  2.157799
   8.96770   8.96770      1.00  2.254904  2.158459
   8.96759   8.96759      1.00  2.252964  2.158799
   8.96748   8.96748      1.00  2.251804  2.160589
   8.96737   8.96737      1.00  2.241264  2.150319
   8.96726   8.96726      1.00  2.257984  2.166169
   8.96715   8.96715      1.00  2.262894  2.167279
   8.96704   8.96704      1.00  2.256284  2.161749
   8.96694   8.96694      1.00  2.254854  2.162499
   8.96683   8.96683      1.00  2.253584  2.156469
   8.96672   8.96672      1.00  2.253014  2.159539
   8.96662   8.96662      1.00  2.254574  2.160609
   8.96650   8.96650      1.00  2.254064  2.162499
   8.96639   8.96639      1.00  2.252714  2.161239
   8.96630   8.96630      1.00  2.255284  2.163809
   8.96620   8.96620      1.00  2.255114  2.160419
   8.96609   8.96609      1.00  2.259484  2.167489
   8.96599   8.96599      1.00  2.260064  2.170249
   8.96589   8.96589      1.00  2.242224  2.150169
   8.96579   8.96579      1.00  2.259034  2.166319
   8.96569   8.96569      1.00  2.252504  2.161359
   8.96558   8.96558      1.00  2.251804  2.159249
   8.96548   8.96548      1.00  2.252604  2.158239
   8.96538   8.96538      1.00  2.251824  2.162659
   8.96527   8.96527      1.00  2.251904  2.160049
   8.96516   8.96516      1.00  2.258124  2.166499
   8.96506   8.96506      1.00  2.258124  2.164209
   8.96497   8.96497      1.00  2.259094  2.170989
   8.96486   8.96486      1.00  2.254694  2.163999
   8.96474   8.96474      1.00  2.254934  2.164079
   8.96464   8.96464      1.00  2.251254  2.163709
   8.96453   8.96453      1.00  2.234314  2.145919
   8.96442   8.96442      1.00  2.251194  2.161759
   8.96431   8.96431      1.00  2.250884  2.159879
   8.96420   8.96420      1.00  2.255234  2.164159
   8.96409   8.96409      1.00  2.257454  2.166409
   8.96398   8.96398      1.00  2.256084  2.166869
   8.96387   8.96387      1.00  2.255184  2.162409
   8.96375   8.96375      1.00  2.254854  2.166869
   8.96364   8.96364      1.00  2.260424  2.170949
   8.96352   8.96352      1.00  2.254704  2.165519
   8.96340   8.96340      1.00  2.257464  2.167639
   8.96329   8.96329      1.00  2.253764  2.163059
   8.96317   8.96317      1.00  2.248844  2.161349
   8.96305   8.96305      1.00  2.251894  2.163919
   8.96294   8.96294      1.00  2.253694  2.165439
   8.96282   8.96282      1.00  2.235564  2.146119
   8.96271   8.96271      1.00  2.259734  2.172959
   8.96260   8.96260      1.00  2.258754  2.170869
   8.96248   8.96248      1.00  2.260604  2.170739
   8.96237   8.96237      1.00  2.257184  2.166069
   8.96226   8.96226      1.00  2.254714  2.164109
   8.96214   8.96214      1.00  2.249624  2.160559
   8.96203   8.96203      1.00  2.255104  2.168749
   8.96193   8.96193      1.00  2.255184  2.167719
   8.96182   8.96182      1.00  2.248944  2.162729
   8.96171   8.96171      1.00  2.255394  2.166869
   8.96159   8.96159      1.00  2.259204  2.171369
   8.96149   8.96149      1.00  2.255544  2.166679
   8.96138   8.96138      1.00  2.252574  2.167159
   8.96127   8.96127      1.00  2.255214  2.167979
   8.96115   8.96115      1.00  2.254904  2.166619
   8.96104   8.96104      1.00  2.253984  2.166479
   8.96093   8.96093      1.00  2.255544  2.166649
   8.96081   8.96081      1.00  2.251084  2.162779
   8.96069   8.96069      1.00  2.253124  2.162269
   8.96058   8.96058      1.00  2.255074  2.165159
   8.96046   8.96046      1.00  2.255934  2.170609
   8.96034   8.96034      1.00  2.255834  2.166119
   8.96022   8.96022      1.00  2.259204  2.174379
   8.96011   8.96011      1.00  2.259504  2.172969
   8.95999   8.95999      1.00  2.257424  2.169419
   8.95987   8.95987      1.00  2.255484  2.165859
   8.95975   8.95975      1.00  2.249554  2.163739
   8.95964   8.95964      1.00  2.250264  2.162569
   8.95952   8.95952      1.00  2.253184  2.167339
   8.95940   8.95940      1.00  2.254364  2.165139
   8.95929   8.95929      1.00  2.256884  2.168619
   8.95918   8.95918      1.00  2.259844  2.171809
   8.95907   8.95907      1.00  2.258174  2.173579
   8.95895   8.95895      1.00  2.259104  2.172359
   8.95884   8.95884      1.00  2.259164  2.170729
   8.95873   8.95873      1.00  2.254304  2.167459
   8.95863   8.95863      1.00  2.255944  2.165919
   8.95851   8.95851      1.00  2.253954  2.168609
   8.95840   8.95840      1.00  2.253414  2.168829
   8.95829   8.95829      1.00  2.245524  2.158819
   8.95819   8.95819      1.00  2.252524  2.162809
   8.95808   8.95808      1.00  2.254614  2.168309
   8.95796   8.95796      1.00  2.256394  2.169179
   8.95785   8.95785      1.00  2.261564  2.175849
   8.95774   8.95774      1.00  2.257664  2.169529
   8.95762   8.95762      1.00  2.257944  2.172019
   8.95751   8.95751      1.00  2.256324  2.170139
   8.95741   8.95741      1.00  2.252734  2.166019
   8.95730   8.95730      1.00  2.249194  2.164699
   8.95719   8.95719      1.00  2.251454  2.167479
   8.95708   8.95708      1.00  2.254754  2.169119
   8.95697   8.95697      1.00  2.256294  2.171049
   8.95687   8.95687      1.00  2.253704  2.164779
   8.95675   8.95675      1.00  2.247574  2.159979
   8.95665   8.95665      1.00  2.256774  2.169449
   8.95654   8.95654      1.00  2.254954  2.168739
   8.95644   8.95644      1.00  2.255974  2.165029
   8.95633   8.95633      1.00  2.247984  2.160009
   8.95622   8.95622      1.00  2.250814  2.157059
   8.95612   8.95612      1.00  2.257194  2.166259
   8.95602   8.95602      1.00  2.255404  2.164339
   8.95592   8.95592      1.00  2.252024  2.162439
   8.95581   8.95581      1.00  2.252934  2.160759
   8.95571   8.95571      1.00  2.256364  2.164639
   8.95561   8.95561      1.00  2.255534  2.162329
   8.95550   8.95550      1.00  2.257744  2.166429
   8.95539   8.95539      1.00  2.258734  2.168279
   8.95530   8.95530      1.00  2.242794  2.153199
   8.95520   8.95520      1.00  2.258174  2.164959
   8.95510   8.95510      1.00  2.252204  2.161209
   8.95499   8.95499      1.00  2.251034  2.155099
   8.95489   8.95489      1.00  2.251584  2.160729
   8.95478   8.95478      1.00  2.253504  2.163659
   8.95468   8.95468      1.00  2.253734  2.160979
   8.95456   8.95456      1.00  2.258544  2.169019
   8.95446   8.95446      1.00  2.259304  2.169939
   8.95434   8.95434      1.00  2.252074  2.160019
   8.95422   8.95422      1.00  2.252044  2.161349
   8.95411   8.95411      1.00  2.251614  2.162009
   8.95401   8.95401      1.00  2.251934  2.159479
   8.95390   8.95390      1.00  2.250554  2.156749
   8.95378   8.95378      1.00  2.234674  2.141419
   8.95366   8.95366      1.00  2.251644  2.158199
   8.95355   8.95355      1.00  2.255164  2.162889
   8.95344   8.95344      1.00  2.250884  2.158579
   8.95332   8.95332      1.00  2.254334  2.162629
   8.95319   8.95319      1.00  2.254424  2.162469
   8.95308   8.95308      1.00  2.254244  2.162759
   8.95298   8.95298      1.00  2.251114  2.157189
   8.95286   8.95286      1.00  2.247914  2.151289
   8.95274   8.95274      1.00  2.246104  2.152169
   8.95263   8.95263      1.00  2.247044  2.156149
   8.95252   8.95252      1.00  2.249814  2.153929
   8.95241   8.95241      1.00  2.247434  2.151299
   8.95229   8.95229      1.00  2.241784  2.147249
   8.95218   8.95218      1.00  2.249784  2.152509
   8.95207   8.95207      1.00  2.251494  2.153919
   8.95195   8.95195      1.00  2.248344  2.154139
   8.95184   8.95184      1.00  2.250554  2.153179
   8.95174   8.95174      1.00  2.246954  2.149359
   8.95163   8.95163      1.00  2.247854  2.148489
   8.95151   8.95151      1.00  2.247564  2.147239
   8.95140   8.95140      1.00  2.247204  2.148769
   8.95130   8.95130      1.00  2.249724  2.146999
   8.95119   8.95119      1.00  2.250094  2.153549
   8.95107   8.95107      1.00  2.243774  2.145119
   8.95095   8.95095      1.00  2.245694  2.143949
   8.95084   8.95084      1.00  2.253924  2.151759
   8.95073   8.95073      1.00  2.250984  2.145319
   8.95061   8.95061      1.00  2.248814  2.145649
   8.95049   8.95049      1.00  2.245324  2.144749
   8.95037   8.95037      1.00  2.236034  2.133989
   8.95026   8.95026      1.00  2.239584  2.138399
   8.95014   8.95014      1.00  2.241354  2.139149
   8.95001   8.95001      1.00  2.247354  2.145759
   8.94990   8.94990      1.00  2.244084  2.143409
   8.94978   8.94978      1.00  2.246684  2.142859
   8.94967   8.94967      1.00  2.245314  2.140729
   8.94955   8.94955      1.00  2.248504  2.139839
   8.94944   8.94944      1.00  2.249234  2.142149
   8.94933   8.94933      1.00  2.244684  2.136849
   8.94921   8.94921      1.00  2.241114  2.132169
   8.94910   8.94910      1.00  2.237114  2.131689
   8.94899   8.94899      1.00  2.241534  2.133169
   8.94888   8.94888      1.00  2.227864  2.118679
   8.94877   8.94877      1.00  2.239134  2.127719
   8.94865   8.94865      1.00  2.245894  2.133179
   8.94854   8.94854      1.00  2.250374  2.140799
   8.94844   8.94844      1.00  2.242364  2.131649
   8.94833   8.94833      1.00  2.240074  2.125779
   8.94822   8.94822      1.00  2.244464  2.133859
   8.94811   8.94811      1.00  2.237864  2.123879
   8.94800   8.94800      1.00  2.243094  2.126169
   8.94788   8.94788      1.00  2.239344  2.122089
   8.94777   8.94777      1.00  2.230514  2.109779
   8.94767   8.94767      1.00  2.235904  2.115569
   8.94756   8.94756      1.00  2.238224  2.114519
   8.94744   8.94744      1.00  2.236774  2.113069
   8.94733   8.94733      1.00  2.239024  2.113159
   8.94722   8.94722      1.00  2.242484  2.116219
   8.94712   8.94712      1.00  2.241964  2.115519
   8.94700   8.94700      1.00  2.236844  2.111879
   8.94690   8.94690      1.00  2.238464  2.110189
   8.94679   8.94679      1.00  2.231734  2.099589
   8.94668   8.94668      1.00  2.237174  2.105019
   8.94657   8.94657      1.00  2.236414  2.103089
   8.94646   8.94646      1.00  2.234964  2.098529
   8.94636   8.94636      1.00  2.234004  2.098829
   8.94626   8.94626      1.00  2.238294  2.100199
   8.94615   8.94615      1.00  2.235844  2.098459
   8.94605   8.94605      1.00  2.237194  2.095429
   8.94595   8.94595      1.00  2.240104  2.096939
   8.94585   8.94585      1.00  2.224744  2.080989
   8.94574   8.94574      1.00  2.226584  2.082229
   8.94564   8.94564      1.00  2.229714  2.082359
   8.94554   8.94554      1.00  2.232804  2.083539
   8.94544   8.94544      1.00  2.227884  2.082389
   8.94533   8.94533      1.00  2.231104  2.082489
   8.94523   8.94523      1.00  2.233054  2.081759
   8.94513   8.94513      1.00  2.231774  2.079589
   8.94503   8.94503      1.00  2.237614  2.080029
   8.94492   8.94492      1.00  2.235574  2.077009
   8.94481   8.94481      1.00  2.230464  2.070759
   8.94471   8.94471      1.00  2.226124  2.058809
   8.94460   8.94460      1.00  2.222484  2.057089
   8.94449   8.94449      1.00  2.219414  2.052559
   8.94437   8.94437      1.00  2.224444  2.053409
   8.94427   8.94427      1.00  2.216434  2.046129
   8.94416   8.94416      1.00  2.225234  2.049359
   8.94404   8.94404      1.00  2.229994  2.053939
   8.94393   8.94393      1.00  2.230554  2.050239
   8.94382   8.94382      1.00  2.227304  2.047999
   8.94371   8.94371      1.00  2.229804  2.042779
   8.94358   8.94358      1.00  2.223924  2.036659
   8.94346   8.94346      1.00  2.222084  2.029379
   8.94335   8.94335      1.00  2.223084  2.030159
   8.94324   8.94324      1.00  2.223104  2.022659
   8.94312   8.94312      1.00  2.222764  2.021049
   8.94300   8.94300      1.00  2.225304  2.019639
   8.94288   8.94288      1.00  2.226934  2.019309
   8.94277   8.94277      1.00  2.215284  2.007999
   8.94266   8.94266      1.00  2.225304  2.008109
   8.94254   8.94254      1.00  2.229734  2.008819
   8.94243   8.94243      1.00  2.229334  2.006189
   8.94233   8.94233      1.00  2.222154  1.994139
   8.94221   8.94221      1.00  2.223154  1.991159
   8.94209   8.94209      1.00  2.220184  1.984099
   8.94199   8.94199      1.00  2.219224  1.980679
   8.94188   8.94188      1.00  2.224164  1.974599
   8.94177   8.94177      1.00  2.222834  1.972549
   8.94166   8.94166      1.00  2.225674  1.969169
   8.94156   8.94156      1.00  2.228344  1.964289
   8.94145   8.94145      1.00  2.227884  1.961109
   8.94133   8.94133      1.00  2.217884  1.944119
   8.94122   8.94122      1.00  2.211564  1.929239
   8.94111   8.94111      1.00  2.223524  1.934989
   8.94100   8.94100      1.00  2.219094  1.921329
   8.94088   8.94088      1.00  2.221734  1.914799
   8.94076   8.94076      1.00  2.220464  1.904859
   8.94065   8.94065      1.00  2.220134  1.900739
   8.94053   8.94053      1.00  2.225324  1.892479
   8.94041   8.94041      1.00  2.227844  1.886429
   8.94029   8.94029      1.00  2.225054  1.870669
   8.94018   8.94018      1.00  2.226054  1.863519
   8.94006   8.94006      1.00  2.225384  1.848989
   8.93994   8.93994      1.00  2.221214  1.830929
   8.93982   8.93982      1.00  2.220174  1.816739
   8.93971   8.93971      1.00  2.204704  1.791469
   8.93960   8.93960      1.00  2.219654  1.788829
   8.93948   8.93948      1.00  2.221014  1.777309
   8.93936   8.93936      1.00  2.227134  1.759499
   8.93925   8.93925      1.00  2.226124  1.745629
   8.93914   8.93914      1.00  2.228404  1.727359
   8.93903   8.93903      1.00  2.229844  1.712209
   8.93892   8.93892      1.00  2.227744  1.689219
   8.93881   8.93881      1.00  2.226344  1.666539
   8.93869   8.93869      1.00  2.219604  1.641219
   8.93858   8.93858      1.00  2.223734  1.622309
   8.93847   8.93847      1.00  2.226834  1.600209
   8.93837   8.93837      1.00  2.223994  1.575299
   8.93826   8.93826      1.00  2.226064  1.548749
   8.93815   8.93815      1.00  2.211054  1.511629
   8.93803   8.93803      1.00  2.228414  1.494859
   8.93792   8.93792      1.00  2.230154  1.466719
   8.93781   8.93781      1.00  2.230704  1.433839
   8.93769   8.93769      1.00  2.226704  1.399639
   8.93758   8.93758      1.00  2.228474  1.367209
   8.93748   8.93748      1.00  2.228184  1.336239
   8.93737   8.93737      1.00  2.220354  1.303609
   8.93726   8.93726      1.00  2.218604  1.265769
   8.93715   8.93715      1.00  2.221234  1.232269
   8.93705   8.93705      1.00  2.225474  1.196439
   8.93694   8.93694      1.00  2.229944  1.165819
   8.93682   8.93682      1.00  2.234654  1.127019
   8.93672   8.93672      1.00  2.216244  1.083569
   8.93661   8.93661      1.00  2.227134  1.061169
   8.93650   8.93650      1.00  2.232894  1.025009
   8.93640   8.93640      1.00  2.224304   .987529
   8.93629   8.93629      1.00  2.222344   .950469
   8.93619   8.93619      1.00  2.225684   .919949
   8.93609   8.93609      1.00  2.228874   .887919
   8.93598   8.93598      1.00  2.226794   .854049
   8.93588   8.93588      1.00  2.230954   .820499
   8.93577   8.93577      1.00  2.230504   .791239
   8.93567   8.93567      1.00  2.229864   .761349
   8.93557   8.93557      1.00  2.230134   .731079
   8.93546   8.93546      1.00  2.231234   .704059
   8.93536   8.93536      1.00  2.212274   .672059
   8.93526   8.93526      1.00  2.226714   .652139
   8.93516   8.93516      1.00  2.231364   .627979
   8.93506   8.93506      1.00  2.225714   .605929
   8.93495   8.93495      1.00  2.228154   .581029
   8.93485   8.93485      1.00  2.231114   .562469
   8.93474   8.93474      1.00  2.234464   .540949
   8.93463   8.93463      1.00  2.234044   .521849
   8.93452   8.93452      1.00  2.235224   .502649
   8.93442   8.93442      1.00  2.232954   .488839
   8.93430   8.93430      1.00  2.234084   .470329
   8.93418   8.93418      1.00  2.234574   .454879
   8.93407   8.93407      1.00  2.228284   .440049
   8.93396   8.93396      1.00  2.227484   .428599
   8.93385   8.93385      1.00  2.218544   .413349
   8.93373   8.93373      1.00  2.233784   .402469
   8.93361   8.93361      1.00  2.232284   .391809
   8.93350   8.93350      1.00  2.231864   .382389
   8.93338   8.93338      1.00  2.236474   .371419
   8.93327   8.93327      1.00  2.235204   .361909
   8.93315   8.93315      1.00  2.234644   .353699
   8.93304   8.93304      1.00  2.235784   .346329
   8.93292   8.93292      1.00  2.229964   .335409
   8.93280   8.93280      1.00  2.228134   .328709
   8.93270   8.93270      1.00  2.231784   .322569
   8.93258   8.93258      1.00  2.228684   .317959
   8.93246   8.93246      1.00  2.233064   .313089
   8.93235   8.93235      1.00  2.236164   .306629
   8.93224   8.93224      1.00  2.221464   .301609
   8.93212   8.93212      1.00  2.238414   .302089
   8.93201   8.93201      1.00  2.234504   .298539
   8.93190   8.93190      1.00  2.239064   .295839
   8.93179   8.93179      1.00  2.231224   .292649
   8.93169   8.93169      1.00  2.232964   .292289
   8.93158   8.93158      1.00  2.231004   .288929
   8.93146   8.93146      1.00  2.226864   .285649
   8.93135   8.93135      1.00  2.238364   .287069
   8.93124   8.93124      1.00  2.238244   .285639
   8.93112   8.93112      1.00  2.234784   .281059
   8.93101   8.93101      1.00  2.235364   .279689
   8.93090   8.93090      1.00  2.239234   .279069
   8.93079   8.93079      1.00  2.236384   .280999
   8.93067   8.93067      1.00  2.233244   .277359
   8.93055   8.93055      1.00  2.221654   .277069
   8.93044   8.93044      1.00  2.230204   .278039
   8.93032   8.93032      1.00  2.237534   .277209
   8.93020   8.93020      1.00  2.237234   .276069
   8.93007   8.93007      1.00  2.235204   .274949
   8.92996   8.92996      1.00  2.234174   .273619
   8.92985   8.92985      1.00  2.237444   .272929
   8.92973   8.92973      1.00  2.244264   .273299
   8.92960   8.92960      1.00  2.240384   .272269
   8.92949   8.92949      1.00  2.235654   .269559
   8.92938   8.92938      1.00  2.240874   .274299
   8.92926   8.92926      1.00  2.232644   .273519
   8.92915   8.92915      1.00  2.230914   .272799
   8.92904   8.92904      1.00  2.235404   .272799
   8.92892   8.92892      1.00  2.223804   .268259
   8.92881   8.92881      1.00  2.237054   .270509
   8.92870   8.92870      1.00  2.240834   .271699
   8.92859   8.92859      1.00  2.240514   .272409
   8.92848   8.92848      1.00  2.235684   .271779
   8.92837   8.92837      1.00  2.242114   .270789
   8.92826   8.92826      1.00  2.243454   .269039
   8.92815   8.92815      1.00  2.236024   .268829
   8.92804   8.92804      1.00  2.236174   .269529
   8.92793   8.92793      1.00  2.238454   .268799
   8.92782   8.92782      1.00  2.239674   .270019
   8.92772   8.92772      1.00  2.237024   .269729
   8.92760   8.92760      1.00  2.238964   .269449
   8.92749   8.92749      1.00  2.242364   .269709
   8.92738   8.92738      1.00  2.241534   .269419
   8.92727   8.92727      1.00  2.231034   .267779
   8.92716   8.92716      1.00  2.239194   .268799
   8.92705   8.92705      1.00  2.242784   .267179
   8.92694   8.92694      1.00  2.241384   .268019
   8.92683   8.92683      1.00  2.239984   .268339
   8.92673   8.92673      1.00  2.235274   .267919
   8.92662   8.92662      1.00  2.238864   .268829
   8.92651   8.92651      1.00  2.247304   .268719
   8.92640   8.92640      1.00  2.247674   .271789
   8.92630   8.92630      1.00  2.247494   .271189
   8.92619   8.92619      1.00  2.246284   .270289
   8.92609   8.92609      1.00  2.244934   .271949
   8.92599   8.92599      1.00  2.243504   .271809
   8.92589   8.92589      1.00  2.247504   .273219
   8.92578   8.92578      1.00  2.245604   .273889
   8.92568   8.92568      1.00  2.228824   .273609
   8.92557   8.92557      1.00  2.244594   .275119
   8.92547   8.92547      1.00  2.242354   .276349
   8.92536   8.92536      1.00  2.245244   .277029
   8.92526   8.92526      1.00  2.248694   .275859
   8.92516   8.92516      1.00  2.251284   .275519
   8.92506   8.92506      1.00  2.249494   .277149
   8.92495   8.92495      1.00  2.247724   .279379
   8.92484   8.92484      1.00  2.244924   .279399
   8.92474   8.92474      1.00  2.244424   .280739
   8.92464   8.92464      1.00  2.246934   .281639
   8.92452   8.92452      1.00  2.245264   .281999
   8.92441   8.92441      1.00  2.244644   .283229
   8.92430   8.92430      1.00  2.247544   .286879
   8.92419   8.92419      1.00  2.234214   .286309
   8.92408   8.92408      1.00  2.250064   .289259
   8.92396   8.92396      1.00  2.254704   .291979
   8.92386   8.92386      1.00  2.250484   .293169
   8.92374   8.92374      1.00  2.250054   .294189
   8.92362   8.92362      1.00  2.246564   .296979
   8.92350   8.92350      1.00  2.245584   .295619
   8.92339   8.92339      1.00  2.246844   .299189
   8.92327   8.92327      1.00  2.248924   .303079
   8.92315   8.92315      1.00  2.249784   .303849
   8.92303   8.92303      1.00  2.249184   .305599
   8.92292   8.92292      1.00  2.249624   .305999
   8.92281   8.92281      1.00  2.251194   .306749
   8.92270   8.92270      1.00  2.249274   .308089
   8.92258   8.92258      1.00  2.238794   .309539
   8.92247   8.92247      1.00  2.248074   .311399
   8.92235   8.92235      1.00  2.247024   .313219
   8.92224   8.92224      1.00  2.247574   .314779
   8.92213   8.92213      1.00  2.247494   .316509
   8.92202   8.92202      1.00  2.251714   .317049
   8.92191   8.92191      1.00  2.252044   .319189
   8.92180   8.92180      1.00  2.247674   .320609
   8.92169   8.92169      1.00  2.249754   .323069
   8.92158   8.92158      1.00  2.252524   .325929
   8.92148   8.92148      1.00  2.252194   .325769
   8.92136   8.92136      1.00  2.251104   .326519
   8.92125   8.92125      1.00  2.251744   .327239
   8.92114   8.92114      1.00  2.246614   .328109
   8.92102   8.92102      1.00  2.233004   .328139
   8.92090   8.92090      1.00  2.246994   .327739
   8.92079   8.92079      1.00  2.251504   .331089
   8.92068   8.92068      1.00  2.249674   .331369
   8.92057   8.92057      1.00  2.253044   .333609
   8.92044   8.92044      1.00  2.252584   .333259
   8.92032   8.92032      1.00  2.247194   .334609
   8.92021   8.92021      1.00  2.252914   .336749
   8.92009   8.92009      1.00  2.250834   .335859
   8.91997   8.91997      1.00  2.247924   .336249
   8.91985   8.91985      1.00  2.249274   .337899
   8.91974   8.91974      1.00  2.248434   .338829
   8.91962   8.91962      1.00  2.249164   .338869
   8.91950   8.91950      1.00  2.246304   .340359
   8.91939   8.91939      1.00  2.237254   .339729
   8.91928   8.91928      1.00  2.252854   .342139
   8.91917   8.91917      1.00  2.251734   .341029
   8.91906   8.91906      1.00  2.251044   .341399
   8.91894   8.91894      1.00  2.250704   .341029
   8.91883   8.91883      1.00  2.249474   .340879
   8.91872   8.91872      1.00  2.249014   .339739
   8.91860   8.91860      1.00  2.247674   .341299
   8.91849   8.91849      1.00  2.245044   .338959
   8.91839   8.91839      1.00  2.250834   .339159
   8.91828   8.91828      1.00  2.249304   .337749
   8.91817   8.91817      1.00  2.248404   .339389
   8.91806   8.91806      1.00  2.248994   .339519
   8.91795   8.91795      1.00  2.250744   .339099
   8.91784   8.91784      1.00  2.248724   .339099
   8.91772   8.91772      1.00  2.233094   .336049
   8.91761   8.91761      1.00  2.250264   .338509
   8.91750   8.91750      1.00  2.249384   .338719
   8.91740   8.91740      1.00  2.248084   .337289
   8.91729   8.91729      1.00  2.251904   .339969
   8.91717   8.91717      1.00  2.246254   .338039
   8.91707   8.91707      1.00  2.248074   .334949
   8.91696   8.91696      1.00  2.250004   .334249
   8.91685   8.91685      1.00  2.251294   .332239
   8.91674   8.91674      1.00  2.246314   .331469
   8.91663   8.91663      1.00  2.249924   .331229
   8.91653   8.91653      1.00  2.250604   .331309
   8.91642   8.91642      1.00  2.245404   .330829
   8.91631   8.91631      1.00  2.236284   .327119
   8.91621   8.91621      1.00  2.245034   .328559
   8.91611   8.91611      1.00  2.247134   .328349
   8.91600   8.91600      1.00  2.248364   .327949
   8.91590   8.91590      1.00  2.249694   .326279
   8.91580   8.91580      1.00  2.247244   .326059
   8.91570   8.91570      1.00  2.252854   .327279
   8.91559   8.91559      1.00  2.251224   .326589
   8.91549   8.91549      1.00  2.248314   .324409
   8.91539   8.91539      1.00  2.247144   .326019
   8.91529   8.91529      1.00  2.247074   .324329
   8.91519   8.91519      1.00  2.247564   .324659
   8.91508   8.91508      1.00  2.246864   .321709
   8.91498   8.91498      1.00  2.246294   .320169
   8.91488   8.91488      1.00  2.233154   .318019
   8.91477   8.91477      1.00  2.249334   .320049
   8.91466   8.91466      1.00  2.250814   .320849
   8.91455   8.91455      1.00  2.249964   .318679
   8.91444   8.91444      1.00  2.247994   .317059
   8.91433   8.91433      1.00  2.246894   .315669
   8.91422   8.91422      1.00  2.246844   .318599
   8.91411   8.91411      1.00  2.243884   .311459
   8.91400   8.91400      1.00  2.245684   .310779
   8.91388   8.91388      1.00  2.246144   .310759
   8.91375   8.91375      1.00  2.244144   .309659
   8.91364   8.91364      1.00  2.251914   .308349
   8.91354   8.91354      1.00  2.253424   .308229
   8.91341   8.91341      1.00  2.234924   .306109
   8.91329   8.91329      1.00  2.246464   .304609
   8.91318   8.91318      1.00  2.251364   .305749
   8.91308   8.91308      1.00  2.245824   .303769
   8.91296   8.91296      1.00  2.246094   .302779
   8.91284   8.91284      1.00  2.247404   .303689
   8.91272   8.91272      1.00  2.245234   .302229
   8.91262   8.91262      1.00  2.246244   .301119
   8.91251   8.91251      1.00  2.249084   .298929
   8.91239   8.91239      1.00  2.245274   .298959
   8.91227   8.91227      1.00  2.247964   .298619
   8.91217   8.91217      1.00  2.248684   .299099
   8.91206   8.91206      1.00  2.247864   .297499
   8.91194   8.91194      1.00  2.245404   .296459
   8.91183   8.91183      1.00  2.229354   .293499
   8.91172   8.91172      1.00  2.243984   .292609
   8.91161   8.91161      1.00  2.241634   .292309
   8.91150   8.91150      1.00  2.243524   .291409
   8.91140   8.91140      1.00  2.245944   .291499
   8.91129   8.91129      1.00  2.247144   .290429
   8.91117   8.91117      1.00  2.245974   .288869
   8.91105   8.91105      1.00  2.248474   .286239
   8.91094   8.91094      1.00  2.245894   .284989
   8.91083   8.91083      1.00  2.244444   .280979
   8.91072   8.91072      1.00  2.245674   .282619
   8.91060   8.91060      1.00  2.242074   .279889
   8.91049   8.91049      1.00  2.243294   .279809
   8.91037   8.91037      1.00  2.233414   .277509
   8.91025   8.91025      1.00  2.240274   .276679
   8.91013   8.91013      1.00  2.244474   .277109
   8.91002   8.91002      1.00  2.247044   .274139
   8.90990   8.90990      1.00  2.246764   .274979
   8.90978   8.90978      1.00  2.244704   .272669
   8.90966   8.90966      1.00  2.245374   .272069
   8.90954   8.90954      1.00  2.242954   .271069
   8.90943   8.90943      1.00  2.241684   .271269
   8.90932   8.90932      1.00  2.243194   .270089
   8.90921   8.90921      1.00  2.241014   .268909
   8.90910   8.90910      1.00  2.242134   .267599
   8.90899   8.90899      1.00  2.242284   .268409
   8.90887   8.90887      1.00  2.241654   .266399
   8.90876   8.90876      1.00  2.231114   .265969
   8.90866   8.90866      1.00  2.245214   .267989
   8.90855   8.90855      1.00  2.245364   .266719
   8.90844   8.90844      1.00  2.244664   .267059
   8.90832   8.90832      1.00  2.242004   .265849
   8.90822   8.90822      1.00  2.241404   .266609
   8.90812   8.90812      1.00  2.241354   .268219
   8.90800   8.90800      1.00  2.239544   .266939
   8.90789   8.90789      1.00  2.241554   .265249
   8.90778   8.90778      1.00  2.242144   .265989
   8.90767   8.90767      1.00  2.243724   .265919
   8.90755   8.90755      1.00  2.242184   .266199
   8.90744   8.90744      1.00  2.241074   .265299
   8.90733   8.90733      1.00  2.227544   .262899
   8.90722   8.90722      1.00  2.243574   .263489
   8.90711   8.90711      1.00  2.240174   .264659
   8.90700   8.90700      1.00  2.237094   .265649
   8.90690   8.90690      1.00  2.236064   .265549
   8.90679   8.90679      1.00  2.234284   .264919
   8.90668   8.90668      1.00  2.240084   .267789
   8.90657   8.90657      1.00  2.242374   .267759
   8.90647   8.90647      1.00  2.240074   .268349
   8.90636   8.90636      1.00  2.241654   .269529
   8.90626   8.90626      1.00  2.238864   .269799
   8.90615   8.90615      1.00  2.238924   .269269
   8.90605   8.90605      1.00  2.238894   .271279
   8.90595   8.90595      1.00  2.228014   .270269
   8.90584   8.90584      1.00  2.229934   .272269
   8.90574   8.90574      1.00  2.234824   .273459
   8.90564   8.90564      1.00  2.238554   .273709
   8.90554   8.90554      1.00  2.237124   .274919
   8.90544   8.90544      1.00  2.236744   .275209
   8.90533   8.90533      1.00  2.241374   .278659
   8.90523   8.90523      1.00  2.239244   .277859
   8.90513   8.90513      1.00  2.237474   .278489
   8.90502   8.90502      1.00  2.235314   .278389
   8.90491   8.90491      1.00  2.234094   .278719
   8.90481   8.90481      1.00  2.236804   .280149
   8.90470   8.90470      1.00  2.235704   .279689
   8.90459   8.90459      1.00  2.234284   .280619
   8.90449   8.90449      1.00  2.217724   .278519
   8.90438   8.90438      1.00  2.235954   .281959
   8.90427   8.90427      1.00  2.234474   .282669
   8.90416   8.90416      1.00  2.240294   .284839
   8.90404   8.90404      1.00  2.236974   .285169
   8.90393   8.90393      1.00  2.234674   .286559
   8.90382   8.90382      1.00  2.232374   .285319
   8.90370   8.90370      1.00  2.229174   .284819
   8.90358   8.90358      1.00  2.229834   .287639
   8.90347   8.90347      1.00  2.229204   .289009
   8.90335   8.90335      1.00  2.230434   .289279
   8.90323   8.90323      1.00  2.229934   .288739
   8.90311   8.90311      1.00  2.233974   .289629
   8.90300   8.90300      1.00  2.224824   .288379
   8.90289   8.90289      1.00  2.232364   .290469
   8.90277   8.90277      1.00  2.231604   .290879
   8.90266   8.90266      1.00  2.233234   .294259
   8.90255   8.90255      1.00  2.228774   .292679
   8.90244   8.90244      1.00  2.227474   .293769
   8.90232   8.90232      1.00  2.226544   .294059
   8.90221   8.90221      1.00  2.228864   .294639
   8.90210   8.90210      1.00  2.231494   .295959
   8.90200   8.90200      1.00  2.231724   .297809
   8.90188   8.90188      1.00  2.229774   .297169
   8.90177   8.90177      1.00  2.230584   .300189
   8.90166   8.90166      1.00  2.232674   .299919
   8.90155   8.90155      1.00  2.232514   .300119
   8.90144   8.90144      1.00  2.214174   .298469
   8.90132   8.90132      1.00  2.224624   .301559
   8.90122   8.90122      1.00  2.223394   .301259
   8.90111   8.90111      1.00  2.225594   .301609
   8.90099   8.90099      1.00  2.222254   .302939
   8.90087   8.90087      1.00  2.230614   .304049
   8.90076   8.90076      1.00  2.233444   .305059
   8.90064   8.90064      1.00  2.234284   .304439
   8.90053   8.90053      1.00  2.230374   .303809
   8.90041   8.90041      1.00  2.226634   .302459
   8.90029   8.90029      1.00  2.227824   .303849
   8.90017   8.90017      1.00  2.230894   .304609
   8.90005   8.90005      1.00  2.231474   .305649
   8.89993   8.89993      1.00  2.225194   .307019
   8.89982   8.89982      1.00  2.226714   .307009
   8.89970   8.89970      1.00  2.219754   .307189
   8.89959   8.89959      1.00  2.225284   .309019
   8.89947   8.89947      1.00  2.228634   .309249
   8.89936   8.89936      1.00  2.233034   .311289
   8.89925   8.89925      1.00  2.233814   .311279
   8.89913   8.89913      1.00  2.228644   .310089
   8.89902   8.89902      1.00  2.227474   .312029
   8.89891   8.89891      1.00  2.225714   .311959
   8.89880   8.89880      1.00  2.226174   .310539
   8.89869   8.89869      1.00  2.224694   .311769
   8.89857   8.89857      1.00  2.227354   .310609
   8.89847   8.89847      1.00  2.229184   .313269
   8.89836   8.89836      1.00  2.229054   .312289
   8.89825   8.89825      1.00  2.217564   .311819
   8.89814   8.89814      1.00  2.230974   .313909
   8.89803   8.89803      1.00  2.232044   .315359
   8.89792   8.89792      1.00  2.229394   .314759
   8.89780   8.89780      1.00  2.225264   .315429
   8.89769   8.89769      1.00  2.223724   .314879
   8.89758   8.89758      1.00  2.228114   .315949
   8.89748   8.89748      1.00  2.229454   .317889
   8.89737   8.89737      1.00  2.225694   .316179
   8.89726   8.89726      1.00  2.228524   .317619
   8.89715   8.89715      1.00  2.229454   .317719
   8.89704   8.89704      1.00  2.226984   .318519
   8.89693   8.89693      1.00  2.228624   .317899
   8.89682   8.89682      1.00  2.227264   .317849
   8.89671   8.89671      1.00  2.226334   .317839
   8.89661   8.89661      1.00  2.228404   .317469
   8.89650   8.89650      1.00  2.223484   .316769
   8.89639   8.89639      1.00  2.223564   .316509
   8.89629   8.89629      1.00  2.231574   .318589
   8.89619   8.89619      1.00  2.230254   .318619
   8.89608   8.89608      1.00  2.229124   .317159
   8.89598   8.89598      1.00  2.229514   .318339
   8.89588   8.89588      1.00  2.232744   .318889
   8.89578   8.89578      1.00  2.231174   .319919
   8.89567   8.89567      1.00  2.226644   .319179
   8.89557   8.89557      1.00  2.227654   .318639
   8.89547   8.89547      1.00  2.226684   .320249
   8.89537   8.89537      1.00  2.210264   .316239
   8.89527   8.89527      1.00  2.219244   .317679
   8.89516   8.89516      1.00  2.226354   .321369
   8.89506   8.89506      1.00  2.227674   .319339
   8.89496   8.89496      1.00  2.229204   .321029
   8.89485   8.89485      1.00  2.230614   .320799
   8.89473   8.89473      1.00  2.230334   .319969
   8.89463   8.89463      1.00  2.229254   .321279
   8.89452   8.89452      1.00  2.228954   .320569
   8.89442   8.89442      1.00  2.228114   .319719
   8.89430   8.89430      1.00  2.221304   .320249
   8.89419   8.89419      1.00  2.229544   .319489
   8.89408   8.89408      1.00  2.225784   .321999
   8.89396   8.89396      1.00  2.220394   .318759
   8.89385   8.89385      1.00  2.220164   .319119
   8.89373   8.89373      1.00  2.232674   .322209
   8.89362   8.89362      1.00  2.232614   .321289
   8.89350   8.89350      1.00  2.226364   .321099
   8.89339   8.89339      1.00  2.232874   .322039
   8.89327   8.89327      1.00  2.225364   .322209
   8.89316   8.89316      1.00  2.221044   .321309
   8.89305   8.89305      1.00  2.225844   .322649
   8.89293   8.89293      1.00  2.223614   .322419
   8.89282   8.89282      1.00  2.226944   .322549
   8.89271   8.89271      1.00  2.228534   .325019
   8.89259   8.89259      1.00  2.225234   .323089
   8.89247   8.89247      1.00  2.226164   .322639
   8.89236   8.89236      1.00  2.219294   .321429
   8.89225   8.89225      1.00  2.226924   .322569
   8.89214   8.89214      1.00  2.224144   .323169
   8.89202   8.89202      1.00  2.229044   .322479
   8.89192   8.89192      1.00  2.227654   .322729
   8.89182   8.89182      1.00  2.226214   .319869
   8.89170   8.89170      1.00  2.222504   .320449
   8.89159   8.89159      1.00  2.225474   .319689
   8.89148   8.89148      1.00  2.230774   .319799
   8.89137   8.89137      1.00  2.227794   .320719
   8.89125   8.89125      1.00  2.226444   .323029
   8.89114   8.89114      1.00  2.230774   .323519
   8.89103   8.89103      1.00  2.229014   .322259
   8.89092   8.89092      1.00  2.226024   .319919
   8.89080   8.89080      1.00  2.208014   .318159
   8.89068   8.89068      1.00  2.218894   .319239
   8.89057   8.89057      1.00  2.225254   .321459
   8.89046   8.89046      1.00  2.227834   .318909
   8.89034   8.89034      1.00  2.227914   .319069
   8.89022   8.89022      1.00  2.226944   .318769
   8.89010   8.89010      1.00  2.233514   .319439
   8.88998   8.88998      1.00  2.232404   .317199
   8.88986   8.88986      1.00  2.227654   .319079
   8.88974   8.88974      1.00  2.229634   .319889
   8.88963   8.88963      1.00  2.226694   .319149
   8.88952   8.88952      1.00  2.226124   .318439
   8.88940   8.88940      1.00  2.224424   .317719
   8.88928   8.88928      1.00  2.226994   .317519
   8.88917   8.88917      1.00  2.228324   .318859
   8.88907   8.88907      1.00  2.216094   .315939
   8.88896   8.88896      1.00  2.232234   .319769
   8.88884   8.88884      1.00  2.231284   .317069
   8.88873   8.88873      1.00  2.230804   .316959
   8.88862   8.88862      1.00  2.232504   .317569
   8.88851   8.88851      1.00  2.229014   .315819
   8.88840   8.88840      1.00  2.224964   .316149
   8.88829   8.88829      1.00  2.227744   .316399
   8.88819   8.88819      1.00  2.230894   .314199
   8.88807   8.88807      1.00  2.228004   .313689
   8.88795   8.88795      1.00  2.230084   .315219
   8.88785   8.88785      1.00  2.235554   .314399
   8.88774   8.88774      1.00  2.234444   .314099
   8.88762   8.88762      1.00  2.233344   .315169
   8.88751   8.88751      1.00  2.222464   .313939
   8.88740   8.88740      1.00  2.230834   .314079
   8.88730   8.88730      1.00  2.235504   .314269
   8.88719   8.88719      1.00  2.231004   .314079
   8.88707   8.88707      1.00  2.231304   .312959
   8.88697   8.88697      1.00  2.232944   .312309
   8.88686   8.88686      1.00  2.233114   .313309
   8.88675   8.88675      1.00  2.230434   .312309
   8.88664   8.88664      1.00  2.233644   .310579
   8.88654   8.88654      1.00  2.236804   .311349
   8.88644   8.88644      1.00  2.237214   .310959
   8.88633   8.88633      1.00  2.229264   .309769
   8.88622   8.88622      1.00  2.233974   .307789
   8.88613   8.88613      1.00  2.234534   .307769
   8.88602   8.88602      1.00  2.232394   .307859
   8.88592   8.88592      1.00  2.218144   .307809
   8.88581   8.88581      1.00  2.231784   .308379
   8.88571   8.88571      1.00  2.236954   .309879
   8.88561   8.88561      1.00  2.239054   .309499
   8.88550   8.88550      1.00  2.237184   .310109
   8.88540   8.88540      1.00  2.237804   .308189
   8.88530   8.88530      1.00  2.236934   .307389
   8.88519   8.88519      1.00  2.239174   .306349
   8.88509   8.88509      1.00  2.232954   .306669
   8.88498   8.88498      1.00  2.233394   .306949
   8.88488   8.88488      1.00  2.237404   .307689
   8.88478   8.88478      1.00  2.237744   .307069
   8.88467   8.88467      1.00  2.236884   .305399
   8.88456   8.88456      1.00  2.236694   .304749
   8.88445   8.88445      1.00  2.225094   .302559
   8.88435   8.88435      1.00  2.238494   .303929
   8.88423   8.88423      1.00  2.239134   .303119
   8.88412   8.88412      1.00  2.239074   .302129
   8.88401   8.88401      1.00  2.240864   .304139
   8.88390   8.88390      1.00  2.235344   .302349
   8.88379   8.88379      1.00  2.235454   .302649
   8.88366   8.88366      1.00  2.235454   .301169
   8.88355   8.88355      1.00  2.238434   .300979
   8.88344   8.88344      1.00  2.236624   .300939
   8.88332   8.88332      1.00  2.237164   .301049
   8.88321   8.88321      1.00  2.240824   .301549
   8.88309   8.88309      1.00  2.239484   .300819
   8.88298   8.88298      1.00  2.237214   .300159
   8.88286   8.88286      1.00  2.224364   .299269
   8.88275   8.88275      1.00  2.236534   .300059
   8.88264   8.88264      1.00  2.238464   .300719
   8.88253   8.88253      1.00  2.237514   .299449
   8.88241   8.88241      1.00  2.234664   .298739
   8.88230   8.88230      1.00  2.235994   .299249
   8.88219   8.88219      1.00  2.238064   .299729
   8.88209   8.88209      1.00  2.239564   .298809
   8.88198   8.88198      1.00  2.238194   .298779
   8.88186   8.88186      1.00  2.237954   .300289
   8.88176   8.88176      1.00  2.241554   .300849
   8.88166   8.88166      1.00  2.236064   .302219
   8.88154   8.88154      1.00  2.233044   .300889
   8.88143   8.88143      1.00  2.237504   .299169
   8.88132   8.88132      1.00  2.221744   .299769
   8.88121   8.88121      1.00  2.233684   .299739
   8.88109   8.88109      1.00  2.238864   .300919
   8.88098   8.88098      1.00  2.238014   .301099
   8.88087   8.88087      1.00  2.239284   .301269
   8.88076   8.88076      1.00  2.239474   .299439
   8.88065   8.88065      1.00  2.239294   .300349
   8.88052   8.88052      1.00  2.232804   .300539
   8.88041   8.88041      1.00  2.237094   .300149
   8.88029   8.88029      1.00  2.237044   .298639
   8.88017   8.88017      1.00  2.232044   .300309
   8.88005   8.88005      1.00  2.236704   .300379
   8.87994   8.87994      1.00  2.234704   .300069
   8.87982   8.87982      1.00  2.238214   .300499
   8.87971   8.87971      1.00  2.224184   .299419
   8.87960   8.87960      1.00  2.239574   .300669
   8.87948   8.87948      1.00  2.237294   .300649
   8.87936   8.87936      1.00  2.239854   .301259
   8.87924   8.87924      1.00  2.238014   .301039
   8.87913   8.87913      1.00  2.232004   .300119
   8.87902   8.87902      1.00  2.234294   .300059
   8.87891   8.87891      1.00  2.235634   .302389
   8.87879   8.87879      1.00  2.233334   .301619
   8.87868   8.87868      1.00  2.234734   .302199
   8.87858   8.87858      1.00  2.232014   .300419
   8.87847   8.87847      1.00  2.236444   .304069
   8.87836   8.87836      1.00  2.236134   .303399
   8.87824   8.87824      1.00  2.239824   .306339
   8.87814   8.87814      1.00  2.234124   .304269
   8.87803   8.87803      1.00  2.222204   .302309
   8.87791   8.87791      1.00  2.233304   .305249
   8.87780   8.87780      1.00  2.232964   .306939
   8.87769   8.87769      1.00  2.232644   .307629
   8.87758   8.87758      1.00  2.235554   .307749
   8.87747   8.87747      1.00  2.233314   .308419
   8.87736   8.87736      1.00  2.238974   .307819
   8.87725   8.87725      1.00  2.236514   .307779
   8.87715   8.87715      1.00  2.236434   .308439
   8.87703   8.87703      1.00  2.235384   .308549
   8.87692   8.87692      1.00  2.233734   .308629
   8.87682   8.87682      1.00  2.235494   .309289
   8.87671   8.87671      1.00  2.233774   .308669
   8.87660   8.87660      1.00  2.227064   .307569
   8.87649   8.87649      1.00  2.228994   .307199
   8.87639   8.87639      1.00  2.236124   .307219
   8.87629   8.87629      1.00  2.235594   .307929
   8.87618   8.87618      1.00  2.234754   .307109
   8.87607   8.87607      1.00  2.234484   .306989
   8.87597   8.87597      1.00  2.233724   .309229
   8.87587   8.87587      1.00  2.232534   .308779
   8.87576   8.87576      1.00  2.232274   .309939
   8.87566   8.87566      1.00  2.229414   .311809
   8.87556   8.87556      1.00  2.232304   .310779
   8.87546   8.87546      1.00  2.231094   .311559
   8.87536   8.87536      1.00  2.233924   .313299
   8.87525   8.87525      1.00  2.233694   .312679
   8.87515   8.87515      1.00  2.222914   .310519
   8.87505   8.87505      1.00  2.237904   .314659
   8.87494   8.87494      1.00  2.231934   .313459
   8.87484   8.87484      1.00  2.232474   .314809
   8.87473   8.87473      1.00  2.235604   .316439
   8.87462   8.87462      1.00  2.232784   .316399
   8.87450   8.87450      1.00  2.234034   .317579
   8.87440   8.87440      1.00  2.231804   .315629
   8.87429   8.87429      1.00  2.231694   .316579
   8.87418   8.87418      1.00  2.231214   .317529
   8.87406   8.87406      1.00  2.231354   .320659
   8.87395   8.87395      1.00  2.234474   .317189
   8.87384   8.87384      1.00  2.234244   .314319
   8.87373   8.87373      1.00  2.230494   .315939
   8.87360   8.87360      1.00  2.218954   .315519
   8.87348   8.87348      1.00  2.231224   .314619
   8.87337   8.87337      1.00  2.233634   .312389
   8.87326   8.87326      1.00  2.228904   .313549
   8.87314   8.87314      1.00  2.232064   .313849
   8.87302   8.87302      1.00  2.232304   .315509
   8.87291   8.87291      1.00  2.232244   .317429
   8.87280   8.87280      1.00  2.234044   .317019
   8.87267   8.87267      1.00  2.231584   .316739
   8.87256   8.87256      1.00  2.235474   .317929
   8.87245   8.87245      1.00  2.233774   .317359
   8.87234   8.87234      1.00  2.229934   .315969
   8.87223   8.87223      1.00  2.230064   .318459
   8.87211   8.87211      1.00  2.214044   .314949
   8.87201   8.87201      1.00  2.229864   .318849
   8.87190   8.87190      1.00  2.229984   .320459
   8.87178   8.87178      1.00  2.226034   .319699
   8.87167   8.87167      1.00  2.230334   .322759
   8.87157   8.87157      1.00  2.232974   .322099
   8.87146   8.87146      1.00  2.231304   .322209
   8.87134   8.87134      1.00  2.234494   .323159
   8.87122   8.87122      1.00  2.233384   .321579
   8.87112   8.87112      1.00  2.230934   .321839
   8.87101   8.87101      1.00  2.226504   .319939
   8.87089   8.87089      1.00  2.228914   .323429
   8.87077   8.87077      1.00  2.229694   .322039
   8.87066   8.87066      1.00  2.228934   .322009
   8.87055   8.87055      1.00  2.233964   .323899
   8.87043   8.87043      1.00  2.219094   .321469
   8.87031   8.87031      1.00  2.233284   .324299
   8.87019   8.87019      1.00  2.231564   .324909
   8.87008   8.87008      1.00  2.231224   .325219
   8.86996   8.86996      1.00  2.229464   .324199
   8.86984   8.86984      1.00  2.230074   .325309
   8.86972   8.86972      1.00  2.231414   .325589
   8.86960   8.86960      1.00  2.227254   .327649
   8.86949   8.86949      1.00  2.228334   .326999
   8.86937   8.86937      1.00  2.229124   .328219
   8.86926   8.86926      1.00  2.233134   .328499
   8.86915   8.86915      1.00  2.231944   .327519
   8.86903   8.86903      1.00  2.234754   .329369
   8.86891   8.86891      1.00  2.228674   .326819
   8.86881   8.86881      1.00  2.224104   .328279
   8.86870   8.86870      1.00  2.232224   .331579
   8.86859   8.86859      1.00  2.232554   .331699
   8.86848   8.86848      1.00  2.229734   .331739
   8.86837   8.86837      1.00  2.231104   .331329
   8.86826   8.86826      1.00  2.231034   .331979
   8.86815   8.86815      1.00  2.229864   .331819
   8.86804   8.86804      1.00  2.233134   .333299
   8.86793   8.86793      1.00  2.233104   .331309
   8.86782   8.86782      1.00  2.235994   .333849
   8.86770   8.86770      1.00  2.230944   .333899
   8.86759   8.86759      1.00  2.230264   .332019
   8.86748   8.86748      1.00  2.224914   .330739
   8.86738   8.86738      1.00  2.217884   .330819
   8.86727   8.86727      1.00  2.230944   .330359
   8.86715   8.86715      1.00  2.230704   .331029
   8.86705   8.86705      1.00  2.230264   .331009
   8.86694   8.86694      1.00  2.228954   .333149
   8.86683   8.86683      1.00  2.234454   .337079
   8.86672   8.86672      1.00  2.233654   .334599
   8.86661   8.86661      1.00  2.232954   .335539
   8.86651   8.86651      1.00  2.229724   .333039
   8.86640   8.86640      1.00  2.231324   .332699
   8.86629   8.86629      1.00  2.230984   .332229
   8.86620   8.86620      1.00  2.228314   .333639
   8.86610   8.86610      1.00  2.228614   .334539
   8.86599   8.86599      1.00  2.213514   .332889
   8.86588   8.86588      1.00  2.226964   .336199
   8.86578   8.86578      1.00  2.231964   .334229
   8.86568   8.86568      1.00  2.232004   .332409
   8.86558   8.86558      1.00  2.230814   .332679
   8.86547   8.86547      1.00  2.230434   .332589
   8.86537   8.86537      1.00  2.230254   .334039
   8.86527   8.86527      1.00  2.227074   .334319
   8.86516   8.86516      1.00  2.227484   .333989
   8.86506   8.86506      1.00  2.226594   .333899
   8.86496   8.86496      1.00  2.227364   .333949
   8.86485   8.86485      1.00  2.230184   .335429
   8.86474   8.86474      1.00  2.230994   .333399
   8.86463   8.86463      1.00  2.226824   .336329
   8.86452   8.86452      1.00  2.223524   .334219
   8.86441   8.86441      1.00  2.231464   .337069
   8.86430   8.86430      1.00  2.227574   .336309
   8.86419   8.86419      1.00  2.229674   .336539
   8.86408   8.86408      1.00  2.232064   .335369
   8.86397   8.86397      1.00  2.228094   .334799
   8.86385   8.86385      1.00  2.228174   .335009
   8.86374   8.86374      1.00  2.224854   .335659
   8.86362   8.86362      1.00  2.227624   .334819
   8.86350   8.86350      1.00  2.228944   .335869
   8.86338   8.86338      1.00  2.229404   .337069
   8.86327   8.86327      1.00  2.230704   .338589
   8.86315   8.86315      1.00  2.224034   .337739
   8.86304   8.86304      1.00  2.222234   .336979
   8.86293   8.86293      1.00  2.228004   .338659
   8.86281   8.86281      1.00  2.229764   .337899
   8.86269   8.86269      1.00  2.227404   .338709
   8.86258   8.86258      1.00  2.227254   .340399
   8.86247   8.86247      1.00  2.227624   .339899
   8.86235   8.86235      1.00  2.226734   .337499
   8.86224   8.86224      1.00  2.232794   .338649
   8.86213   8.86213      1.00  2.227674   .337449
   8.86202   8.86202      1.00  2.231204   .338759
   8.86191   8.86191      1.00  2.228184   .337719
   8.86180   8.86180      1.00  2.226954   .337809
   8.86170   8.86170      1.00  2.225204   .336529
   8.86158   8.86158      1.00  2.213214   .336709
   8.86147   8.86147      1.00  2.226954   .337529
   8.86136   8.86136      1.00  2.225764   .337399
   8.86125   8.86125      1.00  2.227544   .336589
   8.86113   8.86113      1.00  2.224664   .337109
   8.86101   8.86101      1.00  2.229674   .338459
   8.86091   8.86091      1.00  2.227794   .339189
   8.86079   8.86079      1.00  2.230164   .339469
   8.86067   8.86067      1.00  2.228394   .337559
   8.86055   8.86055      1.00  2.227074   .337569
   8.86044   8.86044      1.00  2.227184   .338319
   8.86033   8.86033      1.00  2.225324   .336859
   8.86021   8.86021      1.00  2.224034   .338469
   8.86008   8.86008      1.00  2.213574   .336729
   8.85996   8.85996      1.00  2.225824   .340709
   8.85985   8.85985      1.00  2.227044   .340819
   8.85974   8.85974      1.00  2.230304   .341309
   8.85961   8.85961      1.00  2.227034   .339789
   8.85950   8.85950      1.00  2.226344   .338439
   8.85940   8.85940      1.00  2.228954   .338909
   8.85928   8.85928      1.00  2.223704   .337449
   8.85916   8.85916      1.00  2.226144   .338999
   8.85905   8.85905      1.00  2.223004   .337419
   8.85894   8.85894      1.00  2.224794   .338259
   8.85882   8.85882      1.00  2.227104   .337409
   8.85871   8.85871      1.00  2.225734   .338219
   8.85861   8.85861      1.00  2.227074   .338629
   8.85851   8.85851      1.00  2.218004   .336209
   8.85839   8.85839      1.00  2.229204   .337919
   8.85828   8.85828      1.00  2.227984   .338099
   8.85817   8.85817      1.00  2.226694   .338939
   8.85806   8.85806      1.00  2.224774   .337829
   8.85794   8.85794      1.00  2.224834   .337869
   8.85783   8.85783      1.00  2.225234   .341039
   8.85772   8.85772      1.00  2.223454   .339979
   8.85761   8.85761      1.00  2.224524   .340369
   8.85751   8.85751      1.00  2.224334   .340969
   8.85739   8.85739      1.00  2.228574   .343499
   8.85729   8.85729      1.00  2.223404   .340819
   8.85719   8.85719      1.00  2.227844   .341189
   8.85707   8.85707      1.00  2.213954   .338369
   8.85696   8.85696      1.00  2.220304   .338519
   8.85685   8.85685      1.00  2.221654   .338669
   8.85674   8.85674      1.00  2.221954   .338379
   8.85663   8.85663      1.00  2.225594   .339559
   8.85653   8.85653      1.00  2.224494   .339229
   8.85642   8.85642      1.00  2.226234   .339919
   8.85632   8.85632      1.00  2.225274   .339889
   8.85621   8.85621      1.00  2.227804   .340089
   8.85611   8.85611      1.00  2.226154   .340739
   8.85601   8.85601      1.00  2.222254   .338629
   8.85591   8.85591      1.00  2.223954   .339469
   8.85580   8.85580      1.00  2.219954   .337689
   8.85570   8.85570      1.00  2.223264   .337579
   8.85560   8.85560      1.00  2.206804   .336379
   8.85550   8.85550      1.00  2.218824   .339499
   8.85540   8.85540      1.00  2.223074   .339149
   8.85529   8.85529      1.00  2.224334   .339809
   8.85519   8.85519      1.00  2.223014   .340239
   8.85509   8.85509      1.00  2.224924   .339769
   8.85498   8.85498      1.00  2.222404   .340929
   8.85487   8.85487      1.00  2.218784   .339079
   8.85477   8.85477      1.00  2.218594   .337969
   8.85466   8.85466      1.00  2.216054   .337299
   8.85455   8.85455      1.00  2.218734   .338479
   8.85444   8.85444      1.00  2.221534   .338859
   8.85433   8.85433      1.00  2.219544   .337079
   8.85422   8.85422      1.00  2.221754   .337969
   8.85411   8.85411      1.00  2.209614   .337099
   8.85399   8.85399      1.00  2.222854   .338239
   8.85388   8.85388      1.00  2.220704   .337069
   8.85376   8.85376      1.00  2.218134   .339819
   8.85365   8.85365      1.00  2.221334   .342899
   8.85353   8.85353      1.00  2.220294   .340769
   8.85341   8.85341      1.00  2.217814   .339539
   8.85330   8.85330      1.00  2.218694   .338849
   8.85318   8.85318      1.00  2.217134   .337409
   8.85307   8.85307      1.00  2.216224   .338759
   8.85296   8.85296      1.00  2.217434   .340269
   8.85285   8.85285      1.00  2.218694   .337669
   8.85273   8.85273      1.00  2.217364   .337569
   8.85261   8.85261      1.00  2.206174   .334259
   8.85249   8.85249      1.00  2.217074   .337709
   8.85238   8.85238      1.00  2.213264   .336919
   8.85227   8.85227      1.00  2.216434   .336469
   8.85216   8.85216      1.00  2.214664   .337559
   8.85205   8.85205      1.00  2.214154   .337489
   8.85194   8.85194      1.00  2.218104   .338469
   8.85183   8.85183      1.00  2.218994   .337059
   8.85172   8.85172      1.00  2.218104   .336869
   8.85161   8.85161      1.00  2.217314   .337969
   8.85150   8.85150      1.00  2.218394   .338489
   8.85139   8.85139      1.00  2.216134   .340739
   8.85127   8.85127      1.00  2.215784   .339399
   8.85116   8.85116      1.00  2.216084   .337089
   8.85106   8.85106      1.00  2.199944   .334299
   8.85094   8.85094      1.00  2.214634   .335519
   8.85082   8.85082      1.00  2.213784   .334569
   8.85071   8.85071      1.00  2.214444   .335379
   8.85060   8.85060      1.00  2.217994   .336879
   8.85047   8.85047      1.00  2.215474   .336419
   8.85035   8.85035      1.00  2.217424   .337039
   8.85024   8.85024      1.00  2.211314   .334179
   8.85012   8.85012      1.00  2.214924   .336709
   8.84999   8.84999      1.00  2.214064   .334379
   8.84988   8.84988      1.00  2.212764   .335169
   8.84977   8.84977      1.00  2.214324   .336179
   8.84965   8.84965      1.00  2.210994   .335659
   8.84953   8.84953      1.00  2.212584   .333629
   8.84941   8.84941      1.00  2.199044   .333709
   8.84930   8.84930      1.00  2.216414   .334909
   8.84919   8.84919      1.00  2.216914   .336249
   8.84907   8.84907      1.00  2.216254   .336259
   8.84896   8.84896      1.00  2.214354   .334159
   8.84885   8.84885      1.00  2.214134   .335019
   8.84874   8.84874      1.00  2.213544   .334449
   8.84863   8.84863      1.00  2.213344   .332779
   8.84852   8.84852      1.00  2.213374   .334879
   8.84842   8.84842      1.00  2.211114   .332629
   8.84830   8.84830      1.00  2.210504   .333129
   8.84819   8.84819      1.00  2.214994   .335549
   8.84808   8.84808      1.00  2.213734   .335049
   8.84797   8.84797      1.00  2.216864   .335979
   8.84786   8.84786      1.00  2.209884   .334699
   8.84774   8.84774      1.00  2.212254   .335139
   8.84763   8.84763      1.00  2.212614   .334599
   8.84753   8.84753      1.00  2.211814   .335109
   8.84742   8.84742      1.00  2.214014   .336009
   8.84730   8.84730      1.00  2.212404   .335259
   8.84719   8.84719      1.00  2.211954   .335739
   8.84709   8.84709      1.00  2.212504   .335309
   8.84698   8.84698      1.00  2.216494   .334789
   8.84687   8.84687      1.00  2.216334   .334259
   8.84676   8.84676      1.00  2.213744   .334929
   8.84665   8.84665      1.00  2.214154   .334159
   8.84655   8.84655      1.00  2.211734   .335659
   8.84644   8.84644      1.00  2.212584   .334259
   8.84633   8.84633      1.00  2.198044   .333569
   8.84623   8.84623      1.00  2.212014   .335719
   8.84613   8.84613      1.00  2.211544   .336079
   8.84602   8.84602      1.00  2.214024   .335489
   8.84592   8.84592      1.00  2.214094   .336849
   8.84582   8.84582      1.00  2.215704   .337359
   8.84571   8.84571      1.00  2.217354   .338459
   8.84561   8.84561      1.00  2.217724   .338019
   8.84550   8.84550      1.00  2.216204   .338359
   8.84541   8.84541      1.00  2.214214   .338259
   8.84531   8.84531      1.00  2.212794   .338159
   8.84520   8.84520      1.00  2.212514   .339229
   8.84509   8.84509      1.00  2.213834   .339609
   8.84499   8.84499      1.00  2.214754   .338699
   8.84488   8.84488      1.00  2.213864   .339219
   8.84477   8.84477      1.00  2.200384   .339409
   8.84466   8.84466      1.00  2.214714   .342279
   8.84456   8.84456      1.00  2.215574   .340799
   8.84445   8.84445      1.00  2.214874   .339309
   8.84434   8.84434      1.00  2.215464   .341839
   8.84423   8.84423      1.00  2.210584   .341309
   8.84412   8.84412      1.00  2.211764   .339389
   8.84401   8.84401      1.00  2.214244   .340439
   8.84389   8.84389      1.00  2.211844   .343099
   8.84377   8.84377      1.00  2.215794   .341929
   8.84366   8.84366      1.00  2.216974   .342969
   8.84354   8.84354      1.00  2.217974   .343759
   8.84342   8.84342      1.00  2.215214   .341959
   8.84331   8.84331      1.00  2.213824   .341119
   8.84319   8.84319      1.00  2.207554   .337909
   8.84308   8.84308      1.00  2.215334   .338059
   8.84296   8.84296      1.00  2.214844   .338709
   8.84284   8.84284      1.00  2.213454   .338789
   8.84273   8.84273      1.00  2.212874   .339769
   8.84262   8.84262      1.00  2.214004   .338819
   8.84250   8.84250      1.00  2.214024   .339649
   8.84239   8.84239      1.00  2.214374   .340429
   8.84228   8.84228      1.00  2.218284   .341809
   8.84217   8.84217      1.00  2.214504   .342169
   8.84205   8.84205      1.00  2.212724   .339809
   8.84194   8.84194      1.00  2.209024   .337729
   8.84184   8.84184      1.00  2.214144   .339359
   8.84173   8.84173      1.00  2.214934   .338519
   8.84162   8.84162      1.00  2.215414   .339589
   8.84150   8.84150      1.00  2.198694   .336879
   8.84139   8.84139      1.00  2.211714   .339239
   8.84128   8.84128      1.00  2.215424   .341329
   8.84117   8.84117      1.00  2.215654   .340759
   8.84105   8.84105      1.00  2.219474   .342429
   8.84094   8.84094      1.00  2.213734   .343629
   8.84083   8.84083      1.00  2.215624   .341499
   8.84071   8.84071      1.00  2.213594   .340619
   8.84059   8.84059      1.00  2.213464   .340149
   8.84048   8.84048      1.00  2.210244   .343749
   8.84036   8.84036      1.00  2.214584   .341279
   8.84024   8.84024      1.00  2.212564   .342109
   8.84012   8.84012      1.00  2.212854   .340929
   8.84000   8.84000      1.00  2.211244   .343769
   8.83989   8.83989      1.00  2.203554   .341549
   8.83977   8.83977      1.00  2.214124   .342559
   8.83965   8.83965      1.00  2.217944   .342899
   8.83954   8.83954      1.00  2.214064   .343039
   8.83943   8.83943      1.00  2.217504   .343489
   8.83932   8.83932      1.00  2.213924   .342899
   8.83920   8.83920      1.00  2.215434   .342389
   8.83908   8.83908      1.00  2.218354   .343719
   8.83897   8.83897      1.00  2.215434   .345049
   8.83885   8.83885      1.00  2.217724   .345729
   8.83874   8.83874      1.00  2.217174   .345909
   8.83863   8.83863      1.00  2.217464   .347879
   8.83852   8.83852      1.00  2.217674   .345569
   8.83841   8.83841      1.00  2.220234   .344869
   8.83830   8.83830      1.00  2.202484   .344649
   8.83819   8.83819      1.00  2.214624   .348609
   8.83809   8.83809      1.00  2.216864   .347319
   8.83797   8.83797      1.00  2.216874   .345919
   8.83785   8.83785      1.00  2.217464   .346119
   8.83775   8.83775      1.00  2.218844   .348029
   8.83765   8.83765      1.00  2.216664   .349069
   8.83753   8.83753      1.00  2.217184   .348249
   8.83742   8.83742      1.00  2.218634   .347849
   8.83731   8.83731      1.00  2.220104   .352599
   8.83721   8.83721      1.00  2.216874   .352489
   8.83709   8.83709      1.00  2.217704   .353739
   8.83698   8.83698      1.00  2.217134   .355179
   8.83687   8.83687      1.00  2.213794   .352819
   8.83677   8.83677      1.00  2.216304   .352639
   8.83666   8.83666      1.00  2.210694   .352309
   8.83655   8.83655      1.00  2.220214   .353569
   8.83645   8.83645      1.00  2.219484   .352979
   8.83634   8.83634      1.00  2.219224   .351669
   8.83624   8.83624      1.00  2.221814   .351359
   8.83613   8.83613      1.00  2.218424   .352859
   8.83603   8.83603      1.00  2.218284   .353559
   8.83593   8.83593      1.00  2.217324   .352549
   8.83582   8.83582      1.00  2.218254   .354299
   8.83571   8.83571      1.00  2.215294   .352399
   8.83562   8.83562      1.00  2.218004   .353319
   8.83552   8.83552      1.00  2.216124   .353049
   8.83542   8.83542      1.00  2.218894   .352759
   8.83531   8.83531      1.00  2.208144   .350009
   8.83520   8.83520      1.00  2.221104   .353169
   8.83510   8.83510      1.00  2.219184   .352989
   8.83500   8.83500      1.00  2.221114   .353989
   8.83489   8.83489      1.00  2.218654   .355359
   8.83478   8.83478      1.00  2.218574   .356499
   8.83468   8.83468      1.00  2.214514   .354229
   8.83457   8.83457      1.00  2.216454   .354349
   8.83446   8.83446      1.00  2.218254   .354139
   8.83435   8.83435      1.00  2.220394   .354179
   8.83424   8.83424      1.00  2.218054   .355589
   8.83413   8.83413      1.00  2.215974   .354829
   8.83401   8.83401      1.00  2.218704   .354569
   8.83390   8.83390      1.00  2.201814   .351589
   8.83378   8.83378      1.00  2.214934   .356999
   8.83366   8.83366      1.00  2.215224   .357169
   8.83355   8.83355      1.00  2.215314   .358169
   8.83343   8.83343      1.00  2.214884   .357449
   8.83332   8.83332      1.00  2.216214   .358369
   8.83320   8.83320      1.00  2.215134   .359349
   8.83309   8.83309      1.00  2.216854   .359979
   8.83298   8.83298      1.00  2.220054   .360259
   8.83286   8.83286      1.00  2.214114   .359179
   8.83274   8.83274      1.00  2.217304   .361069
   8.83262   8.83262      1.00  2.218074   .361649
   8.83251   8.83251      1.00  2.205724   .360039
   8.83240   8.83240      1.00  2.212734   .360669
   8.83229   8.83229      1.00  2.208554   .360049
   8.83217   8.83217      1.00  2.217634   .361109
   8.83207   8.83207      1.00  2.216754   .363159
   8.83196   8.83196      1.00  2.217214   .360499
   8.83185   8.83185      1.00  2.216434   .360209
   8.83173   8.83173      1.00  2.220024   .362609
   8.83163   8.83163      1.00  2.219014   .364939
   8.83152   8.83152      1.00  2.218614   .364049
   8.83141   8.83141      1.00  2.217524   .362489
   8.83129   8.83129      1.00  2.215364   .360519
   8.83118   8.83118      1.00  2.216754   .358759
   8.83108   8.83108      1.00  2.215834   .360409
   8.83096   8.83096      1.00  2.217814   .359689
   8.83084   8.83084      1.00  2.208434   .361269
   8.83073   8.83073      1.00  2.216834   .362039
   8.83062   8.83062      1.00  2.217914   .361869
   8.83050   8.83050      1.00  2.219964   .363589
   8.83037   8.83037      1.00  2.218794   .362999
   8.83026   8.83026      1.00  2.216364   .362689
   8.83014   8.83014      1.00  2.218874   .363029
   8.83002   8.83002      1.00  2.214674   .361539
   8.82990   8.82990      1.00  2.216934   .363069
   8.82979   8.82979      1.00  2.215034   .363559
   8.82967   8.82967      1.00  2.214624   .364149
   8.82955   8.82955      1.00  2.214654   .362409
   8.82944   8.82944      1.00  2.217434   .362299
   8.82933   8.82933      1.00  2.217094   .365069
   8.82921   8.82921      1.00  2.203844   .362099
   8.82910   8.82910      1.00  2.213014   .364199
   8.82898   8.82898      1.00  2.214694   .366089
   8.82888   8.82888      1.00  2.217474   .365959
   8.82877   8.82877      1.00  2.216414   .366539
   8.82866   8.82866      1.00  2.215794   .365589
   8.82855   8.82855      1.00  2.215444   .365609
   8.82844   8.82844      1.00  2.218094   .364299
   8.82833   8.82833      1.00  2.217974   .365939
   8.82821   8.82821      1.00  2.216274   .366619
   8.82810   8.82810      1.00  2.219334   .368789
   8.82800   8.82800      1.00  2.216064   .366789
   8.82788   8.82788      1.00  2.217084   .368589
   8.82776   8.82776      1.00  2.215404   .368819
   8.82765   8.82765      1.00  2.203464   .366209
   8.82755   8.82755      1.00  2.215494   .367729
   8.82745   8.82745      1.00  2.217604   .369349
   8.82734   8.82734      1.00  2.214764   .367369
   8.82723   8.82723      1.00  2.216284   .366699
   8.82712   8.82712      1.00  2.215484   .367439
   8.82701   8.82701      1.00  2.216214   .365229
   8.82690   8.82690      1.00  2.218534   .366869
   8.82678   8.82678      1.00  2.217644   .365919
   8.82668   8.82668      1.00  2.217374   .365959
   8.82658   8.82658      1.00  2.213784   .366489
   8.82647   8.82647      1.00  2.215674   .366129
   8.82636   8.82636      1.00  2.215924   .365959
   8.82626   8.82626      1.00  2.214414   .366479
   8.82616   8.82616      1.00  2.204354   .367389
   8.82606   8.82606      1.00  2.215904   .367239
   8.82595   8.82595      1.00  2.217424   .366619
   8.82585   8.82585      1.00  2.219374   .369009
   8.82575   8.82575      1.00  2.218814   .368339
   8.82564   8.82564      1.00  2.216204   .364419
   8.82554   8.82554      1.00  2.215654   .366779
   8.82544   8.82544      1.00  2.215544   .367559
   8.82534   8.82534      1.00  2.214254   .365569
   8.82523   8.82523      1.00  2.205014   .365709
   8.82512   8.82512      1.00  2.215094   .366119
   8.82502   8.82502      1.00  2.215244   .367049
   8.82493   8.82493      1.00  2.218984   .366889
   8.82481   8.82481      1.00  2.219604   .366829
   8.82470   8.82470      1.00  2.206024   .366009
   8.82459   8.82459      1.00  2.218384   .367239
   8.82449   8.82449      1.00  2.220794   .367829
   8.82438   8.82438      1.00  2.216984   .367559
   8.82426   8.82426      1.00  2.216644   .369099
   8.82416   8.82416      1.00  2.219504   .368199
   8.82405   8.82405      1.00  2.216424   .368689
   8.82393   8.82393      1.00  2.215984   .369769
   8.82381   8.82381      1.00  2.218574   .369209
   8.82370   8.82370      1.00  2.218234   .366809
   8.82359   8.82359      1.00  2.218574   .369229
   8.82346   8.82346      1.00  2.219404   .369649
   8.82334   8.82334      1.00  2.218284   .370579
   8.82323   8.82323      1.00  2.215294   .371169
   8.82312   8.82312      1.00  2.203354   .370879
   8.82300   8.82300      1.00  2.215074   .372029
   8.82288   8.82288      1.00  2.213184   .372119
   8.82277   8.82277      1.00  2.215334   .371889
   8.82265   8.82265      1.00  2.218884   .371119
   8.82254   8.82254      1.00  2.214124   .371009
   8.82242   8.82242      1.00  2.219244   .371949
   8.82231   8.82231      1.00  2.219034   .372459
   8.82220   8.82220      1.00  2.216164   .370739
   8.82209   8.82209      1.00  2.217424   .369789
   8.82198   8.82198      1.00  2.217814   .370839
   8.82188   8.82188      1.00  2.216274   .369309
   8.82177   8.82177      1.00  2.211564   .368799
   8.82165   8.82165      1.00  2.211244   .368459
   8.82154   8.82154      1.00  2.209964   .369529
   8.82143   8.82143      1.00  2.216254   .371149
   8.82132   8.82132      1.00  2.217264   .372119
   8.82120   8.82120      1.00  2.216934   .371289
   8.82109   8.82109      1.00  2.213964   .370549
   8.82098   8.82098      1.00  2.216734   .369619
   8.82087   8.82087      1.00  2.214534   .369399
   8.82075   8.82075      1.00  2.213204   .369469
   8.82063   8.82063      1.00  2.211424   .369819
   8.82052   8.82052      1.00  2.209744   .371269
   8.82040   8.82040      1.00  2.211324   .372069
   8.82027   8.82027      1.00  2.215064   .371919
   8.82016   8.82016      1.00  2.216104   .371669
   8.82005   8.82005      1.00  2.214124   .369889
   8.81993   8.81993      1.00  2.207184   .369789
   8.81981   8.81981      1.00  2.215784   .372109
   8.81968   8.81968      1.00  2.212414   .370699
   8.81957   8.81957      1.00  2.213784   .370729
   8.81946   8.81946      1.00  2.211244   .368249
   8.81934   8.81934      1.00  2.214394   .367049
   8.81922   8.81922      1.00  2.211404   .368299
   8.81912   8.81912      1.00  2.212644   .367589
   8.81900   8.81900      1.00  2.212974   .370729
   8.81888   8.81888      1.00  2.208974   .366239
   8.81877   8.81877      1.00  2.217744   .369099
   8.81866   8.81866      1.00  2.211544   .367409
   8.81856   8.81856      1.00  2.214674   .369539
   8.81845   8.81845      1.00  2.207534   .370319
   8.81833   8.81833      1.00  2.201624   .366859
   8.81823   8.81823      1.00  2.213474   .368449
   8.81812   8.81812      1.00  2.211654   .365809
   8.81800   8.81800      1.00  2.214894   .366889
   8.81788   8.81788      1.00  2.208974   .366599
   8.81778   8.81778      1.00  2.212054   .365849
   8.81767   8.81767      1.00  2.214564   .368379
   8.81756   8.81756      1.00  2.215604   .366939
   8.81745   8.81745      1.00  2.214574   .366579
   8.81734   8.81734      1.00  2.210894   .366439
   8.81728   8.81728      1.00  2.210794   .367029
