# Supplementary material for: Direct Observation of Palladium Leaching from Pd/C by a Simple Method: X-ray Absorption Spectroscopy of Heterogeneous Mixtures
Source: ACS Omega. 2023 Jun 7;8(24):21787–92. doi: 10.1021/acsomega.3c01343 (PMC10286095; doi:10.1021/acsomega.3c01343)
Supplement: Supplementary file 2 — ao3c01343_si_002.zip [file ao3c01343_si_002.zip › Figure 7,8/22_RK_AirOx_25C_05N_slow_HCl_30min_45.qd]

  9809     KEK-PF   NW10A
 _slow_HCl_30min 20.12.12 7:13: - 20.12.12 7:13: Serial#KEKPF-NW10A_047965
 22_RK_AirOx_25C_05N_slow_HCl_30min                                              
 Ring :   6.5 GeV    50.1 mA -   50.1 mA
 Mono :   Si(311)       D=  1.63747 A    Initial angle=  9.00023 deg
 NW10A     Transmission( 2)   Repetition= 45     Points= 1654
 Param file : QXAFS(SYNC)     angle axis (*)     Block =    1

 Block      Init-Ang  Final-Ang     Step/deg     Time/s       Num
     1        9.00023   8.81728          ***       1.00      1654
 Ortec(-1)     NDCH = 3
  Angle(c)  Angle(o)    time/s         2         3
      Mode         0         0         1         2
    Offset         0         0    .00492    .00311
   9.00023   9.00023      1.00  2.308184  2.129219
   9.00013   9.00013      1.00  2.312284  2.134329
   9.00002   9.00002      1.00  2.308674  2.128549
   8.99990   8.99990      1.00  2.314224  2.134629
   8.99979   8.99979      1.00  2.298794  2.121449
   8.99968   8.99968      1.00  2.315314  2.137599
   8.99957   8.99957      1.00  2.313624  2.138609
   8.99945   8.99945      1.00  2.316384  2.137379
   8.99934   8.99934      1.00  2.314114  2.133679
   8.99923   8.99923      1.00  2.313764  2.136429
   8.99912   8.99912      1.00  2.312904  2.137539
   8.99901   8.99901      1.00  2.312414  2.135619
   8.99891   8.99891      1.00  2.314214  2.137129
   8.99880   8.99880      1.00  2.313624  2.137119
   8.99869   8.99869      1.00  2.313304  2.138819
   8.99857   8.99857      1.00  2.312004  2.134379
   8.99847   8.99847      1.00  2.313424  2.139229
   8.99836   8.99836      1.00  2.306494  2.131489
   8.99825   8.99825      1.00  2.306534  2.132939
   8.99814   8.99814      1.00  2.310204  2.136029
   8.99803   8.99803      1.00  2.310664  2.137029
   8.99793   8.99793      1.00  2.311744  2.137649
   8.99781   8.99781      1.00  2.315404  2.143429
   8.99771   8.99771      1.00  2.311664  2.139749
   8.99760   8.99760      1.00  2.313004  2.144769
   8.99749   8.99749      1.00  2.313054  2.146759
   8.99738   8.99738      1.00  2.311884  2.141399
   8.99727   8.99727      1.00  2.310654  2.139189
   8.99717   8.99717      1.00  2.312034  2.142159
   8.99706   8.99706      1.00  2.308824  2.136489
   8.99695   8.99695      1.00  2.308954  2.138419
   8.99684   8.99684      1.00  2.294274  2.087399
   8.99674   8.99674      1.00  2.308484  2.136699
   8.99664   8.99664      1.00  2.308524  2.135069
   8.99653   8.99653      1.00  2.310554  2.142209
   8.99642   8.99642      1.00  2.314434  2.146809
   8.99632   8.99632      1.00  2.311454  2.143099
   8.99622   8.99622      1.00  2.308174  2.138859
   8.99611   8.99611      1.00  2.308184  2.139549
   8.99600   8.99600      1.00  2.308574  2.138769
   8.99590   8.99590      1.00  2.307414  2.140469
   8.99581   8.99581      1.00  2.308854  2.143939
   8.99570   8.99570      1.00  2.306974  2.137399
   8.99560   8.99560      1.00  2.307804  2.141519
   8.99550   8.99550      1.00  2.306874  2.141919
   8.99540   8.99540      1.00  2.294614  2.130709
   8.99530   8.99530      1.00  2.308524  2.143519
   8.99519   8.99519      1.00  2.307464  2.143609
   8.99509   8.99509      1.00  2.308794  2.144969
   8.99499   8.99499      1.00  2.305064  2.141589
   8.99489   8.99489      1.00  2.306944  2.142559
   8.99478   8.99478      1.00  2.304384  2.141739
   8.99467   8.99467      1.00  2.305234  2.141519
   8.99457   8.99457      1.00  2.306924  2.141239
   8.99446   8.99446      1.00  2.303114  2.141099
   8.99435   8.99435      1.00  2.304734  2.141409
   8.99424   8.99424      1.00  2.308614  2.146689
   8.99413   8.99413      1.00  2.306584  2.143639
   8.99402   8.99402      1.00  2.305374  2.142189
   8.99390   8.99390      1.00  2.292134  2.132879
   8.99378   8.99378      1.00  2.305404  2.140849
   8.99368   8.99368      1.00  2.303224  2.141669
   8.99357   8.99357      1.00  2.304714  2.145799
   8.99345   8.99345      1.00  2.304564  2.145879
   8.99334   8.99334      1.00  2.304874  2.142469
   8.99322   8.99322      1.00  2.304504  2.145579
   8.99310   8.99310      1.00  2.304894  2.144329
   8.99299   8.99299      1.00  2.305594  2.145639
   8.99287   8.99287      1.00  2.302854  2.144069
   8.99277   8.99277      1.00  2.307544  2.149729
   8.99265   8.99265      1.00  2.302184  2.146269
   8.99254   8.99254      1.00  2.300504  2.142599
   8.99244   8.99244      1.00  2.295524  2.137669
   8.99233   8.99233      1.00  2.296894  2.140179
   8.99221   8.99221      1.00  2.299914  2.143529
   8.99210   8.99210      1.00  2.301114  2.144399
   8.99199   8.99199      1.00  2.304234  2.146149
   8.99189   8.99189      1.00  2.302894  2.147519
   8.99178   8.99178      1.00  2.305674  2.145269
   8.99167   8.99167      1.00  2.307274  2.147669
   8.99156   8.99156      1.00  2.302234  2.146099
   8.99145   8.99145      1.00  2.301824  2.144849
   8.99134   8.99134      1.00  2.300364  2.143969
   8.99123   8.99123      1.00  2.299684  2.143089
   8.99111   8.99111      1.00  2.301934  2.145319
   8.99100   8.99100      1.00  2.303334  2.150119
   8.99089   8.99089      1.00  2.300714  2.147779
   8.99077   8.99077      1.00  2.286884  2.135349
   8.99066   8.99066      1.00  2.304274  2.150759
   8.99055   8.99055      1.00  2.303204  2.149299
   8.99043   8.99043      1.00  2.300614  2.147649
   8.99031   8.99031      1.00  2.303284  2.148969
   8.99020   8.99020      1.00  2.300614  2.145829
   8.99009   8.99009      1.00  2.298764  2.147869
   8.98997   8.98997      1.00  2.298614  2.145299
   8.98984   8.98984      1.00  2.298954  2.149519
   8.98973   8.98973      1.00  2.297794  2.146949
   8.98961   8.98961      1.00  2.301774  2.149489
   8.98949   8.98949      1.00  2.303314  2.155809
   8.98938   8.98938      1.00  2.302334  2.150999
   8.98927   8.98927      1.00  2.302994  2.152859
   8.98916   8.98916      1.00  2.284334  2.135919
   8.98905   8.98905      1.00  2.297274  2.150419
   8.98892   8.98892      1.00  2.299334  2.151689
   8.98882   8.98882      1.00  2.299494  2.153349
   8.98872   8.98872      1.00  2.298064  2.149829
   8.98860   8.98860      1.00  2.298984  2.152759
   8.98848   8.98848      1.00  2.298454  2.150559
   8.98838   8.98838      1.00  2.297374  2.148479
   8.98827   8.98827      1.00  2.303314  2.157959
   8.98816   8.98816      1.00  2.299854  2.154549
   8.98805   8.98805      1.00  2.300374  2.155919
   8.98795   8.98795      1.00  2.297334  2.152469
   8.98784   8.98784      1.00  2.295964  2.154289
   8.98772   8.98772      1.00  2.295304  2.151339
   8.98761   8.98761      1.00  2.281884  2.138619
   8.98750   8.98750      1.00  2.299384  2.154759
   8.98740   8.98740      1.00  2.295984  2.150899
   8.98728   8.98728      1.00  2.298114  2.151789
   8.98717   8.98717      1.00  2.298304  2.148949
   8.98706   8.98706      1.00  2.301474  2.152739
   8.98696   8.98696      1.00  2.299374  2.154979
   8.98684   8.98684      1.00  2.298964  2.153759
   8.98674   8.98674      1.00  2.295334  2.146329
   8.98664   8.98664      1.00  2.290994  2.146179
   8.98653   8.98653      1.00  2.295164  2.147259
   8.98642   8.98642      1.00  2.294154  2.148789
   8.98631   8.98631      1.00  2.298434  2.152319
   8.98621   8.98621      1.00  2.280514  2.140339
   8.98611   8.98611      1.00  2.298104  2.153559
   8.98601   8.98601      1.00  2.298484  2.144069
   8.98590   8.98590      1.00  2.295894  2.149519
   8.98580   8.98580      1.00  2.296144  2.153089
   8.98570   8.98570      1.00  2.297474  2.149069
   8.98560   8.98560      1.00  2.294114  2.151319
   8.98549   8.98549      1.00  2.296974  2.151049
   8.98539   8.98539      1.00  2.292994  2.152799
   8.98529   8.98529      1.00  2.292934  2.152639
   8.98518   8.98518      1.00  2.295684  2.152819
   8.98507   8.98507      1.00  2.294544  2.155209
   8.98497   8.98497      1.00  2.296174  2.154699
   8.98487   8.98487      1.00  2.298754  2.158489
   8.98476   8.98476      1.00  2.290334  2.146939
   8.98466   8.98466      1.00  2.292414  2.148279
   8.98455   8.98455      1.00  2.295084  2.151119
   8.98444   8.98444      1.00  2.293634  2.155509
   8.98433   8.98433      1.00  2.289804  2.146239
   8.98421   8.98421      1.00  2.292234  2.149909
   8.98411   8.98411      1.00  2.292524  2.152299
   8.98400   8.98400      1.00  2.293734  2.152959
   8.98388   8.98388      1.00  2.292694  2.153129
   8.98377   8.98377      1.00  2.294814  2.149829
   8.98366   8.98366      1.00  2.296614  2.153189
   8.98354   8.98354      1.00  2.292414  2.150459
   8.98342   8.98342      1.00  2.293464  2.151939
   8.98331   8.98331      1.00  2.291954  2.142349
   8.98319   8.98319      1.00  2.275164  2.132289
   8.98307   8.98307      1.00  2.291624  2.150279
   8.98296   8.98296      1.00  2.292584  2.150519
   8.98284   8.98284      1.00  2.292284  2.149269
   8.98273   8.98273      1.00  2.296084  2.153089
   8.98262   8.98262      1.00  2.292424  2.148309
   8.98251   8.98251      1.00  2.292944  2.145579
   8.98239   8.98239      1.00  2.294514  2.159199
   8.98227   8.98227      1.00  2.295044  2.160399
   8.98217   8.98217      1.00  2.290454  2.156419
   8.98206   8.98206      1.00  2.289344  2.156689
   8.98194   8.98194      1.00  2.290044  2.158099
   8.98183   8.98183      1.00  2.288534  2.154849
   8.98173   8.98173      1.00  2.289884  2.154979
   8.98162   8.98162      1.00  2.291404  2.156309
   8.98151   8.98151      1.00  2.277114  2.148339
   8.98140   8.98140      1.00  2.291874  2.160919
   8.98129   8.98129      1.00  2.292114  2.160359
   8.98117   8.98117      1.00  2.294164  2.160329
   8.98106   8.98106      1.00  2.292704  2.155759
   8.98095   8.98095      1.00  2.288574  2.155239
   8.98083   8.98083      1.00  2.291624  2.160049
   8.98071   8.98071      1.00  2.288094  2.156899
   8.98060   8.98060      1.00  2.289814  2.156429
   8.98048   8.98048      1.00  2.289244  2.155569
   8.98037   8.98037      1.00  2.289374  2.156229
   8.98025   8.98025      1.00  2.291294  2.156909
   8.98013   8.98013      1.00  2.291954  2.156789
   8.98002   8.98002      1.00  2.287294  2.152569
   8.97990   8.97990      1.00  2.281374  2.142769
   8.97978   8.97978      1.00  2.289614  2.154539
   8.97966   8.97966      1.00  2.285584  2.150619
   8.97955   8.97955      1.00  2.287344  2.152349
   8.97943   8.97943      1.00  2.283604  2.149809
   8.97932   8.97932      1.00  2.283754  2.150529
   8.97920   8.97920      1.00  2.287534  2.151929
   8.97910   8.97910      1.00  2.288894  2.155789
   8.97898   8.97898      1.00  2.289254  2.155569
   8.97887   8.97887      1.00  2.288794  2.151769
   8.97876   8.97876      1.00  2.287654  2.153659
   8.97865   8.97865      1.00  2.288934  2.158229
   8.97854   8.97854      1.00  2.282204  2.152249
   8.97843   8.97843      1.00  2.283754  2.152569
   8.97832   8.97832      1.00  2.269694  2.141099
   8.97822   8.97822      1.00  2.284174  2.156779
   8.97810   8.97810      1.00  2.287774  2.159359
   8.97799   8.97799      1.00  2.288404  2.159749
   8.97788   8.97788      1.00  2.285924  2.158579
   8.97777   8.97777      1.00  2.286344  2.159459
   8.97766   8.97766      1.00  2.288234  2.161079
   8.97754   8.97754      1.00  2.282124  2.157339
   8.97743   8.97743      1.00  2.280584  2.151919
   8.97732   8.97732      1.00  2.282424  2.153629
   8.97722   8.97722      1.00  2.280414  2.155209
   8.97711   8.97711      1.00  2.281484  2.152069
   8.97700   8.97700      1.00  2.280644  2.153829
   8.97689   8.97689      1.00  2.267954  2.143109
   8.97679   8.97679      1.00  2.283714  2.156019
   8.97668   8.97668      1.00  2.285414  2.159809
   8.97657   8.97657      1.00  2.287344  2.160859
   8.97646   8.97646      1.00  2.283324  2.158609
   8.97636   8.97636      1.00  2.280864  2.153719
   8.97625   8.97625      1.00  2.279334  2.153979
   8.97615   8.97615      1.00  2.278744  2.152309
   8.97605   8.97605      1.00  2.277414  2.158629
   8.97595   8.97595      1.00  2.275534  2.153449
   8.97584   8.97584      1.00  2.277864  2.153469
   8.97574   8.97574      1.00  2.276134  2.155009
   8.97564   8.97564      1.00  2.278634  2.155799
   8.97553   8.97553      1.00  2.270924  2.149989
   8.97543   8.97543      1.00  2.276354  2.154339
   8.97533   8.97533      1.00  2.278924  2.156049
   8.97522   8.97522      1.00  2.275634  2.150979
   8.97512   8.97512      1.00  2.275994  2.149899
   8.97502   8.97502      1.00  2.273874  2.152909
   8.97491   8.97491      1.00  2.271244  2.148449
   8.97481   8.97481      1.00  2.271814  2.149319
   8.97471   8.97471      1.00  2.274024  2.153949
   8.97460   8.97460      1.00  2.275234  2.156929
   8.97448   8.97448      1.00  2.272224  2.156089
   8.97437   8.97437      1.00  2.278284  2.156489
   8.97426   8.97426      1.00  2.273454  2.154759
   8.97415   8.97415      1.00  2.272544  2.154949
   8.97403   8.97403      1.00  2.255654  2.138049
   8.97393   8.97393      1.00  2.265434  2.146569
   8.97382   8.97382      1.00  2.268304  2.149079
   8.97370   8.97370      1.00  2.265964  2.149929
   8.97358   8.97358      1.00  2.269654  2.151639
   8.97346   8.97346      1.00  2.269174  2.152609
   8.97335   8.97335      1.00  2.273474  2.153589
   8.97323   8.97323      1.00  2.267764  2.151739
   8.97311   8.97311      1.00  2.266034  2.146579
   8.97300   8.97300      1.00  2.266514  2.147359
   8.97289   8.97289      1.00  2.265104  2.147769
   8.97278   8.97278      1.00  2.265344  2.146279
   8.97266   8.97266      1.00  2.263254  2.144309
   8.97255   8.97255      1.00  2.263024  2.146939
   8.97244   8.97244      1.00  2.261844  2.143499
   8.97232   8.97232      1.00  2.251074  2.132479
   8.97220   8.97220      1.00  2.260604  2.142529
   8.97210   8.97210      1.00  2.264584  2.146419
   8.97199   8.97199      1.00  2.268154  2.150449
   8.97188   8.97188      1.00  2.263164  2.148199
   8.97176   8.97176      1.00  2.260804  2.142739
   8.97166   8.97166      1.00  2.260204  2.149069
   8.97155   8.97155      1.00  2.258494  2.142069
   8.97144   8.97144      1.00  2.253314  2.137239
   8.97133   8.97133      1.00  2.249754  2.133709
   8.97122   8.97122      1.00  2.258874  2.142699
   8.97111   8.97111      1.00  2.260064  2.143519
   8.97099   8.97099      1.00  2.261664  2.142739
   8.97087   8.97087      1.00  2.254994  2.138989
   8.97076   8.97076      1.00  2.245554  2.129969
   8.97065   8.97065      1.00  2.259734  2.140919
   8.97053   8.97053      1.00  2.254554  2.142519
   8.97041   8.97041      1.00  2.251884  2.136469
   8.97029   8.97029      1.00  2.254624  2.139309
   8.97018   8.97018      1.00  2.255054  2.141549
   8.97006   8.97006      1.00  2.252304  2.136889
   8.96994   8.96994      1.00  2.252014  2.141539
   8.96983   8.96983      1.00  2.252084  2.137429
   8.96971   8.96971      1.00  2.255004  2.141529
   8.96960   8.96960      1.00  2.256864  2.143759
   8.96947   8.96947      1.00  2.250724  2.138129
   8.96936   8.96936      1.00  2.255724  2.142519
   8.96925   8.96925      1.00  2.253504  2.140629
   8.96914   8.96914      1.00  2.228304  2.116439
   8.96903   8.96903      1.00  2.244654  2.130929
   8.96891   8.96891      1.00  2.248624  2.137459
   8.96881   8.96881      1.00  2.246784  2.137619
   8.96869   8.96869      1.00  2.246104  2.137209
   8.96858   8.96858      1.00  2.251994  2.144479
   8.96847   8.96847      1.00  2.258064  2.147779
   8.96836   8.96836      1.00  2.250504  2.143979
   8.96826   8.96826      1.00  2.252674  2.140879
   8.96815   8.96815      1.00  2.249144  2.137369
   8.96804   8.96804      1.00  2.244624  2.135939
   8.96793   8.96793      1.00  2.252384  2.143349
   8.96782   8.96782      1.00  2.245074  2.136009
   8.96770   8.96770      1.00  2.230344  2.121319
   8.96759   8.96759      1.00  2.248644  2.141599
   8.96749   8.96749      1.00  2.253314  2.145859
   8.96737   8.96737      1.00  2.244834  2.136989
   8.96726   8.96726      1.00  2.251304  2.146919
   8.96716   8.96716      1.00  2.254364  2.149009
   8.96705   8.96705      1.00  2.251154  2.145109
   8.96694   8.96694      1.00  2.248644  2.143959
   8.96683   8.96683      1.00  2.241924  2.138629
   8.96672   8.96672      1.00  2.240084  2.138459
   8.96662   8.96662      1.00  2.241364  2.134999
   8.96651   8.96651      1.00  2.244224  2.141879
   8.96640   8.96640      1.00  2.243334  2.140309
   8.96630   8.96630      1.00  2.248364  2.142029
   8.96620   8.96620      1.00  2.242464  2.135329
   8.96610   8.96610      1.00  2.248954  2.142189
   8.96599   8.96599      1.00  2.245154  2.138489
   8.96589   8.96589      1.00  2.245804  2.139869
   8.96579   8.96579      1.00  2.245624  2.140449
   8.96568   8.96568      1.00  2.241754  2.133409
   8.96558   8.96558      1.00  2.236404  2.130499
   8.96548   8.96548      1.00  2.245464  2.140919
   8.96538   8.96538      1.00  2.246174  2.140949
   8.96527   8.96527      1.00  2.244544  2.136689
   8.96517   8.96517      1.00  2.248684  2.140649
   8.96507   8.96507      1.00  2.246724  2.140949
   8.96496   8.96496      1.00  2.249644  2.140359
   8.96486   8.96486      1.00  2.228784  2.122199
   8.96475   8.96475      1.00  2.245374  2.140659
   8.96465   8.96465      1.00  2.241204  2.133679
   8.96454   8.96454      1.00  2.245824  2.139759
   8.96442   8.96442      1.00  2.240094  2.136639
   8.96432   8.96432      1.00  2.241884  2.138849
   8.96421   8.96421      1.00  2.243994  2.141289
   8.96410   8.96410      1.00  2.249204  2.146869
   8.96398   8.96398      1.00  2.250864  2.148439
   8.96386   8.96386      1.00  2.248734  2.147139
   8.96375   8.96375      1.00  2.249144  2.145579
   8.96365   8.96365      1.00  2.249484  2.148449
   8.96352   8.96352      1.00  2.245034  2.142859
   8.96340   8.96340      1.00  2.242264  2.137339
   8.96329   8.96329      1.00  2.242514  2.138779
   8.96317   8.96317      1.00  2.230584  2.125329
   8.96305   8.96305      1.00  2.245374  2.144119
   8.96294   8.96294      1.00  2.246334  2.145499
   8.96283   8.96283      1.00  2.250734  2.152529
   8.96271   8.96271      1.00  2.253464  2.150619
   8.96260   8.96260      1.00  2.248714  2.150939
   8.96248   8.96248      1.00  2.248284  2.149789
   8.96237   8.96237      1.00  2.246424  2.145369
   8.96226   8.96226      1.00  2.248384  2.146059
   8.96215   8.96215      1.00  2.241814  2.139499
   8.96203   8.96203      1.00  2.248274  2.145239
   8.96193   8.96193      1.00  2.245624  2.144149
   8.96182   8.96182      1.00  2.251224  2.150119
   8.96171   8.96171      1.00  2.236214  2.139839
   8.96160   8.96160      1.00  2.247794  2.149409
   8.96149   8.96149      1.00  2.254404  2.156839
   8.96139   8.96139      1.00  2.253504  2.154279
   8.96127   8.96127      1.00  2.247184  2.145089
   8.96115   8.96115      1.00  2.241734  2.140619
   8.96104   8.96104      1.00  2.247064  2.144339
   8.96093   8.96093      1.00  2.245494  2.144629
   8.96081   8.96081      1.00  2.239994  2.139489
   8.96069   8.96069      1.00  2.247184  2.151589
   8.96058   8.96058      1.00  2.251174  2.151309
   8.96047   8.96047      1.00  2.253464  2.155379
   8.96035   8.96035      1.00  2.252124  2.154319
   8.96023   8.96023      1.00  2.243904  2.149339
   8.96011   8.96011      1.00  2.242154  2.145839
   8.95999   8.95999      1.00  2.242394  2.143919
   8.95987   8.95987      1.00  2.248344  2.150379
   8.95975   8.95975      1.00  2.244654  2.147899
   8.95965   8.95965      1.00  2.247824  2.148009
   8.95953   8.95953      1.00  2.247084  2.145549
   8.95941   8.95941      1.00  2.243294  2.145519
   8.95930   8.95930      1.00  2.245784  2.145439
   8.95919   8.95919      1.00  2.250584  2.147689
   8.95907   8.95907      1.00  2.250564  2.150389
   8.95896   8.95896      1.00  2.251554  2.150529
   8.95885   8.95885      1.00  2.246384  2.144839
   8.95874   8.95874      1.00  2.246684  2.141259
   8.95863   8.95863      1.00  2.242304  2.144629
   8.95851   8.95851      1.00  2.228844  2.129669
   8.95840   8.95840      1.00  2.240244  2.138729
   8.95830   8.95830      1.00  2.242334  2.147779
   8.95819   8.95819      1.00  2.248444  2.150769
   8.95808   8.95808      1.00  2.249014  2.146899
   8.95796   8.95796      1.00  2.247884  2.148909
   8.95785   8.95785      1.00  2.252004  2.151529
   8.95774   8.95774      1.00  2.248984  2.150409
   8.95763   8.95763      1.00  2.246674  2.148029
   8.95752   8.95752      1.00  2.241904  2.143689
   8.95741   8.95741      1.00  2.244764  2.145769
   8.95731   8.95731      1.00  2.243424  2.144369
   8.95719   8.95719      1.00  2.243274  2.141169
   8.95708   8.95708      1.00  2.238834  2.135669
   8.95698   8.95698      1.00  2.245414  2.144159
   8.95687   8.95687      1.00  2.252104  2.153149
   8.95676   8.95676      1.00  2.248954  2.146969
   8.95665   8.95665      1.00  2.244344  2.148549
   8.95655   8.95655      1.00  2.246974  2.148839
   8.95644   8.95644      1.00  2.248114  2.150049
   8.95633   8.95633      1.00  2.241994  2.141239
   8.95623   8.95623      1.00  2.244114  2.142329
   8.95613   8.95613      1.00  2.238124  2.135489
   8.95603   8.95603      1.00  2.242434  2.141839
   8.95592   8.95592      1.00  2.241014  2.139029
   8.95582   8.95582      1.00  2.247284  2.146469
   8.95572   8.95572      1.00  2.254654  2.152779
   8.95561   8.95561      1.00  2.234944  2.128519
   8.95550   8.95550      1.00  2.243554  2.140999
   8.95540   8.95540      1.00  2.237214  2.133029
   8.95530   8.95530      1.00  2.240074  2.137119
   8.95521   8.95521      1.00  2.241784  2.138039
   8.95510   8.95510      1.00  2.243654  2.143459
   8.95499   8.95499      1.00  2.239674  2.132099
   8.95490   8.95490      1.00  2.241734  2.138849
   8.95479   8.95479      1.00  2.246364  2.141959
   8.95468   8.95468      1.00  2.239194  2.132209
   8.95457   8.95457      1.00  2.244124  2.137229
   8.95446   8.95446      1.00  2.246314  2.138659
   8.95435   8.95435      1.00  2.245494  2.139199
   8.95424   8.95424      1.00  2.236544  2.131039
   8.95412   8.95412      1.00  2.221674  2.116749
   8.95401   8.95401      1.00  2.235104  2.128469
   8.95390   8.95390      1.00  2.236104  2.131939
   8.95378   8.95378      1.00  2.236764  2.131039
   8.95367   8.95367      1.00  2.235434  2.129349
   8.95355   8.95355      1.00  2.240204  2.135259
   8.95344   8.95344      1.00  2.243704  2.137689
   8.95331   8.95331      1.00  2.243324  2.134859
   8.95319   8.95319      1.00  2.241514  2.134119
   8.95308   8.95308      1.00  2.235634  2.126679
   8.95297   8.95297      1.00  2.237154  2.127799
   8.95285   8.95285      1.00  2.228284  2.123709
   8.95274   8.95274      1.00  2.232974  2.127129
   8.95263   8.95263      1.00  2.231524  2.121579
   8.95253   8.95253      1.00  2.242054  2.133899
   8.95241   8.95241      1.00  2.237304  2.125589
   8.95229   8.95229      1.00  2.242644  2.134319
   8.95218   8.95218      1.00  2.241794  2.130649
   8.95207   8.95207      1.00  2.236434  2.125479
   8.95196   8.95196      1.00  2.242354  2.131549
   8.95185   8.95185      1.00  2.234914  2.127199
   8.95174   8.95174      1.00  2.235924  2.124469
   8.95163   8.95163      1.00  2.237454  2.124939
   8.95152   8.95152      1.00  2.233414  2.125379
   8.95141   8.95141      1.00  2.230974  2.120099
   8.95130   8.95130      1.00  2.234564  2.122159
   8.95119   8.95119      1.00  2.243964  2.132769
   8.95107   8.95107      1.00  2.239814  2.126189
   8.95096   8.95096      1.00  2.239474  2.127489
   8.95084   8.95084      1.00  2.236524  2.122819
   8.95074   8.95074      1.00  2.231804  2.119629
   8.95062   8.95062      1.00  2.236734  2.122559
   8.95050   8.95050      1.00  2.232804  2.119789
   8.95038   8.95038      1.00  2.228804  2.115089
   8.95027   8.95027      1.00  2.235174  2.119609
   8.95014   8.95014      1.00  2.233604  2.119959
   8.95002   8.95002      1.00  2.233954  2.118589
   8.94991   8.94991      1.00  2.242764  2.122999
   8.94979   8.94979      1.00  2.238664  2.117399
   8.94967   8.94967      1.00  2.234834  2.114479
   8.94955   8.94955      1.00  2.228184  2.109049
   8.94945   8.94945      1.00  2.235674  2.110939
   8.94933   8.94933      1.00  2.232014  2.107319
   8.94921   8.94921      1.00  2.220874  2.097499
   8.94910   8.94910      1.00  2.227454  2.100159
   8.94899   8.94899      1.00  2.228704  2.102929
   8.94888   8.94888      1.00  2.233174  2.108459
   8.94877   8.94877      1.00  2.236194  2.108379
   8.94866   8.94866      1.00  2.234994  2.106859
   8.94855   8.94855      1.00  2.238394  2.111989
   8.94845   8.94845      1.00  2.236514  2.106929
   8.94834   8.94834      1.00  2.229984  2.098259
   8.94822   8.94822      1.00  2.226214  2.095319
   8.94811   8.94811      1.00  2.224414  2.091419
   8.94800   8.94800      1.00  2.229374  2.097339
   8.94789   8.94789      1.00  2.226114  2.092419
   8.94778   8.94778      1.00  2.228384  2.092469
   8.94767   8.94767      1.00  2.232814  2.096319
   8.94757   8.94757      1.00  2.220094  2.083569
   8.94745   8.94745      1.00  2.226454  2.087379
   8.94733   8.94733      1.00  2.227114  2.087179
   8.94723   8.94723      1.00  2.232614  2.094579
   8.94712   8.94712      1.00  2.228234  2.086959
   8.94701   8.94701      1.00  2.221144  2.080839
   8.94690   8.94690      1.00  2.222724  2.079549
   8.94679   8.94679      1.00  2.224464  2.079699
   8.94669   8.94669      1.00  2.225434  2.080549
   8.94657   8.94657      1.00  2.219864  2.075929
   8.94647   8.94647      1.00  2.221714  2.074679
   8.94637   8.94637      1.00  2.225054  2.078709
   8.94626   8.94626      1.00  2.228724  2.079069
   8.94616   8.94616      1.00  2.219074  2.070349
   8.94605   8.94605      1.00  2.218684  2.065869
   8.94595   8.94595      1.00  2.219364  2.064899
   8.94586   8.94586      1.00  2.215254  2.062539
   8.94575   8.94575      1.00  2.210414  2.055809
   8.94564   8.94564      1.00  2.213344  2.055429
   8.94555   8.94555      1.00  2.210684  2.049849
   8.94544   8.94544      1.00  2.217924  2.056449
   8.94534   8.94534      1.00  2.221854  2.055939
   8.94523   8.94523      1.00  2.218824  2.051079
   8.94513   8.94513      1.00  2.220344  2.049929
   8.94503   8.94503      1.00  2.212454  2.043529
   8.94492   8.94492      1.00  2.211994  2.041079
   8.94481   8.94481      1.00  2.209824  2.036719
   8.94471   8.94471      1.00  2.209134  2.034869
   8.94461   8.94461      1.00  2.197244  2.020659
   8.94449   8.94449      1.00  2.207354  2.028759
   8.94438   8.94438      1.00  2.212724  2.031069
   8.94427   8.94427      1.00  2.211564  2.027039
   8.94417   8.94417      1.00  2.217454  2.030409
   8.94405   8.94405      1.00  2.210354  2.020949
   8.94392   8.94392      1.00  2.210864  2.022599
   8.94382   8.94382      1.00  2.209544  2.018969
   8.94371   8.94371      1.00  2.212344  2.014499
   8.94359   8.94359      1.00  2.201404  2.002179
   8.94347   8.94347      1.00  2.202694  2.001339
   8.94336   8.94336      1.00  2.203124  1.994119
   8.94324   8.94324      1.00  2.202604  1.994409
   8.94312   8.94312      1.00  2.199994  1.990949
   8.94300   8.94300      1.00  2.205984  1.993619
   8.94289   8.94289      1.00  2.213444  1.992729
   8.94278   8.94278      1.00  2.208724  1.985169
   8.94266   8.94266      1.00  2.211194  1.986259
   8.94255   8.94255      1.00  2.202174  1.972059
   8.94244   8.94244      1.00  2.200064  1.967619
   8.94233   8.94233      1.00  2.204744  1.968759
   8.94221   8.94221      1.00  2.199344  1.957289
   8.94210   8.94210      1.00  2.202804  1.955649
   8.94199   8.94199      1.00  2.207454  1.952169
   8.94189   8.94189      1.00  2.208134  1.949489
   8.94178   8.94178      1.00  2.205134  1.942859
   8.94167   8.94167      1.00  2.209474  1.942149
   8.94156   8.94156      1.00  2.195944  1.923859
   8.94145   8.94145      1.00  2.205964  1.930239
   8.94133   8.94133      1.00  2.202224  1.920429
   8.94122   8.94122      1.00  2.201004  1.914049
   8.94111   8.94111      1.00  2.200264  1.901719
   8.94100   8.94100      1.00  2.202454  1.899499
   8.94088   8.94088      1.00  2.205684  1.890509
   8.94076   8.94076      1.00  2.207014  1.883469
   8.94065   8.94065      1.00  2.209564  1.878729
   8.94054   8.94054      1.00  2.212244  1.869119
   8.94042   8.94042      1.00  2.212094  1.859909
   8.94030   8.94030      1.00  2.205824  1.844869
   8.94018   8.94018      1.00  2.205094  1.834169
   8.94007   8.94007      1.00  2.201934  1.818729
   8.93995   8.93995      1.00  2.183524  1.794559
   8.93983   8.93983      1.00  2.205004  1.796099
   8.93971   8.93971      1.00  2.207024  1.781549
   8.93960   8.93960      1.00  2.212114  1.774509
   8.93948   8.93948      1.00  2.211714  1.756019
   8.93937   8.93937      1.00  2.211554  1.740179
   8.93926   8.93926      1.00  2.208924  1.726189
   8.93915   8.93915      1.00  2.208064  1.707139
   8.93903   8.93903      1.00  2.206154  1.687129
   8.93891   8.93891      1.00  2.206484  1.669899
   8.93881   8.93881      1.00  2.209524  1.651019
   8.93870   8.93870      1.00  2.204974  1.630829
   8.93858   8.93858      1.00  2.200164  1.602809
   8.93847   8.93847      1.00  2.205984  1.580939
   8.93836   8.93836      1.00  2.202244  1.555339
   8.93826   8.93826      1.00  2.212624  1.540049
   8.93815   8.93815      1.00  2.212364  1.512879
   8.93803   8.93803      1.00  2.219314  1.488849
   8.93793   8.93793      1.00  2.211844  1.460689
   8.93782   8.93782      1.00  2.211264  1.430449
   8.93771   8.93771      1.00  2.206774  1.393119
   8.93760   8.93760      1.00  2.208664  1.358459
   8.93748   8.93748      1.00  2.205934  1.323399
   8.93737   8.93737      1.00  2.210374  1.293489
   8.93726   8.93726      1.00  2.211784  1.262149
   8.93715   8.93715      1.00  2.208784  1.229639
   8.93705   8.93705      1.00  2.220214  1.197119
   8.93694   8.93694      1.00  2.208164  1.162309
   8.93683   8.93683      1.00  2.207014  1.127059
   8.93672   8.93672      1.00  2.213314  1.090809
   8.93661   8.93661      1.00  2.212174  1.054909
   8.93651   8.93651      1.00  2.208404  1.019879
   8.93640   8.93640      1.00  2.211534   .986939
   8.93629   8.93629      1.00  2.210704   .950469
   8.93619   8.93619      1.00  2.209464   .917669
   8.93609   8.93609      1.00  2.212244   .891209
   8.93598   8.93598      1.00  2.221874   .858759
   8.93588   8.93588      1.00  2.214604   .825609
   8.93578   8.93578      1.00  2.219004   .792049
   8.93568   8.93568      1.00  2.219934   .762499
   8.93557   8.93557      1.00  2.212984   .730899
   8.93547   8.93547      1.00  2.209234   .700839
   8.93537   8.93537      1.00  2.193704   .670089
   8.93527   8.93527      1.00  2.212594   .651579
   8.93516   8.93516      1.00  2.216304   .629619
   8.93505   8.93505      1.00  2.219624   .604239
   8.93495   8.93495      1.00  2.216984   .585639
   8.93485   8.93485      1.00  2.219334   .568899
   8.93474   8.93474      1.00  2.222224   .547439
   8.93463   8.93463      1.00  2.222834   .527089
   8.93453   8.93453      1.00  2.222744   .510499
   8.93442   8.93442      1.00  2.211504   .490349
   8.93431   8.93431      1.00  2.217574   .470769
   8.93419   8.93419      1.00  2.219794   .452809
   8.93408   8.93408      1.00  2.224004   .438769
   8.93396   8.93396      1.00  2.218174   .426759
   8.93385   8.93385      1.00  2.206624   .411089
   8.93373   8.93373      1.00  2.224534   .401349
   8.93362   8.93362      1.00  2.225574   .390409
   8.93350   8.93350      1.00  2.227934   .379649
   8.93338   8.93338      1.00  2.222924   .366859
   8.93326   8.93326      1.00  2.224224   .357029
   8.93315   8.93315      1.00  2.222074   .348669
   8.93304   8.93304      1.00  2.219674   .340439
   8.93292   8.93292      1.00  2.213224   .333679
   8.93280   8.93280      1.00  2.220094   .326339
   8.93269   8.93269      1.00  2.221684   .320989
   8.93259   8.93259      1.00  2.225074   .315389
   8.93247   8.93247      1.00  2.226664   .309979
   8.93235   8.93235      1.00  2.214534   .304229
   8.93224   8.93224      1.00  2.228984   .301339
   8.93213   8.93213      1.00  2.228444   .297239
   8.93202   8.93202      1.00  2.222294   .293029
   8.93191   8.93191      1.00  2.221584   .289779
   8.93180   8.93180      1.00  2.219874   .287079
   8.93169   8.93169      1.00  2.225594   .286439
   8.93158   8.93158      1.00  2.225664   .282549
   8.93146   8.93146      1.00  2.233754   .282859
   8.93136   8.93136      1.00  2.226554   .279659
   8.93125   8.93125      1.00  2.227944   .278429
   8.93113   8.93113      1.00  2.230354   .280229
   8.93101   8.93101      1.00  2.226894   .280239
   8.93091   8.93091      1.00  2.217504   .276869
   8.93079   8.93079      1.00  2.224544   .277449
   8.93068   8.93068      1.00  2.223174   .277019
   8.93056   8.93056      1.00  2.221674   .276449
   8.93044   8.93044      1.00  2.224104   .276079
   8.93032   8.93032      1.00  2.224384   .276299
   8.93020   8.93020      1.00  2.231324   .275309
   8.93008   8.93008      1.00  2.233044   .273189
   8.92996   8.92996      1.00  2.229764   .272579
   8.92985   8.92985      1.00  2.227984   .272669
   8.92972   8.92972      1.00  2.227404   .271329
   8.92961   8.92961      1.00  2.226934   .271449
   8.92950   8.92950      1.00  2.224144   .270999
   8.92939   8.92939      1.00  2.225864   .271899
   8.92926   8.92926      1.00  2.213594   .269449
   8.92915   8.92915      1.00  2.227764   .270789
   8.92905   8.92905      1.00  2.229694   .271349
   8.92894   8.92894      1.00  2.231694   .270539
   8.92882   8.92882      1.00  2.231924   .271089
   8.92870   8.92870      1.00  2.234324   .270519
   8.92859   8.92859      1.00  2.233544   .270429
   8.92850   8.92850      1.00  2.228294   .269169
   8.92838   8.92838      1.00  2.230654   .269969
   8.92826   8.92826      1.00  2.229084   .269499
   8.92815   8.92815      1.00  2.226324   .269149
   8.92805   8.92805      1.00  2.230404   .269799
   8.92793   8.92793      1.00  2.232094   .268149
   8.92782   8.92782      1.00  2.231694   .269439
   8.92771   8.92771      1.00  2.226044   .268599
   8.92760   8.92760      1.00  2.236114   .268539
   8.92748   8.92748      1.00  2.237204   .267929
   8.92737   8.92737      1.00  2.239004   .267419
   8.92727   8.92727      1.00  2.234284   .266479
   8.92717   8.92717      1.00  2.227004   .265149
   8.92705   8.92705      1.00  2.236314   .266419
   8.92694   8.92694      1.00  2.236814   .265949
   8.92683   8.92683      1.00  2.237874   .267669
   8.92673   8.92673      1.00  2.239134   .267229
   8.92662   8.92662      1.00  2.241314   .267699
   8.92651   8.92651      1.00  2.237294   .267409
   8.92641   8.92641      1.00  2.238654   .267649
   8.92631   8.92631      1.00  2.239024   .266949
   8.92620   8.92620      1.00  2.225664   .264659
   8.92609   8.92609      1.00  2.242254   .269009
   8.92600   8.92600      1.00  2.237594   .268309
   8.92589   8.92589      1.00  2.237994   .268559
   8.92579   8.92579      1.00  2.237414   .268879
   8.92568   8.92568      1.00  2.245224   .270359
   8.92558   8.92558      1.00  2.244484   .270079
   8.92548   8.92548      1.00  2.241244   .271349
   8.92537   8.92537      1.00  2.247294   .271629
   8.92527   8.92527      1.00  2.249354   .272469
   8.92517   8.92517      1.00  2.244954   .273809
   8.92506   8.92506      1.00  2.243804   .275259
   8.92495   8.92495      1.00  2.241694   .276149
   8.92485   8.92485      1.00  2.241434   .277519
   8.92475   8.92475      1.00  2.239384   .278229
   8.92464   8.92464      1.00  2.231194   .279509
   8.92453   8.92453      1.00  2.243464   .281169
   8.92442   8.92442      1.00  2.247544   .281759
   8.92431   8.92431      1.00  2.249634   .284259
   8.92420   8.92420      1.00  2.248834   .284499
   8.92408   8.92408      1.00  2.245734   .285789
   8.92397   8.92397      1.00  2.246794   .288319
   8.92386   8.92386      1.00  2.244534   .290249
   8.92374   8.92374      1.00  2.245914   .290469
   8.92362   8.92362      1.00  2.245434   .292039
   8.92350   8.92350      1.00  2.243874   .295199
   8.92339   8.92339      1.00  2.244524   .297139
   8.92328   8.92328      1.00  2.245484   .298729
   8.92316   8.92316      1.00  2.248554   .301999
   8.92304   8.92304      1.00  2.238354   .302619
   8.92293   8.92293      1.00  2.250974   .305949
   8.92281   8.92281      1.00  2.249144   .309079
   8.92270   8.92270      1.00  2.246394   .308019
   8.92258   8.92258      1.00  2.247734   .308189
   8.92247   8.92247      1.00  2.242964   .308479
   8.92236   8.92236      1.00  2.247134   .313729
   8.92225   8.92225      1.00  2.247674   .315189
   8.92213   8.92213      1.00  2.246334   .317689
   8.92203   8.92203      1.00  2.248874   .322419
   8.92192   8.92192      1.00  2.252894   .321279
   8.92181   8.92181      1.00  2.252844   .323139
   8.92169   8.92169      1.00  2.253034   .325439
   8.92159   8.92159      1.00  2.243734   .323599
   8.92148   8.92148      1.00  2.240994   .323839
   8.92137   8.92137      1.00  2.247944   .325619
   8.92125   8.92125      1.00  2.247644   .327929
   8.92114   8.92114      1.00  2.249944   .329109
   8.92103   8.92103      1.00  2.248914   .332439
   8.92091   8.92091      1.00  2.252364   .334489
   8.92079   8.92079      1.00  2.246544   .331649
   8.92068   8.92068      1.00  2.249444   .334749
   8.92057   8.92057      1.00  2.252474   .336339
   8.92045   8.92045      1.00  2.252784   .336079
   8.92032   8.92032      1.00  2.248464   .335749
   8.92022   8.92022      1.00  2.248224   .336149
   8.92010   8.92010      1.00  2.238414   .333049
   8.91998   8.91998      1.00  2.237584   .332569
   8.91986   8.91986      1.00  2.247784   .334379
   8.91974   8.91974      1.00  2.246464   .335159
   8.91963   8.91963      1.00  2.250414   .335559
   8.91951   8.91951      1.00  2.253854   .336949
   8.91939   8.91939      1.00  2.252734   .337349
   8.91929   8.91929      1.00  2.250874   .337479
   8.91918   8.91918      1.00  2.245854   .336619
   8.91906   8.91906      1.00  2.250484   .337849
   8.91895   8.91895      1.00  2.245314   .336659
   8.91884   8.91884      1.00  2.245894   .336769
   8.91872   8.91872      1.00  2.248354   .336399
   8.91861   8.91861      1.00  2.249074   .337139
   8.91850   8.91850      1.00  2.236304   .335459
   8.91840   8.91840      1.00  2.247974   .337439
   8.91828   8.91828      1.00  2.250834   .339629
   8.91817   8.91817      1.00  2.249604   .339569
   8.91806   8.91806      1.00  2.249214   .336809
   8.91795   8.91795      1.00  2.249934   .336469
   8.91784   8.91784      1.00  2.243384   .333899
   8.91773   8.91773      1.00  2.246674   .333729
   8.91761   8.91761      1.00  2.244514   .333539
   8.91751   8.91751      1.00  2.246044   .332779
   8.91740   8.91740      1.00  2.249204   .333879
   8.91729   8.91729      1.00  2.248854   .332739
   8.91718   8.91718      1.00  2.252124   .333829
   8.91707   8.91707      1.00  2.249734   .332629
   8.91696   8.91696      1.00  2.238634   .328389
   8.91686   8.91686      1.00  2.248294   .332229
   8.91674   8.91674      1.00  2.248104   .332569
   8.91664   8.91664      1.00  2.246184   .331599
   8.91653   8.91653      1.00  2.245744   .331029
   8.91642   8.91642      1.00  2.246974   .330419
   8.91632   8.91632      1.00  2.245814   .331309
   8.91622   8.91622      1.00  2.250754   .328969
   8.91611   8.91611      1.00  2.251624   .325769
   8.91601   8.91601      1.00  2.249404   .324879
   8.91590   8.91590      1.00  2.247254   .324719
   8.91580   8.91580      1.00  2.248454   .324749
   8.91571   8.91571      1.00  2.249224   .324449
   8.91560   8.91560      1.00  2.250024   .321729
   8.91549   8.91549      1.00  2.244174   .321379
   8.91540   8.91540      1.00  2.231504   .319339
   8.91529   8.91529      1.00  2.247544   .321749
   8.91519   8.91519      1.00  2.246784   .319589
   8.91508   8.91508      1.00  2.250414   .319309
   8.91498   8.91498      1.00  2.250364   .317589
   8.91488   8.91488      1.00  2.251594   .316259
   8.91477   8.91477      1.00  2.248814   .316549
   8.91466   8.91466      1.00  2.244694   .314669
   8.91455   8.91455      1.00  2.244744   .314209
   8.91445   8.91445      1.00  2.241754   .312589
   8.91433   8.91433      1.00  2.247664   .313029
   8.91421   8.91421      1.00  2.247524   .311799
   8.91410   8.91410      1.00  2.245034   .311729
   8.91400   8.91400      1.00  2.238044   .308589
   8.91388   8.91388      1.00  2.247064   .309849
   8.91376   8.91376      1.00  2.249694   .308669
   8.91365   8.91365      1.00  2.243184   .306919
   8.91354   8.91354      1.00  2.247004   .306269
   8.91342   8.91342      1.00  2.247904   .305899
   8.91330   8.91330      1.00  2.242644   .304509
   8.91319   8.91319      1.00  2.246714   .302669
   8.91307   8.91307      1.00  2.248044   .302469
   8.91296   8.91296      1.00  2.240264   .302079
   8.91284   8.91284      1.00  2.244424   .299689
   8.91273   8.91273      1.00  2.246264   .300539
   8.91262   8.91262      1.00  2.243794   .297449
   8.91250   8.91250      1.00  2.249744   .298289
   8.91239   8.91239      1.00  2.241944   .295329
   8.91228   8.91228      1.00  2.243464   .294999
   8.91217   8.91217      1.00  2.240414   .296089
   8.91206   8.91206      1.00  2.246324   .296659
   8.91195   8.91195      1.00  2.240744   .295139
   8.91184   8.91184      1.00  2.240414   .292239
   8.91173   8.91173      1.00  2.245884   .292009
   8.91162   8.91162      1.00  2.245184   .290969
   8.91151   8.91151      1.00  2.246274   .288769
   8.91140   8.91140      1.00  2.246154   .288979
   8.91129   8.91129      1.00  2.248004   .288299
   8.91117   8.91117      1.00  2.244624   .283659
   8.91106   8.91106      1.00  2.246054   .283569
   8.91095   8.91095      1.00  2.232754   .283339
   8.91083   8.91083      1.00  2.240044   .282519
   8.91072   8.91072      1.00  2.243204   .282239
   8.91060   8.91060      1.00  2.246234   .281949
   8.91049   8.91049      1.00  2.240774   .280649
   8.91038   8.91038      1.00  2.243394   .278999
   8.91026   8.91026      1.00  2.248734   .277149
   8.91013   8.91013      1.00  2.246454   .276429
   8.91002   8.91002      1.00  2.247414   .275829
   8.90991   8.90991      1.00  2.244334   .274679
   8.90979   8.90979      1.00  2.241704   .271009
   8.90967   8.90967      1.00  2.240504   .270329
   8.90955   8.90955      1.00  2.245764   .271439
   8.90944   8.90944      1.00  2.237744   .269749
   8.90932   8.90932      1.00  2.227044   .267279
   8.90922   8.90922      1.00  2.241924   .269449
   8.90910   8.90910      1.00  2.244274   .268119
   8.90899   8.90899      1.00  2.247464   .266569
   8.90887   8.90887      1.00  2.246794   .268229
   8.90876   8.90876      1.00  2.247644   .265879
   8.90865   8.90865      1.00  2.240454   .265119
   8.90855   8.90855      1.00  2.243294   .264829
   8.90844   8.90844      1.00  2.239794   .263739
   8.90832   8.90832      1.00  2.238204   .263599
   8.90822   8.90822      1.00  2.243604   .264919
   8.90811   8.90811      1.00  2.239944   .265059
   8.90800   8.90800      1.00  2.241664   .265529
   8.90789   8.90789      1.00  2.241504   .264309
   8.90778   8.90778      1.00  2.229424   .262579
   8.90766   8.90766      1.00  2.244314   .264889
   8.90755   8.90755      1.00  2.243684   .264309
   8.90744   8.90744      1.00  2.239354   .263759
   8.90733   8.90733      1.00  2.234814   .263389
   8.90723   8.90723      1.00  2.234884   .264119
   8.90712   8.90712      1.00  2.236684   .264249
   8.90701   8.90701      1.00  2.240094   .265719
   8.90690   8.90690      1.00  2.239554   .265669
   8.90679   8.90679      1.00  2.239764   .267609
   8.90668   8.90668      1.00  2.240774   .268309
   8.90657   8.90657      1.00  2.241714   .267559
   8.90647   8.90647      1.00  2.242044   .269519
   8.90637   8.90637      1.00  2.240334   .267259
   8.90626   8.90626      1.00  2.233994   .267239
   8.90615   8.90615      1.00  2.219484   .266539
   8.90605   8.90605      1.00  2.230704   .270839
   8.90596   8.90596      1.00  2.237484   .273799
   8.90585   8.90585      1.00  2.240254   .274789
   8.90575   8.90575      1.00  2.236164   .275549
   8.90565   8.90565      1.00  2.238864   .275219
   8.90554   8.90554      1.00  2.237634   .274659
   8.90544   8.90544      1.00  2.237034   .276239
   8.90534   8.90534      1.00  2.239614   .275729
   8.90524   8.90524      1.00  2.234394   .277329
   8.90513   8.90513      1.00  2.236864   .277229
   8.90503   8.90503      1.00  2.231644   .275849
   8.90492   8.90492      1.00  2.232024   .276659
   8.90481   8.90481      1.00  2.233434   .277589
   8.90471   8.90471      1.00  2.222934   .277209
   8.90460   8.90460      1.00  2.238724   .280279
   8.90448   8.90448      1.00  2.238454   .281169
   8.90437   8.90437      1.00  2.239734   .282709
   8.90427   8.90427      1.00  2.236094   .281739
   8.90416   8.90416      1.00  2.242134   .281899
   8.90404   8.90404      1.00  2.235154   .281919
   8.90394   8.90394      1.00  2.235124   .284549
   8.90383   8.90383      1.00  2.229514   .282789
   8.90371   8.90371      1.00  2.237144   .284199
   8.90359   8.90359      1.00  2.231634   .286079
   8.90347   8.90347      1.00  2.234824   .285799
   8.90335   8.90335      1.00  2.240134   .287069
   8.90323   8.90323      1.00  2.239954   .288499
   8.90311   8.90311      1.00  2.233164   .288379
   8.90300   8.90300      1.00  2.228564   .288619
   8.90290   8.90290      1.00  2.239594   .289759
   8.90278   8.90278      1.00  2.234974   .290619
   8.90266   8.90266      1.00  2.236414   .289749
   8.90255   8.90255      1.00  2.234574   .291319
   8.90243   8.90243      1.00  2.233494   .291339
   8.90232   8.90232      1.00  2.232574   .292619
   8.90221   8.90221      1.00  2.242244   .293919
   8.90210   8.90210      1.00  2.239304   .295049
   8.90200   8.90200      1.00  2.240364   .296329
   8.90189   8.90189      1.00  2.240454   .294759
   8.90177   8.90177      1.00  2.236814   .297279
   8.90166   8.90166      1.00  2.231394   .296369
   8.90156   8.90156      1.00  2.215864   .293329
   8.90144   8.90144      1.00  2.231354   .299219
   8.90133   8.90133      1.00  2.234004   .299039
   8.90122   8.90122      1.00  2.236794   .299329
   8.90110   8.90110      1.00  2.237504   .302779
   8.90099   8.90099      1.00  2.239394   .303019
   8.90087   8.90087      1.00  2.237414   .302469
   8.90076   8.90076      1.00  2.238014   .303859
   8.90065   8.90065      1.00  2.240854   .303729
   8.90053   8.90053      1.00  2.233914   .303849
   8.90041   8.90041      1.00  2.235264   .303599
   8.90030   8.90030      1.00  2.238364   .304769
   8.90018   8.90018      1.00  2.234184   .304009
   8.90005   8.90005      1.00  2.234604   .304609
   8.89993   8.89993      1.00  2.224454   .302909
   8.89982   8.89982      1.00  2.234284   .304629
   8.89970   8.89970      1.00  2.241304   .307819
   8.89959   8.89959      1.00  2.243014   .307359
   8.89947   8.89947      1.00  2.238244   .306989
   8.89936   8.89936      1.00  2.239234   .308469
   8.89925   8.89925      1.00  2.240544   .310119
   8.89913   8.89913      1.00  2.230254   .307319
   8.89902   8.89902      1.00  2.235304   .309509
   8.89891   8.89891      1.00  2.228664   .308479
   8.89880   8.89880      1.00  2.235524   .310489
   8.89868   8.89868      1.00  2.240334   .311829
   8.89857   8.89857      1.00  2.239694   .310229
   8.89847   8.89847      1.00  2.242114   .311859
   8.89836   8.89836      1.00  2.231304   .311449
   8.89825   8.89825      1.00  2.235514   .312809
   8.89814   8.89814      1.00  2.236744   .311549
   8.89803   8.89803      1.00  2.238784   .312699
   8.89792   8.89792      1.00  2.237994   .314269
   8.89781   8.89781      1.00  2.235144   .313569
   8.89769   8.89769      1.00  2.234384   .314209
   8.89758   8.89758      1.00  2.236604   .315869
   8.89747   8.89747      1.00  2.237684   .316179
   8.89736   8.89736      1.00  2.242474   .314449
   8.89725   8.89725      1.00  2.240854   .314569
   8.89715   8.89715      1.00  2.239234   .315419
   8.89704   8.89704      1.00  2.237034   .315659
   8.89693   8.89693      1.00  2.237124   .316829
   8.89682   8.89682      1.00  2.236314   .316979
   8.89672   8.89672      1.00  2.218644   .314169
   8.89661   8.89661      1.00  2.234514   .316449
   8.89650   8.89650      1.00  2.233744   .316109
   8.89639   8.89639      1.00  2.236564   .318769
   8.89629   8.89629      1.00  2.245114   .317489
   8.89619   8.89619      1.00  2.240754   .318459
   8.89608   8.89608      1.00  2.240064   .316799
   8.89598   8.89598      1.00  2.239424   .317709
   8.89588   8.89588      1.00  2.237734   .317879
   8.89578   8.89578      1.00  2.238434   .317329
   8.89567   8.89567      1.00  2.238894   .318159
   8.89557   8.89557      1.00  2.236014   .319049
   8.89547   8.89547      1.00  2.236784   .319149
   8.89537   8.89537      1.00  2.223614   .317139
   8.89527   8.89527      1.00  2.235754   .319889
   8.89516   8.89516      1.00  2.239854   .319969
   8.89506   8.89506      1.00  2.241464   .319779
   8.89496   8.89496      1.00  2.243174   .320829
   8.89485   8.89485      1.00  2.239714   .322269
   8.89474   8.89474      1.00  2.235764   .322529
   8.89463   8.89463      1.00  2.233804   .323229
   8.89453   8.89453      1.00  2.234654   .321349
   8.89441   8.89441      1.00  2.234354   .321689
   8.89430   8.89430      1.00  2.238934   .322139
   8.89419   8.89419      1.00  2.238044   .321769
   8.89408   8.89408      1.00  2.238854   .320899
   8.89396   8.89396      1.00  2.240924   .322679
   8.89384   8.89384      1.00  2.229214   .321169
   8.89373   8.89373      1.00  2.242374   .321689
   8.89362   8.89362      1.00  2.237964   .321149
   8.89350   8.89350      1.00  2.235904   .320669
   8.89338   8.89338      1.00  2.234974   .322629
   8.89328   8.89328      1.00  2.237664   .323129
   8.89316   8.89316      1.00  2.234714   .325029
   8.89305   8.89305      1.00  2.241164   .322589
   8.89293   8.89293      1.00  2.240154   .323069
   8.89282   8.89282      1.00  2.238344   .321359
   8.89270   8.89270      1.00  2.240064   .321029
   8.89258   8.89258      1.00  2.237604   .320699
   8.89247   8.89247      1.00  2.241914   .321499
   8.89236   8.89236      1.00  2.222334   .319899
   8.89225   8.89225      1.00  2.236154   .321839
   8.89214   8.89214      1.00  2.237544   .321729
   8.89202   8.89202      1.00  2.236864   .320619
   8.89192   8.89192      1.00  2.237674   .319919
   8.89181   8.89181      1.00  2.240404   .321389
   8.89170   8.89170      1.00  2.238914   .320879
   8.89159   8.89159      1.00  2.241284   .322259
   8.89148   8.89148      1.00  2.243344   .323009
   8.89137   8.89137      1.00  2.238214   .322129
   8.89125   8.89125      1.00  2.239544   .323469
   8.89114   8.89114      1.00  2.240724   .324239
   8.89103   8.89103      1.00  2.238384   .322869
   8.89092   8.89092      1.00  2.233974   .323989
   8.89081   8.89081      1.00  2.222584   .319619
   8.89069   8.89069      1.00  2.239114   .321859
   8.89057   8.89057      1.00  2.240374   .322129
   8.89046   8.89046      1.00  2.243604   .321749
   8.89034   8.89034      1.00  2.240264   .322959
   8.89022   8.89022      1.00  2.239164   .322459
   8.89010   8.89010      1.00  2.242554   .322559
   8.88998   8.88998      1.00  2.241804   .319819
   8.88986   8.88986      1.00  2.238654   .319449
   8.88975   8.88975      1.00  2.241134   .319329
   8.88963   8.88963      1.00  2.240454   .318279
   8.88952   8.88952      1.00  2.239914   .318209
   8.88940   8.88940      1.00  2.241584   .317749
   8.88929   8.88929      1.00  2.228674   .315369
   8.88919   8.88919      1.00  2.245574   .317489
   8.88907   8.88907      1.00  2.244074   .316299
   8.88895   8.88895      1.00  2.246614   .317959
   8.88884   8.88884      1.00  2.239414   .315639
   8.88873   8.88873      1.00  2.239824   .315919
   8.88862   8.88862      1.00  2.241224   .315049
   8.88850   8.88850      1.00  2.239444   .314849
   8.88839   8.88839      1.00  2.243204   .313959
   8.88829   8.88829      1.00  2.245444   .316169
   8.88818   8.88818      1.00  2.245034   .315959
   8.88806   8.88806      1.00  2.244224   .314599
   8.88795   8.88795      1.00  2.243514   .313489
   8.88784   8.88784      1.00  2.233554   .311469
   8.88773   8.88773      1.00  2.243664   .314209
   8.88762   8.88762      1.00  2.248014   .312889
   8.88751   8.88751      1.00  2.245314   .313879
   8.88740   8.88740      1.00  2.241594   .315019
   8.88730   8.88730      1.00  2.245704   .313939
   8.88719   8.88719      1.00  2.244424   .314559
   8.88707   8.88707      1.00  2.245294   .314689
   8.88697   8.88697      1.00  2.245344   .313439
   8.88686   8.88686      1.00  2.247344   .312719
   8.88675   8.88675      1.00  2.245774   .311009
   8.88664   8.88664      1.00  2.250354   .312929
   8.88654   8.88654      1.00  2.246914   .311009
   8.88644   8.88644      1.00  2.240444   .308299
   8.88633   8.88633      1.00  2.240084   .307559
   8.88622   8.88622      1.00  2.243164   .308229
   8.88612   8.88612      1.00  2.243294   .309799
   8.88602   8.88602      1.00  2.246974   .307629
   8.88591   8.88591      1.00  2.249314   .307349
   8.88581   8.88581      1.00  2.248104   .308379
   8.88571   8.88571      1.00  2.249284   .307039
   8.88561   8.88561      1.00  2.250084   .308069
   8.88550   8.88550      1.00  2.244374   .307829
   8.88539   8.88539      1.00  2.248204   .306709
   8.88530   8.88530      1.00  2.248524   .306809
   8.88520   8.88520      1.00  2.244204   .307929
   8.88509   8.88509      1.00  2.241114   .306169
   8.88499   8.88499      1.00  2.232924   .302759
   8.88488   8.88488      1.00  2.249184   .303789
   8.88478   8.88478      1.00  2.248194   .303589
   8.88467   8.88467      1.00  2.250044   .305879
   8.88456   8.88456      1.00  2.247694   .304409
   8.88445   8.88445      1.00  2.248814   .304679
   8.88435   8.88435      1.00  2.246114   .303039
   8.88423   8.88423      1.00  2.247824   .302759
   8.88412   8.88412      1.00  2.247844   .301669
   8.88401   8.88401      1.00  2.241934   .301569
   8.88391   8.88391      1.00  2.247004   .300979
   8.88379   8.88379      1.00  2.244474   .301269
   8.88366   8.88366      1.00  2.251374   .301439
   8.88355   8.88355      1.00  2.250684   .302049
   8.88344   8.88344      1.00  2.237584   .300009
   8.88332   8.88332      1.00  2.250144   .300919
   8.88320   8.88320      1.00  2.249864   .300459
   8.88309   8.88309      1.00  2.250434   .301099
   8.88298   8.88298      1.00  2.250104   .300269
   8.88286   8.88286      1.00  2.247704   .299769
   8.88275   8.88275      1.00  2.248694   .299659
   8.88264   8.88264      1.00  2.246724   .299369
   8.88252   8.88252      1.00  2.248224   .301609
   8.88241   8.88241      1.00  2.247474   .298959
   8.88230   8.88230      1.00  2.248794   .301759
   8.88219   8.88219      1.00  2.250944   .301549
   8.88208   8.88208      1.00  2.249524   .300379
   8.88197   8.88197      1.00  2.248044   .300699
   8.88186   8.88186      1.00  2.234324   .296889
   8.88176   8.88176      1.00  2.243624   .299699
   8.88165   8.88165      1.00  2.248454   .301189
   8.88154   8.88154      1.00  2.248654   .301999
   8.88142   8.88142      1.00  2.247704   .301889
   8.88132   8.88132      1.00  2.250154   .301419
   8.88121   8.88121      1.00  2.249614   .301689
   8.88109   8.88109      1.00  2.250084   .300609
   8.88098   8.88098      1.00  2.249774   .300589
   8.88087   8.88087      1.00  2.250294   .300449
   8.88075   8.88075      1.00  2.245904   .300199
   8.88064   8.88064      1.00  2.247294   .300339
   8.88052   8.88052      1.00  2.245234   .299029
   8.88040   8.88040      1.00  2.248584   .299479
   8.88029   8.88029      1.00  2.233804   .297369
   8.88017   8.88017      1.00  2.244804   .299129
   8.88006   8.88006      1.00  2.247964   .300759
   8.87994   8.87994      1.00  2.247764   .300999
   8.87982   8.87982      1.00  2.250414   .300739
   8.87971   8.87971      1.00  2.245924   .300379
   8.87959   8.87959      1.00  2.249554   .300829
   8.87948   8.87948      1.00  2.245334   .300399
   8.87936   8.87936      1.00  2.247044   .302069
   8.87925   8.87925      1.00  2.245894   .300809
   8.87913   8.87913      1.00  2.243644   .300369
   8.87902   8.87902      1.00  2.246654   .301649
   8.87891   8.87891      1.00  2.246884   .302219
   8.87879   8.87879      1.00  2.234814   .300289
   8.87868   8.87868      1.00  2.247134   .302719
   8.87857   8.87857      1.00  2.247554   .302669
   8.87847   8.87847      1.00  2.248004   .303319
   8.87836   8.87836      1.00  2.245364   .303009
   8.87825   8.87825      1.00  2.244274   .303169
   8.87814   8.87814      1.00  2.244734   .302039
   8.87803   8.87803      1.00  2.244824   .302719
   8.87792   8.87792      1.00  2.245304   .301459
   8.87781   8.87781      1.00  2.245324   .301779
   8.87770   8.87770      1.00  2.246404   .304029
   8.87759   8.87759      1.00  2.245604   .303799
   8.87747   8.87747      1.00  2.245844   .305009
   8.87736   8.87736      1.00  2.246214   .304539
   8.87726   8.87726      1.00  2.232724   .302249
   8.87715   8.87715      1.00  2.242064   .302769
   8.87703   8.87703      1.00  2.246044   .304049
   8.87692   8.87692      1.00  2.245274   .305619
   8.87682   8.87682      1.00  2.242504   .303809
   8.87671   8.87671      1.00  2.245114   .304809
   8.87660   8.87660      1.00  2.242934   .306419
   8.87649   8.87649      1.00  2.244584   .306219
   8.87639   8.87639      1.00  2.246044   .307229
   8.87629   8.87629      1.00  2.245534   .307009
   8.87618   8.87618      1.00  2.243554   .307499
   8.87607   8.87607      1.00  2.243504   .306089
   8.87597   8.87597      1.00  2.242244   .307469
   8.87587   8.87587      1.00  2.241914   .307389
   8.87577   8.87577      1.00  2.225664   .306009
   8.87566   8.87566      1.00  2.243534   .309019
   8.87556   8.87556      1.00  2.240874   .309189
   8.87546   8.87546      1.00  2.240294   .308959
   8.87536   8.87536      1.00  2.247074   .310259
   8.87525   8.87525      1.00  2.245274   .309579
   8.87515   8.87515      1.00  2.246214   .309799
   8.87505   8.87505      1.00  2.245004   .310999
   8.87494   8.87494      1.00  2.242264   .310029
   8.87483   8.87483      1.00  2.242464   .311729
   8.87473   8.87473      1.00  2.242924   .316459
   8.87463   8.87463      1.00  2.243424   .315639
   8.87451   8.87451      1.00  2.240164   .316439
   8.87439   8.87439      1.00  2.240994   .313859
   8.87429   8.87429      1.00  2.241564   .316039
   8.87418   8.87418      1.00  2.230604   .314809
   8.87406   8.87406      1.00  2.244184   .315649
   8.87394   8.87394      1.00  2.245164   .315399
   8.87383   8.87383      1.00  2.241184   .312219
   8.87372   8.87372      1.00  2.244784   .315589
   8.87360   8.87360      1.00  2.238934   .314929
   8.87348   8.87348      1.00  2.238714   .314719
   8.87337   8.87337      1.00  2.239504   .315979
   8.87326   8.87326      1.00  2.242104   .316499
   8.87314   8.87314      1.00  2.242254   .317729
   8.87302   8.87302      1.00  2.244604   .317079
   8.87291   8.87291      1.00  2.245794   .318429
   8.87280   8.87280      1.00  2.241994   .318189
   8.87268   8.87268      1.00  2.227584   .316129
   8.87255   8.87255      1.00  2.237224   .317569
   8.87245   8.87245      1.00  2.241884   .318079
   8.87234   8.87234      1.00  2.242834   .319629
   8.87223   8.87223      1.00  2.241414   .319869
   8.87211   8.87211      1.00  2.238914   .317109
   8.87200   8.87200      1.00  2.240044   .320129
   8.87189   8.87189      1.00  2.243174   .320219
   8.87178   8.87178      1.00  2.241564   .320989
   8.87167   8.87167      1.00  2.242134   .319189
   8.87157   8.87157      1.00  2.240634   .320389
   8.87146   8.87146      1.00  2.241104   .321859
   8.87134   8.87134      1.00  2.239624   .320509
   8.87122   8.87122      1.00  2.238364   .321589
   8.87112   8.87112      1.00  2.223634   .319239
   8.87101   8.87101      1.00  2.238594   .322179
   8.87089   8.87089      1.00  2.240984   .322359
   8.87077   8.87077      1.00  2.241884   .322179
   8.87066   8.87066      1.00  2.240644   .322219
   8.87055   8.87055      1.00  2.242484   .323599
   8.87042   8.87042      1.00  2.241234   .323509
   8.87031   8.87031      1.00  2.243184   .323369
   8.87019   8.87019      1.00  2.240774   .323069
   8.87007   8.87007      1.00  2.241924   .325199
   8.86995   8.86995      1.00  2.239374   .324609
   8.86983   8.86983      1.00  2.241664   .326399
   8.86972   8.86972      1.00  2.240504   .325399
   8.86960   8.86960      1.00  2.224774   .323029
   8.86949   8.86949      1.00  2.238684   .326449
   8.86937   8.86937      1.00  2.243054   .326879
   8.86926   8.86926      1.00  2.243004   .325779
   8.86915   8.86915      1.00  2.240214   .327489
   8.86903   8.86903      1.00  2.241484   .327059
   8.86892   8.86892      1.00  2.239044   .325399
   8.86881   8.86881      1.00  2.241364   .326119
   8.86870   8.86870      1.00  2.240334   .327699
   8.86859   8.86859      1.00  2.237964   .326369
   8.86847   8.86847      1.00  2.240134   .329449
   8.86837   8.86837      1.00  2.243274   .331659
   8.86827   8.86827      1.00  2.243974   .330829
   8.86815   8.86815      1.00  2.241294   .328899
   8.86803   8.86803      1.00  2.227104   .327479
   8.86792   8.86792      1.00  2.241424   .330519
   8.86782   8.86782      1.00  2.241854   .331039
   8.86770   8.86770      1.00  2.237274   .331429
   8.86759   8.86759      1.00  2.240944   .330699
   8.86749   8.86749      1.00  2.238984   .331059
   8.86738   8.86738      1.00  2.242684   .331849
   8.86726   8.86726      1.00  2.240364   .331779
   8.86715   8.86715      1.00  2.236884   .329859
   8.86705   8.86705      1.00  2.238724   .329849
   8.86694   8.86694      1.00  2.241614   .332599
   8.86683   8.86683      1.00  2.241484   .331929
   8.86672   8.86672      1.00  2.240054   .332509
   8.86662   8.86662      1.00  2.239524   .332279
   8.86651   8.86651      1.00  2.229764   .332589
   8.86641   8.86641      1.00  2.240194   .334319
   8.86630   8.86630      1.00  2.235854   .332009
   8.86620   8.86620      1.00  2.237484   .333399
   8.86610   8.86610      1.00  2.241864   .330779
   8.86599   8.86599      1.00  2.238464   .330949
   8.86588   8.86588      1.00  2.242924   .332909
   8.86578   8.86578      1.00  2.239584   .332979
   8.86568   8.86568      1.00  2.238654   .332569
   8.86558   8.86558      1.00  2.235764   .332489
   8.86547   8.86547      1.00  2.238014   .332449
   8.86537   8.86537      1.00  2.238674   .332939
   8.86527   8.86527      1.00  2.236774   .332379
   8.86516   8.86516      1.00  2.234844   .333619
   8.86505   8.86505      1.00  2.225904   .332379
   8.86496   8.86496      1.00  2.237744   .334459
   8.86486   8.86486      1.00  2.239714   .334679
   8.86474   8.86474      1.00  2.239044   .334789
   8.86463   8.86463      1.00  2.239444   .335339
   8.86453   8.86453      1.00  2.238354   .336399
   8.86442   8.86442      1.00  2.239364   .335789
   8.86430   8.86430      1.00  2.235024   .336439
   8.86418   8.86418      1.00  2.237874   .338609
   8.86408   8.86408      1.00  2.235264   .336419
   8.86397   8.86397      1.00  2.234634   .335969
   8.86385   8.86385      1.00  2.237154   .335479
   8.86374   8.86374      1.00  2.237604   .335939
   8.86363   8.86363      1.00  2.238184   .334469
   8.86351   8.86351      1.00  2.223954   .331939
   8.86338   8.86338      1.00  2.235684   .336339
   8.86326   8.86326      1.00  2.237634   .335629
   8.86315   8.86315      1.00  2.235384   .335199
   8.86304   8.86304      1.00  2.235564   .335479
   8.86292   8.86292      1.00  2.232494   .333539
   8.86281   8.86281      1.00  2.234924   .334549
   8.86270   8.86270      1.00  2.235994   .335779
   8.86258   8.86258      1.00  2.235614   .332929
   8.86247   8.86247      1.00  2.239294   .335889
   8.86235   8.86235      1.00  2.236184   .336719
   8.86224   8.86224      1.00  2.237524   .336529
   8.86213   8.86213      1.00  2.239164   .337109
   8.86202   8.86202      1.00  2.233944   .335569
   8.86191   8.86191      1.00  2.225224   .334339
   8.86180   8.86180      1.00  2.232024   .336219
   8.86169   8.86169      1.00  2.235474   .337249
   8.86158   8.86158      1.00  2.234254   .336389
   8.86147   8.86147      1.00  2.234344   .335749
   8.86136   8.86136      1.00  2.234424   .335759
   8.86125   8.86125      1.00  2.236184   .337749
   8.86113   8.86113      1.00  2.237544   .337239
   8.86101   8.86101      1.00  2.237814   .337599
   8.86090   8.86090      1.00  2.233774   .336459
   8.86079   8.86079      1.00  2.231154   .335399
   8.86067   8.86067      1.00  2.232344   .335139
   8.86055   8.86055      1.00  2.234094   .337649
   8.86044   8.86044      1.00  2.228874   .336409
   8.86033   8.86033      1.00  2.224624   .334259
   8.86021   8.86021      1.00  2.235124   .338289
   8.86008   8.86008      1.00  2.237134   .338559
   8.85997   8.85997      1.00  2.235524   .339539
   8.85986   8.85986      1.00  2.235304   .339729
   8.85974   8.85974      1.00  2.235014   .340629
   8.85962   8.85962      1.00  2.232804   .341819
   8.85950   8.85950      1.00  2.236074   .340289
   8.85939   8.85939      1.00  2.232134   .339119
   8.85927   8.85927      1.00  2.230564   .340919
   8.85916   8.85916      1.00  2.233144   .340829
   8.85905   8.85905      1.00  2.233004   .339499
   8.85895   8.85895      1.00  2.234614   .339109
   8.85883   8.85883      1.00  2.220094   .336029
   8.85871   8.85871      1.00  2.231974   .338079
   8.85861   8.85861      1.00  2.233724   .340769
   8.85850   8.85850      1.00  2.230714   .339049
   8.85839   8.85839      1.00  2.229064   .338179
   8.85828   8.85828      1.00  2.231034   .340299
   8.85816   8.85816      1.00  2.232344   .338599
   8.85805   8.85805      1.00  2.231904   .339479
   8.85794   8.85794      1.00  2.231004   .338409
   8.85783   8.85783      1.00  2.231404   .338639
   8.85772   8.85772      1.00  2.234584   .338379
   8.85761   8.85761      1.00  2.233714   .337009
   8.85751   8.85751      1.00  2.231254   .337799
   8.85739   8.85739      1.00  2.229724   .336839
   8.85729   8.85729      1.00  2.224064   .336639
   8.85719   8.85719      1.00  2.230774   .339889
   8.85707   8.85707      1.00  2.228804   .339339
   8.85696   8.85696      1.00  2.230004   .337039
   8.85685   8.85685      1.00  2.232424   .338249
   8.85674   8.85674      1.00  2.228184   .337649
   8.85663   8.85663      1.00  2.227854   .337319
   8.85652   8.85652      1.00  2.230824   .337829
   8.85642   8.85642      1.00  2.232574   .337529
   8.85632   8.85632      1.00  2.228314   .337109
   8.85621   8.85621      1.00  2.230654   .337479
   8.85611   8.85611      1.00  2.228154   .337009
   8.85601   8.85601      1.00  2.228204   .337379
   8.85591   8.85591      1.00  2.224444   .336949
   8.85580   8.85580      1.00  2.219044   .336689
   8.85569   8.85569      1.00  2.228764   .339019
   8.85560   8.85560      1.00  2.226054   .338199
   8.85550   8.85550      1.00  2.231394   .338069
   8.85539   8.85539      1.00  2.229154   .337279
   8.85529   8.85529      1.00  2.229174   .336129
   8.85519   8.85519      1.00  2.228294   .337939
   8.85509   8.85509      1.00  2.227084   .338619
   8.85498   8.85498      1.00  2.222304   .336139
   8.85487   8.85487      1.00  2.223954   .336269
   8.85477   8.85477      1.00  2.226664   .337579
   8.85467   8.85467      1.00  2.223624   .336289
   8.85455   8.85455      1.00  2.226544   .336979
   8.85444   8.85444      1.00  2.216574   .335499
   8.85433   8.85433      1.00  2.224374   .338169
   8.85423   8.85423      1.00  2.229374   .337879
   8.85411   8.85411      1.00  2.226354   .337309
   8.85399   8.85399      1.00  2.226634   .337309
   8.85388   8.85388      1.00  2.225414   .337759
   8.85377   8.85377      1.00  2.227204   .336999
   8.85365   8.85365      1.00  2.223294   .335599
   8.85353   8.85353      1.00  2.219194   .334759
   8.85342   8.85342      1.00  2.227664   .336539
   8.85330   8.85330      1.00  2.222904   .335989
   8.85318   8.85318      1.00  2.224674   .337169
   8.85307   8.85307      1.00  2.227574   .339109
   8.85296   8.85296      1.00  2.225734   .338829
   8.85285   8.85285      1.00  2.224934   .339249
   8.85273   8.85273      1.00  2.209054   .336049
   8.85261   8.85261      1.00  2.221454   .336349
   8.85250   8.85250      1.00  2.220404   .335509
   8.85238   8.85238      1.00  2.220494   .333979
   8.85227   8.85227      1.00  2.221424   .335149
   8.85216   8.85216      1.00  2.222384   .335189
   8.85205   8.85205      1.00  2.224164   .335649
   8.85195   8.85195      1.00  2.224884   .335639
   8.85183   8.85183      1.00  2.221834   .336299
   8.85172   8.85172      1.00  2.222284   .335479
   8.85161   8.85161      1.00  2.223514   .338759
   8.85150   8.85150      1.00  2.222654   .339019
   8.85139   8.85139      1.00  2.217984   .338949
   8.85127   8.85127      1.00  2.219934   .338849
   8.85117   8.85117      1.00  2.216564   .338499
   8.85106   8.85106      1.00  2.205014   .336139
   8.85094   8.85094      1.00  2.220284   .340399
   8.85082   8.85082      1.00  2.222064   .339309
   8.85071   8.85071      1.00  2.223084   .340739
   8.85060   8.85060      1.00  2.219484   .340059
   8.85048   8.85048      1.00  2.217664   .339119
   8.85036   8.85036      1.00  2.218644   .336059
   8.85025   8.85025      1.00  2.218894   .336709
   8.85012   8.85012      1.00  2.216334   .335929
   8.85000   8.85000      1.00  2.212134   .337599
   8.84988   8.84988      1.00  2.216774   .332869
   8.84977   8.84977      1.00  2.219534   .335879
   8.84966   8.84966      1.00  2.220254   .335739
   8.84954   8.84954      1.00  2.219474   .335489
   8.84942   8.84942      1.00  2.208394   .336519
   8.84931   8.84931      1.00  2.219244   .337209
   8.84919   8.84919      1.00  2.217954   .334389
   8.84908   8.84908      1.00  2.213054   .333709
   8.84897   8.84897      1.00  2.216584   .336549
   8.84886   8.84886      1.00  2.218944   .339049
   8.84875   8.84875      1.00  2.217854   .339329
   8.84863   8.84863      1.00  2.213934   .337599
   8.84852   8.84852      1.00  2.212704   .334689
   8.84843   8.84843      1.00  2.218474   .333709
   8.84831   8.84831      1.00  2.216374   .336139
   8.84819   8.84819      1.00  2.218894   .336849
   8.84807   8.84807      1.00  2.220294   .336179
   8.84797   8.84797      1.00  2.210044   .335489
   8.84786   8.84786      1.00  2.208324   .336119
   8.84775   8.84775      1.00  2.212344   .336479
   8.84764   8.84764      1.00  2.214994   .335999
   8.84753   8.84753      1.00  2.214564   .334349
   8.84742   8.84742      1.00  2.217574   .333489
   8.84730   8.84730      1.00  2.216434   .333859
   8.84719   8.84719      1.00  2.217814   .334269
   8.84709   8.84709      1.00  2.220474   .332889
   8.84698   8.84698      1.00  2.220874   .335299
   8.84687   8.84687      1.00  2.215334   .334449
   8.84676   8.84676      1.00  2.214264   .335169
   8.84665   8.84665      1.00  2.214974   .332979
   8.84655   8.84655      1.00  2.215514   .331909
   8.84644   8.84644      1.00  2.205454   .331899
   8.84634   8.84634      1.00  2.213654   .334219
   8.84624   8.84624      1.00  2.217144   .334099
   8.84613   8.84613      1.00  2.218184   .335589
   8.84603   8.84603      1.00  2.217924   .333959
   8.84592   8.84592      1.00  2.218804   .336809
   8.84582   8.84582      1.00  2.219574   .335959
   8.84571   8.84571      1.00  2.221174   .336609
   8.84561   8.84561      1.00  2.214854   .336059
   8.84551   8.84551      1.00  2.212314   .334989
   8.84541   8.84541      1.00  2.215634   .335859
   8.84531   8.84531      1.00  2.215674   .335819
   8.84520   8.84520      1.00  2.215954   .336819
   8.84509   8.84509      1.00  2.206294   .335319
   8.84499   8.84499      1.00  2.219564   .336329
   8.84488   8.84488      1.00  2.219254   .336429
   8.84477   8.84477      1.00  2.223604   .337329
   8.84466   8.84466      1.00  2.219274   .337719
   8.84456   8.84456      1.00  2.218984   .335989
   8.84446   8.84446      1.00  2.219344   .337399
   8.84434   8.84434      1.00  2.214624   .336549
   8.84423   8.84423      1.00  2.216354   .337079
   8.84413   8.84413      1.00  2.216804   .338059
   8.84401   8.84401      1.00  2.217124   .334359
   8.84390   8.84390      1.00  2.218474   .335179
   8.84377   8.84377      1.00  2.219264   .336099
   8.84366   8.84366      1.00  2.217204   .337039
   8.84354   8.84354      1.00  2.209084   .334999
   8.84342   8.84342      1.00  2.217354   .337149
   8.84330   8.84330      1.00  2.219804   .335339
   8.84319   8.84319      1.00  2.219794   .337609
   8.84308   8.84308      1.00  2.215964   .337969
   8.84296   8.84296      1.00  2.215334   .337399
   8.84284   8.84284      1.00  2.216574   .337609
   8.84273   8.84273      1.00  2.221744   .338509
   8.84262   8.84262      1.00  2.217894   .339069
   8.84250   8.84250      1.00  2.219944   .339289
   8.84239   8.84239      1.00  2.218564   .338219
   8.84228   8.84228      1.00  2.219174   .339719
   8.84217   8.84217      1.00  2.217934   .340109
   8.84206   8.84206      1.00  2.200314   .337629
   8.84194   8.84194      1.00  2.217664   .341339
   8.84184   8.84184      1.00  2.216664   .337909
   8.84173   8.84173      1.00  2.219624   .341039
   8.84162   8.84162      1.00  2.217304   .340079
   8.84150   8.84150      1.00  2.220344   .340859
   8.84139   8.84139      1.00  2.221344   .342049
   8.84128   8.84128      1.00  2.221214   .343239
   8.84117   8.84117      1.00  2.219814   .342179
   8.84105   8.84105      1.00  2.217004   .340579
   8.84094   8.84094      1.00  2.220424   .339729
   8.84083   8.84083      1.00  2.221104   .340389
   8.84071   8.84071      1.00  2.217254   .344079
   8.84059   8.84059      1.00  2.207644   .344429
   8.84048   8.84048      1.00  2.215174   .341609
   8.84036   8.84036      1.00  2.216314   .342159
   8.84024   8.84024      1.00  2.221294   .342219
   8.84012   8.84012      1.00  2.221774   .342349
   8.84001   8.84001      1.00  2.223874   .343249
   8.83989   8.83989      1.00  2.218354   .342229
   8.83977   8.83977      1.00  2.217414   .342659
   8.83965   8.83965      1.00  2.220184   .343129
   8.83954   8.83954      1.00  2.214874   .342769
   8.83943   8.83943      1.00  2.218834   .345899
   8.83931   8.83931      1.00  2.217034   .347019
   8.83920   8.83920      1.00  2.219794   .344829
   8.83908   8.83908      1.00  2.219214   .345979
   8.83897   8.83897      1.00  2.207954   .343369
   8.83886   8.83886      1.00  2.218764   .346679
   8.83875   8.83875      1.00  2.221124   .345159
   8.83864   8.83864      1.00  2.224164   .345409
   8.83853   8.83853      1.00  2.218094   .344269
   8.83842   8.83842      1.00  2.220464   .346599
   8.83830   8.83830      1.00  2.220254   .344879
   8.83820   8.83820      1.00  2.220874   .345069
   8.83809   8.83809      1.00  2.220854   .344599
   8.83797   8.83797      1.00  2.220634   .346329
   8.83786   8.83786      1.00  2.221194   .345749
   8.83775   8.83775      1.00  2.222284   .346579
   8.83765   8.83765      1.00  2.222974   .346339
   8.83753   8.83753      1.00  2.222024   .347729
   8.83742   8.83742      1.00  2.207404   .345229
   8.83731   8.83731      1.00  2.214804   .346729
   8.83721   8.83721      1.00  2.220354   .347729
   8.83709   8.83709      1.00  2.218234   .346209
   8.83698   8.83698      1.00  2.222494   .348079
   8.83687   8.83687      1.00  2.225034   .348799
   8.83677   8.83677      1.00  2.222774   .351119
   8.83666   8.83666      1.00  2.224344   .349719
   8.83655   8.83655      1.00  2.224324   .349609
   8.83645   8.83645      1.00  2.221994   .349159
   8.83634   8.83634      1.00  2.223894   .350749
   8.83623   8.83623      1.00  2.220954   .350029
   8.83613   8.83613      1.00  2.223774   .351919
   8.83603   8.83603      1.00  2.213184   .348209
   8.83593   8.83593      1.00  2.216564   .348859
   8.83582   8.83582      1.00  2.220614   .350829
   8.83572   8.83572      1.00  2.223144   .351379
   8.83562   8.83562      1.00  2.224344   .350769
   8.83552   8.83552      1.00  2.224534   .351609
   8.83541   8.83541      1.00  2.224064   .351569
   8.83531   8.83531      1.00  2.220824   .350989
   8.83521   8.83521      1.00  2.221674   .352049
   8.83510   8.83510      1.00  2.218634   .351799
   8.83499   8.83499      1.00  2.221454   .350769
   8.83489   8.83489      1.00  2.220994   .352679
   8.83479   8.83479      1.00  2.221764   .350739
   8.83468   8.83468      1.00  2.217824   .351879
   8.83456   8.83456      1.00  2.206424   .350769
   8.83445   8.83445      1.00  2.223364   .355259
   8.83435   8.83435      1.00  2.221844   .354559
   8.83424   8.83424      1.00  2.225304   .354679
   8.83412   8.83412      1.00  2.219714   .354369
   8.83401   8.83401      1.00  2.221764   .354629
   8.83390   8.83390      1.00  2.220904   .358129
   8.83379   8.83379      1.00  2.220404   .355019
   8.83367   8.83367      1.00  2.219174   .355589
   8.83355   8.83355      1.00  2.219784   .357469
   8.83344   8.83344      1.00  2.222784   .358769
   8.83332   8.83332      1.00  2.219574   .355129
   8.83320   8.83320      1.00  2.219914   .355959
   8.83308   8.83308      1.00  2.218334   .355579
   8.83297   8.83297      1.00  2.208174   .354459
   8.83286   8.83286      1.00  2.218084   .354959
   8.83275   8.83275      1.00  2.219494   .354189
   8.83263   8.83263      1.00  2.220724   .355469
   8.83252   8.83252      1.00  2.218354   .355829
   8.83240   8.83240      1.00  2.221114   .356739
   8.83229   8.83229      1.00  2.218634   .355879
   8.83217   8.83217      1.00  2.219164   .360289
   8.83207   8.83207      1.00  2.219354   .360699
   8.83196   8.83196      1.00  2.219504   .361109
   8.83185   8.83185      1.00  2.218664   .360569
   8.83173   8.83173      1.00  2.220494   .361379
   8.83163   8.83163      1.00  2.219184   .361419
   8.83152   8.83152      1.00  2.216524   .359339
   8.83141   8.83141      1.00  2.207104   .359379
   8.83129   8.83129      1.00  2.218944   .360359
   8.83118   8.83118      1.00  2.218814   .360339
   8.83107   8.83107      1.00  2.215814   .359149
   8.83096   8.83096      1.00  2.218884   .359239
   8.83084   8.83084      1.00  2.218584   .359519
   8.83073   8.83073      1.00  2.220594   .359089
   8.83061   8.83061      1.00  2.218604   .359999
   8.83049   8.83049      1.00  2.220294   .359109
   8.83038   8.83038      1.00  2.218034   .360979
   8.83026   8.83026      1.00  2.214054   .360049
   8.83014   8.83014      1.00  2.218994   .359889
   8.83002   8.83002      1.00  2.214494   .359149
   8.82990   8.82990      1.00  2.216024   .359189
   8.82979   8.82979      1.00  2.206544   .359149
   8.82967   8.82967      1.00  2.218464   .361799
   8.82956   8.82956      1.00  2.221114   .365469
   8.82944   8.82944      1.00  2.219814   .366669
   8.82934   8.82934      1.00  2.217384   .363799
   8.82922   8.82922      1.00  2.213634   .364729
   8.82910   8.82910      1.00  2.218104   .364969
   8.82898   8.82898      1.00  2.215854   .366649
   8.82888   8.82888      1.00  2.216454   .365459
   8.82878   8.82878      1.00  2.218834   .365589
   8.82866   8.82866      1.00  2.214644   .364489
   8.82855   8.82855      1.00  2.217404   .363409
   8.82844   8.82844      1.00  2.219774   .365909
   8.82833   8.82833      1.00  2.221444   .365209
   8.82822   8.82822      1.00  2.219194   .364449
   8.82810   8.82810      1.00  2.205014   .361279
   8.82800   8.82800      1.00  2.219044   .363579
   8.82789   8.82789      1.00  2.214234   .362359
   8.82777   8.82777      1.00  2.218174   .362139
   8.82766   8.82766      1.00  2.218014   .362999
   8.82755   8.82755      1.00  2.216474   .362729
   8.82745   8.82745      1.00  2.217674   .364169
   8.82734   8.82734      1.00  2.218394   .363179
   8.82722   8.82722      1.00  2.218564   .363519
   8.82712   8.82712      1.00  2.218764   .366369
   8.82701   8.82701      1.00  2.219324   .365319
   8.82690   8.82690      1.00  2.217374   .363959
   8.82679   8.82679      1.00  2.213474   .364209
   8.82668   8.82668      1.00  2.206634   .362289
   8.82658   8.82658      1.00  2.215834   .365769
   8.82647   8.82647      1.00  2.215444   .365959
   8.82637   8.82637      1.00  2.220134   .365269
   8.82626   8.82626      1.00  2.217674   .365239
   8.82616   8.82616      1.00  2.218224   .366009
   8.82606   8.82606      1.00  2.221124   .367499
   8.82595   8.82595      1.00  2.217904   .365369
   8.82585   8.82585      1.00  2.217784   .365209
   8.82575   8.82575      1.00  2.216344   .365269
   8.82564   8.82564      1.00  2.215734   .365699
   8.82554   8.82554      1.00  2.216844   .365639
   8.82544   8.82544      1.00  2.216174   .366149
   8.82534   8.82534      1.00  2.213474   .366579
   8.82523   8.82523      1.00  2.206344   .367569
   8.82513   8.82513      1.00  2.216244   .367669
   8.82503   8.82503      1.00  2.217304   .369079
   8.82492   8.82492      1.00  2.219824   .367089
   8.82481   8.82481      1.00  2.217684   .366209
   8.82470   8.82470      1.00  2.215894   .367629
   8.82460   8.82460      1.00  2.214654   .367249
   8.82449   8.82449      1.00  2.213784   .366299
   8.82438   8.82438      1.00  2.216724   .366499
   8.82427   8.82427      1.00  2.217374   .366779
   8.82416   8.82416      1.00  2.215734   .366989
   8.82405   8.82405      1.00  2.216394   .367419
   8.82394   8.82394      1.00  2.217694   .367699
   8.82381   8.82381      1.00  2.218274   .366489
   8.82370   8.82370      1.00  2.213994   .365899
   8.82358   8.82358      1.00  2.207844   .365429
   8.82346   8.82346      1.00  2.216974   .366449
   8.82334   8.82334      1.00  2.214884   .364879
   8.82323   8.82323      1.00  2.217134   .364549
   8.82311   8.82311      1.00  2.211924   .365029
   8.82300   8.82300      1.00  2.214524   .365249
   8.82288   8.82288      1.00  2.215554   .366109
   8.82277   8.82277      1.00  2.215974   .364919
   8.82266   8.82266      1.00  2.216664   .366119
   8.82254   8.82254      1.00  2.213474   .364569
   8.82242   8.82242      1.00  2.215034   .367019
   8.82232   8.82232      1.00  2.212144   .367499
   8.82221   8.82221      1.00  2.212124   .366999
   8.82210   8.82210      1.00  2.199964   .365379
   8.82198   8.82198      1.00  2.209574   .366449
   8.82187   8.82187      1.00  2.216084   .365579
   8.82177   8.82177      1.00  2.214094   .363689
   8.82166   8.82166      1.00  2.215224   .365639
   8.82154   8.82154      1.00  2.214994   .364259
   8.82143   8.82143      1.00  2.215784   .364729
   8.82132   8.82132      1.00  2.215024   .365509
   8.82120   8.82120      1.00  2.212784   .362999
   8.82109   8.82109      1.00  2.213164   .366279
   8.82098   8.82098      1.00  2.212044   .362619
   8.82087   8.82087      1.00  2.213374   .363419
   8.82075   8.82075      1.00  2.213274   .365969
   8.82063   8.82063      1.00  2.212894   .365659
   8.82051   8.82051      1.00  2.198084   .360769
   8.82040   8.82040      1.00  2.213604   .365189
   8.82027   8.82027      1.00  2.215254   .364869
   8.82015   8.82015      1.00  2.213674   .365879
   8.82004   8.82004      1.00  2.214934   .363489
   8.81993   8.81993      1.00  2.214714   .365139
   8.81981   8.81981      1.00  2.216784   .360959
   8.81969   8.81969      1.00  2.211564   .363379
   8.81958   8.81958      1.00  2.212694   .363429
   8.81946   8.81946      1.00  2.207474   .362999
   8.81934   8.81934      1.00  2.211634   .365349
   8.81922   8.81922      1.00  2.214984   .363839
   8.81911   8.81911      1.00  2.215714   .365039
   8.81901   8.81901      1.00  2.213364   .362479
   8.81889   8.81889      1.00  2.197274   .361559
   8.81877   8.81877      1.00  2.213464   .361799
   8.81866   8.81866      1.00  2.212794   .361399
   8.81856   8.81856      1.00  2.212074   .362629
   8.81844   8.81844      1.00  2.214334   .365209
   8.81833   8.81833      1.00  2.210004   .364319
   8.81823   8.81823      1.00  2.209144   .363679
   8.81811   8.81811      1.00  2.212594   .366079
   8.81800   8.81800      1.00  2.211034   .365569
   8.81789   8.81789      1.00  2.213824   .364459
   8.81778   8.81778      1.00  2.214184   .363829
   8.81768   8.81768      1.00  2.209624   .365799
   8.81756   8.81756      1.00  2.210524   .365229
   8.81745   8.81745      1.00  2.201734   .363719
   8.81735   8.81735      1.00  2.205324   .364689
   8.81728   8.81728      1.00  2.213594   .366889
