# Supplementary material for: Direct Observation of Palladium Leaching from Pd/C by a Simple Method: X-ray Absorption Spectroscopy of Heterogeneous Mixtures
Source: ACS Omega. 2023 Jun 7;8(24):21787–92. doi: 10.1021/acsomega.3c01343 (PMC10286095; doi:10.1021/acsomega.3c01343)
Supplement: Supplementary file 2 — ao3c01343_si_002.zip [file ao3c01343_si_002.zip › Figure 7,8/22_RK_AirOx_25C_05N_slow_HCl_30min_46.qd]

  9809     KEK-PF   NW10A
 _slow_HCl_30min 20.12.12 7:13: - 20.12.12 7:14: Serial#KEKPF-NW10A_047966
 22_RK_AirOx_25C_05N_slow_HCl_30min                                              
 Ring :   6.5 GeV    50.1 mA -   50.1 mA
 Mono :   Si(311)       D=  1.63747 A    Initial angle=  9.00023 deg
 NW10A     Transmission( 2)   Repetition= 46     Points= 1654
 Param file : QXAFS(SYNC)     angle axis (*)     Block =    1

 Block      Init-Ang  Final-Ang     Step/deg     Time/s       Num
     1        9.00023   8.81728          ***       1.00      1654
 Ortec(-1)     NDCH = 3
  Angle(c)  Angle(o)    time/s         2         3
      Mode         0         0         1         2
    Offset         0         0    .00492    .00311
   9.00023   9.00023      1.00  2.297014  2.104759
   9.00014   9.00014      1.00  2.304344  2.109929
   9.00002   9.00002      1.00  2.305564  2.111299
   8.99990   8.99990      1.00  2.308774  2.118959
   8.99979   8.99979      1.00  2.312694  2.111579
   8.99968   8.99968      1.00  2.312464  2.116319
   8.99956   8.99956      1.00  2.309624  2.116109
   8.99944   8.99944      1.00  2.317164  2.123649
   8.99934   8.99934      1.00  2.311654  2.106359
   8.99924   8.99924      1.00  2.312504  2.116949
   8.99912   8.99912      1.00  2.299964  2.107979
   8.99901   8.99901      1.00  2.309844  2.118199
   8.99891   8.99891      1.00  2.313974  2.119249
   8.99880   8.99880      1.00  2.311414  2.108619
   8.99869   8.99869      1.00  2.312034  2.103219
   8.99858   8.99858      1.00  2.314834  2.110169
   8.99847   8.99847      1.00  2.310324  2.112769
   8.99836   8.99836      1.00  2.311774  2.122059
   8.99825   8.99825      1.00  2.312784  2.122409
   8.99814   8.99814      1.00  2.312144  2.118189
   8.99804   8.99804      1.00  2.309534  2.119249
   8.99793   8.99793      1.00  2.311414  2.119279
   8.99782   8.99782      1.00  2.312364  2.120039
   8.99770   8.99770      1.00  2.309264  2.123319
   8.99760   8.99760      1.00  2.301434  2.112839
   8.99749   8.99749      1.00  2.311024  2.124799
   8.99738   8.99738      1.00  2.312904  2.123369
   8.99727   8.99727      1.00  2.312404  2.121189
   8.99716   8.99716      1.00  2.313074  2.122659
   8.99706   8.99706      1.00  2.312644  2.123899
   8.99695   8.99695      1.00  2.314294  2.124789
   8.99684   8.99684      1.00  2.311714  2.124619
   8.99674   8.99674      1.00  2.312154  2.127139
   8.99663   8.99663      1.00  2.308024  2.124139
   8.99652   8.99652      1.00  2.311684  2.126489
   8.99642   8.99642      1.00  2.313724  2.121669
   8.99632   8.99632      1.00  2.310174  2.120029
   8.99622   8.99622      1.00  2.305554  2.118019
   8.99611   8.99611      1.00  2.302524  2.120069
   8.99600   8.99600      1.00  2.310244  2.128069
   8.99590   8.99590      1.00  2.310234  2.128659
   8.99581   8.99581      1.00  2.313014  2.125549
   8.99570   8.99570      1.00  2.309314  2.122749
   8.99560   8.99560      1.00  2.311584  2.126629
   8.99550   8.99550      1.00  2.308044  2.123019
   8.99540   8.99540      1.00  2.312244  2.130259
   8.99529   8.99529      1.00  2.310344  2.127019
   8.99519   8.99519      1.00  2.311514  2.122639
   8.99509   8.99509      1.00  2.309564  2.127009
   8.99499   8.99499      1.00  2.311214  2.128649
   8.99488   8.99488      1.00  2.307454  2.126279
   8.99478   8.99478      1.00  2.297164  2.114889
   8.99467   8.99467      1.00  2.310704  2.128379
   8.99456   8.99456      1.00  2.305734  2.126469
   8.99446   8.99446      1.00  2.312204  2.129559
   8.99435   8.99435      1.00  2.307944  2.125429
   8.99424   8.99424      1.00  2.307124  2.127659
   8.99413   8.99413      1.00  2.309264  2.127909
   8.99402   8.99402      1.00  2.311254  2.130259
   8.99390   8.99390      1.00  2.305214  2.127329
   8.99379   8.99379      1.00  2.307094  2.128299
   8.99368   8.99368      1.00  2.307864  2.131409
   8.99356   8.99356      1.00  2.308904  2.129669
   8.99344   8.99344      1.00  2.309984  2.132389
   8.99333   8.99333      1.00  2.308034  2.131029
   8.99322   8.99322      1.00  2.305264  2.127199
   8.99310   8.99310      1.00  2.292774  2.116929
   8.99298   8.99298      1.00  2.307034  2.126519
   8.99287   8.99287      1.00  2.306314  2.130529
   8.99277   8.99277      1.00  2.310454  2.131959
   8.99264   8.99264      1.00  2.309444  2.132329
   8.99253   8.99253      1.00  2.308374  2.132629
   8.99243   8.99243      1.00  2.308284  2.128149
   8.99233   8.99233      1.00  2.308974  2.133319
   8.99221   8.99221      1.00  2.307984  2.130779
   8.99210   8.99210      1.00  2.304294  2.128829
   8.99199   8.99199      1.00  2.307384  2.128519
   8.99188   8.99188      1.00  2.305324  2.125039
   8.99177   8.99177      1.00  2.306604  2.126679
   8.99166   8.99166      1.00  2.303504  2.122969
   8.99156   8.99156      1.00  2.289414  2.104939
   8.99145   8.99145      1.00  2.306994  2.128159
   8.99133   8.99133      1.00  2.308214  2.135259
   8.99122   8.99122      1.00  2.308904  2.132609
   8.99111   8.99111      1.00  2.307504  2.134719
   8.99100   8.99100      1.00  2.304734  2.132119
   8.99089   8.99089      1.00  2.304814  2.137119
   8.99077   8.99077      1.00  2.307614  2.135009
   8.99066   8.99066      1.00  2.308054  2.136149
   8.99054   8.99054      1.00  2.305114  2.133749
   8.99043   8.99043      1.00  2.304644  2.133379
   8.99031   8.99031      1.00  2.306684  2.134709
   8.99020   8.99020      1.00  2.308704  2.138669
   8.99008   8.99008      1.00  2.306314  2.132919
   8.98996   8.98996      1.00  2.294934  2.125349
   8.98984   8.98984      1.00  2.305904  2.134469
   8.98972   8.98972      1.00  2.308214  2.138119
   8.98961   8.98961      1.00  2.306184  2.136969
   8.98949   8.98949      1.00  2.301414  2.133049
   8.98937   8.98937      1.00  2.305974  2.133389
   8.98927   8.98927      1.00  2.304174  2.129709
   8.98916   8.98916      1.00  2.305244  2.133239
   8.98904   8.98904      1.00  2.306864  2.137179
   8.98892   8.98892      1.00  2.306644  2.142469
   8.98882   8.98882      1.00  2.308844  2.141089
   8.98871   8.98871      1.00  2.307364  2.138879
   8.98860   8.98860      1.00  2.305184  2.133239
   8.98849   8.98849      1.00  2.304324  2.136059
   8.98838   8.98838      1.00  2.291964  2.122629
   8.98827   8.98827      1.00  2.302644  2.133569
   8.98816   8.98816      1.00  2.302444  2.136399
   8.98805   8.98805      1.00  2.307224  2.139229
   8.98794   8.98794      1.00  2.306564  2.137559
   8.98783   8.98783      1.00  2.306554  2.140299
   8.98772   8.98772      1.00  2.308034  2.141089
   8.98761   8.98761      1.00  2.304894  2.141349
   8.98750   8.98750      1.00  2.306614  2.138789
   8.98739   8.98739      1.00  2.302564  2.136739
   8.98727   8.98727      1.00  2.302544  2.136319
   8.98716   8.98716      1.00  2.307134  2.144209
   8.98706   8.98706      1.00  2.305024  2.141559
   8.98695   8.98695      1.00  2.304844  2.141049
   8.98684   8.98684      1.00  2.291794  2.129509
   8.98673   8.98673      1.00  2.303554  2.135669
   8.98663   8.98663      1.00  2.306364  2.137489
   8.98652   8.98652      1.00  2.308334  2.145109
   8.98641   8.98641      1.00  2.306044  2.142889
   8.98631   8.98631      1.00  2.303664  2.141889
   8.98621   8.98621      1.00  2.304054  2.143359
   8.98611   8.98611      1.00  2.304124  2.137909
   8.98600   8.98600      1.00  2.302304  2.138229
   8.98590   8.98590      1.00  2.304364  2.143489
   8.98580   8.98580      1.00  2.300324  2.138479
   8.98570   8.98570      1.00  2.303824  2.142039
   8.98560   8.98560      1.00  2.303564  2.140639
   8.98549   8.98549      1.00  2.304204  2.137789
   8.98539   8.98539      1.00  2.297974  2.133379
   8.98529   8.98529      1.00  2.300124  2.134809
   8.98518   8.98518      1.00  2.303824  2.138409
   8.98507   8.98507      1.00  2.303004  2.141359
   8.98497   8.98497      1.00  2.304504  2.141099
   8.98487   8.98487      1.00  2.303944  2.144409
   8.98476   8.98476      1.00  2.302904  2.144979
   8.98465   8.98465      1.00  2.306334  2.146289
   8.98455   8.98455      1.00  2.302734  2.143979
   8.98443   8.98443      1.00  2.304274  2.147219
   8.98432   8.98432      1.00  2.304494  2.148499
   8.98421   8.98421      1.00  2.305634  2.146429
   8.98410   8.98410      1.00  2.304054  2.144539
   8.98398   8.98398      1.00  2.302014  2.147569
   8.98387   8.98387      1.00  2.302794  2.144889
   8.98376   8.98376      1.00  2.286314  2.129419
   8.98365   8.98365      1.00  2.302844  2.144649
   8.98354   8.98354      1.00  2.303554  2.148859
   8.98342   8.98342      1.00  2.299544  2.144509
   8.98329   8.98329      1.00  2.302634  2.146789
   8.98319   8.98319      1.00  2.301114  2.144319
   8.98307   8.98307      1.00  2.304324  2.149469
   8.98295   8.98295      1.00  2.306794  2.149739
   8.98283   8.98283      1.00  2.304904  2.149759
   8.98272   8.98272      1.00  2.300194  2.145799
   8.98262   8.98262      1.00  2.304244  2.148029
   8.98250   8.98250      1.00  2.301354  2.147239
   8.98238   8.98238      1.00  2.303894  2.149859
   8.98227   8.98227      1.00  2.290964  2.137209
   8.98217   8.98217      1.00  2.302094  2.145739
   8.98205   8.98205      1.00  2.303214  2.148309
   8.98194   8.98194      1.00  2.302694  2.147489
   8.98183   8.98183      1.00  2.306044  2.153409
   8.98172   8.98172      1.00  2.303044  2.152149
   8.98161   8.98161      1.00  2.304754  2.154689
   8.98150   8.98150      1.00  2.301054  2.148149
   8.98139   8.98139      1.00  2.301754  2.149719
   8.98129   8.98129      1.00  2.299924  2.148509
   8.98117   8.98117      1.00  2.299804  2.149149
   8.98105   8.98105      1.00  2.300204  2.149819
   8.98094   8.98094      1.00  2.302184  2.153789
   8.98083   8.98083      1.00  2.305014  2.153969
   8.98071   8.98071      1.00  2.288164  2.136919
   8.98058   8.98058      1.00  2.301294  2.148969
   8.98047   8.98047      1.00  2.302714  2.153349
   8.98036   8.98036      1.00  2.304394  2.155279
   8.98024   8.98024      1.00  2.301164  2.151109
   8.98012   8.98012      1.00  2.301364  2.150929
   8.98000   8.98000      1.00  2.303174  2.151819
   8.97989   8.97989      1.00  2.300444  2.151079
   8.97977   8.97977      1.00  2.301094  2.150339
   8.97965   8.97965      1.00  2.303804  2.157799
   8.97954   8.97954      1.00  2.303234  2.154999
   8.97943   8.97943      1.00  2.302224  2.156729
   8.97931   8.97931      1.00  2.302864  2.160869
   8.97919   8.97919      1.00  2.301364  2.157619
   8.97909   8.97909      1.00  2.286574  2.140259
   8.97898   8.97898      1.00  2.301524  2.154739
   8.97886   8.97886      1.00  2.301834  2.159299
   8.97874   8.97874      1.00  2.299194  2.155129
   8.97863   8.97863      1.00  2.302944  2.161609
   8.97853   8.97853      1.00  2.299784  2.158089
   8.97842   8.97842      1.00  2.304384  2.160169
   8.97831   8.97831      1.00  2.303674  2.159769
   8.97820   8.97820      1.00  2.301274  2.154199
   8.97809   8.97809      1.00  2.303384  2.157159
   8.97798   8.97798      1.00  2.298564  2.156239
   8.97786   8.97786      1.00  2.302094  2.161169
   8.97776   8.97776      1.00  2.301054  2.158629
   8.97765   8.97765      1.00  2.299104  2.156429
   8.97754   8.97754      1.00  2.294264  2.151179
   8.97743   8.97743      1.00  2.300074  2.158399
   8.97732   8.97732      1.00  2.299904  2.161039
   8.97721   8.97721      1.00  2.303804  2.163649
   8.97710   8.97710      1.00  2.302864  2.162419
   8.97699   8.97699      1.00  2.299064  2.164339
   8.97689   8.97689      1.00  2.300454  2.160639
   8.97678   8.97678      1.00  2.298274  2.158139
   8.97667   8.97667      1.00  2.298854  2.161329
   8.97656   8.97656      1.00  2.297264  2.154919
   8.97645   8.97645      1.00  2.299644  2.161819
   8.97635   8.97635      1.00  2.302194  2.164799
   8.97624   8.97624      1.00  2.300894  2.160929
   8.97613   8.97613      1.00  2.287484  2.145739
   8.97604   8.97604      1.00  2.302054  2.161979
   8.97594   8.97594      1.00  2.300144  2.161469
   8.97583   8.97583      1.00  2.299644  2.161319
   8.97573   8.97573      1.00  2.299294  2.161089
   8.97563   8.97563      1.00  2.299464  2.158429
   8.97553   8.97553      1.00  2.297494  2.157709
   8.97542   8.97542      1.00  2.299154  2.163769
   8.97532   8.97532      1.00  2.298044  2.158759
   8.97521   8.97521      1.00  2.297464  2.160539
   8.97511   8.97511      1.00  2.298264  2.163029
   8.97501   8.97501      1.00  2.296484  2.162789
   8.97490   8.97490      1.00  2.303764  2.164489
   8.97480   8.97480      1.00  2.298724  2.158029
   8.97470   8.97470      1.00  2.282734  2.148049
   8.97458   8.97458      1.00  2.299014  2.159149
   8.97447   8.97447      1.00  2.296154  2.158469
   8.97437   8.97437      1.00  2.301274  2.163489
   8.97426   8.97426      1.00  2.298224  2.161749
   8.97414   8.97414      1.00  2.296794  2.160699
   8.97403   8.97403      1.00  2.299394  2.163799
   8.97392   8.97392      1.00  2.298844  2.165259
   8.97380   8.97380      1.00  2.296884  2.164269
   8.97369   8.97369      1.00  2.299224  2.165679
   8.97357   8.97357      1.00  2.297644  2.162899
   8.97345   8.97345      1.00  2.297064  2.162939
   8.97334   8.97334      1.00  2.296344  2.161059
   8.97321   8.97321      1.00  2.296284  2.162939
   8.97310   8.97310      1.00  2.293284  2.162539
   8.97299   8.97299      1.00  2.282064  2.152479
   8.97288   8.97288      1.00  2.295664  2.165149
   8.97276   8.97276      1.00  2.295954  2.164589
   8.97265   8.97265      1.00  2.299214  2.168099
   8.97253   8.97253      1.00  2.296434  2.167089
   8.97242   8.97242      1.00  2.298694  2.163179
   8.97231   8.97231      1.00  2.298084  2.166239
   8.97220   8.97220      1.00  2.294724  2.162599
   8.97209   8.97209      1.00  2.297124  2.167309
   8.97198   8.97198      1.00  2.295934  2.165779
   8.97187   8.97187      1.00  2.295294  2.164319
   8.97175   8.97175      1.00  2.294704  2.166979
   8.97164   8.97164      1.00  2.297994  2.167779
   8.97154   8.97154      1.00  2.292534  2.167329
   8.97143   8.97143      1.00  2.288524  2.164229
   8.97131   8.97131      1.00  2.298984  2.168249
   8.97120   8.97120      1.00  2.297964  2.167939
   8.97109   8.97109      1.00  2.299034  2.169429
   8.97097   8.97097      1.00  2.295084  2.161659
   8.97086   8.97086      1.00  2.293934  2.164389
   8.97074   8.97074      1.00  2.293584  2.162439
   8.97063   8.97063      1.00  2.296014  2.164689
   8.97051   8.97051      1.00  2.293764  2.163829
   8.97039   8.97039      1.00  2.295064  2.166149
   8.97028   8.97028      1.00  2.295124  2.171149
   8.97017   8.97017      1.00  2.298564  2.170179
   8.97005   8.97005      1.00  2.293624  2.169469
   8.96993   8.96993      1.00  2.281314  2.156769
   8.96981   8.96981      1.00  2.295554  2.168059
   8.96969   8.96969      1.00  2.294804  2.166559
   8.96957   8.96957      1.00  2.297394  2.168769
   8.96946   8.96946      1.00  2.295364  2.164869
   8.96935   8.96935      1.00  2.294414  2.165399
   8.96924   8.96924      1.00  2.297244  2.166159
   8.96912   8.96912      1.00  2.294684  2.170679
   8.96901   8.96901      1.00  2.296224  2.166299
   8.96890   8.96890      1.00  2.297034  2.166829
   8.96879   8.96879      1.00  2.294204  2.167779
   8.96868   8.96868      1.00  2.291054  2.165869
   8.96856   8.96856      1.00  2.292084  2.166369
   8.96846   8.96846      1.00  2.278604  2.153109
   8.96835   8.96835      1.00  2.289594  2.163129
   8.96824   8.96824      1.00  2.292384  2.166019
   8.96813   8.96813      1.00  2.295244  2.169589
   8.96802   8.96802      1.00  2.296254  2.167689
   8.96791   8.96791      1.00  2.297044  2.170929
   8.96780   8.96780      1.00  2.294774  2.170119
   8.96769   8.96769      1.00  2.293364  2.166799
   8.96758   8.96758      1.00  2.299194  2.174409
   8.96747   8.96747      1.00  2.292134  2.172319
   8.96735   8.96735      1.00  2.293744  2.171799
   8.96724   8.96724      1.00  2.291034  2.167229
   8.96714   8.96714      1.00  2.293394  2.172549
   8.96703   8.96703      1.00  2.292864  2.169649
   8.96692   8.96692      1.00  2.286794  2.160919
   8.96681   8.96681      1.00  2.296134  2.169589
   8.96671   8.96671      1.00  2.295734  2.170909
   8.96660   8.96660      1.00  2.294374  2.170469
   8.96649   8.96649      1.00  2.291784  2.167599
   8.96638   8.96638      1.00  2.296184  2.174569
   8.96628   8.96628      1.00  2.294074  2.173119
   8.96619   8.96619      1.00  2.292614  2.169459
   8.96608   8.96608      1.00  2.293874  2.167939
   8.96598   8.96598      1.00  2.293834  2.168489
   8.96587   8.96587      1.00  2.294214  2.169659
   8.96577   8.96577      1.00  2.293894  2.174089
   8.96567   8.96567      1.00  2.290584  2.171539
   8.96556   8.96556      1.00  2.288174  2.167259
   8.96547   8.96547      1.00  2.294504  2.174449
   8.96537   8.96537      1.00  2.293884  2.171689
   8.96526   8.96526      1.00  2.294014  2.174569
   8.96515   8.96515      1.00  2.293364  2.175179
   8.96505   8.96505      1.00  2.292474  2.172369
   8.96495   8.96495      1.00  2.293544  2.176559
   8.96484   8.96484      1.00  2.295294  2.173919
   8.96473   8.96473      1.00  2.290284  2.174069
   8.96463   8.96463      1.00  2.295674  2.174939
   8.96452   8.96452      1.00  2.292824  2.171679
   8.96441   8.96441      1.00  2.293624  2.171459
   8.96429   8.96429      1.00  2.293904  2.176819
   8.96419   8.96419      1.00  2.278504  2.159299
   8.96408   8.96408      1.00  2.293154  2.171179
   8.96397   8.96397      1.00  2.293744  2.176799
   8.96385   8.96385      1.00  2.292354  2.169569
   8.96373   8.96373      1.00  2.294174  2.175539
   8.96362   8.96362      1.00  2.295614  2.177929
   8.96350   8.96350      1.00  2.293694  2.173539
   8.96338   8.96338      1.00  2.294454  2.175839
   8.96327   8.96327      1.00  2.296134  2.176719
   8.96316   8.96316      1.00  2.291554  2.173799
   8.96303   8.96303      1.00  2.296094  2.173589
   8.96291   8.96291      1.00  2.294184  2.174089
   8.96280   8.96280      1.00  2.291294  2.169249
   8.96270   8.96270      1.00  2.279494  2.162559
   8.96258   8.96258      1.00  2.289924  2.166729
   8.96246   8.96246      1.00  2.294594  2.176759
   8.96235   8.96235      1.00  2.293344  2.177819
   8.96225   8.96225      1.00  2.288854  2.168499
   8.96213   8.96213      1.00  2.294464  2.175959
   8.96202   8.96202      1.00  2.291404  2.174829
   8.96191   8.96191      1.00  2.292864  2.177869
   8.96180   8.96180      1.00  2.296094  2.181689
   8.96169   8.96169      1.00  2.292814  2.181029
   8.96158   8.96158      1.00  2.291944  2.175269
   8.96147   8.96147      1.00  2.290734  2.178389
   8.96136   8.96136      1.00  2.290404  2.175499
   8.96125   8.96125      1.00  2.292444  2.173379
   8.96113   8.96113      1.00  2.278444  2.162589
   8.96102   8.96102      1.00  2.291584  2.173919
   8.96091   8.96091      1.00  2.289034  2.173669
   8.96079   8.96079      1.00  2.291454  2.176959
   8.96067   8.96067      1.00  2.290444  2.175389
   8.96056   8.96056      1.00  2.291464  2.178229
   8.96045   8.96045      1.00  2.293844  2.176369
   8.96033   8.96033      1.00  2.287294  2.173159
   8.96021   8.96021      1.00  2.291074  2.170929
   8.96009   8.96009      1.00  2.287744  2.169929
   8.95998   8.95998      1.00  2.288034  2.170989
   8.95985   8.95985      1.00  2.291484  2.175089
   8.95973   8.95973      1.00  2.289784  2.173789
   8.95962   8.95962      1.00  2.287394  2.171169
   8.95951   8.95951      1.00  2.284204  2.167239
   8.95939   8.95939      1.00  2.291254  2.174829
   8.95928   8.95928      1.00  2.289134  2.172159
   8.95917   8.95917      1.00  2.293454  2.176619
   8.95906   8.95906      1.00  2.292974  2.175439
   8.95894   8.95894      1.00  2.292234  2.172169
   8.95883   8.95883      1.00  2.291584  2.173449
   8.95872   8.95872      1.00  2.290214  2.173489
   8.95861   8.95861      1.00  2.289094  2.171549
   8.95850   8.95850      1.00  2.291434  2.174329
   8.95838   8.95838      1.00  2.287774  2.173549
   8.95828   8.95828      1.00  2.289674  2.171939
   8.95817   8.95817      1.00  2.288594  2.170739
   8.95806   8.95806      1.00  2.289604  2.168739
   8.95794   8.95794      1.00  2.287724  2.170389
   8.95784   8.95784      1.00  2.275134  2.162649
   8.95773   8.95773      1.00  2.290734  2.173029
   8.95762   8.95762      1.00  2.292054  2.176819
   8.95750   8.95750      1.00  2.286974  2.171569
   8.95739   8.95739      1.00  2.290904  2.176629
   8.95729   8.95729      1.00  2.291124  2.174299
   8.95717   8.95717      1.00  2.291054  2.173069
   8.95706   8.95706      1.00  2.290644  2.171469
   8.95696   8.95696      1.00  2.286244  2.171699
   8.95685   8.95685      1.00  2.288564  2.170729
   8.95674   8.95674      1.00  2.290764  2.170979
   8.95663   8.95663      1.00  2.289154  2.167829
   8.95653   8.95653      1.00  2.288744  2.168739
   8.95642   8.95642      1.00  2.272274  2.152689
   8.95631   8.95631      1.00  2.286324  2.168069
   8.95621   8.95621      1.00  2.288974  2.168839
   8.95611   8.95611      1.00  2.288674  2.168389
   8.95601   8.95601      1.00  2.289874  2.169319
   8.95590   8.95590      1.00  2.283364  2.162639
   8.95580   8.95580      1.00  2.287444  2.169569
   8.95570   8.95570      1.00  2.285674  2.166659
   8.95560   8.95560      1.00  2.290134  2.170439
   8.95548   8.95548      1.00  2.288954  2.165939
   8.95538   8.95538      1.00  2.287984  2.167999
   8.95529   8.95529      1.00  2.289034  2.171239
   8.95518   8.95518      1.00  2.286384  2.168909
   8.95508   8.95508      1.00  2.284994  2.167759
   8.95498   8.95498      1.00  2.275014  2.155809
   8.95487   8.95487      1.00  2.289864  2.171089
   8.95477   8.95477      1.00  2.287134  2.168209
   8.95466   8.95466      1.00  2.287824  2.168179
   8.95455   8.95455      1.00  2.286404  2.164599
   8.95443   8.95443      1.00  2.286374  2.163449
   8.95432   8.95432      1.00  2.286454  2.161959
   8.95421   8.95421      1.00  2.287214  2.162599
   8.95410   8.95410      1.00  2.282804  2.160069
   8.95399   8.95399      1.00  2.286744  2.162299
   8.95388   8.95388      1.00  2.287584  2.165449
   8.95376   8.95376      1.00  2.284524  2.156869
   8.95363   8.95363      1.00  2.286424  2.161669
   8.95353   8.95353      1.00  2.270514  2.147269
   8.95342   8.95342      1.00  2.284474  2.159009
   8.95330   8.95330      1.00  2.288504  2.167389
   8.95318   8.95318      1.00  2.286384  2.166049
   8.95307   8.95307      1.00  2.289224  2.168759
   8.95296   8.95296      1.00  2.287514  2.166599
   8.95284   8.95284      1.00  2.285264  2.161899
   8.95272   8.95272      1.00  2.287124  2.162289
   8.95261   8.95261      1.00  2.284034  2.160239
   8.95251   8.95251      1.00  2.286244  2.160199
   8.95238   8.95238      1.00  2.284884  2.159999
   8.95227   8.95227      1.00  2.285884  2.160769
   8.95216   8.95216      1.00  2.287144  2.157569
   8.95205   8.95205      1.00  2.284674  2.155559
   8.95193   8.95193      1.00  2.266434  2.139869
   8.95183   8.95183      1.00  2.287164  2.157989
   8.95172   8.95172      1.00  2.286054  2.153969
   8.95161   8.95161      1.00  2.283594  2.156079
   8.95150   8.95150      1.00  2.284524  2.154789
   8.95139   8.95139      1.00  2.284874  2.151519
   8.95128   8.95128      1.00  2.286924  2.155949
   8.95117   8.95117      1.00  2.288124  2.154349
   8.95105   8.95105      1.00  2.284764  2.156909
   8.95093   8.95093      1.00  2.286414  2.152879
   8.95082   8.95082      1.00  2.283094  2.150139
   8.95071   8.95071      1.00  2.283874  2.154509
   8.95059   8.95059      1.00  2.285824  2.155459
   8.95047   8.95047      1.00  2.282354  2.147939
   8.95036   8.95036      1.00  2.279784  2.151799
   8.95024   8.95024      1.00  2.277934  2.142149
   8.95013   8.95013      1.00  2.284704  2.149439
   8.95000   8.95000      1.00  2.284474  2.149149
   8.94989   8.94989      1.00  2.285904  2.151199
   8.94978   8.94978      1.00  2.283274  2.150739
   8.94965   8.94965      1.00  2.283624  2.145309
   8.94953   8.94953      1.00  2.286114  2.148429
   8.94942   8.94942      1.00  2.280044  2.144929
   8.94931   8.94931      1.00  2.285654  2.143589
   8.94920   8.94920      1.00  2.285974  2.141729
   8.94908   8.94908      1.00  2.282544  2.139929
   8.94897   8.94897      1.00  2.284494  2.139559
   8.94886   8.94886      1.00  2.283434  2.140869
   8.94874   8.94874      1.00  2.285204  2.140249
   8.94863   8.94863      1.00  2.277994  2.131839
   8.94853   8.94853      1.00  2.279784  2.131809
   8.94843   8.94843      1.00  2.285644  2.135899
   8.94831   8.94831      1.00  2.282484  2.136449
   8.94819   8.94819      1.00  2.284614  2.138979
   8.94809   8.94809      1.00  2.285144  2.141329
   8.94799   8.94799      1.00  2.283184  2.137579
   8.94787   8.94787      1.00  2.282454  2.132239
   8.94775   8.94775      1.00  2.284194  2.128809
   8.94764   8.94764      1.00  2.281784  2.125209
   8.94754   8.94754      1.00  2.279484  2.125109
   8.94743   8.94743      1.00  2.284454  2.126819
   8.94732   8.94732      1.00  2.282454  2.126739
   8.94721   8.94721      1.00  2.284374  2.124169
   8.94710   8.94710      1.00  2.281344  2.119479
   8.94699   8.94699      1.00  2.267654  2.107699
   8.94688   8.94688      1.00  2.284344  2.119179
   8.94677   8.94677      1.00  2.283394  2.118199
   8.94667   8.94667      1.00  2.284464  2.115389
   8.94656   8.94656      1.00  2.284314  2.114659
   8.94645   8.94645      1.00  2.283524  2.118229
   8.94635   8.94635      1.00  2.286424  2.114809
   8.94625   8.94625      1.00  2.283484  2.110019
   8.94614   8.94614      1.00  2.283254  2.113349
   8.94603   8.94603      1.00  2.282724  2.105399
   8.94594   8.94594      1.00  2.283344  2.105349
   8.94584   8.94584      1.00  2.284054  2.107359
   8.94573   8.94573      1.00  2.282334  2.101929
   8.94563   8.94563      1.00  2.280824  2.092009
   8.94552   8.94552      1.00  2.269854  2.092059
   8.94542   8.94542      1.00  2.281844  2.097229
   8.94532   8.94532      1.00  2.283934  2.086949
   8.94521   8.94521      1.00  2.281854  2.096329
   8.94511   8.94511      1.00  2.283064  2.091519
   8.94501   8.94501      1.00  2.286274  2.082769
   8.94490   8.94490      1.00  2.284684  2.089579
   8.94480   8.94480      1.00  2.283074  2.087409
   8.94469   8.94469      1.00  2.283224  2.083189
   8.94458   8.94458      1.00  2.280564  2.078119
   8.94447   8.94447      1.00  2.285284  2.085419
   8.94436   8.94436      1.00  2.284444  2.082029
   8.94425   8.94425      1.00  2.281634  2.071869
   8.94415   8.94415      1.00  2.273944  2.064739
   8.94403   8.94403      1.00  2.277534  2.067539
   8.94391   8.94391      1.00  2.284034  2.069109
   8.94380   8.94380      1.00  2.285784  2.067399
   8.94369   8.94369      1.00  2.280614  2.055759
   8.94357   8.94357      1.00  2.281824  2.052709
   8.94345   8.94345      1.00  2.282454  2.051919
   8.94333   8.94333      1.00  2.280644  2.042579
   8.94322   8.94322      1.00  2.281794  2.045589
   8.94310   8.94310      1.00  2.281514  2.038889
   8.94299   8.94299      1.00  2.283114  2.035359
   8.94287   8.94287      1.00  2.280904  2.035289
   8.94276   8.94276      1.00  2.280864  2.001639
   8.94264   8.94264      1.00  2.280494  2.012009
   8.94252   8.94252      1.00  2.282504  2.015229
   8.94241   8.94241      1.00  2.269194  2.003559
   8.94231   8.94231      1.00  2.282184  2.011699
   8.94220   8.94220      1.00  2.281734  2.005499
   8.94208   8.94208      1.00  2.281034  1.994479
   8.94198   8.94198      1.00  2.281164  1.991859
   8.94187   8.94187      1.00  2.282174  1.990759
   8.94176   8.94176      1.00  2.280664  1.981769
   8.94165   8.94165      1.00  2.279354  1.978049
   8.94154   8.94154      1.00  2.282654  1.972119
   8.94143   8.94143      1.00  2.278404  1.963059
   8.94131   8.94131      1.00  2.281204  1.959309
   8.94120   8.94120      1.00  2.280254  1.948169
   8.94109   8.94109      1.00  2.281004  1.942559
   8.94098   8.94098      1.00  2.279994  1.929739
   8.94086   8.94086      1.00  2.264134  1.914229
   8.94074   8.94074      1.00  2.282684  1.915919
   8.94063   8.94063      1.00  2.280244  1.904929
   8.94052   8.94052      1.00  2.281964  1.893729
   8.94039   8.94039      1.00  2.280894  1.883399
   8.94028   8.94028      1.00  2.280714  1.870489
   8.94016   8.94016      1.00  2.281734  1.861049
   8.94004   8.94004      1.00  2.280164  1.849799
   8.93992   8.93992      1.00  2.282434  1.835579
   8.93980   8.93980      1.00  2.281324  1.820869
   8.93969   8.93969      1.00  2.280874  1.807249
   8.93958   8.93958      1.00  2.280004  1.790199
   8.93946   8.93946      1.00  2.277924  1.773779
   8.93934   8.93934      1.00  2.267554  1.749989
   8.93924   8.93924      1.00  2.277284  1.741659
   8.93913   8.93913      1.00  2.279404  1.723219
   8.93901   8.93901      1.00  2.279684  1.700969
   8.93889   8.93889      1.00  2.280614  1.680579
   8.93879   8.93879      1.00  2.277114  1.653469
   8.93868   8.93868      1.00  2.282424  1.637269
   8.93857   8.93857      1.00  2.283034  1.616859
   8.93846   8.93846      1.00  2.279704  1.587799
   8.93835   8.93835      1.00  2.282384  1.560599
   8.93824   8.93824      1.00  2.277634  1.536459
   8.93812   8.93812      1.00  2.280494  1.508329
   8.93801   8.93801      1.00  2.279454  1.477489
   8.93791   8.93791      1.00  2.264194  1.438969
   8.93779   8.93779      1.00  2.276984  1.413349
   8.93768   8.93768      1.00  2.278894  1.377539
   8.93757   8.93757      1.00  2.279594  1.338449
   8.93746   8.93746      1.00  2.282184  1.305809
   8.93736   8.93736      1.00  2.279854  1.271009
   8.93725   8.93725      1.00  2.278774  1.238959
   8.93713   8.93713      1.00  2.278834  1.200729
   8.93703   8.93703      1.00  2.277224  1.164929
   8.93692   8.93692      1.00  2.276174  1.130459
   8.93681   8.93681      1.00  2.279204  1.093899
   8.93669   8.93669      1.00  2.276634  1.056559
   8.93659   8.93659      1.00  2.279174  1.026679
   8.93649   8.93649      1.00  2.279054   .991399
   8.93638   8.93638      1.00  2.263954   .949929
   8.93627   8.93627      1.00  2.280944   .919689
   8.93617   8.93617      1.00  2.278654   .887859
   8.93607   8.93607      1.00  2.281464   .857129
   8.93597   8.93597      1.00  2.277854   .827049
   8.93586   8.93586      1.00  2.277714   .794489
   8.93576   8.93576      1.00  2.275004   .761329
   8.93566   8.93566      1.00  2.278294   .735079
   8.93555   8.93555      1.00  2.276434   .708099
   8.93545   8.93545      1.00  2.276054   .678469
   8.93535   8.93535      1.00  2.277864   .655619
   8.93525   8.93525      1.00  2.275304   .628109
   8.93514   8.93514      1.00  2.276844   .602879
   8.93504   8.93504      1.00  2.275094   .580129
   8.93494   8.93494      1.00  2.267004   .558309
   8.93483   8.93483      1.00  2.277784   .542509
   8.93472   8.93472      1.00  2.275214   .521179
   8.93461   8.93461      1.00  2.275834   .503189
   8.93451   8.93451      1.00  2.277434   .484199
   8.93440   8.93440      1.00  2.276324   .470929
   8.93427   8.93427      1.00  2.280954   .455889
   8.93416   8.93416      1.00  2.276224   .440399
   8.93406   8.93406      1.00  2.276854   .427589
   8.93395   8.93395      1.00  2.273174   .415829
   8.93383   8.93383      1.00  2.279334   .403339
   8.93371   8.93371      1.00  2.273904   .391539
   8.93360   8.93360      1.00  2.275674   .381869
   8.93348   8.93348      1.00  2.266184   .371899
   8.93336   8.93336      1.00  2.270954   .362739
   8.93325   8.93325      1.00  2.277134   .353369
   8.93313   8.93313      1.00  2.275644   .344909
   8.93302   8.93302      1.00  2.276404   .339199
   8.93291   8.93291      1.00  2.276334   .333249
   8.93279   8.93279      1.00  2.273784   .325409
   8.93267   8.93267      1.00  2.274354   .318199
   8.93257   8.93257      1.00  2.271244   .312569
   8.93245   8.93245      1.00  2.277944   .308599
   8.93233   8.93233      1.00  2.272054   .304159
   8.93222   8.93222      1.00  2.274634   .301729
   8.93212   8.93212      1.00  2.271574   .298439
   8.93200   8.93200      1.00  2.274404   .295169
   8.93188   8.93188      1.00  2.260234   .289349
   8.93178   8.93178      1.00  2.273404   .288989
   8.93167   8.93167      1.00  2.276384   .287809
   8.93156   8.93156      1.00  2.273384   .286729
   8.93145   8.93145      1.00  2.274574   .286279
   8.93134   8.93134      1.00  2.273204   .285459
   8.93123   8.93123      1.00  2.273464   .283489
   8.93111   8.93111      1.00  2.274654   .281579
   8.93100   8.93100      1.00  2.272634   .281279
   8.93088   8.93088      1.00  2.270184   .280609
   8.93077   8.93077      1.00  2.271384   .279849
   8.93065   8.93065      1.00  2.273754   .278879
   8.93053   8.93053      1.00  2.272224   .278889
   8.93042   8.93042      1.00  2.272224   .278769
   8.93031   8.93031      1.00  2.260554   .277149
   8.93019   8.93019      1.00  2.269264   .278939
   8.93006   8.93006      1.00  2.274384   .279619
   8.92994   8.92994      1.00  2.269484   .278689
   8.92983   8.92983      1.00  2.273724   .278769
   8.92971   8.92971      1.00  2.271544   .278249
   8.92959   8.92959      1.00  2.270784   .279899
   8.92948   8.92948      1.00  2.270924   .277089
   8.92937   8.92937      1.00  2.274164   .277779
   8.92925   8.92925      1.00  2.272634   .276589
   8.92913   8.92913      1.00  2.268414   .276739
   8.92903   8.92903      1.00  2.273124   .276289
   8.92892   8.92892      1.00  2.271924   .273729
   8.92880   8.92880      1.00  2.270104   .274869
   8.92868   8.92868      1.00  2.270474   .273829
   8.92858   8.92858      1.00  2.258204   .272769
   8.92848   8.92848      1.00  2.272484   .274529
   8.92836   8.92836      1.00  2.271814   .274639
   8.92825   8.92825      1.00  2.269254   .272869
   8.92815   8.92815      1.00  2.271634   .272619
   8.92804   8.92804      1.00  2.272814   .271099
   8.92792   8.92792      1.00  2.271094   .272409
   8.92781   8.92781      1.00  2.272254   .272289
   8.92770   8.92770      1.00  2.271444   .271539
   8.92759   8.92759      1.00  2.270624   .271539
   8.92747   8.92747      1.00  2.273284   .271529
   8.92736   8.92736      1.00  2.271994   .270919
   8.92726   8.92726      1.00  2.269504   .269799
   8.92715   8.92715      1.00  2.271984   .270519
   8.92703   8.92703      1.00  2.253774   .268539
   8.92692   8.92692      1.00  2.268324   .269289
   8.92682   8.92682      1.00  2.273544   .270229
   8.92671   8.92671      1.00  2.269984   .269729
   8.92660   8.92660      1.00  2.271194   .269489
   8.92649   8.92649      1.00  2.269624   .268979
   8.92639   8.92639      1.00  2.272064   .269979
   8.92629   8.92629      1.00  2.271814   .269659
   8.92619   8.92619      1.00  2.269324   .269329
   8.92608   8.92608      1.00  2.269994   .269799
   8.92598   8.92598      1.00  2.270824   .271769
   8.92588   8.92588      1.00  2.272014   .273299
   8.92578   8.92578      1.00  2.269214   .272739
   8.92567   8.92567      1.00  2.269054   .273029
   8.92556   8.92556      1.00  2.264384   .275819
   8.92546   8.92546      1.00  2.264674   .276749
   8.92535   8.92535      1.00  2.269394   .278919
   8.92525   8.92525      1.00  2.268724   .279929
   8.92516   8.92516      1.00  2.268694   .280549
   8.92505   8.92505      1.00  2.268954   .283279
   8.92494   8.92494      1.00  2.267374   .282579
   8.92484   8.92484      1.00  2.268334   .282189
   8.92473   8.92473      1.00  2.268884   .283249
   8.92463   8.92463      1.00  2.268394   .283589
   8.92452   8.92452      1.00  2.265244   .284349
   8.92440   8.92440      1.00  2.266904   .285929
   8.92429   8.92429      1.00  2.267554   .287329
   8.92418   8.92418      1.00  2.266544   .288919
   8.92406   8.92406      1.00  2.255124   .289009
   8.92395   8.92395      1.00  2.266704   .290469
   8.92384   8.92384      1.00  2.267364   .291439
   8.92373   8.92373      1.00  2.267324   .294299
   8.92361   8.92361      1.00  2.269064   .295509
   8.92349   8.92349      1.00  2.266314   .296629
   8.92337   8.92337      1.00  2.268244   .299799
   8.92325   8.92325      1.00  2.267944   .301419
   8.92314   8.92314      1.00  2.262754   .300879
   8.92302   8.92302      1.00  2.266544   .304199
   8.92291   8.92291      1.00  2.265724   .304229
   8.92280   8.92280      1.00  2.267084   .306219
   8.92269   8.92269      1.00  2.265614   .308519
   8.92257   8.92257      1.00  2.251214   .307649
   8.92246   8.92246      1.00  2.260994   .311189
   8.92235   8.92235      1.00  2.261544   .312809
   8.92223   8.92223      1.00  2.265664   .313779
   8.92212   8.92212      1.00  2.261834   .316169
   8.92201   8.92201      1.00  2.264024   .316979
   8.92190   8.92190      1.00  2.264324   .319609
   8.92179   8.92179      1.00  2.264024   .321069
   8.92168   8.92168      1.00  2.267364   .324059
   8.92158   8.92158      1.00  2.263394   .323139
   8.92147   8.92147      1.00  2.264014   .324599
   8.92135   8.92135      1.00  2.261004   .325079
   8.92124   8.92124      1.00  2.263794   .328459
   8.92113   8.92113      1.00  2.260204   .329439
   8.92101   8.92101      1.00  2.254544   .331069
   8.92090   8.92090      1.00  2.263874   .332149
   8.92078   8.92078      1.00  2.263814   .333419
   8.92067   8.92067      1.00  2.261914   .334799
   8.92055   8.92055      1.00  2.265084   .335659
   8.92043   8.92043      1.00  2.262214   .336569
   8.92031   8.92031      1.00  2.265154   .336569
   8.92020   8.92020      1.00  2.261284   .336039
   8.92009   8.92009      1.00  2.260534   .335799
   8.91996   8.91996      1.00  2.256924   .336069
   8.91984   8.91984      1.00  2.261354   .338499
   8.91973   8.91973      1.00  2.261794   .340759
   8.91962   8.91962      1.00  2.263704   .341129
   8.91950   8.91950      1.00  2.261744   .340859
   8.91939   8.91939      1.00  2.253504   .339069
   8.91927   8.91927      1.00  2.263024   .339429
   8.91916   8.91916      1.00  2.260124   .338259
   8.91904   8.91904      1.00  2.264204   .337779
   8.91893   8.91893      1.00  2.263354   .338039
   8.91882   8.91882      1.00  2.261214   .336409
   8.91871   8.91871      1.00  2.261964   .336749
   8.91860   8.91860      1.00  2.260704   .335249
   8.91848   8.91848      1.00  2.259454   .338259
   8.91837   8.91837      1.00  2.259904   .338349
   8.91827   8.91827      1.00  2.261244   .337839
   8.91816   8.91816      1.00  2.261954   .338319
   8.91805   8.91805      1.00  2.260914   .339269
   8.91794   8.91794      1.00  2.245314   .334669
   8.91783   8.91783      1.00  2.258154   .336389
   8.91771   8.91771      1.00  2.261174   .335199
   8.91760   8.91760      1.00  2.263274   .335989
   8.91750   8.91750      1.00  2.260224   .335119
   8.91738   8.91738      1.00  2.259734   .334249
   8.91727   8.91727      1.00  2.262334   .333499
   8.91717   8.91717      1.00  2.260514   .332149
   8.91706   8.91706      1.00  2.263514   .332869
   8.91695   8.91695      1.00  2.261394   .333279
   8.91684   8.91684      1.00  2.261954   .332139
   8.91673   8.91673      1.00  2.258004   .334189
   8.91663   8.91663      1.00  2.261784   .335659
   8.91652   8.91652      1.00  2.261164   .333089
   8.91641   8.91641      1.00  2.261004   .330759
   8.91630   8.91630      1.00  2.243934   .326869
   8.91620   8.91620      1.00  2.259454   .329009
   8.91610   8.91610      1.00  2.262904   .329799
   8.91600   8.91600      1.00  2.260884   .326049
   8.91589   8.91589      1.00  2.263204   .327439
   8.91580   8.91580      1.00  2.258584   .324979
   8.91569   8.91569      1.00  2.260954   .324469
   8.91558   8.91558      1.00  2.260274   .323799
   8.91548   8.91548      1.00  2.259184   .322779
   8.91538   8.91538      1.00  2.260934   .321169
   8.91528   8.91528      1.00  2.259394   .319189
   8.91517   8.91517      1.00  2.261374   .321169
   8.91507   8.91507      1.00  2.258624   .318939
   8.91497   8.91497      1.00  2.260344   .317649
   8.91487   8.91487      1.00  2.257844   .318449
   8.91476   8.91476      1.00  2.252154   .317939
   8.91465   8.91465      1.00  2.261394   .318259
   8.91454   8.91454      1.00  2.261444   .315739
   8.91443   8.91443      1.00  2.260264   .317009
   8.91431   8.91431      1.00  2.258274   .313289
   8.91421   8.91421      1.00  2.260744   .313049
   8.91410   8.91410      1.00  2.262034   .312079
   8.91398   8.91398      1.00  2.257864   .311269
   8.91386   8.91386      1.00  2.261574   .308939
   8.91375   8.91375      1.00  2.255174   .307209
   8.91364   8.91364      1.00  2.260974   .305889
   8.91353   8.91353      1.00  2.261184   .307179
   8.91341   8.91341      1.00  2.259734   .305959
   8.91328   8.91328      1.00  2.260874   .304679
   8.91318   8.91318      1.00  2.245414   .299689
   8.91307   8.91307      1.00  2.261454   .302939
   8.91295   8.91295      1.00  2.263624   .301879
   8.91283   8.91283      1.00  2.261854   .301559
   8.91272   8.91272      1.00  2.260904   .300789
   8.91261   8.91261      1.00  2.260174   .299719
   8.91249   8.91249      1.00  2.260034   .299069
   8.91238   8.91238      1.00  2.259574   .298599
   8.91227   8.91227      1.00  2.260174   .296989
   8.91216   8.91216      1.00  2.258014   .295189
   8.91204   8.91204      1.00  2.260894   .292979
   8.91193   8.91193      1.00  2.259504   .291699
   8.91183   8.91183      1.00  2.261504   .291589
   8.91172   8.91172      1.00  2.258844   .288559
   8.91161   8.91161      1.00  2.248484   .286829
   8.91150   8.91150      1.00  2.261014   .287659
   8.91139   8.91139      1.00  2.260274   .287389
   8.91128   8.91128      1.00  2.261514   .285009
   8.91117   8.91117      1.00  2.262144   .287629
   8.91105   8.91105      1.00  2.260284   .283809
   8.91094   8.91094      1.00  2.259244   .282039
   8.91083   8.91083      1.00  2.261234   .280979
   8.91071   8.91071      1.00  2.262974   .281089
   8.91059   8.91059      1.00  2.258654   .279229
   8.91048   8.91048      1.00  2.261144   .276729
   8.91036   8.91036      1.00  2.259634   .276579
   8.91024   8.91024      1.00  2.257374   .275669
   8.91012   8.91012      1.00  2.258704   .275029
   8.91001   8.91001      1.00  2.246114   .272139
   8.90989   8.90989      1.00  2.261934   .274009
   8.90977   8.90977      1.00  2.257794   .273419
   8.90965   8.90965      1.00  2.260224   .271339
   8.90955   8.90955      1.00  2.258864   .271979
   8.90944   8.90944      1.00  2.257764   .271679
   8.90931   8.90931      1.00  2.261744   .269299
   8.90920   8.90920      1.00  2.259904   .269899
   8.90910   8.90910      1.00  2.260214   .268399
   8.90899   8.90899      1.00  2.257244   .268289
   8.90887   8.90887      1.00  2.263044   .266369
   8.90876   8.90876      1.00  2.258504   .267999
   8.90865   8.90865      1.00  2.260494   .269229
   8.90854   8.90854      1.00  2.257544   .268139
   8.90843   8.90843      1.00  2.247214   .265219
   8.90832   8.90832      1.00  2.263934   .267389
   8.90821   8.90821      1.00  2.259304   .264829
   8.90811   8.90811      1.00  2.262654   .266839
   8.90799   8.90799      1.00  2.259014   .267329
   8.90788   8.90788      1.00  2.258854   .265659
   8.90777   8.90777      1.00  2.261814   .265499
   8.90766   8.90766      1.00  2.256054   .263409
   8.90755   8.90755      1.00  2.259064   .264859
   8.90744   8.90744      1.00  2.255494   .264089
   8.90733   8.90733      1.00  2.257394   .264129
   8.90722   8.90722      1.00  2.258424   .264189
   8.90711   8.90711      1.00  2.260144   .264689
   8.90700   8.90700      1.00  2.260244   .265439
   8.90689   8.90689      1.00  2.247174   .265069
   8.90678   8.90678      1.00  2.261074   .267379
   8.90667   8.90667      1.00  2.258164   .266049
   8.90657   8.90657      1.00  2.258274   .267459
   8.90646   8.90646      1.00  2.256754   .269769
   8.90636   8.90636      1.00  2.256784   .270559
   8.90626   8.90626      1.00  2.260234   .271339
   8.90615   8.90615      1.00  2.256834   .272899
   8.90605   8.90605      1.00  2.259764   .272759
   8.90595   8.90595      1.00  2.257784   .272269
   8.90585   8.90585      1.00  2.258554   .272239
   8.90574   8.90574      1.00  2.259784   .271839
   8.90564   8.90564      1.00  2.258244   .272809
   8.90553   8.90553      1.00  2.241634   .270019
   8.90543   8.90543      1.00  2.252084   .271919
   8.90532   8.90532      1.00  2.256514   .274959
   8.90522   8.90522      1.00  2.257524   .274709
   8.90513   8.90513      1.00  2.256434   .276279
   8.90502   8.90502      1.00  2.259104   .277209
   8.90491   8.90491      1.00  2.259114   .278009
   8.90481   8.90481      1.00  2.257914   .278099
   8.90470   8.90470      1.00  2.260224   .280269
   8.90459   8.90459      1.00  2.255664   .279759
   8.90448   8.90448      1.00  2.257174   .281009
   8.90437   8.90437      1.00  2.255854   .281939
   8.90426   8.90426      1.00  2.255054   .281249
   8.90415   8.90415      1.00  2.253884   .282769
   8.90403   8.90403      1.00  2.246134   .281969
   8.90393   8.90393      1.00  2.255694   .285099
   8.90382   8.90382      1.00  2.258314   .286789
   8.90370   8.90370      1.00  2.258874   .287199
   8.90358   8.90358      1.00  2.255324   .286679
   8.90346   8.90346      1.00  2.255634   .286059
   8.90335   8.90335      1.00  2.257354   .289499
   8.90323   8.90323      1.00  2.255884   .289869
   8.90311   8.90311      1.00  2.254274   .289649
   8.90299   8.90299      1.00  2.254694   .291919
   8.90288   8.90288      1.00  2.256044   .294289
   8.90277   8.90277      1.00  2.253544   .295219
   8.90265   8.90265      1.00  2.253774   .296799
   8.90254   8.90254      1.00  2.247364   .295159
   8.90243   8.90243      1.00  2.257444   .295599
   8.90231   8.90231      1.00  2.256494   .297189
   8.90220   8.90220      1.00  2.253304   .296719
   8.90209   8.90209      1.00  2.256344   .297259
   8.90199   8.90199      1.00  2.253444   .298569
   8.90187   8.90187      1.00  2.254904   .298259
   8.90176   8.90176      1.00  2.251044   .297469
   8.90166   8.90166      1.00  2.249994   .296839
   8.90155   8.90155      1.00  2.254184   .299219
   8.90144   8.90144      1.00  2.255754   .300859
   8.90132   8.90132      1.00  2.254604   .300049
   8.90121   8.90121      1.00  2.254394   .299759
   8.90110   8.90110      1.00  2.240294   .299569
   8.90098   8.90098      1.00  2.251914   .300959
   8.90086   8.90086      1.00  2.253994   .302699
   8.90076   8.90076      1.00  2.254554   .302629
   8.90064   8.90064      1.00  2.253984   .303069
   8.90052   8.90052      1.00  2.253524   .303619
   8.90040   8.90040      1.00  2.252514   .304669
   8.90029   8.90029      1.00  2.255254   .305789
   8.90017   8.90017      1.00  2.254054   .305369
   8.90005   8.90005      1.00  2.252754   .304709
   8.89993   8.89993      1.00  2.255654   .309299
   8.89982   8.89982      1.00  2.255814   .308649
   8.89970   8.89970      1.00  2.253414   .307159
   8.89959   8.89959      1.00  2.239754   .305359
   8.89947   8.89947      1.00  2.249834   .307499
   8.89936   8.89936      1.00  2.251084   .307999
   8.89924   8.89924      1.00  2.253544   .309819
   8.89912   8.89912      1.00  2.254864   .310799
   8.89901   8.89901      1.00  2.255194   .313399
   8.89890   8.89890      1.00  2.250914   .314319
   8.89879   8.89879      1.00  2.255304   .314469
   8.89868   8.89868      1.00  2.252384   .314319
   8.89857   8.89857      1.00  2.251144   .316519
   8.89847   8.89847      1.00  2.255884   .316039
   8.89835   8.89835      1.00  2.250684   .315539
   8.89824   8.89824      1.00  2.253174   .317309
   8.89814   8.89814      1.00  2.246604   .316869
   8.89803   8.89803      1.00  2.243564   .316969
   8.89791   8.89791      1.00  2.250594   .317169
   8.89780   8.89780      1.00  2.254604   .316429
   8.89769   8.89769      1.00  2.253914   .317819
   8.89758   8.89758      1.00  2.253044   .317579
   8.89747   8.89747      1.00  2.254694   .316089
   8.89736   8.89736      1.00  2.252234   .316129
   8.89725   8.89725      1.00  2.249804   .314689
   8.89715   8.89715      1.00  2.251174   .316849
   8.89704   8.89704      1.00  2.247744   .319279
   8.89693   8.89693      1.00  2.248634   .317919
   8.89682   8.89682      1.00  2.250734   .318329
   8.89671   8.89671      1.00  2.250114   .321659
   8.89660   8.89660      1.00  2.245384   .320289
   8.89649   8.89649      1.00  2.253054   .318439
   8.89639   8.89639      1.00  2.253404   .318749
   8.89629   8.89629      1.00  2.253704   .320119
   8.89619   8.89619      1.00  2.251584   .321169
   8.89608   8.89608      1.00  2.252024   .322909
   8.89598   8.89598      1.00  2.250174   .323619
   8.89588   8.89588      1.00  2.253004   .321949
   8.89577   8.89577      1.00  2.252444   .321199
   8.89567   8.89567      1.00  2.252764   .320859
   8.89556   8.89556      1.00  2.252144   .322479
   8.89546   8.89546      1.00  2.253584   .322169
   8.89537   8.89537      1.00  2.252744   .321079
   8.89526   8.89526      1.00  2.251704   .322629
   8.89515   8.89515      1.00  2.243524   .323199
   8.89505   8.89505      1.00  2.247024   .322489
   8.89495   8.89495      1.00  2.250984   .322669
   8.89484   8.89484      1.00  2.245074   .320299
   8.89473   8.89473      1.00  2.251544   .320409
   8.89462   8.89462      1.00  2.252444   .321369
   8.89452   8.89452      1.00  2.252414   .320639
   8.89441   8.89441      1.00  2.252924   .321329
   8.89430   8.89430      1.00  2.253414   .321209
   8.89419   8.89419      1.00  2.251524   .320129
   8.89408   8.89408      1.00  2.250434   .320819
   8.89396   8.89396      1.00  2.250944   .322139
   8.89385   8.89385      1.00  2.247634   .320519
   8.89374   8.89374      1.00  2.248824   .323039
   8.89362   8.89362      1.00  2.239904   .321279
   8.89350   8.89350      1.00  2.246894   .321679
   8.89338   8.89338      1.00  2.248844   .324119
   8.89327   8.89327      1.00  2.248934   .324289
   8.89315   8.89315      1.00  2.251754   .324579
   8.89304   8.89304      1.00  2.252804   .324369
   8.89292   8.89292      1.00  2.247924   .325199
   8.89281   8.89281      1.00  2.250954   .321689
   8.89270   8.89270      1.00  2.248664   .321369
   8.89258   8.89258      1.00  2.246964   .324249
   8.89247   8.89247      1.00  2.248394   .321859
   8.89235   8.89235      1.00  2.248004   .322359
   8.89225   8.89225      1.00  2.247644   .321829
   8.89213   8.89213      1.00  2.251714   .323649
   8.89202   8.89202      1.00  2.238544   .321459
   8.89191   8.89191      1.00  2.248974   .321979
   8.89181   8.89181      1.00  2.250664   .321989
   8.89169   8.89169      1.00  2.247514   .324079
   8.89158   8.89158      1.00  2.248494   .323199
   8.89147   8.89147      1.00  2.250974   .323999
   8.89137   8.89137      1.00  2.248264   .322529
   8.89125   8.89125      1.00  2.247924   .322519
   8.89113   8.89113      1.00  2.251264   .321659
   8.89102   8.89102      1.00  2.247004   .321159
   8.89091   8.89091      1.00  2.250104   .320109
   8.89080   8.89080      1.00  2.251684   .319419
   8.89068   8.89068      1.00  2.251444   .322259
   8.89057   8.89057      1.00  2.251004   .327049
   8.89045   8.89045      1.00  2.250284   .325229
   8.89033   8.89033      1.00  2.250414   .323519
   8.89021   8.89021      1.00  2.234034   .320649
   8.89010   8.89010      1.00  2.248464   .319709
   8.88998   8.88998      1.00  2.252394   .319579
   8.88986   8.88986      1.00  2.248634   .320879
   8.88974   8.88974      1.00  2.250404   .320579
   8.88963   8.88963      1.00  2.252984   .319049
   8.88951   8.88951      1.00  2.250544   .318709
   8.88939   8.88939      1.00  2.250574   .315519
   8.88928   8.88928      1.00  2.252054   .314909
   8.88917   8.88917      1.00  2.249344   .310999
   8.88906   8.88906      1.00  2.247944   .313299
   8.88895   8.88895      1.00  2.251774   .314929
   8.88884   8.88884      1.00  2.248154   .314769
   8.88872   8.88872      1.00  2.246044   .315449
   8.88861   8.88861      1.00  2.247424   .315049
   8.88850   8.88850      1.00  2.251344   .314679
   8.88839   8.88839      1.00  2.248964   .314669
   8.88829   8.88829      1.00  2.251424   .313759
   8.88818   8.88818      1.00  2.252644   .312529
   8.88806   8.88806      1.00  2.253844   .313759
   8.88795   8.88795      1.00  2.253884   .315249
   8.88784   8.88784      1.00  2.251294   .313779
   8.88774   8.88774      1.00  2.251364   .311809
   8.88762   8.88762      1.00  2.248574   .313689
   8.88751   8.88751      1.00  2.251634   .316889
   8.88740   8.88740      1.00  2.251434   .314259
   8.88729   8.88729      1.00  2.252474   .314649
   8.88719   8.88719      1.00  2.251334   .310929
   8.88707   8.88707      1.00  2.237964   .309709
   8.88696   8.88696      1.00  2.247144   .308729
   8.88686   8.88686      1.00  2.252194   .309649
   8.88674   8.88674      1.00  2.254804   .308429
   8.88664   8.88664      1.00  2.250654   .307389
   8.88653   8.88653      1.00  2.251524   .307569
   8.88643   8.88643      1.00  2.250674   .308159
   8.88633   8.88633      1.00  2.248434   .306649
   8.88622   8.88622      1.00  2.252134   .306459
   8.88612   8.88612      1.00  2.251584   .306779
   8.88602   8.88602      1.00  2.252174   .306509
   8.88591   8.88591      1.00  2.253344   .306019
   8.88581   8.88581      1.00  2.253234   .306569
   8.88571   8.88571      1.00  2.251844   .305799
   8.88560   8.88560      1.00  2.233644   .305339
   8.88549   8.88549      1.00  2.251554   .307199
   8.88539   8.88539      1.00  2.251164   .306989
   8.88529   8.88529      1.00  2.251304   .308089
   8.88519   8.88519      1.00  2.251354   .306959
   8.88509   8.88509      1.00  2.250064   .307799
   8.88498   8.88498      1.00  2.250114   .306719
   8.88488   8.88488      1.00  2.249424   .304169
   8.88478   8.88478      1.00  2.250594   .305409
   8.88467   8.88467      1.00  2.249604   .307789
   8.88455   8.88455      1.00  2.248454   .304919
   8.88444   8.88444      1.00  2.248424   .303789
   8.88434   8.88434      1.00  2.248904   .303929
   8.88423   8.88423      1.00  2.249424   .305619
   8.88412   8.88412      1.00  2.235524   .302739
   8.88401   8.88401      1.00  2.249744   .301669
   8.88390   8.88390      1.00  2.250344   .300849
   8.88378   8.88378      1.00  2.253604   .301309
   8.88366   8.88366      1.00  2.253494   .301649
   8.88354   8.88354      1.00  2.248714   .299969
   8.88343   8.88343      1.00  2.252224   .298509
   8.88331   8.88331      1.00  2.251054   .298079
   8.88319   8.88319      1.00  2.249974   .299939
   8.88308   8.88308      1.00  2.249724   .299599
   8.88298   8.88298      1.00  2.246744   .298849
   8.88286   8.88286      1.00  2.250284   .297479
   8.88275   8.88275      1.00  2.250294   .299069
   8.88264   8.88264      1.00  2.250384   .298939
   8.88253   8.88253      1.00  2.249244   .297849
   8.88240   8.88240      1.00  2.241504   .296099
   8.88229   8.88229      1.00  2.248054   .296719
   8.88219   8.88219      1.00  2.247744   .296059
   8.88208   8.88208      1.00  2.251434   .297599
   8.88197   8.88197      1.00  2.250994   .297039
   8.88186   8.88186      1.00  2.251474   .297489
   8.88175   8.88175      1.00  2.248024   .296669
   8.88165   8.88165      1.00  2.252594   .297389
   8.88154   8.88154      1.00  2.248934   .297669
   8.88143   8.88143      1.00  2.249434   .297209
   8.88132   8.88132      1.00  2.252354   .297769
   8.88121   8.88121      1.00  2.246684   .296299
   8.88109   8.88109      1.00  2.250134   .297759
   8.88098   8.88098      1.00  2.236124   .295459
   8.88086   8.88086      1.00  2.245204   .296759
   8.88075   8.88075      1.00  2.249834   .297119
   8.88064   8.88064      1.00  2.251104   .297829
   8.88052   8.88052      1.00  2.248164   .298979
   8.88041   8.88041      1.00  2.246994   .297579
   8.88029   8.88029      1.00  2.249454   .298709
   8.88016   8.88016      1.00  2.247334   .300159
   8.88004   8.88004      1.00  2.249804   .299069
   8.87993   8.87993      1.00  2.250574   .296239
   8.87982   8.87982      1.00  2.247094   .297669
   8.87970   8.87970      1.00  2.248014   .297639
   8.87958   8.87958      1.00  2.248324   .297719
   8.87947   8.87947      1.00  2.235014   .295079
   8.87936   8.87936      1.00  2.245074   .296929
   8.87924   8.87924      1.00  2.250724   .298799
   8.87912   8.87912      1.00  2.249694   .298989
   8.87901   8.87901      1.00  2.249924   .297679
   8.87891   8.87891      1.00  2.247584   .299509
   8.87879   8.87879      1.00  2.248994   .299449
   8.87868   8.87868      1.00  2.249044   .301709
   8.87857   8.87857      1.00  2.248654   .302189
   8.87846   8.87846      1.00  2.246814   .303289
   8.87835   8.87835      1.00  2.245274   .300739
   8.87824   8.87824      1.00  2.246504   .301099
   8.87813   8.87813      1.00  2.245214   .300829
   8.87803   8.87803      1.00  2.247094   .301559
   8.87791   8.87791      1.00  2.234374   .301309
   8.87779   8.87779      1.00  2.245574   .303129
   8.87769   8.87769      1.00  2.246204   .303979
   8.87758   8.87758      1.00  2.248374   .303279
   8.87747   8.87747      1.00  2.247034   .303999
   8.87736   8.87736      1.00  2.251104   .303329
   8.87725   8.87725      1.00  2.247994   .303409
   8.87714   8.87714      1.00  2.245564   .303389
   8.87703   8.87703      1.00  2.244224   .303379
   8.87692   8.87692      1.00  2.244964   .304069
   8.87681   8.87681      1.00  2.249044   .303219
   8.87670   8.87670      1.00  2.247884   .304159
   8.87659   8.87659      1.00  2.245624   .305369
   8.87649   8.87649      1.00  2.230924   .302099
   8.87639   8.87639      1.00  2.245804   .303369
   8.87629   8.87629      1.00  2.247144   .305679
   8.87618   8.87618      1.00  2.247034   .305809
   8.87607   8.87607      1.00  2.247074   .306619
   8.87597   8.87597      1.00  2.243624   .306629
   8.87587   8.87587      1.00  2.243094   .306249
   8.87576   8.87576      1.00  2.245764   .307379
   8.87566   8.87566      1.00  2.247214   .307459
   8.87556   8.87556      1.00  2.248614   .308429
   8.87546   8.87546      1.00  2.245714   .309719
   8.87535   8.87535      1.00  2.247734   .308869
   8.87525   8.87525      1.00  2.246904   .307719
   8.87515   8.87515      1.00  2.245154   .309519
   8.87505   8.87505      1.00  2.243304   .309739
   8.87494   8.87494      1.00  2.236644   .310389
   8.87482   8.87482      1.00  2.244914   .309669
   8.87472   8.87472      1.00  2.245384   .311269
   8.87462   8.87462      1.00  2.243534   .311089
   8.87451   8.87451      1.00  2.247144   .311559
   8.87439   8.87439      1.00  2.245684   .311139
   8.87428   8.87428      1.00  2.243414   .313799
   8.87418   8.87418      1.00  2.244734   .313419
   8.87406   8.87406      1.00  2.242274   .311789
   8.87394   8.87394      1.00  2.242424   .312879
   8.87383   8.87383      1.00  2.242264   .311439
   8.87371   8.87371      1.00  2.244384   .314769
   8.87360   8.87360      1.00  2.245784   .314569
   8.87348   8.87348      1.00  2.232944   .312199
   8.87336   8.87336      1.00  2.242244   .314099
   8.87325   8.87325      1.00  2.243794   .313629
   8.87313   8.87313      1.00  2.244794   .316009
   8.87301   8.87301      1.00  2.246174   .315289
   8.87291   8.87291      1.00  2.244884   .314789
   8.87280   8.87280      1.00  2.243664   .317819
   8.87267   8.87267      1.00  2.241684   .316649
   8.87255   8.87255      1.00  2.243114   .316139
   8.87244   8.87244      1.00  2.243654   .317419
   8.87233   8.87233      1.00  2.239824   .315679
   8.87222   8.87222      1.00  2.243134   .317109
   8.87210   8.87210      1.00  2.241294   .316839
   8.87200   8.87200      1.00  2.238334   .318229
   8.87189   8.87189      1.00  2.237454   .318689
   8.87178   8.87178      1.00  2.235484   .317149
   8.87167   8.87167      1.00  2.241914   .318359
   8.87156   8.87156      1.00  2.241374   .318009
   8.87145   8.87145      1.00  2.243594   .321149
   8.87134   8.87134      1.00  2.241804   .319519
   8.87122   8.87122      1.00  2.240824   .320559
   8.87111   8.87111      1.00  2.244544   .320899
   8.87100   8.87100      1.00  2.242124   .322419
   8.87089   8.87089      1.00  2.242644   .320939
   8.87077   8.87077      1.00  2.242314   .322539
   8.87066   8.87066      1.00  2.243164   .322299
   8.87055   8.87055      1.00  2.242934   .323079
   8.87043   8.87043      1.00  2.242574   .322099
   8.87030   8.87030      1.00  2.227024   .323849
   8.87019   8.87019      1.00  2.240064   .325179
   8.87007   8.87007      1.00  2.244184   .325399
   8.86994   8.86994      1.00  2.241524   .326059
   8.86982   8.86982      1.00  2.240874   .324829
   8.86972   8.86972      1.00  2.243524   .326239
   8.86960   8.86960      1.00  2.239774   .326459
   8.86948   8.86948      1.00  2.240264   .324989
   8.86937   8.86937      1.00  2.243374   .326849
   8.86925   8.86925      1.00  2.240824   .326239
   8.86914   8.86914      1.00  2.240764   .325809
   8.86902   8.86902      1.00  2.242494   .326319
   8.86891   8.86891      1.00  2.240994   .326469
   8.86881   8.86881      1.00  2.243294   .326759
   8.86870   8.86870      1.00  2.239834   .327529
   8.86858   8.86858      1.00  2.229714   .324429
   8.86847   8.86847      1.00  2.243584   .328459
   8.86837   8.86837      1.00  2.244114   .328319
   8.86827   8.86827      1.00  2.241224   .327349
   8.86815   8.86815      1.00  2.241504   .327229
   8.86804   8.86804      1.00  2.242134   .328849
   8.86793   8.86793      1.00  2.242724   .327969
   8.86782   8.86782      1.00  2.244594   .328929
   8.86770   8.86770      1.00  2.238954   .329219
   8.86759   8.86759      1.00  2.239084   .328019
   8.86748   8.86748      1.00  2.242414   .329209
   8.86737   8.86737      1.00  2.239894   .329079
   8.86726   8.86726      1.00  2.241794   .330199
   8.86715   8.86715      1.00  2.236864   .331299
   8.86705   8.86705      1.00  2.238584   .328829
   8.86694   8.86694      1.00  2.242054   .331479
   8.86683   8.86683      1.00  2.241874   .331869
   8.86672   8.86672      1.00  2.241774   .332519
   8.86661   8.86661      1.00  2.241934   .330589
   8.86651   8.86651      1.00  2.240364   .332019
   8.86640   8.86640      1.00  2.240914   .332649
   8.86629   8.86629      1.00  2.242694   .331969
   8.86620   8.86620      1.00  2.239584   .331529
   8.86609   8.86609      1.00  2.240874   .331739
   8.86598   8.86598      1.00  2.243424   .330749
   8.86588   8.86588      1.00  2.241184   .331399
   8.86578   8.86578      1.00  2.241004   .331429
   8.86567   8.86567      1.00  2.229434   .330109
   8.86557   8.86557      1.00  2.240194   .329999
   8.86547   8.86547      1.00  2.239874   .330049
   8.86537   8.86537      1.00  2.241494   .331059
   8.86527   8.86527      1.00  2.239974   .332449
   8.86516   8.86516      1.00  2.243914   .333129
   8.86505   8.86505      1.00  2.241854   .331329
   8.86495   8.86495      1.00  2.241404   .331709
   8.86485   8.86485      1.00  2.239874   .332039
   8.86474   8.86474      1.00  2.240464   .332949
   8.86462   8.86462      1.00  2.242534   .332719
   8.86451   8.86451      1.00  2.242164   .334839
   8.86442   8.86442      1.00  2.238314   .332969
   8.86431   8.86431      1.00  2.225094   .330049
   8.86419   8.86419      1.00  2.235574   .332839
   8.86407   8.86407      1.00  2.239674   .332949
   8.86397   8.86397      1.00  2.240984   .334089
   8.86385   8.86385      1.00  2.241244   .334699
   8.86373   8.86373      1.00  2.240594   .334539
   8.86361   8.86361      1.00  2.239064   .332669
   8.86350   8.86350      1.00  2.239514   .334759
   8.86338   8.86338      1.00  2.237864   .334859
   8.86326   8.86326      1.00  2.238254   .334669
   8.86315   8.86315      1.00  2.237424   .335059
   8.86304   8.86304      1.00  2.241974   .334799
   8.86292   8.86292      1.00  2.239814   .334749
   8.86281   8.86281      1.00  2.233834   .333649
   8.86270   8.86270      1.00  2.233474   .334549
   8.86258   8.86258      1.00  2.238684   .334669
   8.86246   8.86246      1.00  2.242474   .335559
   8.86235   8.86235      1.00  2.238914   .336819
   8.86224   8.86224      1.00  2.238674   .334869
   8.86213   8.86213      1.00  2.236294   .334579
   8.86202   8.86202      1.00  2.236764   .336719
   8.86191   8.86191      1.00  2.239684   .336369
   8.86180   8.86180      1.00  2.237764   .335329
   8.86169   8.86169      1.00  2.239484   .333629
   8.86158   8.86158      1.00  2.236484   .335919
   8.86146   8.86146      1.00  2.236614   .334079
   8.86135   8.86135      1.00  2.232204   .335029
   8.86124   8.86124      1.00  2.234604   .335599
   8.86113   8.86113      1.00  2.239904   .335419
   8.86101   8.86101      1.00  2.237494   .335369
   8.86090   8.86090      1.00  2.238004   .335349
   8.86079   8.86079      1.00  2.236634   .334949
   8.86067   8.86067      1.00  2.237334   .334129
   8.86055   8.86055      1.00  2.238744   .336029
   8.86044   8.86044      1.00  2.236674   .335469
   8.86033   8.86033      1.00  2.237854   .335749
   8.86020   8.86020      1.00  2.236944   .336299
   8.86008   8.86008      1.00  2.237414   .337469
   8.85996   8.85996      1.00  2.239664   .337599
   8.85985   8.85985      1.00  2.235114   .334849
   8.85973   8.85973      1.00  2.222844   .333879
   8.85962   8.85962      1.00  2.237294   .336389
   8.85951   8.85951      1.00  2.235684   .336859
   8.85939   8.85939      1.00  2.238384   .337199
   8.85928   8.85928      1.00  2.235234   .336559
   8.85916   8.85916      1.00  2.236484   .338159
   8.85904   8.85904      1.00  2.236964   .338789
   8.85893   8.85893      1.00  2.234844   .341269
   8.85883   8.85883      1.00  2.235444   .341019
   8.85871   8.85871      1.00  2.235844   .338359
   8.85860   8.85860      1.00  2.234984   .337209
   8.85850   8.85850      1.00  2.236554   .335619
   8.85839   8.85839      1.00  2.236604   .335619
   8.85827   8.85827      1.00  2.222164   .334449
   8.85816   8.85816      1.00  2.235934   .336449
   8.85806   8.85806      1.00  2.235704   .334369
   8.85794   8.85794      1.00  2.236014   .335439
   8.85783   8.85783      1.00  2.234754   .337609
   8.85772   8.85772      1.00  2.238334   .337959
   8.85761   8.85761      1.00  2.236164   .337399
   8.85750   8.85750      1.00  2.234504   .339369
   8.85739   8.85739      1.00  2.232804   .337539
   8.85729   8.85729      1.00  2.232384   .336599
   8.85718   8.85718      1.00  2.234974   .338949
   8.85706   8.85706      1.00  2.232804   .337649
   8.85695   8.85695      1.00  2.234404   .337149
   8.85685   8.85685      1.00  2.226444   .336799
   8.85674   8.85674      1.00  2.229364   .335269
   8.85663   8.85663      1.00  2.235984   .337959
   8.85652   8.85652      1.00  2.234564   .336519
   8.85642   8.85642      1.00  2.234384   .335839
   8.85632   8.85632      1.00  2.234514   .336819
   8.85621   8.85621      1.00  2.232244   .336699
   8.85610   8.85610      1.00  2.234454   .336739
   8.85600   8.85600      1.00  2.234354   .335499
   8.85590   8.85590      1.00  2.233984   .335369
   8.85580   8.85580      1.00  2.231824   .335809
   8.85569   8.85569      1.00  2.234224   .336179
   8.85559   8.85559      1.00  2.230834   .335429
   8.85550   8.85550      1.00  2.230854   .335929
   8.85539   8.85539      1.00  2.228354   .335799
   8.85529   8.85529      1.00  2.225684   .335129
   8.85519   8.85519      1.00  2.232214   .335819
   8.85509   8.85509      1.00  2.229064   .335369
   8.85497   8.85497      1.00  2.230264   .337969
   8.85487   8.85487      1.00  2.231764   .337239
   8.85477   8.85477      1.00  2.230354   .337159
   8.85466   8.85466      1.00  2.232194   .338539
   8.85455   8.85455      1.00  2.232894   .338529
   8.85443   8.85443      1.00  2.229464   .336629
   8.85433   8.85433      1.00  2.230324   .338139
   8.85422   8.85422      1.00  2.230174   .335319
   8.85410   8.85410      1.00  2.228284   .333999
   8.85398   8.85398      1.00  2.232234   .334809
   8.85388   8.85388      1.00  2.217544   .333639
   8.85377   8.85377      1.00  2.226464   .335749
   8.85365   8.85365      1.00  2.231934   .335479
   8.85353   8.85353      1.00  2.224064   .333319
   8.85341   8.85341      1.00  2.233434   .335879
   8.85330   8.85330      1.00  2.228264   .333149
   8.85319   8.85319      1.00  2.230744   .335499
   8.85307   8.85307      1.00  2.229404   .336619
   8.85295   8.85295      1.00  2.230094   .334719
   8.85285   8.85285      1.00  2.228344   .333449
   8.85272   8.85272      1.00  2.224594   .333539
   8.85260   8.85260      1.00  2.227914   .334289
   8.85249   8.85249      1.00  2.227574   .333639
   8.85238   8.85238      1.00  2.230284   .334539
   8.85227   8.85227      1.00  2.225964   .333809
   8.85216   8.85216      1.00  2.211234   .331309
   8.85205   8.85205      1.00  2.230634   .336889
   8.85194   8.85194      1.00  2.228924   .336969
   8.85183   8.85183      1.00  2.229484   .338539
   8.85171   8.85171      1.00  2.228594   .337989
   8.85161   8.85161      1.00  2.228304   .336609
   8.85150   8.85150      1.00  2.223214   .334159
   8.85138   8.85138      1.00  2.226154   .334139
   8.85127   8.85127      1.00  2.223454   .334189
   8.85116   8.85116      1.00  2.225934   .333149
   8.85105   8.85105      1.00  2.227514   .333799
   8.85094   8.85094      1.00  2.223684   .331389
   8.85082   8.85082      1.00  2.224794   .332969
   8.85071   8.85071      1.00  2.210464   .331589
   8.85060   8.85060      1.00  2.226344   .333659
   8.85047   8.85047      1.00  2.228114   .333239
   8.85035   8.85035      1.00  2.224394   .332939
   8.85024   8.85024      1.00  2.226114   .333489
   8.85012   8.85012      1.00  2.224314   .332029
   8.84999   8.84999      1.00  2.227554   .333179
   8.84987   8.84987      1.00  2.225734   .333759
   8.84977   8.84977      1.00  2.227304   .335879
   8.84966   8.84966      1.00  2.228794   .337799
   8.84953   8.84953      1.00  2.222764   .334389
   8.84941   8.84941      1.00  2.225324   .334549
   8.84930   8.84930      1.00  2.222474   .333509
   8.84919   8.84919      1.00  2.223784   .334159
   8.84907   8.84907      1.00  2.223464   .333379
   8.84895   8.84895      1.00  2.210874   .331929
   8.84885   8.84885      1.00  2.221454   .334329
   8.84875   8.84875      1.00  2.223734   .335129
   8.84864   8.84864      1.00  2.226454   .336269
   8.84852   8.84852      1.00  2.222744   .335329
   8.84841   8.84841      1.00  2.224144   .334119
   8.84830   8.84830      1.00  2.226494   .334039
   8.84819   8.84819      1.00  2.224354   .333759
   8.84807   8.84807      1.00  2.223814   .334159
   8.84796   8.84796      1.00  2.221724   .334689
   8.84786   8.84786      1.00  2.223634   .335819
   8.84775   8.84775      1.00  2.224054   .333389
   8.84763   8.84763      1.00  2.224814   .332649
   8.84752   8.84752      1.00  2.224574   .333949
   8.84742   8.84742      1.00  2.208624   .330369
   8.84730   8.84730      1.00  2.223774   .331089
   8.84719   8.84719      1.00  2.225544   .332729
   8.84709   8.84709      1.00  2.226344   .333129
   8.84698   8.84698      1.00  2.223194   .333289
   8.84687   8.84687      1.00  2.222824   .332859
   8.84675   8.84675      1.00  2.222984   .334199
   8.84665   8.84665      1.00  2.224464   .335899
   8.84655   8.84655      1.00  2.222544   .333559
   8.84644   8.84644      1.00  2.220174   .332799
   8.84633   8.84633      1.00  2.220544   .333009
   8.84623   8.84623      1.00  2.222704   .333979
   8.84613   8.84613      1.00  2.226484   .334479
   8.84602   8.84602      1.00  2.225324   .332659
   8.84591   8.84591      1.00  2.218554   .332389
   8.84581   8.84581      1.00  2.217364   .331929
   8.84571   8.84571      1.00  2.221764   .333789
   8.84561   8.84561      1.00  2.224044   .333029
   8.84550   8.84550      1.00  2.223564   .334389
   8.84540   8.84540      1.00  2.224204   .336669
   8.84530   8.84530      1.00  2.222904   .335359
   8.84520   8.84520      1.00  2.221064   .335419
   8.84509   8.84509      1.00  2.225364   .335329
   8.84499   8.84499      1.00  2.225064   .335219
   8.84489   8.84489      1.00  2.223804   .335869
   8.84477   8.84477      1.00  2.225404   .336029
   8.84466   8.84466      1.00  2.223154   .335829
   8.84455   8.84455      1.00  2.221014   .336649
   8.84445   8.84445      1.00  2.207854   .333519
   8.84434   8.84434      1.00  2.220804   .335549
   8.84422   8.84422      1.00  2.223434   .335059
   8.84411   8.84411      1.00  2.222884   .334389
   8.84401   8.84401      1.00  2.223774   .336829
   8.84389   8.84389      1.00  2.223374   .337319
   8.84377   8.84377      1.00  2.224264   .337149
   8.84366   8.84366      1.00  2.223014   .337269
   8.84354   8.84354      1.00  2.224864   .335909
   8.84342   8.84342      1.00  2.221124   .336199
   8.84330   8.84330      1.00  2.220794   .336079
   8.84318   8.84318      1.00  2.223484   .336729
   8.84308   8.84308      1.00  2.224334   .336439
   8.84296   8.84296      1.00  2.224114   .336839
   8.84285   8.84285      1.00  2.212054   .336419
   8.84273   8.84273      1.00  2.220914   .336469
   8.84262   8.84262      1.00  2.220664   .338299
   8.84250   8.84250      1.00  2.223914   .338559
   8.84238   8.84238      1.00  2.222924   .338709
   8.84228   8.84228      1.00  2.218384   .338349
   8.84217   8.84217      1.00  2.222704   .337039
   8.84205   8.84205      1.00  2.224314   .338139
   8.84194   8.84194      1.00  2.220254   .338829
   8.84184   8.84184      1.00  2.221984   .338149
   8.84173   8.84173      1.00  2.222834   .339099
   8.84161   8.84161      1.00  2.222364   .337879
   8.84150   8.84150      1.00  2.222774   .339329
   8.84139   8.84139      1.00  2.222494   .337539
   8.84128   8.84128      1.00  2.209454   .334429
   8.84116   8.84116      1.00  2.219454   .338039
   8.84105   8.84105      1.00  2.222574   .337859
   8.84094   8.84094      1.00  2.220054   .338119
   8.84083   8.84083      1.00  2.223084   .340079
   8.84071   8.84071      1.00  2.219864   .339649
   8.84059   8.84059      1.00  2.223604   .339049
   8.84047   8.84047      1.00  2.221954   .339509
   8.84036   8.84036      1.00  2.222454   .340869
   8.84024   8.84024      1.00  2.220914   .340739
   8.84012   8.84012      1.00  2.217164   .339949
   8.84001   8.84001      1.00  2.222764   .341489
   8.83989   8.83989      1.00  2.222224   .340039
   8.83977   8.83977      1.00  2.224764   .342269
   8.83965   8.83965      1.00  2.218034   .341719
   8.83954   8.83954      1.00  2.205404   .342149
   8.83942   8.83942      1.00  2.219684   .348429
   8.83931   8.83931      1.00  2.221034   .345189
   8.83919   8.83919      1.00  2.223604   .346149
   8.83907   8.83907      1.00  2.221334   .346249
   8.83897   8.83897      1.00  2.222594   .344059
   8.83885   8.83885      1.00  2.221674   .344909
   8.83874   8.83874      1.00  2.220074   .345649
   8.83863   8.83863      1.00  2.220494   .347159
   8.83852   8.83852      1.00  2.219864   .347759
   8.83841   8.83841      1.00  2.220314   .346679
   8.83829   8.83829      1.00  2.220384   .346079
   8.83819   8.83819      1.00  2.220624   .346219
   8.83808   8.83808      1.00  2.221034   .344479
   8.83797   8.83797      1.00  2.207464   .341549
   8.83785   8.83785      1.00  2.220164   .345449
   8.83775   8.83775      1.00  2.225684   .345259
   8.83764   8.83764      1.00  2.224074   .346839
   8.83753   8.83753      1.00  2.223024   .346219
   8.83742   8.83742      1.00  2.223574   .348739
   8.83731   8.83731      1.00  2.222984   .347979
   8.83720   8.83720      1.00  2.221464   .347579
   8.83709   8.83709      1.00  2.222284   .348669
   8.83698   8.83698      1.00  2.218624   .346919
   8.83687   8.83687      1.00  2.221694   .348579
   8.83677   8.83677      1.00  2.227084   .349569
   8.83665   8.83665      1.00  2.222584   .348419
   8.83655   8.83655      1.00  2.223524   .350029
   8.83645   8.83645      1.00  2.208014   .349039
   8.83635   8.83635      1.00  2.223404   .350099
   8.83624   8.83624      1.00  2.219074   .347409
   8.83613   8.83613      1.00  2.222464   .348789
   8.83603   8.83603      1.00  2.222314   .348799
   8.83593   8.83593      1.00  2.218814   .347889
   8.83582   8.83582      1.00  2.224034   .349009
   8.83572   8.83572      1.00  2.221354   .349699
   8.83562   8.83562      1.00  2.222714   .349909
   8.83552   8.83552      1.00  2.225614   .351209
   8.83541   8.83541      1.00  2.221894   .347089
   8.83531   8.83531      1.00  2.223414   .348679
   8.83521   8.83521      1.00  2.220544   .350329
   8.83511   8.83511      1.00  2.207364   .347949
   8.83500   8.83500      1.00  2.220574   .350009
   8.83489   8.83489      1.00  2.222064   .350319
   8.83478   8.83478      1.00  2.220124   .350879
   8.83467   8.83467      1.00  2.220814   .352139
   8.83456   8.83456      1.00  2.219944   .350989
   8.83446   8.83446      1.00  2.222974   .351309
   8.83435   8.83435      1.00  2.222474   .352359
   8.83424   8.83424      1.00  2.218744   .350989
   8.83413   8.83413      1.00  2.218674   .350989
   8.83401   8.83401      1.00  2.220744   .352879
   8.83389   8.83389      1.00  2.216904   .351689
   8.83378   8.83378      1.00  2.217494   .354079
   8.83366   8.83366      1.00  2.216704   .352039
   8.83354   8.83354      1.00  2.208164   .350619
   8.83343   8.83343      1.00  2.222524   .351569
   8.83332   8.83332      1.00  2.223844   .351469
   8.83320   8.83320      1.00  2.220384   .352469
   8.83309   8.83309      1.00  2.220934   .351439
   8.83298   8.83298      1.00  2.220454   .352389
   8.83287   8.83287      1.00  2.220274   .351689
   8.83275   8.83275      1.00  2.218844   .351869
   8.83263   8.83263      1.00  2.218404   .354799
   8.83251   8.83251      1.00  2.218624   .355409
   8.83240   8.83240      1.00  2.219274   .354379
   8.83229   8.83229      1.00  2.217974   .356329
   8.83217   8.83217      1.00  2.220174   .356099
   8.83207   8.83207      1.00  2.206794   .354329
   8.83196   8.83196      1.00  2.216814   .355699
   8.83185   8.83185      1.00  2.220404   .357239
   8.83173   8.83173      1.00  2.216874   .356699
   8.83163   8.83163      1.00  2.217834   .356599
   8.83152   8.83152      1.00  2.218684   .356499
   8.83141   8.83141      1.00  2.216044   .355079
   8.83129   8.83129      1.00  2.218004   .356389
   8.83118   8.83118      1.00  2.219084   .355539
   8.83107   8.83107      1.00  2.216784   .356789
   8.83096   8.83096      1.00  2.221314   .356919
   8.83084   8.83084      1.00  2.220254   .356709
   8.83073   8.83073      1.00  2.217884   .359099
   8.83062   8.83062      1.00  2.216664   .360579
   8.83050   8.83050      1.00  2.203194   .357539
   8.83037   8.83037      1.00  2.215394   .358989
   8.83026   8.83026      1.00  2.219684   .358999
   8.83014   8.83014      1.00  2.215184   .356659
   8.83002   8.83002      1.00  2.216404   .357039
   8.82990   8.82990      1.00  2.216394   .358629
   8.82979   8.82979      1.00  2.218624   .359499
   8.82967   8.82967      1.00  2.217604   .359919
   8.82956   8.82956      1.00  2.217354   .358749
   8.82945   8.82945      1.00  2.219554   .360649
   8.82933   8.82933      1.00  2.216434   .360359
   8.82922   8.82922      1.00  2.217234   .359709
   8.82911   8.82911      1.00  2.215434   .358949
   8.82899   8.82899      1.00  2.215154   .360559
   8.82888   8.82888      1.00  2.198664   .358349
   8.82877   8.82877      1.00  2.215964   .361209
   8.82865   8.82865      1.00  2.218874   .361209
   8.82855   8.82855      1.00  2.218524   .359379
   8.82844   8.82844      1.00  2.218804   .361069
   8.82833   8.82833      1.00  2.219594   .360279
   8.82822   8.82822      1.00  2.217034   .360729
   8.82811   8.82811      1.00  2.216214   .360809
   8.82799   8.82799      1.00  2.217034   .360789
   8.82788   8.82788      1.00  2.216744   .363879
   8.82777   8.82777      1.00  2.214134   .365539
   8.82766   8.82766      1.00  2.217894   .364839
   8.82755   8.82755      1.00  2.213134   .362879
   8.82745   8.82745      1.00  2.218904   .365159
   8.82733   8.82733      1.00  2.217514   .364169
   8.82722   8.82722      1.00  2.212634   .362039
   8.82712   8.82712      1.00  2.218194   .363339
   8.82701   8.82701      1.00  2.218434   .363059
   8.82689   8.82689      1.00  2.219264   .364619
   8.82679   8.82679      1.00  2.217324   .360559
   8.82669   8.82669      1.00  2.215484   .362669
   8.82658   8.82658      1.00  2.218534   .362499
   8.82647   8.82647      1.00  2.216104   .364959
   8.82636   8.82636      1.00  2.215614   .367149
   8.82626   8.82626      1.00  2.218814   .366249
   8.82616   8.82616      1.00  2.217564   .366789
   8.82605   8.82605      1.00  2.218144   .368369
   8.82595   8.82595      1.00  2.218614   .366339
   8.82585   8.82585      1.00  2.205024   .364779
   8.82575   8.82575      1.00  2.213314   .363919
   8.82564   8.82564      1.00  2.214824   .365109
   8.82553   8.82553      1.00  2.216444   .366589
   8.82544   8.82544      1.00  2.213574   .366699
   8.82534   8.82534      1.00  2.215494   .365899
   8.82523   8.82523      1.00  2.215114   .364529
   8.82513   8.82513      1.00  2.215694   .368419
   8.82503   8.82503      1.00  2.218064   .369509
   8.82493   8.82493      1.00  2.218194   .366219
   8.82481   8.82481      1.00  2.213844   .364019
   8.82470   8.82470      1.00  2.216034   .361889
   8.82460   8.82460      1.00  2.217744   .363899
   8.82449   8.82449      1.00  2.212924   .362259
   8.82437   8.82437      1.00  2.200904   .360199
   8.82426   8.82426      1.00  2.212794   .362429
   8.82416   8.82416      1.00  2.216684   .362089
   8.82405   8.82405      1.00  2.214514   .363879
   8.82393   8.82393      1.00  2.216294   .363019
   8.82381   8.82381      1.00  2.215034   .363429
   8.82370   8.82370      1.00  2.216254   .364009
   8.82358   8.82358      1.00  2.213934   .363119
   8.82346   8.82346      1.00  2.216574   .365199
   8.82334   8.82334      1.00  2.211284   .362869
   8.82323   8.82323      1.00  2.212054   .362189
   8.82312   8.82312      1.00  2.213784   .361919
   8.82300   8.82300      1.00  2.213784   .363599
   8.82288   8.82288      1.00  2.205094   .362999
   8.82277   8.82277      1.00  2.214484   .365169
   8.82266   8.82266      1.00  2.215764   .365889
   8.82254   8.82254      1.00  2.215804   .365769
   8.82242   8.82242      1.00  2.215574   .366069
   8.82232   8.82232      1.00  2.213694   .365649
   8.82221   8.82221      1.00  2.213064   .366279
   8.82210   8.82210      1.00  2.216284   .366519
   8.82198   8.82198      1.00  2.211994   .364419
   8.82187   8.82187      1.00  2.212644   .362649
   8.82177   8.82177      1.00  2.211454   .364299
   8.82165   8.82165      1.00  2.214134   .365749
   8.82154   8.82154      1.00  2.212394   .364029
   8.82143   8.82143      1.00  2.214864   .363009
   8.82132   8.82132      1.00  2.199624   .360869
   8.82121   8.82121      1.00  2.209164   .361759
   8.82109   8.82109      1.00  2.211874   .364289
   8.82098   8.82098      1.00  2.213484   .362039
   8.82087   8.82087      1.00  2.207804   .364389
   8.82075   8.82075      1.00  2.213254   .362949
   8.82063   8.82063      1.00  2.213764   .365099
   8.82052   8.82052      1.00  2.213094   .363379
   8.82040   8.82040      1.00  2.213254   .364929
   8.82027   8.82027      1.00  2.214084   .365269
   8.82015   8.82015      1.00  2.213634   .363949
   8.82004   8.82004      1.00  2.212744   .361909
   8.81993   8.81993      1.00  2.214064   .363139
   8.81981   8.81981      1.00  2.207484   .362669
   8.81969   8.81969      1.00  2.198534   .361319
   8.81958   8.81958      1.00  2.211784   .363239
   8.81946   8.81946      1.00  2.210964   .362699
   8.81935   8.81935      1.00  2.210224   .363899
   8.81923   8.81923      1.00  2.213874   .365339
   8.81912   8.81912      1.00  2.213404   .363859
   8.81900   8.81900      1.00  2.209954   .365219
   8.81888   8.81888      1.00  2.213834   .364279
   8.81877   8.81877      1.00  2.209274   .362789
   8.81866   8.81866      1.00  2.213344   .363079
   8.81856   8.81856      1.00  2.212424   .364809
   8.81845   8.81845      1.00  2.210274   .363069
   8.81833   8.81833      1.00  2.209274   .365769
   8.81822   8.81822      1.00  2.203834   .363979
   8.81812   8.81812      1.00  2.205234   .361999
   8.81800   8.81800      1.00  2.212444   .363199
   8.81789   8.81789      1.00  2.213144   .364379
   8.81778   8.81778      1.00  2.210434   .364869
   8.81768   8.81768      1.00  2.210004   .363359
   8.81757   8.81757      1.00  2.209974   .362829
   8.81745   8.81745      1.00  2.210604   .363369
   8.81734   8.81734      1.00  2.210894   .364079
   8.81728   8.81728      1.00  2.208744   .361639
