# Supplementary material for: Direct Observation of Palladium Leaching from Pd/C by a Simple Method: X-ray Absorption Spectroscopy of Heterogeneous Mixtures
Source: ACS Omega. 2023 Jun 7;8(24):21787–92. doi: 10.1021/acsomega.3c01343 (PMC10286095; doi:10.1021/acsomega.3c01343)
Supplement: Supplementary file 2 — ao3c01343_si_002.zip [file ao3c01343_si_002.zip › Figure 7,8/22_RK_AirOx_25C_05N_slow_HCl_30min_47.qd]

  9809     KEK-PF   NW10A
 _slow_HCl_30min 20.12.12 7:14: - 20.12.12 7:15: Serial#KEKPF-NW10A_047967
 22_RK_AirOx_25C_05N_slow_HCl_30min                                              
 Ring :   6.5 GeV    50.1 mA -   50.0 mA
 Mono :   Si(311)       D=  1.63747 A    Initial angle=  9.00022 deg
 NW10A     Transmission( 2)   Repetition= 47     Points= 1654
 Param file : QXAFS(SYNC)     angle axis (*)     Block =    1

 Block      Init-Ang  Final-Ang     Step/deg     Time/s       Num
     1        9.00022   8.81728          ***       1.00      1654
 Ortec(-1)     NDCH = 3
  Angle(c)  Angle(o)    time/s         2         3
      Mode         0         0         1         2
    Offset         0         0    .00492    .00311
   9.00022   9.00022      1.00  2.297234  2.093419
   9.00013   9.00013      1.00  2.299544  2.091839
   9.00002   9.00002      1.00  2.301434  2.093789
   8.99990   8.99990      1.00  2.309624  2.096879
   8.99979   8.99979      1.00  2.311034  2.100689
   8.99968   8.99968      1.00  2.311524  2.101589
   8.99956   8.99956      1.00  2.295824  2.082329
   8.99945   8.99945      1.00  2.309154  2.091349
   8.99934   8.99934      1.00  2.313074  2.104979
   8.99923   8.99923      1.00  2.310814  2.106799
   8.99911   8.99911      1.00  2.315004  2.108689
   8.99901   8.99901      1.00  2.312054  2.103849
   8.99891   8.99891      1.00  2.312064  2.090269
   8.99880   8.99880      1.00  2.312654  2.080499
   8.99868   8.99868      1.00  2.311144  2.081719
   8.99857   8.99857      1.00  2.312074  2.084369
   8.99846   8.99846      1.00  2.311134  2.088609
   8.99835   8.99835      1.00  2.310064  2.097169
   8.99824   8.99824      1.00  2.308894  2.104519
   8.99813   8.99813      1.00  2.312984  2.107419
   8.99803   8.99803      1.00  2.309734  2.096689
   8.99793   8.99793      1.00  2.309334  2.107889
   8.99781   8.99781      1.00  2.302504  2.098369
   8.99770   8.99770      1.00  2.311074  2.111059
   8.99760   8.99760      1.00  2.313154  2.108509
   8.99749   8.99749      1.00  2.308904  2.103069
   8.99738   8.99738      1.00  2.312064  2.106949
   8.99726   8.99726      1.00  2.311714  2.110989
   8.99716   8.99716      1.00  2.312974  2.112039
   8.99706   8.99706      1.00  2.313264  2.109059
   8.99695   8.99695      1.00  2.307204  2.107749
   8.99684   8.99684      1.00  2.311084  2.111069
   8.99674   8.99674      1.00  2.310954  2.110469
   8.99663   8.99663      1.00  2.311644  2.114919
   8.99653   8.99653      1.00  2.307744  2.109549
   8.99642   8.99642      1.00  2.298264  2.103699
   8.99631   8.99631      1.00  2.311764  2.110099
   8.99621   8.99621      1.00  2.309234  2.110379
   8.99611   8.99611      1.00  2.311394  2.115569
   8.99600   8.99600      1.00  2.308014  2.107369
   8.99590   8.99590      1.00  2.310334  2.111829
   8.99580   8.99580      1.00  2.307454  2.109949
   8.99570   8.99570      1.00  2.309554  2.114659
   8.99559   8.99559      1.00  2.307894  2.110899
   8.99549   8.99549      1.00  2.309314  2.109279
   8.99539   8.99539      1.00  2.310784  2.111229
   8.99529   8.99529      1.00  2.308474  2.106259
   8.99518   8.99518      1.00  2.309984  2.109549
   8.99509   8.99509      1.00  2.299504  2.101539
   8.99499   8.99499      1.00  2.307164  2.110369
   8.99488   8.99488      1.00  2.310434  2.114659
   8.99477   8.99477      1.00  2.308664  2.113619
   8.99467   8.99467      1.00  2.309574  2.111329
   8.99456   8.99456      1.00  2.308144  2.110989
   8.99446   8.99446      1.00  2.309984  2.115679
   8.99434   8.99434      1.00  2.307934  2.108449
   8.99423   8.99423      1.00  2.308494  2.114999
   8.99412   8.99412      1.00  2.307274  2.112749
   8.99401   8.99401      1.00  2.308394  2.115739
   8.99390   8.99390      1.00  2.310284  2.115249
   8.99379   8.99379      1.00  2.304644  2.109159
   8.99367   8.99367      1.00  2.308354  2.113219
   8.99355   8.99355      1.00  2.291254  2.091019
   8.99344   8.99344      1.00  2.302994  2.106769
   8.99334   8.99334      1.00  2.310684  2.118539
   8.99322   8.99322      1.00  2.307334  2.112629
   8.99310   8.99310      1.00  2.307084  2.108469
   8.99299   8.99299      1.00  2.308724  2.112189
   8.99288   8.99288      1.00  2.308684  2.112779
   8.99277   8.99277      1.00  2.308184  2.118289
   8.99265   8.99265      1.00  2.308154  2.115379
   8.99254   8.99254      1.00  2.306164  2.115679
   8.99243   8.99243      1.00  2.305704  2.115389
   8.99232   8.99232      1.00  2.307184  2.117969
   8.99221   8.99221      1.00  2.308014  2.113939
   8.99209   8.99209      1.00  2.308054  2.115899
   8.99199   8.99199      1.00  2.293014  2.104729
   8.99188   8.99188      1.00  2.306704  2.117669
   8.99177   8.99177      1.00  2.305764  2.112229
   8.99166   8.99166      1.00  2.305264  2.113399
   8.99155   8.99155      1.00  2.305554  2.108959
   8.99145   8.99145      1.00  2.306494  2.112439
   8.99134   8.99134      1.00  2.304704  2.114229
   8.99122   8.99122      1.00  2.304664  2.118429
   8.99111   8.99111      1.00  2.304614  2.119349
   8.99100   8.99100      1.00  2.305714  2.115779
   8.99088   8.99088      1.00  2.306504  2.116779
   8.99076   8.99076      1.00  2.306944  2.117779
   8.99065   8.99065      1.00  2.308904  2.123599
   8.99054   8.99054      1.00  2.305074  2.119209
   8.99042   8.99042      1.00  2.305684  2.119979
   8.99031   8.99031      1.00  2.289294  2.105889
   8.99020   8.99020      1.00  2.306574  2.122649
   8.99008   8.99008      1.00  2.307144  2.123229
   8.98996   8.98996      1.00  2.304134  2.121679
   8.98984   8.98984      1.00  2.306504  2.120319
   8.98973   8.98973      1.00  2.303904  2.121179
   8.98961   8.98961      1.00  2.302994  2.119859
   8.98948   8.98948      1.00  2.306794  2.121019
   8.98937   8.98937      1.00  2.309444  2.125619
   8.98927   8.98927      1.00  2.303344  2.119429
   8.98916   8.98916      1.00  2.304604  2.120689
   8.98904   8.98904      1.00  2.300894  2.119899
   8.98892   8.98892      1.00  2.303284  2.120249
   8.98881   8.98881      1.00  2.306184  2.122809
   8.98871   8.98871      1.00  2.296714  2.114949
   8.98860   8.98860      1.00  2.304604  2.122449
   8.98848   8.98848      1.00  2.304584  2.123149
   8.98837   8.98837      1.00  2.305374  2.122809
   8.98827   8.98827      1.00  2.306394  2.122599
   8.98815   8.98815      1.00  2.307354  2.125799
   8.98805   8.98805      1.00  2.304704  2.120779
   8.98794   8.98794      1.00  2.307124  2.123429
   8.98783   8.98783      1.00  2.300194  2.119469
   8.98772   8.98772      1.00  2.303754  2.122309
   8.98761   8.98761      1.00  2.302874  2.121589
   8.98750   8.98750      1.00  2.306204  2.124319
   8.98739   8.98739      1.00  2.302474  2.123179
   8.98728   8.98728      1.00  2.295944  2.116349
   8.98716   8.98716      1.00  2.304114  2.128689
   8.98706   8.98706      1.00  2.302324  2.124149
   8.98695   8.98695      1.00  2.305944  2.129769
   8.98684   8.98684      1.00  2.306834  2.127519
   8.98673   8.98673      1.00  2.304144  2.127979
   8.98663   8.98663      1.00  2.302954  2.129489
   8.98653   8.98653      1.00  2.302084  2.126789
   8.98642   8.98642      1.00  2.302634  2.126689
   8.98631   8.98631      1.00  2.301904  2.129519
   8.98621   8.98621      1.00  2.304114  2.131079
   8.98611   8.98611      1.00  2.304884  2.131009
   8.98600   8.98600      1.00  2.303654  2.134939
   8.98589   8.98589      1.00  2.288084  2.114809
   8.98579   8.98579      1.00  2.302194  2.130669
   8.98569   8.98569      1.00  2.302714  2.129669
   8.98559   8.98559      1.00  2.300424  2.128179
   8.98549   8.98549      1.00  2.305834  2.133699
   8.98539   8.98539      1.00  2.299254  2.128339
   8.98529   8.98529      1.00  2.303114  2.130409
   8.98518   8.98518      1.00  2.303344  2.129819
   8.98507   8.98507      1.00  2.302694  2.129529
   8.98497   8.98497      1.00  2.304324  2.130719
   8.98487   8.98487      1.00  2.303154  2.128679
   8.98476   8.98476      1.00  2.301664  2.126559
   8.98465   8.98465      1.00  2.304114  2.133299
   8.98454   8.98454      1.00  2.294844  2.124939
   8.98443   8.98443      1.00  2.301674  2.128209
   8.98432   8.98432      1.00  2.301504  2.132359
   8.98421   8.98421      1.00  2.299474  2.129199
   8.98410   8.98410      1.00  2.302714  2.134859
   8.98399   8.98399      1.00  2.302384  2.132379
   8.98388   8.98388      1.00  2.304734  2.130599
   8.98376   8.98376      1.00  2.304894  2.135689
   8.98365   8.98365      1.00  2.302084  2.134449
   8.98353   8.98353      1.00  2.300424  2.129569
   8.98341   8.98341      1.00  2.300764  2.130679
   8.98329   8.98329      1.00  2.299624  2.130239
   8.98319   8.98319      1.00  2.300034  2.129719
   8.98307   8.98307      1.00  2.295214  2.129059
   8.98295   8.98295      1.00  2.298364  2.126679
   8.98283   8.98283      1.00  2.302704  2.134689
   8.98272   8.98272      1.00  2.304544  2.136759
   8.98261   8.98261      1.00  2.303354  2.134719
   8.98249   8.98249      1.00  2.301524  2.133349
   8.98238   8.98238      1.00  2.303254  2.133829
   8.98227   8.98227      1.00  2.302724  2.135899
   8.98216   8.98216      1.00  2.302894  2.135219
   8.98204   8.98204      1.00  2.300224  2.133119
   8.98193   8.98193      1.00  2.301284  2.134299
   8.98183   8.98183      1.00  2.301224  2.135049
   8.98172   8.98172      1.00  2.300434  2.133899
   8.98161   8.98161      1.00  2.300364  2.135019
   8.98150   8.98150      1.00  2.288324  2.126539
   8.98139   8.98139      1.00  2.303364  2.136109
   8.98128   8.98128      1.00  2.299804  2.137429
   8.98116   8.98116      1.00  2.302584  2.135969
   8.98105   8.98105      1.00  2.299754  2.136469
   8.98094   8.98094      1.00  2.301784  2.138049
   8.98083   8.98083      1.00  2.297784  2.135899
   8.98071   8.98071      1.00  2.300284  2.139489
   8.98059   8.98059      1.00  2.301354  2.137059
   8.98047   8.98047      1.00  2.302874  2.138549
   8.98036   8.98036      1.00  2.299894  2.139219
   8.98024   8.98024      1.00  2.302594  2.141989
   8.98012   8.98012      1.00  2.303174  2.141809
   8.98000   8.98000      1.00  2.285534  2.125219
   8.97988   8.97988      1.00  2.299714  2.138669
   8.97977   8.97977      1.00  2.301284  2.140189
   8.97965   8.97965      1.00  2.301784  2.143609
   8.97954   8.97954      1.00  2.303744  2.141329
   8.97943   8.97943      1.00  2.300574  2.138579
   8.97931   8.97931      1.00  2.299834  2.139109
   8.97920   8.97920      1.00  2.301804  2.141539
   8.97908   8.97908      1.00  2.299574  2.139519
   8.97898   8.97898      1.00  2.299194  2.141599
   8.97887   8.97887      1.00  2.301344  2.141839
   8.97875   8.97875      1.00  2.301374  2.147539
   8.97864   8.97864      1.00  2.299794  2.143209
   8.97853   8.97853      1.00  2.293974  2.137289
   8.97842   8.97842      1.00  2.294484  2.137739
   8.97830   8.97830      1.00  2.300144  2.142429
   8.97820   8.97820      1.00  2.300994  2.140559
   8.97809   8.97809      1.00  2.302004  2.147729
   8.97798   8.97798      1.00  2.298924  2.141839
   8.97787   8.97787      1.00  2.302224  2.145379
   8.97776   8.97776      1.00  2.299494  2.143499
   8.97765   8.97765      1.00  2.303014  2.146729
   8.97754   8.97754      1.00  2.299414  2.141719
   8.97743   8.97743      1.00  2.300034  2.139129
   8.97732   8.97732      1.00  2.299004  2.139399
   8.97721   8.97721      1.00  2.299234  2.143919
   8.97710   8.97710      1.00  2.300914  2.142799
   8.97699   8.97699      1.00  2.284744  2.126509
   8.97689   8.97689      1.00  2.298404  2.140349
   8.97678   8.97678      1.00  2.298924  2.143209
   8.97667   8.97667      1.00  2.298364  2.145559
   8.97656   8.97656      1.00  2.297604  2.142939
   8.97645   8.97645      1.00  2.301074  2.148489
   8.97635   8.97635      1.00  2.301844  2.148949
   8.97624   8.97624      1.00  2.299664  2.143739
   8.97614   8.97614      1.00  2.300064  2.145929
   8.97604   8.97604      1.00  2.295144  2.142769
   8.97593   8.97593      1.00  2.297564  2.147979
   8.97583   8.97583      1.00  2.299014  2.149049
   8.97573   8.97573      1.00  2.297724  2.146569
   8.97563   8.97563      1.00  2.300114  2.146309
   8.97553   8.97553      1.00  2.299394  2.145269
   8.97542   8.97542      1.00  2.281754  2.130479
   8.97531   8.97531      1.00  2.298144  2.146829
   8.97521   8.97521      1.00  2.298634  2.146789
   8.97512   8.97512      1.00  2.297034  2.143619
   8.97501   8.97501      1.00  2.298244  2.147999
   8.97490   8.97490      1.00  2.294894  2.145409
   8.97480   8.97480      1.00  2.295614  2.143239
   8.97470   8.97470      1.00  2.296704  2.147319
   8.97458   8.97458      1.00  2.297304  2.146019
   8.97447   8.97447      1.00  2.296824  2.145659
   8.97437   8.97437      1.00  2.300244  2.151299
   8.97425   8.97425      1.00  2.298244  2.148049
   8.97413   8.97413      1.00  2.296104  2.146759
   8.97401   8.97401      1.00  2.282374  2.135729
   8.97391   8.97391      1.00  2.295124  2.147989
   8.97380   8.97380      1.00  2.299584  2.154439
   8.97369   8.97369      1.00  2.295134  2.149479
   8.97357   8.97357      1.00  2.293404  2.149529
   8.97345   8.97345      1.00  2.297704  2.149689
   8.97334   8.97334      1.00  2.296364  2.147219
   8.97322   8.97322      1.00  2.298494  2.149499
   8.97309   8.97309      1.00  2.293474  2.146709
   8.97299   8.97299      1.00  2.295964  2.147019
   8.97288   8.97288      1.00  2.294864  2.148299
   8.97276   8.97276      1.00  2.295084  2.149429
   8.97264   8.97264      1.00  2.294204  2.148219
   8.97253   8.97253      1.00  2.295174  2.149119
   8.97242   8.97242      1.00  2.281544  2.136719
   8.97231   8.97231      1.00  2.293114  2.146749
   8.97220   8.97220      1.00  2.296694  2.149189
   8.97209   8.97209      1.00  2.297024  2.153029
   8.97198   8.97198      1.00  2.296524  2.153419
   8.97186   8.97186      1.00  2.299424  2.151159
   8.97175   8.97175      1.00  2.295994  2.153009
   8.97165   8.97165      1.00  2.297274  2.154869
   8.97154   8.97154      1.00  2.293384  2.150919
   8.97142   8.97142      1.00  2.291504  2.146639
   8.97131   8.97131      1.00  2.292984  2.148189
   8.97120   8.97120      1.00  2.296314  2.152159
   8.97109   8.97109      1.00  2.294004  2.151159
   8.97098   8.97098      1.00  2.294584  2.149469
   8.97086   8.97086      1.00  2.281544  2.137689
   8.97075   8.97075      1.00  2.295694  2.152669
   8.97064   8.97064      1.00  2.294714  2.150669
   8.97052   8.97052      1.00  2.293094  2.148909
   8.97040   8.97040      1.00  2.294774  2.150819
   8.97028   8.97028      1.00  2.295434  2.156189
   8.97017   8.97017      1.00  2.292454  2.150319
   8.97005   8.97005      1.00  2.295584  2.152089
   8.96993   8.96993      1.00  2.295464  2.153829
   8.96981   8.96981      1.00  2.295444  2.155149
   8.96969   8.96969      1.00  2.295814  2.156719
   8.96957   8.96957      1.00  2.297004  2.157399
   8.96945   8.96945      1.00  2.294884  2.156029
   8.96935   8.96935      1.00  2.290454  2.149789
   8.96923   8.96923      1.00  2.285264  2.147559
   8.96912   8.96912      1.00  2.293404  2.152029
   8.96901   8.96901      1.00  2.294094  2.158609
   8.96891   8.96891      1.00  2.293884  2.154949
   8.96880   8.96880      1.00  2.292264  2.148179
   8.96868   8.96868      1.00  2.292154  2.151619
   8.96856   8.96856      1.00  2.294674  2.153709
   8.96846   8.96846      1.00  2.292184  2.156659
   8.96835   8.96835      1.00  2.295784  2.159839
   8.96824   8.96824      1.00  2.292084  2.149209
   8.96813   8.96813      1.00  2.293694  2.155409
   8.96802   8.96802      1.00  2.292184  2.154749
   8.96791   8.96791      1.00  2.291134  2.151699
   8.96780   8.96780      1.00  2.295124  2.154009
   8.96768   8.96768      1.00  2.278954  2.138829
   8.96758   8.96758      1.00  2.292544  2.153049
   8.96747   8.96747      1.00  2.294334  2.156049
   8.96736   8.96736      1.00  2.295544  2.157999
   8.96725   8.96725      1.00  2.292014  2.153839
   8.96714   8.96714      1.00  2.295574  2.159139
   8.96703   8.96703      1.00  2.296084  2.159859
   8.96692   8.96692      1.00  2.294184  2.157029
   8.96681   8.96681      1.00  2.293744  2.158439
   8.96671   8.96671      1.00  2.288024  2.152849
   8.96660   8.96660      1.00  2.294434  2.159159
   8.96649   8.96649      1.00  2.291344  2.159269
   8.96638   8.96638      1.00  2.292594  2.160509
   8.96628   8.96628      1.00  2.291494  2.158899
   8.96618   8.96618      1.00  2.278654  2.145749
   8.96608   8.96608      1.00  2.292164  2.157519
   8.96597   8.96597      1.00  2.293504  2.160249
   8.96587   8.96587      1.00  2.295514  2.161899
   8.96578   8.96578      1.00  2.293114  2.162449
   8.96567   8.96567      1.00  2.294404  2.160789
   8.96556   8.96556      1.00  2.292054  2.159489
   8.96546   8.96546      1.00  2.294434  2.162709
   8.96536   8.96536      1.00  2.293914  2.162169
   8.96525   8.96525      1.00  2.292354  2.158079
   8.96515   8.96515      1.00  2.293704  2.161859
   8.96505   8.96505      1.00  2.294254  2.160849
   8.96495   8.96495      1.00  2.294764  2.165679
   8.96484   8.96484      1.00  2.289824  2.156749
   8.96473   8.96473      1.00  2.283994  2.151669
   8.96463   8.96463      1.00  2.293844  2.162429
   8.96452   8.96452      1.00  2.290654  2.160549
   8.96440   8.96440      1.00  2.293684  2.163049
   8.96429   8.96429      1.00  2.292524  2.158819
   8.96419   8.96419      1.00  2.293994  2.161049
   8.96408   8.96408      1.00  2.292004  2.154849
   8.96397   8.96397      1.00  2.296054  2.158239
   8.96384   8.96384      1.00  2.295634  2.160449
   8.96373   8.96373      1.00  2.292914  2.158199
   8.96363   8.96363      1.00  2.292694  2.156139
   8.96351   8.96351      1.00  2.291284  2.156789
   8.96339   8.96339      1.00  2.295064  2.161879
   8.96327   8.96327      1.00  2.292104  2.156779
   8.96315   8.96315      1.00  2.279124  2.147189
   8.96303   8.96303      1.00  2.293924  2.160209
   8.96291   8.96291      1.00  2.292524  2.156169
   8.96281   8.96281      1.00  2.292834  2.160099
   8.96269   8.96269      1.00  2.292354  2.158859
   8.96258   8.96258      1.00  2.294354  2.159699
   8.96246   8.96246      1.00  2.294034  2.161799
   8.96235   8.96235      1.00  2.294384  2.162029
   8.96225   8.96225      1.00  2.290234  2.158189
   8.96213   8.96213      1.00  2.288664  2.154809
   8.96202   8.96202      1.00  2.292514  2.161369
   8.96191   8.96191      1.00  2.290224  2.158019
   8.96180   8.96180      1.00  2.293204  2.159979
   8.96169   8.96169      1.00  2.279894  2.153269
   8.96158   8.96158      1.00  2.293934  2.168019
   8.96147   8.96147      1.00  2.292504  2.162169
   8.96136   8.96136      1.00  2.293184  2.169299
   8.96125   8.96125      1.00  2.295404  2.167699
   8.96113   8.96113      1.00  2.290624  2.163719
   8.96102   8.96102      1.00  2.293774  2.166039
   8.96091   8.96091      1.00  2.291254  2.162689
   8.96079   8.96079      1.00  2.291204  2.161839
   8.96067   8.96067      1.00  2.292984  2.163279
   8.96056   8.96056      1.00  2.289624  2.162269
   8.96045   8.96045      1.00  2.292504  2.163989
   8.96033   8.96033      1.00  2.290314  2.163829
   8.96020   8.96020      1.00  2.288614  2.159749
   8.96009   8.96009      1.00  2.280164  2.151539
   8.95997   8.95997      1.00  2.291294  2.161439
   8.95985   8.95985      1.00  2.291634  2.162429
   8.95974   8.95974      1.00  2.291394  2.162949
   8.95962   8.95962      1.00  2.292144  2.163499
   8.95951   8.95951      1.00  2.292924  2.164309
   8.95939   8.95939      1.00  2.292984  2.163809
   8.95927   8.95927      1.00  2.292684  2.162159
   8.95916   8.95916      1.00  2.291424  2.158849
   8.95905   8.95905      1.00  2.291024  2.159109
   8.95894   8.95894      1.00  2.286944  2.149519
   8.95882   8.95882      1.00  2.294224  2.165839
   8.95871   8.95871      1.00  2.290954  2.158079
   8.95861   8.95861      1.00  2.278184  2.145529
   8.95849   8.95849      1.00  2.287684  2.153309
   8.95839   8.95839      1.00  2.289734  2.156939
   8.95828   8.95828      1.00  2.289694  2.155319
   8.95817   8.95817      1.00  2.288724  2.156919
   8.95806   8.95806      1.00  2.289994  2.159329
   8.95794   8.95794      1.00  2.290764  2.157889
   8.95784   8.95784      1.00  2.289144  2.160559
   8.95773   8.95773      1.00  2.289134  2.154389
   8.95761   8.95761      1.00  2.289624  2.155299
   8.95750   8.95750      1.00  2.291214  2.155879
   8.95739   8.95739      1.00  2.292454  2.159669
   8.95728   8.95728      1.00  2.289824  2.155949
   8.95717   8.95717      1.00  2.291454  2.159609
   8.95706   8.95706      1.00  2.277584  2.143549
   8.95696   8.95696      1.00  2.288274  2.157229
   8.95685   8.95685      1.00  2.291674  2.159909
   8.95674   8.95674      1.00  2.288464  2.154899
   8.95663   8.95663      1.00  2.288064  2.158249
   8.95653   8.95653      1.00  2.289074  2.156679
   8.95642   8.95642      1.00  2.289434  2.157809
   8.95631   8.95631      1.00  2.288864  2.153379
   8.95621   8.95621      1.00  2.286594  2.154789
   8.95611   8.95611      1.00  2.289144  2.157069
   8.95601   8.95601      1.00  2.288784  2.156269
   8.95590   8.95590      1.00  2.286974  2.150849
   8.95580   8.95580      1.00  2.288414  2.154899
   8.95570   8.95570      1.00  2.285244  2.148749
   8.95560   8.95560      1.00  2.271654  2.141319
   8.95549   8.95549      1.00  2.289754  2.157359
   8.95538   8.95538      1.00  2.291174  2.155119
   8.95528   8.95528      1.00  2.288424  2.150799
   8.95519   8.95519      1.00  2.290284  2.154039
   8.95508   8.95508      1.00  2.289214  2.155599
   8.95497   8.95497      1.00  2.287594  2.154029
   8.95487   8.95487      1.00  2.290104  2.156049
   8.95477   8.95477      1.00  2.289184  2.153939
   8.95466   8.95466      1.00  2.288644  2.152469
   8.95455   8.95455      1.00  2.287724  2.152099
   8.95444   8.95444      1.00  2.287804  2.150309
   8.95433   8.95433      1.00  2.287324  2.148689
   8.95421   8.95421      1.00  2.287454  2.149379
   8.95410   8.95410      1.00  2.277834  2.141989
   8.95399   8.95399      1.00  2.285754  2.149629
   8.95388   8.95388      1.00  2.288374  2.148179
   8.95377   8.95377      1.00  2.286894  2.148599
   8.95365   8.95365      1.00  2.286014  2.151179
   8.95353   8.95353      1.00  2.290084  2.155969
   8.95342   8.95342      1.00  2.285504  2.147929
   8.95330   8.95330      1.00  2.289744  2.151829
   8.95318   8.95318      1.00  2.287864  2.147819
   8.95307   8.95307      1.00  2.282214  2.145549
   8.95295   8.95295      1.00  2.287584  2.148009
   8.95283   8.95283      1.00  2.285614  2.146699
   8.95272   8.95272      1.00  2.288214  2.146589
   8.95261   8.95261      1.00  2.282104  2.142649
   8.95250   8.95250      1.00  2.283594  2.141639
   8.95239   8.95239      1.00  2.288964  2.151729
   8.95227   8.95227      1.00  2.288284  2.147369
   8.95216   8.95216      1.00  2.286334  2.148639
   8.95205   8.95205      1.00  2.286204  2.142189
   8.95194   8.95194      1.00  2.288454  2.147159
   8.95183   8.95183      1.00  2.284344  2.140939
   8.95172   8.95172      1.00  2.285214  2.138979
   8.95162   8.95162      1.00  2.286124  2.141669
   8.95150   8.95150      1.00  2.285144  2.135069
   8.95139   8.95139      1.00  2.288024  2.142939
   8.95128   8.95128      1.00  2.285374  2.139289
   8.95117   8.95117      1.00  2.287704  2.138819
   8.95105   8.95105      1.00  2.271704  2.125049
   8.95093   8.95093      1.00  2.282754  2.136519
   8.95082   8.95082      1.00  2.286054  2.138479
   8.95071   8.95071      1.00  2.285114  2.137489
   8.95059   8.95059      1.00  2.287494  2.137339
   8.95047   8.95047      1.00  2.284654  2.135559
   8.95036   8.95036      1.00  2.288174  2.136319
   8.95024   8.95024      1.00  2.286824  2.135529
   8.95012   8.95012      1.00  2.285694  2.132619
   8.95000   8.95000      1.00  2.283794  2.131879
   8.94989   8.94989      1.00  2.283204  2.130629
   8.94977   8.94977      1.00  2.288234  2.139239
   8.94965   8.94965      1.00  2.282454  2.128769
   8.94953   8.94953      1.00  2.285844  2.134229
   8.94942   8.94942      1.00  2.272704  2.121489
   8.94931   8.94931      1.00  2.282874  2.127869
   8.94920   8.94920      1.00  2.287214  2.131519
   8.94908   8.94908      1.00  2.284014  2.129879
   8.94897   8.94897      1.00  2.284494  2.126419
   8.94886   8.94886      1.00  2.286774  2.134569
   8.94875   8.94875      1.00  2.286864  2.129919
   8.94863   8.94863      1.00  2.285204  2.132059
   8.94852   8.94852      1.00  2.283914  2.128069
   8.94842   8.94842      1.00  2.285334  2.131379
   8.94831   8.94831      1.00  2.284054  2.127579
   8.94820   8.94820      1.00  2.284804  2.129389
   8.94810   8.94810      1.00  2.285084  2.127229
   8.94799   8.94799      1.00  2.286674  2.123979
   8.94787   8.94787      1.00  2.269134  2.109009
   8.94776   8.94776      1.00  2.284164  2.122199
   8.94765   8.94765      1.00  2.284254  2.117879
   8.94754   8.94754      1.00  2.283314  2.116659
   8.94743   8.94743      1.00  2.285544  2.113439
   8.94732   8.94732      1.00  2.285754  2.115099
   8.94721   8.94721      1.00  2.283054  2.112439
   8.94710   8.94710      1.00  2.281284  2.108079
   8.94699   8.94699      1.00  2.284764  2.109429
   8.94688   8.94688      1.00  2.283694  2.108529
   8.94678   8.94678      1.00  2.284984  2.112649
   8.94667   8.94667      1.00  2.287414  2.110539
   8.94656   8.94656      1.00  2.284914  2.104209
   8.94645   8.94645      1.00  2.280714  2.099279
   8.94635   8.94635      1.00  2.275364  2.093889
   8.94625   8.94625      1.00  2.285294  2.103419
   8.94614   8.94614      1.00  2.284004  2.099359
   8.94604   8.94604      1.00  2.288974  2.101689
   8.94594   8.94594      1.00  2.282784  2.095689
   8.94583   8.94583      1.00  2.284274  2.098739
   8.94573   8.94573      1.00  2.282964  2.093699
   8.94562   8.94562      1.00  2.281244  2.087159
   8.94552   8.94552      1.00  2.282804  2.087939
   8.94542   8.94542      1.00  2.281904  2.086069
   8.94532   8.94532      1.00  2.284164  2.085319
   8.94521   8.94521      1.00  2.285934  2.082939
   8.94511   8.94511      1.00  2.282224  2.073999
   8.94501   8.94501      1.00  2.280774  2.067499
   8.94490   8.94490      1.00  2.277004  2.069639
   8.94479   8.94479      1.00  2.284244  2.070629
   8.94469   8.94469      1.00  2.284284  2.067919
   8.94459   8.94459      1.00  2.281884  2.057919
   8.94447   8.94447      1.00  2.283914  2.050419
   8.94435   8.94435      1.00  2.285524  2.053559
   8.94424   8.94424      1.00  2.283304  2.052899
   8.94414   8.94414      1.00  2.284524  2.062179
   8.94403   8.94403      1.00  2.284144  2.058649
   8.94391   8.94391      1.00  2.283354  2.052139
   8.94380   8.94380      1.00  2.282124  2.045979
   8.94369   8.94369      1.00  2.280904  2.040519
   8.94357   8.94357      1.00  2.282224  2.042819
   8.94345   8.94345      1.00  2.282124  2.038279
   8.94334   8.94334      1.00  2.267804  2.017529
   8.94322   8.94322      1.00  2.277614  2.026239
   8.94310   8.94310      1.00  2.279064  2.025039
   8.94299   8.94299      1.00  2.282094  2.023389
   8.94288   8.94288      1.00  2.285404  2.022929
   8.94276   8.94276      1.00  2.282014  2.017429
   8.94264   8.94264      1.00  2.284204  2.015909
   8.94252   8.94252      1.00  2.281064  2.010749
   8.94242   8.94242      1.00  2.280664  2.005289
   8.94231   8.94231      1.00  2.282014  2.001989
   8.94220   8.94220      1.00  2.282524  1.996839
   8.94208   8.94208      1.00  2.280784  1.990919
   8.94198   8.94198      1.00  2.282264  1.985539
   8.94187   8.94187      1.00  2.280574  1.980919
   8.94176   8.94176      1.00  2.267174  1.964679
   8.94165   8.94165      1.00  2.283274  1.968819
   8.94154   8.94154      1.00  2.282844  1.963349
   8.94143   8.94143      1.00  2.283574  1.958569
   8.94132   8.94132      1.00  2.280404  1.949079
   8.94120   8.94120      1.00  2.281064  1.939749
   8.94109   8.94109      1.00  2.281284  1.935519
   8.94098   8.94098      1.00  2.280414  1.924009
   8.94086   8.94086      1.00  2.279564  1.918019
   8.94074   8.94074      1.00  2.281694  1.906969
   8.94063   8.94063      1.00  2.279534  1.892899
   8.94052   8.94052      1.00  2.281884  1.886259
   8.94040   8.94040      1.00  2.282444  1.877579
   8.94027   8.94027      1.00  2.267854  1.855709
   8.94016   8.94016      1.00  2.279454  1.850809
   8.94005   8.94005      1.00  2.283634  1.836089
   8.93992   8.93992      1.00  2.278334  1.827079
   8.93980   8.93980      1.00  2.280964  1.813629
   8.93969   8.93969      1.00  2.280254  1.803049
   8.93958   8.93958      1.00  2.280284  1.789159
   8.93946   8.93946      1.00  2.280044  1.761639
   8.93934   8.93934      1.00  2.280374  1.753539
   8.93924   8.93924      1.00  2.277034  1.733529
   8.93913   8.93913      1.00  2.281574  1.717859
   8.93901   8.93901      1.00  2.278874  1.693349
   8.93889   8.93889      1.00  2.280364  1.668609
   8.93878   8.93878      1.00  2.278334  1.651829
   8.93868   8.93868      1.00  2.268594  1.622699
   8.93856   8.93856      1.00  2.281254  1.608999
   8.93845   8.93845      1.00  2.278944  1.578019
   8.93834   8.93834      1.00  2.278714  1.551689
   8.93824   8.93824      1.00  2.282894  1.532749
   8.93812   8.93812      1.00  2.281604  1.497699
   8.93801   8.93801      1.00  2.278494  1.466339
   8.93790   8.93790      1.00  2.279934  1.435009
   8.93780   8.93780      1.00  2.279094  1.405769
   8.93768   8.93768      1.00  2.276954  1.371969
   8.93757   8.93757      1.00  2.280334  1.339759
   8.93746   8.93746      1.00  2.276604  1.303719
   8.93736   8.93736      1.00  2.281184  1.269769
   8.93725   8.93725      1.00  2.267504  1.228459
   8.93714   8.93714      1.00  2.274444  1.192399
   8.93703   8.93703      1.00  2.282524  1.164019
   8.93692   8.93692      1.00  2.277564  1.124869
   8.93681   8.93681      1.00  2.280414  1.090919
   8.93670   8.93670      1.00  2.278884  1.052469
   8.93659   8.93659      1.00  2.280274  1.016169
   8.93649   8.93649      1.00  2.280684   .984429
   8.93638   8.93638      1.00  2.279384   .949509
   8.93627   8.93627      1.00  2.279984   .918829
   8.93617   8.93617      1.00  2.277704   .883039
   8.93607   8.93607      1.00  2.278884   .853319
   8.93597   8.93597      1.00  2.278924   .817929
   8.93586   8.93586      1.00  2.276654   .786829
   8.93576   8.93576      1.00  2.265854   .756479
   8.93566   8.93566      1.00  2.277604   .730499
   8.93555   8.93555      1.00  2.280054   .704709
   8.93545   8.93545      1.00  2.277574   .675039
   8.93535   8.93535      1.00  2.275474   .651479
   8.93525   8.93525      1.00  2.278534   .626799
   8.93515   8.93515      1.00  2.278064   .605579
   8.93504   8.93504      1.00  2.275444   .580559
   8.93494   8.93494      1.00  2.279344   .561679
   8.93483   8.93483      1.00  2.275954   .537709
   8.93472   8.93472      1.00  2.275954   .518979
   8.93461   8.93461      1.00  2.278864   .500429
   8.93451   8.93451      1.00  2.277604   .484779
   8.93440   8.93440      1.00  2.276604   .469329
   8.93428   8.93428      1.00  2.263864   .450589
   8.93417   8.93417      1.00  2.276984   .437619
   8.93407   8.93407      1.00  2.277234   .426279
   8.93395   8.93395      1.00  2.278034   .413249
   8.93383   8.93383      1.00  2.277774   .399789
   8.93371   8.93371      1.00  2.277154   .388079
   8.93360   8.93360      1.00  2.275814   .379109
   8.93349   8.93349      1.00  2.275934   .369339
   8.93337   8.93337      1.00  2.274894   .357609
   8.93325   8.93325      1.00  2.274924   .349809
   8.93313   8.93313      1.00  2.275124   .342379
   8.93302   8.93302      1.00  2.276914   .335579
   8.93291   8.93291      1.00  2.276204   .328929
   8.93279   8.93279      1.00  2.274284   .319969
   8.93267   8.93267      1.00  2.264934   .314179
   8.93256   8.93256      1.00  2.274484   .310579
   8.93245   8.93245      1.00  2.275214   .305939
   8.93233   8.93233      1.00  2.276984   .303619
   8.93222   8.93222      1.00  2.275414   .299279
   8.93211   8.93211      1.00  2.277034   .297019
   8.93200   8.93200      1.00  2.276924   .294339
   8.93189   8.93189      1.00  2.276494   .290039
   8.93178   8.93178      1.00  2.275794   .289159
   8.93168   8.93168      1.00  2.275254   .286039
   8.93156   8.93156      1.00  2.275534   .284019
   8.93145   8.93145      1.00  2.274214   .282599
   8.93134   8.93134      1.00  2.271844   .280919
   8.93123   8.93123      1.00  2.262364   .280379
   8.93111   8.93111      1.00  2.272564   .280099
   8.93100   8.93100      1.00  2.273284   .279169
   8.93089   8.93089      1.00  2.275504   .279889
   8.93077   8.93077      1.00  2.273274   .277869
   8.93065   8.93065      1.00  2.271224   .278339
   8.93053   8.93053      1.00  2.271964   .277769
   8.93042   8.93042      1.00  2.271404   .277899
   8.93031   8.93031      1.00  2.276524   .278009
   8.93018   8.93018      1.00  2.273134   .276869
   8.93006   8.93006      1.00  2.269414   .276449
   8.92995   8.92995      1.00  2.273454   .277539
   8.92983   8.92983      1.00  2.274254   .277959
   8.92971   8.92971      1.00  2.275944   .276389
   8.92959   8.92959      1.00  2.258944   .275359
   8.92949   8.92949      1.00  2.274874   .277779
   8.92937   8.92937      1.00  2.272784   .278439
   8.92925   8.92925      1.00  2.273004   .276169
   8.92913   8.92913      1.00  2.271414   .276429
   8.92902   8.92902      1.00  2.272294   .276199
   8.92891   8.92891      1.00  2.274654   .276649
   8.92880   8.92880      1.00  2.271444   .275869
   8.92869   8.92869      1.00  2.273654   .273229
   8.92858   8.92858      1.00  2.270314   .272869
   8.92847   8.92847      1.00  2.269784   .270579
   8.92836   8.92836      1.00  2.269864   .270479
   8.92824   8.92824      1.00  2.271164   .272089
   8.92814   8.92814      1.00  2.274144   .271449
   8.92804   8.92804      1.00  2.258734   .268489
   8.92792   8.92792      1.00  2.272944   .270939
   8.92781   8.92781      1.00  2.273044   .269909
   8.92769   8.92769      1.00  2.273604   .270099
   8.92758   8.92758      1.00  2.273354   .271339
   8.92747   8.92747      1.00  2.272144   .269329
   8.92736   8.92736      1.00  2.272564   .270749
   8.92726   8.92726      1.00  2.272264   .271539
   8.92715   8.92715      1.00  2.271284   .271009
   8.92704   8.92704      1.00  2.272364   .270429
   8.92693   8.92693      1.00  2.271654   .269399
   8.92682   8.92682      1.00  2.274524   .268599
   8.92672   8.92672      1.00  2.271704   .267829
   8.92660   8.92660      1.00  2.270314   .267639
   8.92649   8.92649      1.00  2.259244   .265739
   8.92639   8.92639      1.00  2.269934   .268609
   8.92629   8.92629      1.00  2.271094   .270049
   8.92619   8.92619      1.00  2.271904   .268859
   8.92608   8.92608      1.00  2.273124   .269299
   8.92598   8.92598      1.00  2.271174   .268109
   8.92588   8.92588      1.00  2.272904   .269759
   8.92577   8.92577      1.00  2.273224   .270569
   8.92566   8.92566      1.00  2.271914   .271059
   8.92557   8.92557      1.00  2.272164   .271049
   8.92546   8.92546      1.00  2.270084   .271269
   8.92536   8.92536      1.00  2.271524   .273099
   8.92525   8.92525      1.00  2.271314   .273509
   8.92515   8.92515      1.00  2.272584   .276999
   8.92505   8.92505      1.00  2.269204   .275219
   8.92494   8.92494      1.00  2.255744   .275919
   8.92483   8.92483      1.00  2.270154   .279439
   8.92473   8.92473      1.00  2.270694   .279269
   8.92462   8.92462      1.00  2.272134   .280319
   8.92451   8.92451      1.00  2.267874   .281969
   8.92440   8.92440      1.00  2.269264   .283919
   8.92430   8.92430      1.00  2.268874   .285409
   8.92419   8.92419      1.00  2.267474   .285819
   8.92407   8.92407      1.00  2.268674   .286889
   8.92395   8.92395      1.00  2.268924   .288369
   8.92384   8.92384      1.00  2.271154   .290889
   8.92372   8.92372      1.00  2.270094   .292019
   8.92361   8.92361      1.00  2.270034   .293539
   8.92349   8.92349      1.00  2.254494   .293539
   8.92338   8.92338      1.00  2.269284   .296739
   8.92326   8.92326      1.00  2.268644   .297629
   8.92314   8.92314      1.00  2.267414   .299299
   8.92302   8.92302      1.00  2.268634   .301539
   8.92291   8.92291      1.00  2.268224   .303489
   8.92280   8.92280      1.00  2.266764   .306909
   8.92268   8.92268      1.00  2.266604   .306709
   8.92257   8.92257      1.00  2.267854   .308959
   8.92246   8.92246      1.00  2.265734   .311479
   8.92235   8.92235      1.00  2.266204   .312579
   8.92223   8.92223      1.00  2.267804   .315659
   8.92212   8.92212      1.00  2.265194   .318229
   8.92201   8.92201      1.00  2.262514   .318029
   8.92190   8.92190      1.00  2.254664   .317969
   8.92179   8.92179      1.00  2.267224   .321239
   8.92168   8.92168      1.00  2.268404   .326029
   8.92157   8.92157      1.00  2.265634   .326739
   8.92146   8.92146      1.00  2.268704   .327969
   8.92135   8.92135      1.00  2.266604   .329729
   8.92124   8.92124      1.00  2.263194   .328839
   8.92112   8.92112      1.00  2.267424   .329879
   8.92102   8.92102      1.00  2.266884   .329789
   8.92090   8.92090      1.00  2.266014   .329939
   8.92078   8.92078      1.00  2.263574   .329659
   8.92067   8.92067      1.00  2.263724   .329419
   8.92056   8.92056      1.00  2.260834   .329499
   8.92043   8.92043      1.00  2.257734   .330209
   8.92031   8.92031      1.00  2.257954   .330779
   8.92020   8.92020      1.00  2.261864   .332689
   8.92008   8.92008      1.00  2.265994   .334649
   8.91996   8.91996      1.00  2.262454   .336409
   8.91984   8.91984      1.00  2.263714   .336269
   8.91973   8.91973      1.00  2.265134   .338569
   8.91962   8.91962      1.00  2.264594   .336039
   8.91950   8.91950      1.00  2.266184   .336779
   8.91938   8.91938      1.00  2.261504   .335989
   8.91927   8.91927      1.00  2.263384   .336859
   8.91916   8.91916      1.00  2.261174   .336009
   8.91904   8.91904      1.00  2.262254   .335769
   8.91892   8.91892      1.00  2.264724   .335839
   8.91882   8.91882      1.00  2.262514   .335939
   8.91872   8.91872      1.00  2.250224   .333229
   8.91860   8.91860      1.00  2.259394   .334099
   8.91848   8.91848      1.00  2.263974   .334219
   8.91838   8.91838      1.00  2.265814   .337159
   8.91827   8.91827      1.00  2.265004   .335089
   8.91816   8.91816      1.00  2.261374   .335229
   8.91805   8.91805      1.00  2.260034   .334689
   8.91794   8.91794      1.00  2.263424   .334189
   8.91783   8.91783      1.00  2.259024   .333969
   8.91771   8.91771      1.00  2.261804   .334549
   8.91760   8.91760      1.00  2.262894   .332219
   8.91749   8.91749      1.00  2.264084   .332709
   8.91739   8.91739      1.00  2.264504   .333149
   8.91728   8.91728      1.00  2.260634   .331999
   8.91717   8.91717      1.00  2.264564   .330339
   8.91706   8.91706      1.00  2.249984   .328129
   8.91695   8.91695      1.00  2.264274   .329689
   8.91684   8.91684      1.00  2.263674   .329329
   8.91673   8.91673      1.00  2.263384   .328159
   8.91663   8.91663      1.00  2.264294   .328299
   8.91652   8.91652      1.00  2.265534   .327429
   8.91641   8.91641      1.00  2.265004   .325949
   8.91631   8.91631      1.00  2.261064   .324639
   8.91620   8.91620      1.00  2.265234   .324579
   8.91611   8.91611      1.00  2.263014   .324669
   8.91600   8.91600      1.00  2.261524   .324769
   8.91589   8.91589      1.00  2.263424   .326029
   8.91579   8.91579      1.00  2.261514   .324269
   8.91569   8.91569      1.00  2.262524   .323849
   8.91559   8.91559      1.00  2.246784   .320869
   8.91548   8.91548      1.00  2.263024   .323499
   8.91538   8.91538      1.00  2.262544   .322279
   8.91529   8.91529      1.00  2.263794   .320729
   8.91518   8.91518      1.00  2.263724   .319969
   8.91507   8.91507      1.00  2.261844   .317699
   8.91497   8.91497      1.00  2.264554   .317729
   8.91487   8.91487      1.00  2.260554   .316019
   8.91475   8.91475      1.00  2.264444   .315269
   8.91465   8.91465      1.00  2.260924   .314859
   8.91454   8.91454      1.00  2.263464   .314969
   8.91443   8.91443      1.00  2.263014   .313799
   8.91432   8.91432      1.00  2.260864   .314049
   8.91421   8.91421      1.00  2.260394   .312089
   8.91410   8.91410      1.00  2.247104   .310169
   8.91399   8.91399      1.00  2.260594   .312319
   8.91386   8.91386      1.00  2.263544   .311509
   8.91375   8.91375      1.00  2.261974   .310739
   8.91364   8.91364      1.00  2.260824   .307179
   8.91353   8.91353      1.00  2.262814   .304939
   8.91340   8.91340      1.00  2.264344   .307449
   8.91328   8.91328      1.00  2.261134   .305559
   8.91317   8.91317      1.00  2.262824   .304879
   8.91306   8.91306      1.00  2.261854   .301399
   8.91295   8.91295      1.00  2.261324   .300069
   8.91283   8.91283      1.00  2.259884   .298449
   8.91273   8.91273      1.00  2.260304   .297339
   8.91261   8.91261      1.00  2.262344   .297459
   8.91250   8.91250      1.00  2.247194   .295119
   8.91238   8.91238      1.00  2.261594   .300019
   8.91227   8.91227      1.00  2.261324   .295729
   8.91216   8.91216      1.00  2.261834   .295209
   8.91205   8.91205      1.00  2.261714   .292599
   8.91194   8.91194      1.00  2.260504   .290779
   8.91183   8.91183      1.00  2.261814   .288899
   8.91172   8.91172      1.00  2.261214   .288269
   8.91161   8.91161      1.00  2.261934   .285919
   8.91150   8.91150      1.00  2.259494   .285129
   8.91139   8.91139      1.00  2.261364   .285429
   8.91128   8.91128      1.00  2.262124   .283539
   8.91116   8.91116      1.00  2.260024   .282349
   8.91105   8.91105      1.00  2.262934   .280299
   8.91094   8.91094      1.00  2.247504   .280039
   8.91083   8.91083      1.00  2.260004   .280519
   8.91071   8.91071      1.00  2.264174   .279019
   8.91060   8.91060      1.00  2.260404   .276049
   8.91048   8.91048      1.00  2.261174   .277289
   8.91037   8.91037      1.00  2.262254   .275389
   8.91025   8.91025      1.00  2.259954   .275679
   8.91013   8.91013      1.00  2.261604   .274269
   8.91001   8.91001      1.00  2.262894   .274679
   8.90989   8.90989      1.00  2.262504   .275239
   8.90977   8.90977      1.00  2.259394   .274439
   8.90965   8.90965      1.00  2.260804   .272119
   8.90954   8.90954      1.00  2.259304   .269939
   8.90943   8.90943      1.00  2.260244   .269229
   8.90932   8.90932      1.00  2.261404   .270789
   8.90920   8.90920      1.00  2.244374   .267539
   8.90909   8.90909      1.00  2.260244   .268049
   8.90898   8.90898      1.00  2.261084   .268999
   8.90887   8.90887      1.00  2.260794   .269379
   8.90876   8.90876      1.00  2.263954   .265919
   8.90865   8.90865      1.00  2.263944   .264519
   8.90854   8.90854      1.00  2.261514   .264949
   8.90842   8.90842      1.00  2.261274   .264689
   8.90832   8.90832      1.00  2.261234   .264399
   8.90822   8.90822      1.00  2.257284   .262809
   8.90811   8.90811      1.00  2.259344   .262789
   8.90799   8.90799      1.00  2.259164   .263739
   8.90788   8.90788      1.00  2.259424   .262159
   8.90777   8.90777      1.00  2.254414   .262739
   8.90767   8.90767      1.00  2.256984   .263969
   8.90754   8.90754      1.00  2.256664   .264599
   8.90743   8.90743      1.00  2.259604   .264669
   8.90733   8.90733      1.00  2.261174   .265919
   8.90722   8.90722      1.00  2.259454   .265539
   8.90711   8.90711      1.00  2.261324   .265269
   8.90700   8.90700      1.00  2.259134   .265429
   8.90689   8.90689      1.00  2.259284   .265079
   8.90679   8.90679      1.00  2.259724   .264479
   8.90667   8.90667      1.00  2.261964   .265219
   8.90657   8.90657      1.00  2.259434   .265659
   8.90646   8.90646      1.00  2.261384   .265999
   8.90636   8.90636      1.00  2.259074   .266199
   8.90626   8.90626      1.00  2.243884   .264449
   8.90615   8.90615      1.00  2.258794   .266519
   8.90605   8.90605      1.00  2.258874   .267219
   8.90595   8.90595      1.00  2.259234   .268489
   8.90585   8.90585      1.00  2.260594   .269159
   8.90574   8.90574      1.00  2.258664   .270089
   8.90564   8.90564      1.00  2.258574   .269669
   8.90553   8.90553      1.00  2.259354   .271919
   8.90543   8.90543      1.00  2.259964   .271489
   8.90533   8.90533      1.00  2.257484   .272389
   8.90522   8.90522      1.00  2.260844   .273879
   8.90512   8.90512      1.00  2.255964   .276059
   8.90501   8.90501      1.00  2.258684   .277309
   8.90491   8.90491      1.00  2.245054   .274799
   8.90481   8.90481      1.00  2.256824   .278459
   8.90470   8.90470      1.00  2.260304   .279879
   8.90459   8.90459      1.00  2.259884   .280379
   8.90448   8.90448      1.00  2.261194   .280779
   8.90438   8.90438      1.00  2.259574   .280729
   8.90427   8.90427      1.00  2.260574   .282979
   8.90415   8.90415      1.00  2.261594   .283139
   8.90403   8.90403      1.00  2.258294   .282609
   8.90393   8.90393      1.00  2.257394   .284589
   8.90381   8.90381      1.00  2.258904   .284999
   8.90370   8.90370      1.00  2.254094   .286259
   8.90358   8.90358      1.00  2.257174   .287219
   8.90346   8.90346      1.00  2.257654   .285869
   8.90334   8.90334      1.00  2.244484   .286759
   8.90322   8.90322      1.00  2.256734   .288629
   8.90311   8.90311      1.00  2.258604   .289269
   8.90300   8.90300      1.00  2.257514   .289559
   8.90289   8.90289      1.00  2.260994   .291859
   8.90277   8.90277      1.00  2.257854   .291979
   8.90265   8.90265      1.00  2.255634   .290189
   8.90254   8.90254      1.00  2.254404   .292499
   8.90243   8.90243      1.00  2.253784   .291139
   8.90231   8.90231      1.00  2.256504   .294189
   8.90220   8.90220      1.00  2.254414   .296169
   8.90209   8.90209      1.00  2.258744   .295899
   8.90199   8.90199      1.00  2.260364   .295409
   8.90188   8.90188      1.00  2.257544   .296549
   8.90176   8.90176      1.00  2.254684   .295679
   8.90165   8.90165      1.00  2.244924   .297319
   8.90155   8.90155      1.00  2.255474   .299659
   8.90144   8.90144      1.00  2.252904   .299269
   8.90132   8.90132      1.00  2.253224   .301759
   8.90121   8.90121      1.00  2.254994   .300179
   8.90110   8.90110      1.00  2.253694   .300169
   8.90098   8.90098      1.00  2.252914   .300529
   8.90086   8.90086      1.00  2.255914   .301879
   8.90075   8.90075      1.00  2.257324   .303089
   8.90064   8.90064      1.00  2.259264   .303989
   8.90052   8.90052      1.00  2.256344   .304969
   8.90040   8.90040      1.00  2.253274   .304639
   8.90030   8.90030      1.00  2.254374   .303339
   8.90018   8.90018      1.00  2.252874   .305699
   8.90005   8.90005      1.00  2.238904   .304629
   8.89992   8.89992      1.00  2.254554   .306189
   8.89981   8.89981      1.00  2.255544   .307049
   8.89970   8.89970      1.00  2.256344   .308399
   8.89959   8.89959      1.00  2.255834   .307949
   8.89946   8.89946      1.00  2.256184   .308279
   8.89935   8.89935      1.00  2.257194   .308069
   8.89925   8.89925      1.00  2.253834   .308199
   8.89913   8.89913      1.00  2.253504   .309319
   8.89901   8.89901      1.00  2.252494   .308659
   8.89890   8.89890      1.00  2.253544   .308419
   8.89879   8.89879      1.00  2.254594   .308999
   8.89868   8.89868      1.00  2.254724   .309259
   8.89857   8.89857      1.00  2.242424   .308999
   8.89847   8.89847      1.00  2.254364   .311839
   8.89836   8.89836      1.00  2.255484   .313009
   8.89824   8.89824      1.00  2.256564   .312969
   8.89813   8.89813      1.00  2.258194   .314419
   8.89803   8.89803      1.00  2.256684   .316229
   8.89792   8.89792      1.00  2.254074   .313649
   8.89780   8.89780      1.00  2.251194   .315229
   8.89768   8.89768      1.00  2.251544   .314029
   8.89758   8.89758      1.00  2.253864   .316089
   8.89747   8.89747      1.00  2.253254   .316259
   8.89736   8.89736      1.00  2.255364   .315629
   8.89725   8.89725      1.00  2.255064   .316349
   8.89714   8.89714      1.00  2.254314   .314649
   8.89704   8.89704      1.00  2.241724   .312739
   8.89693   8.89693      1.00  2.255214   .315769
   8.89681   8.89681      1.00  2.254794   .314919
   8.89671   8.89671      1.00  2.251424   .315649
   8.89661   8.89661      1.00  2.256294   .315559
   8.89649   8.89649      1.00  2.252824   .317129
   8.89639   8.89639      1.00  2.253324   .315679
   8.89629   8.89629      1.00  2.255564   .317249
   8.89619   8.89619      1.00  2.254814   .317609
   8.89608   8.89608      1.00  2.253824   .319509
   8.89597   8.89597      1.00  2.255684   .319179
   8.89588   8.89588      1.00  2.254634   .319529
   8.89578   8.89578      1.00  2.253684   .319619
   8.89567   8.89567      1.00  2.236564   .316189
   8.89557   8.89557      1.00  2.252284   .319539
   8.89547   8.89547      1.00  2.252194   .319199
   8.89537   8.89537      1.00  2.255064   .318219
   8.89526   8.89526      1.00  2.253534   .318179
   8.89515   8.89515      1.00  2.253844   .321869
   8.89505   8.89505      1.00  2.254964   .321359
   8.89496   8.89496      1.00  2.253844   .322169
   8.89485   8.89485      1.00  2.253194   .323719
   8.89474   8.89474      1.00  2.253054   .322559
   8.89463   8.89463      1.00  2.253064   .322299
   8.89452   8.89452      1.00  2.254534   .321339
   8.89440   8.89440      1.00  2.252954   .321859
   8.89429   8.89429      1.00  2.252664   .321519
   8.89418   8.89418      1.00  2.244244   .320619
   8.89407   8.89407      1.00  2.250574   .321489
   8.89396   8.89396      1.00  2.255134   .322869
   8.89385   8.89385      1.00  2.252914   .322169
   8.89374   8.89374      1.00  2.252844   .320909
   8.89362   8.89362      1.00  2.256604   .320709
   8.89350   8.89350      1.00  2.253544   .319769
   8.89338   8.89338      1.00  2.251994   .317659
   8.89327   8.89327      1.00  2.250544   .317869
   8.89316   8.89316      1.00  2.248514   .315549
   8.89303   8.89303      1.00  2.246954   .317439
   8.89292   8.89292      1.00  2.249594   .319869
   8.89281   8.89281      1.00  2.250794   .320769
   8.89270   8.89270      1.00  2.252084   .321569
   8.89259   8.89259      1.00  2.238944   .319789
   8.89247   8.89247      1.00  2.252684   .322859
   8.89236   8.89236      1.00  2.254794   .320759
   8.89225   8.89225      1.00  2.251674   .319749
   8.89214   8.89214      1.00  2.248864   .320669
   8.89202   8.89202      1.00  2.251424   .319769
   8.89191   8.89191      1.00  2.251914   .320429
   8.89181   8.89181      1.00  2.251454   .319919
   8.89170   8.89170      1.00  2.253154   .319149
   8.89158   8.89158      1.00  2.250474   .318629
   8.89148   8.89148      1.00  2.250784   .317649
   8.89137   8.89137      1.00  2.254344   .317959
   8.89125   8.89125      1.00  2.251314   .318409
   8.89113   8.89113      1.00  2.250774   .317229
   8.89102   8.89102      1.00  2.238444   .315519
   8.89092   8.89092      1.00  2.251474   .318369
   8.89080   8.89080      1.00  2.250724   .318369
   8.89068   8.89068      1.00  2.249244   .318339
   8.89057   8.89057      1.00  2.252294   .317469
   8.89046   8.89046      1.00  2.249314   .316529
   8.89034   8.89034      1.00  2.253094   .316729
   8.89021   8.89021      1.00  2.250524   .318939
   8.89010   8.89010      1.00  2.254734   .319399
   8.88998   8.88998      1.00  2.252604   .316749
   8.88986   8.88986      1.00  2.248244   .316359
   8.88973   8.88973      1.00  2.252694   .316019
   8.88962   8.88962      1.00  2.250244   .315499
   8.88951   8.88951      1.00  2.253044   .315759
   8.88940   8.88940      1.00  2.244324   .315919
   8.88928   8.88928      1.00  2.247654   .315269
   8.88917   8.88917      1.00  2.252594   .315739
   8.88906   8.88906      1.00  2.253854   .314429
   8.88894   8.88894      1.00  2.253574   .315149
   8.88883   8.88883      1.00  2.251154   .314279
   8.88873   8.88873      1.00  2.254074   .312809
   8.88862   8.88862      1.00  2.250914   .314769
   8.88851   8.88851      1.00  2.249344   .312289
   8.88839   8.88839      1.00  2.249724   .313099
   8.88828   8.88828      1.00  2.248314   .311479
   8.88818   8.88818      1.00  2.253014   .312169
   8.88806   8.88806      1.00  2.250284   .311729
   8.88795   8.88795      1.00  2.256354   .313799
   8.88784   8.88784      1.00  2.239674   .309749
   8.88773   8.88773      1.00  2.252664   .311529
   8.88762   8.88762      1.00  2.254874   .312939
   8.88751   8.88751      1.00  2.250714   .310709
   8.88740   8.88740      1.00  2.252434   .310719
   8.88729   8.88729      1.00  2.253084   .310469
   8.88718   8.88718      1.00  2.251714   .309029
   8.88707   8.88707      1.00  2.253264   .310239
   8.88697   8.88697      1.00  2.251194   .309829
   8.88686   8.88686      1.00  2.252074   .310349
   8.88675   8.88675      1.00  2.255064   .309489
   8.88663   8.88663      1.00  2.253784   .308869
   8.88653   8.88653      1.00  2.252944   .308799
   8.88643   8.88643      1.00  2.236064   .306319
   8.88632   8.88632      1.00  2.249734   .305839
   8.88622   8.88622      1.00  2.251294   .307659
   8.88612   8.88612      1.00  2.254774   .306489
   8.88602   8.88602      1.00  2.255844   .306029
   8.88591   8.88591      1.00  2.252004   .305709
   8.88580   8.88580      1.00  2.252664   .305169
   8.88570   8.88570      1.00  2.254914   .306649
   8.88560   8.88560      1.00  2.254514   .305849
   8.88549   8.88549      1.00  2.251944   .304169
   8.88539   8.88539      1.00  2.251854   .304709
   8.88530   8.88530      1.00  2.253134   .305899
   8.88520   8.88520      1.00  2.250444   .304739
   8.88509   8.88509      1.00  2.251094   .304959
   8.88498   8.88498      1.00  2.238154   .300389
   8.88488   8.88488      1.00  2.252724   .305209
   8.88478   8.88478      1.00  2.253264   .303279
   8.88467   8.88467      1.00  2.250514   .300929
   8.88456   8.88456      1.00  2.252104   .301269
   8.88445   8.88445      1.00  2.251834   .300339
   8.88434   8.88434      1.00  2.255024   .300599
   8.88422   8.88422      1.00  2.251364   .299629
   8.88411   8.88411      1.00  2.251344   .298989
   8.88401   8.88401      1.00  2.251334   .299349
   8.88390   8.88390      1.00  2.251124   .299529
   8.88378   8.88378      1.00  2.254884   .298289
   8.88366   8.88366      1.00  2.253274   .297289
   8.88354   8.88354      1.00  2.250124   .298399
   8.88343   8.88343      1.00  2.240544   .294679
   8.88331   8.88331      1.00  2.254024   .298539
   8.88319   8.88319      1.00  2.251414   .298049
   8.88309   8.88309      1.00  2.253524   .297509
   8.88298   8.88298      1.00  2.251774   .298169
   8.88285   8.88285      1.00  2.251314   .295889
   8.88274   8.88274      1.00  2.251444   .296409
   8.88264   8.88264      1.00  2.249114   .295369
   8.88252   8.88252      1.00  2.251414   .295499
   8.88241   8.88241      1.00  2.249984   .295579
   8.88229   8.88229      1.00  2.250084   .296869
   8.88219   8.88219      1.00  2.251934   .296849
   8.88208   8.88208      1.00  2.252974   .297409
   8.88197   8.88197      1.00  2.245704   .296039
   8.88186   8.88186      1.00  2.246814   .295529
   8.88176   8.88176      1.00  2.252604   .295689
   8.88165   8.88165      1.00  2.252034   .296609
   8.88154   8.88154      1.00  2.253334   .295819
   8.88142   8.88142      1.00  2.250574   .296759
   8.88132   8.88132      1.00  2.249624   .295709
   8.88120   8.88120      1.00  2.251154   .297399
   8.88109   8.88109      1.00  2.252094   .296459
   8.88098   8.88098      1.00  2.250764   .295069
   8.88086   8.88086      1.00  2.249914   .295949
   8.88075   8.88075      1.00  2.249934   .297439
   8.88064   8.88064      1.00  2.248644   .297539
   8.88052   8.88052      1.00  2.250184   .296939
   8.88041   8.88041      1.00  2.249644   .298029
   8.88029   8.88029      1.00  2.235754   .294799
   8.88016   8.88016      1.00  2.247664   .297029
   8.88005   8.88005      1.00  2.245784   .296399
   8.87994   8.87994      1.00  2.251434   .297299
   8.87982   8.87982      1.00  2.252434   .298829
   8.87970   8.87970      1.00  2.252254   .299209
   8.87958   8.87958      1.00  2.251914   .298659
   8.87947   8.87947      1.00  2.248924   .298699
   8.87936   8.87936      1.00  2.248574   .300549
   8.87924   8.87924      1.00  2.249464   .299769
   8.87913   8.87913      1.00  2.249754   .301279
   8.87902   8.87902      1.00  2.250624   .298659
   8.87890   8.87890      1.00  2.249984   .301399
   8.87880   8.87880      1.00  2.235204   .298869
   8.87869   8.87869      1.00  2.248024   .302989
   8.87857   8.87857      1.00  2.249284   .302909
   8.87846   8.87846      1.00  2.249694   .301609
   8.87835   8.87835      1.00  2.251944   .301989
   8.87824   8.87824      1.00  2.248934   .300809
   8.87813   8.87813      1.00  2.246404   .301209
   8.87803   8.87803      1.00  2.247724   .299149
   8.87790   8.87790      1.00  2.247264   .299829
   8.87779   8.87779      1.00  2.244424   .298329
   8.87769   8.87769      1.00  2.251894   .301299
   8.87758   8.87758      1.00  2.249154   .299549
   8.87747   8.87747      1.00  2.248254   .300469
   8.87736   8.87736      1.00  2.249224   .300859
   8.87725   8.87725      1.00  2.235334   .300649
   8.87715   8.87715      1.00  2.249894   .303219
   8.87704   8.87704      1.00  2.250324   .301409
   8.87692   8.87692      1.00  2.246614   .302119
   8.87681   8.87681      1.00  2.250104   .302389
   8.87671   8.87671      1.00  2.248584   .303999
   8.87660   8.87660      1.00  2.248294   .303429
   8.87649   8.87649      1.00  2.249554   .303869
   8.87639   8.87639      1.00  2.247544   .304799
   8.87629   8.87629      1.00  2.249964   .305019
   8.87618   8.87618      1.00  2.248224   .304569
   8.87607   8.87607      1.00  2.244424   .307129
   8.87597   8.87597      1.00  2.244694   .304599
   8.87587   8.87587      1.00  2.229804   .303389
   8.87577   8.87577      1.00  2.247334   .305589
   8.87566   8.87566      1.00  2.244514   .305049
   8.87556   8.87556      1.00  2.248384   .307229
   8.87546   8.87546      1.00  2.247124   .306959
   8.87536   8.87536      1.00  2.247424   .306489
   8.87525   8.87525      1.00  2.248884   .308839
   8.87515   8.87515      1.00  2.246114   .308149
   8.87504   8.87504      1.00  2.247634   .308929
   8.87493   8.87493      1.00  2.243834   .309969
   8.87483   8.87483      1.00  2.245844   .311889
   8.87473   8.87473      1.00  2.244644   .308949
   8.87462   8.87462      1.00  2.244854   .309249
   8.87451   8.87451      1.00  2.245934   .310169
   8.87439   8.87439      1.00  2.230924   .307089
   8.87428   8.87428      1.00  2.248384   .310029
   8.87418   8.87418      1.00  2.243864   .310719
   8.87406   8.87406      1.00  2.244664   .311929
   8.87394   8.87394      1.00  2.245794   .310219
   8.87383   8.87383      1.00  2.246734   .311679
   8.87372   8.87372      1.00  2.247464   .312519
   8.87359   8.87359      1.00  2.246914   .314739
   8.87348   8.87348      1.00  2.245254   .314819
   8.87337   8.87337      1.00  2.245374   .314609
   8.87325   8.87325      1.00  2.243144   .313519
   8.87314   8.87314      1.00  2.246724   .314739
   8.87302   8.87302      1.00  2.244024   .316509
   8.87290   8.87290      1.00  2.244924   .316679
   8.87280   8.87280      1.00  2.230024   .313449
   8.87268   8.87268      1.00  2.242844   .317249
   8.87256   8.87256      1.00  2.244944   .318729
   8.87245   8.87245      1.00  2.247424   .319429
   8.87234   8.87234      1.00  2.241424   .319249
   8.87222   8.87222      1.00  2.243084   .319629
   8.87211   8.87211      1.00  2.243754   .317889
   8.87200   8.87200      1.00  2.240554   .318359
   8.87189   8.87189      1.00  2.247714   .320359
   8.87178   8.87178      1.00  2.242714   .318519
   8.87167   8.87167      1.00  2.242074   .320559
   8.87156   8.87156      1.00  2.244064   .320489
   8.87146   8.87146      1.00  2.243664   .320109
   8.87134   8.87134      1.00  2.244604   .319449
   8.87122   8.87122      1.00  2.244684   .320729
   8.87112   8.87112      1.00  2.229634   .318339
   8.87101   8.87101      1.00  2.243284   .321919
   8.87089   8.87089      1.00  2.242514   .319389
   8.87077   8.87077      1.00  2.243774   .319259
   8.87066   8.87066      1.00  2.242204   .318719
   8.87054   8.87054      1.00  2.245194   .320269
   8.87042   8.87042      1.00  2.243884   .321649
   8.87030   8.87030      1.00  2.243474   .319659
   8.87019   8.87019      1.00  2.241484   .319549
   8.87007   8.87007      1.00  2.241614   .321269
   8.86994   8.86994      1.00  2.244644   .320799
   8.86982   8.86982      1.00  2.242604   .322829
   8.86971   8.86971      1.00  2.240684   .323189
   8.86961   8.86961      1.00  2.226974   .321569
   8.86949   8.86949      1.00  2.241034   .324609
   8.86936   8.86936      1.00  2.243694   .323189
   8.86925   8.86925      1.00  2.245084   .323809
   8.86914   8.86914      1.00  2.245874   .324619
   8.86903   8.86903      1.00  2.243204   .325879
   8.86891   8.86891      1.00  2.244734   .325529
   8.86881   8.86881      1.00  2.244134   .324109
   8.86870   8.86870      1.00  2.243054   .324549
   8.86859   8.86859      1.00  2.241354   .324049
   8.86847   8.86847      1.00  2.244394   .324929
   8.86837   8.86837      1.00  2.243544   .325819
   8.86826   8.86826      1.00  2.244574   .325339
   8.86814   8.86814      1.00  2.240624   .327189
   8.86803   8.86803      1.00  2.233724   .325419
   8.86793   8.86793      1.00  2.244574   .327599
   8.86782   8.86782      1.00  2.241894   .328139
   8.86770   8.86770      1.00  2.243924   .325319
   8.86759   8.86759      1.00  2.243174   .327429
   8.86748   8.86748      1.00  2.240964   .328479
   8.86738   8.86738      1.00  2.242254   .328389
   8.86726   8.86726      1.00  2.241904   .327519
   8.86715   8.86715      1.00  2.244664   .326799
   8.86704   8.86704      1.00  2.243014   .327399
   8.86693   8.86693      1.00  2.244994   .327849
   8.86682   8.86682      1.00  2.243344   .329099
   8.86671   8.86671      1.00  2.241284   .327209
   8.86661   8.86661      1.00  2.241854   .329429
   8.86651   8.86651      1.00  2.235294   .327349
   8.86640   8.86640      1.00  2.242834   .329529
   8.86630   8.86630      1.00  2.244384   .327919
   8.86619   8.86619      1.00  2.243694   .329029
   8.86609   8.86609      1.00  2.241024   .330729
   8.86599   8.86599      1.00  2.242074   .330899
   8.86588   8.86588      1.00  2.244444   .331999
   8.86578   8.86578      1.00  2.243424   .331559
   8.86567   8.86567      1.00  2.243164   .331929
   8.86557   8.86557      1.00  2.239744   .331499
   8.86546   8.86546      1.00  2.238014   .330939
   8.86537   8.86537      1.00  2.240424   .331699
   8.86527   8.86527      1.00  2.243204   .330589
   8.86516   8.86516      1.00  2.235134   .329569
   8.86506   8.86506      1.00  2.240784   .332179
   8.86496   8.86496      1.00  2.241854   .332279
   8.86485   8.86485      1.00  2.242044   .332659
   8.86473   8.86473      1.00  2.242994   .334059
   8.86462   8.86462      1.00  2.244914   .332009
   8.86452   8.86452      1.00  2.243674   .331919
   8.86442   8.86442      1.00  2.243274   .332649
   8.86430   8.86430      1.00  2.240884   .332679
   8.86419   8.86419      1.00  2.239564   .330919
   8.86407   8.86407      1.00  2.244894   .333549
   8.86396   8.86396      1.00  2.237814   .333749
   8.86385   8.86385      1.00  2.242024   .334919
   8.86374   8.86374      1.00  2.243404   .333869
   8.86362   8.86362      1.00  2.222194   .328749
   8.86350   8.86350      1.00  2.238894   .332029
   8.86339   8.86339      1.00  2.239114   .331599
   8.86327   8.86327      1.00  2.240434   .332249
   8.86315   8.86315      1.00  2.240994   .334469
   8.86303   8.86303      1.00  2.240294   .333749
   8.86292   8.86292      1.00  2.237864   .334319
   8.86280   8.86280      1.00  2.238244   .332859
   8.86270   8.86270      1.00  2.242344   .333199
   8.86258   8.86258      1.00  2.240774   .333479
   8.86246   8.86246      1.00  2.238374   .332969
   8.86235   8.86235      1.00  2.240624   .333999
   8.86224   8.86224      1.00  2.238834   .332959
   8.86213   8.86213      1.00  2.240704   .333859
   8.86202   8.86202      1.00  2.239124   .335009
   8.86191   8.86191      1.00  2.227344   .333339
   8.86180   8.86180      1.00  2.238444   .335489
   8.86169   8.86169      1.00  2.240084   .337559
   8.86158   8.86158      1.00  2.241524   .336179
   8.86147   8.86147      1.00  2.239244   .335539
   8.86136   8.86136      1.00  2.240634   .334669
   8.86125   8.86125      1.00  2.235844   .336449
   8.86113   8.86113      1.00  2.239474   .338529
   8.86101   8.86101      1.00  2.240294   .334349
   8.86090   8.86090      1.00  2.237974   .334999
   8.86079   8.86079      1.00  2.239454   .334239
   8.86068   8.86068      1.00  2.237984   .333199
   8.86055   8.86055      1.00  2.240254   .334239
   8.86044   8.86044      1.00  2.235754   .334799
   8.86032   8.86032      1.00  2.230874   .335969
   8.86020   8.86020      1.00  2.239944   .336009
   8.86009   8.86009      1.00  2.236924   .335819
   8.85997   8.85997      1.00  2.240724   .335909
   8.85985   8.85985      1.00  2.237874   .333579
   8.85974   8.85974      1.00  2.238484   .334399
   8.85962   8.85962      1.00  2.236744   .335359
   8.85950   8.85950      1.00  2.238434   .335909
   8.85939   8.85939      1.00  2.238744   .334519
   8.85927   8.85927      1.00  2.234654   .332739
   8.85915   8.85915      1.00  2.237784   .337179
   8.85905   8.85905      1.00  2.234324   .336379
   8.85894   8.85894      1.00  2.241344   .339199
   8.85882   8.85882      1.00  2.236104   .336919
   8.85871   8.85871      1.00  2.227354   .335339
   8.85860   8.85860      1.00  2.240894   .338529
   8.85850   8.85850      1.00  2.236654   .338569
   8.85839   8.85839      1.00  2.238744   .336869
   8.85827   8.85827      1.00  2.236334   .336749
   8.85816   8.85816      1.00  2.236404   .337849
   8.85806   8.85806      1.00  2.236684   .339179
   8.85794   8.85794      1.00  2.238514   .338509
   8.85783   8.85783      1.00  2.234854   .338349
   8.85772   8.85772      1.00  2.236964   .337039
   8.85761   8.85761      1.00  2.236484   .334309
   8.85750   8.85750      1.00  2.234384   .335039
   8.85739   8.85739      1.00  2.234484   .335699
   8.85729   8.85729      1.00  2.226354   .334109
   8.85718   8.85718      1.00  2.235154   .333909
   8.85706   8.85706      1.00  2.233984   .335249
   8.85695   8.85695      1.00  2.235454   .335459
   8.85685   8.85685      1.00  2.233964   .335729
   8.85674   8.85674      1.00  2.234604   .335949
   8.85663   8.85663      1.00  2.236384   .334429
   8.85652   8.85652      1.00  2.237534   .334479
   8.85642   8.85642      1.00  2.237564   .336919
   8.85632   8.85632      1.00  2.235344   .336629
   8.85621   8.85621      1.00  2.232894   .337159
   8.85611   8.85611      1.00  2.233834   .337319
   8.85601   8.85601      1.00  2.235464   .336239
   8.85591   8.85591      1.00  2.227624   .336079
   8.85580   8.85580      1.00  2.228904   .335429
   8.85569   8.85569      1.00  2.231854   .336369
   8.85560   8.85560      1.00  2.234114   .337009
   8.85550   8.85550      1.00  2.232544   .336649
   8.85539   8.85539      1.00  2.232604   .335159
   8.85529   8.85529      1.00  2.236214   .338099
   8.85519   8.85519      1.00  2.230774   .336869
   8.85509   8.85509      1.00  2.234964   .335519
   8.85498   8.85498      1.00  2.228844   .335129
   8.85487   8.85487      1.00  2.227814   .337079
   8.85477   8.85477      1.00  2.232024   .339349
   8.85466   8.85466      1.00  2.232144   .338489
   8.85455   8.85455      1.00  2.234184   .339229
   8.85444   8.85444      1.00  2.215664   .336479
   8.85433   8.85433      1.00  2.228894   .336549
   8.85422   8.85422      1.00  2.233034   .336739
   8.85410   8.85410      1.00  2.231504   .332779
   8.85399   8.85399      1.00  2.232834   .334939
   8.85388   8.85388      1.00  2.229524   .331729
   8.85376   8.85376      1.00  2.231674   .332459
   8.85364   8.85364      1.00  2.227074   .333419
   8.85352   8.85352      1.00  2.232734   .334149
   8.85342   8.85342      1.00  2.227984   .332789
   8.85330   8.85330      1.00  2.230574   .332929
   8.85319   8.85319      1.00  2.231124   .334739
   8.85307   8.85307      1.00  2.228704   .335259
   8.85296   8.85296      1.00  2.229174   .334279
   8.85284   8.85284      1.00  2.228374   .335489
   8.85272   8.85272      1.00  2.213994   .333029
   8.85261   8.85261      1.00  2.227724   .334329
   8.85250   8.85250      1.00  2.229114   .332699
   8.85239   8.85239      1.00  2.226194   .332499
   8.85227   8.85227      1.00  2.228904   .331579
   8.85216   8.85216      1.00  2.230054   .331679
   8.85205   8.85205      1.00  2.229694   .335119
   8.85194   8.85194      1.00  2.230504   .333029
   8.85183   8.85183      1.00  2.228974   .333339
   8.85172   8.85172      1.00  2.226634   .332539
   8.85161   8.85161      1.00  2.227244   .332809
   8.85150   8.85150      1.00  2.226624   .332049
   8.85139   8.85139      1.00  2.227794   .333649
   8.85128   8.85128      1.00  2.221144   .333539
   8.85117   8.85117      1.00  2.220324   .331569
   8.85105   8.85105      1.00  2.227994   .331519
   8.85094   8.85094      1.00  2.227424   .332149
   8.85082   8.85082      1.00  2.226174   .333279
   8.85071   8.85071      1.00  2.228624   .332379
   8.85060   8.85060      1.00  2.227734   .330829
   8.85048   8.85048      1.00  2.226294   .331799
   8.85036   8.85036      1.00  2.224904   .332239
   8.85024   8.85024      1.00  2.226624   .331849
   8.85012   8.85012      1.00  2.223064   .331079
   8.85000   8.85000      1.00  2.227354   .332689
   8.84988   8.84988      1.00  2.225494   .330159
   8.84977   8.84977      1.00  2.224424   .331749
   8.84965   8.84965      1.00  2.227984   .331439
   8.84953   8.84953      1.00  2.211904   .330259
   8.84942   8.84942      1.00  2.229354   .332209
   8.84931   8.84931      1.00  2.224674   .332229
   8.84919   8.84919      1.00  2.224034   .332099
   8.84907   8.84907      1.00  2.224714   .329999
   8.84896   8.84896      1.00  2.223854   .330539
   8.84885   8.84885      1.00  2.225094   .331929
   8.84874   8.84874      1.00  2.224814   .332129
   8.84863   8.84863      1.00  2.223114   .331929
   8.84852   8.84852      1.00  2.226574   .330669
   8.84841   8.84841      1.00  2.224164   .331809
   8.84830   8.84830      1.00  2.225914   .331499
   8.84819   8.84819      1.00  2.229914   .333419
   8.84808   8.84808      1.00  2.211354   .330149
   8.84796   8.84796      1.00  2.223854   .331959
   8.84786   8.84786      1.00  2.225064   .333319
   8.84774   8.84774      1.00  2.221794   .332319
   8.84763   8.84763      1.00  2.225544   .333019
   8.84752   8.84752      1.00  2.225904   .334759
   8.84742   8.84742      1.00  2.227304   .334259
   8.84731   8.84731      1.00  2.224314   .334639
   8.84719   8.84719      1.00  2.226254   .335109
   8.84709   8.84709      1.00  2.223194   .331559
   8.84698   8.84698      1.00  2.224384   .332679
   8.84686   8.84686      1.00  2.225434   .334289
   8.84676   8.84676      1.00  2.220954   .332759
   8.84665   8.84665      1.00  2.222254   .334139
   8.84655   8.84655      1.00  2.211164   .330439
   8.84644   8.84644      1.00  2.223494   .334749
   8.84633   8.84633      1.00  2.225404   .336159
   8.84623   8.84623      1.00  2.225104   .337769
   8.84613   8.84613      1.00  2.225534   .338409
   8.84602   8.84602      1.00  2.226504   .337119
   8.84591   8.84591      1.00  2.226044   .336389
   8.84581   8.84581      1.00  2.225824   .336729
   8.84571   8.84571      1.00  2.222104   .336769
   8.84561   8.84561      1.00  2.224604   .335919
   8.84551   8.84551      1.00  2.220994   .336719
   8.84541   8.84541      1.00  2.225514   .338279
   8.84531   8.84531      1.00  2.222724   .336119
   8.84520   8.84520      1.00  2.207994   .331299
   8.84509   8.84509      1.00  2.225504   .334579
   8.84499   8.84499      1.00  2.222794   .337219
   8.84489   8.84489      1.00  2.224774   .336539
   8.84478   8.84478      1.00  2.223754   .335369
   8.84466   8.84466      1.00  2.222814   .333279
   8.84456   8.84456      1.00  2.223364   .333059
   8.84445   8.84445      1.00  2.223734   .335509
   8.84434   8.84434      1.00  2.221914   .335419
   8.84423   8.84423      1.00  2.225454   .333689
   8.84412   8.84412      1.00  2.225234   .334019
   8.84400   8.84400      1.00  2.223894   .333969
   8.84389   8.84389      1.00  2.222714   .334359
   8.84377   8.84377      1.00  2.225074   .335979
   8.84365   8.84365      1.00  2.210634   .337329
   8.84353   8.84353      1.00  2.222094   .336529
   8.84342   8.84342      1.00  2.225584   .336519
   8.84330   8.84330      1.00  2.220854   .338079
   8.84319   8.84319      1.00  2.224454   .338319
   8.84308   8.84308      1.00  2.220074   .338049
   8.84296   8.84296      1.00  2.222964   .337239
   8.84284   8.84284      1.00  2.224104   .337339
   8.84273   8.84273      1.00  2.222424   .337519
   8.84261   8.84261      1.00  2.222944   .337179
   8.84250   8.84250      1.00  2.220134   .335819
   8.84239   8.84239      1.00  2.220274   .335089
   8.84228   8.84228      1.00  2.223374   .334979
   8.84217   8.84217      1.00  2.219764   .334849
   8.84206   8.84206      1.00  2.210534   .332589
   8.84194   8.84194      1.00  2.222464   .335509
   8.84184   8.84184      1.00  2.222274   .336059
   8.84173   8.84173      1.00  2.224874   .336439
   8.84162   8.84162      1.00  2.225214   .335499
   8.84150   8.84150      1.00  2.224254   .336989
   8.84139   8.84139      1.00  2.220704   .334989
   8.84129   8.84129      1.00  2.224354   .336979
   8.84117   8.84117      1.00  2.220684   .338639
   8.84105   8.84105      1.00  2.222764   .337659
   8.84094   8.84094      1.00  2.221714   .337159
   8.84083   8.84083      1.00  2.222394   .335199
   8.84071   8.84071      1.00  2.221914   .337789
   8.84059   8.84059      1.00  2.220724   .337229
   8.84048   8.84048      1.00  2.209274   .334569
   8.84037   8.84037      1.00  2.219114   .336499
   8.84024   8.84024      1.00  2.222444   .337339
   8.84012   8.84012      1.00  2.220994   .338279
   8.84000   8.84000      1.00  2.221234   .336569
   8.83989   8.83989      1.00  2.222284   .339359
   8.83977   8.83977      1.00  2.220194   .337879
   8.83965   8.83965      1.00  2.221644   .338019
   8.83954   8.83954      1.00  2.221254   .336349
   8.83943   8.83943      1.00  2.221654   .339059
   8.83931   8.83931      1.00  2.222464   .339869
   8.83919   8.83919      1.00  2.220824   .340049
   8.83908   8.83908      1.00  2.223594   .338849
   8.83896   8.83896      1.00  2.223834   .339539
   8.83885   8.83885      1.00  2.204344   .338139
   8.83875   8.83875      1.00  2.221984   .344029
   8.83864   8.83864      1.00  2.221854   .342459
   8.83853   8.83853      1.00  2.222914   .341379
   8.83841   8.83841      1.00  2.219724   .342679
   8.83830   8.83830      1.00  2.220704   .343599
   8.83820   8.83820      1.00  2.222134   .344119
   8.83809   8.83809      1.00  2.223264   .343069
   8.83797   8.83797      1.00  2.221764   .340779
   8.83785   8.83785      1.00  2.220584   .341159
   8.83775   8.83775      1.00  2.223564   .343759
   8.83764   8.83764      1.00  2.222544   .343109
   8.83753   8.83753      1.00  2.222334   .344809
   8.83742   8.83742      1.00  2.220464   .345999
   8.83731   8.83731      1.00  2.206214   .343149
   8.83721   8.83721      1.00  2.224044   .345109
   8.83709   8.83709      1.00  2.220444   .343849
   8.83698   8.83698      1.00  2.222254   .343619
   8.83688   8.83688      1.00  2.225084   .344739
   8.83677   8.83677      1.00  2.225544   .344559
   8.83666   8.83666      1.00  2.223624   .343779
   8.83655   8.83655      1.00  2.223824   .345089
   8.83645   8.83645      1.00  2.220894   .343109
   8.83635   8.83635      1.00  2.220214   .344049
   8.83624   8.83624      1.00  2.223734   .346059
   8.83613   8.83613      1.00  2.223824   .346249
   8.83603   8.83603      1.00  2.219504   .345769
   8.83593   8.83593      1.00  2.207454   .343849
   8.83582   8.83582      1.00  2.221454   .345259
   8.83571   8.83571      1.00  2.223554   .347169
   8.83562   8.83562      1.00  2.226194   .348389
   8.83552   8.83552      1.00  2.223674   .347719
   8.83542   8.83542      1.00  2.225864   .350539
   8.83531   8.83531      1.00  2.222694   .349969
   8.83521   8.83521      1.00  2.219884   .349059
   8.83511   8.83511      1.00  2.221944   .349319
   8.83500   8.83500      1.00  2.218324   .347419
   8.83489   8.83489      1.00  2.224084   .349509
   8.83479   8.83479      1.00  2.221744   .348979
   8.83468   8.83468      1.00  2.220734   .350069
   8.83457   8.83457      1.00  2.207364   .346199
   8.83445   8.83445      1.00  2.218384   .349669
   8.83435   8.83435      1.00  2.222744   .351299
   8.83424   8.83424      1.00  2.221074   .350449
   8.83413   8.83413      1.00  2.220224   .350129
   8.83402   8.83402      1.00  2.217604   .350789
   8.83390   8.83390      1.00  2.219534   .349729
   8.83379   8.83379      1.00  2.221484   .351959
   8.83367   8.83367      1.00  2.218244   .351009
   8.83354   8.83354      1.00  2.221234   .353599
   8.83343   8.83343      1.00  2.222084   .351619
   8.83332   8.83332      1.00  2.222144   .351569
   8.83320   8.83320      1.00  2.220704   .351679
   8.83309   8.83309      1.00  2.218644   .351199
   8.83298   8.83298      1.00  2.204424   .349399
   8.83287   8.83287      1.00  2.221254   .351149
   8.83275   8.83275      1.00  2.220784   .352959
   8.83263   8.83263      1.00  2.218424   .351249
   8.83252   8.83252      1.00  2.219724   .354119
   8.83241   8.83241      1.00  2.218334   .353679
   8.83229   8.83229      1.00  2.222844   .354269
   8.83217   8.83217      1.00  2.219914   .353649
   8.83207   8.83207      1.00  2.218554   .351939
   8.83196   8.83196      1.00  2.218924   .353189
   8.83184   8.83184      1.00  2.215514   .352319
   8.83174   8.83174      1.00  2.217224   .354929
   8.83163   8.83163      1.00  2.216664   .353899
   8.83152   8.83152      1.00  2.205984   .352329
   8.83141   8.83141      1.00  2.220224   .355399
   8.83129   8.83129      1.00  2.220044   .353899
   8.83119   8.83119      1.00  2.218664   .354549
   8.83108   8.83108      1.00  2.222424   .355589
   8.83095   8.83095      1.00  2.220474   .355729
   8.83084   8.83084      1.00  2.221984   .356409
   8.83073   8.83073      1.00  2.217624   .355039
   8.83062   8.83062      1.00  2.218154   .356579
   8.83050   8.83050      1.00  2.213914   .356799
   8.83037   8.83037      1.00  2.216444   .357229
   8.83026   8.83026      1.00  2.219634   .359279
   8.83014   8.83014      1.00  2.213404   .359899
   8.83002   8.83002      1.00  2.205044   .361109
   8.82990   8.82990      1.00  2.215634   .359419
   8.82979   8.82979      1.00  2.219774   .359919
   8.82968   8.82968      1.00  2.219144   .358489
   8.82956   8.82956      1.00  2.216074   .357679
   8.82944   8.82944      1.00  2.215864   .357279
   8.82933   8.82933      1.00  2.217234   .358619
   8.82922   8.82922      1.00  2.220384   .358989
   8.82910   8.82910      1.00  2.214664   .359009
   8.82898   8.82898      1.00  2.215724   .359889
   8.82888   8.82888      1.00  2.218804   .360429
   8.82877   8.82877      1.00  2.219674   .362179
   8.82866   8.82866      1.00  2.222294   .360759
   8.82855   8.82855      1.00  2.210594   .357399
   8.82844   8.82844      1.00  2.215384   .358519
   8.82833   8.82833      1.00  2.216834   .358279
   8.82822   8.82822      1.00  2.219594   .359729
   8.82811   8.82811      1.00  2.218954   .358589
   8.82800   8.82800      1.00  2.214884   .358819
   8.82789   8.82789      1.00  2.219944   .359569
   8.82777   8.82777      1.00  2.216494   .358369
   8.82766   8.82766      1.00  2.217874   .359239
   8.82756   8.82756      1.00  2.219444   .360279
   8.82745   8.82745      1.00  2.218464   .359239
   8.82733   8.82733      1.00  2.218844   .360389
   8.82723   8.82723      1.00  2.221994   .361739
   8.82712   8.82712      1.00  2.214294   .361999
   8.82701   8.82701      1.00  2.216474   .362039
   8.82690   8.82690      1.00  2.207124   .359839
   8.82679   8.82679      1.00  2.216594   .362509
   8.82668   8.82668      1.00  2.219394   .361849
   8.82658   8.82658      1.00  2.218684   .361579
   8.82647   8.82647      1.00  2.217054   .361099
   8.82636   8.82636      1.00  2.219254   .361929
   8.82626   8.82626      1.00  2.220104   .361819
   8.82617   8.82617      1.00  2.220244   .359729
   8.82605   8.82605      1.00  2.216124   .360649
   8.82595   8.82595      1.00  2.216094   .359959
   8.82585   8.82585      1.00  2.217254   .360709
   8.82575   8.82575      1.00  2.219164   .362669
   8.82564   8.82564      1.00  2.212884   .363559
   8.82554   8.82554      1.00  2.204544   .361039
   8.82544   8.82544      1.00  2.215944   .362299
   8.82534   8.82534      1.00  2.215394   .362479
   8.82523   8.82523      1.00  2.218294   .363019
   8.82512   8.82512      1.00  2.218034   .361609
   8.82503   8.82503      1.00  2.217054   .360939
   8.82492   8.82492      1.00  2.216934   .363059
   8.82481   8.82481      1.00  2.215784   .363299
   8.82469   8.82469      1.00  2.214254   .361979
   8.82459   8.82459      1.00  2.211494   .361409
   8.82449   8.82449      1.00  2.217374   .362639
   8.82439   8.82439      1.00  2.218444   .362799
   8.82427   8.82427      1.00  2.218684   .363929
   8.82416   8.82416      1.00  2.217184   .360779
   8.82406   8.82406      1.00  2.203264   .360719
   8.82394   8.82394      1.00  2.215134   .362029
   8.82381   8.82381      1.00  2.217704   .361609
   8.82369   8.82369      1.00  2.215614   .362439
   8.82358   8.82358      1.00  2.216534   .361859
   8.82346   8.82346      1.00  2.213814   .360409
   8.82334   8.82334      1.00  2.213634   .361399
   8.82324   8.82324      1.00  2.212724   .361419
   8.82313   8.82313      1.00  2.217034   .361899
   8.82300   8.82300      1.00  2.215414   .362409
   8.82288   8.82288      1.00  2.218024   .362979
   8.82277   8.82277      1.00  2.218184   .361209
   8.82266   8.82266      1.00  2.214444   .362759
   8.82254   8.82254      1.00  2.200464   .360149
   8.82242   8.82242      1.00  2.212094   .362749
   8.82231   8.82231      1.00  2.214994   .363929
   8.82221   8.82221      1.00  2.214464   .363169
   8.82210   8.82210      1.00  2.212984   .360589
   8.82198   8.82198      1.00  2.214274   .361169
   8.82187   8.82187      1.00  2.216354   .362629
   8.82177   8.82177      1.00  2.216994   .363139
   8.82166   8.82166      1.00  2.216094   .362359
   8.82154   8.82154      1.00  2.211024   .360569
   8.82143   8.82143      1.00  2.213124   .360889
   8.82132   8.82132      1.00  2.212484   .361109
   8.82121   8.82121      1.00  2.211554   .363329
   8.82109   8.82109      1.00  2.212484   .361389
   8.82098   8.82098      1.00  2.201604   .361339
   8.82087   8.82087      1.00  2.213414   .362509
   8.82075   8.82075      1.00  2.215744   .363669
   8.82063   8.82063      1.00  2.214774   .363309
   8.82051   8.82051      1.00  2.215384   .361949
   8.82040   8.82040      1.00  2.216224   .362589
   8.82028   8.82028      1.00  2.214334   .363969
   8.82016   8.82016      1.00  2.211864   .363309
   8.82004   8.82004      1.00  2.212104   .362809
   8.81992   8.81992      1.00  2.211934   .363219
   8.81981   8.81981      1.00  2.209174   .362829
   8.81969   8.81969      1.00  2.212604   .362609
   8.81958   8.81958      1.00  2.211854   .363929
   8.81946   8.81946      1.00  2.213464   .364109
   8.81934   8.81934      1.00  2.212214   .364729
   8.81923   8.81923      1.00  2.199904   .362999
   8.81911   8.81911      1.00  2.212204   .363739
   8.81900   8.81900      1.00  2.210874   .361549
   8.81889   8.81889      1.00  2.213614   .363309
   8.81878   8.81878      1.00  2.210884   .361439
   8.81867   8.81867      1.00  2.213194   .360339
   8.81856   8.81856      1.00  2.212654   .361749
   8.81845   8.81845      1.00  2.213884   .362129
   8.81834   8.81834      1.00  2.212874   .364889
   8.81823   8.81823      1.00  2.211464   .365579
   8.81812   8.81812      1.00  2.213864   .364999
   8.81800   8.81800      1.00  2.211284   .362259
   8.81789   8.81789      1.00  2.213504   .361719
   8.81778   8.81778      1.00  2.211324   .362289
   8.81767   8.81767      1.00  2.197454   .361179
   8.81756   8.81756      1.00  2.211334   .363219
   8.81745   8.81745      1.00  2.206654   .362459
   8.81734   8.81734      1.00  2.207654   .361579
   8.81728   8.81728      1.00  2.209844   .362589
