# Supplementary material for: Direct Observation of Palladium Leaching from Pd/C by a Simple Method: X-ray Absorption Spectroscopy of Heterogeneous Mixtures
Source: ACS Omega. 2023 Jun 7;8(24):21787–92. doi: 10.1021/acsomega.3c01343 (PMC10286095; doi:10.1021/acsomega.3c01343)
Supplement: Supplementary file 2 — ao3c01343_si_002.zip [file ao3c01343_si_002.zip › Figure 7,8/22_RK_AirOx_25C_05N_slow_HCl_30min_48.qd]

  9809     KEK-PF   NW10A
 _slow_HCl_30min 20.12.12 7:15: - 20.12.12 7:15: Serial#KEKPF-NW10A_047968
 22_RK_AirOx_25C_05N_slow_HCl_30min                                              
 Ring :   6.5 GeV    50.0 mA -   50.0 mA
 Mono :   Si(311)       D=  1.63747 A    Initial angle=  9.00023 deg
 NW10A     Transmission( 2)   Repetition= 48     Points= 1654
 Param file : QXAFS(SYNC)     angle axis (*)     Block =    1

 Block      Init-Ang  Final-Ang     Step/deg     Time/s       Num
     1        9.00023   8.81728          ***       1.00      1654
 Ortec(-1)     NDCH = 3
  Angle(c)  Angle(o)    time/s         2         3
      Mode         0         0         1         2
    Offset         0         0    .00492    .00311
   9.00023   9.00023      1.00  2.299474  2.076149
   9.00013   9.00013      1.00  2.288334  2.066649
   9.00001   9.00001      1.00  2.304844  2.079999
   8.99990   8.99990      1.00  2.311644  2.085239
   8.99980   8.99980      1.00  2.314964  2.091519
   8.99968   8.99968      1.00  2.312784  2.091379
   8.99956   8.99956      1.00  2.310084  2.090729
   8.99945   8.99945      1.00  2.314044  2.099379
   8.99934   8.99934      1.00  2.312504  2.092819
   8.99923   8.99923      1.00  2.312764  2.096179
   8.99912   8.99912      1.00  2.311514  2.092249
   8.99901   8.99901      1.00  2.314044  2.091659
   8.99890   8.99890      1.00  2.312834  2.088749
   8.99879   8.99879      1.00  2.312094  2.091369
   8.99868   8.99868      1.00  2.310474  2.087259
   8.99857   8.99857      1.00  2.298914  2.079259
   8.99847   8.99847      1.00  2.314074  2.093959
   8.99836   8.99836      1.00  2.311074  2.089519
   8.99824   8.99824      1.00  2.313004  2.094759
   8.99813   8.99813      1.00  2.315304  2.094929
   8.99803   8.99803      1.00  2.315274  2.095429
   8.99792   8.99792      1.00  2.313134  2.094999
   8.99781   8.99781      1.00  2.313254  2.098109
   8.99770   8.99770      1.00  2.311574  2.093159
   8.99760   8.99760      1.00  2.310474  2.092339
   8.99749   8.99749      1.00  2.313904  2.093389
   8.99738   8.99738      1.00  2.313624  2.093519
   8.99727   8.99727      1.00  2.313664  2.095349
   8.99716   8.99716      1.00  2.308914  2.093209
   8.99706   8.99706      1.00  2.302034  2.083559
   8.99695   8.99695      1.00  2.312114  2.093699
   8.99684   8.99684      1.00  2.312314  2.096299
   8.99674   8.99674      1.00  2.311604  2.095929
   8.99663   8.99663      1.00  2.308384  2.091559
   8.99653   8.99653      1.00  2.311464  2.096819
   8.99642   8.99642      1.00  2.309264  2.095609
   8.99632   8.99632      1.00  2.314574  2.096569
   8.99621   8.99621      1.00  2.311284  2.092859
   8.99611   8.99611      1.00  2.314074  2.099449
   8.99600   8.99600      1.00  2.309484  2.095629
   8.99590   8.99590      1.00  2.311214  2.097879
   8.99581   8.99581      1.00  2.313914  2.101459
   8.99570   8.99570      1.00  2.309134  2.097399
   8.99560   8.99560      1.00  2.299324  2.090179
   8.99550   8.99550      1.00  2.309364  2.098419
   8.99540   8.99540      1.00  2.311394  2.099509
   8.99530   8.99530      1.00  2.311474  2.099119
   8.99519   8.99519      1.00  2.309154  2.099369
   8.99509   8.99509      1.00  2.310984  2.098729
   8.99499   8.99499      1.00  2.309894  2.099059
   8.99488   8.99488      1.00  2.310524  2.101839
   8.99478   8.99478      1.00  2.311374  2.104279
   8.99467   8.99467      1.00  2.309214  2.099919
   8.99457   8.99457      1.00  2.308654  2.098779
   8.99446   8.99446      1.00  2.308744  2.099309
   8.99434   8.99434      1.00  2.308104  2.099219
   8.99424   8.99424      1.00  2.310734  2.102669
   8.99413   8.99413      1.00  2.310874  2.103819
   8.99401   8.99401      1.00  2.298554  2.087309
   8.99390   8.99390      1.00  2.310984  2.100479
   8.99379   8.99379      1.00  2.313554  2.102979
   8.99368   8.99368      1.00  2.312244  2.101409
   8.99356   8.99356      1.00  2.311944  2.103759
   8.99344   8.99344      1.00  2.309004  2.101449
   8.99333   8.99333      1.00  2.309244  2.102209
   8.99322   8.99322      1.00  2.307744  2.101129
   8.99310   8.99310      1.00  2.309604  2.103139
   8.99299   8.99299      1.00  2.304814  2.100669
   8.99287   8.99287      1.00  2.310794  2.107259
   8.99277   8.99277      1.00  2.308714  2.102569
   8.99265   8.99265      1.00  2.308104  2.103889
   8.99254   8.99254      1.00  2.298854  2.091589
   8.99243   8.99243      1.00  2.306924  2.098519
   8.99233   8.99233      1.00  2.311474  2.107109
   8.99222   8.99222      1.00  2.307444  2.101389
   8.99210   8.99210      1.00  2.308154  2.104789
   8.99199   8.99199      1.00  2.307544  2.104039
   8.99188   8.99188      1.00  2.306454  2.104529
   8.99177   8.99177      1.00  2.307734  2.104409
   8.99166   8.99166      1.00  2.307374  2.102009
   8.99155   8.99155      1.00  2.310084  2.106859
   8.99145   8.99145      1.00  2.310554  2.106509
   8.99134   8.99134      1.00  2.305464  2.105619
   8.99122   8.99122      1.00  2.308404  2.106349
   8.99112   8.99112      1.00  2.302194  2.099889
   8.99101   8.99101      1.00  2.301514  2.099369
   8.99089   8.99089      1.00  2.307344  2.106399
   8.99077   8.99077      1.00  2.306734  2.107289
   8.99066   8.99066      1.00  2.307924  2.107429
   8.99055   8.99055      1.00  2.306494  2.105539
   8.99043   8.99043      1.00  2.306794  2.108659
   8.99031   8.99031      1.00  2.309444  2.110169
   8.99019   8.99019      1.00  2.307864  2.107909
   8.99008   8.99008      1.00  2.309434  2.107389
   8.98996   8.98996      1.00  2.306984  2.107109
   8.98984   8.98984      1.00  2.304424  2.106789
   8.98973   8.98973      1.00  2.308164  2.106289
   8.98961   8.98961      1.00  2.307234  2.108159
   8.98949   8.98949      1.00  2.307894  2.110409
   8.98937   8.98937      1.00  2.292984  2.098149
   8.98927   8.98927      1.00  2.304554  2.111849
   8.98916   8.98916      1.00  2.307114  2.111709
   8.98905   8.98905      1.00  2.308174  2.111249
   8.98893   8.98893      1.00  2.308814  2.113919
   8.98882   8.98882      1.00  2.309414  2.112869
   8.98872   8.98872      1.00  2.302754  2.106849
   8.98860   8.98860      1.00  2.304224  2.107959
   8.98848   8.98848      1.00  2.307474  2.109529
   8.98837   8.98837      1.00  2.302144  2.108159
   8.98827   8.98827      1.00  2.306504  2.108479
   8.98816   8.98816      1.00  2.305124  2.105619
   8.98804   8.98804      1.00  2.304664  2.110169
   8.98794   8.98794      1.00  2.306844  2.110039
   8.98783   8.98783      1.00  2.294574  2.102859
   8.98772   8.98772      1.00  2.308764  2.113039
   8.98760   8.98760      1.00  2.308504  2.118099
   8.98750   8.98750      1.00  2.307974  2.114649
   8.98739   8.98739      1.00  2.306274  2.113189
   8.98728   8.98728      1.00  2.304954  2.112199
   8.98717   8.98717      1.00  2.304814  2.111059
   8.98706   8.98706      1.00  2.307964  2.114909
   8.98696   8.98696      1.00  2.305814  2.115169
   8.98684   8.98684      1.00  2.305654  2.112609
   8.98673   8.98673      1.00  2.307914  2.111569
   8.98663   8.98663      1.00  2.305814  2.112629
   8.98653   8.98653      1.00  2.306684  2.113069
   8.98642   8.98642      1.00  2.292364  2.098939
   8.98631   8.98631      1.00  2.300694  2.110119
   8.98621   8.98621      1.00  2.305084  2.117239
   8.98610   8.98610      1.00  2.303954  2.116139
   8.98600   8.98600      1.00  2.306614  2.117469
   8.98590   8.98590      1.00  2.307284  2.117899
   8.98580   8.98580      1.00  2.304124  2.116799
   8.98570   8.98570      1.00  2.309984  2.120469
   8.98559   8.98559      1.00  2.307454  2.118649
   8.98549   8.98549      1.00  2.304034  2.115089
   8.98539   8.98539      1.00  2.306154  2.116139
   8.98529   8.98529      1.00  2.306984  2.118049
   8.98518   8.98518      1.00  2.300934  2.111579
   8.98507   8.98507      1.00  2.302814  2.116919
   8.98497   8.98497      1.00  2.288324  2.101459
   8.98487   8.98487      1.00  2.301034  2.112459
   8.98476   8.98476      1.00  2.306264  2.118599
   8.98465   8.98465      1.00  2.305194  2.119569
   8.98454   8.98454      1.00  2.305054  2.119149
   8.98444   8.98444      1.00  2.306044  2.119909
   8.98432   8.98432      1.00  2.304514  2.118059
   8.98420   8.98420      1.00  2.302564  2.116219
   8.98410   8.98410      1.00  2.305624  2.118429
   8.98400   8.98400      1.00  2.302624  2.118159
   8.98388   8.98388      1.00  2.301654  2.117979
   8.98376   8.98376      1.00  2.306144  2.120849
   8.98364   8.98364      1.00  2.304194  2.121669
   8.98353   8.98353      1.00  2.305444  2.122069
   8.98341   8.98341      1.00  2.300674  2.120859
   8.98330   8.98330      1.00  2.295704  2.116729
   8.98319   8.98319      1.00  2.306764  2.127889
   8.98307   8.98307      1.00  2.304054  2.125009
   8.98295   8.98295      1.00  2.305744  2.123069
   8.98283   8.98283      1.00  2.304604  2.121389
   8.98272   8.98272      1.00  2.303244  2.121349
   8.98261   8.98261      1.00  2.305154  2.125129
   8.98250   8.98250      1.00  2.304214  2.122559
   8.98238   8.98238      1.00  2.300844  2.119829
   8.98227   8.98227      1.00  2.305704  2.124679
   8.98216   8.98216      1.00  2.302214  2.122119
   8.98205   8.98205      1.00  2.300184  2.117889
   8.98194   8.98194      1.00  2.301514  2.119159
   8.98183   8.98183      1.00  2.289884  2.110939
   8.98173   8.98173      1.00  2.301844  2.123079
   8.98161   8.98161      1.00  2.303034  2.123009
   8.98150   8.98150      1.00  2.305324  2.127239
   8.98140   8.98140      1.00  2.302964  2.124279
   8.98129   8.98129      1.00  2.302804  2.123679
   8.98117   8.98117      1.00  2.305204  2.125159
   8.98105   8.98105      1.00  2.307124  2.127439
   8.98094   8.98094      1.00  2.302494  2.124979
   8.98082   8.98082      1.00  2.302114  2.122979
   8.98071   8.98071      1.00  2.302664  2.121849
   8.98059   8.98059      1.00  2.303294  2.125299
   8.98048   8.98048      1.00  2.302834  2.125259
   8.98036   8.98036      1.00  2.303904  2.126509
   8.98024   8.98024      1.00  2.288064  2.112439
   8.98013   8.98013      1.00  2.304014  2.125079
   8.98001   8.98001      1.00  2.303264  2.130419
   8.97989   8.97989      1.00  2.301344  2.126529
   8.97977   8.97977      1.00  2.304824  2.128279
   8.97966   8.97966      1.00  2.303854  2.126969
   8.97954   8.97954      1.00  2.304084  2.127899
   8.97942   8.97942      1.00  2.300554  2.126879
   8.97931   8.97931      1.00  2.301474  2.123229
   8.97920   8.97920      1.00  2.305404  2.127459
   8.97909   8.97909      1.00  2.301614  2.126819
   8.97898   8.97898      1.00  2.304544  2.132159
   8.97887   8.97887      1.00  2.302294  2.125689
   8.97875   8.97875      1.00  2.287574  2.115489
   8.97864   8.97864      1.00  2.302714  2.126039
   8.97854   8.97854      1.00  2.302434  2.129509
   8.97842   8.97842      1.00  2.303114  2.129299
   8.97831   8.97831      1.00  2.304764  2.130339
   8.97820   8.97820      1.00  2.302704  2.129459
   8.97809   8.97809      1.00  2.300774  2.126129
   8.97798   8.97798      1.00  2.299204  2.125319
   8.97788   8.97788      1.00  2.302754  2.128899
   8.97777   8.97777      1.00  2.300314  2.124829
   8.97765   8.97765      1.00  2.304134  2.130049
   8.97753   8.97753      1.00  2.301654  2.129269
   8.97742   8.97742      1.00  2.302424  2.127649
   8.97732   8.97732      1.00  2.303094  2.128799
   8.97721   8.97721      1.00  2.286444  2.114949
   8.97710   8.97710      1.00  2.305844  2.133579
   8.97699   8.97699      1.00  2.298474  2.129309
   8.97689   8.97689      1.00  2.301864  2.130959
   8.97678   8.97678      1.00  2.301034  2.128599
   8.97667   8.97667      1.00  2.300704  2.129169
   8.97656   8.97656      1.00  2.304074  2.135799
   8.97645   8.97645      1.00  2.300584  2.134509
   8.97635   8.97635      1.00  2.301534  2.131909
   8.97624   8.97624      1.00  2.298634  2.132749
   8.97614   8.97614      1.00  2.302354  2.137489
   8.97604   8.97604      1.00  2.300714  2.142209
   8.97593   8.97593      1.00  2.301034  2.139769
   8.97583   8.97583      1.00  2.293774  2.132339
   8.97573   8.97573      1.00  2.293494  2.130309
   8.97563   8.97563      1.00  2.299234  2.138229
   8.97553   8.97553      1.00  2.298934  2.134949
   8.97542   8.97542      1.00  2.301514  2.135689
   8.97531   8.97531      1.00  2.301734  2.134369
   8.97522   8.97522      1.00  2.302224  2.134339
   8.97512   8.97512      1.00  2.302044  2.135399
   8.97501   8.97501      1.00  2.296924  2.132959
   8.97490   8.97490      1.00  2.299614  2.131849
   8.97480   8.97480      1.00  2.299734  2.133669
   8.97470   8.97470      1.00  2.299894  2.132669
   8.97459   8.97459      1.00  2.297644  2.130689
   8.97447   8.97447      1.00  2.297994  2.131779
   8.97436   8.97436      1.00  2.282004  2.119369
   8.97426   8.97426      1.00  2.297494  2.136619
   8.97414   8.97414      1.00  2.299524  2.134409
   8.97403   8.97403      1.00  2.298754  2.137669
   8.97392   8.97392      1.00  2.299484  2.137069
   8.97380   8.97380      1.00  2.296514  2.134929
   8.97369   8.97369      1.00  2.297624  2.133899
   8.97357   8.97357      1.00  2.296574  2.132289
   8.97345   8.97345      1.00  2.302344  2.135419
   8.97334   8.97334      1.00  2.298654  2.130149
   8.97322   8.97322      1.00  2.298614  2.132879
   8.97310   8.97310      1.00  2.299044  2.138009
   8.97299   8.97299      1.00  2.298294  2.137049
   8.97287   8.97287      1.00  2.296794  2.134799
   8.97276   8.97276      1.00  2.283624  2.125339
   8.97264   8.97264      1.00  2.298684  2.136869
   8.97254   8.97254      1.00  2.300284  2.136309
   8.97243   8.97243      1.00  2.295864  2.133579
   8.97231   8.97231      1.00  2.297794  2.135049
   8.97220   8.97220      1.00  2.295494  2.135369
   8.97209   8.97209      1.00  2.297234  2.135019
   8.97198   8.97198      1.00  2.299294  2.138409
   8.97186   8.97186      1.00  2.297164  2.137209
   8.97175   8.97175      1.00  2.296094  2.137619
   8.97165   8.97165      1.00  2.295264  2.136979
   8.97154   8.97154      1.00  2.294294  2.138179
   8.97143   8.97143      1.00  2.297134  2.139959
   8.97131   8.97131      1.00  2.299314  2.140629
   8.97120   8.97120      1.00  2.296124  2.137839
   8.97110   8.97110      1.00  2.279504  2.119879
   8.97097   8.97097      1.00  2.299734  2.135919
   8.97086   8.97086      1.00  2.299374  2.139189
   8.97075   8.97075      1.00  2.299394  2.141859
   8.97063   8.97063      1.00  2.298524  2.144179
   8.97051   8.97051      1.00  2.296754  2.140989
   8.97040   8.97040      1.00  2.295624  2.142389
   8.97028   8.97028      1.00  2.295564  2.140889
   8.97017   8.97017      1.00  2.295964  2.142879
   8.97005   8.97005      1.00  2.295594  2.141269
   8.96993   8.96993      1.00  2.296804  2.144949
   8.96981   8.96981      1.00  2.294704  2.139099
   8.96970   8.96970      1.00  2.296884  2.144029
   8.96958   8.96958      1.00  2.294274  2.138669
   8.96946   8.96946      1.00  2.287984  2.133389
   8.96935   8.96935      1.00  2.297034  2.138329
   8.96924   8.96924      1.00  2.294194  2.141849
   8.96912   8.96912      1.00  2.296834  2.145609
   8.96901   8.96901      1.00  2.297134  2.146229
   8.96891   8.96891      1.00  2.290994  2.141759
   8.96880   8.96880      1.00  2.297374  2.141189
   8.96867   8.96867      1.00  2.296764  2.140669
   8.96856   8.96856      1.00  2.296074  2.142599
   8.96846   8.96846      1.00  2.294704  2.140379
   8.96835   8.96835      1.00  2.296194  2.143079
   8.96824   8.96824      1.00  2.297934  2.146769
   8.96813   8.96813      1.00  2.292544  2.140469
   8.96803   8.96803      1.00  2.296344  2.143039
   8.96791   8.96791      1.00  2.280904  2.128899
   8.96780   8.96780      1.00  2.296764  2.143029
   8.96769   8.96769      1.00  2.297264  2.143439
   8.96758   8.96758      1.00  2.292724  2.139549
   8.96747   8.96747      1.00  2.293814  2.141979
   8.96736   8.96736      1.00  2.291874  2.139109
   8.96725   8.96725      1.00  2.293304  2.140789
   8.96714   8.96714      1.00  2.296174  2.146239
   8.96703   8.96703      1.00  2.298334  2.146849
   8.96692   8.96692      1.00  2.294704  2.143479
   8.96682   8.96682      1.00  2.294584  2.143069
   8.96671   8.96671      1.00  2.293444  2.142269
   8.96661   8.96661      1.00  2.294824  2.144599
   8.96650   8.96650      1.00  2.279304  2.129809
   8.96639   8.96639      1.00  2.293714  2.142469
   8.96629   8.96629      1.00  2.296374  2.143379
   8.96619   8.96619      1.00  2.295554  2.144849
   8.96608   8.96608      1.00  2.295434  2.143489
   8.96597   8.96597      1.00  2.294244  2.145009
   8.96587   8.96587      1.00  2.295894  2.145449
   8.96577   8.96577      1.00  2.294454  2.143569
   8.96567   8.96567      1.00  2.294834  2.147629
   8.96557   8.96557      1.00  2.290864  2.144119
   8.96547   8.96547      1.00  2.296004  2.145059
   8.96536   8.96536      1.00  2.295944  2.147559
   8.96525   8.96525      1.00  2.293184  2.145289
   8.96515   8.96515      1.00  2.293524  2.147519
   8.96505   8.96505      1.00  2.283964  2.138999
   8.96495   8.96495      1.00  2.296184  2.147429
   8.96484   8.96484      1.00  2.294354  2.145009
   8.96474   8.96474      1.00  2.295884  2.146529
   8.96463   8.96463      1.00  2.295534  2.144299
   8.96452   8.96452      1.00  2.295594  2.146069
   8.96441   8.96441      1.00  2.296594  2.143939
   8.96429   8.96429      1.00  2.295254  2.144929
   8.96419   8.96419      1.00  2.293784  2.145169
   8.96408   8.96408      1.00  2.293964  2.145439
   8.96397   8.96397      1.00  2.294524  2.146069
   8.96385   8.96385      1.00  2.291424  2.143269
   8.96374   8.96374      1.00  2.294084  2.146139
   8.96362   8.96362      1.00  2.280574  2.134179
   8.96350   8.96350      1.00  2.291634  2.143869
   8.96339   8.96339      1.00  2.293654  2.147839
   8.96327   8.96327      1.00  2.294344  2.148379
   8.96315   8.96315      1.00  2.294044  2.147959
   8.96303   8.96303      1.00  2.293814  2.146679
   8.96292   8.96292      1.00  2.297444  2.148819
   8.96281   8.96281      1.00  2.293814  2.151359
   8.96270   8.96270      1.00  2.294814  2.146939
   8.96258   8.96258      1.00  2.294624  2.143439
   8.96247   8.96247      1.00  2.293584  2.143229
   8.96236   8.96236      1.00  2.292834  2.144479
   8.96224   8.96224      1.00  2.293284  2.154399
   8.96213   8.96213      1.00  2.291244  2.148029
   8.96202   8.96202      1.00  2.287394  2.140099
   8.96191   8.96191      1.00  2.292724  2.147029
   8.96181   8.96181      1.00  2.292784  2.144629
   8.96170   8.96170      1.00  2.296124  2.149949
   8.96158   8.96158      1.00  2.290844  2.145779
   8.96147   8.96147      1.00  2.290344  2.145649
   8.96136   8.96136      1.00  2.294244  2.147919
   8.96125   8.96125      1.00  2.288564  2.144989
   8.96113   8.96113      1.00  2.293064  2.145449
   8.96102   8.96102      1.00  2.289124  2.144549
   8.96091   8.96091      1.00  2.291984  2.144039
   8.96079   8.96079      1.00  2.295304  2.149499
   8.96068   8.96068      1.00  2.292904  2.148559
   8.96056   8.96056      1.00  2.291964  2.142139
   8.96045   8.96045      1.00  2.280504  2.137959
   8.96032   8.96032      1.00  2.293554  2.148019
   8.96020   8.96020      1.00  2.290804  2.143329
   8.96009   8.96009      1.00  2.292834  2.146289
   8.95998   8.95998      1.00  2.292204  2.145029
   8.95986   8.95986      1.00  2.290104  2.143959
   8.95973   8.95973      1.00  2.293314  2.145989
   8.95962   8.95962      1.00  2.292014  2.143119
   8.95951   8.95951      1.00  2.291174  2.141919
   8.95939   8.95939      1.00  2.290934  2.147339
   8.95928   8.95928      1.00  2.287804  2.142419
   8.95917   8.95917      1.00  2.288824  2.140099
   8.95906   8.95906      1.00  2.288534  2.142189
   8.95894   8.95894      1.00  2.289274  2.142239
   8.95883   8.95883      1.00  2.278954  2.131229
   8.95872   8.95872      1.00  2.288824  2.139719
   8.95861   8.95861      1.00  2.292264  2.143929
   8.95850   8.95850      1.00  2.292114  2.142589
   8.95838   8.95838      1.00  2.290234  2.145649
   8.95828   8.95828      1.00  2.290634  2.144189
   8.95817   8.95817      1.00  2.289474  2.144319
   8.95805   8.95805      1.00  2.290134  2.146829
   8.95794   8.95794      1.00  2.291604  2.148289
   8.95784   8.95784      1.00  2.287134  2.142579
   8.95773   8.95773      1.00  2.291104  2.147729
   8.95761   8.95761      1.00  2.290534  2.141139
   8.95750   8.95750      1.00  2.289564  2.136049
   8.95739   8.95739      1.00  2.281224  2.131939
   8.95728   8.95728      1.00  2.288774  2.135939
   8.95717   8.95717      1.00  2.288964  2.133529
   8.95706   8.95706      1.00  2.287674  2.124799
   8.95696   8.95696      1.00  2.288884  2.134979
   8.95686   8.95686      1.00  2.288184  2.137199
   8.95675   8.95675      1.00  2.288964  2.139659
   8.95663   8.95663      1.00  2.290304  2.142619
   8.95653   8.95653      1.00  2.289114  2.137729
   8.95642   8.95642      1.00  2.291264  2.140309
   8.95632   8.95632      1.00  2.286934  2.138259
   8.95621   8.95621      1.00  2.288544  2.140149
   8.95611   8.95611      1.00  2.292014  2.140479
   8.95601   8.95601      1.00  2.288384  2.136639
   8.95590   8.95590      1.00  2.288064  2.140539
   8.95580   8.95580      1.00  2.271734  2.124459
   8.95570   8.95570      1.00  2.286834  2.142429
   8.95560   8.95560      1.00  2.288894  2.143259
   8.95549   8.95549      1.00  2.289064  2.135939
   8.95539   8.95539      1.00  2.285984  2.137659
   8.95529   8.95529      1.00  2.285134  2.134759
   8.95519   8.95519      1.00  2.289174  2.141049
   8.95508   8.95508      1.00  2.288844  2.138099
   8.95497   8.95497      1.00  2.288124  2.133729
   8.95487   8.95487      1.00  2.284324  2.130889
   8.95476   8.95476      1.00  2.286834  2.127949
   8.95466   8.95466      1.00  2.285724  2.128599
   8.95455   8.95455      1.00  2.287194  2.127259
   8.95444   8.95444      1.00  2.271794  2.114549
   8.95433   8.95433      1.00  2.286954  2.131329
   8.95421   8.95421      1.00  2.287914  2.132989
   8.95410   8.95410      1.00  2.286364  2.130039
   8.95399   8.95399      1.00  2.288724  2.125869
   8.95388   8.95388      1.00  2.288144  2.125239
   8.95377   8.95377      1.00  2.285464  2.128099
   8.95365   8.95365      1.00  2.287334  2.128769
   8.95354   8.95354      1.00  2.286004  2.127419
   8.95342   8.95342      1.00  2.285814  2.126239
   8.95329   8.95329      1.00  2.286744  2.128179
   8.95318   8.95318      1.00  2.284834  2.128459
   8.95307   8.95307      1.00  2.284534  2.126009
   8.95296   8.95296      1.00  2.286014  2.132009
   8.95284   8.95284      1.00  2.273534  2.120339
   8.95273   8.95273      1.00  2.284164  2.124639
   8.95261   8.95261      1.00  2.285904  2.127859
   8.95250   8.95250      1.00  2.284214  2.123409
   8.95238   8.95238      1.00  2.284864  2.123619
   8.95227   8.95227      1.00  2.287094  2.124819
   8.95216   8.95216      1.00  2.286514  2.127819
   8.95205   8.95205      1.00  2.284934  2.122729
   8.95194   8.95194      1.00  2.286424  2.123259
   8.95183   8.95183      1.00  2.283014  2.119169
   8.95172   8.95172      1.00  2.286464  2.125929
   8.95161   8.95161      1.00  2.285984  2.124829
   8.95150   8.95150      1.00  2.286594  2.122329
   8.95139   8.95139      1.00  2.283124  2.119759
   8.95128   8.95128      1.00  2.273764  2.109709
   8.95117   8.95117      1.00  2.284804  2.117099
   8.95105   8.95105      1.00  2.285184  2.121269
   8.95094   8.95094      1.00  2.285794  2.122329
   8.95082   8.95082      1.00  2.286484  2.118409
   8.95071   8.95071      1.00  2.286644  2.121079
   8.95059   8.95059      1.00  2.281994  2.114999
   8.95048   8.95048      1.00  2.285424  2.115099
   8.95036   8.95036      1.00  2.284784  2.115599
   8.95024   8.95024      1.00  2.288834  2.121099
   8.95012   8.95012      1.00  2.286544  2.116569
   8.95000   8.95000      1.00  2.283364  2.112819
   8.94988   8.94988      1.00  2.284404  2.113869
   8.94977   8.94977      1.00  2.277924  2.107869
   8.94965   8.94965      1.00  2.282174  2.110199
   8.94953   8.94953      1.00  2.285214  2.113059
   8.94942   8.94942      1.00  2.286154  2.112049
   8.94931   8.94931      1.00  2.283704  2.108509
   8.94919   8.94919      1.00  2.286254  2.113819
   8.94908   8.94908      1.00  2.281654  2.103339
   8.94897   8.94897      1.00  2.284594  2.107169
   8.94886   8.94886      1.00  2.287884  2.109889
   8.94875   8.94875      1.00  2.283344  2.104639
   8.94863   8.94863      1.00  2.280394  2.100719
   8.94852   8.94852      1.00  2.283574  2.099829
   8.94841   8.94841      1.00  2.281254  2.099779
   8.94831   8.94831      1.00  2.285394  2.104099
   8.94820   8.94820      1.00  2.273134  2.094129
   8.94810   8.94810      1.00  2.283484  2.100839
   8.94798   8.94798      1.00  2.286474  2.105929
   8.94787   8.94787      1.00  2.286314  2.100649
   8.94775   8.94775      1.00  2.284764  2.101419
   8.94765   8.94765      1.00  2.283924  2.098199
   8.94754   8.94754      1.00  2.288224  2.101629
   8.94743   8.94743      1.00  2.282534  2.095059
   8.94731   8.94731      1.00  2.283434  2.092069
   8.94720   8.94720      1.00  2.283034  2.093069
   8.94710   8.94710      1.00  2.282854  2.092329
   8.94699   8.94699      1.00  2.285434  2.090529
   8.94688   8.94688      1.00  2.282964  2.089809
   8.94677   8.94677      1.00  2.281314  2.086669
   8.94667   8.94667      1.00  2.284334  2.085769
   8.94656   8.94656      1.00  2.267914  2.069459
   8.94645   8.94645      1.00  2.282044  2.082889
   8.94635   8.94635      1.00  2.283904  2.080079
   8.94625   8.94625      1.00  2.284444  2.082399
   8.94614   8.94614      1.00  2.283984  2.083799
   8.94604   8.94604      1.00  2.284404  2.080419
   8.94594   8.94594      1.00  2.285154  2.077549
   8.94583   8.94583      1.00  2.284494  2.076019
   8.94573   8.94573      1.00  2.284644  2.073659
   8.94563   8.94563      1.00  2.282944  2.071149
   8.94553   8.94553      1.00  2.288224  2.076259
   8.94542   8.94542      1.00  2.281134  2.066019
   8.94531   8.94531      1.00  2.283094  2.066079
   8.94520   8.94520      1.00  2.268474  2.052929
   8.94510   8.94510      1.00  2.283694  2.064039
   8.94501   8.94501      1.00  2.286194  2.062029
   8.94490   8.94490      1.00  2.282174  2.058229
   8.94479   8.94479      1.00  2.285594  2.061489
   8.94469   8.94469      1.00  2.282934  2.054189
   8.94458   8.94458      1.00  2.284444  2.056199
   8.94447   8.94447      1.00  2.281374  2.047519
   8.94436   8.94436      1.00  2.283094  2.046119
   8.94425   8.94425      1.00  2.281144  2.044129
   8.94414   8.94414      1.00  2.285624  2.043829
   8.94402   8.94402      1.00  2.284754  2.040719
   8.94391   8.94391      1.00  2.283584  2.033609
   8.94380   8.94380      1.00  2.283264  2.034549
   8.94369   8.94369      1.00  2.270674  2.020809
   8.94356   8.94356      1.00  2.285004  2.029759
   8.94345   8.94345      1.00  2.283844  2.023779
   8.94333   8.94333      1.00  2.283804  2.021069
   8.94322   8.94322      1.00  2.281864  2.018929
   8.94311   8.94311      1.00  2.283424  2.018209
   8.94298   8.94298      1.00  2.284844  2.015179
   8.94287   8.94287      1.00  2.282144  2.008429
   8.94276   8.94276      1.00  2.282514  2.002259
   8.94264   8.94264      1.00  2.281894  1.999689
   8.94253   8.94253      1.00  2.281404  1.992979
   8.94242   8.94242      1.00  2.283704  1.990509
   8.94231   8.94231      1.00  2.282054  1.983409
   8.94219   8.94219      1.00  2.267974  1.969569
   8.94208   8.94208      1.00  2.281164  1.974629
   8.94198   8.94198      1.00  2.280264  1.971239
   8.94187   8.94187      1.00  2.282474  1.964749
   8.94176   8.94176      1.00  2.283224  1.958039
   8.94164   8.94164      1.00  2.281574  1.953649
   8.94154   8.94154      1.00  2.283654  1.948199
   8.94143   8.94143      1.00  2.282124  1.942819
   8.94132   8.94132      1.00  2.283024  1.935519
   8.94120   8.94120      1.00  2.281844  1.928889
   8.94109   8.94109      1.00  2.282674  1.919429
   8.94098   8.94098      1.00  2.281534  1.908229
   8.94086   8.94086      1.00  2.283654  1.904949
   8.94074   8.94074      1.00  2.280754  1.891849
   8.94063   8.94063      1.00  2.266484  1.871509
   8.94051   8.94051      1.00  2.283914  1.877439
   8.94039   8.94039      1.00  2.282284  1.863119
   8.94028   8.94028      1.00  2.284124  1.855569
   8.94016   8.94016      1.00  2.277844  1.834689
   8.94005   8.94005      1.00  2.281574  1.829059
   8.93993   8.93993      1.00  2.281694  1.818509
   8.93981   8.93981      1.00  2.282694  1.802769
   8.93970   8.93970      1.00  2.281864  1.789789
   8.93959   8.93959      1.00  2.279574  1.777709
   8.93947   8.93947      1.00  2.283074  1.757469
   8.93934   8.93934      1.00  2.283984  1.741079
   8.93923   8.93923      1.00  2.280784  1.722589
   8.93912   8.93912      1.00  2.281644  1.706009
   8.93901   8.93901      1.00  2.266104  1.674219
   8.93890   8.93890      1.00  2.278494  1.661189
   8.93879   8.93879      1.00  2.280464  1.645129
   8.93868   8.93868      1.00  2.280434  1.619889
   8.93856   8.93856      1.00  2.282734  1.600469
   8.93845   8.93845      1.00  2.279564  1.565149
   8.93835   8.93835      1.00  2.281924  1.546349
   8.93824   8.93824      1.00  2.280484  1.516639
   8.93813   8.93813      1.00  2.278534  1.484039
   8.93802   8.93802      1.00  2.279954  1.457319
   8.93791   8.93791      1.00  2.279264  1.428669
   8.93780   8.93780      1.00  2.282394  1.400689
   8.93768   8.93768      1.00  2.280364  1.360309
   8.93757   8.93757      1.00  2.279724  1.333299
   8.93747   8.93747      1.00  2.278914  1.293959
   8.93736   8.93736      1.00  2.266704  1.255829
   8.93724   8.93724      1.00  2.279854  1.225379
   8.93713   8.93713      1.00  2.279314  1.186889
   8.93703   8.93703      1.00  2.280384  1.153849
   8.93692   8.93692      1.00  2.281844  1.118369
   8.93681   8.93681      1.00  2.277894  1.082969
   8.93670   8.93670      1.00  2.279664  1.047779
   8.93659   8.93659      1.00  2.280254  1.016559
   8.93649   8.93649      1.00  2.279774   .980579
   8.93638   8.93638      1.00  2.277614   .944049
   8.93627   8.93627      1.00  2.277944   .908119
   8.93618   8.93618      1.00  2.278834   .875659
   8.93608   8.93608      1.00  2.280134   .846309
   8.93597   8.93597      1.00  2.278614   .814309
   8.93586   8.93586      1.00  2.264674   .778059
   8.93576   8.93576      1.00  2.279984   .755539
   8.93566   8.93566      1.00  2.278004   .726889
   8.93556   8.93556      1.00  2.279554   .699129
   8.93545   8.93545      1.00  2.277014   .667979
   8.93535   8.93535      1.00  2.280394   .645879
   8.93526   8.93526      1.00  2.278554   .620289
   8.93515   8.93515      1.00  2.277774   .597829
   8.93504   8.93504      1.00  2.281624   .573339
   8.93494   8.93494      1.00  2.277054   .553289
   8.93483   8.93483      1.00  2.276914   .533289
   8.93472   8.93472      1.00  2.276654   .515019
   8.93461   8.93461      1.00  2.275794   .495899
   8.93451   8.93451      1.00  2.263824   .478139
   8.93440   8.93440      1.00  2.277564   .466669
   8.93429   8.93429      1.00  2.279304   .449779
   8.93417   8.93417      1.00  2.276494   .437669
   8.93405   8.93405      1.00  2.276054   .421669
   8.93395   8.93395      1.00  2.276444   .408859
   8.93383   8.93383      1.00  2.275964   .397089
   8.93372   8.93372      1.00  2.279634   .385889
   8.93360   8.93360      1.00  2.279224   .376429
   8.93348   8.93348      1.00  2.277104   .368649
   8.93337   8.93337      1.00  2.273054   .359489
   8.93325   8.93325      1.00  2.276594   .349229
   8.93313   8.93313      1.00  2.279994   .342699
   8.93301   8.93301      1.00  2.273814   .332969
   8.93290   8.93290      1.00  2.265064   .327769
   8.93279   8.93279      1.00  2.275224   .321869
   8.93268   8.93268      1.00  2.274914   .316489
   8.93257   8.93257      1.00  2.276774   .311499
   8.93245   8.93245      1.00  2.274034   .306249
   8.93233   8.93233      1.00  2.277064   .300849
   8.93223   8.93223      1.00  2.274484   .299529
   8.93212   8.93212      1.00  2.275014   .296769
   8.93200   8.93200      1.00  2.273404   .292229
   8.93189   8.93189      1.00  2.270534   .290999
   8.93178   8.93178      1.00  2.275624   .287649
   8.93167   8.93167      1.00  2.274494   .285169
   8.93156   8.93156      1.00  2.275504   .283449
   8.93145   8.93145      1.00  2.272114   .281849
   8.93134   8.93134      1.00  2.260474   .281909
   8.93123   8.93123      1.00  2.274944   .282019
   8.93111   8.93111      1.00  2.274804   .280369
   8.93100   8.93100      1.00  2.274444   .279909
   8.93089   8.93089      1.00  2.273634   .280159
   8.93077   8.93077      1.00  2.273454   .278049
   8.93066   8.93066      1.00  2.273954   .277949
   8.93054   8.93054      1.00  2.274274   .277829
   8.93042   8.93042      1.00  2.271754   .275949
   8.93031   8.93031      1.00  2.270474   .275039
   8.93018   8.93018      1.00  2.272974   .274769
   8.93007   8.93007      1.00  2.272044   .274259
   8.92995   8.92995      1.00  2.273754   .274129
   8.92983   8.92983      1.00  2.257164   .272129
   8.92971   8.92971      1.00  2.269644   .273589
   8.92959   8.92959      1.00  2.270394   .273179
   8.92948   8.92948      1.00  2.272624   .273119
   8.92937   8.92937      1.00  2.270724   .272999
   8.92925   8.92925      1.00  2.273864   .272679
   8.92913   8.92913      1.00  2.271974   .272189
   8.92902   8.92902      1.00  2.270904   .271379
   8.92891   8.92891      1.00  2.272964   .271859
   8.92880   8.92880      1.00  2.270114   .270359
   8.92869   8.92869      1.00  2.270474   .270149
   8.92858   8.92858      1.00  2.274734   .270439
   8.92847   8.92847      1.00  2.271724   .269629
   8.92837   8.92837      1.00  2.271654   .269619
   8.92826   8.92826      1.00  2.256974   .267499
   8.92814   8.92814      1.00  2.269944   .267949
   8.92803   8.92803      1.00  2.271964   .269029
   8.92792   8.92792      1.00  2.270004   .267739
   8.92780   8.92780      1.00  2.272094   .267789
   8.92770   8.92770      1.00  2.272224   .270819
   8.92759   8.92759      1.00  2.269974   .268909
   8.92748   8.92748      1.00  2.269954   .268929
   8.92736   8.92736      1.00  2.271274   .268119
   8.92726   8.92726      1.00  2.272244   .269199
   8.92715   8.92715      1.00  2.272484   .268579
   8.92703   8.92703      1.00  2.268634   .268599
   8.92692   8.92692      1.00  2.271844   .269229
   8.92682   8.92682      1.00  2.270664   .267019
   8.92672   8.92672      1.00  2.270364   .267399
   8.92660   8.92660      1.00  2.262204   .268709
   8.92649   8.92649      1.00  2.272894   .269699
   8.92639   8.92639      1.00  2.271634   .271629
   8.92629   8.92629      1.00  2.269024   .270579
   8.92619   8.92619      1.00  2.271644   .269639
   8.92608   8.92608      1.00  2.268374   .269609
   8.92598   8.92598      1.00  2.272064   .271079
   8.92588   8.92588      1.00  2.270574   .269989
   8.92577   8.92577      1.00  2.270204   .270189
   8.92567   8.92567      1.00  2.269584   .269089
   8.92557   8.92557      1.00  2.265854   .270749
   8.92546   8.92546      1.00  2.267904   .272269
   8.92536   8.92536      1.00  2.267604   .272309
   8.92525   8.92525      1.00  2.253944   .269759
   8.92515   8.92515      1.00  2.270254   .273319
   8.92505   8.92505      1.00  2.269164   .273779
   8.92494   8.92494      1.00  2.267634   .274999
   8.92484   8.92484      1.00  2.270024   .277479
   8.92473   8.92473      1.00  2.269344   .277989
   8.92462   8.92462      1.00  2.270154   .280489
   8.92451   8.92451      1.00  2.265214   .281519
   8.92440   8.92440      1.00  2.269724   .282149
   8.92429   8.92429      1.00  2.266454   .283999
   8.92419   8.92419      1.00  2.265614   .285249
   8.92407   8.92407      1.00  2.267744   .286229
   8.92396   8.92396      1.00  2.266304   .285309
   8.92384   8.92384      1.00  2.268274   .287979
   8.92373   8.92373      1.00  2.253234   .286969
   8.92361   8.92361      1.00  2.265364   .291869
   8.92349   8.92349      1.00  2.264764   .294189
   8.92338   8.92338      1.00  2.264394   .296439
   8.92326   8.92326      1.00  2.267354   .297559
   8.92314   8.92314      1.00  2.268404   .299239
   8.92302   8.92302      1.00  2.264094   .299229
   8.92291   8.92291      1.00  2.267144   .301399
   8.92280   8.92280      1.00  2.265704   .304009
   8.92269   8.92269      1.00  2.266294   .306379
   8.92257   8.92257      1.00  2.267444   .308109
   8.92246   8.92246      1.00  2.266074   .310619
   8.92235   8.92235      1.00  2.263514   .310219
   8.92223   8.92223      1.00  2.250524   .309889
   8.92212   8.92212      1.00  2.264804   .313099
   8.92200   8.92200      1.00  2.261884   .315779
   8.92190   8.92190      1.00  2.265234   .318009
   8.92180   8.92180      1.00  2.264974   .318579
   8.92168   8.92168      1.00  2.261874   .318659
   8.92157   8.92157      1.00  2.264004   .319889
   8.92146   8.92146      1.00  2.265544   .323369
   8.92135   8.92135      1.00  2.263854   .324639
   8.92124   8.92124      1.00  2.262364   .325169
   8.92113   8.92113      1.00  2.261224   .326059
   8.92102   8.92102      1.00  2.261104   .327899
   8.92090   8.92090      1.00  2.264304   .329809
   8.92078   8.92078      1.00  2.266234   .329079
   8.92067   8.92067      1.00  2.247424   .329309
   8.92056   8.92056      1.00  2.263644   .332159
   8.92044   8.92044      1.00  2.262134   .333339
   8.92031   8.92031      1.00  2.263894   .333029
   8.92020   8.92020      1.00  2.265014   .334209
   8.92008   8.92008      1.00  2.261344   .333909
   8.91996   8.91996      1.00  2.263904   .336149
   8.91984   8.91984      1.00  2.262034   .333289
   8.91973   8.91973      1.00  2.260794   .332519
   8.91962   8.91962      1.00  2.260564   .331599
   8.91949   8.91949      1.00  2.260424   .334289
   8.91938   8.91938      1.00  2.260254   .334139
   8.91927   8.91927      1.00  2.261924   .334709
   8.91916   8.91916      1.00  2.257174   .332809
   8.91904   8.91904      1.00  2.259174   .334289
   8.91893   8.91893      1.00  2.261644   .333429
   8.91883   8.91883      1.00  2.260724   .332489
   8.91871   8.91871      1.00  2.262384   .334629
   8.91860   8.91860      1.00  2.261994   .334109
   8.91848   8.91848      1.00  2.261484   .332399
   8.91837   8.91837      1.00  2.263064   .332579
   8.91827   8.91827      1.00  2.263204   .333659
   8.91816   8.91816      1.00  2.260874   .331969
   8.91805   8.91805      1.00  2.260934   .332729
   8.91794   8.91794      1.00  2.261124   .331889
   8.91783   8.91783      1.00  2.264364   .333849
   8.91771   8.91771      1.00  2.264404   .331519
   8.91760   8.91760      1.00  2.258024   .331209
   8.91749   8.91749      1.00  2.253004   .328679
   8.91739   8.91739      1.00  2.259884   .329419
   8.91728   8.91728      1.00  2.262924   .329199
   8.91717   8.91717      1.00  2.261744   .328149
   8.91706   8.91706      1.00  2.259644   .330029
   8.91696   8.91696      1.00  2.262024   .330389
   8.91684   8.91684      1.00  2.263014   .329439
   8.91673   8.91673      1.00  2.261644   .328549
   8.91663   8.91663      1.00  2.262654   .326759
   8.91652   8.91652      1.00  2.260884   .327509
   8.91641   8.91641      1.00  2.260214   .329429
   8.91630   8.91630      1.00  2.259974   .329859
   8.91620   8.91620      1.00  2.262504   .328679
   8.91610   8.91610      1.00  2.248584   .324609
   8.91600   8.91600      1.00  2.260464   .325659
   8.91589   8.91589      1.00  2.263804   .323149
   8.91579   8.91579      1.00  2.262804   .323909
   8.91569   8.91569      1.00  2.262194   .321849
   8.91558   8.91558      1.00  2.262754   .320689
   8.91548   8.91548      1.00  2.259564   .319829
   8.91538   8.91538      1.00  2.263034   .320279
   8.91529   8.91529      1.00  2.262664   .317479
   8.91517   8.91517      1.00  2.261214   .318769
   8.91507   8.91507      1.00  2.259374   .317989
   8.91497   8.91497      1.00  2.259724   .315469
   8.91487   8.91487      1.00  2.261714   .316039
   8.91475   8.91475      1.00  2.262904   .315039
   8.91464   8.91464      1.00  2.261754   .312709
   8.91454   8.91454      1.00  2.260454   .312869
   8.91443   8.91443      1.00  2.249264   .307939
   8.91432   8.91432      1.00  2.259474   .309069
   8.91420   8.91420      1.00  2.264104   .308179
   8.91409   8.91409      1.00  2.261784   .308409
   8.91399   8.91399      1.00  2.259754   .307229
   8.91386   8.91386      1.00  2.261824   .305709
   8.91375   8.91375      1.00  2.262864   .306509
   8.91364   8.91364      1.00  2.260724   .306349
   8.91352   8.91352      1.00  2.262134   .307359
   8.91341   8.91341      1.00  2.261084   .305129
   8.91329   8.91329      1.00  2.257834   .300759
   8.91317   8.91317      1.00  2.261104   .300909
   8.91307   8.91307      1.00  2.258034   .299229
   8.91295   8.91295      1.00  2.260774   .298089
   8.91284   8.91284      1.00  2.249374   .295629
   8.91272   8.91272      1.00  2.253864   .295119
   8.91261   8.91261      1.00  2.263104   .296439
   8.91250   8.91250      1.00  2.262094   .295929
   8.91238   8.91238      1.00  2.262144   .293459
   8.91227   8.91227      1.00  2.263064   .293869
   8.91216   8.91216      1.00  2.259854   .289919
   8.91205   8.91205      1.00  2.258724   .289439
   8.91194   8.91194      1.00  2.261334   .288999
   8.91183   8.91183      1.00  2.261184   .287629
   8.91172   8.91172      1.00  2.258444   .286189
   8.91161   8.91161      1.00  2.259664   .286279
   8.91150   8.91150      1.00  2.257594   .284099
   8.91139   8.91139      1.00  2.262184   .284049
   8.91128   8.91128      1.00  2.249344   .281809
   8.91116   8.91116      1.00  2.260214   .281869
   8.91104   8.91104      1.00  2.260664   .280379
   8.91094   8.91094      1.00  2.258424   .277649
   8.91083   8.91083      1.00  2.258064   .277169
   8.91071   8.91071      1.00  2.259594   .278579
   8.91059   8.91059      1.00  2.261064   .278589
   8.91048   8.91048      1.00  2.262984   .277309
   8.91037   8.91037      1.00  2.260544   .275189
   8.91025   8.91025      1.00  2.260894   .273569
   8.91013   8.91013      1.00  2.257464   .271399
   8.91001   8.91001      1.00  2.259864   .272019
   8.90989   8.90989      1.00  2.263864   .271709
   8.90977   8.90977      1.00  2.261154   .270419
   8.90966   8.90966      1.00  2.259094   .267179
   8.90955   8.90955      1.00  2.245214   .266289
   8.90943   8.90943      1.00  2.260394   .267129
   8.90931   8.90931      1.00  2.261214   .265959
   8.90920   8.90920      1.00  2.260854   .265069
   8.90909   8.90909      1.00  2.261444   .264999
   8.90899   8.90899      1.00  2.258924   .263969
   8.90887   8.90887      1.00  2.259084   .263699
   8.90876   8.90876      1.00  2.258484   .262909
   8.90865   8.90865      1.00  2.260164   .264629
   8.90854   8.90854      1.00  2.255264   .263319
   8.90843   8.90843      1.00  2.260294   .263349
   8.90832   8.90832      1.00  2.260674   .263209
   8.90821   8.90821      1.00  2.262194   .263849
   8.90811   8.90811      1.00  2.260674   .263139
   8.90799   8.90799      1.00  2.248014   .261299
   8.90788   8.90788      1.00  2.258664   .261399
   8.90777   8.90777      1.00  2.260954   .261629
   8.90766   8.90766      1.00  2.259744   .262249
   8.90755   8.90755      1.00  2.259644   .261139
   8.90743   8.90743      1.00  2.261264   .263639
   8.90733   8.90733      1.00  2.259044   .261859
   8.90722   8.90722      1.00  2.259174   .264759
   8.90711   8.90711      1.00  2.260404   .264419
   8.90700   8.90700      1.00  2.258184   .263529
   8.90689   8.90689      1.00  2.259734   .265369
   8.90679   8.90679      1.00  2.259624   .264439
   8.90668   8.90668      1.00  2.256434   .264679
   8.90657   8.90657      1.00  2.253914   .262809
   8.90646   8.90646      1.00  2.253614   .264439
   8.90636   8.90636      1.00  2.259134   .266179
   8.90626   8.90626      1.00  2.258984   .265129
   8.90615   8.90615      1.00  2.258164   .266869
   8.90605   8.90605      1.00  2.259944   .267839
   8.90595   8.90595      1.00  2.261044   .267759
   8.90584   8.90584      1.00  2.260654   .271199
   8.90574   8.90574      1.00  2.259754   .271789
   8.90564   8.90564      1.00  2.259274   .269989
   8.90554   8.90554      1.00  2.257534   .270719
   8.90543   8.90543      1.00  2.258314   .270749
   8.90533   8.90533      1.00  2.257974   .272519
   8.90523   8.90523      1.00  2.255414   .273679
   8.90513   8.90513      1.00  2.249464   .274259
   8.90502   8.90502      1.00  2.258314   .276269
   8.90491   8.90491      1.00  2.260174   .277299
   8.90481   8.90481      1.00  2.258794   .278799
   8.90471   8.90471      1.00  2.259564   .278159
   8.90460   8.90460      1.00  2.260294   .278849
   8.90448   8.90448      1.00  2.258814   .277749
   8.90438   8.90438      1.00  2.257724   .279079
   8.90427   8.90427      1.00  2.256644   .279779
   8.90415   8.90415      1.00  2.256744   .278949
   8.90403   8.90403      1.00  2.258534   .281159
   8.90392   8.90392      1.00  2.260934   .282539
   8.90382   8.90382      1.00  2.260254   .282939
   8.90370   8.90370      1.00  2.242994   .281429
   8.90358   8.90358      1.00  2.258724   .284479
   8.90347   8.90347      1.00  2.257814   .285969
   8.90335   8.90335      1.00  2.256504   .285949
   8.90323   8.90323      1.00  2.257184   .286759
   8.90311   8.90311      1.00  2.257454   .286399
   8.90300   8.90300      1.00  2.258874   .287609
   8.90289   8.90289      1.00  2.257494   .287819
   8.90277   8.90277      1.00  2.255384   .289249
   8.90266   8.90266      1.00  2.259504   .289889
   8.90255   8.90255      1.00  2.258564   .289629
   8.90243   8.90243      1.00  2.256674   .290899
   8.90231   8.90231      1.00  2.256854   .292559
   8.90220   8.90220      1.00  2.255804   .293869
   8.90209   8.90209      1.00  2.243584   .291589
   8.90199   8.90199      1.00  2.256954   .294209
   8.90188   8.90188      1.00  2.253984   .296129
   8.90177   8.90177      1.00  2.256964   .296589
   8.90166   8.90166      1.00  2.255464   .296539
   8.90155   8.90155      1.00  2.258094   .300369
   8.90144   8.90144      1.00  2.259324   .299699
   8.90132   8.90132      1.00  2.259424   .298949
   8.90121   8.90121      1.00  2.259514   .299979
   8.90110   8.90110      1.00  2.252534   .298259
   8.90098   8.90098      1.00  2.256324   .300429
   8.90086   8.90086      1.00  2.253544   .300449
   8.90075   8.90075      1.00  2.255034   .300569
   8.90064   8.90064      1.00  2.257184   .299989
   8.90052   8.90052      1.00  2.240924   .299079
   8.90040   8.90040      1.00  2.255494   .298359
   8.90029   8.90029      1.00  2.256214   .302059
   8.90017   8.90017      1.00  2.255704   .301429
   8.90005   8.90005      1.00  2.260104   .304209
   8.89993   8.89993      1.00  2.256084   .305259
   8.89982   8.89982      1.00  2.256474   .304259
   8.89971   8.89971      1.00  2.253474   .306149
   8.89959   8.89959      1.00  2.255484   .306179
   8.89947   8.89947      1.00  2.253724   .306919
   8.89936   8.89936      1.00  2.253664   .308889
   8.89925   8.89925      1.00  2.255954   .307799
   8.89913   8.89913      1.00  2.252304   .308859
   8.89901   8.89901      1.00  2.256124   .308149
   8.89890   8.89890      1.00  2.252284   .309249
   8.89879   8.89879      1.00  2.249944   .306279
   8.89869   8.89869      1.00  2.254984   .309529
   8.89857   8.89857      1.00  2.251684   .309139
   8.89846   8.89846      1.00  2.254374   .309599
   8.89836   8.89836      1.00  2.253944   .309139
   8.89825   8.89825      1.00  2.253434   .309759
   8.89813   8.89813      1.00  2.255724   .311529
   8.89802   8.89802      1.00  2.253014   .310049
   8.89792   8.89792      1.00  2.259604   .311929
   8.89781   8.89781      1.00  2.253694   .312759
   8.89769   8.89769      1.00  2.253164   .311809
   8.89758   8.89758      1.00  2.255504   .314479
   8.89747   8.89747      1.00  2.254994   .313879
   8.89736   8.89736      1.00  2.255214   .314919
   8.89725   8.89725      1.00  2.253684   .314249
   8.89715   8.89715      1.00  2.243864   .314549
   8.89704   8.89704      1.00  2.253364   .314219
   8.89693   8.89693      1.00  2.255004   .314179
   8.89681   8.89681      1.00  2.251544   .313179
   8.89671   8.89671      1.00  2.259384   .315019
   8.89660   8.89660      1.00  2.257044   .314699
   8.89649   8.89649      1.00  2.254734   .314009
   8.89639   8.89639      1.00  2.253934   .317209
   8.89629   8.89629      1.00  2.250654   .317279
   8.89619   8.89619      1.00  2.250154   .316879
   8.89608   8.89608      1.00  2.253884   .319039
   8.89597   8.89597      1.00  2.254414   .317969
   8.89588   8.89588      1.00  2.252594   .318609
   8.89578   8.89578      1.00  2.245984   .316259
   8.89567   8.89567      1.00  2.251304   .317799
   8.89557   8.89557      1.00  2.254744   .317509
   8.89547   8.89547      1.00  2.255124   .318429
   8.89537   8.89537      1.00  2.255904   .318009
   8.89526   8.89526      1.00  2.255694   .316589
   8.89516   8.89516      1.00  2.252094   .316469
   8.89506   8.89506      1.00  2.252844   .315779
   8.89496   8.89496      1.00  2.254134   .317329
   8.89485   8.89485      1.00  2.252274   .316389
   8.89474   8.89474      1.00  2.251884   .317449
   8.89463   8.89463      1.00  2.254314   .318979
   8.89452   8.89452      1.00  2.257094   .319919
   8.89440   8.89440      1.00  2.252104   .318889
   8.89429   8.89429      1.00  2.252054   .319449
   8.89419   8.89419      1.00  2.242194   .316479
   8.89408   8.89408      1.00  2.250184   .319179
   8.89396   8.89396      1.00  2.252854   .319289
   8.89384   8.89384      1.00  2.252594   .320189
   8.89373   8.89373      1.00  2.253664   .321729
   8.89362   8.89362      1.00  2.251724   .322339
   8.89350   8.89350      1.00  2.256644   .322749
   8.89338   8.89338      1.00  2.253154   .321579
   8.89326   8.89326      1.00  2.253754   .320409
   8.89316   8.89316      1.00  2.252294   .320919
   8.89304   8.89304      1.00  2.250764   .320229
   8.89292   8.89292      1.00  2.251484   .321509
   8.89281   8.89281      1.00  2.252324   .322539
   8.89269   8.89269      1.00  2.252554   .320369
   8.89258   8.89258      1.00  2.237814   .318089
   8.89246   8.89246      1.00  2.251554   .320109
   8.89236   8.89236      1.00  2.253354   .318669
   8.89225   8.89225      1.00  2.250604   .318159
   8.89214   8.89214      1.00  2.253104   .318339
   8.89202   8.89202      1.00  2.252194   .317719
   8.89192   8.89192      1.00  2.251134   .319279
   8.89181   8.89181      1.00  2.251454   .317659
   8.89170   8.89170      1.00  2.250034   .316789
   8.89158   8.89158      1.00  2.250514   .318659
   8.89148   8.89148      1.00  2.249164   .317759
   8.89137   8.89137      1.00  2.251484   .318309
   8.89125   8.89125      1.00  2.251424   .316889
   8.89114   8.89114      1.00  2.252014   .316679
   8.89103   8.89103      1.00  2.249394   .317439
   8.89092   8.89092      1.00  2.244714   .315659
   8.89080   8.89080      1.00  2.255184   .317219
   8.89068   8.89068      1.00  2.252394   .315899
   8.89057   8.89057      1.00  2.249404   .316769
   8.89045   8.89045      1.00  2.251654   .315189
   8.89033   8.89033      1.00  2.247904   .317289
   8.89021   8.89021      1.00  2.249194   .319009
   8.89009   8.89009      1.00  2.251994   .316379
   8.88998   8.88998      1.00  2.250964   .317269
   8.88986   8.88986      1.00  2.250984   .314159
   8.88974   8.88974      1.00  2.253724   .315379
   8.88963   8.88963      1.00  2.248174   .315869
   8.88952   8.88952      1.00  2.252074   .316759
   8.88940   8.88940      1.00  2.239934   .313909
   8.88929   8.88929      1.00  2.250454   .314779
   8.88918   8.88918      1.00  2.252904   .313899
   8.88907   8.88907      1.00  2.250814   .314549
   8.88894   8.88894      1.00  2.250794   .314369
   8.88883   8.88883      1.00  2.250894   .312649
   8.88872   8.88872      1.00  2.250804   .311289
   8.88862   8.88862      1.00  2.254914   .313329
   8.88851   8.88851      1.00  2.254244   .312419
   8.88839   8.88839      1.00  2.250584   .312569
   8.88828   8.88828      1.00  2.251994   .312579
   8.88818   8.88818      1.00  2.250064   .310919
   8.88807   8.88807      1.00  2.251064   .311349
   8.88795   8.88795      1.00  2.242734   .309449
   8.88784   8.88784      1.00  2.250004   .311349
   8.88774   8.88774      1.00  2.251364   .310429
   8.88762   8.88762      1.00  2.251224   .309959
   8.88751   8.88751      1.00  2.250914   .309199
   8.88740   8.88740      1.00  2.255184   .310789
   8.88730   8.88730      1.00  2.254544   .309099
   8.88718   8.88718      1.00  2.253754   .308149
   8.88707   8.88707      1.00  2.253284   .307549
   8.88697   8.88697      1.00  2.247264   .306489
   8.88686   8.88686      1.00  2.251844   .307549
   8.88675   8.88675      1.00  2.254074   .307199
   8.88664   8.88664      1.00  2.251474   .306139
   8.88653   8.88653      1.00  2.251884   .306399
   8.88643   8.88643      1.00  2.235484   .302919
   8.88633   8.88633      1.00  2.250664   .307529
   8.88622   8.88622      1.00  2.252434   .305939
   8.88612   8.88612      1.00  2.252694   .305479
   8.88602   8.88602      1.00  2.253214   .305059
   8.88591   8.88591      1.00  2.247864   .302829
   8.88581   8.88581      1.00  2.248644   .303129
   8.88571   8.88571      1.00  2.251664   .302179
   8.88561   8.88561      1.00  2.249064   .303879
   8.88550   8.88550      1.00  2.251964   .302669
   8.88539   8.88539      1.00  2.252374   .302439
   8.88530   8.88530      1.00  2.248744   .301339
   8.88520   8.88520      1.00  2.252524   .301259
   8.88509   8.88509      1.00  2.237364   .300649
   8.88498   8.88498      1.00  2.250084   .302419
   8.88488   8.88488      1.00  2.251564   .303779
   8.88478   8.88478      1.00  2.251744   .305409
   8.88466   8.88466      1.00  2.250454   .303179
   8.88455   8.88455      1.00  2.250044   .301489
   8.88445   8.88445      1.00  2.250424   .299609
   8.88434   8.88434      1.00  2.252084   .299679
   8.88423   8.88423      1.00  2.250984   .298229
   8.88412   8.88412      1.00  2.249604   .298869
   8.88400   8.88400      1.00  2.251284   .300079
   8.88389   8.88389      1.00  2.245574   .298309
   8.88377   8.88377      1.00  2.249014   .297979
   8.88365   8.88365      1.00  2.250234   .299389
   8.88354   8.88354      1.00  2.235574   .298819
   8.88344   8.88344      1.00  2.247084   .300189
   8.88332   8.88332      1.00  2.250364   .298379
   8.88320   8.88320      1.00  2.250224   .297169
   8.88308   8.88308      1.00  2.251044   .296999
   8.88297   8.88297      1.00  2.250904   .297799
   8.88286   8.88286      1.00  2.251044   .296289
   8.88274   8.88274      1.00  2.251284   .297779
   8.88264   8.88264      1.00  2.250694   .296269
   8.88252   8.88252      1.00  2.249384   .295529
   8.88240   8.88240      1.00  2.250514   .293769
   8.88229   8.88229      1.00  2.249634   .295709
   8.88219   8.88219      1.00  2.249404   .295409
   8.88208   8.88208      1.00  2.247924   .295659
   8.88197   8.88197      1.00  2.238034   .293429
   8.88186   8.88186      1.00  2.248454   .294279
   8.88176   8.88176      1.00  2.247634   .294439
   8.88165   8.88165      1.00  2.250194   .293099
   8.88154   8.88154      1.00  2.250344   .295079
   8.88142   8.88142      1.00  2.248734   .296129
   8.88131   8.88131      1.00  2.249024   .294959
   8.88121   8.88121      1.00  2.246074   .294369
   8.88109   8.88109      1.00  2.250134   .295219
   8.88097   8.88097      1.00  2.248934   .294599
   8.88087   8.88087      1.00  2.250184   .294539
   8.88076   8.88076      1.00  2.250474   .293979
   8.88064   8.88064      1.00  2.248854   .295089
   8.88052   8.88052      1.00  2.248044   .294659
   8.88041   8.88041      1.00  2.235694   .292589
   8.88030   8.88030      1.00  2.250474   .295609
   8.88017   8.88017      1.00  2.246174   .294579
   8.88005   8.88005      1.00  2.248724   .294389
   8.87994   8.87994      1.00  2.246354   .295409
   8.87982   8.87982      1.00  2.246504   .296239
   8.87970   8.87970      1.00  2.247014   .295609
   8.87958   8.87958      1.00  2.246574   .295879
   8.87948   8.87948      1.00  2.249514   .295899
   8.87936   8.87936      1.00  2.245734   .295739
   8.87924   8.87924      1.00  2.248574   .295539
   8.87913   8.87913      1.00  2.244214   .297029
   8.87901   8.87901      1.00  2.247104   .295859
   8.87891   8.87891      1.00  2.247714   .295249
   8.87880   8.87880      1.00  2.236264   .296269
   8.87868   8.87868      1.00  2.249034   .298549
   8.87857   8.87857      1.00  2.247214   .298799
   8.87847   8.87847      1.00  2.248494   .298939
   8.87835   8.87835      1.00  2.246684   .298299
   8.87824   8.87824      1.00  2.247564   .298579
   8.87813   8.87813      1.00  2.248924   .297909
   8.87802   8.87802      1.00  2.245954   .299979
   8.87791   8.87791      1.00  2.247094   .298169
   8.87780   8.87780      1.00  2.244314   .297189
   8.87769   8.87769      1.00  2.246044   .298329
   8.87759   8.87759      1.00  2.247864   .299119
   8.87747   8.87747      1.00  2.247344   .300079
   8.87736   8.87736      1.00  2.248434   .300409
   8.87725   8.87725      1.00  2.231354   .298259
   8.87715   8.87715      1.00  2.243014   .300799
   8.87703   8.87703      1.00  2.249604   .300469
   8.87692   8.87692      1.00  2.245354   .300549
   8.87682   8.87682      1.00  2.248684   .301399
   8.87671   8.87671      1.00  2.245214   .302439
   8.87660   8.87660      1.00  2.246474   .302969
   8.87649   8.87649      1.00  2.245954   .303509
   8.87639   8.87639      1.00  2.245584   .302879
   8.87628   8.87628      1.00  2.242794   .304109
   8.87618   8.87618      1.00  2.244674   .304369
   8.87607   8.87607      1.00  2.246694   .305019
   8.87597   8.87597      1.00  2.244434   .303779
   8.87587   8.87587      1.00  2.242564   .304379
   8.87576   8.87576      1.00  2.240974   .304319
   8.87566   8.87566      1.00  2.245914   .304209
   8.87556   8.87556      1.00  2.244734   .304239
   8.87546   8.87546      1.00  2.244734   .304799
   8.87536   8.87536      1.00  2.243904   .306079
   8.87525   8.87525      1.00  2.243974   .307309
   8.87515   8.87515      1.00  2.244994   .308609
   8.87505   8.87505      1.00  2.243864   .308889
   8.87494   8.87494      1.00  2.244564   .308349
   8.87483   8.87483      1.00  2.244014   .307439
   8.87472   8.87472      1.00  2.242634   .307849
   8.87461   8.87461      1.00  2.247574   .307339
   8.87450   8.87450      1.00  2.244344   .308119
   8.87439   8.87439      1.00  2.232394   .306059
   8.87429   8.87429      1.00  2.241014   .309549
   8.87417   8.87417      1.00  2.245494   .310659
   8.87405   8.87405      1.00  2.243894   .309419
   8.87394   8.87394      1.00  2.242814   .308919
   8.87384   8.87384      1.00  2.242574   .308469
   8.87372   8.87372      1.00  2.244034   .310849
   8.87360   8.87360      1.00  2.240794   .309809
   8.87348   8.87348      1.00  2.245584   .313499
   8.87337   8.87337      1.00  2.242494   .313049
   8.87326   8.87326      1.00  2.240664   .312289
   8.87313   8.87313      1.00  2.242734   .313219
   8.87301   8.87301      1.00  2.242114   .313049
   8.87290   8.87290      1.00  2.242944   .312029
   8.87279   8.87279      1.00  2.231354   .310549
   8.87268   8.87268      1.00  2.240724   .313179
   8.87256   8.87256      1.00  2.242854   .314109
   8.87245   8.87245      1.00  2.241794   .313089
   8.87233   8.87233      1.00  2.240624   .313919
   8.87222   8.87222      1.00  2.242864   .313799
   8.87211   8.87211      1.00  2.239114   .315339
   8.87200   8.87200      1.00  2.242874   .315529
   8.87190   8.87190      1.00  2.243314   .317609
   8.87178   8.87178      1.00  2.240174   .318909
   8.87167   8.87167      1.00  2.240424   .317449
   8.87156   8.87156      1.00  2.241364   .319499
   8.87145   8.87145      1.00  2.242134   .318699
   8.87134   8.87134      1.00  2.239924   .316699
   8.87122   8.87122      1.00  2.238704   .319159
   8.87111   8.87111      1.00  2.241654   .318089
   8.87100   8.87100      1.00  2.227254   .316649
   8.87089   8.87089      1.00  2.239634   .317309
   8.87077   8.87077      1.00  2.239104   .317599
   8.87066   8.87066      1.00  2.240804   .319149
   8.87055   8.87055      1.00  2.241174   .319189
   8.87042   8.87042      1.00  2.240514   .317399
   8.87030   8.87030      1.00  2.242724   .319329
   8.87019   8.87019      1.00  2.244064   .320189
   8.87007   8.87007      1.00  2.239854   .319239
   8.86995   8.86995      1.00  2.240994   .320429
   8.86983   8.86983      1.00  2.239884   .320269
   8.86971   8.86971      1.00  2.240894   .322939
   8.86960   8.86960      1.00  2.242214   .321639
   8.86948   8.86948      1.00  2.225614   .317869
   8.86936   8.86936      1.00  2.240544   .323529
   8.86925   8.86925      1.00  2.241824   .324739
   8.86914   8.86914      1.00  2.238204   .323729
   8.86903   8.86903      1.00  2.240444   .323689
   8.86892   8.86892      1.00  2.240714   .323829
   8.86881   8.86881      1.00  2.240074   .322869
   8.86870   8.86870      1.00  2.242024   .322959
   8.86858   8.86858      1.00  2.239904   .323699
   8.86847   8.86847      1.00  2.239094   .322899
   8.86837   8.86837      1.00  2.242704   .322599
   8.86827   8.86827      1.00  2.242264   .324339
   8.86815   8.86815      1.00  2.242354   .322609
   8.86803   8.86803      1.00  2.232084   .321869
   8.86792   8.86792      1.00  2.236344   .323209
   8.86782   8.86782      1.00  2.242974   .324729
   8.86770   8.86770      1.00  2.241964   .325819
   8.86759   8.86759      1.00  2.241664   .324169
   8.86748   8.86748      1.00  2.244234   .325819
   8.86738   8.86738      1.00  2.240864   .325279
   8.86727   8.86727      1.00  2.240484   .325879
   8.86715   8.86715      1.00  2.241994   .325199
   8.86705   8.86705      1.00  2.239594   .326219
   8.86694   8.86694      1.00  2.238944   .326419
   8.86683   8.86683      1.00  2.240054   .327169
   8.86672   8.86672      1.00  2.242834   .328269
   8.86661   8.86661      1.00  2.238934   .326839
   8.86651   8.86651      1.00  2.224114   .328219
   8.86640   8.86640      1.00  2.237604   .329779
   8.86630   8.86630      1.00  2.242274   .329279
   8.86619   8.86619      1.00  2.242134   .328879
   8.86609   8.86609      1.00  2.240184   .329059
   8.86599   8.86599      1.00  2.241004   .330259
   8.86588   8.86588      1.00  2.242884   .329229
   8.86578   8.86578      1.00  2.239314   .329359
   8.86567   8.86567      1.00  2.241954   .329209
   8.86557   8.86557      1.00  2.238904   .330549
   8.86546   8.86546      1.00  2.239954   .330179
   8.86537   8.86537      1.00  2.243274   .331199
   8.86527   8.86527      1.00  2.239794   .331999
   8.86516   8.86516      1.00  2.238574   .330929
   8.86506   8.86506      1.00  2.228024   .329779
   8.86496   8.86496      1.00  2.239394   .331649
   8.86485   8.86485      1.00  2.240104   .329279
   8.86473   8.86473      1.00  2.241754   .330519
   8.86462   8.86462      1.00  2.236374   .329269
   8.86452   8.86452      1.00  2.239014   .329519
   8.86442   8.86442      1.00  2.241484   .331809
   8.86430   8.86430      1.00  2.239884   .332379
   8.86418   8.86418      1.00  2.238644   .333259
   8.86408   8.86408      1.00  2.238244   .330529
   8.86397   8.86397      1.00  2.238684   .330219
   8.86385   8.86385      1.00  2.240724   .330479
   8.86373   8.86373      1.00  2.238854   .328959
   8.86361   8.86361      1.00  2.231334   .328119
   8.86349   8.86349      1.00  2.234244   .329979
   8.86338   8.86338      1.00  2.239534   .330189
   8.86326   8.86326      1.00  2.240604   .333479
   8.86315   8.86315      1.00  2.238484   .332459
   8.86304   8.86304      1.00  2.238534   .331719
   8.86292   8.86292      1.00  2.238084   .332039
   8.86280   8.86280      1.00  2.237414   .330999
   8.86269   8.86269      1.00  2.238634   .331599
   8.86258   8.86258      1.00  2.236644   .330599
   8.86246   8.86246      1.00  2.238224   .332029
   8.86235   8.86235      1.00  2.238634   .331209
   8.86225   8.86225      1.00  2.238564   .332989
   8.86213   8.86213      1.00  2.238444   .332259
   8.86202   8.86202      1.00  2.238044   .332309
   8.86191   8.86191      1.00  2.238234   .332289
   8.86180   8.86180      1.00  2.220994   .329519
   8.86169   8.86169      1.00  2.235294   .330019
   8.86158   8.86158      1.00  2.238674   .331039
   8.86147   8.86147      1.00  2.236764   .332289
   8.86136   8.86136      1.00  2.239114   .332619
   8.86124   8.86124      1.00  2.237334   .331769
   8.86113   8.86113      1.00  2.237204   .332829
   8.86102   8.86102      1.00  2.237404   .337299
   8.86091   8.86091      1.00  2.238994   .336249
   8.86079   8.86079      1.00  2.237324   .336439
   8.86067   8.86067      1.00  2.236064   .335529
   8.86056   8.86056      1.00  2.236914   .336409
   8.86044   8.86044      1.00  2.236164   .332429
   8.86033   8.86033      1.00  2.221444   .331479
   8.86020   8.86020      1.00  2.235694   .334499
   8.86008   8.86008      1.00  2.237844   .332829
   8.85996   8.85996      1.00  2.237514   .332839
   8.85985   8.85985      1.00  2.239114   .333109
   8.85973   8.85973      1.00  2.234654   .332999
   8.85961   8.85961      1.00  2.238914   .335989
   8.85951   8.85951      1.00  2.235884   .336099
   8.85940   8.85940      1.00  2.237364   .334719
   8.85928   8.85928      1.00  2.233754   .334319
   8.85916   8.85916      1.00  2.233094   .333759
   8.85905   8.85905      1.00  2.236354   .335669
   8.85894   8.85894      1.00  2.236094   .337739
   8.85883   8.85883      1.00  2.234534   .338489
   8.85872   8.85872      1.00  2.221784   .334919
   8.85861   8.85861      1.00  2.235494   .334739
   8.85850   8.85850      1.00  2.235404   .334089
   8.85838   8.85838      1.00  2.234384   .335119
   8.85827   8.85827      1.00  2.234034   .337379
   8.85816   8.85816      1.00  2.234434   .337919
   8.85806   8.85806      1.00  2.234644   .335279
   8.85794   8.85794      1.00  2.235364   .337729
   8.85783   8.85783      1.00  2.235634   .336909
   8.85772   8.85772      1.00  2.234594   .334209
   8.85762   8.85762      1.00  2.236824   .335469
   8.85751   8.85751      1.00  2.234984   .335219
   8.85739   8.85739      1.00  2.233484   .334529
   8.85728   8.85728      1.00  2.221374   .332669
   8.85718   8.85718      1.00  2.231144   .333989
   8.85706   8.85706      1.00  2.235024   .332699
   8.85695   8.85695      1.00  2.234194   .333069
   8.85685   8.85685      1.00  2.232544   .334859
   8.85674   8.85674      1.00  2.233834   .334099
   8.85663   8.85663      1.00  2.233294   .334399
   8.85652   8.85652      1.00  2.233234   .332179
   8.85642   8.85642      1.00  2.232374   .332129
   8.85632   8.85632      1.00  2.231554   .331879
   8.85621   8.85621      1.00  2.231424   .333359
   8.85611   8.85611      1.00  2.232964   .333679
   8.85601   8.85601      1.00  2.230134   .332439
   8.85591   8.85591      1.00  2.231884   .333119
   8.85580   8.85580      1.00  2.227464   .331609
   8.85569   8.85569      1.00  2.227984   .331209
   8.85559   8.85559      1.00  2.235044   .333389
   8.85550   8.85550      1.00  2.230394   .334309
   8.85540   8.85540      1.00  2.231454   .335029
   8.85529   8.85529      1.00  2.231854   .333209
   8.85519   8.85519      1.00  2.230954   .332079
   8.85509   8.85509      1.00  2.232244   .332509
   8.85498   8.85498      1.00  2.232974   .334139
   8.85487   8.85487      1.00  2.228084   .332349
   8.85477   8.85477      1.00  2.230924   .331979
   8.85466   8.85466      1.00  2.228634   .331489
   8.85455   8.85455      1.00  2.229884   .333269
   8.85444   8.85444      1.00  2.227224   .331089
   8.85433   8.85433      1.00  2.213654   .329129
   8.85423   8.85423      1.00  2.229284   .331679
   8.85411   8.85411      1.00  2.229244   .333199
   8.85400   8.85400      1.00  2.227964   .332329
   8.85388   8.85388      1.00  2.232364   .333059
   8.85377   8.85377      1.00  2.229544   .333449
   8.85365   8.85365      1.00  2.230694   .333829
   8.85353   8.85353      1.00  2.227934   .333079
   8.85342   8.85342      1.00  2.226964   .333089
   8.85330   8.85330      1.00  2.228594   .334079
   8.85319   8.85319      1.00  2.227164   .333759
   8.85306   8.85306      1.00  2.225704   .334549
   8.85296   8.85296      1.00  2.228794   .332409
   8.85284   8.85284      1.00  2.229604   .331539
   8.85272   8.85272      1.00  2.228284   .330579
   8.85261   8.85261      1.00  2.214314   .329099
   8.85249   8.85249      1.00  2.226384   .332599
   8.85239   8.85239      1.00  2.228334   .332939
   8.85227   8.85227      1.00  2.225984   .332669
   8.85215   8.85215      1.00  2.228154   .332719
   8.85205   8.85205      1.00  2.228194   .332649
   8.85194   8.85194      1.00  2.226254   .331829
   8.85183   8.85183      1.00  2.225244   .331539
   8.85172   8.85172      1.00  2.227354   .334029
   8.85161   8.85161      1.00  2.226684   .334459
   8.85151   8.85151      1.00  2.226934   .333559
   8.85139   8.85139      1.00  2.228624   .333269
   8.85127   8.85127      1.00  2.225614   .330749
   8.85117   8.85117      1.00  2.223974   .330639
   8.85105   8.85105      1.00  2.216264   .330309
   8.85094   8.85094      1.00  2.224124   .334639
   8.85082   8.85082      1.00  2.225914   .335629
   8.85071   8.85071      1.00  2.228774   .334439
   8.85060   8.85060      1.00  2.227484   .334789
   8.85048   8.85048      1.00  2.224484   .332959
   8.85035   8.85035      1.00  2.224644   .332079
   8.85023   8.85023      1.00  2.227724   .331869
   8.85012   8.85012      1.00  2.223744   .331939
   8.85000   8.85000      1.00  2.224854   .331319
   8.84988   8.84988      1.00  2.225794   .329969
   8.84977   8.84977      1.00  2.223654   .330609
   8.84966   8.84966      1.00  2.218544   .328699
   8.84953   8.84953      1.00  2.225484   .329319
   8.84942   8.84942      1.00  2.211584   .327019
   8.84930   8.84930      1.00  2.224494   .329779
   8.84919   8.84919      1.00  2.227954   .329559
   8.84908   8.84908      1.00  2.224034   .329179
   8.84896   8.84896      1.00  2.226144   .328549
   8.84885   8.84885      1.00  2.224184   .331749
   8.84874   8.84874      1.00  2.223384   .328459
   8.84863   8.84863      1.00  2.224054   .330009
   8.84852   8.84852      1.00  2.222334   .328449
   8.84841   8.84841      1.00  2.222544   .329269
   8.84831   8.84831      1.00  2.224304   .330979
   8.84819   8.84819      1.00  2.225894   .330599
   8.84808   8.84808      1.00  2.224794   .331979
   8.84797   8.84797      1.00  2.225264   .331999
   8.84786   8.84786      1.00  2.208704   .328269
   8.84774   8.84774      1.00  2.222824   .330209
   8.84763   8.84763      1.00  2.223884   .329329
   8.84752   8.84752      1.00  2.222564   .328189
   8.84741   8.84741      1.00  2.227664   .328799
   8.84730   8.84730      1.00  2.222834   .328339
   8.84720   8.84720      1.00  2.222164   .327569
   8.84709   8.84709      1.00  2.223214   .330129
   8.84698   8.84698      1.00  2.225294   .330659
   8.84686   8.84686      1.00  2.226564   .331459
   8.84675   8.84675      1.00  2.224854   .331729
   8.84665   8.84665      1.00  2.221524   .330949
   8.84655   8.84655      1.00  2.224004   .331379
   8.84644   8.84644      1.00  2.221364   .330899
   8.84633   8.84633      1.00  2.221444   .328719
   8.84623   8.84623      1.00  2.217544   .327279
   8.84613   8.84613      1.00  2.219244   .330129
   8.84602   8.84602      1.00  2.224064   .330159
   8.84592   8.84592      1.00  2.223294   .329469
   8.84582   8.84582      1.00  2.225514   .329689
   8.84571   8.84571      1.00  2.220234   .330329
   8.84561   8.84561      1.00  2.219914   .330399
   8.84551   8.84551      1.00  2.223804   .333029
   8.84541   8.84541      1.00  2.224084   .331749
   8.84530   8.84530      1.00  2.223304   .331739
   8.84519   8.84519      1.00  2.222344   .333809
   8.84509   8.84509      1.00  2.225214   .333749
   8.84499   8.84499      1.00  2.219304   .333539
   8.84489   8.84489      1.00  2.219354   .331299
   8.84477   8.84477      1.00  2.219574   .330299
   8.84466   8.84466      1.00  2.225124   .332659
   8.84456   8.84456      1.00  2.223544   .334959
   8.84445   8.84445      1.00  2.219894   .331269
   8.84434   8.84434      1.00  2.221564   .331129
   8.84423   8.84423      1.00  2.220074   .331959
   8.84412   8.84412      1.00  2.225594   .332169
   8.84401   8.84401      1.00  2.220754   .330779
   8.84389   8.84389      1.00  2.221804   .331749
   8.84377   8.84377      1.00  2.218524   .332809
   8.84366   8.84366      1.00  2.220114   .332729
   8.84354   8.84354      1.00  2.224514   .333369
   8.84342   8.84342      1.00  2.220954   .334379
   8.84330   8.84330      1.00  2.214254   .334469
   8.84320   8.84320      1.00  2.220344   .334729
   8.84308   8.84308      1.00  2.220914   .335439
   8.84296   8.84296      1.00  2.222154   .334109
   8.84285   8.84285      1.00  2.221164   .332589
   8.84273   8.84273      1.00  2.226454   .333769
   8.84262   8.84262      1.00  2.223644   .333309
   8.84250   8.84250      1.00  2.223484   .333109
   8.84238   8.84238      1.00  2.220444   .334419
   8.84228   8.84228      1.00  2.218394   .333259
   8.84217   8.84217      1.00  2.223044   .336819
   8.84205   8.84205      1.00  2.222184   .334809
   8.84194   8.84194      1.00  2.222534   .333949
   8.84184   8.84184      1.00  2.211724   .333249
   8.84173   8.84173      1.00  2.216424   .334279
   8.84162   8.84162      1.00  2.219384   .334059
   8.84150   8.84150      1.00  2.220074   .336039
   8.84139   8.84139      1.00  2.221934   .336949
   8.84128   8.84128      1.00  2.222314   .338289
   8.84117   8.84117      1.00  2.221764   .337409
   8.84105   8.84105      1.00  2.220144   .337939
   8.84094   8.84094      1.00  2.222634   .339939
   8.84083   8.84083      1.00  2.220454   .337879
   8.84071   8.84071      1.00  2.220614   .339849
   8.84059   8.84059      1.00  2.224024   .337409
   8.84048   8.84048      1.00  2.219594   .337709
   8.84037   8.84037      1.00  2.221554   .336579
   8.84024   8.84024      1.00  2.216074   .334699
   8.84012   8.84012      1.00  2.215554   .337249
   8.84000   8.84000      1.00  2.221894   .336079
   8.83989   8.83989      1.00  2.222324   .337689
   8.83977   8.83977      1.00  2.219784   .337059
   8.83965   8.83965      1.00  2.221474   .336169
   8.83954   8.83954      1.00  2.219084   .338649
   8.83943   8.83943      1.00  2.220384   .339319
   8.83931   8.83931      1.00  2.221794   .338409
   8.83919   8.83919      1.00  2.219594   .340339
   8.83908   8.83908      1.00  2.219154   .340359
   8.83897   8.83897      1.00  2.220834   .338469
   8.83885   8.83885      1.00  2.221474   .339219
   8.83874   8.83874      1.00  2.222874   .340399
   8.83864   8.83864      1.00  2.219474   .338799
   8.83853   8.83853      1.00  2.207324   .335959
   8.83841   8.83841      1.00  2.221824   .340119
   8.83831   8.83831      1.00  2.218454   .340339
   8.83820   8.83820      1.00  2.222864   .340819
   8.83809   8.83809      1.00  2.218804   .339689
   8.83797   8.83797      1.00  2.221644   .340349
   8.83786   8.83786      1.00  2.223284   .341439
   8.83775   8.83775      1.00  2.219944   .342339
   8.83764   8.83764      1.00  2.224854   .340869
   8.83753   8.83753      1.00  2.220624   .341689
   8.83742   8.83742      1.00  2.220874   .342299
   8.83732   8.83732      1.00  2.220224   .343439
   8.83721   8.83721      1.00  2.221664   .342279
   8.83709   8.83709      1.00  2.220564   .342509
   8.83698   8.83698      1.00  2.221654   .343179
   8.83687   8.83687      1.00  2.208824   .342759
   8.83677   8.83677      1.00  2.221904   .345349
   8.83666   8.83666      1.00  2.224614   .347689
   8.83655   8.83655      1.00  2.224514   .346299
   8.83645   8.83645      1.00  2.221664   .346869
   8.83634   8.83634      1.00  2.222644   .347449
   8.83623   8.83623      1.00  2.220694   .346819
   8.83613   8.83613      1.00  2.222174   .346999
   8.83603   8.83603      1.00  2.222464   .347759
   8.83593   8.83593      1.00  2.221204   .347259
   8.83582   8.83582      1.00  2.221754   .347059
   8.83572   8.83572      1.00  2.219094   .347399
   8.83562   8.83562      1.00  2.221774   .346789
   8.83552   8.83552      1.00  2.223754   .347399
   8.83541   8.83541      1.00  2.206374   .347059
   8.83531   8.83531      1.00  2.220294   .348949
   8.83521   8.83521      1.00  2.220474   .349839
   8.83510   8.83510      1.00  2.220784   .349679
   8.83500   8.83500      1.00  2.220404   .349139
   8.83489   8.83489      1.00  2.222954   .349119
   8.83478   8.83478      1.00  2.220804   .346849
   8.83468   8.83468      1.00  2.220474   .348139
   8.83457   8.83457      1.00  2.222224   .348349
   8.83446   8.83446      1.00  2.219044   .346879
   8.83435   8.83435      1.00  2.220114   .348719
   8.83424   8.83424      1.00  2.223084   .348499
   8.83413   8.83413      1.00  2.221874   .348089
   8.83401   8.83401      1.00  2.220554   .347099
   8.83390   8.83390      1.00  2.208034   .346389
   8.83379   8.83379      1.00  2.216214   .347559
   8.83367   8.83367      1.00  2.217434   .349529
   8.83355   8.83355      1.00  2.217254   .348999
   8.83344   8.83344      1.00  2.218514   .350399
   8.83332   8.83332      1.00  2.221944   .349669
   8.83320   8.83320      1.00  2.218094   .350139
   8.83308   8.83308      1.00  2.219674   .349359
   8.83297   8.83297      1.00  2.218344   .349999
   8.83286   8.83286      1.00  2.219134   .350109
   8.83275   8.83275      1.00  2.219864   .351099
   8.83263   8.83263      1.00  2.219534   .351169
   8.83252   8.83252      1.00  2.217764   .353279
   8.83241   8.83241      1.00  2.221114   .353019
   8.83229   8.83229      1.00  2.217284   .352999
   8.83217   8.83217      1.00  2.202564   .349969
   8.83207   8.83207      1.00  2.219144   .352929
   8.83196   8.83196      1.00  2.221334   .353059
   8.83185   8.83185      1.00  2.218204   .354629
   8.83174   8.83174      1.00  2.218004   .352859
   8.83163   8.83163      1.00  2.216454   .353939
   8.83152   8.83152      1.00  2.218184   .355639
   8.83141   8.83141      1.00  2.217414   .354489
   8.83129   8.83129      1.00  2.217624   .354099
   8.83118   8.83118      1.00  2.216984   .354809
   8.83107   8.83107      1.00  2.215924   .354279
   8.83096   8.83096      1.00  2.216444   .352789
   8.83084   8.83084      1.00  2.218094   .353349
   8.83073   8.83073      1.00  2.220214   .355799
   8.83061   8.83061      1.00  2.217424   .353989
   8.83050   8.83050      1.00  2.205854   .352889
   8.83038   8.83038      1.00  2.216564   .356239
   8.83026   8.83026      1.00  2.218024   .356429
   8.83015   8.83015      1.00  2.218524   .357349
   8.83002   8.83002      1.00  2.217994   .355089
   8.82990   8.82990      1.00  2.218294   .355519
   8.82979   8.82979      1.00  2.217874   .356639
   8.82967   8.82967      1.00  2.216924   .355879
   8.82955   8.82955      1.00  2.219744   .358299
   8.82944   8.82944      1.00  2.215754   .357659
   8.82934   8.82934      1.00  2.217154   .358699
   8.82922   8.82922      1.00  2.216004   .358709
   8.82910   8.82910      1.00  2.217684   .358559
   8.82898   8.82898      1.00  2.210794   .356249
   8.82888   8.82888      1.00  2.210924   .356359
   8.82877   8.82877      1.00  2.217344   .356899
   8.82866   8.82866      1.00  2.215954   .354989
   8.82855   8.82855      1.00  2.217624   .354979
   8.82844   8.82844      1.00  2.219014   .356549
   8.82833   8.82833      1.00  2.217874   .357759
   8.82822   8.82822      1.00  2.217784   .355849
   8.82810   8.82810      1.00  2.218334   .356869
   8.82800   8.82800      1.00  2.217874   .357339
   8.82789   8.82789      1.00  2.217014   .358699
   8.82777   8.82777      1.00  2.217034   .356699
   8.82766   8.82766      1.00  2.219324   .356729
   8.82756   8.82756      1.00  2.218864   .357029
   8.82745   8.82745      1.00  2.204564   .355909
   8.82734   8.82734      1.00  2.216314   .357059
   8.82723   8.82723      1.00  2.219414   .359919
   8.82712   8.82712      1.00  2.220794   .359779
   8.82701   8.82701      1.00  2.216314   .357159
   8.82690   8.82690      1.00  2.215584   .356269
   8.82679   8.82679      1.00  2.213064   .358309
   8.82669   8.82669      1.00  2.219484   .358619
   8.82658   8.82658      1.00  2.218814   .357459
   8.82647   8.82647      1.00  2.215084   .356789
   8.82637   8.82637      1.00  2.218844   .358269
   8.82627   8.82627      1.00  2.214594   .359049
   8.82617   8.82617      1.00  2.217644   .358209
   8.82606   8.82606      1.00  2.218824   .359159
   8.82595   8.82595      1.00  2.203874   .354619
   8.82585   8.82585      1.00  2.216114   .359909
   8.82575   8.82575      1.00  2.214344   .359009
   8.82564   8.82564      1.00  2.215704   .361159
   8.82554   8.82554      1.00  2.216454   .361589
   8.82544   8.82544      1.00  2.216674   .361449
   8.82534   8.82534      1.00  2.216834   .362359
   8.82523   8.82523      1.00  2.216284   .362329
   8.82513   8.82513      1.00  2.215414   .362299
   8.82503   8.82503      1.00  2.215964   .362879
   8.82492   8.82492      1.00  2.215764   .363399
   8.82481   8.82481      1.00  2.216224   .361409
   8.82471   8.82471      1.00  2.215414   .361469
   8.82460   8.82460      1.00  2.206124   .359349
   8.82449   8.82449      1.00  2.211684   .359339
   8.82438   8.82438      1.00  2.217644   .360189
   8.82427   8.82427      1.00  2.214644   .359729
   8.82415   8.82415      1.00  2.216834   .361579
   8.82404   8.82404      1.00  2.215584   .361869
   8.82393   8.82393      1.00  2.214784   .358979
   8.82382   8.82382      1.00  2.217014   .360079
   8.82370   8.82370      1.00  2.218454   .362549
   8.82358   8.82358      1.00  2.214044   .360339
   8.82346   8.82346      1.00  2.215884   .362749
   8.82334   8.82334      1.00  2.214824   .361619
   8.82323   8.82323      1.00  2.213794   .362009
   8.82312   8.82312      1.00  2.211984   .361069
   8.82300   8.82300      1.00  2.200074   .357509
   8.82288   8.82288      1.00  2.216144   .362069
   8.82277   8.82277      1.00  2.217884   .361529
   8.82266   8.82266      1.00  2.214364   .361009
   8.82254   8.82254      1.00  2.212644   .360869
   8.82243   8.82243      1.00  2.213594   .360189
   8.82232   8.82232      1.00  2.214064   .359829
   8.82221   8.82221      1.00  2.215554   .358549
   8.82210   8.82210      1.00  2.213104   .360119
   8.82198   8.82198      1.00  2.213644   .360189
   8.82188   8.82188      1.00  2.213874   .359629
   8.82177   8.82177      1.00  2.215284   .362189
   8.82166   8.82166      1.00  2.210554   .360349
   8.82154   8.82154      1.00  2.200064   .358509
   8.82143   8.82143      1.00  2.215304   .360979
   8.82132   8.82132      1.00  2.215254   .361219
   8.82121   8.82121      1.00  2.213984   .358839
   8.82109   8.82109      1.00  2.212084   .360509
   8.82098   8.82098      1.00  2.211174   .360149
   8.82087   8.82087      1.00  2.210254   .359829
   8.82075   8.82075      1.00  2.213584   .360889
   8.82063   8.82063      1.00  2.210284   .359539
   8.82052   8.82052      1.00  2.213234   .360209
   8.82040   8.82040      1.00  2.211254   .360529
   8.82028   8.82028      1.00  2.214294   .361289
   8.82016   8.82016      1.00  2.214934   .361989
   8.82004   8.82004      1.00  2.211754   .361429
   8.81993   8.81993      1.00  2.199854   .356929
   8.81981   8.81981      1.00  2.207924   .358399
   8.81969   8.81969      1.00  2.212524   .360149
   8.81957   8.81957      1.00  2.213574   .361339
   8.81946   8.81946      1.00  2.213044   .360209
   8.81935   8.81935      1.00  2.211894   .361799
   8.81923   8.81923      1.00  2.213644   .361069
   8.81911   8.81911      1.00  2.212674   .360139
   8.81901   8.81901      1.00  2.212964   .360919
   8.81889   8.81889      1.00  2.211004   .361499
   8.81877   8.81877      1.00  2.211584   .361889
   8.81867   8.81867      1.00  2.209604   .361489
   8.81856   8.81856      1.00  2.209994   .359629
   8.81844   8.81844      1.00  2.208234   .360709
   8.81834   8.81834      1.00  2.194514   .358369
   8.81823   8.81823      1.00  2.210254   .360299
   8.81811   8.81811      1.00  2.211024   .361789
   8.81800   8.81800      1.00  2.213644   .361069
   8.81789   8.81789      1.00  2.212774   .362619
   8.81778   8.81778      1.00  2.210754   .362459
   8.81768   8.81768      1.00  2.211034   .362699
   8.81757   8.81757      1.00  2.211984   .362629
   8.81745   8.81745      1.00  2.213034   .361459
   8.81734   8.81734      1.00  2.208714   .361409
   8.81728   8.81728      1.00  2.211304   .361859
