# Supplementary material for: Direct Observation of Palladium Leaching from Pd/C by a Simple Method: X-ray Absorption Spectroscopy of Heterogeneous Mixtures
Source: ACS Omega. 2023 Jun 7;8(24):21787–92. doi: 10.1021/acsomega.3c01343 (PMC10286095; doi:10.1021/acsomega.3c01343)
Supplement: Supplementary file 2 — ao3c01343_si_002.zip [file ao3c01343_si_002.zip › Figure 7,8/22_RK_AirOx_25C_05N_slow_HCl_30min_49.qd]

  9809     KEK-PF   NW10A
 _slow_HCl_30min 20.12.12 7:15: - 20.12.12 7:16: Serial#KEKPF-NW10A_047969
 22_RK_AirOx_25C_05N_slow_HCl_30min                                              
 Ring :   6.5 GeV    50.0 mA -   50.0 mA
 Mono :   Si(311)       D=  1.63747 A    Initial angle=  9.00022 deg
 NW10A     Transmission( 2)   Repetition= 49     Points= 1654
 Param file : QXAFS(SYNC)     angle axis (*)     Block =    1

 Block      Init-Ang  Final-Ang     Step/deg     Time/s       Num
     1        9.00022   8.81728          ***       1.00      1654
 Ortec(-1)     NDCH = 3
  Angle(c)  Angle(o)    time/s         2         3
      Mode         0         0         1         2
    Offset         0         0    .00492    .00311
   9.00022   9.00022      1.00  2.291434  2.052529
   9.00013   9.00013      1.00  2.294604  2.061429
   9.00002   9.00002      1.00  2.298104  2.061999
   8.99990   8.99990      1.00  2.300444  2.063219
   8.99980   8.99980      1.00  2.307544  2.067379
   8.99968   8.99968      1.00  2.307884  2.071859
   8.99956   8.99956      1.00  2.306834  2.071639
   8.99944   8.99944      1.00  2.303934  2.068209
   8.99934   8.99934      1.00  2.297924  2.064949
   8.99923   8.99923      1.00  2.307654  2.072649
   8.99912   8.99912      1.00  2.306834  2.071119
   8.99901   8.99901      1.00  2.310414  2.072559
   8.99890   8.99890      1.00  2.309234  2.074419
   8.99880   8.99880      1.00  2.309974  2.075359
   8.99869   8.99869      1.00  2.309554  2.071599
   8.99858   8.99858      1.00  2.308554  2.073169
   8.99847   8.99847      1.00  2.311054  2.075169
   8.99836   8.99836      1.00  2.308034  2.072749
   8.99825   8.99825      1.00  2.309764  2.075749
   8.99814   8.99814      1.00  2.307274  2.074789
   8.99803   8.99803      1.00  2.308014  2.072719
   8.99793   8.99793      1.00  2.307834  2.073659
   8.99782   8.99782      1.00  2.307364  2.074109
   8.99771   8.99771      1.00  2.299364  2.064519
   8.99760   8.99760      1.00  2.310204  2.077099
   8.99749   8.99749      1.00  2.307644  2.073559
   8.99738   8.99738      1.00  2.309164  2.078899
   8.99727   8.99727      1.00  2.306154  2.077089
   8.99716   8.99716      1.00  2.307444  2.074019
   8.99706   8.99706      1.00  2.311894  2.082369
   8.99695   8.99695      1.00  2.309244  2.077589
   8.99684   8.99684      1.00  2.307804  2.079539
   8.99673   8.99673      1.00  2.309574  2.077739
   8.99663   8.99663      1.00  2.308104  2.075779
   8.99652   8.99652      1.00  2.307634  2.076589
   8.99642   8.99642      1.00  2.308114  2.079249
   8.99632   8.99632      1.00  2.290784  2.064109
   8.99621   8.99621      1.00  2.308484  2.075369
   8.99611   8.99611      1.00  2.310314  2.077859
   8.99600   8.99600      1.00  2.305774  2.073859
   8.99590   8.99590      1.00  2.309104  2.080889
   8.99580   8.99580      1.00  2.306454  2.077659
   8.99570   8.99570      1.00  2.308424  2.077549
   8.99560   8.99560      1.00  2.309324  2.080359
   8.99550   8.99550      1.00  2.307174  2.076739
   8.99540   8.99540      1.00  2.303094  2.073499
   8.99529   8.99529      1.00  2.305974  2.073889
   8.99518   8.99518      1.00  2.306534  2.080679
   8.99509   8.99509      1.00  2.308774  2.078169
   8.99499   8.99499      1.00  2.303294  2.071509
   8.99488   8.99488      1.00  2.301874  2.074839
   8.99478   8.99478      1.00  2.309484  2.080569
   8.99467   8.99467      1.00  2.308884  2.080769
   8.99457   8.99457      1.00  2.306834  2.079499
   8.99446   8.99446      1.00  2.308684  2.084989
   8.99435   8.99435      1.00  2.306364  2.083089
   8.99424   8.99424      1.00  2.307154  2.085549
   8.99413   8.99413      1.00  2.303324  2.079009
   8.99401   8.99401      1.00  2.302204  2.079889
   8.99389   8.99389      1.00  2.304374  2.081019
   8.99379   8.99379      1.00  2.308314  2.083449
   8.99368   8.99368      1.00  2.308524  2.084299
   8.99356   8.99356      1.00  2.305344  2.083919
   8.99344   8.99344      1.00  2.294564  2.070999
   8.99334   8.99334      1.00  2.301294  2.079599
   8.99322   8.99322      1.00  2.307974  2.082249
   8.99310   8.99310      1.00  2.306634  2.079109
   8.99298   8.99298      1.00  2.307214  2.083149
   8.99288   8.99288      1.00  2.304934  2.085459
   8.99276   8.99276      1.00  2.307084  2.088229
   8.99265   8.99265      1.00  2.304474  2.085659
   8.99254   8.99254      1.00  2.304184  2.090579
   8.99243   8.99243      1.00  2.307644  2.090619
   8.99232   8.99232      1.00  2.304744  2.088649
   8.99220   8.99220      1.00  2.308134  2.090099
   8.99209   8.99209      1.00  2.307524  2.085809
   8.99199   8.99199      1.00  2.301564  2.081179
   8.99188   8.99188      1.00  2.290744  2.071639
   8.99177   8.99177      1.00  2.301734  2.086499
   8.99166   8.99166      1.00  2.304214  2.086789
   8.99155   8.99155      1.00  2.302204  2.083979
   8.99144   8.99144      1.00  2.304234  2.084319
   8.99133   8.99133      1.00  2.305924  2.084929
   8.99122   8.99122      1.00  2.304554  2.086079
   8.99111   8.99111      1.00  2.306554  2.088869
   8.99100   8.99100      1.00  2.303484  2.087389
   8.99089   8.99089      1.00  2.303064  2.088389
   8.99077   8.99077      1.00  2.303204  2.087589
   8.99066   8.99066      1.00  2.304744  2.086529
   8.99055   8.99055      1.00  2.303614  2.087609
   8.99043   8.99043      1.00  2.305694  2.088869
   8.99031   8.99031      1.00  2.292114  2.078709
   8.99020   8.99020      1.00  2.304654  2.086799
   8.99008   8.99008      1.00  2.304804  2.087909
   8.98996   8.98996      1.00  2.305294  2.091429
   8.98983   8.98983      1.00  2.304964  2.089629
   8.98972   8.98972      1.00  2.303984  2.089219
   8.98960   8.98960      1.00  2.303564  2.089509
   8.98948   8.98948      1.00  2.302374  2.090649
   8.98937   8.98937      1.00  2.304084  2.092319
   8.98927   8.98927      1.00  2.300314  2.092849
   8.98916   8.98916      1.00  2.303294  2.092769
   8.98904   8.98904      1.00  2.302934  2.092479
   8.98893   8.98893      1.00  2.302964  2.089859
   8.98883   8.98883      1.00  2.303334  2.092809
   8.98871   8.98871      1.00  2.289904  2.077919
   8.98859   8.98859      1.00  2.305654  2.092999
   8.98848   8.98848      1.00  2.303524  2.089699
   8.98838   8.98838      1.00  2.305124  2.098119
   8.98827   8.98827      1.00  2.304194  2.097889
   8.98816   8.98816      1.00  2.303354  2.099279
   8.98805   8.98805      1.00  2.301624  2.094359
   8.98794   8.98794      1.00  2.302644  2.092399
   8.98783   8.98783      1.00  2.303034  2.089959
   8.98772   8.98772      1.00  2.305254  2.095319
   8.98761   8.98761      1.00  2.302534  2.095679
   8.98750   8.98750      1.00  2.303444  2.097389
   8.98739   8.98739      1.00  2.303224  2.093869
   8.98728   8.98728      1.00  2.303384  2.093309
   8.98717   8.98717      1.00  2.288624  2.081789
   8.98706   8.98706      1.00  2.296714  2.088269
   8.98695   8.98695      1.00  2.301844  2.092139
   8.98684   8.98684      1.00  2.302564  2.093799
   8.98673   8.98673      1.00  2.301324  2.095959
   8.98663   8.98663      1.00  2.303474  2.100289
   8.98652   8.98652      1.00  2.304124  2.099009
   8.98641   8.98641      1.00  2.303964  2.099239
   8.98631   8.98631      1.00  2.303544  2.098949
   8.98621   8.98621      1.00  2.303124  2.101609
   8.98611   8.98611      1.00  2.301664  2.101749
   8.98600   8.98600      1.00  2.302504  2.101479
   8.98589   8.98589      1.00  2.304394  2.103609
   8.98580   8.98580      1.00  2.302204  2.102989
   8.98570   8.98570      1.00  2.288984  2.095059
   8.98559   8.98559      1.00  2.297084  2.097529
   8.98549   8.98549      1.00  2.302874  2.103149
   8.98539   8.98539      1.00  2.301844  2.099559
   8.98528   8.98528      1.00  2.303964  2.105589
   8.98518   8.98518      1.00  2.301764  2.100749
   8.98507   8.98507      1.00  2.300354  2.099009
   8.98497   8.98497      1.00  2.300324  2.101129
   8.98487   8.98487      1.00  2.298834  2.098629
   8.98476   8.98476      1.00  2.298544  2.100779
   8.98465   8.98465      1.00  2.300204  2.099819
   8.98455   8.98455      1.00  2.303484  2.105249
   8.98444   8.98444      1.00  2.301884  2.103869
   8.98432   8.98432      1.00  2.301714  2.099149
   8.98421   8.98421      1.00  2.289194  2.085259
   8.98409   8.98409      1.00  2.302624  2.099499
   8.98399   8.98399      1.00  2.303664  2.102389
   8.98388   8.98388      1.00  2.298574  2.100439
   8.98376   8.98376      1.00  2.301564  2.103179
   8.98365   8.98365      1.00  2.297974  2.099939
   8.98353   8.98353      1.00  2.302604  2.099489
   8.98341   8.98341      1.00  2.300214  2.099679
   8.98330   8.98330      1.00  2.299144  2.100999
   8.98319   8.98319      1.00  2.301214  2.104189
   8.98307   8.98307      1.00  2.297434  2.098699
   8.98295   8.98295      1.00  2.302284  2.101859
   8.98283   8.98283      1.00  2.298814  2.101739
   8.98272   8.98272      1.00  2.286234  2.088809
   8.98261   8.98261      1.00  2.299634  2.102659
   8.98250   8.98250      1.00  2.299454  2.108019
   8.98238   8.98238      1.00  2.302394  2.108729
   8.98227   8.98227      1.00  2.299024  2.103849
   8.98216   8.98216      1.00  2.300014  2.104839
   8.98205   8.98205      1.00  2.298084  2.102049
   8.98194   8.98194      1.00  2.301994  2.105139
   8.98183   8.98183      1.00  2.299944  2.108729
   8.98173   8.98173      1.00  2.300784  2.109649
   8.98161   8.98161      1.00  2.300344  2.110009
   8.98150   8.98150      1.00  2.298714  2.112249
   8.98139   8.98139      1.00  2.298904  2.109869
   8.98128   8.98128      1.00  2.297614  2.110199
   8.98117   8.98117      1.00  2.284834  2.096309
   8.98105   8.98105      1.00  2.297944  2.109509
   8.98094   8.98094      1.00  2.301354  2.112729
   8.98083   8.98083      1.00  2.300224  2.113679
   8.98071   8.98071      1.00  2.299404  2.112949
   8.98059   8.98059      1.00  2.300924  2.113509
   8.98048   8.98048      1.00  2.300934  2.110949
   8.98036   8.98036      1.00  2.301104  2.110579
   8.98024   8.98024      1.00  2.303354  2.112609
   8.98012   8.98012      1.00  2.298844  2.110809
   8.98000   8.98000      1.00  2.297944  2.111379
   8.97989   8.97989      1.00  2.300034  2.112749
   8.97977   8.97977      1.00  2.298984  2.115529
   8.97965   8.97965      1.00  2.293154  2.110759
   8.97954   8.97954      1.00  2.295874  2.111089
   8.97943   8.97943      1.00  2.300394  2.115929
   8.97931   8.97931      1.00  2.299264  2.112199
   8.97919   8.97919      1.00  2.297994  2.110209
   8.97909   8.97909      1.00  2.298974  2.114979
   8.97898   8.97898      1.00  2.300374  2.115999
   8.97887   8.97887      1.00  2.298484  2.112009
   8.97875   8.97875      1.00  2.297544  2.109979
   8.97864   8.97864      1.00  2.296794  2.111609
   8.97853   8.97853      1.00  2.296344  2.108759
   8.97843   8.97843      1.00  2.299134  2.112309
   8.97831   8.97831      1.00  2.299024  2.112699
   8.97820   8.97820      1.00  2.300374  2.112339
   8.97809   8.97809      1.00  2.302334  2.114699
   8.97798   8.97798      1.00  2.292184  2.107429
   8.97787   8.97787      1.00  2.292894  2.104639
   8.97776   8.97776      1.00  2.298734  2.113459
   8.97765   8.97765      1.00  2.300094  2.114029
   8.97754   8.97754      1.00  2.298704  2.111769
   8.97742   8.97742      1.00  2.298994  2.116679
   8.97732   8.97732      1.00  2.298294  2.111109
   8.97721   8.97721      1.00  2.295524  2.108869
   8.97710   8.97710      1.00  2.299094  2.111969
   8.97699   8.97699      1.00  2.296524  2.109649
   8.97688   8.97688      1.00  2.298734  2.115939
   8.97678   8.97678      1.00  2.299904  2.116759
   8.97667   8.97667      1.00  2.295254  2.110839
   8.97656   8.97656      1.00  2.297214  2.113009
   8.97645   8.97645      1.00  2.279594  2.100909
   8.97635   8.97635      1.00  2.299954  2.120249
   8.97624   8.97624      1.00  2.296994  2.117829
   8.97614   8.97614      1.00  2.297744  2.121329
   8.97604   8.97604      1.00  2.299894  2.122259
   8.97594   8.97594      1.00  2.298044  2.121709
   8.97583   8.97583      1.00  2.299474  2.121039
   8.97573   8.97573      1.00  2.298054  2.123529
   8.97562   8.97562      1.00  2.299554  2.121479
   8.97552   8.97552      1.00  2.295654  2.122989
   8.97542   8.97542      1.00  2.296974  2.122099
   8.97531   8.97531      1.00  2.295084  2.121629
   8.97521   8.97521      1.00  2.296274  2.121169
   8.97512   8.97512      1.00  2.296604  2.121429
   8.97501   8.97501      1.00  2.279724  2.105639
   8.97490   8.97490      1.00  2.298124  2.125809
   8.97480   8.97480      1.00  2.294594  2.117229
   8.97469   8.97469      1.00  2.298264  2.118459
   8.97458   8.97458      1.00  2.296204  2.115079
   8.97447   8.97447      1.00  2.293084  2.113479
   8.97436   8.97436      1.00  2.296964  2.120599
   8.97426   8.97426      1.00  2.295384  2.117749
   8.97414   8.97414      1.00  2.296354  2.119279
   8.97402   8.97402      1.00  2.297124  2.121779
   8.97391   8.97391      1.00  2.296694  2.117419
   8.97380   8.97380      1.00  2.295504  2.117629
   8.97368   8.97368      1.00  2.295264  2.118119
   8.97357   8.97357      1.00  2.282124  2.104589
   8.97345   8.97345      1.00  2.295304  2.118309
   8.97334   8.97334      1.00  2.295504  2.121089
   8.97322   8.97322      1.00  2.295224  2.119599
   8.97310   8.97310      1.00  2.296884  2.116989
   8.97299   8.97299      1.00  2.296684  2.121399
   8.97287   8.97287      1.00  2.292814  2.119349
   8.97276   8.97276      1.00  2.293634  2.118669
   8.97264   8.97264      1.00  2.297264  2.118739
   8.97254   8.97254      1.00  2.292414  2.117249
   8.97243   8.97243      1.00  2.295654  2.120369
   8.97231   8.97231      1.00  2.294074  2.117809
   8.97220   8.97220      1.00  2.295974  2.118429
   8.97209   8.97209      1.00  2.293804  2.115729
   8.97198   8.97198      1.00  2.276894  2.105739
   8.97186   8.97186      1.00  2.295504  2.121719
   8.97175   8.97175      1.00  2.294474  2.120719
   8.97164   8.97164      1.00  2.294624  2.124119
   8.97154   8.97154      1.00  2.295394  2.125009
   8.97142   8.97142      1.00  2.294944  2.123989
   8.97131   8.97131      1.00  2.296224  2.124469
   8.97120   8.97120      1.00  2.294414  2.124749
   8.97109   8.97109      1.00  2.295334  2.121249
   8.97098   8.97098      1.00  2.289884  2.118469
   8.97086   8.97086      1.00  2.297054  2.122469
   8.97074   8.97074      1.00  2.292964  2.122299
   8.97063   8.97063      1.00  2.291954  2.120449
   8.97051   8.97051      1.00  2.291314  2.119809
   8.97040   8.97040      1.00  2.285784  2.114159
   8.97028   8.97028      1.00  2.293934  2.123929
   8.97017   8.97017      1.00  2.295014  2.123839
   8.97005   8.97005      1.00  2.292714  2.121069
   8.96993   8.96993      1.00  2.292374  2.121149
   8.96981   8.96981      1.00  2.291674  2.120099
   8.96969   8.96969      1.00  2.293194  2.122509
   8.96957   8.96957      1.00  2.293484  2.121429
   8.96946   8.96946      1.00  2.293004  2.123599
   8.96935   8.96935      1.00  2.292084  2.119309
   8.96923   8.96923      1.00  2.292204  2.123419
   8.96912   8.96912      1.00  2.294594  2.123469
   8.96901   8.96901      1.00  2.290924  2.120289
   8.96890   8.96890      1.00  2.294004  2.125579
   8.96879   8.96879      1.00  2.280254  2.112409
   8.96868   8.96868      1.00  2.290424  2.122059
   8.96856   8.96856      1.00  2.291194  2.123749
   8.96845   8.96845      1.00  2.291254  2.124809
   8.96835   8.96835      1.00  2.294664  2.125619
   8.96825   8.96825      1.00  2.293544  2.123099
   8.96813   8.96813      1.00  2.290584  2.122459
   8.96803   8.96803      1.00  2.291414  2.123519
   8.96792   8.96792      1.00  2.295414  2.126629
   8.96780   8.96780      1.00  2.290314  2.120739
   8.96769   8.96769      1.00  2.291384  2.125049
   8.96758   8.96758      1.00  2.295844  2.126689
   8.96747   8.96747      1.00  2.291384  2.123519
   8.96735   8.96735      1.00  2.290494  2.123799
   8.96725   8.96725      1.00  2.277014  2.108279
   8.96714   8.96714      1.00  2.290704  2.122899
   8.96703   8.96703      1.00  2.294014  2.124499
   8.96692   8.96692      1.00  2.293274  2.125469
   8.96681   8.96681      1.00  2.292024  2.124639
   8.96671   8.96671      1.00  2.294754  2.127379
   8.96661   8.96661      1.00  2.290134  2.121869
   8.96650   8.96650      1.00  2.291034  2.124339
   8.96639   8.96639      1.00  2.292134  2.126579
   8.96629   8.96629      1.00  2.292594  2.127549
   8.96619   8.96619      1.00  2.290714  2.126019
   8.96608   8.96608      1.00  2.291624  2.126759
   8.96597   8.96597      1.00  2.291504  2.126819
   8.96588   8.96588      1.00  2.290474  2.126599
   8.96578   8.96578      1.00  2.278494  2.115469
   8.96567   8.96567      1.00  2.289784  2.125439
   8.96557   8.96557      1.00  2.293964  2.129169
   8.96547   8.96547      1.00  2.294204  2.128889
   8.96537   8.96537      1.00  2.288724  2.124469
   8.96526   8.96526      1.00  2.294984  2.126499
   8.96515   8.96515      1.00  2.292064  2.127749
   8.96505   8.96505      1.00  2.293564  2.126949
   8.96494   8.96494      1.00  2.291154  2.125719
   8.96484   8.96484      1.00  2.289734  2.126199
   8.96473   8.96473      1.00  2.291744  2.128549
   8.96463   8.96463      1.00  2.293984  2.130449
   8.96452   8.96452      1.00  2.290694  2.125489
   8.96441   8.96441      1.00  2.276124  2.113589
   8.96430   8.96430      1.00  2.291154  2.126259
   8.96419   8.96419      1.00  2.292844  2.128809
   8.96408   8.96408      1.00  2.289724  2.121789
   8.96396   8.96396      1.00  2.290664  2.124319
   8.96385   8.96385      1.00  2.290784  2.122069
   8.96374   8.96374      1.00  2.294724  2.132999
   8.96362   8.96362      1.00  2.293294  2.126929
   8.96350   8.96350      1.00  2.292844  2.127389
   8.96338   8.96338      1.00  2.293054  2.128019
   8.96327   8.96327      1.00  2.291014  2.125349
   8.96315   8.96315      1.00  2.291384  2.126429
   8.96304   8.96304      1.00  2.292404  2.127099
   8.96292   8.96292      1.00  2.294024  2.129439
   8.96281   8.96281      1.00  2.278774  2.115709
   8.96269   8.96269      1.00  2.289234  2.126729
   8.96258   8.96258      1.00  2.289994  2.129689
   8.96247   8.96247      1.00  2.290524  2.128469
   8.96236   8.96236      1.00  2.292624  2.132559
   8.96225   8.96225      1.00  2.290834  2.135959
   8.96213   8.96213      1.00  2.290364  2.130619
   8.96202   8.96202      1.00  2.291714  2.127289
   8.96191   8.96191      1.00  2.289614  2.128129
   8.96180   8.96180      1.00  2.288514  2.129019
   8.96169   8.96169      1.00  2.292784  2.130629
   8.96158   8.96158      1.00  2.290314  2.131099
   8.96148   8.96148      1.00  2.290804  2.134139
   8.96137   8.96137      1.00  2.281214  2.123099
   8.96125   8.96125      1.00  2.287994  2.130729
   8.96113   8.96113      1.00  2.289984  2.131799
   8.96102   8.96102      1.00  2.291104  2.132339
   8.96091   8.96091      1.00  2.290274  2.136159
   8.96079   8.96079      1.00  2.292534  2.134369
   8.96067   8.96067      1.00  2.290214  2.132879
   8.96056   8.96056      1.00  2.287444  2.131729
   8.96044   8.96044      1.00  2.290064  2.131409
   8.96033   8.96033      1.00  2.288964  2.132369
   8.96021   8.96021      1.00  2.289424  2.131639
   8.96010   8.96010      1.00  2.288324  2.128219
   8.95998   8.95998      1.00  2.286724  2.129169
   8.95985   8.95985      1.00  2.288674  2.129449
   8.95973   8.95973      1.00  2.278734  2.118739
   8.95963   8.95963      1.00  2.287784  2.130599
   8.95951   8.95951      1.00  2.289534  2.130269
   8.95939   8.95939      1.00  2.290414  2.130959
   8.95927   8.95927      1.00  2.288364  2.128369
   8.95917   8.95917      1.00  2.287684  2.124079
   8.95906   8.95906      1.00  2.289814  2.129229
   8.95894   8.95894      1.00  2.290764  2.131629
   8.95883   8.95883      1.00  2.291564  2.128269
   8.95872   8.95872      1.00  2.285944  2.125579
   8.95861   8.95861      1.00  2.287664  2.127139
   8.95849   8.95849      1.00  2.289674  2.127359
   8.95838   8.95838      1.00  2.287454  2.127869
   8.95827   8.95827      1.00  2.286324  2.126619
   8.95817   8.95817      1.00  2.275054  2.113159
   8.95806   8.95806      1.00  2.287084  2.126199
   8.95795   8.95795      1.00  2.288234  2.129119
   8.95784   8.95784      1.00  2.287934  2.128199
   8.95773   8.95773      1.00  2.289184  2.130669
   8.95761   8.95761      1.00  2.288764  2.128719
   8.95750   8.95750      1.00  2.287284  2.125079
   8.95739   8.95739      1.00  2.287614  2.127529
   8.95729   8.95729      1.00  2.285914  2.127759
   8.95718   8.95718      1.00  2.288484  2.128909
   8.95707   8.95707      1.00  2.282794  2.120669
   8.95696   8.95696      1.00  2.285374  2.124839
   8.95685   8.95685      1.00  2.287234  2.125849
   8.95674   8.95674      1.00  2.289524  2.126039
   8.95663   8.95663      1.00  2.285624  2.121319
   8.95653   8.95653      1.00  2.286864  2.124439
   8.95642   8.95642      1.00  2.276124  2.115459
   8.95632   8.95632      1.00  2.286884  2.124279
   8.95621   8.95621      1.00  2.289854  2.115369
   8.95611   8.95611      1.00  2.285694  2.117799
   8.95601   8.95601      1.00  2.285794  2.120389
   8.95590   8.95590      1.00  2.286784  2.119019
   8.95580   8.95580      1.00  2.286034  2.115019
   8.95570   8.95570      1.00  2.284974  2.113399
   8.95560   8.95560      1.00  2.286664  2.101129
   8.95549   8.95549      1.00  2.286054  2.117339
   8.95538   8.95538      1.00  2.286364  2.112559
   8.95528   8.95528      1.00  2.286094  2.110349
   8.95519   8.95519      1.00  2.287214  2.114519
   8.95508   8.95508      1.00  2.281204  2.112299
   8.95497   8.95497      1.00  2.283234  2.118279
   8.95487   8.95487      1.00  2.288784  2.116479
   8.95477   8.95477      1.00  2.283694  2.117379
   8.95466   8.95466      1.00  2.281194  2.115679
   8.95454   8.95454      1.00  2.288624  2.123119
   8.95444   8.95444      1.00  2.287114  2.121459
   8.95433   8.95433      1.00  2.287444  2.121399
   8.95421   8.95421      1.00  2.284794  2.119329
   8.95409   8.95409      1.00  2.282504  2.115249
   8.95399   8.95399      1.00  2.286754  2.118779
   8.95388   8.95388      1.00  2.281914  2.115399
   8.95376   8.95376      1.00  2.286634  2.119419
   8.95364   8.95364      1.00  2.284794  2.115869
   8.95352   8.95352      1.00  2.271324  2.103629
   8.95341   8.95341      1.00  2.282874  2.113799
   8.95329   8.95329      1.00  2.283614  2.113119
   8.95318   8.95318      1.00  2.287134  2.116879
   8.95306   8.95306      1.00  2.286464  2.119139
   8.95295   8.95295      1.00  2.286374  2.117039
   8.95284   8.95284      1.00  2.286384  2.116489
   8.95272   8.95272      1.00  2.286814  2.113079
   8.95261   8.95261      1.00  2.280814  2.110399
   8.95250   8.95250      1.00  2.283394  2.109659
   8.95239   8.95239      1.00  2.285794  2.112279
   8.95227   8.95227      1.00  2.285364  2.112729
   8.95216   8.95216      1.00  2.284384  2.106539
   8.95205   8.95205      1.00  2.282214  2.109489
   8.95194   8.95194      1.00  2.268654  2.091319
   8.95183   8.95183      1.00  2.285804  2.110799
   8.95172   8.95172      1.00  2.283344  2.109209
   8.95161   8.95161      1.00  2.284524  2.106849
   8.95150   8.95150      1.00  2.282824  2.108379
   8.95139   8.95139      1.00  2.282014  2.107409
   8.95128   8.95128      1.00  2.283574  2.105179
   8.95117   8.95117      1.00  2.283684  2.105139
   8.95105   8.95105      1.00  2.286234  2.104279
   8.95093   8.95093      1.00  2.285124  2.098389
   8.95082   8.95082      1.00  2.281104  2.097339
   8.95071   8.95071      1.00  2.283674  2.101809
   8.95059   8.95059      1.00  2.284984  2.100269
   8.95047   8.95047      1.00  2.283464  2.099269
   8.95036   8.95036      1.00  2.277064  2.093629
   8.95025   8.95025      1.00  2.281164  2.097279
   8.95013   8.95013      1.00  2.282504  2.099499
   8.95001   8.95001      1.00  2.282134  2.097769
   8.94989   8.94989      1.00  2.281964  2.098589
   8.94977   8.94977      1.00  2.282194  2.093919
   8.94965   8.94965      1.00  2.283174  2.096039
   8.94953   8.94953      1.00  2.283174  2.096279
   8.94943   8.94943      1.00  2.282674  2.097219
   8.94931   8.94931      1.00  2.281684  2.094109
   8.94920   8.94920      1.00  2.280394  2.087229
   8.94909   8.94909      1.00  2.283664  2.093239
   8.94898   8.94898      1.00  2.282194  2.092509
   8.94886   8.94886      1.00  2.283324  2.087099
   8.94874   8.94874      1.00  2.270404  2.074659
   8.94864   8.94864      1.00  2.281514  2.079549
   8.94853   8.94853      1.00  2.282254  2.085019
   8.94842   8.94842      1.00  2.282934  2.089859
   8.94831   8.94831      1.00  2.284154  2.094719
   8.94820   8.94820      1.00  2.282254  2.093029
   8.94809   8.94809      1.00  2.284414  2.095639
   8.94799   8.94799      1.00  2.281844  2.090799
   8.94787   8.94787      1.00  2.281694  2.083969
   8.94776   8.94776      1.00  2.278444  2.078119
   8.94765   8.94765      1.00  2.279924  2.078109
   8.94754   8.94754      1.00  2.285274  2.081969
   8.94743   8.94743      1.00  2.282354  2.080099
   8.94731   8.94731      1.00  2.280154  2.078769
   8.94720   8.94720      1.00  2.267034  2.068579
   8.94710   8.94710      1.00  2.282384  2.081669
   8.94699   8.94699      1.00  2.282604  2.081059
   8.94688   8.94688      1.00  2.282964  2.074589
   8.94678   8.94678      1.00  2.282984  2.072829
   8.94667   8.94667      1.00  2.280514  2.071089
   8.94656   8.94656      1.00  2.280084  2.068459
   8.94645   8.94645      1.00  2.281414  2.069819
   8.94635   8.94635      1.00  2.279474  2.063409
   8.94625   8.94625      1.00  2.285434  2.068119
   8.94614   8.94614      1.00  2.281664  2.063389
   8.94604   8.94604      1.00  2.279464  2.062239
   8.94593   8.94593      1.00  2.279334  2.063289
   8.94583   8.94583      1.00  2.267604  2.047739
   8.94573   8.94573      1.00  2.281504  2.057229
   8.94563   8.94563      1.00  2.283474  2.056819
   8.94553   8.94553      1.00  2.283534  2.057449
   8.94542   8.94542      1.00  2.280994  2.055009
   8.94531   8.94531      1.00  2.279114  2.046339
   8.94521   8.94521      1.00  2.280884  2.050019
   8.94511   8.94511      1.00  2.281534  2.048169
   8.94501   8.94501      1.00  2.280114  2.043179
   8.94491   8.94491      1.00  2.280684  2.045779
   8.94479   8.94479      1.00  2.280804  2.041649
   8.94469   8.94469      1.00  2.279954  2.035609
   8.94459   8.94459      1.00  2.282334  2.034809
   8.94447   8.94447      1.00  2.268104  2.025739
   8.94436   8.94436      1.00  2.279764  2.032959
   8.94425   8.94425      1.00  2.281864  2.030769
   8.94415   8.94415      1.00  2.281794  2.025169
   8.94403   8.94403      1.00  2.282024  2.023689
   8.94391   8.94391      1.00  2.279144  2.023369
   8.94379   8.94379      1.00  2.280984  2.020179
   8.94368   8.94368      1.00  2.278914  2.015869
   8.94356   8.94356      1.00  2.282674  2.014919
   8.94344   8.94344      1.00  2.279854  2.010259
   8.94333   8.94333      1.00  2.279044  2.005989
   8.94323   8.94323      1.00  2.279284  2.001759
   8.94310   8.94310      1.00  2.282184  2.000849
   8.94298   8.94298      1.00  2.272394  1.989089
   8.94287   8.94287      1.00  2.277764  1.987879
   8.94276   8.94276      1.00  2.284834  1.990449
   8.94264   8.94264      1.00  2.280274  1.987369
   8.94253   8.94253      1.00  2.281034  1.977439
   8.94242   8.94242      1.00  2.282264  1.974579
   8.94231   8.94231      1.00  2.281064  1.971499
   8.94219   8.94219      1.00  2.282064  1.968229
   8.94208   8.94208      1.00  2.281844  1.960369
   8.94198   8.94198      1.00  2.278184  1.953909
   8.94187   8.94187      1.00  2.282294  1.954439
   8.94176   8.94176      1.00  2.278054  1.943059
   8.94165   8.94165      1.00  2.279524  1.937979
   8.94154   8.94154      1.00  2.278184  1.930689
   8.94143   8.94143      1.00  2.265404  1.914609
   8.94132   8.94132      1.00  2.281514  1.922069
   8.94120   8.94120      1.00  2.278644  1.910529
   8.94109   8.94109      1.00  2.277554  1.900699
   8.94098   8.94098      1.00  2.279654  1.894809
   8.94086   8.94086      1.00  2.281744  1.888549
   8.94074   8.94074      1.00  2.279374  1.875269
   8.94063   8.94063      1.00  2.283124  1.870989
   8.94052   8.94052      1.00  2.276774  1.858339
   8.94040   8.94040      1.00  2.278014  1.847089
   8.94028   8.94028      1.00  2.278364  1.839499
   8.94016   8.94016      1.00  2.277674  1.824909
   8.94005   8.94005      1.00  2.280754  1.819189
   8.93992   8.93992      1.00  2.279544  1.803749
   8.93980   8.93980      1.00  2.277364  1.789619
   8.93969   8.93969      1.00  2.264204  1.764719
   8.93958   8.93958      1.00  2.279114  1.760079
   8.93946   8.93946      1.00  2.278284  1.744219
   8.93935   8.93935      1.00  2.281234  1.727259
   8.93924   8.93924      1.00  2.280794  1.712029
   8.93912   8.93912      1.00  2.275874  1.692269
   8.93901   8.93901      1.00  2.278984  1.669319
   8.93890   8.93890      1.00  2.279094  1.650509
   8.93878   8.93878      1.00  2.277134  1.623819
   8.93867   8.93867      1.00  2.277664  1.608849
   8.93856   8.93856      1.00  2.276334  1.581689
   8.93845   8.93845      1.00  2.280754  1.555369
   8.93834   8.93834      1.00  2.276924  1.531339
   8.93824   8.93824      1.00  2.279664  1.508529
   8.93813   8.93813      1.00  2.266504  1.468649
   8.93801   8.93801      1.00  2.276074  1.442529
   8.93791   8.93791      1.00  2.277944  1.416609
   8.93780   8.93780      1.00  2.277854  1.385299
   8.93769   8.93769      1.00  2.280334  1.353909
   8.93757   8.93757      1.00  2.278104  1.320039
   8.93746   8.93746      1.00  2.278334  1.283659
   8.93736   8.93736      1.00  2.278884  1.255239
   8.93725   8.93725      1.00  2.276304  1.214029
   8.93713   8.93713      1.00  2.278494  1.179819
   8.93703   8.93703      1.00  2.276624  1.147759
   8.93692   8.93692      1.00  2.273364  1.110889
   8.93681   8.93681      1.00  2.277194  1.080019
   8.93670   8.93670      1.00  2.275354  1.039489
   8.93659   8.93659      1.00  2.277554  1.004669
   8.93649   8.93649      1.00  2.275244   .971249
   8.93638   8.93638      1.00  2.264054   .933379
   8.93627   8.93627      1.00  2.275144   .898979
   8.93617   8.93617      1.00  2.280744   .874379
   8.93607   8.93607      1.00  2.278754   .843449
   8.93597   8.93597      1.00  2.275464   .805789
   8.93586   8.93586      1.00  2.279704   .780409
   8.93576   8.93576      1.00  2.275044   .746429
   8.93566   8.93566      1.00  2.278844   .721579
   8.93556   8.93556      1.00  2.276604   .692389
   8.93545   8.93545      1.00  2.275654   .664729
   8.93535   8.93535      1.00  2.275184   .637939
   8.93526   8.93526      1.00  2.276134   .616929
   8.93515   8.93515      1.00  2.276804   .593699
   8.93504   8.93504      1.00  2.266894   .565929
   8.93494   8.93494      1.00  2.274944   .550099
   8.93483   8.93483      1.00  2.274604   .530749
   8.93472   8.93472      1.00  2.275884   .510159
   8.93461   8.93461      1.00  2.278274   .495459
   8.93451   8.93451      1.00  2.275434   .477979
   8.93439   8.93439      1.00  2.274464   .462069
   8.93428   8.93428      1.00  2.275454   .448529
   8.93417   8.93417      1.00  2.276104   .432779
   8.93406   8.93406      1.00  2.277014   .421209
   8.93395   8.93395      1.00  2.275904   .408759
   8.93383   8.93383      1.00  2.272764   .395979
   8.93372   8.93372      1.00  2.274764   .385249
   8.93360   8.93360      1.00  2.275294   .375789
   8.93348   8.93348      1.00  2.275854   .365409
   8.93337   8.93337      1.00  2.262084   .353689
   8.93325   8.93325      1.00  2.274724   .347629
   8.93313   8.93313      1.00  2.277264   .341619
   8.93302   8.93302      1.00  2.274504   .333359
   8.93290   8.93290      1.00  2.274814   .325919
   8.93279   8.93279      1.00  2.273954   .319729
   8.93268   8.93268      1.00  2.276234   .314539
   8.93257   8.93257      1.00  2.272614   .310469
   8.93245   8.93245      1.00  2.273374   .305359
   8.93234   8.93234      1.00  2.272374   .299779
   8.93222   8.93222      1.00  2.271934   .296399
   8.93211   8.93211      1.00  2.274214   .294399
   8.93200   8.93200      1.00  2.275204   .290489
   8.93189   8.93189      1.00  2.263184   .286249
   8.93178   8.93178      1.00  2.268184   .284179
   8.93167   8.93167      1.00  2.271574   .283789
   8.93156   8.93156      1.00  2.271964   .281499
   8.93145   8.93145      1.00  2.274794   .281579
   8.93134   8.93134      1.00  2.271974   .279539
   8.93123   8.93123      1.00  2.273754   .280059
   8.93111   8.93111      1.00  2.270204   .277559
   8.93100   8.93100      1.00  2.272884   .277229
   8.93089   8.93089      1.00  2.268594   .275649
   8.93077   8.93077      1.00  2.270204   .275599
   8.93066   8.93066      1.00  2.272284   .274479
   8.93054   8.93054      1.00  2.271024   .275439
   8.93043   8.93043      1.00  2.271724   .273419
   8.93031   8.93031      1.00  2.252444   .270699
   8.93019   8.93019      1.00  2.269834   .273029
   8.93006   8.93006      1.00  2.275194   .274289
   8.92995   8.92995      1.00  2.274274   .273129
   8.92983   8.92983      1.00  2.270524   .272709
   8.92971   8.92971      1.00  2.271434   .273949
   8.92959   8.92959      1.00  2.270394   .272899
   8.92948   8.92948      1.00  2.270894   .273009
   8.92937   8.92937      1.00  2.269854   .271999
   8.92925   8.92925      1.00  2.269584   .272649
   8.92913   8.92913      1.00  2.271224   .271919
   8.92902   8.92902      1.00  2.268164   .272179
   8.92892   8.92892      1.00  2.266984   .271579
   8.92880   8.92880      1.00  2.256244   .268739
   8.92869   8.92869      1.00  2.269664   .270229
   8.92858   8.92858      1.00  2.272434   .271009
   8.92847   8.92847      1.00  2.268814   .269539
   8.92836   8.92836      1.00  2.270534   .270349
   8.92825   8.92825      1.00  2.266514   .267479
   8.92814   8.92814      1.00  2.269484   .267609
   8.92804   8.92804      1.00  2.272304   .269499
   8.92792   8.92792      1.00  2.271334   .268579
   8.92780   8.92780      1.00  2.272444   .266169
   8.92769   8.92769      1.00  2.265844   .266099
   8.92759   8.92759      1.00  2.268824   .265059
   8.92747   8.92747      1.00  2.271254   .266559
   8.92736   8.92736      1.00  2.270214   .264879
   8.92726   8.92726      1.00  2.257664   .264609
   8.92715   8.92715      1.00  2.268944   .266069
   8.92704   8.92704      1.00  2.268434   .266089
   8.92692   8.92692      1.00  2.267474   .265419
   8.92682   8.92682      1.00  2.268124   .266329
   8.92672   8.92672      1.00  2.271064   .267689
   8.92660   8.92660      1.00  2.271604   .267059
   8.92649   8.92649      1.00  2.270414   .267029
   8.92639   8.92639      1.00  2.267354   .265279
   8.92629   8.92629      1.00  2.267424   .265819
   8.92619   8.92619      1.00  2.265974   .266009
   8.92608   8.92608      1.00  2.273924   .266849
   8.92598   8.92598      1.00  2.271024   .268309
   8.92588   8.92588      1.00  2.267174   .266679
   8.92577   8.92577      1.00  2.256744   .267689
   8.92567   8.92567      1.00  2.266084   .269689
   8.92556   8.92556      1.00  2.269534   .269739
   8.92546   8.92546      1.00  2.268824   .269379
   8.92535   8.92535      1.00  2.269624   .270189
   8.92525   8.92525      1.00  2.269304   .271279
   8.92516   8.92516      1.00  2.267484   .273109
   8.92505   8.92505      1.00  2.266374   .274429
   8.92494   8.92494      1.00  2.268724   .277259
   8.92483   8.92483      1.00  2.266214   .276249
   8.92473   8.92473      1.00  2.268144   .277419
   8.92462   8.92462      1.00  2.269034   .278499
   8.92451   8.92451      1.00  2.263434   .279589
   8.92440   8.92440      1.00  2.262794   .281989
   8.92430   8.92430      1.00  2.251334   .281029
   8.92418   8.92418      1.00  2.268774   .285679
   8.92407   8.92407      1.00  2.267534   .286699
   8.92395   8.92395      1.00  2.268344   .289029
   8.92384   8.92384      1.00  2.266424   .291059
   8.92373   8.92373      1.00  2.265184   .290229
   8.92361   8.92361      1.00  2.266204   .294129
   8.92349   8.92349      1.00  2.264654   .294469
   8.92338   8.92338      1.00  2.266494   .298539
   8.92327   8.92327      1.00  2.261704   .297909
   8.92314   8.92314      1.00  2.263224   .299009
   8.92302   8.92302      1.00  2.262944   .299089
   8.92292   8.92292      1.00  2.264944   .300619
   8.92280   8.92280      1.00  2.257334   .302769
   8.92268   8.92268      1.00  2.263724   .304779
   8.92256   8.92256      1.00  2.267084   .305459
   8.92246   8.92246      1.00  2.261024   .305179
   8.92235   8.92235      1.00  2.262064   .308219
   8.92224   8.92224      1.00  2.263194   .310109
   8.92212   8.92212      1.00  2.266174   .311909
   8.92201   8.92201      1.00  2.264204   .313779
   8.92190   8.92190      1.00  2.264184   .315649
   8.92179   8.92179      1.00  2.260614   .314779
   8.92168   8.92168      1.00  2.261894   .316209
   8.92158   8.92158      1.00  2.265344   .317369
   8.92147   8.92147      1.00  2.262854   .318679
   8.92135   8.92135      1.00  2.264804   .321189
   8.92124   8.92124      1.00  2.248724   .318189
   8.92113   8.92113      1.00  2.259634   .322259
   8.92102   8.92102      1.00  2.264234   .324209
   8.92090   8.92090      1.00  2.261474   .325119
   8.92078   8.92078      1.00  2.262964   .329309
   8.92067   8.92067      1.00  2.262264   .331209
   8.92056   8.92056      1.00  2.263424   .330699
   8.92043   8.92043      1.00  2.261154   .329159
   8.92032   8.92032      1.00  2.260254   .329209
   8.92021   8.92021      1.00  2.257714   .329109
   8.92009   8.92009      1.00  2.261534   .329139
   8.91996   8.91996      1.00  2.263144   .331229
   8.91984   8.91984      1.00  2.260354   .331349
   8.91972   8.91972      1.00  2.259684   .332259
   8.91961   8.91961      1.00  2.245574   .330179
   8.91950   8.91950      1.00  2.261424   .330859
   8.91938   8.91938      1.00  2.262634   .332379
   8.91927   8.91927      1.00  2.263364   .331229
   8.91916   8.91916      1.00  2.261904   .332789
   8.91904   8.91904      1.00  2.261474   .331209
   8.91893   8.91893      1.00  2.260294   .331319
   8.91882   8.91882      1.00  2.262144   .334709
   8.91871   8.91871      1.00  2.258284   .333419
   8.91860   8.91860      1.00  2.263054   .333889
   8.91849   8.91849      1.00  2.259044   .329989
   8.91838   8.91838      1.00  2.260504   .330449
   8.91827   8.91827      1.00  2.258704   .333889
   8.91816   8.91816      1.00  2.246664   .330839
   8.91805   8.91805      1.00  2.258144   .330389
   8.91793   8.91793      1.00  2.262984   .332149
   8.91783   8.91783      1.00  2.262004   .330859
   8.91771   8.91771      1.00  2.259044   .331489
   8.91760   8.91760      1.00  2.262404   .331999
   8.91750   8.91750      1.00  2.258974   .329749
   8.91739   8.91739      1.00  2.263334   .328819
   8.91727   8.91727      1.00  2.262054   .327839
   8.91716   8.91716      1.00  2.261664   .327529
   8.91706   8.91706      1.00  2.259504   .326909
   8.91695   8.91695      1.00  2.259724   .325919
   8.91684   8.91684      1.00  2.260514   .325659
   8.91673   8.91673      1.00  2.246294   .325429
   8.91663   8.91663      1.00  2.263344   .327919
   8.91652   8.91652      1.00  2.260574   .325309
   8.91641   8.91641      1.00  2.260034   .323039
   8.91631   8.91631      1.00  2.260004   .321719
   8.91621   8.91621      1.00  2.255264   .318579
   8.91611   8.91611      1.00  2.262524   .320859
   8.91600   8.91600      1.00  2.260624   .320269
   8.91589   8.91589      1.00  2.260264   .319129
   8.91579   8.91579      1.00  2.259334   .317749
   8.91569   8.91569      1.00  2.258764   .318479
   8.91559   8.91559      1.00  2.260474   .317399
   8.91549   8.91549      1.00  2.261094   .315439
   8.91539   8.91539      1.00  2.259814   .315399
   8.91529   8.91529      1.00  2.255174   .313979
   8.91518   8.91518      1.00  2.263554   .315359
   8.91507   8.91507      1.00  2.259894   .315339
   8.91496   8.91496      1.00  2.257894   .312779
   8.91486   8.91486      1.00  2.261254   .314249
   8.91476   8.91476      1.00  2.261424   .312909
   8.91465   8.91465      1.00  2.265094   .311679
   8.91455   8.91455      1.00  2.260354   .311479
   8.91443   8.91443      1.00  2.258314   .309099
   8.91432   8.91432      1.00  2.258884   .309529
   8.91421   8.91421      1.00  2.258214   .308469
   8.91410   8.91410      1.00  2.261034   .309199
   8.91399   8.91399      1.00  2.255744   .307779
   8.91387   8.91387      1.00  2.253874   .306719
   8.91375   8.91375      1.00  2.257434   .303539
   8.91364   8.91364      1.00  2.259294   .303269
   8.91353   8.91353      1.00  2.260524   .303389
   8.91341   8.91341      1.00  2.260344   .301059
   8.91329   8.91329      1.00  2.262224   .299099
   8.91317   8.91317      1.00  2.260544   .299879
   8.91306   8.91306      1.00  2.258804   .297949
   8.91295   8.91295      1.00  2.260574   .296879
   8.91283   8.91283      1.00  2.258424   .297319
   8.91272   8.91272      1.00  2.262954   .295919
   8.91261   8.91261      1.00  2.262744   .298049
   8.91250   8.91250      1.00  2.258844   .295079
   8.91238   8.91238      1.00  2.243764   .291229
   8.91227   8.91227      1.00  2.255684   .290889
   8.91216   8.91216      1.00  2.259884   .290219
   8.91205   8.91205      1.00  2.260434   .289009
   8.91193   8.91193      1.00  2.258854   .287369
   8.91183   8.91183      1.00  2.257034   .287069
   8.91172   8.91172      1.00  2.255954   .285299
   8.91161   8.91161      1.00  2.257574   .284299
   8.91150   8.91150      1.00  2.260994   .283549
   8.91139   8.91139      1.00  2.261274   .282369
   8.91128   8.91128      1.00  2.259714   .281559
   8.91116   8.91116      1.00  2.260984   .281459
   8.91105   8.91105      1.00  2.256854   .279189
   8.91094   8.91094      1.00  2.257444   .277649
   8.91083   8.91083      1.00  2.247284   .276249
   8.91072   8.91072      1.00  2.257974   .276429
   8.91060   8.91060      1.00  2.262034   .276199
   8.91048   8.91048      1.00  2.260114   .274499
   8.91037   8.91037      1.00  2.257264   .272379
   8.91024   8.91024      1.00  2.258444   .270839
   8.91013   8.91013      1.00  2.261014   .272889
   8.91001   8.91001      1.00  2.263414   .270439
   8.90990   8.90990      1.00  2.261514   .267679
   8.90977   8.90977      1.00  2.260334   .268709
   8.90966   8.90966      1.00  2.253334   .266929
   8.90955   8.90955      1.00  2.257384   .267489
   8.90943   8.90943      1.00  2.257934   .267009
   8.90932   8.90932      1.00  2.258954   .266329
   8.90920   8.90920      1.00  2.259974   .265619
   8.90910   8.90910      1.00  2.245674   .264189
   8.90898   8.90898      1.00  2.260374   .265679
   8.90887   8.90887      1.00  2.261474   .263689
   8.90876   8.90876      1.00  2.260624   .263299
   8.90865   8.90865      1.00  2.258464   .262609
   8.90854   8.90854      1.00  2.257914   .262389
   8.90843   8.90843      1.00  2.259254   .263039
   8.90832   8.90832      1.00  2.260284   .263489
   8.90821   8.90821      1.00  2.259344   .261939
   8.90810   8.90810      1.00  2.258364   .261559
   8.90799   8.90799      1.00  2.259874   .262279
   8.90788   8.90788      1.00  2.261384   .262509
   8.90777   8.90777      1.00  2.257244   .261959
   8.90766   8.90766      1.00  2.244914   .258499
   8.90755   8.90755      1.00  2.258214   .260089
   8.90744   8.90744      1.00  2.255354   .259789
   8.90733   8.90733      1.00  2.258814   .262559
   8.90722   8.90722      1.00  2.256534   .261809
   8.90711   8.90711      1.00  2.256834   .262019
   8.90700   8.90700      1.00  2.259084   .262799
   8.90689   8.90689      1.00  2.260604   .261929
   8.90679   8.90679      1.00  2.258924   .261669
   8.90668   8.90668      1.00  2.258184   .263199
   8.90657   8.90657      1.00  2.257474   .261179
   8.90646   8.90646      1.00  2.254584   .262049
   8.90636   8.90636      1.00  2.257734   .262559
   8.90626   8.90626      1.00  2.251784   .262469
   8.90615   8.90615      1.00  2.248954   .263889
   8.90605   8.90605      1.00  2.256734   .265399
   8.90595   8.90595      1.00  2.256194   .267139
   8.90584   8.90584      1.00  2.259894   .269309
   8.90574   8.90574      1.00  2.256394   .268389
   8.90564   8.90564      1.00  2.258264   .268819
   8.90554   8.90554      1.00  2.258074   .270169
   8.90543   8.90543      1.00  2.256944   .270619
   8.90533   8.90533      1.00  2.255934   .271239
   8.90523   8.90523      1.00  2.256564   .272639
   8.90513   8.90513      1.00  2.255514   .274309
   8.90502   8.90502      1.00  2.257004   .275159
   8.90491   8.90491      1.00  2.257564   .275279
   8.90481   8.90481      1.00  2.239464   .276079
   8.90471   8.90471      1.00  2.257054   .279919
   8.90460   8.90460      1.00  2.258434   .280729
   8.90448   8.90448      1.00  2.258644   .277629
   8.90437   8.90437      1.00  2.259244   .279739
   8.90426   8.90426      1.00  2.258474   .278049
   8.90415   8.90415      1.00  2.253934   .279659
   8.90404   8.90404      1.00  2.254444   .279719
   8.90393   8.90393      1.00  2.256824   .282139
   8.90382   8.90382      1.00  2.253084   .285439
   8.90370   8.90370      1.00  2.254004   .284619
   8.90358   8.90358      1.00  2.255484   .284019
   8.90347   8.90347      1.00  2.253344   .283789
   8.90335   8.90335      1.00  2.255164   .283949
   8.90323   8.90323      1.00  2.242754   .283409
   8.90311   8.90311      1.00  2.256284   .285089
   8.90300   8.90300      1.00  2.254364   .286449
   8.90289   8.90289      1.00  2.255494   .286969
   8.90277   8.90277      1.00  2.254784   .289289
   8.90265   8.90265      1.00  2.257164   .290359
   8.90254   8.90254      1.00  2.255474   .292199
   8.90243   8.90243      1.00  2.254764   .293059
   8.90232   8.90232      1.00  2.251074   .291649
   8.90220   8.90220      1.00  2.257014   .293059
   8.90210   8.90210      1.00  2.253294   .292009
   8.90199   8.90199      1.00  2.255734   .292509
   8.90188   8.90188      1.00  2.255734   .294289
   8.90177   8.90177      1.00  2.254134   .294989
   8.90166   8.90166      1.00  2.249904   .295389
   8.90155   8.90155      1.00  2.240414   .292159
   8.90144   8.90144      1.00  2.252684   .295519
   8.90132   8.90132      1.00  2.251824   .295859
   8.90121   8.90121      1.00  2.252354   .297149
   8.90110   8.90110      1.00  2.256324   .296539
   8.90099   8.90099      1.00  2.253924   .297129
   8.90087   8.90087      1.00  2.255044   .298339
   8.90075   8.90075      1.00  2.253064   .297569
   8.90064   8.90064      1.00  2.254934   .299669
   8.90052   8.90052      1.00  2.249244   .298539
   8.90041   8.90041      1.00  2.254934   .297099
   8.90029   8.90029      1.00  2.250624   .299179
   8.90017   8.90017      1.00  2.250464   .301319
   8.90005   8.90005      1.00  2.251034   .301439
   8.89993   8.89993      1.00  2.241714   .300959
   8.89982   8.89982      1.00  2.252924   .303879
   8.89970   8.89970      1.00  2.253984   .304519
   8.89959   8.89959      1.00  2.255414   .305259
   8.89947   8.89947      1.00  2.255014   .305439
   8.89935   8.89935      1.00  2.252504   .305739
   8.89924   8.89924      1.00  2.250804   .304859
   8.89913   8.89913      1.00  2.249894   .305969
   8.89902   8.89902      1.00  2.249904   .304459
   8.89891   8.89891      1.00  2.251014   .304099
   8.89879   8.89879      1.00  2.248194   .304069
   8.89868   8.89868      1.00  2.251374   .305039
   8.89857   8.89857      1.00  2.255364   .308309
   8.89846   8.89846      1.00  2.254714   .308709
   8.89836   8.89836      1.00  2.252154   .308289
   8.89824   8.89824      1.00  2.241004   .307389
   8.89814   8.89814      1.00  2.252534   .309649
   8.89803   8.89803      1.00  2.251304   .308269
   8.89792   8.89792      1.00  2.250904   .309799
   8.89780   8.89780      1.00  2.252154   .308559
   8.89769   8.89769      1.00  2.253124   .309239
   8.89759   8.89759      1.00  2.252574   .309509
   8.89748   8.89748      1.00  2.252144   .310479
   8.89736   8.89736      1.00  2.252834   .309559
   8.89725   8.89725      1.00  2.249704   .310399
   8.89715   8.89715      1.00  2.252974   .311409
   8.89704   8.89704      1.00  2.252114   .311249
   8.89693   8.89693      1.00  2.249924   .311369
   8.89682   8.89682      1.00  2.249084   .312179
   8.89671   8.89671      1.00  2.242524   .311269
   8.89660   8.89660      1.00  2.249804   .311949
   8.89649   8.89649      1.00  2.253604   .313719
   8.89639   8.89639      1.00  2.256314   .314659
   8.89629   8.89629      1.00  2.252084   .313789
   8.89619   8.89619      1.00  2.253454   .316159
   8.89608   8.89608      1.00  2.252254   .316699
   8.89598   8.89598      1.00  2.253274   .315749
   8.89588   8.89588      1.00  2.251664   .313249
   8.89578   8.89578      1.00  2.250624   .313019
   8.89567   8.89567      1.00  2.250224   .314759
   8.89557   8.89557      1.00  2.251574   .313499
   8.89547   8.89547      1.00  2.251284   .313789
   8.89537   8.89537      1.00  2.238944   .312219
   8.89526   8.89526      1.00  2.249544   .313479
   8.89516   8.89516      1.00  2.254244   .317719
   8.89506   8.89506      1.00  2.252084   .316799
   8.89496   8.89496      1.00  2.251444   .317069
   8.89485   8.89485      1.00  2.251154   .316939
   8.89474   8.89474      1.00  2.249884   .315969
   8.89463   8.89463      1.00  2.248424   .315159
   8.89452   8.89452      1.00  2.251844   .315909
   8.89441   8.89441      1.00  2.249244   .316629
   8.89429   8.89429      1.00  2.246494   .316559
   8.89419   8.89419      1.00  2.251554   .316719
   8.89408   8.89408      1.00  2.249414   .316469
   8.89396   8.89396      1.00  2.255354   .318349
   8.89385   8.89385      1.00  2.249244   .317289
   8.89374   8.89374      1.00  2.242614   .316989
   8.89362   8.89362      1.00  2.248554   .318049
   8.89350   8.89350      1.00  2.248894   .317239
   8.89338   8.89338      1.00  2.248564   .316359
   8.89327   8.89327      1.00  2.250624   .316929
   8.89316   8.89316      1.00  2.249264   .316319
   8.89304   8.89304      1.00  2.246004   .317439
   8.89293   8.89293      1.00  2.250794   .316849
   8.89281   8.89281      1.00  2.249574   .316129
   8.89270   8.89270      1.00  2.248184   .316189
   8.89258   8.89258      1.00  2.252854   .318809
   8.89247   8.89247      1.00  2.253344   .318079
   8.89236   8.89236      1.00  2.250354   .317399
   8.89225   8.89225      1.00  2.235444   .313709
   8.89213   8.89213      1.00  2.245084   .316559
   8.89202   8.89202      1.00  2.250884   .315639
   8.89191   8.89191      1.00  2.250264   .318069
   8.89181   8.89181      1.00  2.249124   .317909
   8.89169   8.89169      1.00  2.247244   .317629
   8.89158   8.89158      1.00  2.253224   .317599
   8.89148   8.89148      1.00  2.250434   .316869
   8.89137   8.89137      1.00  2.249144   .317369
   8.89125   8.89125      1.00  2.251424   .317729
   8.89113   8.89113      1.00  2.245864   .317509
   8.89103   8.89103      1.00  2.248644   .317449
   8.89092   8.89092      1.00  2.251184   .316289
   8.89080   8.89080      1.00  2.248424   .314849
   8.89068   8.89068      1.00  2.240424   .314949
   8.89057   8.89057      1.00  2.246784   .317099
   8.89046   8.89046      1.00  2.251314   .316049
   8.89034   8.89034      1.00  2.251114   .316239
   8.89021   8.89021      1.00  2.253104   .314999
   8.89010   8.89010      1.00  2.249894   .314239
   8.88998   8.88998      1.00  2.249114   .316839
   8.88985   8.88985      1.00  2.250794   .317869
   8.88973   8.88973      1.00  2.249274   .313129
   8.88962   8.88962      1.00  2.250784   .313469
   8.88952   8.88952      1.00  2.247624   .311499
   8.88940   8.88940      1.00  2.247734   .311999
   8.88928   8.88928      1.00  2.250064   .313729
   8.88917   8.88917      1.00  2.250724   .310219
   8.88906   8.88906      1.00  2.250724   .311619
   8.88895   8.88895      1.00  2.236644   .310089
   8.88883   8.88883      1.00  2.250304   .310529
   8.88872   8.88872      1.00  2.247674   .310589
   8.88862   8.88862      1.00  2.248074   .310269
   8.88851   8.88851      1.00  2.249644   .310859
   8.88840   8.88840      1.00  2.251884   .309849
   8.88829   8.88829      1.00  2.253064   .309379
   8.88818   8.88818      1.00  2.250404   .308409
   8.88807   8.88807      1.00  2.250104   .308739
   8.88796   8.88796      1.00  2.249944   .309459
   8.88784   8.88784      1.00  2.251434   .308649
   8.88773   8.88773      1.00  2.255684   .308929
   8.88762   8.88762      1.00  2.250594   .308309
   8.88751   8.88751      1.00  2.250494   .308929
   8.88740   8.88740      1.00  2.239474   .304619
   8.88730   8.88730      1.00  2.246794   .304899
   8.88718   8.88718      1.00  2.250784   .305119
   8.88707   8.88707      1.00  2.252184   .306289
   8.88697   8.88697      1.00  2.251934   .304219
   8.88686   8.88686      1.00  2.251944   .304729
   8.88674   8.88674      1.00  2.250464   .302999
   8.88664   8.88664      1.00  2.249174   .304189
   8.88654   8.88654      1.00  2.251834   .304489
   8.88643   8.88643      1.00  2.248654   .303869
   8.88632   8.88632      1.00  2.252764   .302319
   8.88622   8.88622      1.00  2.250804   .304809
   8.88612   8.88612      1.00  2.247734   .302539
   8.88602   8.88602      1.00  2.237074   .301009
   8.88591   8.88591      1.00  2.250914   .301699
   8.88581   8.88581      1.00  2.253034   .302589
   8.88571   8.88571      1.00  2.252714   .301679
   8.88561   8.88561      1.00  2.250384   .300559
   8.88550   8.88550      1.00  2.251634   .301019
   8.88540   8.88540      1.00  2.251464   .300619
   8.88530   8.88530      1.00  2.251184   .301219
   8.88520   8.88520      1.00  2.249984   .301979
   8.88508   8.88508      1.00  2.252234   .301489
   8.88498   8.88498      1.00  2.248344   .299629
   8.88488   8.88488      1.00  2.249044   .299949
   8.88477   8.88477      1.00  2.247634   .299929
   8.88467   8.88467      1.00  2.240514   .297459
   8.88455   8.88455      1.00  2.250334   .297299
   8.88445   8.88445      1.00  2.250584   .296889
   8.88435   8.88435      1.00  2.250834   .297689
   8.88423   8.88423      1.00  2.249024   .295869
   8.88411   8.88411      1.00  2.248134   .296399
   8.88400   8.88400      1.00  2.249824   .294309
   8.88390   8.88390      1.00  2.249494   .296819
   8.88378   8.88378      1.00  2.252584   .296619
   8.88366   8.88366      1.00  2.247734   .295739
   8.88354   8.88354      1.00  2.249884   .295269
   8.88343   8.88343      1.00  2.249674   .295269
   8.88332   8.88332      1.00  2.249264   .296189
   8.88320   8.88320      1.00  2.253464   .295059
   8.88309   8.88309      1.00  2.237474   .293049
   8.88297   8.88297      1.00  2.249014   .294469
   8.88286   8.88286      1.00  2.250634   .292889
   8.88274   8.88274      1.00  2.247664   .292849
   8.88264   8.88264      1.00  2.249384   .292909
   8.88252   8.88252      1.00  2.252084   .293189
   8.88241   8.88241      1.00  2.247584   .292149
   8.88229   8.88229      1.00  2.247654   .291839
   8.88219   8.88219      1.00  2.250314   .292969
   8.88208   8.88208      1.00  2.248694   .291739
   8.88197   8.88197      1.00  2.250034   .292689
   8.88186   8.88186      1.00  2.252954   .293889
   8.88176   8.88176      1.00  2.246424   .292209
   8.88165   8.88165      1.00  2.251084   .294149
   8.88154   8.88154      1.00  2.233314   .290749
   8.88143   8.88143      1.00  2.246064   .293779
   8.88132   8.88132      1.00  2.248664   .292809
   8.88121   8.88121      1.00  2.248294   .292749
   8.88109   8.88109      1.00  2.249794   .292599
   8.88098   8.88098      1.00  2.250474   .292619
   8.88086   8.88086      1.00  2.247734   .291639
   8.88075   8.88075      1.00  2.248884   .290929
   8.88064   8.88064      1.00  2.248624   .290509
   8.88052   8.88052      1.00  2.245064   .293299
   8.88040   8.88040      1.00  2.249024   .292289
   8.88029   8.88029      1.00  2.246624   .291589
   8.88017   8.88017      1.00  2.245974   .291909
   8.88004   8.88004      1.00  2.247674   .293709
   8.87993   8.87993      1.00  2.235414   .292769
   8.87982   8.87982      1.00  2.250614   .294919
   8.87970   8.87970      1.00  2.249624   .294149
   8.87959   8.87959      1.00  2.249304   .294519
   8.87947   8.87947      1.00  2.247504   .294699
   8.87936   8.87936      1.00  2.249404   .294739
   8.87924   8.87924      1.00  2.247254   .296149
   8.87913   8.87913      1.00  2.249194   .296799
   8.87902   8.87902      1.00  2.248404   .296309
   8.87891   8.87891      1.00  2.247024   .296269
   8.87879   8.87879      1.00  2.245024   .296369
   8.87868   8.87868      1.00  2.246624   .296949
   8.87857   8.87857      1.00  2.245644   .297049
   8.87847   8.87847      1.00  2.247604   .297279
   8.87836   8.87836      1.00  2.247774   .297659
   8.87824   8.87824      1.00  2.231134   .295609
   8.87814   8.87814      1.00  2.247404   .296679
   8.87802   8.87802      1.00  2.246724   .298929
   8.87791   8.87791      1.00  2.247684   .298569
   8.87780   8.87780      1.00  2.246964   .301779
   8.87769   8.87769      1.00  2.248894   .298379
   8.87759   8.87759      1.00  2.247604   .297479
   8.87747   8.87747      1.00  2.247434   .297419
   8.87736   8.87736      1.00  2.245614   .297789
   8.87725   8.87725      1.00  2.246614   .296679
   8.87715   8.87715      1.00  2.246534   .297899
   8.87703   8.87703      1.00  2.245574   .298899
   8.87692   8.87692      1.00  2.246364   .297879
   8.87681   8.87681      1.00  2.233374   .296669
   8.87671   8.87671      1.00  2.241744   .297479
   8.87660   8.87660      1.00  2.246664   .298669
   8.87649   8.87649      1.00  2.245324   .299739
   8.87639   8.87639      1.00  2.247764   .300709
   8.87629   8.87629      1.00  2.246794   .301449
   8.87618   8.87618      1.00  2.245434   .302079
   8.87607   8.87607      1.00  2.246534   .301219
   8.87597   8.87597      1.00  2.246194   .301689
   8.87587   8.87587      1.00  2.246514   .301949
   8.87577   8.87577      1.00  2.244684   .301089
   8.87566   8.87566      1.00  2.246104   .302249
   8.87556   8.87556      1.00  2.245284   .301999
   8.87546   8.87546      1.00  2.245224   .302549
   8.87536   8.87536      1.00  2.243174   .303029
   8.87525   8.87525      1.00  2.235344   .301969
   8.87515   8.87515      1.00  2.245224   .305149
   8.87505   8.87505      1.00  2.246904   .303709
   8.87494   8.87494      1.00  2.243214   .304769
   8.87483   8.87483      1.00  2.244984   .306439
   8.87473   8.87473      1.00  2.244034   .307589
   8.87462   8.87462      1.00  2.241854   .306139
   8.87451   8.87451      1.00  2.243414   .308799
   8.87440   8.87440      1.00  2.242384   .309059
   8.87429   8.87429      1.00  2.240054   .308389
   8.87418   8.87418      1.00  2.244774   .307979
   8.87406   8.87406      1.00  2.240114   .306969
   8.87394   8.87394      1.00  2.242274   .307599
   8.87383   8.87383      1.00  2.230024   .306659
   8.87372   8.87372      1.00  2.242404   .310069
   8.87360   8.87360      1.00  2.245554   .310599
   8.87348   8.87348      1.00  2.242574   .310569
   8.87336   8.87336      1.00  2.243004   .311069
   8.87326   8.87326      1.00  2.243254   .312309
   8.87314   8.87314      1.00  2.243284   .312559
   8.87302   8.87302      1.00  2.243264   .312019
   8.87291   8.87291      1.00  2.243274   .310719
   8.87279   8.87279      1.00  2.240714   .311429
   8.87267   8.87267      1.00  2.241294   .311409
   8.87256   8.87256      1.00  2.241814   .311969
   8.87245   8.87245      1.00  2.244054   .313469
   8.87234   8.87234      1.00  2.229194   .309929
   8.87222   8.87222      1.00  2.239394   .313029
   8.87211   8.87211      1.00  2.241924   .313159
   8.87201   8.87201      1.00  2.241224   .314399
   8.87190   8.87190      1.00  2.238524   .314039
   8.87178   8.87178      1.00  2.240954   .313529
   8.87167   8.87167      1.00  2.242654   .312389
   8.87157   8.87157      1.00  2.240584   .313609
   8.87145   8.87145      1.00  2.240534   .312749
   8.87134   8.87134      1.00  2.237864   .315669
   8.87122   8.87122      1.00  2.242224   .318089
   8.87112   8.87112      1.00  2.243914   .316839
   8.87101   8.87101      1.00  2.241674   .316809
   8.87089   8.87089      1.00  2.240734   .316839
   8.87077   8.87077      1.00  2.225954   .313589
   8.87066   8.87066      1.00  2.239464   .317249
   8.87055   8.87055      1.00  2.239404   .315639
   8.87042   8.87042      1.00  2.241984   .317129
   8.87030   8.87030      1.00  2.239834   .317769
   8.87018   8.87018      1.00  2.240594   .317959
   8.87006   8.87006      1.00  2.239934   .317899
   8.86994   8.86994      1.00  2.240944   .318219
   8.86983   8.86983      1.00  2.240534   .320329
   8.86972   8.86972      1.00  2.239734   .319719
   8.86960   8.86960      1.00  2.239574   .319299
   8.86949   8.86949      1.00  2.241334   .318339
   8.86936   8.86936      1.00  2.241054   .320699
   8.86925   8.86925      1.00  2.239674   .320729
   8.86914   8.86914      1.00  2.228684   .317479
   8.86903   8.86903      1.00  2.238634   .320229
   8.86891   8.86891      1.00  2.241914   .322009
   8.86880   8.86880      1.00  2.241054   .320159
   8.86870   8.86870      1.00  2.242414   .321629
   8.86860   8.86860      1.00  2.241544   .320869
   8.86848   8.86848      1.00  2.240234   .321259
   8.86837   8.86837      1.00  2.241224   .321359
   8.86826   8.86826      1.00  2.239724   .321259
   8.86815   8.86815      1.00  2.239474   .320669
   8.86804   8.86804      1.00  2.242194   .322429
   8.86793   8.86793      1.00  2.243784   .323269
   8.86782   8.86782      1.00  2.238924   .324169
   8.86770   8.86770      1.00  2.240594   .323819
   8.86759   8.86759      1.00  2.225324   .322739
   8.86748   8.86748      1.00  2.242324   .325419
   8.86738   8.86738      1.00  2.242184   .326029
   8.86726   8.86726      1.00  2.241034   .325659
   8.86715   8.86715      1.00  2.241194   .325949
   8.86704   8.86704      1.00  2.240424   .325109
   8.86694   8.86694      1.00  2.241304   .325249
   8.86683   8.86683      1.00  2.239994   .324229
   8.86672   8.86672      1.00  2.243774   .324919
   8.86661   8.86661      1.00  2.239054   .325269
   8.86651   8.86651      1.00  2.239754   .325649
   8.86640   8.86640      1.00  2.238734   .324279
   8.86630   8.86630      1.00  2.240364   .327989
   8.86620   8.86620      1.00  2.242284   .327599
   8.86609   8.86609      1.00  2.227204   .323379
   8.86599   8.86599      1.00  2.238254   .326489
   8.86588   8.86588      1.00  2.236794   .326359
   8.86578   8.86578      1.00  2.239914   .327179
   8.86568   8.86568      1.00  2.239834   .328029
   8.86557   8.86557      1.00  2.240934   .328799
   8.86547   8.86547      1.00  2.241094   .328299
   8.86537   8.86537      1.00  2.240594   .328179
   8.86527   8.86527      1.00  2.239964   .327069
   8.86516   8.86516      1.00  2.237234   .326789
   8.86506   8.86506      1.00  2.239724   .329059
   8.86496   8.86496      1.00  2.242804   .328429
   8.86485   8.86485      1.00  2.239474   .328489
   8.86474   8.86474      1.00  2.240384   .328569
   8.86463   8.86463      1.00  2.223664   .325099
   8.86452   8.86452      1.00  2.237684   .327999
   8.86442   8.86442      1.00  2.241894   .329169
   8.86430   8.86430      1.00  2.239924   .328619
   8.86419   8.86419      1.00  2.240454   .328139
   8.86408   8.86408      1.00  2.240334   .327719
   8.86397   8.86397      1.00  2.237164   .329539
   8.86386   8.86386      1.00  2.237144   .328229
   8.86373   8.86373      1.00  2.238124   .328199
   8.86361   8.86361      1.00  2.237544   .329059
   8.86350   8.86350      1.00  2.239374   .330569
   8.86339   8.86339      1.00  2.238584   .330979
   8.86327   8.86327      1.00  2.239074   .332289
   8.86315   8.86315      1.00  2.223764   .329459
   8.86304   8.86304      1.00  2.240574   .331839
   8.86293   8.86293      1.00  2.240304   .332119
   8.86281   8.86281      1.00  2.238244   .330619
   8.86270   8.86270      1.00  2.238674   .331809
   8.86259   8.86259      1.00  2.237614   .331749
   8.86247   8.86247      1.00  2.237064   .330999
   8.86235   8.86235      1.00  2.237184   .331159
   8.86224   8.86224      1.00  2.239374   .331619
   8.86213   8.86213      1.00  2.236234   .331189
   8.86202   8.86202      1.00  2.237224   .330269
   8.86191   8.86191      1.00  2.235484   .329629
   8.86181   8.86181      1.00  2.237964   .332279
   8.86170   8.86170      1.00  2.235624   .331479
   8.86158   8.86158      1.00  2.226854   .330949
   8.86147   8.86147      1.00  2.237444   .331699
   8.86136   8.86136      1.00  2.232944   .332889
   8.86124   8.86124      1.00  2.236904   .331729
   8.86113   8.86113      1.00  2.236474   .331519
   8.86102   8.86102      1.00  2.237584   .332299
   8.86091   8.86091      1.00  2.241024   .331089
   8.86079   8.86079      1.00  2.237534   .331089
   8.86067   8.86067      1.00  2.234864   .331309
   8.86056   8.86056      1.00  2.236524   .331139
   8.86045   8.86045      1.00  2.236574   .331869
   8.86033   8.86033      1.00  2.239314   .332589
   8.86021   8.86021      1.00  2.238214   .331569
   8.86008   8.86008      1.00  2.221594   .330369
   8.85996   8.85996      1.00  2.235104   .332499
   8.85986   8.85986      1.00  2.234944   .332789
   8.85974   8.85974      1.00  2.237384   .331499
   8.85962   8.85962      1.00  2.235624   .331679
   8.85951   8.85951      1.00  2.238434   .331059
   8.85940   8.85940      1.00  2.239334   .331679
   8.85927   8.85927      1.00  2.232854   .331299
   8.85916   8.85916      1.00  2.234784   .332669
   8.85905   8.85905      1.00  2.230844   .331579
   8.85894   8.85894      1.00  2.234954   .331629
   8.85883   8.85883      1.00  2.237664   .331439
   8.85871   8.85871      1.00  2.236594   .331739
   8.85860   8.85860      1.00  2.236014   .332289
   8.85850   8.85850      1.00  2.219594   .328679
   8.85838   8.85838      1.00  2.234554   .330679
   8.85827   8.85827      1.00  2.235454   .331229
   8.85817   8.85817      1.00  2.237364   .330779
   8.85805   8.85805      1.00  2.236004   .331629
   8.85794   8.85794      1.00  2.234824   .330219
   8.85783   8.85783      1.00  2.231454   .330249
   8.85772   8.85772      1.00  2.232224   .332019
   8.85762   8.85762      1.00  2.235724   .331599
   8.85750   8.85750      1.00  2.231484   .331679
   8.85739   8.85739      1.00  2.235874   .331779
   8.85729   8.85729      1.00  2.235364   .330739
   8.85718   8.85718      1.00  2.231644   .330279
   8.85707   8.85707      1.00  2.233934   .330859
   8.85695   8.85695      1.00  2.216054   .327149
   8.85685   8.85685      1.00  2.233504   .331099
   8.85674   8.85674      1.00  2.233654   .331049
   8.85663   8.85663      1.00  2.233874   .330899
   8.85652   8.85652      1.00  2.230074   .329079
   8.85642   8.85642      1.00  2.229744   .329079
   8.85632   8.85632      1.00  2.230524   .329419
   8.85621   8.85621      1.00  2.235324   .331049
   8.85611   8.85611      1.00  2.235094   .331719
   8.85601   8.85601      1.00  2.231684   .331069
   8.85590   8.85590      1.00  2.231614   .330739
   8.85580   8.85580      1.00  2.230264   .331239
   8.85570   8.85570      1.00  2.232524   .332679
   8.85560   8.85560      1.00  2.228464   .331209
   8.85550   8.85550      1.00  2.232114   .333529
   8.85540   8.85540      1.00  2.216004   .329699
   8.85529   8.85529      1.00  2.226734   .331619
   8.85519   8.85519      1.00  2.228284   .333809
   8.85509   8.85509      1.00  2.228054   .333149
   8.85498   8.85498      1.00  2.232974   .334359
   8.85487   8.85487      1.00  2.233154   .334949
   8.85476   8.85476      1.00  2.232354   .332669
   8.85466   8.85466      1.00  2.228674   .330589
   8.85454   8.85454      1.00  2.225614   .329659
   8.85443   8.85443      1.00  2.229584   .329469
   8.85433   8.85433      1.00  2.231484   .330249
   8.85423   8.85423      1.00  2.228424   .329689
   8.85411   8.85411      1.00  2.228494   .328579
   8.85399   8.85399      1.00  2.210314   .327159
   8.85388   8.85388      1.00  2.226544   .328079
   8.85377   8.85377      1.00  2.228774   .329439
   8.85364   8.85364      1.00  2.227774   .331249
   8.85353   8.85353      1.00  2.231124   .333539
   8.85342   8.85342      1.00  2.226554   .332529
   8.85331   8.85331      1.00  2.228174   .328409
   8.85319   8.85319      1.00  2.225814   .330699
   8.85306   8.85306      1.00  2.226394   .330829
   8.85295   8.85295      1.00  2.226924   .334299
   8.85284   8.85284      1.00  2.227814   .333169
   8.85273   8.85273      1.00  2.229064   .329599
   8.85261   8.85261      1.00  2.226144   .329369
   8.85249   8.85249      1.00  2.228704   .331719
   8.85238   8.85238      1.00  2.215164   .329459
   8.85227   8.85227      1.00  2.227804   .331869
   8.85216   8.85216      1.00  2.227604   .330599
   8.85205   8.85205      1.00  2.224974   .329119
   8.85195   8.85195      1.00  2.225904   .332179
   8.85183   8.85183      1.00  2.224004   .332449
   8.85172   8.85172      1.00  2.226374   .331799
   8.85161   8.85161      1.00  2.225614   .328779
   8.85150   8.85150      1.00  2.228914   .329829
   8.85139   8.85139      1.00  2.223204   .329669
   8.85127   8.85127      1.00  2.223754   .329189
   8.85117   8.85117      1.00  2.224474   .328349
   8.85106   8.85106      1.00  2.223204   .328899
   8.85094   8.85094      1.00  2.217454   .326489
   8.85082   8.85082      1.00  2.221434   .327359
   8.85071   8.85071      1.00  2.225134   .329159
   8.85060   8.85060      1.00  2.225144   .329089
   8.85047   8.85047      1.00  2.224964   .328339
   8.85036   8.85036      1.00  2.227204   .328749
   8.85024   8.85024      1.00  2.227244   .329779
   8.85012   8.85012      1.00  2.224594   .332719
   8.84999   8.84999      1.00  2.224294   .328999
   8.84988   8.84988      1.00  2.225564   .329229
   8.84977   8.84977      1.00  2.223304   .329419
   8.84965   8.84965      1.00  2.225234   .331299
   8.84953   8.84953      1.00  2.221894   .330359
   8.84941   8.84941      1.00  2.223864   .331059
   8.84930   8.84930      1.00  2.216004   .329329
   8.84919   8.84919      1.00  2.219434   .329509
   8.84907   8.84907      1.00  2.224444   .330659
   8.84896   8.84896      1.00  2.221344   .328909
   8.84885   8.84885      1.00  2.224204   .329509
   8.84875   8.84875      1.00  2.224074   .327989
   8.84864   8.84864      1.00  2.223914   .328149
   8.84852   8.84852      1.00  2.225404   .328209
   8.84841   8.84841      1.00  2.221314   .327779
   8.84830   8.84830      1.00  2.221924   .328259
   8.84819   8.84819      1.00  2.223294   .326809
   8.84808   8.84808      1.00  2.225194   .329129
   8.84797   8.84797      1.00  2.223584   .328679
   8.84786   8.84786      1.00  2.223384   .328869
   8.84774   8.84774      1.00  2.208014   .329039
   8.84763   8.84763      1.00  2.223294   .333289
   8.84753   8.84753      1.00  2.224774   .332989
   8.84742   8.84742      1.00  2.224684   .330789
   8.84730   8.84730      1.00  2.222934   .328949
   8.84719   8.84719      1.00  2.221744   .329549
   8.84709   8.84709      1.00  2.223884   .331669
   8.84698   8.84698      1.00  2.219554   .327619
   8.84687   8.84687      1.00  2.220904   .328719
   8.84676   8.84676      1.00  2.223514   .328809
   8.84665   8.84665      1.00  2.221864   .328939
   8.84655   8.84655      1.00  2.221244   .328499
   8.84644   8.84644      1.00  2.224104   .328179
   8.84633   8.84633      1.00  2.221164   .326529
   8.84623   8.84623      1.00  2.225944   .327989
   8.84613   8.84613      1.00  2.222934   .328309
   8.84602   8.84602      1.00  2.210174   .326119
   8.84592   8.84592      1.00  2.222754   .328939
   8.84582   8.84582      1.00  2.221664   .327809
   8.84571   8.84571      1.00  2.224844   .329649
   8.84561   8.84561      1.00  2.222924   .327919
   8.84550   8.84550      1.00  2.223564   .330559
   8.84540   8.84540      1.00  2.220084   .327929
   8.84530   8.84530      1.00  2.223094   .328129
   8.84519   8.84519      1.00  2.222144   .328689
   8.84509   8.84509      1.00  2.222494   .328659
   8.84499   8.84499      1.00  2.221244   .328759
   8.84488   8.84488      1.00  2.220384   .328529
   8.84477   8.84477      1.00  2.219914   .328589
   8.84466   8.84466      1.00  2.209344   .327029
   8.84456   8.84456      1.00  2.220014   .328969
   8.84446   8.84446      1.00  2.223384   .328839
   8.84434   8.84434      1.00  2.222784   .329979
   8.84422   8.84422      1.00  2.223344   .329169
   8.84412   8.84412      1.00  2.219964   .329529
   8.84401   8.84401      1.00  2.220864   .329879
   8.84389   8.84389      1.00  2.220864   .330459
   8.84377   8.84377      1.00  2.220084   .329529
   8.84365   8.84365      1.00  2.222334   .331559
   8.84354   8.84354      1.00  2.221244   .331469
   8.84342   8.84342      1.00  2.223254   .331319
   8.84331   8.84331      1.00  2.221184   .331399
   8.84320   8.84320      1.00  2.220134   .330889
   8.84308   8.84308      1.00  2.210064   .329199
   8.84296   8.84296      1.00  2.221134   .331319
   8.84284   8.84284      1.00  2.221174   .330869
   8.84273   8.84273      1.00  2.220864   .332439
   8.84262   8.84262      1.00  2.222074   .331289
   8.84250   8.84250      1.00  2.220934   .331629
   8.84239   8.84239      1.00  2.220984   .332629
   8.84228   8.84228      1.00  2.218344   .332709
   8.84217   8.84217      1.00  2.220084   .330619
   8.84205   8.84205      1.00  2.222924   .331489
   8.84195   8.84195      1.00  2.222524   .332749
   8.84184   8.84184      1.00  2.222554   .333599
   8.84173   8.84173      1.00  2.220914   .334539
   8.84162   8.84162      1.00  2.206564   .331859
   8.84151   8.84151      1.00  2.221404   .334449
   8.84140   8.84140      1.00  2.220444   .333019
   8.84128   8.84128      1.00  2.223714   .334329
   8.84116   8.84116      1.00  2.218794   .334839
   8.84105   8.84105      1.00  2.221114   .335299
   8.84094   8.84094      1.00  2.220364   .334719
   8.84083   8.84083      1.00  2.222434   .336259
   8.84071   8.84071      1.00  2.221294   .334269
   8.84059   8.84059      1.00  2.216704   .334679
   8.84048   8.84048      1.00  2.220104   .334439
   8.84037   8.84037      1.00  2.217964   .335009
   8.84024   8.84024      1.00  2.220594   .335249
   8.84012   8.84012      1.00  2.219304   .335719
   8.84000   8.84000      1.00  2.205884   .333209
   8.83989   8.83989      1.00  2.222144   .336699
   8.83977   8.83977      1.00  2.220674   .337379
   8.83965   8.83965      1.00  2.222034   .334949
   8.83954   8.83954      1.00  2.222864   .337399
   8.83942   8.83942      1.00  2.221264   .337919
   8.83931   8.83931      1.00  2.221134   .336529
   8.83919   8.83919      1.00  2.220114   .336989
   8.83908   8.83908      1.00  2.219404   .336239
   8.83897   8.83897      1.00  2.218434   .337929
   8.83886   8.83886      1.00  2.218774   .336049
   8.83875   8.83875      1.00  2.219044   .337769
   8.83864   8.83864      1.00  2.218954   .337039
   8.83853   8.83853      1.00  2.217954   .337769
   8.83842   8.83842      1.00  2.205884   .335339
   8.83830   8.83830      1.00  2.220024   .340579
   8.83820   8.83820      1.00  2.221774   .340479
   8.83809   8.83809      1.00  2.221744   .338799
   8.83797   8.83797      1.00  2.222834   .338549
   8.83786   8.83786      1.00  2.220404   .339209
   8.83775   8.83775      1.00  2.220474   .340959
   8.83765   8.83765      1.00  2.222484   .340659
   8.83754   8.83754      1.00  2.221604   .339229
   8.83742   8.83742      1.00  2.220084   .339509
   8.83731   8.83731      1.00  2.221354   .339779
   8.83721   8.83721      1.00  2.221934   .339949
   8.83709   8.83709      1.00  2.219924   .339029
   8.83698   8.83698      1.00  2.223254   .339999
   8.83687   8.83687      1.00  2.208384   .339409
   8.83677   8.83677      1.00  2.220724   .340829
   8.83665   8.83665      1.00  2.221014   .341819
   8.83655   8.83655      1.00  2.218314   .343699
   8.83645   8.83645      1.00  2.220814   .342129
   8.83634   8.83634      1.00  2.219784   .342059
   8.83624   8.83624      1.00  2.222284   .344029
   8.83613   8.83613      1.00  2.219914   .343489
   8.83603   8.83603      1.00  2.222024   .344239
   8.83593   8.83593      1.00  2.223864   .345169
   8.83582   8.83582      1.00  2.221204   .344219
   8.83572   8.83572      1.00  2.221234   .344059
   8.83562   8.83562      1.00  2.220564   .343569
   8.83552   8.83552      1.00  2.206194   .341799
   8.83541   8.83541      1.00  2.220954   .344389
   8.83531   8.83531      1.00  2.223484   .345969
   8.83521   8.83521      1.00  2.219524   .346369
   8.83510   8.83510      1.00  2.221354   .345459
   8.83500   8.83500      1.00  2.220414   .346409
   8.83489   8.83489      1.00  2.220374   .348609
   8.83479   8.83479      1.00  2.219694   .348599
   8.83469   8.83469      1.00  2.221874   .347419
   8.83457   8.83457      1.00  2.217984   .348269
   8.83446   8.83446      1.00  2.218344   .347109
   8.83435   8.83435      1.00  2.218514   .348989
   8.83424   8.83424      1.00  2.216054   .351609
   8.83413   8.83413      1.00  2.216954   .351129
   8.83401   8.83401      1.00  2.208904   .350719
   8.83390   8.83390      1.00  2.219844   .353259
   8.83379   8.83379      1.00  2.222534   .355049
   8.83367   8.83367      1.00  2.219264   .353429
   8.83355   8.83355      1.00  2.220324   .352749
   8.83343   8.83343      1.00  2.220774   .353689
   8.83332   8.83332      1.00  2.217744   .355799
   8.83320   8.83320      1.00  2.217884   .355729
   8.83308   8.83308      1.00  2.215674   .352579
   8.83297   8.83297      1.00  2.219784   .351249
   8.83286   8.83286      1.00  2.218204   .350729
   8.83274   8.83274      1.00  2.217984   .351369
   8.83263   8.83263      1.00  2.217314   .350789
   8.83252   8.83252      1.00  2.204144   .348229
   8.83240   8.83240      1.00  2.217034   .350259
   8.83229   8.83229      1.00  2.217974   .349569
   8.83218   8.83218      1.00  2.217644   .351509
   8.83207   8.83207      1.00  2.214484   .348879
   8.83196   8.83196      1.00  2.219954   .349139
   8.83185   8.83185      1.00  2.216354   .350029
   8.83174   8.83174      1.00  2.218294   .351679
   8.83163   8.83163      1.00  2.217984   .351669
   8.83152   8.83152      1.00  2.216044   .351669
   8.83141   8.83141      1.00  2.217904   .352559
   8.83129   8.83129      1.00  2.220284   .353989
   8.83119   8.83119      1.00  2.217754   .349629
   8.83108   8.83108      1.00  2.218604   .352869
   8.83096   8.83096      1.00  2.219044   .352099
   8.83084   8.83084      1.00  2.201314   .347319
   8.83074   8.83074      1.00  2.216124   .352579
   8.83062   8.83062      1.00  2.217764   .352569
   8.83050   8.83050      1.00  2.216394   .352599
   8.83037   8.83037      1.00  2.218704   .353519
   8.83026   8.83026      1.00  2.218304   .352109
   8.83015   8.83015      1.00  2.215834   .353509
   8.83003   8.83003      1.00  2.217644   .353479
   8.82990   8.82990      1.00  2.219394   .352969
   8.82979   8.82979      1.00  2.215944   .350419
   8.82968   8.82968      1.00  2.217144   .353459
   8.82956   8.82956      1.00  2.217264   .352409
   8.82944   8.82944      1.00  2.215344   .353769
   8.82934   8.82934      1.00  2.216024   .353139
   8.82922   8.82922      1.00  2.208954   .354459
   8.82910   8.82910      1.00  2.219164   .355519
   8.82898   8.82898      1.00  2.215614   .355739
   8.82888   8.82888      1.00  2.219244   .356009
   8.82877   8.82877      1.00  2.217354   .355639
   8.82866   8.82866      1.00  2.218164   .357269
   8.82855   8.82855      1.00  2.216484   .354939
   8.82844   8.82844      1.00  2.216134   .357839
   8.82833   8.82833      1.00  2.217284   .356829
   8.82822   8.82822      1.00  2.213464   .354989
   8.82812   8.82812      1.00  2.217864   .357209
   8.82800   8.82800      1.00  2.217254   .356089
   8.82788   8.82788      1.00  2.218024   .356189
   8.82777   8.82777      1.00  2.215774   .355289
   8.82767   8.82767      1.00  2.206684   .354999
   8.82756   8.82756      1.00  2.216224   .355509
   8.82745   8.82745      1.00  2.220474   .358149
   8.82733   8.82733      1.00  2.218214   .357579
   8.82722   8.82722      1.00  2.215534   .357999
   8.82712   8.82712      1.00  2.218334   .357759
   8.82701   8.82701      1.00  2.216214   .357799
   8.82690   8.82690      1.00  2.216384   .358829
   8.82679   8.82679      1.00  2.217434   .359329
   8.82668   8.82668      1.00  2.217134   .358229
   8.82658   8.82658      1.00  2.218944   .359469
   8.82647   8.82647      1.00  2.218644   .358869
   8.82637   8.82637      1.00  2.216954   .356859
   8.82626   8.82626      1.00  2.200974   .356649
   8.82616   8.82616      1.00  2.214004   .357569
   8.82606   8.82606      1.00  2.213544   .358289
   8.82595   8.82595      1.00  2.212324   .358419
   8.82585   8.82585      1.00  2.217914   .357589
   8.82575   8.82575      1.00  2.215224   .358149
   8.82564   8.82564      1.00  2.216394   .358239
   8.82554   8.82554      1.00  2.214964   .358209
   8.82544   8.82544      1.00  2.218474   .358259
   8.82534   8.82534      1.00  2.216784   .360039
   8.82523   8.82523      1.00  2.216514   .360229
   8.82512   8.82512      1.00  2.217054   .359929
   8.82503   8.82503      1.00  2.215334   .360499
   8.82492   8.82492      1.00  2.214134   .360289
   8.82482   8.82482      1.00  2.199804   .356779
   8.82471   8.82471      1.00  2.213554   .357679
   8.82460   8.82460      1.00  2.214634   .358829
   8.82449   8.82449      1.00  2.215694   .360229
   8.82439   8.82439      1.00  2.215774   .358529
   8.82428   8.82428      1.00  2.214504   .359989
   8.82417   8.82417      1.00  2.216644   .359599
   8.82405   8.82405      1.00  2.214954   .360519
   8.82393   8.82393      1.00  2.211674   .360099
   8.82381   8.82381      1.00  2.212074   .359459
   8.82369   8.82369      1.00  2.211174   .359799
   8.82358   8.82358      1.00  2.210794   .357999
   8.82346   8.82346      1.00  2.213944   .357609
   8.82334   8.82334      1.00  2.202254   .356639
   8.82323   8.82323      1.00  2.213064   .358719
   8.82313   8.82313      1.00  2.215074   .359159
   8.82301   8.82301      1.00  2.214014   .358339
   8.82289   8.82289      1.00  2.214234   .360489
   8.82277   8.82277      1.00  2.214604   .359679
   8.82266   8.82266      1.00  2.212714   .358449
   8.82254   8.82254      1.00  2.212974   .358409
   8.82242   8.82242      1.00  2.210754   .356929
   8.82232   8.82232      1.00  2.210214   .356399
   8.82221   8.82221      1.00  2.212334   .357779
   8.82209   8.82209      1.00  2.211714   .357999
   8.82199   8.82199      1.00  2.213854   .357909
   8.82188   8.82188      1.00  2.214744   .358079
   8.82177   8.82177      1.00  2.197794   .354789
   8.82166   8.82166      1.00  2.212384   .358339
   8.82154   8.82154      1.00  2.209954   .358589
   8.82143   8.82143      1.00  2.211224   .359249
   8.82132   8.82132      1.00  2.213054   .361219
   8.82121   8.82121      1.00  2.210274   .361069
   8.82109   8.82109      1.00  2.209314   .362249
   8.82098   8.82098      1.00  2.212504   .362629
   8.82087   8.82087      1.00  2.214374   .360449
   8.82075   8.82075      1.00  2.212074   .360729
   8.82064   8.82064      1.00  2.210684   .361019
   8.82052   8.82052      1.00  2.209734   .362259
   8.82040   8.82040      1.00  2.210654   .362579
   8.82028   8.82028      1.00  2.211984   .363489
   8.82016   8.82016      1.00  2.200414   .361439
   8.82004   8.82004      1.00  2.207814   .363619
   8.81993   8.81993      1.00  2.209754   .361949
   8.81982   8.81982      1.00  2.208974   .359739
   8.81969   8.81969      1.00  2.209654   .362649
   8.81957   8.81957      1.00  2.211164   .364629
   8.81946   8.81946      1.00  2.211634   .360479
   8.81934   8.81934      1.00  2.210874   .360669
   8.81922   8.81922      1.00  2.210894   .359459
   8.81911   8.81911      1.00  2.210314   .360649
   8.81901   8.81901      1.00  2.209234   .362189
   8.81889   8.81889      1.00  2.206294   .361009
   8.81878   8.81878      1.00  2.208954   .359469
   8.81867   8.81867      1.00  2.207214   .359729
   8.81856   8.81856      1.00  2.196074   .358669
   8.81845   8.81845      1.00  2.211074   .358299
   8.81834   8.81834      1.00  2.211814   .360039
   8.81823   8.81823      1.00  2.209174   .358209
   8.81812   8.81812      1.00  2.208454   .357319
   8.81800   8.81800      1.00  2.207954   .356629
   8.81789   8.81789      1.00  2.205974   .357059
   8.81778   8.81778      1.00  2.207944   .356109
   8.81768   8.81768      1.00  2.208034   .357779
   8.81756   8.81756      1.00  2.207434   .358039
   8.81745   8.81745      1.00  2.207874   .358239
   8.81735   8.81735      1.00  2.207564   .360369
   8.81728   8.81728      1.00  2.211674   .359849
