# Supplementary material for: Direct Observation of Palladium Leaching from Pd/C by a Simple Method: X-ray Absorption Spectroscopy of Heterogeneous Mixtures
Source: ACS Omega. 2023 Jun 7;8(24):21787–92. doi: 10.1021/acsomega.3c01343 (PMC10286095; doi:10.1021/acsomega.3c01343)
Supplement: Supplementary file 2 — ao3c01343_si_002.zip [file ao3c01343_si_002.zip › Figure 7,8/22_RK_AirOx_25C_05N_slow_HCl_30min_5.qd]

  9809     KEK-PF   NW10A
 _slow_HCl_30min 20.12.12 6:48: - 20.12.12 6:49: Serial#KEKPF-NW10A_047925
 22_RK_AirOx_25C_05N_slow_HCl_30min                                              
 Ring :   6.5 GeV    49.9 mA -   50.1 mA
 Mono :   Si(311)       D=  1.63747 A    Initial angle=  9.00024 deg
 NW10A     Transmission( 2)   Repetition=  5     Points= 1654
 Param file : QXAFS(SYNC)     angle axis (*)     Block =    1

 Block      Init-Ang  Final-Ang     Step/deg     Time/s       Num
     1        9.00024   8.81730          ***       1.00      1654
 Ortec(-1)     NDCH = 3
  Angle(c)  Angle(o)    time/s         2         3
      Mode         0         0         1         2
    Offset         0         0    .00492    .00311
   9.00024   9.00024      1.00  2.307634  2.826899
   9.00015   9.00015      1.00  2.315484  2.832019
   9.00003   9.00003      1.00  2.317504  2.836019
   8.99991   8.99991      1.00  2.314764  2.831909
   8.99980   8.99980      1.00  2.309164  2.825009
   8.99970   8.99970      1.00  2.303344  2.817889
   8.99958   8.99958      1.00  2.307124  2.825389
   8.99946   8.99946      1.00  2.313604  2.833969
   8.99935   8.99935      1.00  2.317494  2.839159
   8.99925   8.99925      1.00  2.309634  2.829429
   8.99913   8.99913      1.00  2.301634  2.814569
   8.99902   8.99902      1.00  2.286364  2.803189
   8.99892   8.99892      1.00  2.308804  2.827179
   8.99881   8.99881      1.00  2.316854  2.838819
   8.99870   8.99870      1.00  2.318814  2.839749
   8.99859   8.99859      1.00  2.307324  2.827239
   8.99847   8.99847      1.00  2.303294  2.822179
   8.99837   8.99837      1.00  2.301194  2.820959
   8.99826   8.99826      1.00  2.303594  2.823549
   8.99815   8.99815      1.00  2.310714  2.835069
   8.99805   8.99805      1.00  2.311574  2.837969
   8.99794   8.99794      1.00  2.305344  2.823989
   8.99783   8.99783      1.00  2.298384  2.815509
   8.99772   8.99772      1.00  2.302644  2.825529
   8.99762   8.99762      1.00  2.307124  2.832509
   8.99750   8.99750      1.00  2.300504  2.823309
   8.99739   8.99739      1.00  2.312864  2.840079
   8.99728   8.99728      1.00  2.304414  2.832199
   8.99718   8.99718      1.00  2.298164  2.822859
   8.99707   8.99707      1.00  2.301404  2.823879
   8.99696   8.99696      1.00  2.309034  2.839629
   8.99685   8.99685      1.00  2.310604  2.843339
   8.99675   8.99675      1.00  2.305724  2.835739
   8.99665   8.99665      1.00  2.299124  2.823679
   8.99653   8.99653      1.00  2.295374  2.817089
   8.99643   8.99643      1.00  2.301954  2.829039
   8.99632   8.99632      1.00  2.311274  2.836539
   8.99622   8.99622      1.00  2.312774  2.843239
   8.99612   8.99612      1.00  2.302554  2.829169
   8.99601   8.99601      1.00  2.284124  2.811549
   8.99592   8.99592      1.00  2.292294  2.821569
   8.99582   8.99582      1.00  2.297974  2.830269
   8.99571   8.99571      1.00  2.305474  2.831719
   8.99561   8.99561      1.00  2.311354  2.840699
   8.99551   8.99551      1.00  2.301094  2.828759
   8.99541   8.99541      1.00  2.298134  2.825889
   8.99530   8.99530      1.00  2.295274  2.824149
   8.99520   8.99520      1.00  2.304534  2.833869
   8.99510   8.99510      1.00  2.309004  2.839919
   8.99500   8.99500      1.00  2.306944  2.841399
   8.99489   8.99489      1.00  2.298174  2.829119
   8.99478   8.99478      1.00  2.293344  2.822829
   8.99468   8.99468      1.00  2.277774  2.803849
   8.99458   8.99458      1.00  2.295334  2.827889
   8.99447   8.99447      1.00  2.304944  2.836539
   8.99436   8.99436      1.00  2.307154  2.842859
   8.99425   8.99425      1.00  2.298534  2.830549
   8.99414   8.99414      1.00  2.294474  2.827919
   8.99402   8.99402      1.00  2.295864  2.828519
   8.99390   8.99390      1.00  2.298844  2.838039
   8.99379   8.99379      1.00  2.303964  2.840409
   8.99369   8.99369      1.00  2.298934  2.834819
   8.99357   8.99357      1.00  2.290084  2.821189
   8.99345   8.99345      1.00  2.288764  2.821669
   8.99334   8.99334      1.00  2.294404  2.827349
   8.99323   8.99323      1.00  2.302854  2.840679
   8.99311   8.99311      1.00  2.297374  2.834469
   8.99299   8.99299      1.00  2.300414  2.836059
   8.99288   8.99288      1.00  2.293484  2.832319
   8.99278   8.99278      1.00  2.290044  2.823199
   8.99266   8.99266      1.00  2.297144  2.835009
   8.99255   8.99255      1.00  2.303214  2.842139
   8.99244   8.99244      1.00  2.302994  2.843379
   8.99233   8.99233      1.00  2.296934  2.836379
   8.99222   8.99222      1.00  2.288624  2.825329
   8.99211   8.99211      1.00  2.286624  2.824689
   8.99200   8.99200      1.00  2.295314  2.832859
   8.99189   8.99189      1.00  2.305004  2.845299
   8.99178   8.99178      1.00  2.303384  2.844539
   8.99167   8.99167      1.00  2.295004  2.841689
   8.99156   8.99156      1.00  2.270694  2.809639
   8.99146   8.99146      1.00  2.286774  2.830879
   8.99134   8.99134      1.00  2.293764  2.839199
   8.99123   8.99123      1.00  2.299614  2.847329
   8.99113   8.99113      1.00  2.298144  2.847669
   8.99101   8.99101      1.00  2.291454  2.839919
   8.99089   8.99089      1.00  2.289334  2.835479
   8.99078   8.99078      1.00  2.294884  2.842329
   8.99067   8.99067      1.00  2.295344  2.842939
   8.99056   8.99056      1.00  2.300444  2.850329
   8.99044   8.99044      1.00  2.298664  2.845539
   8.99032   8.99032      1.00  2.286174  2.830159
   8.99021   8.99021      1.00  2.282944  2.825399
   8.99010   8.99010      1.00  2.288134  2.837359
   8.98998   8.98998      1.00  2.294814  2.843919
   8.98985   8.98985      1.00  2.293924  2.845889
   8.98973   8.98973      1.00  2.279764  2.825309
   8.98962   8.98962      1.00  2.285194  2.825899
   8.98950   8.98950      1.00  2.283694  2.830559
   8.98938   8.98938      1.00  2.289784  2.834809
   8.98928   8.98928      1.00  2.297104  2.844179
   8.98917   8.98917      1.00  2.296114  2.846399
   8.98905   8.98905      1.00  2.289994  2.835219
   8.98894   8.98894      1.00  2.283364  2.827959
   8.98883   8.98883      1.00  2.278514  2.820629
   8.98872   8.98872      1.00  2.287604  2.835179
   8.98860   8.98860      1.00  2.293964  2.840419
   8.98849   8.98849      1.00  2.296964  2.848489
   8.98838   8.98838      1.00  2.288984  2.838509
   8.98828   8.98828      1.00  2.268834  2.812719
   8.98817   8.98817      1.00  2.283804  2.832249
   8.98806   8.98806      1.00  2.289534  2.840599
   8.98795   8.98795      1.00  2.294184  2.845029
   8.98785   8.98785      1.00  2.292494  2.844149
   8.98773   8.98773      1.00  2.281204  2.830099
   8.98761   8.98761      1.00  2.279924  2.829339
   8.98751   8.98751      1.00  2.281244  2.829309
   8.98740   8.98740      1.00  2.289394  2.840829
   8.98728   8.98728      1.00  2.291184  2.848959
   8.98718   8.98718      1.00  2.289664  2.847689
   8.98707   8.98707      1.00  2.279594  2.830669
   8.98697   8.98697      1.00  2.285134  2.835409
   8.98686   8.98686      1.00  2.269004  2.818789
   8.98674   8.98674      1.00  2.285844  2.836569
   8.98664   8.98664      1.00  2.288674  2.842529
   8.98654   8.98654      1.00  2.282764  2.835339
   8.98642   8.98642      1.00  2.275594  2.822259
   8.98632   8.98632      1.00  2.272704  2.824059
   8.98622   8.98622      1.00  2.283164  2.831889
   8.98612   8.98612      1.00  2.289424  2.844909
   8.98601   8.98601      1.00  2.291154  2.844849
   8.98591   8.98591      1.00  2.282864  2.834679
   8.98581   8.98581      1.00  2.275934  2.826709
   8.98571   8.98571      1.00  2.274874  2.822659
   8.98561   8.98561      1.00  2.276384  2.832619
   8.98550   8.98550      1.00  2.285434  2.841269
   8.98540   8.98540      1.00  2.265424  2.818119
   8.98530   8.98530      1.00  2.282974  2.836839
   8.98519   8.98519      1.00  2.274124  2.826429
   8.98509   8.98509      1.00  2.274804  2.826569
   8.98499   8.98499      1.00  2.281304  2.837119
   8.98488   8.98488      1.00  2.287354  2.843149
   8.98477   8.98477      1.00  2.288184  2.844629
   8.98467   8.98467      1.00  2.277754  2.833259
   8.98456   8.98456      1.00  2.274954  2.830819
   8.98445   8.98445      1.00  2.270404  2.826619
   8.98434   8.98434      1.00  2.278614  2.841699
   8.98422   8.98422      1.00  2.278864  2.839369
   8.98411   8.98411      1.00  2.274744  2.831859
   8.98400   8.98400      1.00  2.273914  2.832259
   8.98389   8.98389      1.00  2.262004  2.819599
   8.98377   8.98377      1.00  2.281034  2.847219
   8.98366   8.98366      1.00  2.280504  2.845539
   8.98355   8.98355      1.00  2.280974  2.841259
   8.98343   8.98343      1.00  2.279934  2.837489
   8.98331   8.98331      1.00  2.267664  2.824499
   8.98319   8.98319      1.00  2.265644  2.819679
   8.98309   8.98309      1.00  2.273774  2.829289
   8.98297   8.98297      1.00  2.275334  2.836629
   8.98284   8.98284      1.00  2.277534  2.837479
   8.98273   8.98273      1.00  2.275804  2.836489
   8.98263   8.98263      1.00  2.269564  2.832049
   8.98251   8.98251      1.00  2.273234  2.832909
   8.98240   8.98240      1.00  2.264594  2.824619
   8.98228   8.98228      1.00  2.278554  2.844349
   8.98218   8.98218      1.00  2.275394  2.838309
   8.98206   8.98206      1.00  2.270364  2.834429
   8.98195   8.98195      1.00  2.268104  2.828969
   8.98184   8.98184      1.00  2.264804  2.822739
   8.98174   8.98174      1.00  2.273624  2.841179
   8.98163   8.98163      1.00  2.277614  2.843909
   8.98151   8.98151      1.00  2.276194  2.840379
   8.98141   8.98141      1.00  2.274424  2.838809
   8.98130   8.98130      1.00  2.272254  2.838819
   8.98118   8.98118      1.00  2.272334  2.838059
   8.98107   8.98107      1.00  2.273114  2.840539
   8.98096   8.98096      1.00  2.273964  2.842179
   8.98085   8.98085      1.00  2.270744  2.836789
   8.98073   8.98073      1.00  2.252444  2.810559
   8.98060   8.98060      1.00  2.265814  2.832349
   8.98049   8.98049      1.00  2.271924  2.841009
   8.98038   8.98038      1.00  2.274964  2.843249
   8.98026   8.98026      1.00  2.281504  2.855759
   8.98014   8.98014      1.00  2.273584  2.845289
   8.98002   8.98002      1.00  2.268824  2.833849
   8.97991   8.97991      1.00  2.272124  2.841649
   8.97978   8.97978      1.00  2.274564  2.837949
   8.97966   8.97966      1.00  2.274104  2.842239
   8.97955   8.97955      1.00  2.270334  2.842889
   8.97945   8.97945      1.00  2.269464  2.834189
   8.97933   8.97933      1.00  2.261754  2.825219
   8.97921   8.97921      1.00  2.248264  2.808089
   8.97910   8.97910      1.00  2.273954  2.839689
   8.97900   8.97900      1.00  2.273844  2.840799
   8.97888   8.97888      1.00  2.278834  2.844369
   8.97877   8.97877      1.00  2.275184  2.845359
   8.97866   8.97866      1.00  2.266494  2.833539
   8.97855   8.97855      1.00  2.264724  2.830529
   8.97844   8.97844      1.00  2.270254  2.842599
   8.97833   8.97833      1.00  2.271644  2.840229
   8.97821   8.97821      1.00  2.263814  2.835769
   8.97810   8.97810      1.00  2.268354  2.839889
   8.97799   8.97799      1.00  2.267004  2.841259
   8.97788   8.97788      1.00  2.270394  2.843689
   8.97778   8.97778      1.00  2.270524  2.841009
   8.97767   8.97767      1.00  2.264444  2.832189
   8.97756   8.97756      1.00  2.271064  2.842019
   8.97744   8.97744      1.00  2.265854  2.835889
   8.97733   8.97733      1.00  2.268074  2.837319
   8.97723   8.97723      1.00  2.263304  2.835469
   8.97712   8.97712      1.00  2.265894  2.837949
   8.97701   8.97701      1.00  2.267544  2.837279
   8.97691   8.97691      1.00  2.262434  2.835709
   8.97680   8.97680      1.00  2.263644  2.840749
   8.97668   8.97668      1.00  2.268474  2.841679
   8.97657   8.97657      1.00  2.269684  2.843219
   8.97647   8.97647      1.00  2.269934  2.843279
   8.97637   8.97637      1.00  2.272414  2.849529
   8.97626   8.97626      1.00  2.245474  2.817209
   8.97615   8.97615      1.00  2.259124  2.834579
   8.97605   8.97605      1.00  2.263824  2.837419
   8.97595   8.97595      1.00  2.264554  2.840009
   8.97585   8.97585      1.00  2.265534  2.840389
   8.97574   8.97574      1.00  2.263304  2.837809
   8.97564   8.97564      1.00  2.265454  2.841819
   8.97554   8.97554      1.00  2.262264  2.840579
   8.97543   8.97543      1.00  2.265644  2.845169
   8.97533   8.97533      1.00  2.265874  2.843029
   8.97523   8.97523      1.00  2.260894  2.837779
   8.97513   8.97513      1.00  2.261144  2.839239
   8.97502   8.97502      1.00  2.257404  2.835159
   8.97491   8.97491      1.00  2.250244  2.825579
   8.97481   8.97481      1.00  2.247264  2.820029
   8.97471   8.97471      1.00  2.261584  2.836899
   8.97460   8.97460      1.00  2.262064  2.839529
   8.97449   8.97449      1.00  2.261554  2.834549
   8.97438   8.97438      1.00  2.263094  2.839519
   8.97427   8.97427      1.00  2.259284  2.837469
   8.97416   8.97416      1.00  2.260894  2.835199
   8.97404   8.97404      1.00  2.257864  2.836579
   8.97393   8.97393      1.00  2.252304  2.826769
   8.97382   8.97382      1.00  2.247364  2.819529
   8.97370   8.97370      1.00  2.248674  2.821449
   8.97358   8.97358      1.00  2.252254  2.827409
   8.97347   8.97347      1.00  2.254174  2.833599
   8.97336   8.97336      1.00  2.247774  2.820779
   8.97324   8.97324      1.00  2.253144  2.832329
   8.97312   8.97312      1.00  2.252914  2.827479
   8.97301   8.97301      1.00  2.249474  2.830999
   8.97290   8.97290      1.00  2.252704  2.832889
   8.97278   8.97278      1.00  2.249874  2.827849
   8.97267   8.97267      1.00  2.248204  2.826639
   8.97256   8.97256      1.00  2.247984  2.825389
   8.97244   8.97244      1.00  2.246644  2.821979
   8.97232   8.97232      1.00  2.243814  2.822149
   8.97221   8.97221      1.00  2.250394  2.826819
   8.97210   8.97210      1.00  2.249164  2.824499
   8.97200   8.97200      1.00  2.251894  2.828509
   8.97188   8.97188      1.00  2.251644  2.832439
   8.97177   8.97177      1.00  2.228894  2.806369
   8.97166   8.97166      1.00  2.245154  2.828559
   8.97155   8.97155      1.00  2.245614  2.828689
   8.97144   8.97144      1.00  2.246384  2.829779
   8.97133   8.97133      1.00  2.239514  2.822329
   8.97122   8.97122      1.00  2.239964  2.828189
   8.97111   8.97111      1.00  2.238064  2.820769
   8.97099   8.97099      1.00  2.243444  2.821549
   8.97088   8.97088      1.00  2.249414  2.830799
   8.97077   8.97077      1.00  2.248714  2.827809
   8.97065   8.97065      1.00  2.242554  2.822299
   8.97053   8.97053      1.00  2.239504  2.819489
   8.97041   8.97041      1.00  2.234684  2.815439
   8.97031   8.97031      1.00  2.239074  2.818629
   8.97019   8.97019      1.00  2.229174  2.808489
   8.97006   8.97006      1.00  2.238184  2.818009
   8.96994   8.96994      1.00  2.238974  2.820059
   8.96983   8.96983      1.00  2.238074  2.822109
   8.96972   8.96972      1.00  2.240704  2.824849
   8.96960   8.96960      1.00  2.241154  2.833529
   8.96948   8.96948      1.00  2.248354  2.834239
   8.96937   8.96937      1.00  2.240924  2.824639
   8.96926   8.96926      1.00  2.235964  2.816879
   8.96915   8.96915      1.00  2.235074  2.813769
   8.96903   8.96903      1.00  2.227704  2.801679
   8.96892   8.96892      1.00  2.231494  2.808869
   8.96881   8.96881      1.00  2.233284  2.810919
   8.96870   8.96870      1.00  2.232024  2.806969
   8.96859   8.96859      1.00  2.231984  2.812569
   8.96848   8.96848      1.00  2.223594  2.801969
   8.96837   8.96837      1.00  2.238194  2.820749
   8.96826   8.96826      1.00  2.234084  2.820529
   8.96814   8.96814      1.00  2.235374  2.823759
   8.96804   8.96804      1.00  2.230594  2.816229
   8.96794   8.96794      1.00  2.229434  2.818569
   8.96782   8.96782      1.00  2.229274  2.817959
   8.96771   8.96771      1.00  2.230944  2.818079
   8.96760   8.96760      1.00  2.228484  2.816879
   8.96749   8.96749      1.00  2.228974  2.814199
   8.96738   8.96738      1.00  2.230374  2.817019
   8.96726   8.96726      1.00  2.228194  2.807909
   8.96716   8.96716      1.00  2.233264  2.813849
   8.96706   8.96706      1.00  2.233564  2.816189
   8.96695   8.96695      1.00  2.217654  2.794479
   8.96684   8.96684      1.00  2.225524  2.803949
   8.96673   8.96673      1.00  2.223254  2.804559
   8.96663   8.96663      1.00  2.221174  2.800949
   8.96652   8.96652      1.00  2.221214  2.802909
   8.96640   8.96640      1.00  2.226094  2.807619
   8.96631   8.96631      1.00  2.224764  2.817889
   8.96621   8.96621      1.00  2.230984  2.829399
   8.96610   8.96610      1.00  2.230134  2.821799
   8.96599   8.96599      1.00  2.233674  2.827179
   8.96590   8.96590      1.00  2.228224  2.814659
   8.96580   8.96580      1.00  2.224514  2.805999
   8.96569   8.96569      1.00  2.222244  2.805299
   8.96559   8.96559      1.00  2.204434  2.781449
   8.96548   8.96548      1.00  2.221234  2.803639
   8.96538   8.96538      1.00  2.224624  2.802819
   8.96528   8.96528      1.00  2.225054  2.806749
   8.96518   8.96518      1.00  2.228614  2.811609
   8.96508   8.96508      1.00  2.226704  2.809329
   8.96498   8.96498      1.00  2.229974  2.815279
   8.96486   8.96486      1.00  2.223734  2.803669
   8.96475   8.96475      1.00  2.225554  2.807859
   8.96465   8.96465      1.00  2.219854  2.802549
   8.96455   8.96455      1.00  2.217804  2.800519
   8.96443   8.96443      1.00  2.220264  2.802859
   8.96432   8.96432      1.00  2.217754  2.798709
   8.96422   8.96422      1.00  2.224614  2.806489
   8.96410   8.96410      1.00  2.225444  2.808209
   8.96398   8.96398      1.00  2.211644  2.791959
   8.96387   8.96387      1.00  2.227464  2.810259
   8.96375   8.96375      1.00  2.230614  2.816669
   8.96365   8.96365      1.00  2.225694  2.812259
   8.96353   8.96353      1.00  2.225124  2.810309
   8.96341   8.96341      1.00  2.222934  2.809159
   8.96329   8.96329      1.00  2.220224  2.805179
   8.96318   8.96318      1.00  2.218864  2.801499
   8.96306   8.96306      1.00  2.219054  2.802239
   8.96294   8.96294      1.00  2.227054  2.813309
   8.96283   8.96283      1.00  2.229004  2.814319
   8.96272   8.96272      1.00  2.226714  2.810729
   8.96261   8.96261      1.00  2.229584  2.816479
   8.96249   8.96249      1.00  2.218314  2.801359
   8.96238   8.96238      1.00  2.223414  2.810999
   8.96227   8.96227      1.00  2.226914  2.811179
   8.96216   8.96216      1.00  2.224534  2.809239
   8.96204   8.96204      1.00  2.219194  2.805029
   8.96193   8.96193      1.00  2.221944  2.809819
   8.96183   8.96183      1.00  2.218824  2.808129
   8.96172   8.96172      1.00  2.224304  2.813079
   8.96160   8.96160      1.00  2.230384  2.820879
   8.96150   8.96150      1.00  2.233824  2.821089
   8.96139   8.96139      1.00  2.228804  2.799759
   8.96127   8.96127      1.00  2.222914  2.808949
   8.96116   8.96116      1.00  2.222574  2.805729
   8.96105   8.96105      1.00  2.221004  2.805829
   8.96094   8.96094      1.00  2.204924  2.785129
   8.96082   8.96082      1.00  2.218514  2.802009
   8.96070   8.96070      1.00  2.226064  2.810309
   8.96059   8.96059      1.00  2.223144  2.803069
   8.96047   8.96047      1.00  2.227484  2.810039
   8.96035   8.96035      1.00  2.226034  2.811179
   8.96023   8.96023      1.00  2.225154  2.782239
   8.96011   8.96011      1.00  2.227214  2.756679
   8.96000   8.96000      1.00  2.228314  2.802469
   8.95988   8.95988      1.00  2.219334  2.786169
   8.95976   8.95976      1.00  2.221914  2.795709
   8.95965   8.95965      1.00  2.230144  2.802209
   8.95953   8.95953      1.00  2.219524  2.796829
   8.95942   8.95942      1.00  2.217684  2.800089
   8.95930   8.95930      1.00  2.209794  2.781079
   8.95919   8.95919      1.00  2.221664  2.775939
   8.95909   8.95909      1.00  2.228214  2.803399
   8.95897   8.95897      1.00  2.230434  2.811369
   8.95885   8.95885      1.00  2.226064  2.809809
   8.95874   8.95874      1.00  2.221554  2.802879
   8.95864   8.95864      1.00  2.222234  2.801359
   8.95852   8.95852      1.00  2.214634  2.787729
   8.95841   8.95841      1.00  2.215394  2.788519
   8.95830   8.95830      1.00  2.222964  2.799569
   8.95820   8.95820      1.00  2.221504  2.801009
   8.95808   8.95808      1.00  2.221154  2.794339
   8.95797   8.95797      1.00  2.225124  2.805649
   8.95786   8.95786      1.00  2.224474  2.807289
   8.95775   8.95775      1.00  2.217404  2.788819
   8.95764   8.95764      1.00  2.204804  2.776269
   8.95753   8.95753      1.00  2.222814  2.797439
   8.95742   8.95742      1.00  2.215774  2.798979
   8.95731   8.95731      1.00  2.214214  2.785069
   8.95720   8.95720      1.00  2.216594  2.792079
   8.95709   8.95709      1.00  2.217574  2.791709
   8.95698   8.95698      1.00  2.215814  2.791879
   8.95688   8.95688      1.00  2.225404  2.801639
   8.95677   8.95677      1.00  2.220734  2.792799
   8.95666   8.95666      1.00  2.220154  2.794449
   8.95655   8.95655      1.00  2.221454  2.789969
   8.95645   8.95645      1.00  2.219684  2.794359
   8.95634   8.95634      1.00  2.206474  2.778339
   8.95623   8.95623      1.00  2.212284  2.782879
   8.95613   8.95613      1.00  2.206334  2.767549
   8.95603   8.95603      1.00  2.209074  2.780979
   8.95592   8.95592      1.00  2.215744  2.793379
   8.95582   8.95582      1.00  2.221804  2.789049
   8.95572   8.95572      1.00  2.220454  2.791209
   8.95562   8.95562      1.00  2.219434  2.795329
   8.95552   8.95552      1.00  2.218634  2.791479
   8.95541   8.95541      1.00  2.212004  2.782479
   8.95531   8.95531      1.00  2.211064  2.779989
   8.95521   8.95521      1.00  2.215624  2.787619
   8.95511   8.95511      1.00  2.210014  2.779019
   8.95500   8.95500      1.00  2.208804  2.782179
   8.95490   8.95490      1.00  2.213534  2.783259
   8.95480   8.95480      1.00  2.208914  2.782379
   8.95468   8.95468      1.00  2.195144  2.761899
   8.95457   8.95457      1.00  2.214724  2.785409
   8.95446   8.95446      1.00  2.217154  2.791679
   8.95436   8.95436      1.00  2.216454  2.788629
   8.95425   8.95425      1.00  2.212994  2.781789
   8.95413   8.95413      1.00  2.207694  2.774749
   8.95402   8.95402      1.00  2.203354  2.768659
   8.95391   8.95391      1.00  2.202944  2.767669
   8.95379   8.95379      1.00  2.202534  2.766219
   8.95367   8.95367      1.00  2.206184  2.777459
   8.95356   8.95356      1.00  2.210634  2.777499
   8.95345   8.95345      1.00  2.213264  2.782909
   8.95333   8.95333      1.00  2.210534  2.778089
   8.95321   8.95321      1.00  2.213924  2.784019
   8.95310   8.95310      1.00  2.194694  2.758899
   8.95299   8.95299      1.00  2.202244  2.768579
   8.95287   8.95287      1.00  2.203614  2.768649
   8.95274   8.95274      1.00  2.202344  2.768369
   8.95263   8.95263      1.00  2.200154  2.761029
   8.95253   8.95253      1.00  2.206604  2.765919
   8.95241   8.95241      1.00  2.205134  2.767019
   8.95230   8.95230      1.00  2.204134  2.763889
   8.95219   8.95219      1.00  2.210314  2.771719
   8.95208   8.95208      1.00  2.204204  2.765179
   8.95196   8.95196      1.00  2.204834  2.765499
   8.95185   8.95185      1.00  2.201174  2.759569
   8.95175   8.95175      1.00  2.202824  2.763569
   8.95164   8.95164      1.00  2.201854  2.759729
   8.95153   8.95153      1.00  2.179024  2.727379
   8.95141   8.95141      1.00  2.198234  2.754089
   8.95131   8.95131      1.00  2.198444  2.753149
   8.95119   8.95119      1.00  2.204144  2.758199
   8.95108   8.95108      1.00  2.204584  2.761569
   8.95096   8.95096      1.00  2.205674  2.761119
   8.95085   8.95085      1.00  2.200984  2.754599
   8.95074   8.95074      1.00  2.199854  2.752189
   8.95062   8.95062      1.00  2.195174  2.743919
   8.95050   8.95050      1.00  2.193724  2.743689
   8.95039   8.95039      1.00  2.191994  2.740749
   8.95028   8.95028      1.00  2.196424  2.745269
   8.95015   8.95015      1.00  2.189834  2.734949
   8.95003   8.95003      1.00  2.192884  2.736839
   8.94992   8.94992      1.00  2.191994  2.735079
   8.94980   8.94980      1.00  2.189124  2.731819
   8.94968   8.94968      1.00  2.197714  2.740959
   8.94956   8.94956      1.00  2.193264  2.733089
   8.94945   8.94945      1.00  2.196844  2.740269
   8.94933   8.94933      1.00  2.190434  2.728619
   8.94922   8.94922      1.00  2.189714  2.724549
   8.94911   8.94911      1.00  2.188024  2.723929
   8.94900   8.94900      1.00  2.182544  2.715619
   8.94889   8.94889      1.00  2.188204  2.723589
   8.94877   8.94877      1.00  2.191554  2.729239
   8.94867   8.94867      1.00  2.190294  2.720289
   8.94856   8.94856      1.00  2.192584  2.725409
   8.94845   8.94845      1.00  2.197824  2.732029
   8.94834   8.94834      1.00  2.171704  2.693659
   8.94822   8.94822      1.00  2.182844  2.709689
   8.94812   8.94812      1.00  2.183214  2.708169
   8.94801   8.94801      1.00  2.174554  2.696519
   8.94790   8.94790      1.00  2.181594  2.703939
   8.94778   8.94778      1.00  2.183294  2.704269
   8.94768   8.94768      1.00  2.185154  2.704789
   8.94757   8.94757      1.00  2.182744  2.703809
   8.94745   8.94745      1.00  2.185194  2.702029
   8.94734   8.94734      1.00  2.179274  2.691929
   8.94724   8.94724      1.00  2.177064  2.691779
   8.94713   8.94713      1.00  2.192834  2.704559
   8.94702   8.94702      1.00  2.175124  2.683359
   8.94691   8.94691      1.00  2.157894  2.659219
   8.94680   8.94680      1.00  2.170374  2.672919
   8.94669   8.94669      1.00  2.173844  2.678879
   8.94658   8.94658      1.00  2.163594  2.664249
   8.94647   8.94647      1.00  2.180284  2.680389
   8.94637   8.94637      1.00  2.181694  2.686289
   8.94627   8.94627      1.00  2.175374  2.669789
   8.94617   8.94617      1.00  2.179954  2.677909
   8.94606   8.94606      1.00  2.178574  2.670749
   8.94596   8.94596      1.00  2.165874  2.653859
   8.94586   8.94586      1.00  2.168454  2.654509
   8.94576   8.94576      1.00  2.169754  2.652969
   8.94565   8.94565      1.00  2.152714  2.631419
   8.94555   8.94555      1.00  2.161264  2.636669
   8.94544   8.94544      1.00  2.160844  2.635649
   8.94534   8.94534      1.00  2.172954  2.651639
   8.94523   8.94523      1.00  2.169754  2.640969
   8.94513   8.94513      1.00  2.176804  2.646279
   8.94503   8.94503      1.00  2.168494  2.638819
   8.94493   8.94493      1.00  2.163474  2.626789
   8.94482   8.94482      1.00  2.168104  2.629439
   8.94472   8.94472      1.00  2.165914  2.622389
   8.94461   8.94461      1.00  2.156754  2.611269
   8.94450   8.94450      1.00  2.160154  2.611009
   8.94438   8.94438      1.00  2.160864  2.610349
   8.94428   8.94428      1.00  2.154644  2.598299
   8.94417   8.94417      1.00  2.170234  2.611899
   8.94405   8.94405      1.00  2.163444  2.604839
   8.94393   8.94393      1.00  2.161644  2.595599
   8.94382   8.94382      1.00  2.158564  2.587289
   8.94372   8.94372      1.00  2.159794  2.591429
   8.94360   8.94360      1.00  2.149894  2.573699
   8.94347   8.94347      1.00  2.147574  2.567739
   8.94336   8.94336      1.00  2.150364  2.564759
   8.94325   8.94325      1.00  2.152014  2.565109
   8.94313   8.94313      1.00  2.156854  2.565039
   8.94301   8.94301      1.00  2.157094  2.555429
   8.94290   8.94290      1.00  2.159534  2.556369
   8.94279   8.94279      1.00  2.158254  2.556059
   8.94267   8.94267      1.00  2.155984  2.547289
   8.94256   8.94256      1.00  2.153074  2.537589
   8.94245   8.94245      1.00  2.139384  2.519589
   8.94234   8.94234      1.00  2.143004  2.512839
   8.94223   8.94223      1.00  2.143164  2.498469
   8.94211   8.94211      1.00  2.146514  2.498619
   8.94200   8.94200      1.00  2.144924  2.485509
   8.94190   8.94190      1.00  2.146774  2.484899
   8.94178   8.94178      1.00  2.151444  2.481749
   8.94167   8.94167      1.00  2.150794  2.472179
   8.94156   8.94156      1.00  2.149664  2.464739
   8.94146   8.94146      1.00  2.159654  2.463579
   8.94135   8.94135      1.00  2.145804  2.440329
   8.94123   8.94123      1.00  2.139564  2.421519
   8.94112   8.94112      1.00  2.143794  2.417239
   8.94100   8.94100      1.00  2.139894  2.406169
   8.94088   8.94088      1.00  2.116464  2.368689
   8.94077   8.94077      1.00  2.148404  2.386889
   8.94066   8.94066      1.00  2.151324  2.379669
   8.94055   8.94055      1.00  2.150074  2.365699
   8.94043   8.94043      1.00  2.153984  2.352229
   8.94031   8.94031      1.00  2.141364  2.322459
   8.94019   8.94019      1.00  2.135164  2.301159
   8.94008   8.94008      1.00  2.148794  2.296349
   8.93995   8.93995      1.00  2.134874  2.267499
   8.93983   8.93983      1.00  2.131274  2.249169
   8.93972   8.93972      1.00  2.136644  2.232199
   8.93961   8.93961      1.00  2.143694  2.221079
   8.93949   8.93949      1.00  2.135834  2.188549
   8.93937   8.93937      1.00  2.138464  2.167259
   8.93926   8.93926      1.00  2.130464  2.133929
   8.93915   8.93915      1.00  2.141334  2.123609
   8.93904   8.93904      1.00  2.142894  2.094639
   8.93892   8.93892      1.00  2.143394  2.060569
   8.93881   8.93881      1.00  2.134154  2.027489
   8.93870   8.93870      1.00  2.129024  1.993909
   8.93859   8.93859      1.00  2.140504  1.972899
   8.93848   8.93848      1.00  2.128634  1.932709
   8.93837   8.93837      1.00  2.132334  1.906399
   8.93827   8.93827      1.00  2.149164  1.880299
   8.93815   8.93815      1.00  2.139754  1.842219
   8.93804   8.93804      1.00  2.137894  1.800739
   8.93794   8.93794      1.00  2.146374  1.770539
   8.93783   8.93783      1.00  2.140534  1.735289
   8.93771   8.93771      1.00  2.129194  1.685399
   8.93759   8.93759      1.00  2.131744  1.639739
   8.93749   8.93749      1.00  2.130454  1.600389
   8.93739   8.93739      1.00  2.128484  1.565609
   8.93727   8.93727      1.00  2.139224  1.532329
   8.93716   8.93716      1.00  2.135894  1.491059
   8.93706   8.93706      1.00  2.134024  1.451749
   8.93695   8.93695      1.00  2.144644  1.420579
   8.93684   8.93684      1.00  2.142654  1.381979
   8.93673   8.93673      1.00  2.136204  1.338069
   8.93662   8.93662      1.00  2.138914  1.298649
   8.93652   8.93652      1.00  2.142974  1.263419
   8.93641   8.93641      1.00  2.129264  1.222869
   8.93630   8.93630      1.00  2.129424  1.186049
   8.93620   8.93620      1.00  2.118614  1.145779
   8.93610   8.93610      1.00  2.130284  1.120999
   8.93599   8.93599      1.00  2.138964  1.086199
   8.93589   8.93589      1.00  2.144704  1.051849
   8.93579   8.93579      1.00  2.142914  1.018609
   8.93569   8.93569      1.00  2.141194   .993249
   8.93558   8.93558      1.00  2.138174   .956049
   8.93547   8.93547      1.00  2.129954   .922139
   8.93538   8.93538      1.00  2.128794   .894239
   8.93528   8.93528      1.00  2.131474   .867889
   8.93517   8.93517      1.00  2.134454   .840119
   8.93507   8.93507      1.00  2.133664   .812679
   8.93496   8.93496      1.00  2.137944   .786259
   8.93486   8.93486      1.00  2.141554   .765039
   8.93475   8.93475      1.00  2.125864   .734299
   8.93464   8.93464      1.00  2.139944   .713229
   8.93453   8.93453      1.00  2.138724   .694519
   8.93443   8.93443      1.00  2.140434   .673719
   8.93431   8.93431      1.00  2.138424   .647699
   8.93419   8.93419      1.00  2.133404   .624569
   8.93409   8.93409      1.00  2.127284   .605449
   8.93398   8.93398      1.00  2.136024   .585479
   8.93386   8.93386      1.00  2.132474   .570399
   8.93374   8.93374      1.00  2.138624   .549279
   8.93363   8.93363      1.00  2.135714   .531699
   8.93352   8.93352      1.00  2.145124   .516109
   8.93339   8.93339      1.00  2.146024   .498529
   8.93327   8.93327      1.00  2.140874   .480369
   8.93316   8.93316      1.00  2.124624   .462439
   8.93305   8.93305      1.00  2.133004   .452179
   8.93294   8.93294      1.00  2.132734   .435839
   8.93281   8.93281      1.00  2.127174   .420989
   8.93270   8.93270      1.00  2.139224   .409599
   8.93260   8.93260      1.00  2.136614   .397699
   8.93248   8.93248      1.00  2.139794   .387689
   8.93236   8.93236      1.00  2.144924   .376789
   8.93225   8.93225      1.00  2.138234   .364899
   8.93214   8.93214      1.00  2.141744   .356699
   8.93202   8.93202      1.00  2.139224   .347519
   8.93191   8.93191      1.00  2.139714   .339339
   8.93181   8.93181      1.00  2.132624   .332329
   8.93170   8.93170      1.00  2.134944   .328039
   8.93159   8.93159      1.00  2.132774   .320879
   8.93148   8.93148      1.00  2.117404   .313839
   8.93137   8.93137      1.00  2.137414   .313069
   8.93126   8.93126      1.00  2.148114   .308329
   8.93114   8.93114      1.00  2.146744   .306259
   8.93102   8.93102      1.00  2.143884   .302819
   8.93091   8.93091      1.00  2.138344   .298899
   8.93080   8.93080      1.00  2.137294   .297359
   8.93068   8.93068      1.00  2.136574   .297119
   8.93057   8.93057      1.00  2.133804   .296309
   8.93045   8.93045      1.00  2.131044   .295499
   8.93034   8.93034      1.00  2.138264   .295259
   8.93022   8.93022      1.00  2.141144   .296109
   8.93009   8.93009      1.00  2.139774   .294749
   8.92997   8.92997      1.00  2.140484   .297089
   8.92986   8.92986      1.00  2.133914   .296799
   8.92974   8.92974      1.00  2.149064   .298439
   8.92962   8.92962      1.00  2.141074   .297959
   8.92950   8.92950      1.00  2.141954   .300319
   8.92939   8.92939      1.00  2.139654   .299879
   8.92928   8.92928      1.00  2.137324   .301659
   8.92916   8.92916      1.00  2.140334   .303609
   8.92906   8.92906      1.00  2.133334   .302889
   8.92895   8.92895      1.00  2.139434   .304119
   8.92883   8.92883      1.00  2.142324   .307549
   8.92872   8.92872      1.00  2.148954   .308539
   8.92861   8.92861      1.00  2.150714   .311069
   8.92850   8.92850      1.00  2.152274   .312149
   8.92839   8.92839      1.00  2.142574   .311279
   8.92828   8.92828      1.00  2.134904   .310069
   8.92817   8.92817      1.00  2.134724   .313209
   8.92806   8.92806      1.00  2.145234   .315889
   8.92794   8.92794      1.00  2.141614   .316219
   8.92784   8.92784      1.00  2.146134   .318949
   8.92773   8.92773      1.00  2.150784   .318599
   8.92762   8.92762      1.00  2.154634   .321679
   8.92751   8.92751      1.00  2.151614   .319469
   8.92739   8.92739      1.00  2.150844   .320189
   8.92728   8.92728      1.00  2.152004   .320459
   8.92717   8.92717      1.00  2.148714   .321739
   8.92706   8.92706      1.00  2.150284   .322079
   8.92695   8.92695      1.00  2.141114   .322029
   8.92685   8.92685      1.00  2.131574   .321949
   8.92674   8.92674      1.00  2.155484   .325839
   8.92663   8.92663      1.00  2.153614   .325609
   8.92652   8.92652      1.00  2.152904   .327239
   8.92642   8.92642      1.00  2.154364   .329069
   8.92632   8.92632      1.00  2.166244   .331109
   8.92621   8.92621      1.00  2.158404   .329969
   8.92610   8.92610      1.00  2.160554   .331509
   8.92601   8.92601      1.00  2.154644   .332879
   8.92591   8.92591      1.00  2.154554   .335329
   8.92580   8.92580      1.00  2.154664   .334339
   8.92569   8.92569      1.00  2.153244   .335109
   8.92559   8.92559      1.00  2.154464   .337149
   8.92549   8.92549      1.00  2.155934   .335509
   8.92538   8.92538      1.00  2.168784   .338979
   8.92527   8.92527      1.00  2.161734   .338059
   8.92517   8.92517      1.00  2.163974   .340839
   8.92507   8.92507      1.00  2.167904   .339949
   8.92497   8.92497      1.00  2.161504   .341799
   8.92487   8.92487      1.00  2.160244   .343199
   8.92476   8.92476      1.00  2.163354   .343639
   8.92465   8.92465      1.00  2.158874   .344099
   8.92454   8.92454      1.00  2.155394   .342959
   8.92443   8.92443      1.00  2.164934   .346919
   8.92432   8.92432      1.00  2.162344   .347949
   8.92421   8.92421      1.00  2.170204   .351109
   8.92409   8.92409      1.00  2.172154   .350919
   8.92398   8.92398      1.00  2.161374   .349249
   8.92387   8.92387      1.00  2.165624   .350339
   8.92376   8.92376      1.00  2.168444   .352109
   8.92364   8.92364      1.00  2.164294   .352469
   8.92351   8.92351      1.00  2.160314   .352249
   8.92340   8.92340      1.00  2.166384   .353719
   8.92329   8.92329      1.00  2.167544   .355679
   8.92317   8.92317      1.00  2.169804   .356649
   8.92304   8.92304      1.00  2.173044   .358859
   8.92293   8.92293      1.00  2.176324   .362719
   8.92283   8.92283      1.00  2.180544   .364349
   8.92271   8.92271      1.00  2.168634   .364889
   8.92259   8.92259      1.00  2.168844   .364839
   8.92248   8.92248      1.00  2.164194   .367169
   8.92237   8.92237      1.00  2.160704   .366499
   8.92225   8.92225      1.00  2.172444   .369629
   8.92214   8.92214      1.00  2.172564   .370679
   8.92203   8.92203      1.00  2.177024   .375099
   8.92193   8.92193      1.00  2.174704   .373119
   8.92182   8.92182      1.00  2.178974   .378369
   8.92171   8.92171      1.00  2.181744   .378319
   8.92160   8.92160      1.00  2.179894   .377909
   8.92149   8.92149      1.00  2.182664   .381959
   8.92137   8.92137      1.00  2.178394   .384449
   8.92126   8.92126      1.00  2.167934   .376949
   8.92115   8.92115      1.00  2.176624   .380409
   8.92104   8.92104      1.00  2.174704   .385809
   8.92092   8.92092      1.00  2.163124   .381999
   8.92080   8.92080      1.00  2.179574   .387779
   8.92069   8.92069      1.00  2.183054   .390449
   8.92058   8.92058      1.00  2.185054   .392089
   8.92046   8.92046      1.00  2.183764   .394229
   8.92034   8.92034      1.00  2.187404   .395379
   8.92023   8.92023      1.00  2.177974   .394949
   8.92011   8.92011      1.00  2.181054   .394859
   8.91999   8.91999      1.00  2.175274   .391859
   8.91987   8.91987      1.00  2.173584   .396219
   8.91975   8.91975      1.00  2.182254   .396759
   8.91963   8.91963      1.00  2.182204   .398199
   8.91952   8.91952      1.00  2.185764   .400349
   8.91940   8.91940      1.00  2.185064   .400939
   8.91930   8.91930      1.00  2.188984   .401989
   8.91918   8.91918      1.00  2.171314   .401369
   8.91907   8.91907      1.00  2.185644   .403739
   8.91895   8.91895      1.00  2.185394   .404049
   8.91884   8.91884      1.00  2.181534   .403789
   8.91873   8.91873      1.00  2.182644   .404349
   8.91861   8.91861      1.00  2.178934   .403699
   8.91851   8.91851      1.00  2.181134   .404709
   8.91841   8.91841      1.00  2.183254   .406959
   8.91830   8.91830      1.00  2.194474   .408619
   8.91818   8.91818      1.00  2.191194   .408539
   8.91807   8.91807      1.00  2.188634   .407899
   8.91796   8.91796      1.00  2.186694   .408359
   8.91785   8.91785      1.00  2.184554   .408899
   8.91774   8.91774      1.00  2.179084   .406209
   8.91763   8.91763      1.00  2.166694   .403659
   8.91752   8.91752      1.00  2.183954   .407039
   8.91741   8.91741      1.00  2.187604   .406619
   8.91730   8.91730      1.00  2.185274   .406559
   8.91719   8.91719      1.00  2.186634   .403979
   8.91708   8.91708      1.00  2.192614   .404059
   8.91697   8.91697      1.00  2.191674   .402879
   8.91686   8.91686      1.00  2.196904   .403859
   8.91675   8.91675      1.00  2.189834   .404089
   8.91665   8.91665      1.00  2.188514   .403099
   8.91654   8.91654      1.00  2.189714   .400899
   8.91643   8.91643      1.00  2.188924   .400039
   8.91633   8.91633      1.00  2.185874   .397509
   8.91622   8.91622      1.00  2.171224   .395179
   8.91612   8.91612      1.00  2.190964   .396899
   8.91602   8.91602      1.00  2.189694   .396859
   8.91591   8.91591      1.00  2.195384   .394089
   8.91581   8.91581      1.00  2.196924   .396339
   8.91571   8.91571      1.00  2.197224   .392679
   8.91560   8.91560      1.00  2.192784   .389179
   8.91550   8.91550      1.00  2.191584   .386759
   8.91540   8.91540      1.00  2.185034   .386209
   8.91530   8.91530      1.00  2.188434   .383749
   8.91520   8.91520      1.00  2.199414   .384119
   8.91509   8.91509      1.00  2.195364   .383329
   8.91499   8.91499      1.00  2.197344   .379879
   8.91489   8.91489      1.00  2.186504   .377389
   8.91477   8.91477      1.00  2.193954   .379039
   8.91466   8.91466      1.00  2.197334   .376949
   8.91456   8.91456      1.00  2.197594   .377039
   8.91445   8.91445      1.00  2.197814   .375419
   8.91434   8.91434      1.00  2.187214   .373509
   8.91422   8.91422      1.00  2.193364   .372619
   8.91412   8.91412      1.00  2.188074   .371169
   8.91400   8.91400      1.00  2.192534   .370469
   8.91388   8.91388      1.00  2.197044   .369139
   8.91376   8.91376      1.00  2.197834   .369229
   8.91366   8.91366      1.00  2.197504   .366169
   8.91355   8.91355      1.00  2.196574   .366269
   8.91342   8.91342      1.00  2.204484   .365029
   8.91330   8.91330      1.00  2.179384   .361439
   8.91320   8.91320      1.00  2.195084   .362749
   8.91309   8.91309      1.00  2.197564   .363649
   8.91297   8.91297      1.00  2.187384   .359339
   8.91285   8.91285      1.00  2.192554   .360469
   8.91274   8.91274      1.00  2.196044   .358919
   8.91263   8.91263      1.00  2.201834   .357859
   8.91251   8.91251      1.00  2.201174   .356659
   8.91240   8.91240      1.00  2.198934   .353399
   8.91229   8.91229      1.00  2.197034   .352239
   8.91218   8.91218      1.00  2.201784   .351589
   8.91206   8.91206      1.00  2.199694   .351809
   8.91195   8.91195      1.00  2.196864   .350439
   8.91184   8.91184      1.00  2.194334   .348649
   8.91174   8.91174      1.00  2.176174   .344559
   8.91162   8.91162      1.00  2.194684   .346459
   8.91152   8.91152      1.00  2.197384   .346509
   8.91141   8.91141      1.00  2.200494   .344119
   8.91130   8.91130      1.00  2.203244   .343999
   8.91118   8.91118      1.00  2.206754   .341569
   8.91106   8.91106      1.00  2.202224   .341949
   8.91095   8.91095      1.00  2.195364   .340699
   8.91084   8.91084      1.00  2.200374   .338969
   8.91073   8.91073      1.00  2.196094   .338119
   8.91061   8.91061      1.00  2.193774   .335719
   8.91049   8.91049      1.00  2.196614   .336679
   8.91038   8.91038      1.00  2.199404   .336609
   8.91026   8.91026      1.00  2.199404   .334479
   8.91014   8.91014      1.00  2.190534   .331249
   8.91002   8.91002      1.00  2.202764   .334119
   8.90991   8.90991      1.00  2.204184   .332489
   8.90978   8.90978      1.00  2.198474   .332069
   8.90967   8.90967      1.00  2.196134   .328269
   8.90956   8.90956      1.00  2.195144   .329009
   8.90945   8.90945      1.00  2.200254   .329349
   8.90933   8.90933      1.00  2.199184   .327919
   8.90921   8.90921      1.00  2.196124   .328749
   8.90911   8.90911      1.00  2.195034   .327949
   8.90899   8.90899      1.00  2.199004   .327989
   8.90888   8.90888      1.00  2.205444   .328559
   8.90876   8.90876      1.00  2.205164   .327979
   8.90865   8.90865      1.00  2.200014   .325329
   8.90855   8.90855      1.00  2.201644   .326139
   8.90844   8.90844      1.00  2.193284   .325439
   8.90833   8.90833      1.00  2.195034   .326669
   8.90822   8.90822      1.00  2.194434   .326929
   8.90811   8.90811      1.00  2.196094   .328229
   8.90800   8.90800      1.00  2.195064   .328999
   8.90789   8.90789      1.00  2.196404   .330179
   8.90779   8.90779      1.00  2.198754   .329879
   8.90767   8.90767      1.00  2.202564   .329529
   8.90755   8.90755      1.00  2.201994   .324539
   8.90745   8.90745      1.00  2.200684   .328419
   8.90734   8.90734      1.00  2.192344   .327849
   8.90723   8.90723      1.00  2.189714   .328109
   8.90712   8.90712      1.00  2.191084   .329239
   8.90701   8.90701      1.00  2.182484   .328199
   8.90690   8.90690      1.00  2.196984   .332969
   8.90680   8.90680      1.00  2.198704   .331369
   8.90669   8.90669      1.00  2.192814   .331899
   8.90658   8.90658      1.00  2.197194   .333699
   8.90647   8.90647      1.00  2.199794   .334909
   8.90637   8.90637      1.00  2.199664   .334989
   8.90627   8.90627      1.00  2.198124   .336219
   8.90616   8.90616      1.00  2.192324   .334369
   8.90606   8.90606      1.00  2.187144   .334749
   8.90596   8.90596      1.00  2.185624   .335799
   8.90585   8.90585      1.00  2.188114   .338589
   8.90575   8.90575      1.00  2.188094   .338189
   8.90565   8.90565      1.00  2.179034   .337489
   8.90555   8.90555      1.00  2.196574   .341589
   8.90544   8.90544      1.00  2.194944   .342189
   8.90533   8.90533      1.00  2.191404   .342869
   8.90524   8.90524      1.00  2.192864   .341449
   8.90513   8.90513      1.00  2.189344   .343939
   8.90502   8.90502      1.00  2.187984   .346659
   8.90492   8.90492      1.00  2.187214   .346239
   8.90482   8.90482      1.00  2.187614   .346729
   8.90472   8.90472      1.00  2.188404   .346139
   8.90460   8.90460      1.00  2.188804   .347979
   8.90449   8.90449      1.00  2.191124   .349059
   8.90438   8.90438      1.00  2.190194   .349049
   8.90427   8.90427      1.00  2.189694   .350039
   8.90416   8.90416      1.00  2.181504   .348809
   8.90405   8.90405      1.00  2.194754   .351249
   8.90394   8.90394      1.00  2.188314   .351869
   8.90383   8.90383      1.00  2.184874   .354069
   8.90371   8.90371      1.00  2.182484   .352399
   8.90358   8.90358      1.00  2.185204   .353589
   8.90348   8.90348      1.00  2.180624   .353169
   8.90337   8.90337      1.00  2.183254   .354819
   8.90324   8.90324      1.00  2.187214   .354779
   8.90312   8.90312      1.00  2.186294   .355689
   8.90301   8.90301      1.00  2.191724   .357449
   8.90289   8.90289      1.00  2.193144   .357399
   8.90278   8.90278      1.00  2.184314   .356779
   8.90266   8.90266      1.00  2.170654   .354139
   8.90255   8.90255      1.00  2.177814   .357289
   8.90244   8.90244      1.00  2.183114   .357189
   8.90232   8.90232      1.00  2.179114   .356369
   8.90221   8.90221      1.00  2.188134   .357519
   8.90210   8.90210      1.00  2.191364   .360559
   8.90200   8.90200      1.00  2.187744   .360669
   8.90188   8.90188      1.00  2.188264   .361169
   8.90177   8.90177      1.00  2.188774   .360999
   8.90167   8.90167      1.00  2.187174   .362459
   8.90156   8.90156      1.00  2.184114   .361429
   8.90145   8.90145      1.00  2.185644   .361829
   8.90133   8.90133      1.00  2.178964   .360089
   8.90122   8.90122      1.00  2.176104   .359369
   8.90111   8.90111      1.00  2.170554   .359919
   8.90099   8.90099      1.00  2.180124   .363389
   8.90088   8.90088      1.00  2.187354   .364069
   8.90077   8.90077      1.00  2.190544   .366209
   8.90065   8.90065      1.00  2.189594   .366519
   8.90053   8.90053      1.00  2.187644   .366119
   8.90041   8.90041      1.00  2.186574   .364149
   8.90030   8.90030      1.00  2.186404   .363569
   8.90018   8.90018      1.00  2.179234   .362569
   8.90006   8.90006      1.00  2.180414   .361639
   8.89994   8.89994      1.00  2.179634   .362769
   8.89982   8.89982      1.00  2.181324   .362379
   8.89972   8.89972      1.00  2.188084   .365009
   8.89959   8.89959      1.00  2.188644   .362389
   8.89948   8.89948      1.00  2.174344   .362509
   8.89937   8.89937      1.00  2.188874   .363529
   8.89925   8.89925      1.00  2.187904   .365139
   8.89914   8.89914      1.00  2.185684   .364109
   8.89903   8.89903      1.00  2.187314   .365009
   8.89892   8.89892      1.00  2.183554   .366289
   8.89881   8.89881      1.00  2.179244   .365709
   8.89869   8.89869      1.00  2.182734   .366609
   8.89858   8.89858      1.00  2.186804   .366239
   8.89847   8.89847      1.00  2.190084   .366309
   8.89836   8.89836      1.00  2.192844   .367939
   8.89825   8.89825      1.00  2.198004   .369179
   8.89814   8.89814      1.00  2.193894   .368129
   8.89804   8.89804      1.00  2.189724   .368869
   8.89793   8.89793      1.00  2.171054   .363229
   8.89781   8.89781      1.00  2.185754   .368909
   8.89769   8.89769      1.00  2.184074   .367939
   8.89760   8.89760      1.00  2.186394   .368719
   8.89749   8.89749      1.00  2.190974   .369749
   8.89737   8.89737      1.00  2.189494   .370879
   8.89726   8.89726      1.00  2.196304   .371819
   8.89715   8.89715      1.00  2.199164   .370979
   8.89705   8.89705      1.00  2.189004   .369369
   8.89693   8.89693      1.00  2.189304   .368139
   8.89682   8.89682      1.00  2.191804   .369629
   8.89672   8.89672      1.00  2.191904   .373089
   8.89661   8.89661      1.00  2.189954   .373009
   8.89651   8.89651      1.00  2.190194   .373319
   8.89640   8.89640      1.00  2.188054   .368349
   8.89629   8.89629      1.00  2.174114   .367799
   8.89619   8.89619      1.00  2.194314   .370549
   8.89609   8.89609      1.00  2.189824   .370819
   8.89599   8.89599      1.00  2.197974   .373049
   8.89588   8.89588      1.00  2.200114   .374389
   8.89578   8.89578      1.00  2.193604   .374179
   8.89568   8.89568      1.00  2.189404   .373819
   8.89557   8.89557      1.00  2.191024   .370309
   8.89547   8.89547      1.00  2.186404   .369719
   8.89537   8.89537      1.00  2.186284   .368849
   8.89527   8.89527      1.00  2.190264   .371249
   8.89516   8.89516      1.00  2.192304   .370689
   8.89507   8.89507      1.00  2.195044   .372399
   8.89496   8.89496      1.00  2.183204   .369189
   8.89485   8.89485      1.00  2.195694   .371939
   8.89474   8.89474      1.00  2.191604   .369639
   8.89463   8.89463      1.00  2.191784   .370519
   8.89453   8.89453      1.00  2.191054   .370809
   8.89442   8.89442      1.00  2.191754   .372639
   8.89431   8.89431      1.00  2.194634   .372569
   8.89420   8.89420      1.00  2.191364   .372019
   8.89409   8.89409      1.00  2.192394   .372289
   8.89397   8.89397      1.00  2.190544   .371859
   8.89385   8.89385      1.00  2.198304   .374549
   8.89373   8.89373      1.00  2.197244   .373619
   8.89362   8.89362      1.00  2.203124   .376209
   8.89351   8.89351      1.00  2.195554   .373319
   8.89339   8.89339      1.00  2.175614   .371439
   8.89327   8.89327      1.00  2.191954   .372039
   8.89317   8.89317      1.00  2.191754   .372829
   8.89304   8.89304      1.00  2.194514   .372039
   8.89293   8.89293      1.00  2.196144   .373049
   8.89282   8.89282      1.00  2.196114   .371059
   8.89271   8.89271      1.00  2.196194   .372369
   8.89259   8.89259      1.00  2.203604   .375329
   8.89247   8.89247      1.00  2.200574   .374619
   8.89236   8.89236      1.00  2.200054   .374799
   8.89226   8.89226      1.00  2.198094   .374369
   8.89214   8.89214      1.00  2.190874   .372189
   8.89203   8.89203      1.00  2.189864   .371529
   8.89192   8.89192      1.00  2.197764   .373469
   8.89182   8.89182      1.00  2.190564   .371579
   8.89171   8.89171      1.00  2.198204   .373519
   8.89159   8.89159      1.00  2.195804   .374009
   8.89149   8.89149      1.00  2.197704   .373729
   8.89138   8.89138      1.00  2.198884   .374109
   8.89126   8.89126      1.00  2.201304   .379059
   8.89114   8.89114      1.00  2.207074   .380759
   8.89104   8.89104      1.00  2.200064   .380519
   8.89093   8.89093      1.00  2.192824   .383329
   8.89081   8.89081      1.00  2.192064   .379129
   8.89069   8.89069      1.00  2.189794   .378909
   8.89058   8.89058      1.00  2.195364   .377409
   8.89046   8.89046      1.00  2.204984   .379839
   8.89034   8.89034      1.00  2.200644   .381659
   8.89022   8.89022      1.00  2.197894   .380519
   8.89011   8.89011      1.00  2.204174   .383569
   8.88999   8.88999      1.00  2.206744   .386079
   8.88986   8.88986      1.00  2.203264   .381499
   8.88975   8.88975      1.00  2.196884   .379929
   8.88963   8.88963      1.00  2.198244   .380759
   8.88952   8.88952      1.00  2.194174   .382939
   8.88940   8.88940      1.00  2.198384   .383529
   8.88929   8.88929      1.00  2.201834   .380579
   8.88918   8.88918      1.00  2.204634   .379999
   8.88907   8.88907      1.00  2.205584   .380109
   8.88895   8.88895      1.00  2.200014   .380099
   8.88884   8.88884      1.00  2.203994   .380689
   8.88873   8.88873      1.00  2.186444   .376269
   8.88862   8.88862      1.00  2.200784   .376489
   8.88851   8.88851      1.00  2.201304   .378599
   8.88840   8.88840      1.00  2.199174   .377699
   8.88830   8.88830      1.00  2.190234   .378069
   8.88819   8.88819      1.00  2.195044   .379549
   8.88807   8.88807      1.00  2.201304   .379419
   8.88796   8.88796      1.00  2.205364   .381479
   8.88786   8.88786      1.00  2.206554   .381199
   8.88775   8.88775      1.00  2.207024   .381639
   8.88763   8.88763      1.00  2.198214   .380099
   8.88752   8.88752      1.00  2.203064   .381079
   8.88741   8.88741      1.00  2.204754   .384489
   8.88730   8.88730      1.00  2.200014   .385109
   8.88719   8.88719      1.00  2.189464   .383259
   8.88708   8.88708      1.00  2.194784   .383179
   8.88698   8.88698      1.00  2.200814   .384249
   8.88687   8.88687      1.00  2.202384   .382339
   8.88676   8.88676      1.00  2.205994   .383359
   8.88665   8.88665      1.00  2.207584   .383939
   8.88654   8.88654      1.00  2.207744   .383709
   8.88644   8.88644      1.00  2.207384   .382999
   8.88634   8.88634      1.00  2.203074   .384919
   8.88623   8.88623      1.00  2.204964   .383049
   8.88613   8.88613      1.00  2.204804   .383089
   8.88603   8.88603      1.00  2.204884   .382149
   8.88592   8.88592      1.00  2.199094   .379439
   8.88582   8.88582      1.00  2.206704   .381039
   8.88571   8.88571      1.00  2.191614   .380889
   8.88561   8.88561      1.00  2.209074   .382649
   8.88551   8.88551      1.00  2.213504   .383589
   8.88540   8.88540      1.00  2.210504   .382819
   8.88530   8.88530      1.00  2.205484   .383459
   8.88520   8.88520      1.00  2.204914   .384339
   8.88509   8.88509      1.00  2.202694   .383579
   8.88499   8.88499      1.00  2.202694   .384509
   8.88489   8.88489      1.00  2.200564   .383589
   8.88478   8.88478      1.00  2.207064   .383829
   8.88467   8.88467      1.00  2.204934   .381169
   8.88456   8.88456      1.00  2.208924   .381599
   8.88445   8.88445      1.00  2.209574   .383649
   8.88435   8.88435      1.00  2.207554   .382279
   8.88424   8.88424      1.00  2.201694   .382889
   8.88413   8.88413      1.00  2.199024   .380249
   8.88402   8.88402      1.00  2.206274   .382319
   8.88391   8.88391      1.00  2.202264   .381479
   8.88379   8.88379      1.00  2.207194   .383939
   8.88366   8.88366      1.00  2.201364   .383779
   8.88356   8.88356      1.00  2.200544   .382899
   8.88344   8.88344      1.00  2.201844   .382809
   8.88332   8.88332      1.00  2.210244   .383829
   8.88321   8.88321      1.00  2.209614   .382819
   8.88309   8.88309      1.00  2.207474   .381299
   8.88298   8.88298      1.00  2.206774   .382269
   8.88287   8.88287      1.00  2.198744   .378759
   8.88276   8.88276      1.00  2.202184   .379789
   8.88264   8.88264      1.00  2.197444   .380589
   8.88254   8.88254      1.00  2.188674   .379179
   8.88242   8.88242      1.00  2.200784   .376829
   8.88230   8.88230      1.00  2.203904   .379219
   8.88220   8.88220      1.00  2.203394   .380849
   8.88209   8.88209      1.00  2.206904   .380049
   8.88198   8.88198      1.00  2.211264   .379679
   8.88187   8.88187      1.00  2.205134   .377699
   8.88177   8.88177      1.00  2.202754   .378819
   8.88166   8.88166      1.00  2.199464   .376759
   8.88155   8.88155      1.00  2.197574   .377719
   8.88143   8.88143      1.00  2.201824   .376719
   8.88132   8.88132      1.00  2.203544   .378509
   8.88122   8.88122      1.00  2.197934   .377449
   8.88110   8.88110      1.00  2.187144   .375089
   8.88098   8.88098      1.00  2.204024   .378019
   8.88088   8.88088      1.00  2.205624   .378269
   8.88076   8.88076      1.00  2.203774   .379559
   8.88065   8.88065      1.00  2.202764   .378779
   8.88053   8.88053      1.00  2.198224   .376499
   8.88041   8.88041      1.00  2.190674   .373779
   8.88030   8.88030      1.00  2.190604   .374269
   8.88018   8.88018      1.00  2.193904   .374219
   8.88005   8.88005      1.00  2.192594   .373389
   8.87994   8.87994      1.00  2.199784   .373829
   8.87983   8.87983      1.00  2.195724   .376169
   8.87972   8.87972      1.00  2.195194   .377249
   8.87960   8.87960      1.00  2.184064   .373779
   8.87948   8.87948      1.00  2.195784   .373639
   8.87937   8.87937      1.00  2.192614   .372649
   8.87925   8.87925      1.00  2.192514   .371149
   8.87914   8.87914      1.00  2.188434   .370389
   8.87903   8.87903      1.00  2.188504   .371659
   8.87892   8.87892      1.00  2.187164   .371889
   8.87880   8.87880      1.00  2.188304   .372269
   8.87868   8.87868      1.00  2.187784   .371329
   8.87859   8.87859      1.00  2.184924   .370739
   8.87848   8.87848      1.00  2.190534   .370719
   8.87836   8.87836      1.00  2.190524   .373089
   8.87825   8.87825      1.00  2.192184   .370979
   8.87814   8.87814      1.00  2.181444   .370139
   8.87804   8.87804      1.00  2.172824   .369879
   8.87792   8.87792      1.00  2.176974   .369559
   8.87780   8.87780      1.00  2.182284   .369519
   8.87770   8.87770      1.00  2.182704   .369469
   8.87759   8.87759      1.00  2.182814   .369499
   8.87748   8.87748      1.00  2.185954   .369639
   8.87737   8.87737      1.00  2.185124   .369869
   8.87726   8.87726      1.00  2.180674   .368539
   8.87715   8.87715      1.00  2.186934   .370349
   8.87704   8.87704      1.00  2.179274   .368789
   8.87693   8.87693      1.00  2.177324   .370259
   8.87682   8.87682      1.00  2.172334   .370479
   8.87672   8.87672      1.00  2.172044   .368559
   8.87661   8.87661      1.00  2.172144   .368779
   8.87650   8.87650      1.00  2.169764   .371629
   8.87640   8.87640      1.00  2.182184   .375089
   8.87630   8.87630      1.00  2.173054   .370269
   8.87619   8.87619      1.00  2.174064   .373409
   8.87608   8.87608      1.00  2.177974   .375469
   8.87599   8.87599      1.00  2.178184   .373499
   8.87588   8.87588      1.00  2.173914   .370039
   8.87578   8.87578      1.00  2.173364   .373499
   8.87567   8.87567      1.00  2.162694   .371059
   8.87557   8.87557      1.00  2.160634   .370229
   8.87548   8.87548      1.00  2.167554   .372819
   8.87537   8.87537      1.00  2.167984   .370979
   8.87526   8.87526      1.00  2.173834   .369569
   8.87516   8.87516      1.00  2.160854   .369449
   8.87506   8.87506      1.00  2.167994   .369499
   8.87495   8.87495      1.00  2.169594   .368549
   8.87484   8.87484      1.00  2.168884   .369089
   8.87473   8.87473      1.00  2.163634   .369519
   8.87463   8.87463      1.00  2.162714   .369659
   8.87452   8.87452      1.00  2.162434   .370099
   8.87441   8.87441      1.00  2.157614   .369259
   8.87430   8.87430      1.00  2.159924   .368969
   8.87419   8.87419      1.00  2.166644   .370549
   8.87407   8.87407      1.00  2.168014   .370889
   8.87396   8.87396      1.00  2.161264   .369559
   8.87385   8.87385      1.00  2.164324   .370919
   8.87373   8.87373      1.00  2.164374   .369959
   8.87361   8.87361      1.00  2.163134   .368989
   8.87349   8.87349      1.00  2.148614   .366049
   8.87338   8.87338      1.00  2.154934   .368979
   8.87327   8.87327      1.00  2.146964   .366599
   8.87315   8.87315      1.00  2.153584   .365599
   8.87304   8.87304      1.00  2.160664   .370019
   8.87293   8.87293      1.00  2.163504   .369019
   8.87281   8.87281      1.00  2.164844   .370089
   8.87269   8.87269      1.00  2.162854   .369969
   8.87257   8.87257      1.00  2.158654   .369469
   8.87246   8.87246      1.00  2.154464   .367389
   8.87235   8.87235      1.00  2.152714   .368279
   8.87224   8.87224      1.00  2.155384   .370009
   8.87213   8.87213      1.00  2.150804   .369489
   8.87202   8.87202      1.00  2.143604   .367649
   8.87191   8.87191      1.00  2.147254   .369319
   8.87180   8.87180      1.00  2.157094   .368869
   8.87169   8.87169      1.00  2.160784   .369039
   8.87158   8.87158      1.00  2.164194   .371499
   8.87147   8.87147      1.00  2.159054   .371189
   8.87135   8.87135      1.00  2.151404   .370769
   8.87124   8.87124      1.00  2.158344   .372949
   8.87113   8.87113      1.00  2.155344   .373429
   8.87102   8.87102      1.00  2.157344   .373669
   8.87091   8.87091      1.00  2.152634   .371829
   8.87078   8.87078      1.00  2.147134   .372219
   8.87067   8.87067      1.00  2.146804   .372019
   8.87057   8.87057      1.00  2.154904   .375669
   8.87044   8.87044      1.00  2.162354   .375239
   8.87032   8.87032      1.00  2.143874   .372179
   8.87020   8.87020      1.00  2.161704   .376609
   8.87008   8.87008      1.00  2.154684   .376359
   8.86996   8.86996      1.00  2.149634   .376219
   8.86985   8.86985      1.00  2.155574   .375919
   8.86973   8.86973      1.00  2.148564   .376999
   8.86962   8.86962      1.00  2.147534   .376339
   8.86950   8.86950      1.00  2.146804   .372829
   8.86938   8.86938      1.00  2.150314   .374959
   8.86928   8.86928      1.00  2.149914   .375539
   8.86916   8.86916      1.00  2.159104   .374389
   8.86904   8.86904      1.00  2.158914   .378329
   8.86893   8.86893      1.00  2.146384   .378429
   8.86882   8.86882      1.00  2.131464   .376549
   8.86871   8.86871      1.00  2.143904   .377779
   8.86860   8.86860      1.00  2.142864   .380199
   8.86849   8.86849      1.00  2.146144   .377889
   8.86838   8.86838      1.00  2.141404   .377439
   8.86828   8.86828      1.00  2.138254   .377019
   8.86817   8.86817      1.00  2.139604   .377919
   8.86806   8.86806      1.00  2.142644   .379629
   8.86795   8.86795      1.00  2.147334   .376579
   8.86783   8.86783      1.00  2.148954   .378859
   8.86772   8.86772      1.00  2.141714   .377859
   8.86761   8.86761      1.00  2.131584   .376439
   8.86750   8.86750      1.00  2.131744   .374269
   8.86740   8.86740      1.00  2.131624   .374959
   8.86728   8.86728      1.00  2.121044   .374449
   8.86717   8.86717      1.00  2.134684   .377829
   8.86707   8.86707      1.00  2.131594   .379199
   8.86696   8.86696      1.00  2.127604   .377519
   8.86685   8.86685      1.00  2.135454   .379479
   8.86673   8.86673      1.00  2.136094   .379509
   8.86663   8.86663      1.00  2.137224   .379489
   8.86653   8.86653      1.00  2.130544   .379319
   8.86642   8.86642      1.00  2.123464   .379829
   8.86631   8.86631      1.00  2.115354   .378719
   8.86621   8.86621      1.00  2.121824   .380199
   8.86611   8.86611      1.00  2.126254   .381259
   8.86600   8.86600      1.00  2.118594   .382309
   8.86589   8.86589      1.00  2.103264   .378639
   8.86579   8.86579      1.00  2.111444   .381579
   8.86570   8.86570      1.00  2.122004   .382339
   8.86559   8.86559      1.00  2.124244   .380599
   8.86549   8.86549      1.00  2.126454   .382059
   8.86538   8.86538      1.00  2.115414   .379919
   8.86528   8.86528      1.00  2.103814   .377689
   8.86518   8.86518      1.00  2.097024   .375329
   8.86507   8.86507      1.00  2.104354   .376969
   8.86497   8.86497      1.00  2.107154   .378719
   8.86487   8.86487      1.00  2.113484   .378519
   8.86476   8.86476      1.00  2.115324   .383409
   8.86465   8.86465      1.00  2.099264   .378779
   8.86454   8.86454      1.00  2.105914   .380819
   8.86444   8.86444      1.00  2.096584   .378549
   8.86432   8.86432      1.00  2.109214   .379499
   8.86421   8.86421      1.00  2.094204   .378369
   8.86410   8.86410      1.00  2.095564   .380119
   8.86399   8.86399      1.00  2.096504   .380949
   8.86387   8.86387      1.00  2.091644   .378629
   8.86374   8.86374      1.00  2.097224   .383919
   8.86364   8.86364      1.00  2.094204   .383949
   8.86352   8.86352      1.00  2.096524   .383049
   8.86341   8.86341      1.00  2.095364   .382509
   8.86328   8.86328      1.00  2.098564   .382599
   8.86316   8.86316      1.00  2.094184   .382209
   8.86306   8.86306      1.00  2.098624   .382709
   8.86294   8.86294      1.00  2.088574   .379079
   8.86283   8.86283      1.00  2.064034   .376589
   8.86271   8.86271      1.00  2.074504   .377579
   8.86260   8.86260      1.00  2.085434   .380279
   8.86248   8.86248      1.00  2.086304   .378669
   8.86236   8.86236      1.00  2.090644   .380809
   8.86226   8.86226      1.00  2.087224   .382949
   8.86215   8.86215      1.00  2.084844   .381399
   8.86204   8.86204      1.00  2.089334   .380429
   8.86193   8.86193      1.00  2.089794   .381219
   8.86183   8.86183      1.00  2.079414   .380029
   8.86172   8.86172      1.00  2.082534   .382969
   8.86161   8.86161      1.00  2.073374   .381939
   8.86149   8.86149      1.00  2.070844   .381399
   8.86138   8.86138      1.00  2.074744   .383879
   8.86127   8.86127      1.00  2.080594   .386009
   8.86115   8.86115      1.00  2.066744   .382059
   8.86104   8.86104      1.00  2.080324   .382739
   8.86093   8.86093      1.00  2.081154   .383209
   8.86081   8.86081      1.00  2.084804   .385899
   8.86070   8.86070      1.00  2.077234   .384539
   8.86058   8.86058      1.00  2.074834   .383659
   8.86046   8.86046      1.00  2.070554   .381259
   8.86035   8.86035      1.00  2.062434   .379669
   8.86023   8.86023      1.00  2.061934   .381669
   8.86011   8.86011      1.00  2.062874   .382379
   8.85999   8.85999      1.00  2.076704   .381769
   8.85988   8.85988      1.00  2.080864   .383939
   8.85976   8.85976      1.00  2.073104   .383009
   8.85964   8.85964      1.00  2.058244   .379409
   8.85953   8.85953      1.00  2.062724   .380889
   8.85941   8.85941      1.00  2.070354   .382289
   8.85930   8.85930      1.00  2.067014   .380089
   8.85918   8.85918      1.00  2.055244   .381289
   8.85907   8.85907      1.00  2.060194   .382779
   8.85896   8.85896      1.00  2.062754   .384459
   8.85885   8.85885      1.00  2.062674   .382499
   8.85874   8.85874      1.00  2.063074   .382079
   8.85863   8.85863      1.00  2.067714   .383179
   8.85852   8.85852      1.00  2.063704   .383339
   8.85841   8.85841      1.00  2.066344   .382819
   8.85829   8.85829      1.00  2.067774   .383799
   8.85819   8.85819      1.00  2.055144   .381749
   8.85808   8.85808      1.00  2.047514   .380959
   8.85797   8.85797      1.00  2.050064   .380599
   8.85785   8.85785      1.00  2.041584   .380749
   8.85774   8.85774      1.00  2.048754   .381459
   8.85764   8.85764      1.00  2.058094   .385659
   8.85753   8.85753      1.00  2.057194   .383459
   8.85742   8.85742      1.00  2.058884   .383789
   8.85731   8.85731      1.00  2.060954   .385699
   8.85720   8.85720      1.00  2.051584   .382879
   8.85709   8.85709      1.00  2.048204   .382739
   8.85698   8.85698      1.00  2.044364   .385129
   8.85687   8.85687      1.00  2.045214   .377139
   8.85677   8.85677      1.00  2.035204   .383299
   8.85665   8.85665      1.00  2.043214   .384539
   8.85655   8.85655      1.00  2.030954   .384379
   8.85645   8.85645      1.00  2.049404   .386559
   8.85635   8.85635      1.00  2.054714   .384739
   8.85624   8.85624      1.00  2.047714   .383389
   8.85613   8.85613      1.00  2.046654   .383359
   8.85603   8.85603      1.00  2.044724   .383209
   8.85593   8.85593      1.00  2.044674   .382719
   8.85583   8.85583      1.00  2.036244   .381399
   8.85572   8.85572      1.00  2.032704   .379599
   8.85562   8.85562      1.00  2.030944   .378089
   8.85552   8.85552      1.00  2.031084   .379049
   8.85542   8.85542      1.00  2.042984   .383779
   8.85532   8.85532      1.00  2.041354   .383499
   8.85521   8.85521      1.00  2.043804   .383679
   8.85511   8.85511      1.00  2.032304   .381399
   8.85500   8.85500      1.00  2.030314   .380669
   8.85490   8.85490      1.00  2.029654   .381339
   8.85479   8.85479      1.00  2.034874   .383359
   8.85468   8.85468      1.00  2.031924   .381229
   8.85457   8.85457      1.00  2.022584   .381239
   8.85446   8.85446      1.00  2.027914   .382169
   8.85436   8.85436      1.00  2.029024   .381639
   8.85425   8.85425      1.00  2.031714   .384099
   8.85414   8.85414      1.00  2.040114   .386959
   8.85402   8.85402      1.00  2.037864   .387749
   8.85390   8.85390      1.00  2.030984   .388119
   8.85379   8.85379      1.00  2.027144   .384999
   8.85368   8.85368      1.00  2.032764   .386779
   8.85355   8.85355      1.00  2.006204   .380699
   8.85344   8.85344      1.00  2.024444   .383869
   8.85333   8.85333      1.00  2.024954   .384009
   8.85321   8.85321      1.00  2.016984   .381189
   8.85309   8.85309      1.00  2.016244   .378469
   8.85299   8.85299      1.00  2.028074   .380579
   8.85287   8.85287      1.00  2.031914   .382699
   8.85275   8.85275      1.00  2.030064   .383679
   8.85263   8.85263      1.00  2.032504   .384259
   8.85252   8.85252      1.00  2.020574   .382999
   8.85241   8.85241      1.00  2.009554   .381579
   8.85230   8.85230      1.00  2.011584   .381129
   8.85218   8.85218      1.00  2.019734   .385029
   8.85207   8.85207      1.00  2.012084   .382999
   8.85197   8.85197      1.00  2.018694   .383839
   8.85186   8.85186      1.00  2.004764   .380589
   8.85175   8.85175      1.00  2.025294   .385129
   8.85164   8.85164      1.00  2.026764   .385469
   8.85153   8.85153      1.00  2.023704   .382839
   8.85141   8.85141      1.00  2.016324   .381689
   8.85130   8.85130      1.00  2.010474   .379229
   8.85119   8.85119      1.00  2.009394   .379979
   8.85108   8.85108      1.00  2.012574   .381879
   8.85097   8.85097      1.00  2.009414   .380799
   8.85085   8.85085      1.00  2.010484   .379769
   8.85074   8.85074      1.00  2.009264   .380549
   8.85062   8.85062      1.00  2.008724   .378849
   8.85050   8.85050      1.00  2.014014   .382149
   8.85038   8.85038      1.00  2.020714   .381069
   8.85027   8.85027      1.00  2.007964   .380419
   8.85015   8.85015      1.00  2.010784   .381609
   8.85002   8.85002      1.00  2.003114   .377429
   8.84991   8.84991      1.00  2.001554   .377079
   8.84980   8.84980      1.00  1.996904   .378419
   8.84968   8.84968      1.00  2.000964   .377209
   8.84956   8.84956      1.00  2.009794   .377749
   8.84945   8.84945      1.00  2.011244   .377319
   8.84933   8.84933      1.00  2.009314   .378439
   8.84922   8.84922      1.00  2.009194   .380599
   8.84910   8.84910      1.00  2.006554   .378799
   8.84899   8.84899      1.00  2.011144   .379069
   8.84889   8.84889      1.00  2.008814   .377309
   8.84878   8.84878      1.00  2.008324   .376299
   8.84867   8.84867      1.00  1.986434   .373489
   8.84855   8.84855      1.00  2.000264   .376789
   8.84844   8.84844      1.00  2.004564   .377699
   8.84833   8.84833      1.00  2.002374   .375769
   8.84822   8.84822      1.00  2.008574   .377629
   8.84811   8.84811      1.00  2.006974   .376399
   8.84799   8.84799      1.00  2.018884   .379149
   8.84788   8.84788      1.00  2.015274   .379279
   8.84777   8.84777      1.00  2.009244   .377359
   8.84766   8.84766      1.00  2.009784   .376549
   8.84755   8.84755      1.00  1.998834   .374079
   8.84745   8.84745      1.00  1.998554   .377819
   8.84733   8.84733      1.00  1.998154   .377119
   8.84722   8.84722      1.00  2.012064   .379879
   8.84711   8.84711      1.00  2.003854   .377409
   8.84701   8.84701      1.00  2.017274   .381439
   8.84689   8.84689      1.00  2.015554   .379739
   8.84678   8.84678      1.00  2.013724   .378289
   8.84668   8.84668      1.00  2.019604   .379079
   8.84658   8.84658      1.00  2.016354   .379229
   8.84647   8.84647      1.00  2.006424   .375819
   8.84636   8.84636      1.00  2.010374   .377689
   8.84626   8.84626      1.00  2.015354   .378239
   8.84616   8.84616      1.00  2.009354   .376899
   8.84605   8.84605      1.00  2.012244   .375509
   8.84594   8.84594      1.00  2.014594   .376289
   8.84584   8.84584      1.00  2.019394   .379099
   8.84574   8.84574      1.00  2.022954   .379639
   8.84563   8.84563      1.00  2.017644   .377819
   8.84553   8.84553      1.00  2.018314   .379969
   8.84543   8.84543      1.00  2.027364   .382359
   8.84533   8.84533      1.00  2.017974   .380619
   8.84522   8.84522      1.00  2.005694   .378839
   8.84511   8.84511      1.00  2.009274   .377229
   8.84501   8.84501      1.00  2.018784   .380399
   8.84491   8.84491      1.00  2.019854   .382339
   8.84480   8.84480      1.00  2.026334   .382619
   8.84469   8.84469      1.00  2.026524   .380869
   8.84459   8.84459      1.00  2.027044   .383639
   8.84448   8.84448      1.00  2.027504   .382709
   8.84436   8.84436      1.00  2.022564   .381839
   8.84425   8.84425      1.00  2.019444   .382329
   8.84415   8.84415      1.00  2.003934   .378239
   8.84404   8.84404      1.00  2.016064   .380759
   8.84392   8.84392      1.00  2.013814   .383089
   8.84379   8.84379      1.00  2.021094   .382539
   8.84368   8.84368      1.00  2.024974   .386159
   8.84357   8.84357      1.00  2.024594   .386859
   8.84345   8.84345      1.00  2.026024   .385879
   8.84333   8.84333      1.00  2.024224   .386409
   8.84322   8.84322      1.00  2.028684   .386109
   8.84311   8.84311      1.00  2.025734   .388899
   8.84298   8.84298      1.00  2.017744   .386609
   8.84287   8.84287      1.00  2.012624   .380459
   8.84276   8.84276      1.00  2.009544   .378459
   8.84265   8.84265      1.00  1.997934   .373949
   8.84253   8.84253      1.00  2.019774   .379249
   8.84241   8.84241      1.00  2.029604   .381649
   8.84230   8.84230      1.00  2.029104   .380529
   8.84220   8.84220      1.00  2.025714   .380209
   8.84208   8.84208      1.00  2.030324   .380149
   8.84197   8.84197      1.00  2.021724   .381109
   8.84186   8.84186      1.00  2.017414   .378169
   8.84175   8.84175      1.00  2.025124   .379849
   8.84164   8.84164      1.00  2.013524   .378899
   8.84153   8.84153      1.00  2.016954   .378869
   8.84142   8.84142      1.00  2.019194   .380829
   8.84131   8.84131      1.00  2.021684   .381799
   8.84119   8.84119      1.00  2.022424   .383379
   8.84108   8.84108      1.00  2.014584   .381369
   8.84097   8.84097      1.00  2.027674   .382279
   8.84086   8.84086      1.00  2.025404   .381389
   8.84074   8.84074      1.00  2.029104   .382519
   8.84062   8.84062      1.00  2.022524   .383079
   8.84050   8.84050      1.00  2.017294   .384089
   8.84039   8.84039      1.00  2.017044   .386539
   8.84026   8.84026      1.00  2.012144   .383779
   8.84014   8.84014      1.00  2.018614   .385219
   8.84003   8.84003      1.00  2.028984   .384039
   8.83992   8.83992      1.00  2.035404   .385329
   8.83980   8.83980      1.00  2.032414   .387489
   8.83968   8.83968      1.00  2.029654   .389649
   8.83957   8.83957      1.00  2.025524   .387999
   8.83945   8.83945      1.00  2.023904   .387479
   8.83934   8.83934      1.00  2.017674   .385449
   8.83922   8.83922      1.00  2.015884   .384839
   8.83910   8.83910      1.00  2.022634   .385579
   8.83900   8.83900      1.00  2.011724   .384789
   8.83888   8.83888      1.00  2.028624   .389309
   8.83877   8.83877      1.00  2.027684   .386679
   8.83866   8.83866      1.00  2.029544   .388609
   8.83855   8.83855      1.00  2.028504   .389429
   8.83844   8.83844      1.00  2.027694   .388869
   8.83833   8.83833      1.00  2.030354   .388849
   8.83822   8.83822      1.00  2.022904   .388689
   8.83811   8.83811      1.00  2.012994   .387519
   8.83800   8.83800      1.00  2.016504   .389469
   8.83788   8.83788      1.00  2.007934   .385999
   8.83777   8.83777      1.00  2.020824   .389989
   8.83767   8.83767      1.00  2.036734   .391619
   8.83756   8.83756      1.00  2.034904   .390099
   8.83745   8.83745      1.00  2.025404   .388109
   8.83734   8.83734      1.00  2.033114   .389719
   8.83723   8.83723      1.00  2.030784   .390089
   8.83712   8.83712      1.00  2.022944   .389509
   8.83701   8.83701      1.00  2.023864   .389369
   8.83690   8.83690      1.00  2.021614   .391369
   8.83680   8.83680      1.00  2.018284   .390689
   8.83668   8.83668      1.00  2.006864   .388839
   8.83657   8.83657      1.00  2.023194   .392629
   8.83647   8.83647      1.00  2.026344   .392019
   8.83637   8.83637      1.00  2.034304   .394669
   8.83626   8.83626      1.00  2.037244   .392039
   8.83615   8.83615      1.00  2.027784   .389589
   8.83605   8.83605      1.00  2.022704   .390119
   8.83595   8.83595      1.00  2.036004   .392019
   8.83584   8.83584      1.00  2.025264   .390979
   8.83574   8.83574      1.00  2.019824   .390129
   8.83564   8.83564      1.00  2.016154   .392729
   8.83554   8.83554      1.00  2.021614   .392739
   8.83543   8.83543      1.00  2.026984   .391879
   8.83533   8.83533      1.00  2.034874   .392429
   8.83524   8.83524      1.00  2.021734   .392849
   8.83513   8.83513      1.00  2.034094   .393519
   8.83502   8.83502      1.00  2.030914   .393889
   8.83491   8.83491      1.00  2.021654   .393779
   8.83481   8.83481      1.00  2.018674   .392979
   8.83471   8.83471      1.00  2.020064   .395119
   8.83459   8.83459      1.00  2.022874   .394759
   8.83448   8.83448      1.00  2.022554   .393919
   8.83438   8.83438      1.00  2.027054   .397299
   8.83427   8.83427      1.00  2.029754   .396329
   8.83415   8.83415      1.00  2.033624   .396659
   8.83404   8.83404      1.00  2.031924   .396729
   8.83393   8.83393      1.00  2.026214   .398059
   8.83381   8.83381      1.00  2.014834   .393099
   8.83369   8.83369      1.00  2.022604   .395249
   8.83357   8.83357      1.00  2.025154   .396259
   8.83346   8.83346      1.00  2.023384   .395409
   8.83335   8.83335      1.00  2.021434   .394889
   8.83323   8.83323      1.00  2.018444   .396449
   8.83312   8.83312      1.00  2.022554   .397069
   8.83300   8.83300      1.00  2.026414   .396889
   8.83289   8.83289      1.00  2.029814   .398919
   8.83277   8.83277      1.00  2.034944   .398739
   8.83265   8.83265      1.00  2.034484   .399879
   8.83254   8.83254      1.00  2.020934   .397849
   8.83243   8.83243      1.00  2.024544   .398559
   8.83231   8.83231      1.00  2.018114   .397399
   8.83220   8.83220      1.00  2.016154   .397579
   8.83209   8.83209      1.00  2.012924   .398059
   8.83199   8.83199      1.00  2.015404   .400379
   8.83187   8.83187      1.00  2.023564   .401499
   8.83176   8.83176      1.00  2.026524   .400829
   8.83166   8.83166      1.00  2.034944   .402989
   8.83155   8.83155      1.00  2.028664   .401519
   8.83143   8.83143      1.00  2.025804   .404369
   8.83132   8.83132      1.00  2.023554   .402049
   8.83121   8.83121      1.00  2.017174   .400859
   8.83110   8.83110      1.00  2.022134   .402319
   8.83099   8.83099      1.00  2.025674   .405079
   8.83087   8.83087      1.00  2.014374   .401609
   8.83076   8.83076      1.00  2.019484   .402759
   8.83065   8.83065      1.00  2.022574   .400229
   8.83053   8.83053      1.00  2.031204   .402849
   8.83040   8.83040      1.00  2.031254   .401539
   8.83028   8.83028      1.00  2.032694   .404419
   8.83017   8.83017      1.00  2.023494   .402509
   8.83005   8.83005      1.00  2.013214   .398849
   8.82993   8.82993      1.00  2.020004   .401489
   8.82982   8.82982      1.00  2.017224   .403289
   8.82970   8.82970      1.00  2.017404   .402359
   8.82958   8.82958      1.00  2.022034   .401489
   8.82946   8.82946      1.00  2.027504   .403549
   8.82935   8.82935      1.00  2.025954   .402929
   8.82924   8.82924      1.00  2.029854   .404599
   8.82912   8.82912      1.00  2.035944   .405709
   8.82901   8.82901      1.00  2.028834   .403349
   8.82890   8.82890      1.00  2.008024   .400519
   8.82880   8.82880      1.00  2.022794   .403849
   8.82869   8.82869      1.00  2.027354   .404339
   8.82857   8.82857      1.00  2.023284   .403209
   8.82846   8.82846      1.00  2.026874   .404169
   8.82836   8.82836      1.00  2.021164   .402209
   8.82825   8.82825      1.00  2.021744   .402959
   8.82813   8.82813      1.00  2.033314   .404819
   8.82802   8.82802      1.00  2.036344   .405969
   8.82791   8.82791      1.00  2.039244   .406829
   8.82779   8.82779      1.00  2.032784   .405859
   8.82768   8.82768      1.00  2.029524   .402959
   8.82758   8.82758      1.00  2.023344   .404629
   8.82747   8.82747      1.00  2.007484   .401749
   8.82736   8.82736      1.00  2.022384   .403999
   8.82725   8.82725      1.00  2.027054   .405739
   8.82714   8.82714      1.00  2.035014   .408059
   8.82703   8.82703      1.00  2.033474   .408629
   8.82692   8.82692      1.00  2.037814   .409459
   8.82681   8.82681      1.00  2.040694   .410719
   8.82671   8.82671      1.00  2.036594   .408039
   8.82661   8.82661      1.00  2.033904   .407309
   8.82650   8.82650      1.00  2.025004   .406679
   8.82639   8.82639      1.00  2.024124   .404179
   8.82629   8.82629      1.00  2.029574   .406469
   8.82619   8.82619      1.00  2.039774   .408979
   8.82608   8.82608      1.00  2.032434   .407539
   8.82598   8.82598      1.00  2.018744   .405579
   8.82587   8.82587      1.00  2.034324   .410589
   8.82577   8.82577      1.00  2.038354   .410519
   8.82566   8.82566      1.00  2.040094   .412299
   8.82556   8.82556      1.00  2.041944   .411539
   8.82547   8.82547      1.00  2.032174   .408209
   8.82536   8.82536      1.00  2.024454   .405729
   8.82525   8.82525      1.00  2.029864   .406459
   8.82515   8.82515      1.00  2.024084   .406909
   8.82505   8.82505      1.00  2.027014   .406309
   8.82495   8.82495      1.00  2.038694   .409719
   8.82483   8.82483      1.00  2.034574   .409099
   8.82472   8.82472      1.00  2.032284   .408479
   8.82462   8.82462      1.00  2.027434   .406389
   8.82452   8.82452      1.00  2.038594   .409119
   8.82440   8.82440      1.00  2.034514   .406849
   8.82429   8.82429      1.00  2.033294   .407219
   8.82419   8.82419      1.00  2.021854   .406049
   8.82408   8.82408      1.00  2.021024   .405339
   8.82396   8.82396      1.00  2.028744   .406739
   8.82384   8.82384      1.00  2.039634   .411549
   8.82372   8.82372      1.00  2.030794   .408219
   8.82361   8.82361      1.00  2.033394   .406929
   8.82349   8.82349      1.00  2.032824   .410469
   8.82337   8.82337      1.00  2.035964   .410839
   8.82325   8.82325      1.00  2.041694   .412079
   8.82314   8.82314      1.00  2.039074   .411559
   8.82303   8.82303      1.00  2.016434   .413519
   8.82291   8.82291      1.00  2.024704   .409749
   8.82280   8.82280      1.00  2.022944   .408349
   8.82268   8.82268      1.00  2.028634   .407699
   8.82257   8.82257      1.00  2.031864   .408779
   8.82245   8.82245      1.00  2.044494   .410119
   8.82234   8.82234      1.00  2.041564   .411089
   8.82223   8.82223      1.00  2.038494   .410079
   8.82211   8.82211      1.00  2.034574   .407969
   8.82200   8.82200      1.00  2.036074   .408749
   8.82190   8.82190      1.00  2.037014   .409289
   8.82179   8.82179      1.00  2.029974   .409089
   8.82168   8.82168      1.00  2.030524   .410209
   8.82156   8.82156      1.00  2.023204   .408839
   8.82146   8.82146      1.00  2.021534   .407959
   8.82135   8.82135      1.00  2.039884   .411279
   8.82123   8.82123      1.00  2.038674   .411659
   8.82111   8.82111      1.00  2.038554   .409129
   8.82100   8.82100      1.00  2.042274   .411899
   8.82089   8.82089      1.00  2.039244   .409209
   8.82077   8.82077      1.00  2.032284   .409229
   8.82065   8.82065      1.00  2.041494   .415269
   8.82054   8.82054      1.00  2.033004   .412049
   8.82042   8.82042      1.00  2.029144   .412959
   8.82030   8.82030      1.00  2.025954   .408939
   8.82018   8.82018      1.00  2.034614   .409619
   8.82006   8.82006      1.00  2.033224   .406689
   8.81995   8.81995      1.00  2.047874   .411149
   8.81983   8.81983      1.00  2.047024   .413029
   8.81971   8.81971      1.00  2.030894   .409549
   8.81960   8.81960      1.00  2.040194   .410439
   8.81949   8.81949      1.00  2.039644   .409019
   8.81937   8.81937      1.00  2.031774   .406079
   8.81925   8.81925      1.00  2.033574   .407769
   8.81914   8.81914      1.00  2.037014   .407929
   8.81903   8.81903      1.00  2.037774   .409509
   8.81891   8.81891      1.00  2.036554   .408349
   8.81879   8.81879      1.00  2.048474   .413049
   8.81869   8.81869      1.00  2.048834   .412959
   8.81859   8.81859      1.00  2.044414   .411369
   8.81847   8.81847      1.00  2.044794   .410379
   8.81835   8.81835      1.00  2.041304   .410769
   8.81825   8.81825      1.00  2.026864   .409209
   8.81813   8.81813      1.00  2.040494   .410239
   8.81802   8.81802      1.00  2.033614   .409339
   8.81791   8.81791      1.00  2.031324   .408159
   8.81780   8.81780      1.00  2.041384   .410809
   8.81770   8.81770      1.00  2.048644   .411179
   8.81758   8.81758      1.00  2.045834   .410629
   8.81747   8.81747      1.00  2.051174   .411069
   8.81737   8.81737      1.00  2.054454   .413009
   8.81730   8.81730      1.00  2.038514   .410159
