# Supplementary material for: Direct Observation of Palladium Leaching from Pd/C by a Simple Method: X-ray Absorption Spectroscopy of Heterogeneous Mixtures
Source: ACS Omega. 2023 Jun 7;8(24):21787–92. doi: 10.1021/acsomega.3c01343 (PMC10286095; doi:10.1021/acsomega.3c01343)
Supplement: Supplementary file 2 — ao3c01343_si_002.zip [file ao3c01343_si_002.zip › Figure 7,8/22_RK_AirOx_25C_05N_slow_HCl_30min_50.qd]

  9809     KEK-PF   NW10A
 _slow_HCl_30min 20.12.12 7:16: - 20.12.12 7:16: Serial#KEKPF-NW10A_047970
 22_RK_AirOx_25C_05N_slow_HCl_30min                                              
 Ring :   6.5 GeV    50.0 mA -   50.0 mA
 Mono :   Si(311)       D=  1.63747 A    Initial angle=  9.00022 deg
 NW10A     Transmission( 2)   Repetition= 50     Points= 1654
 Param file : QXAFS(SYNC)     angle axis (*)     Block =    1

 Block      Init-Ang  Final-Ang     Step/deg     Time/s       Num
     1        9.00022   8.81729          ***       1.00      1654
 Ortec(-1)     NDCH = 3
  Angle(c)  Angle(o)    time/s         2         3
      Mode         0         0         1         2
    Offset         0         0    .00492    .00311
   9.00022   9.00022      1.00  2.290764  2.038829
   9.00013   9.00013      1.00  2.297534  2.045929
   9.00002   9.00002      1.00  2.299624  2.045279
   8.99991   8.99991      1.00  2.305194  2.049779
   8.99980   8.99980      1.00  2.305284  2.054979
   8.99969   8.99969      1.00  2.308174  2.057819
   8.99957   8.99957      1.00  2.306134  2.057659
   8.99945   8.99945      1.00  2.309764  2.062019
   8.99934   8.99934      1.00  2.305834  2.054299
   8.99924   8.99924      1.00  2.293614  2.042129
   8.99913   8.99913      1.00  2.309604  2.061349
   8.99901   8.99901      1.00  2.308024  2.056089
   8.99890   8.99890      1.00  2.309194  2.059379
   8.99880   8.99880      1.00  2.308054  2.060019
   8.99868   8.99868      1.00  2.311934  2.061419
   8.99857   8.99857      1.00  2.310274  2.058509
   8.99846   8.99846      1.00  2.310704  2.060699
   8.99836   8.99836      1.00  2.309024  2.058649
   8.99825   8.99825      1.00  2.307074  2.058959
   8.99814   8.99814      1.00  2.308824  2.059609
   8.99803   8.99803      1.00  2.311084  2.060519
   8.99793   8.99793      1.00  2.308254  2.061809
   8.99782   8.99782      1.00  2.297524  2.049309
   8.99771   8.99771      1.00  2.304794  2.056559
   8.99760   8.99760      1.00  2.308764  2.062709
   8.99750   8.99750      1.00  2.309954  2.060339
   8.99738   8.99738      1.00  2.309974  2.061019
   8.99727   8.99727      1.00  2.310054  2.061449
   8.99716   8.99716      1.00  2.304614  2.059319
   8.99706   8.99706      1.00  2.309754  2.064329
   8.99695   8.99695      1.00  2.306194  2.062919
   8.99684   8.99684      1.00  2.308074  2.065809
   8.99673   8.99673      1.00  2.308044  2.065149
   8.99663   8.99663      1.00  2.310644  2.064749
   8.99653   8.99653      1.00  2.309354  2.064409
   8.99642   8.99642      1.00  2.307344  2.063529
   8.99631   8.99631      1.00  2.303574  2.058949
   8.99621   8.99621      1.00  2.302894  2.056679
   8.99611   8.99611      1.00  2.309394  2.067449
   8.99601   8.99601      1.00  2.308734  2.061209
   8.99591   8.99591      1.00  2.306454  2.062669
   8.99581   8.99581      1.00  2.310004  2.067189
   8.99570   8.99570      1.00  2.307654  2.064879
   8.99560   8.99560      1.00  2.307894  2.065729
   8.99550   8.99550      1.00  2.308194  2.064309
   8.99540   8.99540      1.00  2.307694  2.065829
   8.99529   8.99529      1.00  2.306384  2.062349
   8.99519   8.99519      1.00  2.306724  2.067049
   8.99509   8.99509      1.00  2.304954  2.064969
   8.99499   8.99499      1.00  2.305974  2.065019
   8.99488   8.99488      1.00  2.292214  2.055059
   8.99478   8.99478      1.00  2.306154  2.070989
   8.99468   8.99468      1.00  2.310394  2.070529
   8.99457   8.99457      1.00  2.305974  2.072119
   8.99446   8.99446      1.00  2.310124  2.070879
   8.99435   8.99435      1.00  2.305644  2.069729
   8.99423   8.99423      1.00  2.304784  2.064899
   8.99413   8.99413      1.00  2.306974  2.070889
   8.99402   8.99402      1.00  2.306794  2.070519
   8.99390   8.99390      1.00  2.305344  2.067299
   8.99379   8.99379      1.00  2.305924  2.066679
   8.99368   8.99368      1.00  2.305674  2.066979
   8.99356   8.99356      1.00  2.306094  2.067099
   8.99345   8.99345      1.00  2.307374  2.071569
   8.99333   8.99333      1.00  2.306194  2.071919
   8.99322   8.99322      1.00  2.289784  2.054819
   8.99310   8.99310      1.00  2.302854  2.067459
   8.99298   8.99298      1.00  2.301884  2.067199
   8.99288   8.99288      1.00  2.304854  2.070089
   8.99277   8.99277      1.00  2.305244  2.073559
   8.99265   8.99265      1.00  2.303694  2.067939
   8.99253   8.99253      1.00  2.305174  2.073139
   8.99243   8.99243      1.00  2.302514  2.070159
   8.99232   8.99232      1.00  2.305784  2.073759
   8.99221   8.99221      1.00  2.306104  2.072059
   8.99210   8.99210      1.00  2.306774  2.074699
   8.99199   8.99199      1.00  2.304884  2.070629
   8.99188   8.99188      1.00  2.304104  2.071079
   8.99177   8.99177      1.00  2.301324  2.068479
   8.99166   8.99166      1.00  2.289724  2.059129
   8.99156   8.99156      1.00  2.305734  2.073849
   8.99145   8.99145      1.00  2.305714  2.074889
   8.99134   8.99134      1.00  2.306534  2.073989
   8.99123   8.99123      1.00  2.301724  2.072189
   8.99111   8.99111      1.00  2.304134  2.073989
   8.99100   8.99100      1.00  2.303764  2.075079
   8.99089   8.99089      1.00  2.308064  2.079269
   8.99077   8.99077      1.00  2.305014  2.076019
   8.99065   8.99065      1.00  2.301254  2.072469
   8.99055   8.99055      1.00  2.301064  2.069789
   8.99043   8.99043      1.00  2.301354  2.071699
   8.99031   8.99031      1.00  2.305094  2.072059
   8.99019   8.99019      1.00  2.304544  2.075809
   8.99008   8.99008      1.00  2.291384  2.065849
   8.98996   8.98996      1.00  2.302244  2.074379
   8.98984   8.98984      1.00  2.302894  2.078859
   8.98973   8.98973      1.00  2.304894  2.083389
   8.98961   8.98961      1.00  2.303734  2.083529
   8.98949   8.98949      1.00  2.306304  2.084789
   8.98937   8.98937      1.00  2.303294  2.077229
   8.98927   8.98927      1.00  2.301584  2.074139
   8.98916   8.98916      1.00  2.299604  2.074409
   8.98904   8.98904      1.00  2.302964  2.079039
   8.98892   8.98892      1.00  2.301544  2.083439
   8.98882   8.98882      1.00  2.304564  2.084399
   8.98871   8.98871      1.00  2.302904  2.081769
   8.98859   8.98859      1.00  2.291394  2.070369
   8.98848   8.98848      1.00  2.303454  2.082239
   8.98838   8.98838      1.00  2.302654  2.079039
   8.98827   8.98827      1.00  2.303804  2.079629
   8.98816   8.98816      1.00  2.303944  2.079639
   8.98805   8.98805      1.00  2.304554  2.080659
   8.98795   8.98795      1.00  2.301134  2.082349
   8.98784   8.98784      1.00  2.303134  2.083839
   8.98773   8.98773      1.00  2.301424  2.083129
   8.98761   8.98761      1.00  2.301234  2.077699
   8.98750   8.98750      1.00  2.305504  2.083449
   8.98739   8.98739      1.00  2.303854  2.081729
   8.98727   8.98727      1.00  2.303784  2.083099
   8.98717   8.98717      1.00  2.292844  2.073739
   8.98706   8.98706      1.00  2.296874  2.075329
   8.98695   8.98695      1.00  2.302234  2.081979
   8.98684   8.98684      1.00  2.303064  2.080479
   8.98673   8.98673      1.00  2.301224  2.080099
   8.98663   8.98663      1.00  2.301864  2.080779
   8.98653   8.98653      1.00  2.300924  2.079919
   8.98642   8.98642      1.00  2.301414  2.080939
   8.98631   8.98631      1.00  2.303254  2.080789
   8.98621   8.98621      1.00  2.303394  2.083819
   8.98611   8.98611      1.00  2.305384  2.082729
   8.98601   8.98601      1.00  2.300064  2.081239
   8.98590   8.98590      1.00  2.301004  2.085079
   8.98580   8.98580      1.00  2.300664  2.080829
   8.98570   8.98570      1.00  2.285294  2.067899
   8.98559   8.98559      1.00  2.301544  2.081789
   8.98549   8.98549      1.00  2.301104  2.084319
   8.98539   8.98539      1.00  2.301184  2.082439
   8.98528   8.98528      1.00  2.302334  2.082529
   8.98518   8.98518      1.00  2.301824  2.084939
   8.98508   8.98508      1.00  2.300874  2.082489
   8.98498   8.98498      1.00  2.302604  2.084069
   8.98487   8.98487      1.00  2.300974  2.085529
   8.98476   8.98476      1.00  2.298154  2.082899
   8.98465   8.98465      1.00  2.297464  2.083099
   8.98454   8.98454      1.00  2.299914  2.086529
   8.98443   8.98443      1.00  2.301024  2.086889
   8.98432   8.98432      1.00  2.302084  2.088309
   8.98421   8.98421      1.00  2.302174  2.086699
   8.98410   8.98410      1.00  2.293054  2.083079
   8.98399   8.98399      1.00  2.301784  2.085229
   8.98388   8.98388      1.00  2.302414  2.088009
   8.98376   8.98376      1.00  2.300844  2.087989
   8.98364   8.98364      1.00  2.302484  2.089779
   8.98354   8.98354      1.00  2.301504  2.088929
   8.98342   8.98342      1.00  2.299304  2.084719
   8.98330   8.98330      1.00  2.300534  2.088419
   8.98319   8.98319      1.00  2.298564  2.086279
   8.98307   8.98307      1.00  2.298964  2.086349
   8.98295   8.98295      1.00  2.301834  2.089279
   8.98283   8.98283      1.00  2.301394  2.087059
   8.98272   8.98272      1.00  2.299444  2.087829
   8.98261   8.98261      1.00  2.295694  2.083779
   8.98249   8.98249      1.00  2.290444  2.079179
   8.98238   8.98238      1.00  2.300074  2.092629
   8.98227   8.98227      1.00  2.299954  2.090319
   8.98217   8.98217      1.00  2.297604  2.090949
   8.98205   8.98205      1.00  2.302334  2.090399
   8.98194   8.98194      1.00  2.298254  2.090399
   8.98183   8.98183      1.00  2.301184  2.092609
   8.98173   8.98173      1.00  2.300694  2.090429
   8.98161   8.98161      1.00  2.299304  2.090729
   8.98150   8.98150      1.00  2.302484  2.094349
   8.98139   8.98139      1.00  2.298904  2.089549
   8.98129   8.98129      1.00  2.298294  2.091539
   8.98117   8.98117      1.00  2.300224  2.097479
   8.98105   8.98105      1.00  2.299224  2.095709
   8.98094   8.98094      1.00  2.298224  2.091829
   8.98083   8.98083      1.00  2.288314  2.085609
   8.98071   8.98071      1.00  2.296714  2.094209
   8.98059   8.98059      1.00  2.299094  2.090799
   8.98048   8.98048      1.00  2.297984  2.094349
   8.98036   8.98036      1.00  2.299144  2.094909
   8.98024   8.98024      1.00  2.299614  2.097989
   8.98013   8.98013      1.00  2.298494  2.093649
   8.98001   8.98001      1.00  2.298384  2.096309
   8.97989   8.97989      1.00  2.300374  2.100699
   8.97977   8.97977      1.00  2.295844  2.093479
   8.97965   8.97965      1.00  2.302474  2.101239
   8.97954   8.97954      1.00  2.298404  2.097569
   8.97943   8.97943      1.00  2.298024  2.095229
   8.97931   8.97931      1.00  2.289924  2.088689
   8.97920   8.97920      1.00  2.296754  2.094349
   8.97909   8.97909      1.00  2.298334  2.093759
   8.97898   8.97898      1.00  2.299974  2.096079
   8.97886   8.97886      1.00  2.298244  2.096549
   8.97876   8.97876      1.00  2.298374  2.094489
   8.97865   8.97865      1.00  2.297414  2.096699
   8.97853   8.97853      1.00  2.299564  2.098209
   8.97842   8.97842      1.00  2.294704  2.091629
   8.97831   8.97831      1.00  2.297664  2.098009
   8.97821   8.97821      1.00  2.296444  2.095229
   8.97810   8.97810      1.00  2.301934  2.098839
   8.97799   8.97799      1.00  2.297884  2.098929
   8.97786   8.97786      1.00  2.297624  2.096449
   8.97776   8.97776      1.00  2.298564  2.096469
   8.97766   8.97766      1.00  2.283184  2.085869
   8.97754   8.97754      1.00  2.298424  2.095869
   8.97743   8.97743      1.00  2.297584  2.095599
   8.97732   8.97732      1.00  2.298484  2.097799
   8.97721   8.97721      1.00  2.295274  2.096229
   8.97710   8.97710      1.00  2.298974  2.099129
   8.97699   8.97699      1.00  2.299394  2.100049
   8.97688   8.97688      1.00  2.297974  2.101369
   8.97678   8.97678      1.00  2.299504  2.102659
   8.97667   8.97667      1.00  2.293894  2.099089
   8.97656   8.97656      1.00  2.297194  2.099459
   8.97645   8.97645      1.00  2.296264  2.100359
   8.97635   8.97635      1.00  2.297654  2.100499
   8.97625   8.97625      1.00  2.293864  2.096369
   8.97614   8.97614      1.00  2.291634  2.096529
   8.97604   8.97604      1.00  2.295914  2.099619
   8.97594   8.97594      1.00  2.294594  2.098929
   8.97583   8.97583      1.00  2.301984  2.104779
   8.97573   8.97573      1.00  2.298274  2.099479
   8.97563   8.97563      1.00  2.297094  2.099729
   8.97553   8.97553      1.00  2.297104  2.099739
   8.97543   8.97543      1.00  2.295774  2.100809
   8.97532   8.97532      1.00  2.297034  2.101029
   8.97522   8.97522      1.00  2.293384  2.100979
   8.97511   8.97511      1.00  2.295174  2.102329
   8.97500   8.97500      1.00  2.296434  2.103729
   8.97490   8.97490      1.00  2.294724  2.101089
   8.97480   8.97480      1.00  2.289314  2.095769
   8.97470   8.97470      1.00  2.289384  2.094619
   8.97459   8.97459      1.00  2.295344  2.099399
   8.97448   8.97448      1.00  2.297964  2.103909
   8.97437   8.97437      1.00  2.294294  2.101609
   8.97425   8.97425      1.00  2.293894  2.100919
   8.97414   8.97414      1.00  2.292124  2.097729
   8.97403   8.97403      1.00  2.295434  2.100579
   8.97391   8.97391      1.00  2.295824  2.101089
   8.97380   8.97380      1.00  2.297734  2.102289
   8.97369   8.97369      1.00  2.296404  2.103369
   8.97357   8.97357      1.00  2.295504  2.100179
   8.97346   8.97346      1.00  2.298404  2.108359
   8.97334   8.97334      1.00  2.292594  2.098719
   8.97322   8.97322      1.00  2.292744  2.102449
   8.97310   8.97310      1.00  2.287804  2.098579
   8.97299   8.97299      1.00  2.293044  2.106149
   8.97288   8.97288      1.00  2.295694  2.105909
   8.97276   8.97276      1.00  2.291814  2.104139
   8.97264   8.97264      1.00  2.294994  2.105679
   8.97253   8.97253      1.00  2.293994  2.102849
   8.97243   8.97243      1.00  2.294664  2.101579
   8.97231   8.97231      1.00  2.295004  2.101929
   8.97219   8.97219      1.00  2.291154  2.100709
   8.97209   8.97209      1.00  2.294884  2.104009
   8.97198   8.97198      1.00  2.291184  2.101739
   8.97186   8.97186      1.00  2.295114  2.105229
   8.97175   8.97175      1.00  2.291914  2.104649
   8.97165   8.97165      1.00  2.294074  2.107779
   8.97154   8.97154      1.00  2.279454  2.092739
   8.97143   8.97143      1.00  2.291504  2.104389
   8.97131   8.97131      1.00  2.296454  2.107499
   8.97121   8.97121      1.00  2.293714  2.107359
   8.97109   8.97109      1.00  2.293544  2.106879
   8.97097   8.97097      1.00  2.292064  2.106079
   8.97086   8.97086      1.00  2.296324  2.107069
   8.97075   8.97075      1.00  2.290894  2.104319
   8.97064   8.97064      1.00  2.292714  2.106609
   8.97052   8.97052      1.00  2.295924  2.108659
   8.97039   8.97039      1.00  2.291194  2.109039
   8.97028   8.97028      1.00  2.292504  2.107409
   8.97017   8.97017      1.00  2.292504  2.106589
   8.97005   8.97005      1.00  2.274654  2.093559
   8.96993   8.96993      1.00  2.290704  2.106769
   8.96981   8.96981      1.00  2.292894  2.110619
   8.96970   8.96970      1.00  2.291934  2.109169
   8.96958   8.96958      1.00  2.292544  2.108589
   8.96946   8.96946      1.00  2.293934  2.110049
   8.96935   8.96935      1.00  2.291854  2.110699
   8.96924   8.96924      1.00  2.290194  2.107439
   8.96913   8.96913      1.00  2.293454  2.108629
   8.96902   8.96902      1.00  2.290754  2.108249
   8.96891   8.96891      1.00  2.292374  2.108939
   8.96879   8.96879      1.00  2.293384  2.109799
   8.96867   8.96867      1.00  2.291164  2.109669
   8.96857   8.96857      1.00  2.289714  2.106909
   8.96846   8.96846      1.00  2.283554  2.100739
   8.96835   8.96835      1.00  2.293664  2.109749
   8.96824   8.96824      1.00  2.291634  2.107159
   8.96813   8.96813      1.00  2.291124  2.104579
   8.96802   8.96802      1.00  2.292334  2.107879
   8.96791   8.96791      1.00  2.290084  2.105049
   8.96780   8.96780      1.00  2.290394  2.107999
   8.96769   8.96769      1.00  2.291774  2.109259
   8.96758   8.96758      1.00  2.290964  2.107699
   8.96747   8.96747      1.00  2.291384  2.107579
   8.96736   8.96736      1.00  2.291244  2.109229
   8.96725   8.96725      1.00  2.289864  2.108719
   8.96715   8.96715      1.00  2.291104  2.109009
   8.96704   8.96704      1.00  2.277924  2.097259
   8.96693   8.96693      1.00  2.287664  2.107939
   8.96682   8.96682      1.00  2.293114  2.113069
   8.96671   8.96671      1.00  2.290394  2.110999
   8.96661   8.96661      1.00  2.288904  2.106519
   8.96650   8.96650      1.00  2.294094  2.111589
   8.96639   8.96639      1.00  2.288754  2.107679
   8.96628   8.96628      1.00  2.292504  2.111129
   8.96619   8.96619      1.00  2.290834  2.113999
   8.96608   8.96608      1.00  2.287924  2.109739
   8.96598   8.96598      1.00  2.290284  2.111239
   8.96587   8.96587      1.00  2.290814  2.110449
   8.96578   8.96578      1.00  2.288224  2.112139
   8.96567   8.96567      1.00  2.289394  2.113569
   8.96557   8.96557      1.00  2.274724  2.101809
   8.96547   8.96547      1.00  2.287244  2.111989
   8.96536   8.96536      1.00  2.294284  2.116929
   8.96526   8.96526      1.00  2.292554  2.116139
   8.96515   8.96515      1.00  2.290474  2.112969
   8.96505   8.96505      1.00  2.290114  2.111379
   8.96495   8.96495      1.00  2.288654  2.110669
   8.96483   8.96483      1.00  2.289714  2.114139
   8.96473   8.96473      1.00  2.291394  2.116289
   8.96463   8.96463      1.00  2.289354  2.114649
   8.96452   8.96452      1.00  2.289464  2.115169
   8.96441   8.96441      1.00  2.290164  2.116749
   8.96429   8.96429      1.00  2.288464  2.114229
   8.96419   8.96419      1.00  2.288204  2.114769
   8.96408   8.96408      1.00  2.278034  2.107149
   8.96396   8.96396      1.00  2.291234  2.117459
   8.96385   8.96385      1.00  2.288344  2.111949
   8.96374   8.96374      1.00  2.291014  2.122679
   8.96362   8.96362      1.00  2.288714  2.116829
   8.96350   8.96350      1.00  2.290994  2.113559
   8.96338   8.96338      1.00  2.291364  2.116709
   8.96327   8.96327      1.00  2.291174  2.119299
   8.96315   8.96315      1.00  2.293044  2.120969
   8.96303   8.96303      1.00  2.289274  2.118569
   8.96292   8.96292      1.00  2.288384  2.119389
   8.96281   8.96281      1.00  2.289994  2.117429
   8.96270   8.96270      1.00  2.289884  2.114009
   8.96258   8.96258      1.00  2.291454  2.113969
   8.96246   8.96246      1.00  2.274704  2.100079
   8.96236   8.96236      1.00  2.287524  2.109079
   8.96225   8.96225      1.00  2.288994  2.114199
   8.96213   8.96213      1.00  2.289474  2.113259
   8.96202   8.96202      1.00  2.288464  2.110189
   8.96191   8.96191      1.00  2.288304  2.110709
   8.96181   8.96181      1.00  2.287474  2.111149
   8.96169   8.96169      1.00  2.288344  2.112819
   8.96158   8.96158      1.00  2.286214  2.111259
   8.96147   8.96147      1.00  2.291304  2.116609
   8.96137   8.96137      1.00  2.288134  2.113309
   8.96125   8.96125      1.00  2.289394  2.112189
   8.96113   8.96113      1.00  2.289394  2.112449
   8.96102   8.96102      1.00  2.288454  2.113379
   8.96091   8.96091      1.00  2.285464  2.108459
   8.96079   8.96079      1.00  2.284424  2.108639
   8.96067   8.96067      1.00  2.289174  2.113239
   8.96056   8.96056      1.00  2.290264  2.115619
   8.96045   8.96045      1.00  2.286544  2.108629
   8.96032   8.96032      1.00  2.289814  2.116029
   8.96020   8.96020      1.00  2.283814  2.105409
   8.96009   8.96009      1.00  2.289304  2.114489
   8.95998   8.95998      1.00  2.287434  2.111709
   8.95986   8.95986      1.00  2.285924  2.110849
   8.95974   8.95974      1.00  2.287074  2.109579
   8.95963   8.95963      1.00  2.284724  2.110469
   8.95951   8.95951      1.00  2.288854  2.116009
   8.95939   8.95939      1.00  2.282014  2.107839
   8.95927   8.95927      1.00  2.275494  2.103109
   8.95917   8.95917      1.00  2.286444  2.114319
   8.95906   8.95906      1.00  2.287394  2.116609
   8.95895   8.95895      1.00  2.290944  2.118529
   8.95883   8.95883      1.00  2.284554  2.111859
   8.95872   8.95872      1.00  2.289474  2.112759
   8.95861   8.95861      1.00  2.286814  2.113949
   8.95850   8.95850      1.00  2.286094  2.109249
   8.95839   8.95839      1.00  2.289794  2.113529
   8.95828   8.95828      1.00  2.284684  2.106549
   8.95817   8.95817      1.00  2.284814  2.109539
   8.95805   8.95805      1.00  2.287184  2.110079
   8.95794   8.95794      1.00  2.284644  2.109039
   8.95783   8.95783      1.00  2.276134  2.100059
   8.95773   8.95773      1.00  2.285374  2.110379
   8.95761   8.95761      1.00  2.285704  2.109019
   8.95750   8.95750      1.00  2.283894  2.106029
   8.95739   8.95739      1.00  2.284564  2.107619
   8.95729   8.95729      1.00  2.284164  2.104229
   8.95718   8.95718      1.00  2.285724  2.108269
   8.95707   8.95707      1.00  2.287474  2.114189
   8.95697   8.95697      1.00  2.283784  2.096929
   8.95686   8.95686      1.00  2.285384  2.095029
   8.95674   8.95674      1.00  2.283824  2.096309
   8.95663   8.95663      1.00  2.286874  2.102099
   8.95652   8.95652      1.00  2.287614  2.108229
   8.95642   8.95642      1.00  2.281954  2.097259
   8.95631   8.95631      1.00  2.271194  2.090019
   8.95621   8.95621      1.00  2.282174  2.097269
   8.95611   8.95611      1.00  2.285644  2.115379
   8.95601   8.95601      1.00  2.284974  2.100129
   8.95590   8.95590      1.00  2.284974  2.102499
   8.95580   8.95580      1.00  2.284514  2.099419
   8.95570   8.95570      1.00  2.282564  2.099469
   8.95560   8.95560      1.00  2.282384  2.103559
   8.95549   8.95549      1.00  2.283814  2.104229
   8.95538   8.95538      1.00  2.282924  2.102489
   8.95528   8.95528      1.00  2.282904  2.104809
   8.95519   8.95519      1.00  2.282614  2.100269
   8.95508   8.95508      1.00  2.284804  2.102789
   8.95498   8.95498      1.00  2.280994  2.100969
   8.95488   8.95488      1.00  2.272424  2.089229
   8.95477   8.95477      1.00  2.283464  2.103239
   8.95465   8.95465      1.00  2.283234  2.102069
   8.95454   8.95454      1.00  2.283024  2.104799
   8.95444   8.95444      1.00  2.283544  2.099159
   8.95433   8.95433      1.00  2.284994  2.100419
   8.95422   8.95422      1.00  2.285244  2.108209
   8.95410   8.95410      1.00  2.284274  2.104689
   8.95399   8.95399      1.00  2.281574  2.099209
   8.95388   8.95388      1.00  2.278664  2.102809
   8.95376   8.95376      1.00  2.282534  2.103789
   8.95364   8.95364      1.00  2.281394  2.100419
   8.95354   8.95354      1.00  2.284524  2.100149
   8.95342   8.95342      1.00  2.277864  2.096499
   8.95330   8.95330      1.00  2.269894  2.088669
   8.95318   8.95318      1.00  2.282604  2.100139
   8.95306   8.95306      1.00  2.284564  2.104449
   8.95295   8.95295      1.00  2.282894  2.100239
   8.95283   8.95283      1.00  2.282804  2.096419
   8.95272   8.95272      1.00  2.283184  2.098619
   8.95261   8.95261      1.00  2.279654  2.093799
   8.95250   8.95250      1.00  2.282424  2.095629
   8.95239   8.95239      1.00  2.281774  2.094759
   8.95227   8.95227      1.00  2.278354  2.095559
   8.95216   8.95216      1.00  2.282104  2.097119
   8.95205   8.95205      1.00  2.281364  2.094929
   8.95194   8.95194      1.00  2.282754  2.096619
   8.95183   8.95183      1.00  2.281444  2.093969
   8.95172   8.95172      1.00  2.267824  2.081949
   8.95161   8.95161      1.00  2.280984  2.091659
   8.95150   8.95150      1.00  2.281884  2.091359
   8.95139   8.95139      1.00  2.280444  2.091879
   8.95128   8.95128      1.00  2.280644  2.090839
   8.95117   8.95117      1.00  2.280684  2.089519
   8.95105   8.95105      1.00  2.281644  2.087249
   8.95093   8.95093      1.00  2.278534  2.084839
   8.95082   8.95082      1.00  2.281934  2.093669
   8.95071   8.95071      1.00  2.282054  2.087189
   8.95059   8.95059      1.00  2.279954  2.084799
   8.95047   8.95047      1.00  2.283944  2.090119
   8.95036   8.95036      1.00  2.280014  2.086469
   8.95025   8.95025      1.00  2.281944  2.086239
   8.95012   8.95012      1.00  2.265584  2.073629
   8.95000   8.95000      1.00  2.279814  2.081499
   8.94990   8.94990      1.00  2.279244  2.081139
   8.94978   8.94978      1.00  2.280824  2.085529
   8.94965   8.94965      1.00  2.279124  2.083979
   8.94953   8.94953      1.00  2.277984  2.079809
   8.94943   8.94943      1.00  2.283874  2.083319
   8.94932   8.94932      1.00  2.282504  2.081049
   8.94919   8.94919      1.00  2.278594  2.079729
   8.94908   8.94908      1.00  2.278584  2.079129
   8.94898   8.94898      1.00  2.280694  2.076959
   8.94887   8.94887      1.00  2.275074  2.072509
   8.94875   8.94875      1.00  2.279624  2.078889
   8.94863   8.94863      1.00  2.282204  2.078399
   8.94853   8.94853      1.00  2.279994  2.075209
   8.94842   8.94842      1.00  2.280284  2.075219
   8.94832   8.94832      1.00  2.263794  2.058829
   8.94820   8.94820      1.00  2.279544  2.072819
   8.94809   8.94809      1.00  2.282214  2.074579
   8.94799   8.94799      1.00  2.282894  2.074259
   8.94787   8.94787      1.00  2.278894  2.069539
   8.94776   8.94776      1.00  2.280484  2.065759
   8.94765   8.94765      1.00  2.278674  2.065729
   8.94754   8.94754      1.00  2.279514  2.066729
   8.94743   8.94743      1.00  2.280144  2.067979
   8.94732   8.94732      1.00  2.278984  2.065049
   8.94721   8.94721      1.00  2.278014  2.067199
   8.94710   8.94710      1.00  2.278324  2.057849
   8.94699   8.94699      1.00  2.281464  2.064319
   8.94688   8.94688      1.00  2.276144  2.058079
   8.94677   8.94677      1.00  2.267314  2.049449
   8.94667   8.94667      1.00  2.279784  2.055699
   8.94656   8.94656      1.00  2.279814  2.052279
   8.94645   8.94645      1.00  2.279844  2.054909
   8.94635   8.94635      1.00  2.278914  2.052659
   8.94625   8.94625      1.00  2.282174  2.051469
   8.94614   8.94614      1.00  2.280124  2.051949
   8.94603   8.94603      1.00  2.279344  2.048389
   8.94594   8.94594      1.00  2.279134  2.044129
   8.94583   8.94583      1.00  2.278814  2.044299
   8.94573   8.94573      1.00  2.281834  2.046049
   8.94562   8.94562      1.00  2.279964  2.041609
   8.94552   8.94552      1.00  2.280324  2.040289
   8.94542   8.94542      1.00  2.279184  2.040269
   8.94532   8.94532      1.00  2.278264  2.034429
   8.94521   8.94521      1.00  2.262114  2.020039
   8.94511   8.94511      1.00  2.274404  2.030699
   8.94501   8.94501      1.00  2.277754  2.030529
   8.94490   8.94490      1.00  2.279764  2.029799
   8.94479   8.94479      1.00  2.277454  2.025249
   8.94469   8.94469      1.00  2.280124  2.022399
   8.94458   8.94458      1.00  2.277494  2.019219
   8.94447   8.94447      1.00  2.281024  2.019359
   8.94436   8.94436      1.00  2.280614  2.017639
   8.94425   8.94425      1.00  2.277774  2.015259
   8.94414   8.94414      1.00  2.280024  2.015609
   8.94402   8.94402      1.00  2.279404  2.009109
   8.94391   8.94391      1.00  2.278734  2.006219
   8.94380   8.94380      1.00  2.278134  2.002599
   8.94369   8.94369      1.00  2.273104  1.995429
   8.94357   8.94357      1.00  2.281584  1.999549
   8.94345   8.94345      1.00  2.277714  1.992299
   8.94334   8.94334      1.00  2.276384  1.989059
   8.94323   8.94323      1.00  2.279064  1.986029
   8.94310   8.94310      1.00  2.275914  1.982149
   8.94298   8.94298      1.00  2.278874  1.978999
   8.94287   8.94287      1.00  2.279734  1.975839
   8.94276   8.94276      1.00  2.277334  1.971399
   8.94264   8.94264      1.00  2.279134  1.970419
   8.94253   8.94253      1.00  2.274784  1.961559
   8.94242   8.94242      1.00  2.278644  1.961669
   8.94231   8.94231      1.00  2.280914  1.956979
   8.94219   8.94219      1.00  2.264294  1.936419
   8.94208   8.94208      1.00  2.275384  1.940469
   8.94197   8.94197      1.00  2.280014  1.939399
   8.94187   8.94187      1.00  2.278544  1.938819
   8.94176   8.94176      1.00  2.278704  1.929769
   8.94164   8.94164      1.00  2.277984  1.925629
   8.94154   8.94154      1.00  2.278404  1.920109
   8.94143   8.94143      1.00  2.277364  1.914199
   8.94132   8.94132      1.00  2.276574  1.905849
   8.94120   8.94120      1.00  2.277164  1.898019
   8.94109   8.94109      1.00  2.277334  1.889729
   8.94098   8.94098      1.00  2.277574  1.883619
   8.94086   8.94086      1.00  2.276954  1.870719
   8.94074   8.94074      1.00  2.263994  1.851359
   8.94063   8.94063      1.00  2.274104  1.852219
   8.94052   8.94052      1.00  2.277564  1.847859
   8.94040   8.94040      1.00  2.279184  1.838519
   8.94028   8.94028      1.00  2.277064  1.826169
   8.94017   8.94017      1.00  2.278634  1.810999
   8.94005   8.94005      1.00  2.276614  1.802259
   8.93993   8.93993      1.00  2.277444  1.791559
   8.93980   8.93980      1.00  2.275884  1.774959
   8.93969   8.93969      1.00  2.277924  1.761989
   8.93958   8.93958      1.00  2.279344  1.747399
   8.93946   8.93946      1.00  2.278874  1.732749
   8.93934   8.93934      1.00  2.276904  1.713029
   8.93923   8.93923      1.00  2.277394  1.697579
   8.93913   8.93913      1.00  2.262154  1.666369
   8.93901   8.93901      1.00  2.276724  1.661459
   8.93889   8.93889      1.00  2.275774  1.636439
   8.93878   8.93878      1.00  2.275144  1.615019
   8.93868   8.93868      1.00  2.275374  1.594499
   8.93857   8.93857      1.00  2.273604  1.569539
   8.93846   8.93846      1.00  2.274004  1.540709
   8.93836   8.93836      1.00  2.276174  1.518899
   8.93824   8.93824      1.00  2.275814  1.495239
   8.93812   8.93812      1.00  2.275764  1.465269
   8.93802   8.93802      1.00  2.276464  1.437509
   8.93791   8.93791      1.00  2.275024  1.402889
   8.93780   8.93780      1.00  2.276114  1.374579
   8.93768   8.93768      1.00  2.275364  1.341359
   8.93757   8.93757      1.00  2.262014  1.298909
   8.93746   8.93746      1.00  2.277394  1.275939
   8.93736   8.93736      1.00  2.275324  1.239639
   8.93725   8.93725      1.00  2.275654  1.210779
   8.93713   8.93713      1.00  2.273644  1.168509
   8.93703   8.93703      1.00  2.275744  1.140679
   8.93692   8.93692      1.00  2.275734  1.102679
   8.93681   8.93681      1.00  2.275994  1.072219
   8.93670   8.93670      1.00  2.276034  1.031889
   8.93659   8.93659      1.00  2.272294   .994799
   8.93649   8.93649      1.00  2.276204   .963289
   8.93638   8.93638      1.00  2.273764   .923479
   8.93628   8.93628      1.00  2.275794   .899269
   8.93618   8.93618      1.00  2.268914   .857619
   8.93608   8.93608      1.00  2.270204   .830219
   8.93597   8.93597      1.00  2.276954   .798909
   8.93586   8.93586      1.00  2.276524   .769919
   8.93576   8.93576      1.00  2.277064   .743099
   8.93566   8.93566      1.00  2.273244   .709899
   8.93556   8.93556      1.00  2.275274   .685869
   8.93545   8.93545      1.00  2.277544   .659269
   8.93536   8.93536      1.00  2.276324   .636059
   8.93526   8.93526      1.00  2.273194   .610089
   8.93515   8.93515      1.00  2.274034   .589029
   8.93504   8.93504      1.00  2.272784   .564829
   8.93494   8.93494      1.00  2.272924   .544799
   8.93484   8.93484      1.00  2.273394   .526559
   8.93473   8.93473      1.00  2.270694   .505729
   8.93462   8.93462      1.00  2.257804   .485479
   8.93451   8.93451      1.00  2.270684   .472359
   8.93439   8.93439      1.00  2.272444   .459209
   8.93428   8.93428      1.00  2.275134   .443039
   8.93416   8.93416      1.00  2.272544   .428019
   8.93406   8.93406      1.00  2.273284   .416489
   8.93395   8.93395      1.00  2.275754   .406679
   8.93383   8.93383      1.00  2.274114   .392599
   8.93371   8.93371      1.00  2.272494   .382559
   8.93361   8.93361      1.00  2.267714   .371039
   8.93349   8.93349      1.00  2.274564   .362429
   8.93337   8.93337      1.00  2.271284   .352249
   8.93325   8.93325      1.00  2.273384   .345159
   8.93313   8.93313      1.00  2.260054   .336509
   8.93302   8.93302      1.00  2.271444   .327719
   8.93290   8.93290      1.00  2.271064   .322819
   8.93279   8.93279      1.00  2.271634   .318569
   8.93268   8.93268      1.00  2.271454   .310999
   8.93257   8.93257      1.00  2.270644   .306989
   8.93245   8.93245      1.00  2.271404   .300959
   8.93234   8.93234      1.00  2.267844   .298779
   8.93222   8.93222      1.00  2.268904   .293719
   8.93211   8.93211      1.00  2.269704   .292339
   8.93200   8.93200      1.00  2.269064   .288699
   8.93189   8.93189      1.00  2.270514   .286479
   8.93178   8.93178      1.00  2.271674   .285799
   8.93168   8.93168      1.00  2.272114   .282129
   8.93157   8.93157      1.00  2.255384   .278099
   8.93145   8.93145      1.00  2.267684   .279349
   8.93134   8.93134      1.00  2.272384   .281369
   8.93123   8.93123      1.00  2.271664   .279679
   8.93111   8.93111      1.00  2.269244   .278549
   8.93100   8.93100      1.00  2.270334   .278039
   8.93089   8.93089      1.00  2.269384   .276269
   8.93078   8.93078      1.00  2.270064   .275909
   8.93066   8.93066      1.00  2.268104   .275669
   8.93054   8.93054      1.00  2.266924   .276989
   8.93042   8.93042      1.00  2.267284   .275389
   8.93030   8.93030      1.00  2.267874   .275129
   8.93019   8.93019      1.00  2.266734   .275089
   8.93007   8.93007      1.00  2.267964   .274139
   8.92995   8.92995      1.00  2.252864   .269669
   8.92983   8.92983      1.00  2.269014   .273489
   8.92971   8.92971      1.00  2.267954   .274019
   8.92959   8.92959      1.00  2.267934   .272149
   8.92948   8.92948      1.00  2.269504   .270949
   8.92936   8.92936      1.00  2.270224   .271039
   8.92925   8.92925      1.00  2.266904   .271589
   8.92913   8.92913      1.00  2.269304   .270459
   8.92903   8.92903      1.00  2.266974   .270489
   8.92892   8.92892      1.00  2.265834   .272049
   8.92880   8.92880      1.00  2.269514   .270979
   8.92868   8.92868      1.00  2.268484   .270069
   8.92858   8.92858      1.00  2.267064   .269949
   8.92847   8.92847      1.00  2.266544   .269549
   8.92836   8.92836      1.00  2.251744   .268079
   8.92825   8.92825      1.00  2.267944   .269909
   8.92814   8.92814      1.00  2.266714   .269519
   8.92803   8.92803      1.00  2.266154   .269239
   8.92792   8.92792      1.00  2.265434   .268549
   8.92780   8.92780      1.00  2.269054   .268239
   8.92770   8.92770      1.00  2.265784   .267979
   8.92759   8.92759      1.00  2.268664   .266609
   8.92747   8.92747      1.00  2.267784   .267719
   8.92736   8.92736      1.00  2.264094   .267199
   8.92725   8.92725      1.00  2.267084   .264449
   8.92715   8.92715      1.00  2.268414   .263379
   8.92704   8.92704      1.00  2.270064   .262909
   8.92692   8.92692      1.00  2.256864   .263309
   8.92682   8.92682      1.00  2.265644   .261829
   8.92671   8.92671      1.00  2.266204   .262559
   8.92660   8.92660      1.00  2.265394   .262089
   8.92650   8.92650      1.00  2.267884   .263479
   8.92639   8.92639      1.00  2.267094   .263529
   8.92629   8.92629      1.00  2.269354   .263989
   8.92618   8.92618      1.00  2.264874   .262779
   8.92608   8.92608      1.00  2.265904   .264589
   8.92598   8.92598      1.00  2.263344   .263409
   8.92588   8.92588      1.00  2.263974   .265389
   8.92577   8.92577      1.00  2.268344   .265389
   8.92567   8.92567      1.00  2.266584   .266569
   8.92557   8.92557      1.00  2.264914   .265679
   8.92546   8.92546      1.00  2.255134   .267239
   8.92536   8.92536      1.00  2.263614   .267689
   8.92525   8.92525      1.00  2.264534   .269359
   8.92515   8.92515      1.00  2.265314   .268989
   8.92505   8.92505      1.00  2.265254   .271309
   8.92495   8.92495      1.00  2.264204   .273119
   8.92484   8.92484      1.00  2.265534   .272319
   8.92474   8.92474      1.00  2.264584   .276319
   8.92463   8.92463      1.00  2.266154   .276829
   8.92451   8.92451      1.00  2.261304   .277769
   8.92440   8.92440      1.00  2.262804   .279879
   8.92429   8.92429      1.00  2.259894   .281189
   8.92418   8.92418      1.00  2.263964   .282399
   8.92407   8.92407      1.00  2.260824   .284209
   8.92396   8.92396      1.00  2.262914   .284089
   8.92385   8.92385      1.00  2.249924   .283829
   8.92373   8.92373      1.00  2.263254   .285249
   8.92360   8.92360      1.00  2.264444   .288239
   8.92349   8.92349      1.00  2.261924   .290519
   8.92338   8.92338      1.00  2.264394   .292209
   8.92326   8.92326      1.00  2.260254   .293799
   8.92314   8.92314      1.00  2.264944   .297219
   8.92302   8.92302      1.00  2.260424   .296499
   8.92292   8.92292      1.00  2.263374   .300159
   8.92280   8.92280      1.00  2.258944   .301809
   8.92269   8.92269      1.00  2.259304   .302069
   8.92257   8.92257      1.00  2.263504   .305339
   8.92246   8.92246      1.00  2.260634   .308259
   8.92235   8.92235      1.00  2.262574   .309839
   8.92223   8.92223      1.00  2.248944   .309839
   8.92212   8.92212      1.00  2.260584   .311209
   8.92202   8.92202      1.00  2.256974   .311489
   8.92191   8.92191      1.00  2.256384   .313219
   8.92180   8.92180      1.00  2.257944   .316389
   8.92168   8.92168      1.00  2.260904   .318669
   8.92158   8.92158      1.00  2.258824   .318889
   8.92147   8.92147      1.00  2.261204   .318199
   8.92135   8.92135      1.00  2.257864   .318019
   8.92124   8.92124      1.00  2.260774   .320279
   8.92112   8.92112      1.00  2.263444   .320659
   8.92101   8.92101      1.00  2.259644   .321249
   8.92090   8.92090      1.00  2.259064   .322639
   8.92078   8.92078      1.00  2.243264   .320869
   8.92067   8.92067      1.00  2.261044   .323899
   8.92056   8.92056      1.00  2.257944   .324379
   8.92043   8.92043      1.00  2.258584   .325479
   8.92031   8.92031      1.00  2.257444   .326289
   8.92020   8.92020      1.00  2.258534   .329819
   8.92008   8.92008      1.00  2.259434   .329499
   8.91996   8.91996      1.00  2.256544   .332109
   8.91984   8.91984      1.00  2.261014   .333719
   8.91973   8.91973      1.00  2.254304   .334419
   8.91961   8.91961      1.00  2.257314   .333189
   8.91950   8.91950      1.00  2.255624   .334799
   8.91938   8.91938      1.00  2.257384   .333829
   8.91928   8.91928      1.00  2.250974   .329649
   8.91916   8.91916      1.00  2.257754   .328679
   8.91904   8.91904      1.00  2.257754   .329129
   8.91893   8.91893      1.00  2.260244   .329289
   8.91882   8.91882      1.00  2.259164   .330519
   8.91871   8.91871      1.00  2.258124   .331249
   8.91859   8.91859      1.00  2.259644   .334009
   8.91848   8.91848      1.00  2.258644   .330179
   8.91838   8.91838      1.00  2.260914   .331389
   8.91827   8.91827      1.00  2.258664   .329489
   8.91816   8.91816      1.00  2.255574   .329549
   8.91805   8.91805      1.00  2.256984   .327199
   8.91794   8.91794      1.00  2.258034   .325789
   8.91783   8.91783      1.00  2.255854   .328239
   8.91772   8.91772      1.00  2.244664   .325069
   8.91760   8.91760      1.00  2.258944   .328579
   8.91749   8.91749      1.00  2.256244   .326679
   8.91739   8.91739      1.00  2.257924   .325959
   8.91728   8.91728      1.00  2.255534   .325429
   8.91717   8.91717      1.00  2.257044   .324669
   8.91706   8.91706      1.00  2.257734   .324949
   8.91696   8.91696      1.00  2.256174   .322879
   8.91685   8.91685      1.00  2.259454   .323629
   8.91673   8.91673      1.00  2.256854   .323969
   8.91663   8.91663      1.00  2.258324   .324449
   8.91652   8.91652      1.00  2.260074   .323159
   8.91642   8.91642      1.00  2.256624   .322599
   8.91631   8.91631      1.00  2.257874   .321439
   8.91621   8.91621      1.00  2.244634   .318219
   8.91611   8.91611      1.00  2.256684   .319559
   8.91600   8.91600      1.00  2.256234   .319859
   8.91590   8.91590      1.00  2.260304   .319829
   8.91579   8.91579      1.00  2.259554   .319229
   8.91569   8.91569      1.00  2.255554   .319279
   8.91559   8.91559      1.00  2.258074   .318079
   8.91548   8.91548      1.00  2.255324   .316589
   8.91538   8.91538      1.00  2.256414   .316119
   8.91528   8.91528      1.00  2.258054   .315229
   8.91518   8.91518      1.00  2.258024   .313549
   8.91507   8.91507      1.00  2.259254   .312439
   8.91497   8.91497      1.00  2.257284   .311419
   8.91487   8.91487      1.00  2.257994   .310169
   8.91476   8.91476      1.00  2.256544   .309509
   8.91465   8.91465      1.00  2.243814   .304909
   8.91454   8.91454      1.00  2.256544   .308189
   8.91443   8.91443      1.00  2.257824   .306659
   8.91432   8.91432      1.00  2.259074   .306789
   8.91421   8.91421      1.00  2.255454   .305149
   8.91409   8.91409      1.00  2.258564   .306259
   8.91398   8.91398      1.00  2.256214   .305449
   8.91387   8.91387      1.00  2.258414   .304649
   8.91375   8.91375      1.00  2.255224   .302669
   8.91364   8.91364      1.00  2.257474   .301989
   8.91353   8.91353      1.00  2.257414   .301469
   8.91341   8.91341      1.00  2.255764   .300699
   8.91329   8.91329      1.00  2.256114   .298579
   8.91318   8.91318      1.00  2.243274   .297389
   8.91307   8.91307      1.00  2.256464   .298549
   8.91295   8.91295      1.00  2.258944   .296469
   8.91283   8.91283      1.00  2.258884   .294599
   8.91272   8.91272      1.00  2.256054   .293209
   8.91262   8.91262      1.00  2.257854   .292629
   8.91250   8.91250      1.00  2.256974   .293099
   8.91238   8.91238      1.00  2.256094   .292709
   8.91227   8.91227      1.00  2.256864   .290649
   8.91216   8.91216      1.00  2.258394   .290229
   8.91205   8.91205      1.00  2.255964   .289259
   8.91194   8.91194      1.00  2.255154   .287869
   8.91183   8.91183      1.00  2.256494   .286159
   8.91172   8.91172      1.00  2.254984   .286599
   8.91161   8.91161      1.00  2.241204   .284339
   8.91150   8.91150      1.00  2.252374   .283039
   8.91140   8.91140      1.00  2.259114   .281509
   8.91129   8.91129      1.00  2.255404   .280799
   8.91117   8.91117      1.00  2.257264   .278809
   8.91105   8.91105      1.00  2.256974   .278099
   8.91094   8.91094      1.00  2.255224   .276689
   8.91083   8.91083      1.00  2.259584   .275639
   8.91072   8.91072      1.00  2.255024   .273729
   8.91060   8.91060      1.00  2.255414   .273789
   8.91049   8.91049      1.00  2.258234   .272169
   8.91037   8.91037      1.00  2.257974   .270629
   8.91025   8.91025      1.00  2.256324   .270339
   8.91013   8.91013      1.00  2.247354   .268859
   8.91002   8.91002      1.00  2.254124   .267469
   8.90990   8.90990      1.00  2.258614   .267469
   8.90978   8.90978      1.00  2.254194   .267019
   8.90966   8.90966      1.00  2.256104   .265759
   8.90955   8.90955      1.00  2.258234   .265299
   8.90944   8.90944      1.00  2.255644   .263429
   8.90932   8.90932      1.00  2.254914   .261349
   8.90920   8.90920      1.00  2.256574   .262059
   8.90909   8.90909      1.00  2.254764   .262079
   8.90898   8.90898      1.00  2.257884   .260659
   8.90887   8.90887      1.00  2.257314   .261149
   8.90876   8.90876      1.00  2.256974   .260559
   8.90865   8.90865      1.00  2.259364   .261439
   8.90855   8.90855      1.00  2.242564   .258799
   8.90843   8.90843      1.00  2.253574   .258999
   8.90832   8.90832      1.00  2.256124   .259479
   8.90821   8.90821      1.00  2.255544   .260839
   8.90811   8.90811      1.00  2.255634   .258999
   8.90799   8.90799      1.00  2.256984   .260289
   8.90788   8.90788      1.00  2.255484   .259399
   8.90777   8.90777      1.00  2.259654   .259969
   8.90766   8.90766      1.00  2.256674   .260339
   8.90755   8.90755      1.00  2.253614   .260339
   8.90744   8.90744      1.00  2.255824   .261929
   8.90733   8.90733      1.00  2.255474   .260169
   8.90722   8.90722      1.00  2.253584   .260639
   8.90711   8.90711      1.00  2.250704   .258719
   8.90700   8.90700      1.00  2.239644   .258929
   8.90689   8.90689      1.00  2.253864   .262399
   8.90679   8.90679      1.00  2.257164   .261369
   8.90668   8.90668      1.00  2.254344   .263049
   8.90657   8.90657      1.00  2.255334   .261239
   8.90647   8.90647      1.00  2.258644   .263759
   8.90636   8.90636      1.00  2.254494   .262459
   8.90626   8.90626      1.00  2.257614   .264659
   8.90615   8.90615      1.00  2.257144   .264229
   8.90605   8.90605      1.00  2.252994   .263739
   8.90595   8.90595      1.00  2.255734   .265279
   8.90585   8.90585      1.00  2.254404   .264389
   8.90574   8.90574      1.00  2.254454   .267619
   8.90564   8.90564      1.00  2.252624   .268919
   8.90554   8.90554      1.00  2.257874   .267899
   8.90543   8.90543      1.00  2.240164   .268199
   8.90532   8.90532      1.00  2.254604   .268429
   8.90523   8.90523      1.00  2.257424   .270439
   8.90513   8.90513      1.00  2.254524   .271939
   8.90502   8.90502      1.00  2.253554   .272009
   8.90491   8.90491      1.00  2.251774   .273789
   8.90480   8.90480      1.00  2.254754   .274599
   8.90471   8.90471      1.00  2.257004   .276689
   8.90460   8.90460      1.00  2.254984   .276979
   8.90449   8.90449      1.00  2.256354   .275469
   8.90438   8.90438      1.00  2.255334   .277499
   8.90427   8.90427      1.00  2.255194   .276629
   8.90415   8.90415      1.00  2.257594   .277429
   8.90403   8.90403      1.00  2.245004   .276189
   8.90393   8.90393      1.00  2.253594   .276279
   8.90382   8.90382      1.00  2.253634   .274539
   8.90371   8.90371      1.00  2.249894   .278169
   8.90358   8.90358      1.00  2.253164   .280639
   8.90346   8.90346      1.00  2.254944   .282199
   8.90335   8.90335      1.00  2.256574   .282649
   8.90324   8.90324      1.00  2.255614   .286259
   8.90312   8.90312      1.00  2.253874   .287259
   8.90300   8.90300      1.00  2.252494   .285979
   8.90289   8.90289      1.00  2.256164   .286659
   8.90277   8.90277      1.00  2.253584   .286109
   8.90266   8.90266      1.00  2.253364   .288219
   8.90255   8.90255      1.00  2.250674   .289089
   8.90243   8.90243      1.00  2.242674   .290289
   8.90232   8.90232      1.00  2.251534   .290189
   8.90220   8.90220      1.00  2.254294   .290399
   8.90210   8.90210      1.00  2.252744   .293309
   8.90199   8.90199      1.00  2.256744   .293169
   8.90188   8.90188      1.00  2.256574   .293719
   8.90177   8.90177      1.00  2.252184   .294719
   8.90166   8.90166      1.00  2.253584   .294249
   8.90155   8.90155      1.00  2.253624   .295569
   8.90143   8.90143      1.00  2.249794   .296329
   8.90132   8.90132      1.00  2.250674   .295899
   8.90121   8.90121      1.00  2.252374   .297649
   8.90110   8.90110      1.00  2.251914   .297769
   8.90098   8.90098      1.00  2.237704   .293709
   8.90087   8.90087      1.00  2.250224   .295459
   8.90076   8.90076      1.00  2.253894   .296129
   8.90064   8.90064      1.00  2.254014   .297389
   8.90052   8.90052      1.00  2.255694   .296989
   8.90040   8.90040      1.00  2.251654   .297459
   8.90030   8.90030      1.00  2.251474   .297739
   8.90018   8.90018      1.00  2.251104   .295899
   8.90005   8.90005      1.00  2.251464   .298199
   8.89993   8.89993      1.00  2.247674   .299169
   8.89982   8.89982      1.00  2.253474   .301669
   8.89971   8.89971      1.00  2.252514   .302009
   8.89959   8.89959      1.00  2.253834   .303419
   8.89947   8.89947      1.00  2.251404   .303239
   8.89936   8.89936      1.00  2.241594   .300969
   8.89925   8.89925      1.00  2.252744   .303199
   8.89914   8.89914      1.00  2.250824   .303279
   8.89902   8.89902      1.00  2.250694   .304109
   8.89890   8.89890      1.00  2.248674   .302699
   8.89879   8.89879      1.00  2.250584   .304419
   8.89868   8.89868      1.00  2.251714   .304979
   8.89857   8.89857      1.00  2.252144   .305849
   8.89846   8.89846      1.00  2.251544   .307009
   8.89836   8.89836      1.00  2.249494   .307349
   8.89825   8.89825      1.00  2.253314   .308199
   8.89813   8.89813      1.00  2.251014   .306259
   8.89803   8.89803      1.00  2.254974   .307319
   8.89792   8.89792      1.00  2.247414   .307569
   8.89780   8.89780      1.00  2.247174   .307679
   8.89769   8.89769      1.00  2.248164   .308649
   8.89758   8.89758      1.00  2.249814   .309439
   8.89748   8.89748      1.00  2.249294   .309409
   8.89737   8.89737      1.00  2.253044   .310889
   8.89725   8.89725      1.00  2.251874   .311129
   8.89715   8.89715      1.00  2.253294   .311759
   8.89704   8.89704      1.00  2.250624   .313719
   8.89693   8.89693      1.00  2.250864   .312009
   8.89682   8.89682      1.00  2.250134   .312699
   8.89671   8.89671      1.00  2.247754   .311919
   8.89661   8.89661      1.00  2.252304   .313019
   8.89650   8.89650      1.00  2.248174   .313539
   8.89639   8.89639      1.00  2.247964   .311199
   8.89629   8.89629      1.00  2.238334   .310219
   8.89619   8.89619      1.00  2.251964   .313529
   8.89608   8.89608      1.00  2.252164   .312009
   8.89598   8.89598      1.00  2.252054   .312799
   8.89588   8.89588      1.00  2.253904   .311939
   8.89577   8.89577      1.00  2.250714   .312599
   8.89567   8.89567      1.00  2.252244   .312289
   8.89557   8.89557      1.00  2.250244   .313909
   8.89547   8.89547      1.00  2.246934   .313549
   8.89537   8.89537      1.00  2.249424   .314299
   8.89526   8.89526      1.00  2.249104   .314139
   8.89516   8.89516      1.00  2.249184   .313329
   8.89506   8.89506      1.00  2.252214   .314009
   8.89496   8.89496      1.00  2.249934   .313609
   8.89484   8.89484      1.00  2.242774   .313039
   8.89473   8.89473      1.00  2.246974   .312599
   8.89463   8.89463      1.00  2.249824   .314699
   8.89452   8.89452      1.00  2.248944   .315189
   8.89440   8.89440      1.00  2.247214   .317159
   8.89429   8.89429      1.00  2.249954   .316529
   8.89419   8.89419      1.00  2.249214   .314949
   8.89408   8.89408      1.00  2.250684   .313859
   8.89396   8.89396      1.00  2.250584   .316159
   8.89385   8.89385      1.00  2.250924   .316379
   8.89374   8.89374      1.00  2.247544   .315469
   8.89362   8.89362      1.00  2.251824   .315899
   8.89350   8.89350      1.00  2.251754   .313719
   8.89338   8.89338      1.00  2.245534   .314369
   8.89327   8.89327      1.00  2.241164   .314039
   8.89316   8.89316      1.00  2.244524   .315729
   8.89304   8.89304      1.00  2.248614   .315079
   8.89293   8.89293      1.00  2.245534   .313659
   8.89282   8.89282      1.00  2.249254   .314169
   8.89270   8.89270      1.00  2.248514   .313469
   8.89259   8.89259      1.00  2.247614   .317329
   8.89247   8.89247      1.00  2.250424   .315989
   8.89236   8.89236      1.00  2.248434   .316149
   8.89224   8.89224      1.00  2.248904   .317449
   8.89213   8.89213      1.00  2.246974   .318399
   8.89202   8.89202      1.00  2.245524   .317539
   8.89192   8.89192      1.00  2.246964   .315359
   8.89181   8.89181      1.00  2.247314   .319729
   8.89170   8.89170      1.00  2.235114   .314769
   8.89159   8.89159      1.00  2.247014   .314189
   8.89148   8.89148      1.00  2.248704   .312969
   8.89137   8.89137      1.00  2.250744   .315659
   8.89125   8.89125      1.00  2.248444   .314659
   8.89114   8.89114      1.00  2.246564   .312499
   8.89103   8.89103      1.00  2.247544   .314319
   8.89092   8.89092      1.00  2.247974   .312729
   8.89080   8.89080      1.00  2.247344   .313979
   8.89068   8.89068      1.00  2.245714   .314859
   8.89057   8.89057      1.00  2.247364   .315569
   8.89046   8.89046      1.00  2.247954   .315599
   8.89034   8.89034      1.00  2.247754   .316899
   8.89021   8.89021      1.00  2.248154   .315169
   8.89010   8.89010      1.00  2.234474   .313389
   8.88998   8.88998      1.00  2.248574   .313509
   8.88986   8.88986      1.00  2.246814   .312899
   8.88974   8.88974      1.00  2.247084   .310449
   8.88963   8.88963      1.00  2.250514   .311159
   8.88952   8.88952      1.00  2.249384   .311909
   8.88941   8.88941      1.00  2.248904   .310149
   8.88929   8.88929      1.00  2.246194   .310349
   8.88917   8.88917      1.00  2.247794   .310919
   8.88906   8.88906      1.00  2.251004   .311819
   8.88895   8.88895      1.00  2.246154   .311899
   8.88883   8.88883      1.00  2.251194   .310689
   8.88872   8.88872      1.00  2.248664   .309699
   8.88862   8.88862      1.00  2.231834   .307609
   8.88850   8.88850      1.00  2.245404   .308039
   8.88840   8.88840      1.00  2.246214   .309679
   8.88829   8.88829      1.00  2.249434   .308679
   8.88818   8.88818      1.00  2.248664   .308139
   8.88807   8.88807      1.00  2.248264   .309959
   8.88796   8.88796      1.00  2.250234   .307969
   8.88784   8.88784      1.00  2.250694   .307449
   8.88773   8.88773      1.00  2.249594   .306989
   8.88762   8.88762      1.00  2.246114   .306589
   8.88751   8.88751      1.00  2.249374   .306229
   8.88740   8.88740      1.00  2.247714   .305059
   8.88729   8.88729      1.00  2.247514   .305229
   8.88718   8.88718      1.00  2.246154   .304099
   8.88707   8.88707      1.00  2.237484   .302699
   8.88697   8.88697      1.00  2.248884   .302449
   8.88686   8.88686      1.00  2.250524   .303019
   8.88675   8.88675      1.00  2.250634   .303459
   8.88664   8.88664      1.00  2.246764   .302179
   8.88654   8.88654      1.00  2.250124   .302329
   8.88643   8.88643      1.00  2.248774   .301499
   8.88633   8.88633      1.00  2.246954   .302559
   8.88622   8.88622      1.00  2.249524   .302259
   8.88612   8.88612      1.00  2.245404   .299419
   8.88602   8.88602      1.00  2.250084   .302199
   8.88592   8.88592      1.00  2.247154   .299279
   8.88581   8.88581      1.00  2.248654   .300949
   8.88571   8.88571      1.00  2.248154   .299229
   8.88561   8.88561      1.00  2.232464   .296269
   8.88550   8.88550      1.00  2.249534   .299549
   8.88540   8.88540      1.00  2.247494   .298089
   8.88530   8.88530      1.00  2.245624   .297869
   8.88520   8.88520      1.00  2.246274   .296449
   8.88509   8.88509      1.00  2.249914   .297859
   8.88498   8.88498      1.00  2.248024   .297879
   8.88488   8.88488      1.00  2.249664   .297029
   8.88478   8.88478      1.00  2.246624   .296449
   8.88467   8.88467      1.00  2.242994   .295819
   8.88456   8.88456      1.00  2.245394   .294019
   8.88445   8.88445      1.00  2.247344   .295289
   8.88434   8.88434      1.00  2.245304   .297589
   8.88423   8.88423      1.00  2.247974   .295449
   8.88412   8.88412      1.00  2.245414   .294009
   8.88401   8.88401      1.00  2.230854   .291169
   8.88390   8.88390      1.00  2.248484   .292639
   8.88378   8.88378      1.00  2.247924   .294259
   8.88366   8.88366      1.00  2.249404   .294069
   8.88355   8.88355      1.00  2.246934   .294819
   8.88344   8.88344      1.00  2.244254   .294839
   8.88331   8.88331      1.00  2.248154   .294529
   8.88319   8.88319      1.00  2.245414   .293639
   8.88309   8.88309      1.00  2.248174   .294059
   8.88297   8.88297      1.00  2.247224   .293099
   8.88286   8.88286      1.00  2.244344   .292039
   8.88275   8.88275      1.00  2.245694   .292459
   8.88264   8.88264      1.00  2.246174   .291649
   8.88253   8.88253      1.00  2.246014   .291189
   8.88241   8.88241      1.00  2.231344   .290619
   8.88230   8.88230      1.00  2.246064   .292689
   8.88219   8.88219      1.00  2.242614   .293609
   8.88209   8.88209      1.00  2.245824   .292429
   8.88197   8.88197      1.00  2.245644   .291989
   8.88186   8.88186      1.00  2.244634   .291439
   8.88176   8.88176      1.00  2.249314   .291469
   8.88165   8.88165      1.00  2.247634   .291979
   8.88154   8.88154      1.00  2.243914   .290749
   8.88142   8.88142      1.00  2.243764   .290769
   8.88132   8.88132      1.00  2.243734   .289919
   8.88121   8.88121      1.00  2.246334   .289769
   8.88109   8.88109      1.00  2.245384   .291119
   8.88098   8.88098      1.00  2.246434   .289329
   8.88087   8.88087      1.00  2.229284   .287919
   8.88075   8.88075      1.00  2.244594   .289479
   8.88064   8.88064      1.00  2.247504   .291109
   8.88052   8.88052      1.00  2.244394   .289299
   8.88041   8.88041      1.00  2.245284   .290599
   8.88030   8.88030      1.00  2.244184   .291139
   8.88017   8.88017      1.00  2.243904   .289649
   8.88005   8.88005      1.00  2.243844   .290669
   8.87994   8.87994      1.00  2.242334   .291359
   8.87982   8.87982      1.00  2.242514   .291969
   8.87970   8.87970      1.00  2.247024   .291069
   8.87959   8.87959      1.00  2.245884   .291019
   8.87949   8.87949      1.00  2.246294   .292599
   8.87937   8.87937      1.00  2.241964   .293739
   8.87925   8.87925      1.00  2.233884   .293819
   8.87913   8.87913      1.00  2.244384   .294779
   8.87902   8.87902      1.00  2.246144   .296729
   8.87891   8.87891      1.00  2.243604   .296919
   8.87879   8.87879      1.00  2.245284   .297189
   8.87868   8.87868      1.00  2.246914   .296839
   8.87858   8.87858      1.00  2.241134   .297419
   8.87847   8.87847      1.00  2.247594   .297049
   8.87836   8.87836      1.00  2.243334   .295649
   8.87825   8.87825      1.00  2.246654   .295329
   8.87813   8.87813      1.00  2.242344   .295099
   8.87803   8.87803      1.00  2.242684   .293669
   8.87791   8.87791      1.00  2.244334   .294769
   8.87780   8.87780      1.00  2.239184   .294199
   8.87769   8.87769      1.00  2.228874   .293009
   8.87758   8.87758      1.00  2.240424   .295509
   8.87747   8.87747      1.00  2.243384   .296569
   8.87736   8.87736      1.00  2.247864   .295559
   8.87725   8.87725      1.00  2.243004   .296499
   8.87714   8.87714      1.00  2.245554   .297039
   8.87703   8.87703      1.00  2.243444   .297909
   8.87692   8.87692      1.00  2.243464   .299209
   8.87682   8.87682      1.00  2.242514   .299809
   8.87671   8.87671      1.00  2.244594   .299509
   8.87660   8.87660      1.00  2.241114   .300519
   8.87649   8.87649      1.00  2.239424   .301429
   8.87639   8.87639      1.00  2.243294   .301759
   8.87629   8.87629      1.00  2.242924   .302859
   8.87618   8.87618      1.00  2.229574   .300879
   8.87607   8.87607      1.00  2.239444   .300959
   8.87598   8.87598      1.00  2.242724   .302259
   8.87587   8.87587      1.00  2.241244   .302969
   8.87577   8.87577      1.00  2.241394   .302889
   8.87566   8.87566      1.00  2.241544   .304609
   8.87556   8.87556      1.00  2.241024   .304009
   8.87546   8.87546      1.00  2.245004   .303159
   8.87535   8.87535      1.00  2.242704   .302149
   8.87524   8.87524      1.00  2.238814   .301749
   8.87515   8.87515      1.00  2.239214   .301719
   8.87505   8.87505      1.00  2.242374   .303539
   8.87494   8.87494      1.00  2.242434   .303789
   8.87484   8.87484      1.00  2.239614   .304139
   8.87473   8.87473      1.00  2.241884   .304829
   8.87462   8.87462      1.00  2.225244   .301839
   8.87451   8.87451      1.00  2.239884   .304299
   8.87439   8.87439      1.00  2.242044   .305429
   8.87429   8.87429      1.00  2.240724   .305439
   8.87418   8.87418      1.00  2.240184   .307079
   8.87406   8.87406      1.00  2.239454   .309959
   8.87394   8.87394      1.00  2.239254   .310159
   8.87383   8.87383      1.00  2.239714   .311029
   8.87372   8.87372      1.00  2.240924   .308539
   8.87360   8.87360      1.00  2.239314   .308329
   8.87348   8.87348      1.00  2.241984   .308339
   8.87337   8.87337      1.00  2.238544   .306789
   8.87325   8.87325      1.00  2.240064   .308239
   8.87314   8.87314      1.00  2.226074   .306069
   8.87302   8.87302      1.00  2.239924   .307929
   8.87291   8.87291      1.00  2.239694   .308829
   8.87280   8.87280      1.00  2.240464   .309139
   8.87268   8.87268      1.00  2.238134   .309929
   8.87256   8.87256      1.00  2.238834   .308779
   8.87245   8.87245      1.00  2.239014   .310199
   8.87234   8.87234      1.00  2.235174   .310709
   8.87223   8.87223      1.00  2.238184   .311149
   8.87211   8.87211      1.00  2.238074   .312139
   8.87200   8.87200      1.00  2.235424   .311799
   8.87189   8.87189      1.00  2.238054   .312129
   8.87179   8.87179      1.00  2.237614   .313319
   8.87167   8.87167      1.00  2.233914   .313849
   8.87156   8.87156      1.00  2.230264   .311999
   8.87146   8.87146      1.00  2.237054   .314269
   8.87134   8.87134      1.00  2.238094   .313829
   8.87122   8.87122      1.00  2.238764   .315199
   8.87112   8.87112      1.00  2.240384   .314769
   8.87101   8.87101      1.00  2.236804   .313589
   8.87089   8.87089      1.00  2.239714   .314999
   8.87077   8.87077      1.00  2.239854   .315329
   8.87066   8.87066      1.00  2.236844   .317699
   8.87055   8.87055      1.00  2.235294   .315879
   8.87043   8.87043      1.00  2.238694   .318999
   8.87031   8.87031      1.00  2.237744   .317089
   8.87019   8.87019      1.00  2.237744   .318749
   8.87007   8.87007      1.00  2.224824   .317899
   8.86995   8.86995      1.00  2.235624   .320089
   8.86983   8.86983      1.00  2.237214   .320969
   8.86972   8.86972      1.00  2.238074   .321499
   8.86960   8.86960      1.00  2.238314   .321759
   8.86949   8.86949      1.00  2.236344   .320549
   8.86937   8.86937      1.00  2.237094   .321149
   8.86925   8.86925      1.00  2.240344   .321279
   8.86915   8.86915      1.00  2.237174   .319589
   8.86903   8.86903      1.00  2.240504   .321409
   8.86891   8.86891      1.00  2.237044   .322919
   8.86881   8.86881      1.00  2.240384   .323709
   8.86869   8.86869      1.00  2.237314   .321179
   8.86858   8.86858      1.00  2.237914   .319509
   8.86848   8.86848      1.00  2.227694   .320709
   8.86837   8.86837      1.00  2.237974   .322609
   8.86826   8.86826      1.00  2.236974   .320639
   8.86815   8.86815      1.00  2.239674   .321219
   8.86803   8.86803      1.00  2.237934   .322989
   8.86792   8.86792      1.00  2.234064   .323549
   8.86782   8.86782      1.00  2.241124   .321659
   8.86771   8.86771      1.00  2.236844   .320979
   8.86759   8.86759      1.00  2.238924   .322839
   8.86748   8.86748      1.00  2.232074   .321839
   8.86738   8.86738      1.00  2.236384   .323039
   8.86727   8.86727      1.00  2.239164   .323149
   8.86715   8.86715      1.00  2.237854   .324959
   8.86705   8.86705      1.00  2.237354   .324789
   8.86694   8.86694      1.00  2.223724   .323089
   8.86683   8.86683      1.00  2.238704   .325799
   8.86671   8.86671      1.00  2.239484   .326129
   8.86661   8.86661      1.00  2.238474   .326069
   8.86651   8.86651      1.00  2.240174   .327209
   8.86640   8.86640      1.00  2.237064   .325769
   8.86629   8.86629      1.00  2.236694   .325929
   8.86619   8.86619      1.00  2.237714   .327139
   8.86609   8.86609      1.00  2.237114   .327309
   8.86599   8.86599      1.00  2.239384   .326849
   8.86588   8.86588      1.00  2.237124   .326769
   8.86578   8.86578      1.00  2.236084   .326589
   8.86568   8.86568      1.00  2.238334   .325949
   8.86558   8.86558      1.00  2.237044   .326579
   8.86547   8.86547      1.00  2.235794   .327559
   8.86537   8.86537      1.00  2.221654   .326589
   8.86527   8.86527      1.00  2.235334   .328039
   8.86516   8.86516      1.00  2.235304   .329329
   8.86506   8.86506      1.00  2.236894   .329339
   8.86496   8.86496      1.00  2.238874   .330549
   8.86485   8.86485      1.00  2.235124   .329279
   8.86474   8.86474      1.00  2.236174   .333059
   8.86463   8.86463      1.00  2.236034   .330679
   8.86453   8.86453      1.00  2.236204   .330889
   8.86442   8.86442      1.00  2.235354   .330269
   8.86430   8.86430      1.00  2.235544   .328619
   8.86418   8.86418      1.00  2.235744   .328149
   8.86408   8.86408      1.00  2.235994   .329369
   8.86397   8.86397      1.00  2.230364   .328759
   8.86385   8.86385      1.00  2.233054   .329019
   8.86373   8.86373      1.00  2.238084   .330169
   8.86362   8.86362      1.00  2.233884   .331829
   8.86351   8.86351      1.00  2.237574   .330259
   8.86339   8.86339      1.00  2.236484   .330529
   8.86326   8.86326      1.00  2.232784   .330009
   8.86316   8.86316      1.00  2.236114   .330279
   8.86304   8.86304      1.00  2.236404   .331109
   8.86292   8.86292      1.00  2.234764   .330179
   8.86281   8.86281      1.00  2.235244   .330309
   8.86270   8.86270      1.00  2.235694   .331459
   8.86259   8.86259      1.00  2.233114   .330569
   8.86247   8.86247      1.00  2.234324   .331039
   8.86235   8.86235      1.00  2.223954   .327669
   8.86224   8.86224      1.00  2.231274   .330309
   8.86214   8.86214      1.00  2.235964   .330679
   8.86202   8.86202      1.00  2.234634   .331219
   8.86191   8.86191      1.00  2.235444   .331179
   8.86180   8.86180      1.00  2.233994   .328809
   8.86170   8.86170      1.00  2.235144   .327819
   8.86158   8.86158      1.00  2.231274   .328449
   8.86147   8.86147      1.00  2.232904   .327719
   8.86136   8.86136      1.00  2.234864   .329159
   8.86125   8.86125      1.00  2.234024   .329699
   8.86113   8.86113      1.00  2.236714   .328659
   8.86102   8.86102      1.00  2.232044   .328309
   8.86090   8.86090      1.00  2.233164   .330639
   8.86080   8.86080      1.00  2.222964   .330329
   8.86068   8.86068      1.00  2.236614   .329719
   8.86056   8.86056      1.00  2.235714   .329729
   8.86044   8.86044      1.00  2.236564   .329609
   8.86032   8.86032      1.00  2.234634   .328209
   8.86020   8.86020      1.00  2.231924   .328279
   8.86008   8.86008      1.00  2.234974   .327589
   8.85997   8.85997      1.00  2.234114   .329169
   8.85986   8.85986      1.00  2.234804   .329769
   8.85974   8.85974      1.00  2.230004   .329769
   8.85961   8.85961      1.00  2.232674   .327869
   8.85950   8.85950      1.00  2.231394   .328639
   8.85939   8.85939      1.00  2.231254   .327539
   8.85928   8.85928      1.00  2.226734   .328649
   8.85916   8.85916      1.00  2.228044   .328959
   8.85905   8.85905      1.00  2.233674   .329879
   8.85894   8.85894      1.00  2.233264   .329659
   8.85882   8.85882      1.00  2.230374   .330469
   8.85871   8.85871      1.00  2.232054   .330209
   8.85860   8.85860      1.00  2.234234   .331139
   8.85849   8.85849      1.00  2.232364   .331049
   8.85838   8.85838      1.00  2.233594   .331849
   8.85828   8.85828      1.00  2.231294   .330739
   8.85816   8.85816      1.00  2.228404   .330229
   8.85806   8.85806      1.00  2.232724   .332969
   8.85794   8.85794      1.00  2.232104   .330159
   8.85783   8.85783      1.00  2.230914   .330849
   8.85772   8.85772      1.00  2.228384   .329629
   8.85761   8.85761      1.00  2.225314   .330299
   8.85750   8.85750      1.00  2.229444   .329289
   8.85739   8.85739      1.00  2.232324   .330729
   8.85728   8.85728      1.00  2.230004   .330939
   8.85718   8.85718      1.00  2.230234   .331259
   8.85706   8.85706      1.00  2.233274   .331839
   8.85695   8.85695      1.00  2.228224   .332359
   8.85685   8.85685      1.00  2.228814   .332769
   8.85674   8.85674      1.00  2.230244   .331309
   8.85663   8.85663      1.00  2.227054   .330869
   8.85652   8.85652      1.00  2.231944   .333319
   8.85642   8.85642      1.00  2.230344   .328679
   8.85632   8.85632      1.00  2.230354   .328829
   8.85621   8.85621      1.00  2.226854   .329519
   8.85611   8.85611      1.00  2.217174   .327579
   8.85601   8.85601      1.00  2.228364   .329839
   8.85591   8.85591      1.00  2.231244   .329519
   8.85580   8.85580      1.00  2.228984   .328329
   8.85570   8.85570      1.00  2.228754   .329859
   8.85560   8.85560      1.00  2.228674   .330549
   8.85550   8.85550      1.00  2.228704   .329989
   8.85539   8.85539      1.00  2.229064   .328799
   8.85529   8.85529      1.00  2.226544   .329569
   8.85519   8.85519      1.00  2.228174   .329659
   8.85509   8.85509      1.00  2.227184   .327139
   8.85498   8.85498      1.00  2.227504   .328399
   8.85487   8.85487      1.00  2.224884   .327029
   8.85477   8.85477      1.00  2.213354   .325409
   8.85466   8.85466      1.00  2.226184   .327689
   8.85455   8.85455      1.00  2.227384   .329329
   8.85443   8.85443      1.00  2.226664   .328929
   8.85433   8.85433      1.00  2.226864   .328799
   8.85423   8.85423      1.00  2.228904   .330259
   8.85411   8.85411      1.00  2.225744   .329189
   8.85399   8.85399      1.00  2.226764   .328379
   8.85389   8.85389      1.00  2.225814   .328899
   8.85377   8.85377      1.00  2.224244   .329589
   8.85365   8.85365      1.00  2.227744   .329589
   8.85353   8.85353      1.00  2.224254   .329799
   8.85342   8.85342      1.00  2.223444   .330259
   8.85330   8.85330      1.00  2.211174   .328919
   8.85319   8.85319      1.00  2.223404   .330309
   8.85307   8.85307      1.00  2.226274   .330789
   8.85296   8.85296      1.00  2.224324   .331849
   8.85284   8.85284      1.00  2.226604   .332109
   8.85272   8.85272      1.00  2.224294   .331659
   8.85261   8.85261      1.00  2.225034   .330089
   8.85250   8.85250      1.00  2.226584   .330449
   8.85239   8.85239      1.00  2.224184   .328899
   8.85227   8.85227      1.00  2.220994   .327699
   8.85216   8.85216      1.00  2.225534   .328439
   8.85205   8.85205      1.00  2.222644   .327319
   8.85195   8.85195      1.00  2.224054   .329419
   8.85183   8.85183      1.00  2.223144   .328649
   8.85172   8.85172      1.00  2.214624   .326819
   8.85161   8.85161      1.00  2.224784   .328749
   8.85150   8.85150      1.00  2.225274   .328079
   8.85139   8.85139      1.00  2.220314   .328659
   8.85128   8.85128      1.00  2.223694   .328149
   8.85117   8.85117      1.00  2.225274   .327359
   8.85106   8.85106      1.00  2.220104   .325529
   8.85094   8.85094      1.00  2.224874   .327969
   8.85082   8.85082      1.00  2.221214   .327699
   8.85071   8.85071      1.00  2.222144   .327539
   8.85060   8.85060      1.00  2.224194   .327309
   8.85048   8.85048      1.00  2.222234   .326959
   8.85036   8.85036      1.00  2.221594   .327239
   8.85024   8.85024      1.00  2.208574   .325679
   8.85012   8.85012      1.00  2.220224   .326329
   8.85000   8.85000      1.00  2.223864   .326689
   8.84988   8.84988      1.00  2.224844   .326849
   8.84977   8.84977      1.00  2.221044   .326189
   8.84966   8.84966      1.00  2.221274   .328039
   8.84953   8.84953      1.00  2.224204   .327279
   8.84942   8.84942      1.00  2.223814   .327799
   8.84931   8.84931      1.00  2.224024   .328609
   8.84920   8.84920      1.00  2.219324   .327679
   8.84908   8.84908      1.00  2.222604   .326939
   8.84896   8.84896      1.00  2.222374   .328319
   8.84885   8.84885      1.00  2.218704   .326929
   8.84875   8.84875      1.00  2.220874   .329989
   8.84863   8.84863      1.00  2.208114   .328059
   8.84852   8.84852      1.00  2.222844   .330179
   8.84841   8.84841      1.00  2.219484   .330889
   8.84831   8.84831      1.00  2.219634   .330429
   8.84820   8.84820      1.00  2.223444   .330809
   8.84808   8.84808      1.00  2.222674   .330239
   8.84797   8.84797      1.00  2.224054   .331859
   8.84786   8.84786      1.00  2.220374   .327909
   8.84774   8.84774      1.00  2.221694   .325979
   8.84763   8.84763      1.00  2.218684   .326489
   8.84752   8.84752      1.00  2.221184   .327449
   8.84742   8.84742      1.00  2.221534   .328339
   8.84730   8.84730      1.00  2.220304   .328529
   8.84719   8.84719      1.00  2.213094   .327079
   8.84709   8.84709      1.00  2.215734   .327099
   8.84698   8.84698      1.00  2.221364   .328279
   8.84687   8.84687      1.00  2.221604   .327419
   8.84676   8.84676      1.00  2.219524   .328349
   8.84665   8.84665      1.00  2.220944   .329219
   8.84655   8.84655      1.00  2.220614   .326599
   8.84644   8.84644      1.00  2.218524   .322699
   8.84633   8.84633      1.00  2.218844   .319339
   8.84623   8.84623      1.00  2.220404   .321689
   8.84613   8.84613      1.00  2.219164   .323599
   8.84603   8.84603      1.00  2.222164   .325929
   8.84592   8.84592      1.00  2.222124   .327519
   8.84582   8.84582      1.00  2.221414   .323699
   8.84571   8.84571      1.00  2.204914   .322319
   8.84561   8.84561      1.00  2.221854   .324749
   8.84550   8.84550      1.00  2.220424   .327039
   8.84541   8.84541      1.00  2.221544   .326599
   8.84531   8.84531      1.00  2.218344   .324379
   8.84520   8.84520      1.00  2.220314   .324839
   8.84509   8.84509      1.00  2.220294   .325179
   8.84499   8.84499      1.00  2.220194   .325879
   8.84489   8.84489      1.00  2.218384   .327509
   8.84477   8.84477      1.00  2.220994   .327709
   8.84466   8.84466      1.00  2.221104   .331019
   8.84456   8.84456      1.00  2.218074   .329459
   8.84446   8.84446      1.00  2.219384   .328139
   8.84434   8.84434      1.00  2.217574   .329359
   8.84423   8.84423      1.00  2.204254   .325989
   8.84412   8.84412      1.00  2.220774   .329469
   8.84401   8.84401      1.00  2.220514   .329779
   8.84389   8.84389      1.00  2.220154   .331469
   8.84377   8.84377      1.00  2.220834   .329689
   8.84365   8.84365      1.00  2.219164   .330129
   8.84354   8.84354      1.00  2.221284   .329739
   8.84342   8.84342      1.00  2.220124   .328309
   8.84331   8.84331      1.00  2.219414   .328539
   8.84319   8.84319      1.00  2.218284   .330539
   8.84308   8.84308      1.00  2.218404   .330969
   8.84296   8.84296      1.00  2.216884   .330929
   8.84284   8.84284      1.00  2.220304   .330349
   8.84273   8.84273      1.00  2.219884   .329849
   8.84262   8.84262      1.00  2.205414   .328209
   8.84250   8.84250      1.00  2.218184   .330219
   8.84238   8.84238      1.00  2.215884   .330649
   8.84228   8.84228      1.00  2.218634   .329219
   8.84217   8.84217      1.00  2.218944   .330619
   8.84206   8.84206      1.00  2.219824   .332159
   8.84195   8.84195      1.00  2.219944   .330909
   8.84184   8.84184      1.00  2.216764   .330839
   8.84173   8.84173      1.00  2.217824   .330489
   8.84162   8.84162      1.00  2.217224   .330099
   8.84150   8.84150      1.00  2.221164   .330379
   8.84140   8.84140      1.00  2.220254   .331359
   8.84129   8.84129      1.00  2.218374   .332529
   8.84116   8.84116      1.00  2.204344   .328749
   8.84105   8.84105      1.00  2.216984   .331219
   8.84094   8.84094      1.00  2.217214   .330229
   8.84083   8.84083      1.00  2.219144   .330789
   8.84071   8.84071      1.00  2.219474   .332569
   8.84059   8.84059      1.00  2.218564   .333159
   8.84047   8.84047      1.00  2.216564   .334469
   8.84036   8.84036      1.00  2.215374   .332529
   8.84024   8.84024      1.00  2.218244   .334509
   8.84011   8.84011      1.00  2.215234   .333849
   8.84000   8.84000      1.00  2.218344   .334139
   8.83989   8.83989      1.00  2.218614   .335419
   8.83977   8.83977      1.00  2.217024   .336179
   8.83965   8.83965      1.00  2.207774   .335249
   8.83954   8.83954      1.00  2.213614   .334389
   8.83943   8.83943      1.00  2.218734   .335559
   8.83932   8.83932      1.00  2.218124   .334769
   8.83920   8.83920      1.00  2.219974   .336439
   8.83908   8.83908      1.00  2.219064   .337319
   8.83897   8.83897      1.00  2.217114   .337599
   8.83886   8.83886      1.00  2.216404   .336389
   8.83874   8.83874      1.00  2.219884   .336719
   8.83864   8.83864      1.00  2.219394   .336659
   8.83853   8.83853      1.00  2.218774   .338599
   8.83841   8.83841      1.00  2.215904   .338459
   8.83830   8.83830      1.00  2.216204   .337339
   8.83819   8.83819      1.00  2.217024   .338129
   8.83809   8.83809      1.00  2.203334   .335649
   8.83797   8.83797      1.00  2.217234   .338789
   8.83786   8.83786      1.00  2.216124   .338919
   8.83775   8.83775      1.00  2.219254   .338319
   8.83764   8.83764      1.00  2.219154   .337089
   8.83753   8.83753      1.00  2.220194   .337029
   8.83742   8.83742      1.00  2.219234   .337859
   8.83732   8.83732      1.00  2.220774   .338129
   8.83721   8.83721      1.00  2.217934   .336159
   8.83710   8.83710      1.00  2.217624   .338539
   8.83698   8.83698      1.00  2.218374   .336769
   8.83687   8.83687      1.00  2.217884   .337859
   8.83677   8.83677      1.00  2.222014   .339619
   8.83666   8.83666      1.00  2.217754   .338259
   8.83655   8.83655      1.00  2.204894   .338399
   8.83645   8.83645      1.00  2.217484   .342249
   8.83635   8.83635      1.00  2.218654   .343369
   8.83624   8.83624      1.00  2.220024   .341969
   8.83613   8.83613      1.00  2.218744   .340569
   8.83604   8.83604      1.00  2.218744   .342889
   8.83593   8.83593      1.00  2.219394   .344309
   8.83583   8.83583      1.00  2.217304   .341759
   8.83572   8.83572      1.00  2.216834   .341639
   8.83561   8.83561      1.00  2.217314   .343979
   8.83552   8.83552      1.00  2.222224   .344369
   8.83542   8.83542      1.00  2.218064   .344289
   8.83531   8.83531      1.00  2.218714   .343719
   8.83521   8.83521      1.00  2.206064   .341249
   8.83511   8.83511      1.00  2.217094   .344019
   8.83500   8.83500      1.00  2.217114   .343789
   8.83489   8.83489      1.00  2.215864   .343059
   8.83479   8.83479      1.00  2.218564   .343009
   8.83468   8.83468      1.00  2.216784   .343799
   8.83457   8.83457      1.00  2.216654   .343089
   8.83446   8.83446      1.00  2.218204   .343969
   8.83435   8.83435      1.00  2.218244   .343699
   8.83424   8.83424      1.00  2.219404   .344679
   8.83412   8.83412      1.00  2.214124   .342689
   8.83401   8.83401      1.00  2.214854   .344959
   8.83390   8.83390      1.00  2.215714   .343369
   8.83379   8.83379      1.00  2.215854   .343979
   8.83367   8.83367      1.00  2.216034   .344219
   8.83355   8.83355      1.00  2.202884   .344169
   8.83344   8.83344      1.00  2.216404   .344889
   8.83333   8.83333      1.00  2.217374   .345659
   8.83321   8.83321      1.00  2.216184   .345729
   8.83309   8.83309      1.00  2.217464   .345429
   8.83298   8.83298      1.00  2.218464   .346999
   8.83287   8.83287      1.00  2.217444   .347519
   8.83275   8.83275      1.00  2.214214   .347559
   8.83263   8.83263      1.00  2.214194   .347689
   8.83251   8.83251      1.00  2.213684   .346689
   8.83241   8.83241      1.00  2.212404   .347949
   8.83229   8.83229      1.00  2.214784   .348879
   8.83217   8.83217      1.00  2.216484   .350649
   8.83207   8.83207      1.00  2.214864   .350669
   8.83196   8.83196      1.00  2.213184   .350109
   8.83185   8.83185      1.00  2.205414   .348859
   8.83173   8.83173      1.00  2.215874   .350649
   8.83163   8.83163      1.00  2.215764   .351569
   8.83152   8.83152      1.00  2.216014   .351019
   8.83141   8.83141      1.00  2.215614   .350869
   8.83129   8.83129      1.00  2.215204   .350529
   8.83119   8.83119      1.00  2.215804   .350239
   8.83108   8.83108      1.00  2.212654   .352359
   8.83096   8.83096      1.00  2.216424   .352929
   8.83084   8.83084      1.00  2.214944   .351099
   8.83073   8.83073      1.00  2.214194   .349499
   8.83062   8.83062      1.00  2.214824   .350319
   8.83050   8.83050      1.00  2.215114   .351729
   8.83038   8.83038      1.00  2.211334   .350199
   8.83026   8.83026      1.00  2.208314   .350179
   8.83015   8.83015      1.00  2.213604   .350389
   8.83002   8.83002      1.00  2.213924   .351259
   8.82990   8.82990      1.00  2.213144   .352639
   8.82980   8.82980      1.00  2.213774   .352009
   8.82969   8.82969      1.00  2.214454   .352199
   8.82956   8.82956      1.00  2.215084   .353069
   8.82944   8.82944      1.00  2.213394   .352469
   8.82933   8.82933      1.00  2.216284   .351819
   8.82922   8.82922      1.00  2.212474   .352669
   8.82911   8.82911      1.00  2.212044   .353129
   8.82899   8.82899      1.00  2.212314   .351929
   8.82888   8.82888      1.00  2.214274   .355429
   8.82877   8.82877      1.00  2.212254   .353249
   8.82866   8.82866      1.00  2.207194   .354389
   8.82856   8.82856      1.00  2.215874   .355719
   8.82845   8.82845      1.00  2.213174   .355639
   8.82833   8.82833      1.00  2.214544   .354599
   8.82822   8.82822      1.00  2.213324   .353219
   8.82810   8.82810      1.00  2.214954   .352639
   8.82800   8.82800      1.00  2.215804   .354149
   8.82790   8.82790      1.00  2.212964   .353309
   8.82778   8.82778      1.00  2.213344   .352509
   8.82766   8.82766      1.00  2.212284   .352939
   8.82755   8.82755      1.00  2.213754   .354169
   8.82745   8.82745      1.00  2.216404   .353519
   8.82734   8.82734      1.00  2.215284   .354139
   8.82723   8.82723      1.00  2.215844   .354689
   8.82712   8.82712      1.00  2.202424   .352299
   8.82701   8.82701      1.00  2.213584   .354739
   8.82690   8.82690      1.00  2.216424   .355309
   8.82679   8.82679      1.00  2.215174   .355069
   8.82668   8.82668      1.00  2.213744   .354659
   8.82659   8.82659      1.00  2.214194   .355819
   8.82648   8.82648      1.00  2.214384   .356229
   8.82637   8.82637      1.00  2.212744   .357659
   8.82627   8.82627      1.00  2.216474   .357479
   8.82617   8.82617      1.00  2.213634   .355609
   8.82606   8.82606      1.00  2.214424   .356389
   8.82595   8.82595      1.00  2.214494   .354939
   8.82585   8.82585      1.00  2.211814   .358409
   8.82575   8.82575      1.00  2.213314   .357839
   8.82565   8.82565      1.00  2.199894   .355739
   8.82554   8.82554      1.00  2.213274   .358159
   8.82544   8.82544      1.00  2.212114   .355989
   8.82534   8.82534      1.00  2.207404   .355739
   8.82524   8.82524      1.00  2.214014   .355539
   8.82513   8.82513      1.00  2.214874   .355699
   8.82503   8.82503      1.00  2.214984   .355369
   8.82492   8.82492      1.00  2.215214   .357579
   8.82482   8.82482      1.00  2.214484   .358719
   8.82470   8.82470      1.00  2.209984   .354119
   8.82461   8.82461      1.00  2.210854   .354439
   8.82450   8.82450      1.00  2.214134   .356039
   8.82438   8.82438      1.00  2.211144   .357899
   8.82426   8.82426      1.00  2.213374   .356269
   8.82416   8.82416      1.00  2.201694   .356259
   8.82406   8.82406      1.00  2.208874   .355839
   8.82393   8.82393      1.00  2.211814   .356179
   8.82381   8.82381      1.00  2.215374   .355799
   8.82370   8.82370      1.00  2.214954   .356849
   8.82359   8.82359      1.00  2.208504   .356139
   8.82347   8.82347      1.00  2.212374   .355709
   8.82335   8.82335      1.00  2.211004   .357959
   8.82323   8.82323      1.00  2.209324   .359629
   8.82312   8.82312      1.00  2.211864   .357929
   8.82300   8.82300      1.00  2.210924   .357469
   8.82289   8.82289      1.00  2.212924   .357149
   8.82278   8.82278      1.00  2.211104   .355199
   8.82266   8.82266      1.00  2.197584   .353109
   8.82254   8.82254      1.00  2.210924   .354459
   8.82242   8.82242      1.00  2.210954   .355469
   8.82232   8.82232      1.00  2.211584   .355619
   8.82221   8.82221      1.00  2.210594   .357259
   8.82210   8.82210      1.00  2.210294   .357079
   8.82198   8.82198      1.00  2.210264   .356489
   8.82188   8.82188      1.00  2.208784   .355499
   8.82178   8.82178      1.00  2.209084   .355779
   8.82166   8.82166      1.00  2.209994   .357409
   8.82154   8.82154      1.00  2.212234   .356709
   8.82143   8.82143      1.00  2.209064   .354699
   8.82132   8.82132      1.00  2.208504   .354849
   8.82121   8.82121      1.00  2.209674   .354769
   8.82109   8.82109      1.00  2.195394   .353489
   8.82098   8.82098      1.00  2.208314   .355669
   8.82087   8.82087      1.00  2.210414   .356089
   8.82075   8.82075      1.00  2.208884   .356349
   8.82064   8.82064      1.00  2.208594   .357589
   8.82052   8.82052      1.00  2.209654   .356639
   8.82040   8.82040      1.00  2.210154   .357529
   8.82028   8.82028      1.00  2.210294   .356819
   8.82016   8.82016      1.00  2.211044   .357029
   8.82005   8.82005      1.00  2.206014   .355819
   8.81994   8.81994      1.00  2.208254   .358079
   8.81981   8.81981      1.00  2.205884   .357099
   8.81970   8.81970      1.00  2.208424   .356279
   8.81958   8.81958      1.00  2.207904   .355219
   8.81946   8.81946      1.00  2.191934   .354179
   8.81934   8.81934      1.00  2.209014   .358799
   8.81923   8.81923      1.00  2.209654   .357989
   8.81912   8.81912      1.00  2.208814   .358139
   8.81901   8.81901      1.00  2.209334   .357279
   8.81890   8.81890      1.00  2.208064   .359969
   8.81878   8.81878      1.00  2.207944   .363049
   8.81867   8.81867      1.00  2.208254   .359459
   8.81856   8.81856      1.00  2.206984   .358299
   8.81844   8.81844      1.00  2.207094   .358499
   8.81834   8.81834      1.00  2.206654   .360419
   8.81824   8.81824      1.00  2.207414   .358409
   8.81812   8.81812      1.00  2.208854   .356779
   8.81800   8.81800      1.00  2.205464   .356439
   8.81789   8.81789      1.00  2.201594   .357649
   8.81779   8.81779      1.00  2.207794   .359549
   8.81768   8.81768      1.00  2.206574   .356919
   8.81756   8.81756      1.00  2.206604   .355049
   8.81745   8.81745      1.00  2.206504   .357579
   8.81734   8.81734      1.00  2.204224   .358809
   8.81729   8.81729      1.00  2.204484   .357299
