# Supplementary material for: Direct Observation of Palladium Leaching from Pd/C by a Simple Method: X-ray Absorption Spectroscopy of Heterogeneous Mixtures
Source: ACS Omega. 2023 Jun 7;8(24):21787–92. doi: 10.1021/acsomega.3c01343 (PMC10286095; doi:10.1021/acsomega.3c01343)
Supplement: Supplementary file 2 — ao3c01343_si_002.zip [file ao3c01343_si_002.zip › Figure 7,8/22_RK_AirOx_25C_05N_slow_HCl_30min_51.qd]

  9809     KEK-PF   NW10A
 _slow_HCl_30min 20.12.12 7:16: - 20.12.12 7:17: Serial#KEKPF-NW10A_047971
 22_RK_AirOx_25C_05N_slow_HCl_30min                                              
 Ring :   6.5 GeV    50.0 mA -   49.9 mA
 Mono :   Si(311)       D=  1.63747 A    Initial angle=  9.00023 deg
 NW10A     Transmission( 2)   Repetition= 51     Points= 1654
 Param file : QXAFS(SYNC)     angle axis (*)     Block =    1

 Block      Init-Ang  Final-Ang     Step/deg     Time/s       Num
     1        9.00023   8.81728          ***       1.00      1654
 Ortec(-1)     NDCH = 3
  Angle(c)  Angle(o)    time/s         2         3
      Mode         0         0         1         2
    Offset         0         0    .00492    .00311
   9.00023   9.00023      1.00  2.286414  2.022779
   9.00013   9.00013      1.00  2.288354  2.024869
   9.00002   9.00002      1.00  2.293724  2.028949
   8.99991   8.99991      1.00  2.295384  2.034009
   8.99980   8.99980      1.00  2.302804  2.037529
   8.99968   8.99968      1.00  2.305374  2.042549
   8.99956   8.99956      1.00  2.302544  2.038819
   8.99945   8.99945      1.00  2.304134  2.040239
   8.99934   8.99934      1.00  2.290024  2.027079
   8.99924   8.99924      1.00  2.304404  2.043219
   8.99913   8.99913      1.00  2.304264  2.047299
   8.99901   8.99901      1.00  2.303944  2.041909
   8.99891   8.99891      1.00  2.305644  2.046289
   8.99880   8.99880      1.00  2.304634  2.044329
   8.99869   8.99869      1.00  2.305594  2.041679
   8.99857   8.99857      1.00  2.308274  2.048469
   8.99847   8.99847      1.00  2.306844  2.047599
   8.99836   8.99836      1.00  2.305904  2.043539
   8.99825   8.99825      1.00  2.304564  2.040969
   8.99815   8.99815      1.00  2.305694  2.046139
   8.99804   8.99804      1.00  2.304824  2.046629
   8.99794   8.99794      1.00  2.308024  2.044999
   8.99782   8.99782      1.00  2.304194  2.043469
   8.99771   8.99771      1.00  2.289454  2.031969
   8.99760   8.99760      1.00  2.306094  2.047459
   8.99750   8.99750      1.00  2.303734  2.042539
   8.99738   8.99738      1.00  2.306244  2.044809
   8.99727   8.99727      1.00  2.306704  2.046219
   8.99717   8.99717      1.00  2.305774  2.046039
   8.99706   8.99706      1.00  2.305614  2.044899
   8.99695   8.99695      1.00  2.306164  2.047839
   8.99684   8.99684      1.00  2.306944  2.047669
   8.99674   8.99674      1.00  2.304144  2.044429
   8.99664   8.99664      1.00  2.305654  2.044999
   8.99653   8.99653      1.00  2.306674  2.048619
   8.99642   8.99642      1.00  2.304784  2.044159
   8.99632   8.99632      1.00  2.305484  2.046429
   8.99622   8.99622      1.00  2.297114  2.040259
   8.99611   8.99611      1.00  2.303764  2.046979
   8.99600   8.99600      1.00  2.306824  2.053019
   8.99591   8.99591      1.00  2.307464  2.049519
   8.99581   8.99581      1.00  2.305604  2.048459
   8.99570   8.99570      1.00  2.303814  2.052709
   8.99560   8.99560      1.00  2.304104  2.045449
   8.99550   8.99550      1.00  2.306014  2.053229
   8.99540   8.99540      1.00  2.305604  2.051609
   8.99530   8.99530      1.00  2.303764  2.048529
   8.99519   8.99519      1.00  2.302564  2.047119
   8.99509   8.99509      1.00  2.301174  2.048949
   8.99499   8.99499      1.00  2.305644  2.051289
   8.99488   8.99488      1.00  2.306834  2.054039
   8.99477   8.99477      1.00  2.293184  2.039599
   8.99467   8.99467      1.00  2.302334  2.046869
   8.99457   8.99457      1.00  2.305404  2.054289
   8.99446   8.99446      1.00  2.305544  2.055649
   8.99435   8.99435      1.00  2.305824  2.056609
   8.99424   8.99424      1.00  2.305354  2.056039
   8.99412   8.99412      1.00  2.304594  2.058539
   8.99401   8.99401      1.00  2.303284  2.058309
   8.99390   8.99390      1.00  2.305194  2.060329
   8.99380   8.99380      1.00  2.302914  2.060859
   8.99368   8.99368      1.00  2.304504  2.060879
   8.99356   8.99356      1.00  2.304124  2.057239
   8.99345   8.99345      1.00  2.303234  2.056569
   8.99334   8.99334      1.00  2.303594  2.056819
   8.99323   8.99323      1.00  2.288854  2.043369
   8.99310   8.99310      1.00  2.303304  2.057099
   8.99298   8.99298      1.00  2.303144  2.053769
   8.99287   8.99287      1.00  2.302794  2.054849
   8.99277   8.99277      1.00  2.301634  2.053309
   8.99266   8.99266      1.00  2.303934  2.056099
   8.99254   8.99254      1.00  2.303274  2.053249
   8.99243   8.99243      1.00  2.303824  2.052789
   8.99232   8.99232      1.00  2.303584  2.052799
   8.99221   8.99221      1.00  2.301704  2.052029
   8.99210   8.99210      1.00  2.304144  2.056799
   8.99199   8.99199      1.00  2.302534  2.051609
   8.99189   8.99189      1.00  2.303704  2.057169
   8.99178   8.99178      1.00  2.304664  2.059849
   8.99167   8.99167      1.00  2.299144  2.050659
   8.99156   8.99156      1.00  2.296494  2.048539
   8.99145   8.99145      1.00  2.303594  2.058429
   8.99134   8.99134      1.00  2.302514  2.059009
   8.99123   8.99123      1.00  2.301824  2.058899
   8.99112   8.99112      1.00  2.302214  2.058509
   8.99101   8.99101      1.00  2.302464  2.060639
   8.99089   8.99089      1.00  2.304854  2.061669
   8.99077   8.99077      1.00  2.304244  2.063399
   8.99066   8.99066      1.00  2.301514  2.056459
   8.99055   8.99055      1.00  2.300244  2.059429
   8.99043   8.99043      1.00  2.302624  2.059039
   8.99031   8.99031      1.00  2.302614  2.058879
   8.99020   8.99020      1.00  2.301374  2.059739
   8.99008   8.99008      1.00  2.290584  2.050869
   8.98996   8.98996      1.00  2.301134  2.057989
   8.98984   8.98984      1.00  2.302974  2.062429
   8.98972   8.98972      1.00  2.303144  2.063429
   8.98961   8.98961      1.00  2.303764  2.060799
   8.98949   8.98949      1.00  2.303044  2.062529
   8.98938   8.98938      1.00  2.302854  2.063569
   8.98927   8.98927      1.00  2.302164  2.062229
   8.98916   8.98916      1.00  2.299484  2.057029
   8.98904   8.98904      1.00  2.301314  2.060609
   8.98892   8.98892      1.00  2.300964  2.060499
   8.98882   8.98882      1.00  2.299524  2.060919
   8.98872   8.98872      1.00  2.301254  2.060749
   8.98861   8.98861      1.00  2.301654  2.063499
   8.98849   8.98849      1.00  2.302104  2.063649
   8.98838   8.98838      1.00  2.295724  2.057599
   8.98827   8.98827      1.00  2.298554  2.060489
   8.98816   8.98816      1.00  2.302824  2.061629
   8.98805   8.98805      1.00  2.301654  2.064969
   8.98795   8.98795      1.00  2.300914  2.060499
   8.98784   8.98784      1.00  2.301314  2.064229
   8.98772   8.98772      1.00  2.299924  2.064959
   8.98762   8.98762      1.00  2.300404  2.065049
   8.98750   8.98750      1.00  2.301074  2.066359
   8.98739   8.98739      1.00  2.299854  2.062959
   8.98728   8.98728      1.00  2.302064  2.065459
   8.98717   8.98717      1.00  2.301364  2.064649
   8.98706   8.98706      1.00  2.300094  2.066369
   8.98695   8.98695      1.00  2.299104  2.067009
   8.98684   8.98684      1.00  2.283974  2.055519
   8.98674   8.98674      1.00  2.301204  2.069999
   8.98663   8.98663      1.00  2.299794  2.066059
   8.98653   8.98653      1.00  2.300724  2.070329
   8.98642   8.98642      1.00  2.301704  2.070779
   8.98631   8.98631      1.00  2.301994  2.072939
   8.98621   8.98621      1.00  2.302914  2.072569
   8.98611   8.98611      1.00  2.302334  2.076349
   8.98600   8.98600      1.00  2.299964  2.068069
   8.98590   8.98590      1.00  2.299854  2.070089
   8.98580   8.98580      1.00  2.300834  2.070029
   8.98570   8.98570      1.00  2.298634  2.072229
   8.98560   8.98560      1.00  2.302714  2.074849
   8.98549   8.98549      1.00  2.298964  2.068769
   8.98539   8.98539      1.00  2.283334  2.057469
   8.98529   8.98529      1.00  2.299884  2.071229
   8.98518   8.98518      1.00  2.299414  2.070789
   8.98507   8.98507      1.00  2.302824  2.070799
   8.98498   8.98498      1.00  2.299454  2.065509
   8.98487   8.98487      1.00  2.299814  2.068689
   8.98477   8.98477      1.00  2.298564  2.067529
   8.98466   8.98466      1.00  2.296024  2.065849
   8.98455   8.98455      1.00  2.297924  2.068069
   8.98444   8.98444      1.00  2.300144  2.067239
   8.98432   8.98432      1.00  2.300944  2.070669
   8.98421   8.98421      1.00  2.302004  2.070389
   8.98410   8.98410      1.00  2.299504  2.073859
   8.98399   8.98399      1.00  2.285014  2.057649
   8.98388   8.98388      1.00  2.301794  2.072949
   8.98376   8.98376      1.00  2.298814  2.071379
   8.98365   8.98365      1.00  2.300474  2.074699
   8.98354   8.98354      1.00  2.298514  2.072589
   8.98342   8.98342      1.00  2.298134  2.075769
   8.98330   8.98330      1.00  2.298434  2.074239
   8.98319   8.98319      1.00  2.298874  2.070689
   8.98307   8.98307      1.00  2.299694  2.073319
   8.98295   8.98295      1.00  2.295474  2.071549
   8.98283   8.98283      1.00  2.297314  2.072469
   8.98272   8.98272      1.00  2.298584  2.074529
   8.98262   8.98262      1.00  2.297364  2.069629
   8.98250   8.98250      1.00  2.298644  2.072189
   8.98238   8.98238      1.00  2.285914  2.060559
   8.98228   8.98228      1.00  2.299304  2.073789
   8.98217   8.98217      1.00  2.298884  2.073989
   8.98205   8.98205      1.00  2.297004  2.072989
   8.98194   8.98194      1.00  2.300634  2.078959
   8.98183   8.98183      1.00  2.296084  2.073869
   8.98173   8.98173      1.00  2.297904  2.073709
   8.98162   8.98162      1.00  2.299194  2.076459
   8.98150   8.98150      1.00  2.299144  2.075959
   8.98140   8.98140      1.00  2.296064  2.074609
   8.98129   8.98129      1.00  2.298924  2.077899
   8.98117   8.98117      1.00  2.296084  2.071869
   8.98106   8.98106      1.00  2.298144  2.076179
   8.98094   8.98094      1.00  2.287924  2.066579
   8.98083   8.98083      1.00  2.294634  2.072679
   8.98071   8.98071      1.00  2.296294  2.074599
   8.98059   8.98059      1.00  2.296894  2.076059
   8.98048   8.98048      1.00  2.296794  2.075619
   8.98036   8.98036      1.00  2.299534  2.078399
   8.98025   8.98025      1.00  2.297174  2.075979
   8.98012   8.98012      1.00  2.298434  2.079079
   8.98001   8.98001      1.00  2.297764  2.076579
   8.97989   8.97989      1.00  2.294804  2.077019
   8.97977   8.97977      1.00  2.298344  2.077579
   8.97965   8.97965      1.00  2.297344  2.077099
   8.97954   8.97954      1.00  2.297804  2.080659
   8.97943   8.97943      1.00  2.297774  2.080899
   8.97931   8.97931      1.00  2.283174  2.068759
   8.97920   8.97920      1.00  2.295974  2.077119
   8.97909   8.97909      1.00  2.295774  2.077709
   8.97898   8.97898      1.00  2.298584  2.082869
   8.97886   8.97886      1.00  2.297994  2.080819
   8.97875   8.97875      1.00  2.296304  2.079419
   8.97865   8.97865      1.00  2.297284  2.080409
   8.97853   8.97853      1.00  2.294674  2.079449
   8.97842   8.97842      1.00  2.295914  2.080719
   8.97831   8.97831      1.00  2.295444  2.078359
   8.97820   8.97820      1.00  2.296554  2.083319
   8.97809   8.97809      1.00  2.298334  2.084989
   8.97798   8.97798      1.00  2.298654  2.083049
   8.97787   8.97787      1.00  2.295994  2.081079
   8.97776   8.97776      1.00  2.280774  2.068399
   8.97765   8.97765      1.00  2.295764  2.081909
   8.97754   8.97754      1.00  2.296084  2.081869
   8.97742   8.97742      1.00  2.296914  2.085379
   8.97732   8.97732      1.00  2.294284  2.084149
   8.97721   8.97721      1.00  2.297764  2.082769
   8.97710   8.97710      1.00  2.296234  2.084359
   8.97699   8.97699      1.00  2.295714  2.085109
   8.97689   8.97689      1.00  2.296114  2.084549
   8.97678   8.97678      1.00  2.297554  2.085519
   8.97667   8.97667      1.00  2.291214  2.079979
   8.97656   8.97656      1.00  2.294454  2.082309
   8.97646   8.97646      1.00  2.292324  2.081829
   8.97635   8.97635      1.00  2.294694  2.084079
   8.97625   8.97625      1.00  2.296104  2.085499
   8.97614   8.97614      1.00  2.281294  2.071239
   8.97604   8.97604      1.00  2.296314  2.081259
   8.97594   8.97594      1.00  2.297244  2.085899
   8.97584   8.97584      1.00  2.293794  2.090359
   8.97573   8.97573      1.00  2.296994  2.088149
   8.97563   8.97563      1.00  2.297394  2.090809
   8.97553   8.97553      1.00  2.293284  2.089289
   8.97542   8.97542      1.00  2.294964  2.090129
   8.97532   8.97532      1.00  2.294724  2.088649
   8.97522   8.97522      1.00  2.292494  2.086249
   8.97512   8.97512      1.00  2.295074  2.089949
   8.97501   8.97501      1.00  2.294394  2.090479
   8.97490   8.97490      1.00  2.289474  2.088779
   8.97480   8.97480      1.00  2.287444  2.084579
   8.97470   8.97470      1.00  2.290774  2.084449
   8.97458   8.97458      1.00  2.292504  2.086029
   8.97447   8.97447      1.00  2.292754  2.088659
   8.97437   8.97437      1.00  2.292924  2.089019
   8.97426   8.97426      1.00  2.295534  2.094979
   8.97414   8.97414      1.00  2.291364  2.089459
   8.97403   8.97403      1.00  2.294804  2.089319
   8.97391   8.97391      1.00  2.294814  2.090329
   8.97380   8.97380      1.00  2.292094  2.087879
   8.97368   8.97368      1.00  2.292924  2.088679
   8.97357   8.97357      1.00  2.295364  2.088799
   8.97346   8.97346      1.00  2.292774  2.086549
   8.97334   8.97334      1.00  2.293594  2.085089
   8.97322   8.97322      1.00  2.280454  2.075129
   8.97310   8.97310      1.00  2.289834  2.084089
   8.97299   8.97299      1.00  2.293964  2.087719
   8.97288   8.97288      1.00  2.290484  2.086419
   8.97276   8.97276      1.00  2.293144  2.085059
   8.97264   8.97264      1.00  2.291474  2.085759
   8.97254   8.97254      1.00  2.290484  2.086659
   8.97243   8.97243      1.00  2.293804  2.088269
   8.97231   8.97231      1.00  2.291144  2.086699
   8.97220   8.97220      1.00  2.291174  2.086949
   8.97209   8.97209      1.00  2.291354  2.087399
   8.97198   8.97198      1.00  2.291514  2.089229
   8.97187   8.97187      1.00  2.290914  2.088819
   8.97175   8.97175      1.00  2.282254  2.082629
   8.97165   8.97165      1.00  2.288954  2.087539
   8.97154   8.97154      1.00  2.294384  2.093339
   8.97143   8.97143      1.00  2.292664  2.089789
   8.97131   8.97131      1.00  2.292644  2.092699
   8.97121   8.97121      1.00  2.293024  2.093509
   8.97110   8.97110      1.00  2.294674  2.091499
   8.97098   8.97098      1.00  2.290984  2.088489
   8.97086   8.97086      1.00  2.291144  2.084899
   8.97075   8.97075      1.00  2.290524  2.091819
   8.97064   8.97064      1.00  2.289074  2.087239
   8.97052   8.97052      1.00  2.291544  2.089999
   8.97040   8.97040      1.00  2.290794  2.090129
   8.97028   8.97028      1.00  2.288784  2.088889
   8.97017   8.97017      1.00  2.274874  2.077789
   8.97006   8.97006      1.00  2.290774  2.091999
   8.96993   8.96993      1.00  2.292574  2.094939
   8.96981   8.96981      1.00  2.292824  2.096299
   8.96970   8.96970      1.00  2.291734  2.093569
   8.96958   8.96958      1.00  2.291944  2.092729
   8.96946   8.96946      1.00  2.291154  2.092379
   8.96935   8.96935      1.00  2.291734  2.090179
   8.96925   8.96925      1.00  2.291564  2.091479
   8.96912   8.96912      1.00  2.290344  2.091469
   8.96901   8.96901      1.00  2.291414  2.091229
   8.96890   8.96890      1.00  2.289724  2.088249
   8.96880   8.96880      1.00  2.291004  2.090929
   8.96868   8.96868      1.00  2.278424  2.080669
   8.96856   8.96856      1.00  2.288464  2.092379
   8.96846   8.96846      1.00  2.288934  2.089669
   8.96836   8.96836      1.00  2.288744  2.090349
   8.96825   8.96825      1.00  2.288124  2.090709
   8.96814   8.96814      1.00  2.289084  2.091569
   8.96803   8.96803      1.00  2.288104  2.090769
   8.96792   8.96792      1.00  2.288104  2.090909
   8.96780   8.96780      1.00  2.291594  2.093739
   8.96769   8.96769      1.00  2.288974  2.091059
   8.96758   8.96758      1.00  2.290954  2.098209
   8.96748   8.96748      1.00  2.290724  2.097319
   8.96737   8.96737      1.00  2.288584  2.094739
   8.96725   8.96725      1.00  2.277794  2.086389
   8.96714   8.96714      1.00  2.287414  2.091869
   8.96704   8.96704      1.00  2.288054  2.092629
   8.96693   8.96693      1.00  2.289374  2.091879
   8.96682   8.96682      1.00  2.290524  2.094589
   8.96671   8.96671      1.00  2.288774  2.088579
   8.96661   8.96661      1.00  2.291344  2.090299
   8.96650   8.96650      1.00  2.288294  2.085819
   8.96639   8.96639      1.00  2.290924  2.095949
   8.96629   8.96629      1.00  2.286684  2.089139
   8.96619   8.96619      1.00  2.288484  2.075789
   8.96608   8.96608      1.00  2.291444  2.085259
   8.96598   8.96598      1.00  2.288234  2.087289
   8.96588   8.96588      1.00  2.288354  2.084609
   8.96578   8.96578      1.00  2.277704  2.078779
   8.96567   8.96567      1.00  2.288564  2.093449
   8.96557   8.96557      1.00  2.288744  2.093329
   8.96547   8.96547      1.00  2.290934  2.089109
   8.96536   8.96536      1.00  2.290114  2.091469
   8.96526   8.96526      1.00  2.289114  2.094119
   8.96516   8.96516      1.00  2.288174  2.093109
   8.96506   8.96506      1.00  2.289244  2.094279
   8.96495   8.96495      1.00  2.286544  2.089029
   8.96484   8.96484      1.00  2.289454  2.089849
   8.96473   8.96473      1.00  2.290264  2.089179
   8.96463   8.96463      1.00  2.286854  2.088569
   8.96453   8.96453      1.00  2.287064  2.088839
   8.96441   8.96441      1.00  2.277594  2.081719
   8.96430   8.96430      1.00  2.285954  2.092949
   8.96419   8.96419      1.00  2.289754  2.099349
   8.96408   8.96408      1.00  2.286844  2.088869
   8.96396   8.96396      1.00  2.288234  2.093809
   8.96385   8.96385      1.00  2.289144  2.092449
   8.96374   8.96374      1.00  2.289484  2.096579
   8.96363   8.96363      1.00  2.289254  2.096449
   8.96351   8.96351      1.00  2.288464  2.098719
   8.96338   8.96338      1.00  2.286434  2.087979
   8.96327   8.96327      1.00  2.288244  2.087949
   8.96316   8.96316      1.00  2.288194  2.092489
   8.96304   8.96304      1.00  2.287994  2.096509
   8.96292   8.96292      1.00  2.279934  2.084039
   8.96281   8.96281      1.00  2.284724  2.089969
   8.96270   8.96270      1.00  2.288834  2.095569
   8.96258   8.96258      1.00  2.288104  2.096789
   8.96247   8.96247      1.00  2.288284  2.093819
   8.96236   8.96236      1.00  2.287574  2.095209
   8.96225   8.96225      1.00  2.286104  2.095939
   8.96214   8.96214      1.00  2.286624  2.095499
   8.96202   8.96202      1.00  2.282744  2.090289
   8.96191   8.96191      1.00  2.287634  2.096089
   8.96181   8.96181      1.00  2.282204  2.090919
   8.96169   8.96169      1.00  2.290544  2.092609
   8.96159   8.96159      1.00  2.288004  2.093939
   8.96148   8.96148      1.00  2.286104  2.090559
   8.96137   8.96137      1.00  2.274114  2.080049
   8.96125   8.96125      1.00  2.286094  2.094829
   8.96113   8.96113      1.00  2.288174  2.097849
   8.96103   8.96103      1.00  2.287134  2.093429
   8.96092   8.96092      1.00  2.286274  2.093059
   8.96079   8.96079      1.00  2.285494  2.089099
   8.96067   8.96067      1.00  2.282474  2.089039
   8.96056   8.96056      1.00  2.285294  2.094069
   8.96045   8.96045      1.00  2.285804  2.093059
   8.96033   8.96033      1.00  2.285374  2.093469
   8.96021   8.96021      1.00  2.283954  2.091189
   8.96009   8.96009      1.00  2.285324  2.092169
   8.95998   8.95998      1.00  2.284224  2.089789
   8.95985   8.95985      1.00  2.283234  2.091049
   8.95973   8.95973      1.00  2.286104  2.092639
   8.95962   8.95962      1.00  2.273954  2.080729
   8.95951   8.95951      1.00  2.281814  2.086069
   8.95939   8.95939      1.00  2.283834  2.092209
   8.95928   8.95928      1.00  2.280214  2.088849
   8.95917   8.95917      1.00  2.287264  2.095219
   8.95906   8.95906      1.00  2.284494  2.092199
   8.95895   8.95895      1.00  2.286904  2.096549
   8.95883   8.95883      1.00  2.286464  2.095109
   8.95872   8.95872      1.00  2.284674  2.091229
   8.95861   8.95861      1.00  2.283794  2.090929
   8.95849   8.95849      1.00  2.283554  2.090339
   8.95838   8.95838      1.00  2.284724  2.093979
   8.95828   8.95828      1.00  2.284484  2.091409
   8.95817   8.95817      1.00  2.278584  2.088109
   8.95805   8.95805      1.00  2.277584  2.085009
   8.95794   8.95794      1.00  2.281274  2.090749
   8.95784   8.95784      1.00  2.284044  2.093109
   8.95773   8.95773      1.00  2.285214  2.093039
   8.95762   8.95762      1.00  2.282654  2.094979
   8.95750   8.95750      1.00  2.281744  2.090519
   8.95739   8.95739      1.00  2.281154  2.085569
   8.95729   8.95729      1.00  2.281084  2.090629
   8.95717   8.95717      1.00  2.282104  2.081949
   8.95707   8.95707      1.00  2.283554  2.083669
   8.95696   8.95696      1.00  2.283224  2.081569
   8.95686   8.95686      1.00  2.285144  2.085609
   8.95675   8.95675      1.00  2.280644  2.086009
   8.95663   8.95663      1.00  2.274314  2.083169
   8.95653   8.95653      1.00  2.283504  2.085739
   8.95642   8.95642      1.00  2.281724  2.083959
   8.95631   8.95631      1.00  2.282584  2.087339
   8.95621   8.95621      1.00  2.283464  2.088169
   8.95611   8.95611      1.00  2.281934  2.088479
   8.95601   8.95601      1.00  2.279054  2.085589
   8.95590   8.95590      1.00  2.282264  2.087109
   8.95580   8.95580      1.00  2.281434  2.085689
   8.95570   8.95570      1.00  2.279154  2.084559
   8.95560   8.95560      1.00  2.281164  2.086119
   8.95549   8.95549      1.00  2.280924  2.084409
   8.95539   8.95539      1.00  2.279774  2.084869
   8.95529   8.95529      1.00  2.272324  2.080399
   8.95519   8.95519      1.00  2.277204  2.083329
   8.95508   8.95508      1.00  2.277264  2.084389
   8.95497   8.95497      1.00  2.282834  2.086629
   8.95487   8.95487      1.00  2.278194  2.083059
   8.95477   8.95477      1.00  2.279874  2.082589
   8.95467   8.95467      1.00  2.281744  2.084819
   8.95455   8.95455      1.00  2.283514  2.088309
   8.95444   8.95444      1.00  2.280914  2.086409
   8.95433   8.95433      1.00  2.280974  2.082879
   8.95421   8.95421      1.00  2.277944  2.081099
   8.95411   8.95411      1.00  2.279814  2.083659
   8.95400   8.95400      1.00  2.280914  2.084709
   8.95389   8.95389      1.00  2.282114  2.086279
   8.95376   8.95376      1.00  2.266044  2.068889
   8.95365   8.95365      1.00  2.276184  2.078949
   8.95354   8.95354      1.00  2.279494  2.080039
   8.95342   8.95342      1.00  2.282094  2.085669
   8.95330   8.95330      1.00  2.282224  2.082259
   8.95318   8.95318      1.00  2.278874  2.077509
   8.95307   8.95307      1.00  2.281444  2.081809
   8.95296   8.95296      1.00  2.277844  2.080139
   8.95284   8.95284      1.00  2.278024  2.077169
   8.95272   8.95272      1.00  2.279734  2.081079
   8.95261   8.95261      1.00  2.282674  2.082389
   8.95250   8.95250      1.00  2.278314  2.077979
   8.95239   8.95239      1.00  2.281314  2.077969
   8.95227   8.95227      1.00  2.279764  2.076319
   8.95216   8.95216      1.00  2.263754  2.062219
   8.95206   8.95206      1.00  2.280134  2.081039
   8.95194   8.95194      1.00  2.278444  2.077519
   8.95183   8.95183      1.00  2.279944  2.078009
   8.95172   8.95172      1.00  2.278064  2.075249
   8.95162   8.95162      1.00  2.277944  2.074399
   8.95150   8.95150      1.00  2.276554  2.072459
   8.95139   8.95139      1.00  2.278324  2.075519
   8.95128   8.95128      1.00  2.278144  2.075889
   8.95117   8.95117      1.00  2.277754  2.077269
   8.95106   8.95106      1.00  2.275784  2.070729
   8.95093   8.95093      1.00  2.279444  2.075529
   8.95082   8.95082      1.00  2.280264  2.073319
   8.95071   8.95071      1.00  2.277934  2.071659
   8.95060   8.95060      1.00  2.277004  2.069439
   8.95047   8.95047      1.00  2.264454  2.057249
   8.95036   8.95036      1.00  2.277344  2.071289
   8.95024   8.95024      1.00  2.272614  2.066729
   8.95012   8.95012      1.00  2.276414  2.068979
   8.95000   8.95000      1.00  2.278714  2.073619
   8.94989   8.94989      1.00  2.282404  2.074379
   8.94978   8.94978      1.00  2.277054  2.066159
   8.94965   8.94965      1.00  2.276674  2.067959
   8.94953   8.94953      1.00  2.277754  2.069079
   8.94942   8.94942      1.00  2.275694  2.067469
   8.94931   8.94931      1.00  2.276474  2.068749
   8.94919   8.94919      1.00  2.277994  2.069649
   8.94908   8.94908      1.00  2.273674  2.056499
   8.94898   8.94898      1.00  2.277214  2.058699
   8.94887   8.94887      1.00  2.265984  2.053179
   8.94875   8.94875      1.00  2.278624  2.062279
   8.94863   8.94863      1.00  2.280964  2.064869
   8.94853   8.94853      1.00  2.280794  2.061469
   8.94842   8.94842      1.00  2.278484  2.060889
   8.94831   8.94831      1.00  2.279534  2.056949
   8.94820   8.94820      1.00  2.279524  2.059509
   8.94809   8.94809      1.00  2.277724  2.054979
   8.94799   8.94799      1.00  2.275464  2.055749
   8.94787   8.94787      1.00  2.276234  2.052429
   8.94775   8.94775      1.00  2.275614  2.052059
   8.94765   8.94765      1.00  2.275534  2.050389
   8.94754   8.94754      1.00  2.278894  2.051559
   8.94742   8.94742      1.00  2.272814  2.044509
   8.94731   8.94731      1.00  2.275944  2.049409
   8.94721   8.94721      1.00  2.277434  2.049029
   8.94710   8.94710      1.00  2.278104  2.044399
   8.94699   8.94699      1.00  2.277214  2.042619
   8.94688   8.94688      1.00  2.277524  2.041619
   8.94678   8.94678      1.00  2.277164  2.042209
   8.94667   8.94667      1.00  2.277924  2.038909
   8.94656   8.94656      1.00  2.279184  2.039439
   8.94645   8.94645      1.00  2.277124  2.036519
   8.94635   8.94635      1.00  2.281774  2.037779
   8.94625   8.94625      1.00  2.276364  2.032639
   8.94614   8.94614      1.00  2.277884  2.034959
   8.94604   8.94604      1.00  2.269304  2.025739
   8.94594   8.94594      1.00  2.275744  2.030419
   8.94584   8.94584      1.00  2.277974  2.030029
   8.94574   8.94574      1.00  2.279734  2.032799
   8.94563   8.94563      1.00  2.278164  2.024909
   8.94553   8.94553      1.00  2.280024  2.026339
   8.94542   8.94542      1.00  2.277014  2.024329
   8.94531   8.94531      1.00  2.277924  2.021789
   8.94521   8.94521      1.00  2.279144  2.022269
   8.94511   8.94511      1.00  2.273414  2.013589
   8.94501   8.94501      1.00  2.276974  2.014549
   8.94491   8.94491      1.00  2.277774  2.013939
   8.94480   8.94480      1.00  2.278374  2.011289
   8.94469   8.94469      1.00  2.278314  2.010479
   8.94459   8.94459      1.00  2.265184  1.994459
   8.94447   8.94447      1.00  2.279554  2.005419
   8.94435   8.94435      1.00  2.279894  2.002549
   8.94425   8.94425      1.00  2.279054  1.999619
   8.94414   8.94414      1.00  2.278054  1.995539
   8.94403   8.94403      1.00  2.281234  1.998719
   8.94391   8.94391      1.00  2.278194  1.992799
   8.94380   8.94380      1.00  2.279534  1.992569
   8.94369   8.94369      1.00  2.277244  1.985169
   8.94356   8.94356      1.00  2.272824  1.981339
   8.94345   8.94345      1.00  2.280694  1.985629
   8.94333   8.94333      1.00  2.275794  1.978159
   8.94322   8.94322      1.00  2.276224  1.975409
   8.94310   8.94310      1.00  2.264294  1.961199
   8.94299   8.94299      1.00  2.275004  1.967459
   8.94288   8.94288      1.00  2.276304  1.959319
   8.94277   8.94277      1.00  2.277684  1.964139
   8.94265   8.94265      1.00  2.279134  1.962659
   8.94253   8.94253      1.00  2.277244  1.960899
   8.94243   8.94243      1.00  2.280064  1.957249
   8.94231   8.94231      1.00  2.277154  1.951009
   8.94220   8.94220      1.00  2.278004  1.943489
   8.94208   8.94208      1.00  2.278604  1.941539
   8.94198   8.94198      1.00  2.274184  1.931129
   8.94188   8.94188      1.00  2.279874  1.931139
   8.94176   8.94176      1.00  2.275794  1.918079
   8.94165   8.94165      1.00  2.280774  1.913539
   8.94154   8.94154      1.00  2.275254  1.905329
   8.94143   8.94143      1.00  2.261864  1.888759
   8.94132   8.94132      1.00  2.276924  1.893789
   8.94120   8.94120      1.00  2.277784  1.886019
   8.94109   8.94109      1.00  2.277894  1.878959
   8.94098   8.94098      1.00  2.278444  1.872589
   8.94087   8.94087      1.00  2.275364  1.858989
   8.94075   8.94075      1.00  2.275824  1.851809
   8.94063   8.94063      1.00  2.275774  1.843299
   8.94052   8.94052      1.00  2.276394  1.835569
   8.94040   8.94040      1.00  2.276004  1.827369
   8.94028   8.94028      1.00  2.277614  1.815549
   8.94017   8.94017      1.00  2.276924  1.805369
   8.94005   8.94005      1.00  2.276184  1.792699
   8.93993   8.93993      1.00  2.270914  1.777809
   8.93981   8.93981      1.00  2.272914  1.762849
   8.93969   8.93969      1.00  2.276254  1.749459
   8.93958   8.93958      1.00  2.275244  1.735889
   8.93946   8.93946      1.00  2.276354  1.723739
   8.93934   8.93934      1.00  2.276324  1.704349
   8.93924   8.93924      1.00  2.276504  1.689859
   8.93913   8.93913      1.00  2.276944  1.671549
   8.93902   8.93902      1.00  2.274924  1.654369
   8.93890   8.93890      1.00  2.276064  1.633199
   8.93879   8.93879      1.00  2.276214  1.613559
   8.93868   8.93868      1.00  2.275754  1.592099
   8.93857   8.93857      1.00  2.276754  1.565589
   8.93845   8.93845      1.00  2.275194  1.538549
   8.93835   8.93835      1.00  2.276514  1.516979
   8.93824   8.93824      1.00  2.259854  1.475769
   8.93813   8.93813      1.00  2.276074  1.464179
   8.93801   8.93801      1.00  2.276354  1.428749
   8.93791   8.93791      1.00  2.276674  1.398079
   8.93780   8.93780      1.00  2.272974  1.367249
   8.93769   8.93769      1.00  2.276144  1.339979
   8.93758   8.93758      1.00  2.276734  1.299569
   8.93746   8.93746      1.00  2.275134  1.268339
   8.93736   8.93736      1.00  2.274924  1.230919
   8.93725   8.93725      1.00  2.270864  1.200169
   8.93713   8.93713      1.00  2.275774  1.166399
   8.93703   8.93703      1.00  2.275184  1.131529
   8.93692   8.93692      1.00  2.274544  1.095949
   8.93681   8.93681      1.00  2.271684  1.059909
   8.93670   8.93670      1.00  2.257694  1.014309
   8.93660   8.93660      1.00  2.271154   .987919
   8.93649   8.93649      1.00  2.274194   .958209
   8.93638   8.93638      1.00  2.276414   .920889
   8.93628   8.93628      1.00  2.273054   .885659
   8.93618   8.93618      1.00  2.277714   .860199
   8.93608   8.93608      1.00  2.275204   .827499
   8.93597   8.93597      1.00  2.272164   .795069
   8.93586   8.93586      1.00  2.276844   .769439
   8.93577   8.93577      1.00  2.269754   .737679
   8.93566   8.93566      1.00  2.272734   .714699
   8.93555   8.93555      1.00  2.274294   .685369
   8.93545   8.93545      1.00  2.274884   .658429
   8.93535   8.93535      1.00  2.273774   .630199
   8.93525   8.93525      1.00  2.258054   .605739
   8.93515   8.93515      1.00  2.271244   .584369
   8.93504   8.93504      1.00  2.273384   .563409
   8.93494   8.93494      1.00  2.273974   .546119
   8.93484   8.93484      1.00  2.271684   .525549
   8.93472   8.93472      1.00  2.274184   .507109
   8.93461   8.93461      1.00  2.272324   .486089
   8.93451   8.93451      1.00  2.272804   .471579
   8.93440   8.93440      1.00  2.271204   .455749
   8.93429   8.93429      1.00  2.273434   .443999
   8.93417   8.93417      1.00  2.273654   .429219
   8.93406   8.93406      1.00  2.273314   .416629
   8.93395   8.93395      1.00  2.272434   .403289
   8.93384   8.93384      1.00  2.257284   .390959
   8.93372   8.93372      1.00  2.273134   .384799
   8.93361   8.93361      1.00  2.273614   .374629
   8.93350   8.93350      1.00  2.272784   .364109
   8.93337   8.93337      1.00  2.273204   .354999
   8.93326   8.93326      1.00  2.270674   .343239
   8.93314   8.93314      1.00  2.270894   .336429
   8.93302   8.93302      1.00  2.270584   .329599
   8.93291   8.93291      1.00  2.271804   .323469
   8.93279   8.93279      1.00  2.271004   .316989
   8.93268   8.93268      1.00  2.269364   .315739
   8.93257   8.93257      1.00  2.271354   .307789
   8.93245   8.93245      1.00  2.268644   .302529
   8.93234   8.93234      1.00  2.255034   .296249
   8.93223   8.93223      1.00  2.270324   .293719
   8.93212   8.93212      1.00  2.268844   .289869
   8.93200   8.93200      1.00  2.270764   .287549
   8.93189   8.93189      1.00  2.270384   .284749
   8.93178   8.93178      1.00  2.271024   .280679
   8.93168   8.93168      1.00  2.270184   .281419
   8.93156   8.93156      1.00  2.269124   .279909
   8.93145   8.93145      1.00  2.270654   .278099
   8.93134   8.93134      1.00  2.265794   .277019
   8.93123   8.93123      1.00  2.268524   .276029
   8.93112   8.93112      1.00  2.269644   .273629
   8.93100   8.93100      1.00  2.267894   .274989
   8.93089   8.93089      1.00  2.269864   .274129
   8.93078   8.93078      1.00  2.254944   .272019
   8.93066   8.93066      1.00  2.267974   .272729
   8.93054   8.93054      1.00  2.268364   .271919
   8.93043   8.93043      1.00  2.267254   .272979
   8.93032   8.93032      1.00  2.265634   .273719
   8.93019   8.93019      1.00  2.266534   .272179
   8.93007   8.93007      1.00  2.267314   .271959
   8.92995   8.92995      1.00  2.267004   .270099
   8.92983   8.92983      1.00  2.266494   .270119
   8.92971   8.92971      1.00  2.265414   .269979
   8.92959   8.92959      1.00  2.270724   .269979
   8.92948   8.92948      1.00  2.268664   .271029
   8.92938   8.92938      1.00  2.267284   .270149
   8.92925   8.92925      1.00  2.252574   .267919
   8.92914   8.92914      1.00  2.268704   .266799
   8.92902   8.92902      1.00  2.268114   .268089
   8.92892   8.92892      1.00  2.269384   .267739
   8.92881   8.92881      1.00  2.267684   .269369
   8.92869   8.92869      1.00  2.266404   .266309
   8.92858   8.92858      1.00  2.266154   .266349
   8.92847   8.92847      1.00  2.267694   .266159
   8.92836   8.92836      1.00  2.266174   .264849
   8.92825   8.92825      1.00  2.265294   .265469
   8.92814   8.92814      1.00  2.266904   .265259
   8.92804   8.92804      1.00  2.264924   .265469
   8.92792   8.92792      1.00  2.267164   .264559
   8.92781   8.92781      1.00  2.252754   .263699
   8.92770   8.92770      1.00  2.266394   .264229
   8.92759   8.92759      1.00  2.269164   .265339
   8.92747   8.92747      1.00  2.268974   .264439
   8.92736   8.92736      1.00  2.265564   .264539
   8.92726   8.92726      1.00  2.264874   .265299
   8.92715   8.92715      1.00  2.267794   .264499
   8.92704   8.92704      1.00  2.267414   .263789
   8.92693   8.92693      1.00  2.266794   .264029
   8.92682   8.92682      1.00  2.266104   .264159
   8.92672   8.92672      1.00  2.264794   .264479
   8.92660   8.92660      1.00  2.267034   .261409
   8.92650   8.92650      1.00  2.267014   .263169
   8.92639   8.92639      1.00  2.258114   .261959
   8.92630   8.92630      1.00  2.261324   .262799
   8.92619   8.92619      1.00  2.267524   .264149
   8.92608   8.92608      1.00  2.267644   .263839
   8.92598   8.92598      1.00  2.264344   .265699
   8.92588   8.92588      1.00  2.266814   .264649
   8.92577   8.92577      1.00  2.265534   .265529
   8.92567   8.92567      1.00  2.263394   .264119
   8.92557   8.92557      1.00  2.268014   .265419
   8.92547   8.92547      1.00  2.264554   .265329
   8.92536   8.92536      1.00  2.264144   .268219
   8.92525   8.92525      1.00  2.264434   .267279
   8.92515   8.92515      1.00  2.263394   .269819
   8.92505   8.92505      1.00  2.263764   .270459
   8.92495   8.92495      1.00  2.251484   .269019
   8.92484   8.92484      1.00  2.262854   .272119
   8.92473   8.92473      1.00  2.262764   .273179
   8.92462   8.92462      1.00  2.263044   .273999
   8.92452   8.92452      1.00  2.263264   .274789
   8.92441   8.92441      1.00  2.263454   .276369
   8.92430   8.92430      1.00  2.263674   .279169
   8.92419   8.92419      1.00  2.262484   .279829
   8.92407   8.92407      1.00  2.259994   .279499
   8.92396   8.92396      1.00  2.261094   .281719
   8.92385   8.92385      1.00  2.260484   .283669
   8.92374   8.92374      1.00  2.265374   .286029
   8.92362   8.92362      1.00  2.262954   .285899
   8.92349   8.92349      1.00  2.261774   .290069
   8.92338   8.92338      1.00  2.251344   .288159
   8.92327   8.92327      1.00  2.260304   .291549
   8.92314   8.92314      1.00  2.264054   .293719
   8.92302   8.92302      1.00  2.265974   .295209
   8.92291   8.92291      1.00  2.265784   .297959
   8.92281   8.92281      1.00  2.259354   .296799
   8.92269   8.92269      1.00  2.260904   .298969
   8.92257   8.92257      1.00  2.260314   .299199
   8.92246   8.92246      1.00  2.259724   .301539
   8.92235   8.92235      1.00  2.260544   .304359
   8.92224   8.92224      1.00  2.258144   .305689
   8.92212   8.92212      1.00  2.258554   .307379
   8.92201   8.92201      1.00  2.259654   .309389
   8.92191   8.92191      1.00  2.259634   .310099
   8.92180   8.92180      1.00  2.260054   .311639
   8.92168   8.92168      1.00  2.248544   .310999
   8.92158   8.92158      1.00  2.257104   .313419
   8.92147   8.92147      1.00  2.258724   .315729
   8.92136   8.92136      1.00  2.260274   .317809
   8.92124   8.92124      1.00  2.260354   .318789
   8.92113   8.92113      1.00  2.259724   .319599
   8.92102   8.92102      1.00  2.260234   .321609
   8.92090   8.92090      1.00  2.260634   .323439
   8.92078   8.92078      1.00  2.257714   .322299
   8.92067   8.92067      1.00  2.260054   .323649
   8.92055   8.92055      1.00  2.259014   .325169
   8.92043   8.92043      1.00  2.256314   .325909
   8.92032   8.92032      1.00  2.259214   .326249
   8.92021   8.92021      1.00  2.241384   .323609
   8.92009   8.92009      1.00  2.253184   .326599
   8.91996   8.91996      1.00  2.257734   .326079
   8.91984   8.91984      1.00  2.257584   .327439
   8.91973   8.91973      1.00  2.256884   .330999
   8.91962   8.91962      1.00  2.259164   .332359
   8.91950   8.91950      1.00  2.259644   .332329
   8.91939   8.91939      1.00  2.257654   .331859
   8.91927   8.91927      1.00  2.257984   .331979
   8.91916   8.91916      1.00  2.256794   .331469
   8.91905   8.91905      1.00  2.256834   .328809
   8.91894   8.91894      1.00  2.259764   .329929
   8.91883   8.91883      1.00  2.257704   .327239
   8.91872   8.91872      1.00  2.243824   .326059
   8.91860   8.91860      1.00  2.256234   .327239
   8.91849   8.91849      1.00  2.258274   .327429
   8.91838   8.91838      1.00  2.258314   .328279
   8.91827   8.91827      1.00  2.258194   .326819
   8.91816   8.91816      1.00  2.256554   .327379
   8.91805   8.91805      1.00  2.256954   .326579
   8.91794   8.91794      1.00  2.256644   .325889
   8.91783   8.91783      1.00  2.257594   .325489
   8.91772   8.91772      1.00  2.256094   .324369
   8.91761   8.91761      1.00  2.255334   .325129
   8.91750   8.91750      1.00  2.258554   .324379
   8.91740   8.91740      1.00  2.257954   .324629
   8.91728   8.91728      1.00  2.255704   .323609
   8.91717   8.91717      1.00  2.244984   .321419
   8.91706   8.91706      1.00  2.259924   .321739
   8.91696   8.91696      1.00  2.257484   .322649
   8.91685   8.91685      1.00  2.258124   .322129
   8.91673   8.91673      1.00  2.257554   .320909
   8.91663   8.91663      1.00  2.259624   .321139
   8.91652   8.91652      1.00  2.257414   .319319
   8.91641   8.91641      1.00  2.258154   .319059
   8.91631   8.91631      1.00  2.260114   .319329
   8.91621   8.91621      1.00  2.257124   .317609
   8.91611   8.91611      1.00  2.258504   .318379
   8.91600   8.91600      1.00  2.256844   .317869
   8.91590   8.91590      1.00  2.258014   .316639
   8.91579   8.91579      1.00  2.253684   .317769
   8.91569   8.91569      1.00  2.244164   .313119
   8.91559   8.91559      1.00  2.253874   .313709
   8.91548   8.91548      1.00  2.255534   .312719
   8.91538   8.91538      1.00  2.258784   .313749
   8.91528   8.91528      1.00  2.257394   .311399
   8.91518   8.91518      1.00  2.260834   .311799
   8.91507   8.91507      1.00  2.259674   .309899
   8.91497   8.91497      1.00  2.258764   .309229
   8.91487   8.91487      1.00  2.257624   .308149
   8.91476   8.91476      1.00  2.255964   .307379
   8.91465   8.91465      1.00  2.255414   .308099
   8.91454   8.91454      1.00  2.258594   .306989
   8.91443   8.91443      1.00  2.257564   .304209
   8.91432   8.91432      1.00  2.253984   .303959
   8.91421   8.91421      1.00  2.248014   .302909
   8.91410   8.91410      1.00  2.256814   .303589
   8.91399   8.91399      1.00  2.260114   .301989
   8.91387   8.91387      1.00  2.256624   .299889
   8.91376   8.91376      1.00  2.256564   .300599
   8.91365   8.91365      1.00  2.258984   .300259
   8.91353   8.91353      1.00  2.255544   .299389
   8.91341   8.91341      1.00  2.255094   .296559
   8.91330   8.91330      1.00  2.257084   .295959
   8.91319   8.91319      1.00  2.257264   .294619
   8.91307   8.91307      1.00  2.257154   .292609
   8.91295   8.91295      1.00  2.254354   .293099
   8.91284   8.91284      1.00  2.257704   .292769
   8.91272   8.91272      1.00  2.259354   .290289
   8.91261   8.91261      1.00  2.254684   .290859
   8.91250   8.91250      1.00  2.248884   .288579
   8.91238   8.91238      1.00  2.256014   .289659
   8.91227   8.91227      1.00  2.256404   .285099
   8.91217   8.91217      1.00  2.258764   .286169
   8.91205   8.91205      1.00  2.255574   .285569
   8.91194   8.91194      1.00  2.258094   .285639
   8.91183   8.91183      1.00  2.259764   .284139
   8.91173   8.91173      1.00  2.256724   .281669
   8.91162   8.91162      1.00  2.256444   .282349
   8.91150   8.91150      1.00  2.255994   .279959
   8.91139   8.91139      1.00  2.254344   .277679
   8.91129   8.91129      1.00  2.255224   .276619
   8.91117   8.91117      1.00  2.253884   .276319
   8.91105   8.91105      1.00  2.244794   .274259
   8.91094   8.91094      1.00  2.256764   .274349
   8.91083   8.91083      1.00  2.260684   .272959
   8.91072   8.91072      1.00  2.259154   .273089
   8.91060   8.91060      1.00  2.254174   .271259
   8.91049   8.91049      1.00  2.256784   .270659
   8.91037   8.91037      1.00  2.255884   .270809
   8.91024   8.91024      1.00  2.257794   .269419
   8.91012   8.91012      1.00  2.257364   .268229
   8.91001   8.91001      1.00  2.256364   .266749
   8.90990   8.90990      1.00  2.255554   .265919
   8.90978   8.90978      1.00  2.254874   .265619
   8.90965   8.90965      1.00  2.259584   .265169
   8.90954   8.90954      1.00  2.242784   .263809
   8.90943   8.90943      1.00  2.254114   .263759
   8.90931   8.90931      1.00  2.256514   .263759
   8.90920   8.90920      1.00  2.254794   .263119
   8.90909   8.90909      1.00  2.257164   .261399
   8.90899   8.90899      1.00  2.257194   .262519
   8.90888   8.90888      1.00  2.256604   .261419
   8.90876   8.90876      1.00  2.259644   .260359
   8.90865   8.90865      1.00  2.257034   .259999
   8.90855   8.90855      1.00  2.260094   .259319
   8.90844   8.90844      1.00  2.256384   .259139
   8.90832   8.90832      1.00  2.256134   .257699
   8.90821   8.90821      1.00  2.257674   .259549
   8.90811   8.90811      1.00  2.252914   .257939
   8.90799   8.90799      1.00  2.255464   .257379
   8.90788   8.90788      1.00  2.244794   .256089
   8.90777   8.90777      1.00  2.255874   .257209
   8.90766   8.90766      1.00  2.256244   .257549
   8.90754   8.90754      1.00  2.256114   .257429
   8.90743   8.90743      1.00  2.256444   .257659
   8.90733   8.90733      1.00  2.253844   .256959
   8.90722   8.90722      1.00  2.257874   .257899
   8.90711   8.90711      1.00  2.258534   .258659
   8.90700   8.90700      1.00  2.253084   .257289
   8.90690   8.90690      1.00  2.254654   .259549
   8.90679   8.90679      1.00  2.254584   .257899
   8.90668   8.90668      1.00  2.257474   .257559
   8.90657   8.90657      1.00  2.256444   .260129
   8.90647   8.90647      1.00  2.247274   .258869
   8.90637   8.90637      1.00  2.254874   .261949
   8.90626   8.90626      1.00  2.254444   .260279
   8.90615   8.90615      1.00  2.256844   .262619
   8.90605   8.90605      1.00  2.256674   .262499
   8.90596   8.90596      1.00  2.256164   .262029
   8.90585   8.90585      1.00  2.254664   .262989
   8.90574   8.90574      1.00  2.255234   .264549
   8.90564   8.90564      1.00  2.251844   .264449
   8.90554   8.90554      1.00  2.251154   .264339
   8.90544   8.90544      1.00  2.254964   .265779
   8.90533   8.90533      1.00  2.255254   .267459
   8.90523   8.90523      1.00  2.258344   .268669
   8.90513   8.90513      1.00  2.252374   .268739
   8.90502   8.90502      1.00  2.244584   .270059
   8.90492   8.90492      1.00  2.254214   .269399
   8.90482   8.90482      1.00  2.255114   .271129
   8.90471   8.90471      1.00  2.253644   .271819
   8.90460   8.90460      1.00  2.253934   .274429
   8.90449   8.90449      1.00  2.256884   .275849
   8.90438   8.90438      1.00  2.254194   .273939
   8.90427   8.90427      1.00  2.258014   .275969
   8.90416   8.90416      1.00  2.254984   .275169
   8.90404   8.90404      1.00  2.255584   .277749
   8.90393   8.90393      1.00  2.256294   .278069
   8.90382   8.90382      1.00  2.253354   .279659
   8.90370   8.90370      1.00  2.254034   .279979
   8.90358   8.90358      1.00  2.245124   .278489
   8.90347   8.90347      1.00  2.250134   .280259
   8.90334   8.90334      1.00  2.251454   .280239
   8.90322   8.90322      1.00  2.253154   .282169
   8.90311   8.90311      1.00  2.254224   .281539
   8.90301   8.90301      1.00  2.255174   .284419
   8.90289   8.90289      1.00  2.253284   .283089
   8.90277   8.90277      1.00  2.254434   .284639
   8.90266   8.90266      1.00  2.256324   .285279
   8.90255   8.90255      1.00  2.253274   .286339
   8.90244   8.90244      1.00  2.253214   .287709
   8.90232   8.90232      1.00  2.252184   .286909
   8.90221   8.90221      1.00  2.250804   .287149
   8.90210   8.90210      1.00  2.252594   .287729
   8.90200   8.90200      1.00  2.240454   .287879
   8.90188   8.90188      1.00  2.250964   .290749
   8.90177   8.90177      1.00  2.257604   .294839
   8.90166   8.90166      1.00  2.252484   .295959
   8.90155   8.90155      1.00  2.252264   .296229
   8.90144   8.90144      1.00  2.252054   .296199
   8.90133   8.90133      1.00  2.250304   .294379
   8.90122   8.90122      1.00  2.253864   .295359
   8.90110   8.90110      1.00  2.251484   .295129
   8.90099   8.90099      1.00  2.251954   .297039
   8.90087   8.90087      1.00  2.245874   .296719
   8.90076   8.90076      1.00  2.252964   .298939
   8.90065   8.90065      1.00  2.256414   .299089
   8.90052   8.90052      1.00  2.254414   .299359
   8.90041   8.90041      1.00  2.254944   .297899
   8.90029   8.90029      1.00  2.236374   .295089
   8.90017   8.90017      1.00  2.249184   .298139
   8.90005   8.90005      1.00  2.250924   .297889
   8.89993   8.89993      1.00  2.248974   .299849
   8.89982   8.89982      1.00  2.251634   .300369
   8.89971   8.89971      1.00  2.254114   .300009
   8.89959   8.89959      1.00  2.249484   .302319
   8.89947   8.89947      1.00  2.252034   .301229
   8.89936   8.89936      1.00  2.253584   .303429
   8.89925   8.89925      1.00  2.253784   .301149
   8.89913   8.89913      1.00  2.253054   .302009
   8.89901   8.89901      1.00  2.248624   .301739
   8.89891   8.89891      1.00  2.249534   .300779
   8.89880   8.89880      1.00  2.240034   .302609
   8.89869   8.89869      1.00  2.249994   .303429
   8.89857   8.89857      1.00  2.250704   .305009
   8.89847   8.89847      1.00  2.251594   .304829
   8.89836   8.89836      1.00  2.254814   .306249
   8.89825   8.89825      1.00  2.251344   .305349
   8.89813   8.89813      1.00  2.252434   .304439
   8.89803   8.89803      1.00  2.252374   .305369
   8.89792   8.89792      1.00  2.253514   .306409
   8.89780   8.89780      1.00  2.248734   .305589
   8.89769   8.89769      1.00  2.250314   .306299
   8.89759   8.89759      1.00  2.249974   .305259
   8.89748   8.89748      1.00  2.248754   .306059
   8.89737   8.89737      1.00  2.246504   .307849
   8.89726   8.89726      1.00  2.238164   .310629
   8.89715   8.89715      1.00  2.251574   .308829
   8.89704   8.89704      1.00  2.252094   .309109
   8.89693   8.89693      1.00  2.252044   .310419
   8.89682   8.89682      1.00  2.250384   .310199
   8.89671   8.89671      1.00  2.252024   .309719
   8.89661   8.89661      1.00  2.249394   .312149
   8.89650   8.89650      1.00  2.246044   .309999
   8.89639   8.89639      1.00  2.250244   .310859
   8.89629   8.89629      1.00  2.249054   .311279
   8.89619   8.89619      1.00  2.252074   .311449
   8.89608   8.89608      1.00  2.250414   .311079
   8.89598   8.89598      1.00  2.250354   .313459
   8.89588   8.89588      1.00  2.237494   .314169
   8.89578   8.89578      1.00  2.250964   .314269
   8.89567   8.89567      1.00  2.248684   .311749
   8.89557   8.89557      1.00  2.249634   .311429
   8.89547   8.89547      1.00  2.247524   .311909
   8.89537   8.89537      1.00  2.251014   .312129
   8.89527   8.89527      1.00  2.247404   .312119
   8.89516   8.89516      1.00  2.249804   .313639
   8.89506   8.89506      1.00  2.248864   .311999
   8.89496   8.89496      1.00  2.250014   .312879
   8.89485   8.89485      1.00  2.248364   .312929
   8.89474   8.89474      1.00  2.247604   .310999
   8.89463   8.89463      1.00  2.249094   .312019
   8.89453   8.89453      1.00  2.250234   .311409
   8.89441   8.89441      1.00  2.238644   .311449
   8.89429   8.89429      1.00  2.246744   .313849
   8.89419   8.89419      1.00  2.248954   .314969
   8.89409   8.89409      1.00  2.249934   .313619
   8.89397   8.89397      1.00  2.252944   .313319
   8.89385   8.89385      1.00  2.248814   .312659
   8.89374   8.89374      1.00  2.251994   .314219
   8.89362   8.89362      1.00  2.251784   .313329
   8.89350   8.89350      1.00  2.247224   .311189
   8.89338   8.89338      1.00  2.246704   .313449
   8.89327   8.89327      1.00  2.247204   .311229
   8.89316   8.89316      1.00  2.248134   .313499
   8.89305   8.89305      1.00  2.245994   .311339
   8.89293   8.89293      1.00  2.246454   .313509
   8.89282   8.89282      1.00  2.234834   .312109
   8.89270   8.89270      1.00  2.249644   .313659
   8.89259   8.89259      1.00  2.252444   .313579
   8.89247   8.89247      1.00  2.248874   .314049
   8.89236   8.89236      1.00  2.249614   .313269
   8.89225   8.89225      1.00  2.248594   .314319
   8.89214   8.89214      1.00  2.247304   .312719
   8.89203   8.89203      1.00  2.247704   .312759
   8.89192   8.89192      1.00  2.248884   .313389
   8.89181   8.89181      1.00  2.249784   .313679
   8.89170   8.89170      1.00  2.246224   .314339
   8.89159   8.89159      1.00  2.246594   .313379
   8.89148   8.89148      1.00  2.251934   .314299
   8.89137   8.89137      1.00  2.247974   .313439
   8.89125   8.89125      1.00  2.250424   .314969
   8.89114   8.89114      1.00  2.233674   .312109
   8.89103   8.89103      1.00  2.247414   .313159
   8.89092   8.89092      1.00  2.249364   .314439
   8.89080   8.89080      1.00  2.248644   .313159
   8.89068   8.89068      1.00  2.247904   .313159
   8.89057   8.89057      1.00  2.247414   .311939
   8.89046   8.89046      1.00  2.246134   .310239
   8.89034   8.89034      1.00  2.248254   .312679
   8.89022   8.89022      1.00  2.249114   .311549
   8.89010   8.89010      1.00  2.250734   .310859
   8.88998   8.88998      1.00  2.251594   .311039
   8.88987   8.88987      1.00  2.248164   .309059
   8.88974   8.88974      1.00  2.248244   .310189
   8.88963   8.88963      1.00  2.249194   .312999
   8.88952   8.88952      1.00  2.235984   .307019
   8.88940   8.88940      1.00  2.245564   .308379
   8.88928   8.88928      1.00  2.249744   .310659
   8.88917   8.88917      1.00  2.250284   .310139
   8.88906   8.88906      1.00  2.250054   .311019
   8.88895   8.88895      1.00  2.249664   .308099
   8.88884   8.88884      1.00  2.249124   .308469
   8.88872   8.88872      1.00  2.249064   .308149
   8.88862   8.88862      1.00  2.251224   .306679
   8.88851   8.88851      1.00  2.247544   .305379
   8.88839   8.88839      1.00  2.244984   .307639
   8.88829   8.88829      1.00  2.248394   .307969
   8.88818   8.88818      1.00  2.249094   .306469
   8.88806   8.88806      1.00  2.248004   .307779
   8.88795   8.88795      1.00  2.251274   .306649
   8.88784   8.88784      1.00  2.236484   .304629
   8.88774   8.88774      1.00  2.251184   .306569
   8.88762   8.88762      1.00  2.249424   .304639
   8.88751   8.88751      1.00  2.250194   .305229
   8.88741   8.88741      1.00  2.248194   .303219
   8.88730   8.88730      1.00  2.252384   .304529
   8.88719   8.88719      1.00  2.248424   .302449
   8.88708   8.88708      1.00  2.246604   .303069
   8.88697   8.88697      1.00  2.252034   .302709
   8.88686   8.88686      1.00  2.246464   .302149
   8.88675   8.88675      1.00  2.250274   .301929
   8.88664   8.88664      1.00  2.250574   .303929
   8.88654   8.88654      1.00  2.250944   .302349
   8.88644   8.88644      1.00  2.246294   .299689
   8.88633   8.88633      1.00  2.235964   .299399
   8.88622   8.88622      1.00  2.250734   .302059
   8.88612   8.88612      1.00  2.248164   .300499
   8.88602   8.88602      1.00  2.250234   .300399
   8.88591   8.88591      1.00  2.248584   .300279
   8.88581   8.88581      1.00  2.249124   .303419
   8.88571   8.88571      1.00  2.249784   .300149
   8.88561   8.88561      1.00  2.249864   .298279
   8.88550   8.88550      1.00  2.250994   .297469
   8.88540   8.88540      1.00  2.247414   .297839
   8.88530   8.88530      1.00  2.246624   .297309
   8.88520   8.88520      1.00  2.248794   .297309
   8.88509   8.88509      1.00  2.246264   .296539
   8.88499   8.88499      1.00  2.248204   .295719
   8.88489   8.88489      1.00  2.237314   .294139
   8.88478   8.88478      1.00  2.248484   .293879
   8.88467   8.88467      1.00  2.247444   .294399
   8.88456   8.88456      1.00  2.248504   .293769
   8.88445   8.88445      1.00  2.248044   .294569
   8.88435   8.88435      1.00  2.246044   .294389
   8.88423   8.88423      1.00  2.249314   .295409
   8.88411   8.88411      1.00  2.248354   .292989
   8.88401   8.88401      1.00  2.247034   .293989
   8.88390   8.88390      1.00  2.250654   .293349
   8.88377   8.88377      1.00  2.247824   .294309
   8.88366   8.88366      1.00  2.246444   .293589
   8.88356   8.88356      1.00  2.245964   .293259
   8.88344   8.88344      1.00  2.250264   .292519
   8.88331   8.88331      1.00  2.232134   .290969
   8.88320   8.88320      1.00  2.245884   .290859
   8.88309   8.88309      1.00  2.247254   .291679
   8.88298   8.88298      1.00  2.246734   .290179
   8.88287   8.88287      1.00  2.248264   .290069
   8.88275   8.88275      1.00  2.247404   .289619
   8.88264   8.88264      1.00  2.246754   .289139
   8.88253   8.88253      1.00  2.248694   .291579
   8.88242   8.88242      1.00  2.245954   .288589
   8.88230   8.88230      1.00  2.244204   .289709
   8.88219   8.88219      1.00  2.246034   .289409
   8.88208   8.88208      1.00  2.246324   .287059
   8.88197   8.88197      1.00  2.248264   .290249
   8.88187   8.88187      1.00  2.246344   .289749
   8.88176   8.88176      1.00  2.233654   .288629
   8.88165   8.88165      1.00  2.246444   .289349
   8.88154   8.88154      1.00  2.247744   .290339
   8.88143   8.88143      1.00  2.249294   .289139
   8.88132   8.88132      1.00  2.247064   .288619
   8.88121   8.88121      1.00  2.246634   .290449
   8.88109   8.88109      1.00  2.244124   .289759
   8.88098   8.88098      1.00  2.248004   .290519
   8.88087   8.88087      1.00  2.246024   .291489
   8.88076   8.88076      1.00  2.246324   .289999
   8.88064   8.88064      1.00  2.246794   .291959
   8.88052   8.88052      1.00  2.245024   .291389
   8.88041   8.88041      1.00  2.244944   .290859
   8.88029   8.88029      1.00  2.232264   .287659
   8.88017   8.88017      1.00  2.244234   .289679
   8.88005   8.88005      1.00  2.245414   .288439
   8.87993   8.87993      1.00  2.243074   .290099
   8.87982   8.87982      1.00  2.245134   .290089
   8.87970   8.87970      1.00  2.245994   .289309
   8.87959   8.87959      1.00  2.245354   .290219
   8.87947   8.87947      1.00  2.247424   .289719
   8.87936   8.87936      1.00  2.243864   .290139
   8.87925   8.87925      1.00  2.244194   .290979
   8.87914   8.87914      1.00  2.243714   .292409
   8.87903   8.87903      1.00  2.246814   .293689
   8.87891   8.87891      1.00  2.247024   .295229
   8.87879   8.87879      1.00  2.246504   .293389
   8.87868   8.87868      1.00  2.230154   .293949
   8.87858   8.87858      1.00  2.244394   .294559
   8.87848   8.87848      1.00  2.247014   .295619
   8.87836   8.87836      1.00  2.243944   .295299
   8.87824   8.87824      1.00  2.245844   .295559
   8.87813   8.87813      1.00  2.246884   .296589
   8.87803   8.87803      1.00  2.243524   .295789
   8.87792   8.87792      1.00  2.245174   .294359
   8.87780   8.87780      1.00  2.241984   .293479
   8.87769   8.87769      1.00  2.242814   .292169
   8.87759   8.87759      1.00  2.243714   .295499
   8.87748   8.87748      1.00  2.247084   .296309
   8.87736   8.87736      1.00  2.245564   .296389
   8.87726   8.87726      1.00  2.240194   .296089
   8.87715   8.87715      1.00  2.238584   .296579
   8.87703   8.87703      1.00  2.243734   .296589
   8.87692   8.87692      1.00  2.244864   .296009
   8.87682   8.87682      1.00  2.245234   .294919
   8.87671   8.87671      1.00  2.245714   .296079
   8.87660   8.87660      1.00  2.244324   .297019
   8.87649   8.87649      1.00  2.243644   .299329
   8.87639   8.87639      1.00  2.241974   .299449
   8.87629   8.87629      1.00  2.243184   .299919
   8.87618   8.87618      1.00  2.240804   .300949
   8.87608   8.87608      1.00  2.245504   .300529
   8.87598   8.87598      1.00  2.243294   .298779
   8.87588   8.87588      1.00  2.241584   .300749
   8.87577   8.87577      1.00  2.237074   .301639
   8.87566   8.87566      1.00  2.238184   .299819
   8.87556   8.87556      1.00  2.241144   .299899
   8.87546   8.87546      1.00  2.244374   .301939
   8.87536   8.87536      1.00  2.245044   .301769
   8.87525   8.87525      1.00  2.241934   .301249
   8.87515   8.87515      1.00  2.242864   .302119
   8.87505   8.87505      1.00  2.242784   .302359
   8.87494   8.87494      1.00  2.243274   .301809
   8.87483   8.87483      1.00  2.241154   .301809
   8.87473   8.87473      1.00  2.241944   .301649
   8.87462   8.87462      1.00  2.242524   .303999
   8.87450   8.87450      1.00  2.239734   .304299
   8.87439   8.87439      1.00  2.242244   .304639
   8.87429   8.87429      1.00  2.226834   .303249
   8.87418   8.87418      1.00  2.240374   .305999
   8.87406   8.87406      1.00  2.242074   .306759
   8.87394   8.87394      1.00  2.239814   .306499
   8.87383   8.87383      1.00  2.241194   .306809
   8.87372   8.87372      1.00  2.242474   .306379
   8.87361   8.87361      1.00  2.242864   .306319
   8.87349   8.87349      1.00  2.240774   .307009
   8.87337   8.87337      1.00  2.241154   .308929
   8.87326   8.87326      1.00  2.240624   .308179
   8.87314   8.87314      1.00  2.238044   .308329
   8.87302   8.87302      1.00  2.242084   .309139
   8.87291   8.87291      1.00  2.241934   .309169
   8.87280   8.87280      1.00  2.241514   .308859
   8.87268   8.87268      1.00  2.239734   .308809
   8.87256   8.87256      1.00  2.223834   .307289
   8.87245   8.87245      1.00  2.239584   .310289
   8.87234   8.87234      1.00  2.241064   .310809
   8.87223   8.87223      1.00  2.241964   .311229
   8.87211   8.87211      1.00  2.237804   .310159
   8.87201   8.87201      1.00  2.237674   .309089
   8.87190   8.87190      1.00  2.240854   .312339
   8.87178   8.87178      1.00  2.240384   .312329
   8.87167   8.87167      1.00  2.240544   .312039
   8.87157   8.87157      1.00  2.237154   .313209
   8.87146   8.87146      1.00  2.237454   .313979
   8.87134   8.87134      1.00  2.238774   .316739
   8.87123   8.87123      1.00  2.239924   .315049
   8.87112   8.87112      1.00  2.239484   .316349
   8.87101   8.87101      1.00  2.228574   .314349
   8.87089   8.87089      1.00  2.240044   .317339
   8.87077   8.87077      1.00  2.238264   .315209
   8.87066   8.87066      1.00  2.237754   .316299
   8.87055   8.87055      1.00  2.240664   .315519
   8.87043   8.87043      1.00  2.239144   .314999
   8.87031   8.87031      1.00  2.239214   .314309
   8.87019   8.87019      1.00  2.236974   .314329
   8.87008   8.87008      1.00  2.237714   .315889
   8.86995   8.86995      1.00  2.239504   .316039
   8.86983   8.86983      1.00  2.236664   .315059
   8.86972   8.86972      1.00  2.240694   .315219
   8.86961   8.86961      1.00  2.237094   .315599
   8.86949   8.86949      1.00  2.235344   .316289
   8.86938   8.86938      1.00  2.226174   .315089
   8.86926   8.86926      1.00  2.234914   .316899
   8.86915   8.86915      1.00  2.240504   .317379
   8.86904   8.86904      1.00  2.242144   .317369
   8.86892   8.86892      1.00  2.239314   .318949
   8.86881   8.86881      1.00  2.239074   .317999
   8.86870   8.86870      1.00  2.240504   .317979
   8.86859   8.86859      1.00  2.239234   .318919
   8.86848   8.86848      1.00  2.240194   .318749
   8.86837   8.86837      1.00  2.239694   .318699
   8.86826   8.86826      1.00  2.238164   .320969
   8.86815   8.86815      1.00  2.239434   .319359
   8.86804   8.86804      1.00  2.238364   .319259
   8.86793   8.86793      1.00  2.233264   .317889
   8.86782   8.86782      1.00  2.235084   .319159
   8.86771   8.86771      1.00  2.238994   .322289
   8.86760   8.86760      1.00  2.239384   .321119
   8.86749   8.86749      1.00  2.237804   .320019
   8.86738   8.86738      1.00  2.238994   .322179
   8.86727   8.86727      1.00  2.238044   .323169
   8.86716   8.86716      1.00  2.238034   .322039
   8.86705   8.86705      1.00  2.239924   .322859
   8.86694   8.86694      1.00  2.240894   .322469
   8.86683   8.86683      1.00  2.238784   .323749
   8.86672   8.86672      1.00  2.237674   .322319
   8.86661   8.86661      1.00  2.239744   .323069
   8.86651   8.86651      1.00  2.239584   .325959
   8.86640   8.86640      1.00  2.239294   .325429
   8.86630   8.86630      1.00  2.227514   .321899
   8.86620   8.86620      1.00  2.237774   .323609
   8.86610   8.86610      1.00  2.238344   .324229
   8.86599   8.86599      1.00  2.240084   .324929
   8.86588   8.86588      1.00  2.239754   .324399
   8.86578   8.86578      1.00  2.238994   .324459
   8.86568   8.86568      1.00  2.239524   .324419
   8.86557   8.86557      1.00  2.238594   .324069
   8.86547   8.86547      1.00  2.238564   .322869
   8.86537   8.86537      1.00  2.236594   .324379
   8.86527   8.86527      1.00  2.233194   .323649
   8.86516   8.86516      1.00  2.239134   .326559
   8.86506   8.86506      1.00  2.238484   .327729
   8.86496   8.86496      1.00  2.239894   .325439
   8.86485   8.86485      1.00  2.221604   .322569
   8.86474   8.86474      1.00  2.237274   .325599
   8.86463   8.86463      1.00  2.237024   .325069
   8.86452   8.86452      1.00  2.237874   .326809
   8.86441   8.86441      1.00  2.239664   .326969
   8.86431   8.86431      1.00  2.238374   .326059
   8.86419   8.86419      1.00  2.239404   .326329
   8.86408   8.86408      1.00  2.232534   .327309
   8.86397   8.86397      1.00  2.237534   .327639
   8.86385   8.86385      1.00  2.238624   .326689
   8.86374   8.86374      1.00  2.237254   .326229
   8.86362   8.86362      1.00  2.237944   .327919
   8.86351   8.86351      1.00  2.235484   .325979
   8.86339   8.86339      1.00  2.234144   .327729
   8.86327   8.86327      1.00  2.233214   .328969
   8.86315   8.86315      1.00  2.237274   .328799
   8.86304   8.86304      1.00  2.223054   .324939
   8.86293   8.86293      1.00  2.235724   .327089
   8.86281   8.86281      1.00  2.236874   .330319
   8.86269   8.86269      1.00  2.234224   .329159
   8.86258   8.86258      1.00  2.238104   .329919
   8.86247   8.86247      1.00  2.238314   .328379
   8.86235   8.86235      1.00  2.235844   .328599
   8.86224   8.86224      1.00  2.237374   .329729
   8.86214   8.86214      1.00  2.233084   .328899
   8.86202   8.86202      1.00  2.233404   .328929
   8.86191   8.86191      1.00  2.236024   .327729
   8.86181   8.86181      1.00  2.236594   .327229
   8.86170   8.86170      1.00  2.238034   .327889
   8.86158   8.86158      1.00  2.230164   .326159
   8.86147   8.86147      1.00  2.225294   .326169
   8.86137   8.86137      1.00  2.235204   .330409
   8.86125   8.86125      1.00  2.235744   .329899
   8.86113   8.86113      1.00  2.235844   .329169
   8.86102   8.86102      1.00  2.234964   .327569
   8.86091   8.86091      1.00  2.235234   .328659
   8.86080   8.86080      1.00  2.234554   .329879
   8.86067   8.86067      1.00  2.238254   .328429
   8.86055   8.86055      1.00  2.232414   .328789
   8.86045   8.86045      1.00  2.235394   .328889
   8.86033   8.86033      1.00  2.233594   .330159
   8.86021   8.86021      1.00  2.234724   .330129
   8.86008   8.86008      1.00  2.236724   .329029
   8.85997   8.85997      1.00  2.218474   .325129
   8.85986   8.85986      1.00  2.236634   .327119
   8.85974   8.85974      1.00  2.232014   .327469
   8.85962   8.85962      1.00  2.235284   .327399
   8.85951   8.85951      1.00  2.236504   .327739
   8.85940   8.85940      1.00  2.233664   .326229
   8.85928   8.85928      1.00  2.231414   .328479
   8.85916   8.85916      1.00  2.234804   .328399
   8.85905   8.85905      1.00  2.234274   .328449
   8.85894   8.85894      1.00  2.230694   .328659
   8.85883   8.85883      1.00  2.235294   .329379
   8.85871   8.85871      1.00  2.232404   .327409
   8.85861   8.85861      1.00  2.233414   .327599
   8.85851   8.85851      1.00  2.220834   .325989
   8.85839   8.85839      1.00  2.232614   .327679
   8.85827   8.85827      1.00  2.233134   .326969
   8.85817   8.85817      1.00  2.233474   .326459
   8.85806   8.85806      1.00  2.233194   .327879
   8.85795   8.85795      1.00  2.232044   .326139
   8.85783   8.85783      1.00  2.234454   .328039
   8.85772   8.85772      1.00  2.234244   .326529
   8.85762   8.85762      1.00  2.232954   .327269
   8.85750   8.85750      1.00  2.232434   .327459
   8.85740   8.85740      1.00  2.229814   .327989
   8.85729   8.85729      1.00  2.229724   .327079
   8.85718   8.85718      1.00  2.230914   .329069
   8.85707   8.85707      1.00  2.230584   .327709
   8.85696   8.85696      1.00  2.220744   .328279
   8.85685   8.85685      1.00  2.228814   .329679
   8.85674   8.85674      1.00  2.230004   .330219
   8.85663   8.85663      1.00  2.229494   .330709
   8.85652   8.85652      1.00  2.233024   .330099
   8.85643   8.85643      1.00  2.231554   .329829
   8.85632   8.85632      1.00  2.233004   .328129
   8.85622   8.85622      1.00  2.232874   .327689
   8.85611   8.85611      1.00  2.229714   .327779
   8.85601   8.85601      1.00  2.228324   .328709
   8.85591   8.85591      1.00  2.231054   .328559
   8.85580   8.85580      1.00  2.229304   .328119
   8.85570   8.85570      1.00  2.231754   .327219
   8.85560   8.85560      1.00  2.226974   .327009
   8.85550   8.85550      1.00  2.216174   .325479
   8.85540   8.85540      1.00  2.228914   .327959
   8.85529   8.85529      1.00  2.227244   .326569
   8.85520   8.85520      1.00  2.230654   .326759
   8.85509   8.85509      1.00  2.229104   .327719
   8.85498   8.85498      1.00  2.228744   .327549
   8.85488   8.85488      1.00  2.228634   .327699
   8.85477   8.85477      1.00  2.226164   .326559
   8.85467   8.85467      1.00  2.228274   .327819
   8.85455   8.85455      1.00  2.229844   .327879
   8.85444   8.85444      1.00  2.228674   .326649
   8.85433   8.85433      1.00  2.226354   .327279
   8.85423   8.85423      1.00  2.228554   .326669
   8.85411   8.85411      1.00  2.226774   .326669
   8.85399   8.85399      1.00  2.218134   .324969
   8.85388   8.85388      1.00  2.228704   .327369
   8.85377   8.85377      1.00  2.227264   .328089
   8.85365   8.85365      1.00  2.227914   .326559
   8.85353   8.85353      1.00  2.225614   .327619
   8.85342   8.85342      1.00  2.227454   .327319
   8.85331   8.85331      1.00  2.228324   .327589
   8.85319   8.85319      1.00  2.227694   .327959
   8.85307   8.85307      1.00  2.225314   .327029
   8.85296   8.85296      1.00  2.225344   .328289
   8.85285   8.85285      1.00  2.223494   .327059
   8.85273   8.85273      1.00  2.225534   .325599
   8.85261   8.85261      1.00  2.227254   .326529
   8.85250   8.85250      1.00  2.225594   .327579
   8.85239   8.85239      1.00  2.210544   .323819
   8.85227   8.85227      1.00  2.222704   .325349
   8.85216   8.85216      1.00  2.226724   .325949
   8.85205   8.85205      1.00  2.227094   .324459
   8.85195   8.85195      1.00  2.225284   .326009
   8.85183   8.85183      1.00  2.224964   .326269
   8.85172   8.85172      1.00  2.224534   .326099
   8.85162   8.85162      1.00  2.224864   .324739
   8.85151   8.85151      1.00  2.224114   .327529
   8.85139   8.85139      1.00  2.222534   .324429
   8.85127   8.85127      1.00  2.225754   .325249
   8.85117   8.85117      1.00  2.226144   .324449
   8.85106   8.85106      1.00  2.224434   .326329
   8.85094   8.85094      1.00  2.222064   .327559
   8.85083   8.85083      1.00  2.209534   .323729
   8.85072   8.85072      1.00  2.222564   .326929
   8.85060   8.85060      1.00  2.222494   .325409
   8.85048   8.85048      1.00  2.225684   .326819
   8.85036   8.85036      1.00  2.223624   .328099
   8.85024   8.85024      1.00  2.222884   .327369
   8.85012   8.85012      1.00  2.223634   .328399
   8.85000   8.85000      1.00  2.222544   .329569
   8.84988   8.84988      1.00  2.222434   .326879
   8.84977   8.84977      1.00  2.223654   .324639
   8.84965   8.84965      1.00  2.224684   .326839
   8.84954   8.84954      1.00  2.224604   .327049
   8.84943   8.84943      1.00  2.222434   .326539
   8.84931   8.84931      1.00  2.207184   .326259
   8.84919   8.84919      1.00  2.219994   .326629
   8.84908   8.84908      1.00  2.222924   .325759
   8.84896   8.84896      1.00  2.223184   .322379
   8.84886   8.84886      1.00  2.222524   .322789
   8.84875   8.84875      1.00  2.222534   .323599
   8.84864   8.84864      1.00  2.223334   .325199
   8.84852   8.84852      1.00  2.222704   .323979
   8.84842   8.84842      1.00  2.225294   .323769
   8.84830   8.84830      1.00  2.219924   .323279
   8.84819   8.84819      1.00  2.222424   .325379
   8.84808   8.84808      1.00  2.222784   .324119
   8.84797   8.84797      1.00  2.222284   .325759
   8.84786   8.84786      1.00  2.219794   .324409
   8.84775   8.84775      1.00  2.213844   .325609
   8.84763   8.84763      1.00  2.222474   .325709
   8.84752   8.84752      1.00  2.223694   .325929
   8.84742   8.84742      1.00  2.224174   .325419
   8.84730   8.84730      1.00  2.222344   .324809
   8.84719   8.84719      1.00  2.223934   .325069
   8.84709   8.84709      1.00  2.220934   .324939
   8.84698   8.84698      1.00  2.219744   .324209
   8.84687   8.84687      1.00  2.221174   .325439
   8.84676   8.84676      1.00  2.218854   .324759
   8.84665   8.84665      1.00  2.222504   .326179
   8.84655   8.84655      1.00  2.222054   .324979
   8.84644   8.84644      1.00  2.218934   .324439
   8.84634   8.84634      1.00  2.207774   .325089
   8.84624   8.84624      1.00  2.219184   .326939
   8.84613   8.84613      1.00  2.223934   .327699
   8.84603   8.84603      1.00  2.220464   .326929
   8.84592   8.84592      1.00  2.223484   .328119
   8.84582   8.84582      1.00  2.223614   .326529
   8.84571   8.84571      1.00  2.221934   .326579
   8.84561   8.84561      1.00  2.223104   .325639
   8.84551   8.84551      1.00  2.220454   .326069
   8.84541   8.84541      1.00  2.219214   .324159
   8.84531   8.84531      1.00  2.220584   .324819
   8.84520   8.84520      1.00  2.223674   .327879
   8.84509   8.84509      1.00  2.219334   .327529
   8.84499   8.84499      1.00  2.219954   .328609
   8.84489   8.84489      1.00  2.207224   .326779
   8.84478   8.84478      1.00  2.219234   .329689
   8.84466   8.84466      1.00  2.222784   .328609
   8.84456   8.84456      1.00  2.221474   .327969
   8.84446   8.84446      1.00  2.218794   .326849
   8.84434   8.84434      1.00  2.221984   .327849
   8.84423   8.84423      1.00  2.220864   .326479
   8.84412   8.84412      1.00  2.223344   .327379
   8.84401   8.84401      1.00  2.223384   .330789
   8.84390   8.84390      1.00  2.219074   .330449
   8.84378   8.84378      1.00  2.220314   .332399
   8.84367   8.84367      1.00  2.221374   .331739
   8.84355   8.84355      1.00  2.220464   .327929
   8.84342   8.84342      1.00  2.211934   .326979
   8.84330   8.84330      1.00  2.218584   .327729
   8.84319   8.84319      1.00  2.219694   .327589
   8.84308   8.84308      1.00  2.221254   .328419
   8.84296   8.84296      1.00  2.220354   .328469
   8.84284   8.84284      1.00  2.220094   .327229
   8.84273   8.84273      1.00  2.221804   .329619
   8.84262   8.84262      1.00  2.221614   .328659
   8.84250   8.84250      1.00  2.218414   .326809
   8.84239   8.84239      1.00  2.221334   .329429
   8.84228   8.84228      1.00  2.214644   .326939
   8.84217   8.84217      1.00  2.216964   .328439
   8.84206   8.84206      1.00  2.221054   .329099
   8.84195   8.84195      1.00  2.218324   .328619
   8.84184   8.84184      1.00  2.220314   .329449
   8.84173   8.84173      1.00  2.208534   .328169
   8.84162   8.84162      1.00  2.219584   .329529
   8.84151   8.84151      1.00  2.219534   .329959
   8.84139   8.84139      1.00  2.222664   .330789
   8.84128   8.84128      1.00  2.220674   .329989
   8.84117   8.84117      1.00  2.220174   .331259
   8.84105   8.84105      1.00  2.219784   .330909
   8.84094   8.84094      1.00  2.218514   .328849
   8.84083   8.84083      1.00  2.218594   .331079
   8.84071   8.84071      1.00  2.218424   .330859
   8.84060   8.84060      1.00  2.219194   .331339
   8.84048   8.84048      1.00  2.220314   .332699
   8.84037   8.84037      1.00  2.221804   .332799
   8.84025   8.84025      1.00  2.211174   .330619
   8.84012   8.84012      1.00  2.214504   .330609
   8.84001   8.84001      1.00  2.218554   .333469
   8.83989   8.83989      1.00  2.219384   .331089
   8.83978   8.83978      1.00  2.220284   .330579
   8.83965   8.83965      1.00  2.221494   .332609
   8.83954   8.83954      1.00  2.219594   .331969
   8.83943   8.83943      1.00  2.218714   .334209
   8.83931   8.83931      1.00  2.219144   .332029
   8.83919   8.83919      1.00  2.218844   .333299
   8.83909   8.83909      1.00  2.220724   .333559
   8.83897   8.83897      1.00  2.217934   .334849
   8.83886   8.83886      1.00  2.219954   .333029
   8.83874   8.83874      1.00  2.218724   .334089
   8.83864   8.83864      1.00  2.202644   .331539
   8.83853   8.83853      1.00  2.219404   .334719
   8.83841   8.83841      1.00  2.218954   .333449
   8.83831   8.83831      1.00  2.219624   .336269
   8.83820   8.83820      1.00  2.219254   .336349
   8.83808   8.83808      1.00  2.217484   .335429
   8.83797   8.83797      1.00  2.217944   .338359
   8.83786   8.83786      1.00  2.219344   .337919
   8.83776   8.83776      1.00  2.218984   .338039
   8.83765   8.83765      1.00  2.218754   .338679
   8.83753   8.83753      1.00  2.219604   .338299
   8.83742   8.83742      1.00  2.218684   .336159
   8.83732   8.83732      1.00  2.222474   .335439
   8.83721   8.83721      1.00  2.220864   .336389
   8.83710   8.83710      1.00  2.210084   .334619
   8.83698   8.83698      1.00  2.222224   .337879
   8.83688   8.83688      1.00  2.218894   .337909
   8.83677   8.83677      1.00  2.222214   .339599
   8.83666   8.83666      1.00  2.219514   .339329
   8.83655   8.83655      1.00  2.220374   .339489
   8.83645   8.83645      1.00  2.219454   .338839
   8.83635   8.83635      1.00  2.220164   .340689
   8.83624   8.83624      1.00  2.218784   .342809
   8.83613   8.83613      1.00  2.217364   .340069
   8.83603   8.83603      1.00  2.221224   .341739
   8.83593   8.83593      1.00  2.220634   .341809
   8.83582   8.83582      1.00  2.220434   .341819
   8.83572   8.83572      1.00  2.213024   .341049
   8.83562   8.83562      1.00  2.217234   .340709
   8.83552   8.83552      1.00  2.219964   .340559
   8.83542   8.83542      1.00  2.219844   .341099
   8.83531   8.83531      1.00  2.219604   .341389
   8.83521   8.83521      1.00  2.220634   .341299
   8.83511   8.83511      1.00  2.218524   .343909
   8.83499   8.83499      1.00  2.221754   .347229
   8.83489   8.83489      1.00  2.218934   .346569
   8.83479   8.83479      1.00  2.220184   .345479
   8.83468   8.83468      1.00  2.216994   .344639
   8.83457   8.83457      1.00  2.216714   .346609
   8.83446   8.83446      1.00  2.217884   .345799
   8.83435   8.83435      1.00  2.218714   .345349
   8.83424   8.83424      1.00  2.217064   .345769
   8.83413   8.83413      1.00  2.201754   .340309
   8.83401   8.83401      1.00  2.220184   .344419
   8.83390   8.83390      1.00  2.217724   .343359
   8.83379   8.83379      1.00  2.218854   .343849
   8.83368   8.83368      1.00  2.217264   .343909
   8.83355   8.83355      1.00  2.220274   .343379
   8.83344   8.83344      1.00  2.219594   .344439
   8.83333   8.83333      1.00  2.217504   .344499
   8.83321   8.83321      1.00  2.219274   .345649
   8.83309   8.83309      1.00  2.217944   .344229
   8.83298   8.83298      1.00  2.220624   .344919
   8.83287   8.83287      1.00  2.216284   .345439
   8.83275   8.83275      1.00  2.216904   .344659
   8.83264   8.83264      1.00  2.216924   .344479
   8.83252   8.83252      1.00  2.202824   .341699
   8.83241   8.83241      1.00  2.218334   .345659
   8.83229   8.83229      1.00  2.214124   .346269
   8.83218   8.83218      1.00  2.214884   .346379
   8.83207   8.83207      1.00  2.217704   .345419
   8.83197   8.83197      1.00  2.216064   .344979
   8.83185   8.83185      1.00  2.216194   .346059
   8.83174   8.83174      1.00  2.217434   .346239
   8.83163   8.83163      1.00  2.214384   .346039
   8.83152   8.83152      1.00  2.217174   .346509
   8.83141   8.83141      1.00  2.218914   .348709
   8.83129   8.83129      1.00  2.217284   .349429
   8.83119   8.83119      1.00  2.217364   .350719
   8.83108   8.83108      1.00  2.215394   .351899
   8.83096   8.83096      1.00  2.201294   .347999
   8.83085   8.83085      1.00  2.215684   .351019
   8.83074   8.83074      1.00  2.217034   .350979
   8.83062   8.83062      1.00  2.215974   .350919
   8.83050   8.83050      1.00  2.214464   .349739
   8.83038   8.83038      1.00  2.215814   .350419
   8.83027   8.83027      1.00  2.217114   .351729
   8.83014   8.83014      1.00  2.216164   .352649
   8.83002   8.83002      1.00  2.217974   .352439
   8.82991   8.82991      1.00  2.214844   .353369
   8.82979   8.82979      1.00  2.214364   .351829
   8.82968   8.82968      1.00  2.214484   .351829
   8.82955   8.82955      1.00  2.211824   .352889
   8.82944   8.82944      1.00  2.207484   .351269
   8.82933   8.82933      1.00  2.211034   .352079
   8.82923   8.82923      1.00  2.217334   .352069
   8.82911   8.82911      1.00  2.216594   .352709
   8.82899   8.82899      1.00  2.216874   .352289
   8.82888   8.82888      1.00  2.218444   .351519
   8.82878   8.82878      1.00  2.215654   .351929
   8.82867   8.82867      1.00  2.216774   .351639
   8.82855   8.82855      1.00  2.213654   .353889
   8.82845   8.82845      1.00  2.214234   .353469
   8.82835   8.82835      1.00  2.216154   .354919
   8.82823   8.82823      1.00  2.213584   .353319
   8.82811   8.82811      1.00  2.215814   .354299
   8.82800   8.82800      1.00  2.215124   .352219
   8.82790   8.82790      1.00  2.203494   .350649
   8.82778   8.82778      1.00  2.215664   .352249
   8.82766   8.82766      1.00  2.217114   .352249
   8.82756   8.82756      1.00  2.215174   .350809
   8.82745   8.82745      1.00  2.213124   .352589
   8.82734   8.82734      1.00  2.213984   .352979
   8.82723   8.82723      1.00  2.214654   .355289
   8.82712   8.82712      1.00  2.215494   .356519
   8.82701   8.82701      1.00  2.216674   .355899
   8.82690   8.82690      1.00  2.214304   .356609
   8.82679   8.82679      1.00  2.218864   .356629
   8.82668   8.82668      1.00  2.216144   .359249
   8.82658   8.82658      1.00  2.216604   .355339
   8.82648   8.82648      1.00  2.215674   .354629
   8.82637   8.82637      1.00  2.207464   .354569
   8.82627   8.82627      1.00  2.213504   .356009
   8.82617   8.82617      1.00  2.213334   .355229
   8.82606   8.82606      1.00  2.214494   .356039
   8.82595   8.82595      1.00  2.212804   .356599
   8.82585   8.82585      1.00  2.216684   .355879
   8.82575   8.82575      1.00  2.214754   .355059
   8.82564   8.82564      1.00  2.212814   .356299
   8.82554   8.82554      1.00  2.214824   .353649
   8.82545   8.82545      1.00  2.211534   .353909
   8.82534   8.82534      1.00  2.214434   .355949
   8.82524   8.82524      1.00  2.217774   .358769
   8.82513   8.82513      1.00  2.211304   .356929
   8.82503   8.82503      1.00  2.207574   .357789
   8.82492   8.82492      1.00  2.208554   .356339
   8.82481   8.82481      1.00  2.215454   .357289
   8.82471   8.82471      1.00  2.217074   .355509
   8.82461   8.82461      1.00  2.215674   .355279
   8.82450   8.82450      1.00  2.215604   .354889
   8.82439   8.82439      1.00  2.212444   .353649
   8.82428   8.82428      1.00  2.214674   .354049
   8.82417   8.82417      1.00  2.213324   .353769
   8.82405   8.82405      1.00  2.213614   .355059
   8.82392   8.82392      1.00  2.211274   .353879
   8.82381   8.82381      1.00  2.211574   .353529
   8.82371   8.82371      1.00  2.210554   .354069
   8.82359   8.82359      1.00  2.213904   .356039
   8.82347   8.82347      1.00  2.200204   .356749
   8.82335   8.82335      1.00  2.210914   .357489
   8.82324   8.82324      1.00  2.212254   .356039
   8.82312   8.82312      1.00  2.212174   .356369
   8.82300   8.82300      1.00  2.214254   .354549
   8.82289   8.82289      1.00  2.212594   .355029
   8.82277   8.82277      1.00  2.213484   .355609
   8.82266   8.82266      1.00  2.209064   .356389
   8.82255   8.82255      1.00  2.210624   .358049
   8.82243   8.82243      1.00  2.213324   .356379
   8.82232   8.82232      1.00  2.211184   .358019
   8.82221   8.82221      1.00  2.212734   .356379
   8.82210   8.82210      1.00  2.213424   .355899
   8.82198   8.82198      1.00  2.212804   .355729
   8.82188   8.82188      1.00  2.209664   .354199
   8.82177   8.82177      1.00  2.198444   .353799
   8.82166   8.82166      1.00  2.208134   .355579
   8.82155   8.82155      1.00  2.209364   .356029
   8.82144   8.82144      1.00  2.211184   .355859
   8.82133   8.82133      1.00  2.209504   .355839
   8.82121   8.82121      1.00  2.209364   .355289
   8.82109   8.82109      1.00  2.211794   .356609
   8.82099   8.82099      1.00  2.212264   .358179
   8.82087   8.82087      1.00  2.212474   .357309
   8.82075   8.82075      1.00  2.212034   .355959
   8.82064   8.82064      1.00  2.209744   .357109
   8.82052   8.82052      1.00  2.209614   .354569
   8.82040   8.82040      1.00  2.208814   .354549
   8.82028   8.82028      1.00  2.207924   .354669
   8.82016   8.82016      1.00  2.206104   .354369
   8.82005   8.82005      1.00  2.203724   .355269
   8.81994   8.81994      1.00  2.210374   .355629
   8.81982   8.81982      1.00  2.213194   .357869
   8.81969   8.81969      1.00  2.208274   .356319
   8.81958   8.81958      1.00  2.211134   .356799
   8.81947   8.81947      1.00  2.209514   .356749
   8.81935   8.81935      1.00  2.208924   .356769
   8.81923   8.81923      1.00  2.208474   .355989
   8.81911   8.81911      1.00  2.208844   .356659
   8.81901   8.81901      1.00  2.206064   .356889
   8.81890   8.81890      1.00  2.207664   .354709
   8.81879   8.81879      1.00  2.210774   .355749
   8.81867   8.81867      1.00  2.209934   .356529
   8.81857   8.81857      1.00  2.210024   .356709
   8.81846   8.81846      1.00  2.201144   .357989
   8.81834   8.81834      1.00  2.208234   .356859
   8.81823   8.81823      1.00  2.209964   .354249
   8.81813   8.81813      1.00  2.207764   .354699
   8.81800   8.81800      1.00  2.208974   .354999
   8.81789   8.81789      1.00  2.206004   .355239
   8.81779   8.81779      1.00  2.208444   .357059
   8.81768   8.81768      1.00  2.208074   .357119
   8.81757   8.81757      1.00  2.205494   .355089
   8.81746   8.81746      1.00  2.210924   .355899
   8.81735   8.81735      1.00  2.208014   .357659
   8.81728   8.81728      1.00  2.207634   .359059
