# Supplementary material for: Direct Observation of Palladium Leaching from Pd/C by a Simple Method: X-ray Absorption Spectroscopy of Heterogeneous Mixtures
Source: ACS Omega. 2023 Jun 7;8(24):21787–92. doi: 10.1021/acsomega.3c01343 (PMC10286095; doi:10.1021/acsomega.3c01343)
Supplement: Supplementary file 2 — ao3c01343_si_002.zip [file ao3c01343_si_002.zip › Figure 7,8/22_RK_AirOx_25C_05N_slow_HCl_30min_52.qd]

  9809     KEK-PF   NW10A
 _slow_HCl_30min 20.12.12 7:17: - 20.12.12 7:18: Serial#KEKPF-NW10A_047972
 22_RK_AirOx_25C_05N_slow_HCl_30min                                              
 Ring :   6.5 GeV    49.9 mA -   49.9 mA
 Mono :   Si(311)       D=  1.63747 A    Initial angle=  9.00022 deg
 NW10A     Transmission( 2)   Repetition= 52     Points= 1654
 Param file : QXAFS(SYNC)     angle axis (*)     Block =    1

 Block      Init-Ang  Final-Ang     Step/deg     Time/s       Num
     1        9.00022   8.81729          ***       1.00      1654
 Ortec(-1)     NDCH = 3
  Angle(c)  Angle(o)    time/s         2         3
      Mode         0         0         1         2
    Offset         0         0    .00492    .00311
   9.00022   9.00022      1.00  2.289614  2.020019
   9.00013   9.00013      1.00  2.295574  2.027729
   9.00002   9.00002      1.00  2.297404  2.026519
   8.99991   8.99991      1.00  2.304084  2.033459
   8.99980   8.99980      1.00  2.305154  2.035739
   8.99968   8.99968      1.00  2.305314  2.035729
   8.99956   8.99956      1.00  2.304694  2.036229
   8.99944   8.99944      1.00  2.304094  2.032869
   8.99934   8.99934      1.00  2.305844  2.031599
   8.99924   8.99924      1.00  2.306944  2.036259
   8.99912   8.99912      1.00  2.309324  2.036809
   8.99901   8.99901      1.00  2.304024  2.035209
   8.99891   8.99891      1.00  2.295714  2.026709
   8.99880   8.99880      1.00  2.304424  2.034859
   8.99868   8.99868      1.00  2.306284  2.037519
   8.99857   8.99857      1.00  2.306804  2.038099
   8.99847   8.99847      1.00  2.306544  2.035989
   8.99836   8.99836      1.00  2.306874  2.037219
   8.99825   8.99825      1.00  2.306944  2.035669
   8.99814   8.99814      1.00  2.308504  2.037799
   8.99803   8.99803      1.00  2.306674  2.035109
   8.99792   8.99792      1.00  2.309954  2.039799
   8.99782   8.99782      1.00  2.307944  2.036259
   8.99771   8.99771      1.00  2.306024  2.037249
   8.99760   8.99760      1.00  2.308204  2.042029
   8.99750   8.99750      1.00  2.305604  2.038219
   8.99738   8.99738      1.00  2.306794  2.042379
   8.99727   8.99727      1.00  2.293754  2.027179
   8.99716   8.99716      1.00  2.306354  2.040839
   8.99706   8.99706      1.00  2.308054  2.043169
   8.99695   8.99695      1.00  2.306024  2.042429
   8.99684   8.99684      1.00  2.306974  2.044999
   8.99674   8.99674      1.00  2.306614  2.044129
   8.99663   8.99663      1.00  2.304424  2.040769
   8.99652   8.99652      1.00  2.305264  2.040489
   8.99641   8.99641      1.00  2.304724  2.041959
   8.99631   8.99631      1.00  2.307614  2.046459
   8.99621   8.99621      1.00  2.307474  2.044669
   8.99611   8.99611      1.00  2.306044  2.041729
   8.99600   8.99600      1.00  2.304724  2.042599
   8.99590   8.99590      1.00  2.294864  2.034349
   8.99580   8.99580      1.00  2.308294  2.049079
   8.99570   8.99570      1.00  2.306684  2.051079
   8.99560   8.99560      1.00  2.305834  2.049039
   8.99550   8.99550      1.00  2.308484  2.052339
   8.99540   8.99540      1.00  2.305524  2.054549
   8.99529   8.99529      1.00  2.306444  2.055099
   8.99519   8.99519      1.00  2.307574  2.055039
   8.99509   8.99509      1.00  2.307004  2.057129
   8.99499   8.99499      1.00  2.307484  2.052079
   8.99488   8.99488      1.00  2.306384  2.049719
   8.99478   8.99478      1.00  2.302464  2.045279
   8.99467   8.99467      1.00  2.303644  2.043139
   8.99456   8.99456      1.00  2.288504  2.030619
   8.99446   8.99446      1.00  2.303394  2.043389
   8.99435   8.99435      1.00  2.307684  2.046679
   8.99424   8.99424      1.00  2.306754  2.045179
   8.99413   8.99413      1.00  2.306204  2.048209
   8.99402   8.99402      1.00  2.302814  2.044469
   8.99390   8.99390      1.00  2.306734  2.045519
   8.99379   8.99379      1.00  2.307704  2.048979
   8.99368   8.99368      1.00  2.305634  2.049099
   8.99356   8.99356      1.00  2.301844  2.045519
   8.99345   8.99345      1.00  2.303394  2.045729
   8.99334   8.99334      1.00  2.304144  2.046459
   8.99322   8.99322      1.00  2.306704  2.050819
   8.99310   8.99310      1.00  2.303544  2.048399
   8.99298   8.99298      1.00  2.293164  2.038839
   8.99288   8.99288      1.00  2.303634  2.050189
   8.99277   8.99277      1.00  2.305304  2.050349
   8.99264   8.99264      1.00  2.302864  2.052439
   8.99253   8.99253      1.00  2.305424  2.050019
   8.99244   8.99244      1.00  2.305554  2.052219
   8.99233   8.99233      1.00  2.303164  2.049039
   8.99221   8.99221      1.00  2.304254  2.050399
   8.99210   8.99210      1.00  2.303844  2.050179
   8.99199   8.99199      1.00  2.300924  2.048569
   8.99188   8.99188      1.00  2.303734  2.049699
   8.99177   8.99177      1.00  2.305584  2.053849
   8.99166   8.99166      1.00  2.305814  2.052939
   8.99156   8.99156      1.00  2.304124  2.054079
   8.99145   8.99145      1.00  2.291644  2.039879
   8.99133   8.99133      1.00  2.303954  2.052949
   8.99122   8.99122      1.00  2.304674  2.054829
   8.99112   8.99112      1.00  2.299214  2.051359
   8.99101   8.99101      1.00  2.304194  2.053809
   8.99089   8.99089      1.00  2.300914  2.051009
   8.99077   8.99077      1.00  2.303454  2.049799
   8.99066   8.99066      1.00  2.306214  2.054409
   8.99055   8.99055      1.00  2.301654  2.052289
   8.99043   8.99043      1.00  2.300604  2.048089
   8.99031   8.99031      1.00  2.302264  2.052669
   8.99019   8.99019      1.00  2.300194  2.050639
   8.99008   8.99008      1.00  2.303734  2.056529
   8.98996   8.98996      1.00  2.305144  2.055909
   8.98984   8.98984      1.00  2.288174  2.041369
   8.98973   8.98973      1.00  2.305144  2.057109
   8.98961   8.98961      1.00  2.303034  2.054069
   8.98949   8.98949      1.00  2.302274  2.052909
   8.98937   8.98937      1.00  2.302164  2.056389
   8.98927   8.98927      1.00  2.303364  2.060389
   8.98917   8.98917      1.00  2.304704  2.062389
   8.98904   8.98904      1.00  2.303294  2.059119
   8.98893   8.98893      1.00  2.302654  2.060369
   8.98882   8.98882      1.00  2.302714  2.059189
   8.98871   8.98871      1.00  2.296834  2.057319
   8.98860   8.98860      1.00  2.300854  2.056679
   8.98848   8.98848      1.00  2.303094  2.058169
   8.98837   8.98837      1.00  2.299644  2.055469
   8.98827   8.98827      1.00  2.288584  2.044059
   8.98816   8.98816      1.00  2.301224  2.056649
   8.98804   8.98804      1.00  2.303544  2.059979
   8.98794   8.98794      1.00  2.303764  2.058889
   8.98783   8.98783      1.00  2.303184  2.056639
   8.98772   8.98772      1.00  2.301694  2.058309
   8.98761   8.98761      1.00  2.302974  2.058589
   8.98750   8.98750      1.00  2.302424  2.058029
   8.98739   8.98739      1.00  2.304444  2.060309
   8.98728   8.98728      1.00  2.299944  2.055799
   8.98717   8.98717      1.00  2.300654  2.059819
   8.98706   8.98706      1.00  2.301604  2.057299
   8.98696   8.98696      1.00  2.302184  2.058139
   8.98685   8.98685      1.00  2.295724  2.055079
   8.98673   8.98673      1.00  2.297474  2.054329
   8.98663   8.98663      1.00  2.302154  2.059099
   8.98653   8.98653      1.00  2.300994  2.061419
   8.98642   8.98642      1.00  2.301234  2.062999
   8.98631   8.98631      1.00  2.298414  2.056479
   8.98621   8.98621      1.00  2.299464  2.056839
   8.98611   8.98611      1.00  2.301204  2.063919
   8.98600   8.98600      1.00  2.300444  2.062039
   8.98590   8.98590      1.00  2.300744  2.061829
   8.98580   8.98580      1.00  2.301024  2.063389
   8.98570   8.98570      1.00  2.301264  2.062819
   8.98560   8.98560      1.00  2.300684  2.060339
   8.98549   8.98549      1.00  2.298954  2.061249
   8.98539   8.98539      1.00  2.286894  2.051869
   8.98529   8.98529      1.00  2.299524  2.061619
   8.98518   8.98518      1.00  2.301974  2.064169
   8.98508   8.98508      1.00  2.301114  2.063019
   8.98497   8.98497      1.00  2.299264  2.063229
   8.98487   8.98487      1.00  2.299414  2.063109
   8.98476   8.98476      1.00  2.302554  2.065039
   8.98466   8.98466      1.00  2.300014  2.064479
   8.98455   8.98455      1.00  2.302034  2.065849
   8.98444   8.98444      1.00  2.298544  2.060859
   8.98432   8.98432      1.00  2.296644  2.062449
   8.98421   8.98421      1.00  2.297604  2.064659
   8.98410   8.98410      1.00  2.298064  2.068429
   8.98400   8.98400      1.00  2.298204  2.066729
   8.98388   8.98388      1.00  2.282854  2.054729
   8.98376   8.98376      1.00  2.297784  2.065239
   8.98365   8.98365      1.00  2.300954  2.070549
   8.98353   8.98353      1.00  2.300664  2.065829
   8.98341   8.98341      1.00  2.301274  2.068579
   8.98330   8.98330      1.00  2.302394  2.070019
   8.98318   8.98318      1.00  2.299564  2.067399
   8.98307   8.98307      1.00  2.298444  2.064469
   8.98295   8.98295      1.00  2.298214  2.065879
   8.98283   8.98283      1.00  2.298194  2.064459
   8.98272   8.98272      1.00  2.300424  2.069629
   8.98261   8.98261      1.00  2.300074  2.068929
   8.98250   8.98250      1.00  2.300844  2.068759
   8.98238   8.98238      1.00  2.298514  2.068209
   8.98228   8.98228      1.00  2.284564  2.054189
   8.98217   8.98217      1.00  2.297994  2.068039
   8.98205   8.98205      1.00  2.297744  2.066429
   8.98193   8.98193      1.00  2.300424  2.069259
   8.98183   8.98183      1.00  2.296564  2.068089
   8.98172   8.98172      1.00  2.297844  2.070049
   8.98161   8.98161      1.00  2.299314  2.067979
   8.98150   8.98150      1.00  2.301044  2.071769
   8.98140   8.98140      1.00  2.298794  2.070839
   8.98129   8.98129      1.00  2.297644  2.070749
   8.98117   8.98117      1.00  2.301304  2.074849
   8.98105   8.98105      1.00  2.296774  2.068689
   8.98094   8.98094      1.00  2.298284  2.071309
   8.98083   8.98083      1.00  2.296234  2.069229
   8.98071   8.98071      1.00  2.286404  2.059489
   8.98059   8.98059      1.00  2.299674  2.071799
   8.98048   8.98048      1.00  2.298024  2.071209
   8.98036   8.98036      1.00  2.299614  2.070509
   8.98024   8.98024      1.00  2.298844  2.069569
   8.98012   8.98012      1.00  2.298734  2.072849
   8.98001   8.98001      1.00  2.298084  2.070819
   8.97989   8.97989      1.00  2.297444  2.069289
   8.97977   8.97977      1.00  2.299694  2.072829
   8.97965   8.97965      1.00  2.300794  2.074449
   8.97954   8.97954      1.00  2.296504  2.072619
   8.97943   8.97943      1.00  2.299234  2.077389
   8.97931   8.97931      1.00  2.299184  2.076959
   8.97919   8.97919      1.00  2.298674  2.074619
   8.97908   8.97908      1.00  2.288314  2.067879
   8.97898   8.97898      1.00  2.295734  2.071539
   8.97886   8.97886      1.00  2.302154  2.081909
   8.97875   8.97875      1.00  2.297594  2.077469
   8.97865   8.97865      1.00  2.295374  2.074659
   8.97853   8.97853      1.00  2.299654  2.078579
   8.97842   8.97842      1.00  2.295124  2.075809
   8.97831   8.97831      1.00  2.297454  2.076139
   8.97820   8.97820      1.00  2.297934  2.077869
   8.97810   8.97810      1.00  2.295614  2.075829
   8.97798   8.97798      1.00  2.298344  2.074539
   8.97787   8.97787      1.00  2.297844  2.073829
   8.97776   8.97776      1.00  2.296774  2.078919
   8.97765   8.97765      1.00  2.299994  2.079549
   8.97754   8.97754      1.00  2.283044  2.063709
   8.97742   8.97742      1.00  2.295504  2.075209
   8.97732   8.97732      1.00  2.297664  2.075949
   8.97721   8.97721      1.00  2.298324  2.080369
   8.97710   8.97710      1.00  2.295664  2.077189
   8.97699   8.97699      1.00  2.297404  2.079539
   8.97689   8.97689      1.00  2.297734  2.077739
   8.97678   8.97678      1.00  2.294294  2.076899
   8.97667   8.97667      1.00  2.297434  2.080719
   8.97656   8.97656      1.00  2.295564  2.084449
   8.97646   8.97646      1.00  2.294944  2.080249
   8.97635   8.97635      1.00  2.296794  2.080119
   8.97625   8.97625      1.00  2.295824  2.080519
   8.97614   8.97614      1.00  2.292994  2.079769
   8.97604   8.97604      1.00  2.282304  2.069199
   8.97594   8.97594      1.00  2.294354  2.081019
   8.97583   8.97583      1.00  2.294444  2.078769
   8.97573   8.97573      1.00  2.297514  2.081559
   8.97563   8.97563      1.00  2.293244  2.076299
   8.97553   8.97553      1.00  2.297194  2.083739
   8.97542   8.97542      1.00  2.295594  2.079989
   8.97532   8.97532      1.00  2.298014  2.081809
   8.97521   8.97521      1.00  2.296114  2.081979
   8.97512   8.97512      1.00  2.293244  2.080569
   8.97502   8.97502      1.00  2.294104  2.080429
   8.97490   8.97490      1.00  2.294644  2.078899
   8.97480   8.97480      1.00  2.296694  2.081439
   8.97470   8.97470      1.00  2.281624  2.067959
   8.97459   8.97459      1.00  2.293784  2.081479
   8.97448   8.97448      1.00  2.295134  2.083489
   8.97437   8.97437      1.00  2.292974  2.080449
   8.97425   8.97425      1.00  2.294524  2.080699
   8.97414   8.97414      1.00  2.293714  2.076749
   8.97402   8.97402      1.00  2.293764  2.080889
   8.97391   8.97391      1.00  2.294914  2.081249
   8.97380   8.97380      1.00  2.289834  2.073699
   8.97368   8.97368      1.00  2.289714  2.076419
   8.97356   8.97356      1.00  2.294104  2.079759
   8.97345   8.97345      1.00  2.295024  2.081049
   8.97334   8.97334      1.00  2.294774  2.081449
   8.97322   8.97322      1.00  2.285954  2.072039
   8.97309   8.97309      1.00  2.292664  2.080099
   8.97298   8.97298      1.00  2.293304  2.082559
   8.97288   8.97288      1.00  2.292114  2.080909
   8.97276   8.97276      1.00  2.295094  2.085719
   8.97265   8.97265      1.00  2.294574  2.083509
   8.97254   8.97254      1.00  2.293134  2.085469
   8.97243   8.97243      1.00  2.293194  2.079719
   8.97231   8.97231      1.00  2.291004  2.083269
   8.97220   8.97220      1.00  2.292634  2.080749
   8.97209   8.97209      1.00  2.292664  2.079909
   8.97198   8.97198      1.00  2.292404  2.083839
   8.97186   8.97186      1.00  2.292934  2.083359
   8.97175   8.97175      1.00  2.292804  2.081099
   8.97165   8.97165      1.00  2.276544  2.067949
   8.97154   8.97154      1.00  2.291024  2.083309
   8.97143   8.97143      1.00  2.293404  2.083069
   8.97132   8.97132      1.00  2.291604  2.080749
   8.97121   8.97121      1.00  2.292894  2.082819
   8.97109   8.97109      1.00  2.291654  2.080339
   8.97097   8.97097      1.00  2.291614  2.082829
   8.97086   8.97086      1.00  2.293344  2.086209
   8.97075   8.97075      1.00  2.291234  2.085969
   8.97063   8.97063      1.00  2.293024  2.088519
   8.97052   8.97052      1.00  2.293514  2.086669
   8.97040   8.97040      1.00  2.291644  2.089599
   8.97029   8.97029      1.00  2.290624  2.083759
   8.97017   8.97017      1.00  2.276854  2.072459
   8.97005   8.97005      1.00  2.294274  2.090499
   8.96992   8.96992      1.00  2.290674  2.088099
   8.96981   8.96981      1.00  2.290684  2.088459
   8.96969   8.96969      1.00  2.293654  2.088479
   8.96958   8.96958      1.00  2.291824  2.087879
   8.96946   8.96946      1.00  2.290354  2.083169
   8.96935   8.96935      1.00  2.291454  2.086979
   8.96924   8.96924      1.00  2.288684  2.085659
   8.96912   8.96912      1.00  2.292154  2.085289
   8.96901   8.96901      1.00  2.291174  2.088109
   8.96890   8.96890      1.00  2.291674  2.083589
   8.96879   8.96879      1.00  2.291214  2.086809
   8.96868   8.96868      1.00  2.276314  2.072399
   8.96856   8.96856      1.00  2.288404  2.082609
   8.96846   8.96846      1.00  2.292274  2.087019
   8.96835   8.96835      1.00  2.290984  2.087849
   8.96824   8.96824      1.00  2.290634  2.086299
   8.96813   8.96813      1.00  2.292134  2.090289
   8.96803   8.96803      1.00  2.288844  2.085409
   8.96792   8.96792      1.00  2.291414  2.091009
   8.96781   8.96781      1.00  2.289954  2.086759
   8.96769   8.96769      1.00  2.287244  2.084879
   8.96758   8.96758      1.00  2.290664  2.088899
   8.96747   8.96747      1.00  2.290274  2.089889
   8.96736   8.96736      1.00  2.289364  2.087049
   8.96725   8.96725      1.00  2.286734  2.089679
   8.96714   8.96714      1.00  2.284604  2.086149
   8.96704   8.96704      1.00  2.291014  2.087889
   8.96693   8.96693      1.00  2.291174  2.087799
   8.96682   8.96682      1.00  2.292154  2.090389
   8.96671   8.96671      1.00  2.292094  2.091959
   8.96661   8.96661      1.00  2.290554  2.085999
   8.96650   8.96650      1.00  2.287664  2.088629
   8.96639   8.96639      1.00  2.292364  2.091059
   8.96629   8.96629      1.00  2.289094  2.084479
   8.96619   8.96619      1.00  2.291104  2.089129
   8.96608   8.96608      1.00  2.290414  2.091919
   8.96598   8.96598      1.00  2.287714  2.091239
   8.96588   8.96588      1.00  2.289894  2.092569
   8.96578   8.96578      1.00  2.277224  2.075629
   8.96567   8.96567      1.00  2.289884  2.091439
   8.96557   8.96557      1.00  2.288734  2.091799
   8.96547   8.96547      1.00  2.288384  2.092709
   8.96537   8.96537      1.00  2.288184  2.086249
   8.96526   8.96526      1.00  2.291344  2.090449
   8.96515   8.96515      1.00  2.290764  2.089519
   8.96505   8.96505      1.00  2.289814  2.088639
   8.96495   8.96495      1.00  2.291914  2.091129
   8.96485   8.96485      1.00  2.286874  2.089409
   8.96474   8.96474      1.00  2.291894  2.092339
   8.96464   8.96464      1.00  2.291424  2.091829
   8.96452   8.96452      1.00  2.288654  2.090959
   8.96441   8.96441      1.00  2.289824  2.088249
   8.96429   8.96429      1.00  2.281204  2.079869
   8.96419   8.96419      1.00  2.288434  2.088199
   8.96408   8.96408      1.00  2.291534  2.090439
   8.96396   8.96396      1.00  2.289184  2.091729
   8.96385   8.96385      1.00  2.286634  2.092039
   8.96374   8.96374      1.00  2.291874  2.097069
   8.96363   8.96363      1.00  2.288804  2.092129
   8.96350   8.96350      1.00  2.287834  2.092259
   8.96339   8.96339      1.00  2.290204  2.094799
   8.96327   8.96327      1.00  2.282474  2.085979
   8.96315   8.96315      1.00  2.289404  2.094949
   8.96304   8.96304      1.00  2.289504  2.095429
   8.96292   8.96292      1.00  2.291694  2.099749
   8.96281   8.96281      1.00  2.290154  2.095519
   8.96270   8.96270      1.00  2.276374  2.085249
   8.96258   8.96258      1.00  2.289634  2.096129
   8.96246   8.96246      1.00  2.287414  2.095419
   8.96236   8.96236      1.00  2.290744  2.098979
   8.96225   8.96225      1.00  2.287434  2.093789
   8.96213   8.96213      1.00  2.289664  2.097729
   8.96202   8.96202      1.00  2.288644  2.098809
   8.96191   8.96191      1.00  2.287964  2.096759
   8.96181   8.96181      1.00  2.287774  2.093979
   8.96170   8.96170      1.00  2.286944  2.094029
   8.96158   8.96158      1.00  2.286514  2.096179
   8.96148   8.96148      1.00  2.285064  2.092649
   8.96137   8.96137      1.00  2.288134  2.094259
   8.96125   8.96125      1.00  2.269464  2.078969
   8.96113   8.96113      1.00  2.288024  2.093929
   8.96102   8.96102      1.00  2.286424  2.093889
   8.96091   8.96091      1.00  2.284964  2.095359
   8.96079   8.96079      1.00  2.288584  2.096309
   8.96067   8.96067      1.00  2.285614  2.095399
   8.96056   8.96056      1.00  2.288334  2.096159
   8.96045   8.96045      1.00  2.289984  2.097769
   8.96033   8.96033      1.00  2.286794  2.093089
   8.96021   8.96021      1.00  2.284374  2.093919
   8.96009   8.96009      1.00  2.286694  2.099539
   8.95998   8.95998      1.00  2.286764  2.096039
   8.95985   8.95985      1.00  2.287464  2.093739
   8.95973   8.95973      1.00  2.287644  2.093609
   8.95962   8.95962      1.00  2.274674  2.081699
   8.95951   8.95951      1.00  2.286564  2.091019
   8.95940   8.95940      1.00  2.286894  2.085949
   8.95928   8.95928      1.00  2.282954  2.086239
   8.95917   8.95917      1.00  2.285214  2.086959
   8.95906   8.95906      1.00  2.285104  2.088939
   8.95894   8.95894      1.00  2.282544  2.086309
   8.95883   8.95883      1.00  2.286234  2.092089
   8.95872   8.95872      1.00  2.284674  2.086499
   8.95861   8.95861      1.00  2.287544  2.089639
   8.95849   8.95849      1.00  2.287014  2.088189
   8.95839   8.95839      1.00  2.283654  2.085829
   8.95829   8.95829      1.00  2.285504  2.086859
   8.95818   8.95818      1.00  2.273964  2.079809
   8.95806   8.95806      1.00  2.283584  2.094349
   8.95795   8.95795      1.00  2.286714  2.098089
   8.95784   8.95784      1.00  2.284774  2.090849
   8.95773   8.95773      1.00  2.283594  2.090069
   8.95761   8.95761      1.00  2.286954  2.096539
   8.95750   8.95750      1.00  2.282934  2.086299
   8.95739   8.95739      1.00  2.285884  2.091929
   8.95728   8.95728      1.00  2.285614  2.093109
   8.95717   8.95717      1.00  2.278194  2.086909
   8.95706   8.95706      1.00  2.281004  2.087109
   8.95696   8.95696      1.00  2.284984  2.091389
   8.95685   8.95685      1.00  2.281704  2.088629
   8.95675   8.95675      1.00  2.270654  2.080169
   8.95663   8.95663      1.00  2.281534  2.088569
   8.95653   8.95653      1.00  2.281734  2.082439
   8.95642   8.95642      1.00  2.284924  2.087979
   8.95632   8.95632      1.00  2.285964  2.086179
   8.95621   8.95621      1.00  2.283454  2.085459
   8.95611   8.95611      1.00  2.284164  2.086879
   8.95601   8.95601      1.00  2.282054  2.083259
   8.95591   8.95591      1.00  2.282974  2.082009
   8.95580   8.95580      1.00  2.283144  2.084489
   8.95570   8.95570      1.00  2.282044  2.083959
   8.95559   8.95559      1.00  2.285934  2.088499
   8.95548   8.95548      1.00  2.281364  2.082939
   8.95538   8.95538      1.00  2.285294  2.087299
   8.95529   8.95529      1.00  2.282514  2.084219
   8.95519   8.95519      1.00  2.269074  2.073999
   8.95508   8.95508      1.00  2.282724  2.086899
   8.95498   8.95498      1.00  2.281774  2.083149
   8.95488   8.95488      1.00  2.281214  2.079749
   8.95477   8.95477      1.00  2.280244  2.081009
   8.95466   8.95466      1.00  2.280514  2.077809
   8.95455   8.95455      1.00  2.284264  2.084729
   8.95444   8.95444      1.00  2.282704  2.082149
   8.95433   8.95433      1.00  2.285454  2.083089
   8.95422   8.95422      1.00  2.283304  2.082509
   8.95410   8.95410      1.00  2.279794  2.079479
   8.95399   8.95399      1.00  2.282174  2.081269
   8.95388   8.95388      1.00  2.282414  2.082659
   8.95376   8.95376      1.00  2.281084  2.080459
   8.95364   8.95364      1.00  2.277344  2.074109
   8.95353   8.95353      1.00  2.270344  2.067859
   8.95342   8.95342      1.00  2.279134  2.080799
   8.95330   8.95330      1.00  2.282904  2.083719
   8.95318   8.95318      1.00  2.282424  2.078049
   8.95307   8.95307      1.00  2.279784  2.078999
   8.95296   8.95296      1.00  2.285164  2.080369
   8.95283   8.95283      1.00  2.278204  2.074779
   8.95272   8.95272      1.00  2.280904  2.078539
   8.95261   8.95261      1.00  2.279904  2.075349
   8.95251   8.95251      1.00  2.284404  2.078849
   8.95239   8.95239      1.00  2.279594  2.077519
   8.95227   8.95227      1.00  2.279364  2.075089
   8.95216   8.95216      1.00  2.282684  2.076969
   8.95205   8.95205      1.00  2.278064  2.072049
   8.95194   8.95194      1.00  2.281234  2.071589
   8.95183   8.95183      1.00  2.271734  2.063559
   8.95172   8.95172      1.00  2.282534  2.076149
   8.95162   8.95162      1.00  2.281484  2.074309
   8.95150   8.95150      1.00  2.281874  2.074729
   8.95139   8.95139      1.00  2.282364  2.075699
   8.95128   8.95128      1.00  2.275774  2.067919
   8.95117   8.95117      1.00  2.279294  2.073699
   8.95105   8.95105      1.00  2.281834  2.072589
   8.95094   8.95094      1.00  2.277804  2.070339
   8.95082   8.95082      1.00  2.278874  2.069549
   8.95071   8.95071      1.00  2.278374  2.070959
   8.95059   8.95059      1.00  2.278164  2.070089
   8.95047   8.95047      1.00  2.281514  2.071449
   8.95036   8.95036      1.00  2.277674  2.069759
   8.95025   8.95025      1.00  2.268454  2.057169
   8.95013   8.95013      1.00  2.276224  2.064599
   8.95001   8.95001      1.00  2.279224  2.068259
   8.94989   8.94989      1.00  2.280414  2.069199
   8.94977   8.94977      1.00  2.278614  2.064809
   8.94965   8.94965      1.00  2.278684  2.061259
   8.94953   8.94953      1.00  2.281014  2.066309
   8.94942   8.94942      1.00  2.282134  2.067579
   8.94932   8.94932      1.00  2.281634  2.063169
   8.94921   8.94921      1.00  2.276834  2.061329
   8.94909   8.94909      1.00  2.277964  2.063829
   8.94898   8.94898      1.00  2.280394  2.062829
   8.94887   8.94887      1.00  2.280184  2.059679
   8.94875   8.94875      1.00  2.276504  2.053969
   8.94864   8.94864      1.00  2.262614  2.039969
   8.94854   8.94854      1.00  2.276744  2.054199
   8.94843   8.94843      1.00  2.279174  2.056789
   8.94831   8.94831      1.00  2.281274  2.056839
   8.94820   8.94820      1.00  2.280174  2.054119
   8.94809   8.94809      1.00  2.281434  2.056519
   8.94798   8.94798      1.00  2.279384  2.050299
   8.94787   8.94787      1.00  2.279684  2.055039
   8.94776   8.94776      1.00  2.279174  2.055209
   8.94765   8.94765      1.00  2.278834  2.054609
   8.94754   8.94754      1.00  2.281704  2.053139
   8.94743   8.94743      1.00  2.281434  2.053379
   8.94732   8.94732      1.00  2.277094  2.045969
   8.94722   8.94722      1.00  2.275734  2.041369
   8.94710   8.94710      1.00  2.270014  2.036859
   8.94699   8.94699      1.00  2.279524  2.039489
   8.94688   8.94688      1.00  2.280614  2.042379
   8.94677   8.94677      1.00  2.277094  2.040709
   8.94667   8.94667      1.00  2.278584  2.043979
   8.94656   8.94656      1.00  2.280944  2.040499
   8.94645   8.94645      1.00  2.276644  2.036189
   8.94635   8.94635      1.00  2.279254  2.040289
   8.94625   8.94625      1.00  2.277574  2.030879
   8.94614   8.94614      1.00  2.275784  2.030709
   8.94604   8.94604      1.00  2.280854  2.034039
   8.94594   8.94594      1.00  2.280384  2.031499
   8.94584   8.94584      1.00  2.281554  2.030929
   8.94573   8.94573      1.00  2.268294  2.014159
   8.94563   8.94563      1.00  2.276914  2.018959
   8.94552   8.94552      1.00  2.280024  2.022639
   8.94543   8.94543      1.00  2.281724  2.023079
   8.94532   8.94532      1.00  2.279714  2.021449
   8.94521   8.94521      1.00  2.281354  2.021449
   8.94511   8.94511      1.00  2.279044  2.018709
   8.94501   8.94501      1.00  2.279344  2.017869
   8.94490   8.94490      1.00  2.278754  2.015489
   8.94480   8.94480      1.00  2.275514  2.010359
   8.94469   8.94469      1.00  2.281634  2.012089
   8.94458   8.94458      1.00  2.281314  2.009329
   8.94447   8.94447      1.00  2.277894  2.004549
   8.94436   8.94436      1.00  2.275294  2.000059
   8.94425   8.94425      1.00  2.266304  1.989259
   8.94414   8.94414      1.00  2.281774  1.999189
   8.94403   8.94403      1.00  2.280604  1.996259
   8.94391   8.94391      1.00  2.278664  1.991879
   8.94380   8.94380      1.00  2.281564  1.990279
   8.94369   8.94369      1.00  2.280124  1.985719
   8.94357   8.94357      1.00  2.279654  1.979579
   8.94344   8.94344      1.00  2.278324  1.975669
   8.94333   8.94333      1.00  2.279804  1.974409
   8.94322   8.94322      1.00  2.278914  1.973649
   8.94310   8.94310      1.00  2.279284  1.967529
   8.94299   8.94299      1.00  2.280644  1.969349
   8.94288   8.94288      1.00  2.279994  1.959069
   8.94276   8.94276      1.00  2.264694  1.947309
   8.94265   8.94265      1.00  2.278694  1.951119
   8.94253   8.94253      1.00  2.279844  1.949299
   8.94243   8.94243      1.00  2.279344  1.945119
   8.94232   8.94232      1.00  2.278624  1.940769
   8.94220   8.94220      1.00  2.278104  1.937069
   8.94208   8.94208      1.00  2.279474  1.933349
   8.94198   8.94198      1.00  2.279834  1.926299
   8.94187   8.94187      1.00  2.280004  1.920339
   8.94176   8.94176      1.00  2.276584  1.912329
   8.94165   8.94165      1.00  2.279164  1.910389
   8.94154   8.94154      1.00  2.277684  1.899249
   8.94143   8.94143      1.00  2.277614  1.895779
   8.94132   8.94132      1.00  2.270614  1.879729
   8.94120   8.94120      1.00  2.275614  1.878339
   8.94109   8.94109      1.00  2.277734  1.872819
   8.94098   8.94098      1.00  2.280844  1.870349
   8.94087   8.94087      1.00  2.279824  1.858299
   8.94075   8.94075      1.00  2.275994  1.847689
   8.94063   8.94063      1.00  2.278124  1.841519
   8.94052   8.94052      1.00  2.278434  1.832709
   8.94040   8.94040      1.00  2.278174  1.823669
   8.94028   8.94028      1.00  2.276354  1.811719
   8.94017   8.94017      1.00  2.275254  1.796299
   8.94005   8.94005      1.00  2.280594  1.790959
   8.93993   8.93993      1.00  2.279154  1.778779
   8.93981   8.93981      1.00  2.277174  1.764189
   8.93969   8.93969      1.00  2.264454  1.741349
   8.93958   8.93958      1.00  2.278614  1.736509
   8.93946   8.93946      1.00  2.278774  1.718319
   8.93935   8.93935      1.00  2.280734  1.704599
   8.93924   8.93924      1.00  2.277694  1.684349
   8.93913   8.93913      1.00  2.277864  1.668789
   8.93902   8.93902      1.00  2.277474  1.649529
   8.93890   8.93890      1.00  2.277524  1.624979
   8.93878   8.93878      1.00  2.276694  1.604969
   8.93867   8.93867      1.00  2.276534  1.582929
   8.93857   8.93857      1.00  2.274564  1.553459
   8.93846   8.93846      1.00  2.275444  1.531429
   8.93834   8.93834      1.00  2.278534  1.511359
   8.93824   8.93824      1.00  2.273454  1.482379
   8.93813   8.93813      1.00  2.273304  1.456629
   8.93802   8.93802      1.00  2.267854  1.416939
   8.93791   8.93791      1.00  2.276224  1.393439
   8.93780   8.93780      1.00  2.276544  1.367039
   8.93768   8.93768      1.00  2.276394  1.332329
   8.93757   8.93757      1.00  2.276964  1.296099
   8.93747   8.93747      1.00  2.278094  1.270199
   8.93736   8.93736      1.00  2.274324  1.231129
   8.93725   8.93725      1.00  2.279294  1.198579
   8.93714   8.93714      1.00  2.277734  1.164009
   8.93703   8.93703      1.00  2.276654  1.129969
   8.93693   8.93693      1.00  2.274344  1.096359
   8.93681   8.93681      1.00  2.276704  1.057959
   8.93670   8.93670      1.00  2.276104  1.022339
   8.93660   8.93660      1.00  2.274904   .987639
   8.93649   8.93649      1.00  2.269904   .957019
   8.93638   8.93638      1.00  2.270494   .921459
   8.93628   8.93628      1.00  2.276754   .889459
   8.93618   8.93618      1.00  2.273884   .855099
   8.93608   8.93608      1.00  2.273024   .824329
   8.93597   8.93597      1.00  2.276324   .799349
   8.93587   8.93587      1.00  2.274144   .767209
   8.93577   8.93577      1.00  2.274594   .739129
   8.93566   8.93566      1.00  2.276224   .712539
   8.93556   8.93556      1.00  2.275424   .681529
   8.93545   8.93545      1.00  2.271334   .650899
   8.93535   8.93535      1.00  2.279894   .629859
   8.93525   8.93525      1.00  2.275044   .609349
   8.93515   8.93515      1.00  2.275904   .583549
   8.93505   8.93505      1.00  2.262104   .558959
   8.93495   8.93495      1.00  2.272284   .542259
   8.93484   8.93484      1.00  2.273734   .523919
   8.93473   8.93473      1.00  2.273904   .503739
   8.93462   8.93462      1.00  2.275824   .485189
   8.93451   8.93451      1.00  2.273024   .470829
   8.93440   8.93440      1.00  2.275324   .454099
   8.93428   8.93428      1.00  2.272274   .441069
   8.93417   8.93417      1.00  2.273234   .426009
   8.93406   8.93406      1.00  2.271264   .413619
   8.93396   8.93396      1.00  2.268094   .400649
   8.93383   8.93383      1.00  2.272754   .390569
   8.93371   8.93371      1.00  2.271154   .378379
   8.93361   8.93361      1.00  2.271874   .369359
   8.93349   8.93349      1.00  2.273504   .358829
   8.93337   8.93337      1.00  2.258804   .348999
   8.93325   8.93325      1.00  2.275514   .341589
   8.93313   8.93313      1.00  2.273044   .333989
   8.93302   8.93302      1.00  2.273934   .327029
   8.93291   8.93291      1.00  2.272344   .322709
   8.93279   8.93279      1.00  2.273974   .315289
   8.93268   8.93268      1.00  2.273524   .310449
   8.93257   8.93257      1.00  2.269584   .306489
   8.93245   8.93245      1.00  2.271594   .301809
   8.93233   8.93233      1.00  2.268334   .295389
   8.93222   8.93222      1.00  2.271814   .294129
   8.93212   8.93212      1.00  2.270824   .290479
   8.93200   8.93200      1.00  2.271154   .287609
   8.93189   8.93189      1.00  2.263374   .283669
   8.93178   8.93178      1.00  2.265874   .282669
   8.93168   8.93168      1.00  2.270574   .282659
   8.93156   8.93156      1.00  2.270674   .281609
   8.93145   8.93145      1.00  2.270434   .279629
   8.93134   8.93134      1.00  2.272064   .278309
   8.93123   8.93123      1.00  2.269954   .279199
   8.93112   8.93112      1.00  2.272824   .278709
   8.93100   8.93100      1.00  2.270824   .277959
   8.93089   8.93089      1.00  2.269214   .277739
   8.93078   8.93078      1.00  2.267204   .276089
   8.93066   8.93066      1.00  2.271564   .275929
   8.93054   8.93054      1.00  2.269264   .272709
   8.93042   8.93042      1.00  2.266894   .273949
   8.93031   8.93031      1.00  2.261504   .272039
   8.93019   8.93019      1.00  2.263584   .271029
   8.93006   8.93006      1.00  2.270094   .271329
   8.92995   8.92995      1.00  2.270274   .269359
   8.92983   8.92983      1.00  2.268834   .269409
   8.92971   8.92971      1.00  2.267524   .270759
   8.92959   8.92959      1.00  2.268484   .269029
   8.92948   8.92948      1.00  2.267654   .267919
   8.92937   8.92937      1.00  2.266244   .268259
   8.92925   8.92925      1.00  2.270184   .268489
   8.92914   8.92914      1.00  2.266944   .268319
   8.92903   8.92903      1.00  2.269634   .268539
   8.92893   8.92893      1.00  2.266204   .267409
   8.92881   8.92881      1.00  2.266224   .268539
   8.92870   8.92870      1.00  2.260984   .267859
   8.92859   8.92859      1.00  2.266244   .268199
   8.92847   8.92847      1.00  2.269484   .266799
   8.92836   8.92836      1.00  2.268624   .265349
   8.92825   8.92825      1.00  2.264974   .266279
   8.92814   8.92814      1.00  2.265504   .265929
   8.92803   8.92803      1.00  2.265054   .264429
   8.92792   8.92792      1.00  2.268254   .265859
   8.92781   8.92781      1.00  2.268204   .265819
   8.92771   8.92771      1.00  2.268454   .265249
   8.92759   8.92759      1.00  2.266414   .263679
   8.92748   8.92748      1.00  2.267034   .264279
   8.92736   8.92736      1.00  2.267404   .264299
   8.92726   8.92726      1.00  2.265714   .262899
   8.92715   8.92715      1.00  2.254834   .262239
   8.92704   8.92704      1.00  2.263704   .261769
   8.92692   8.92692      1.00  2.266864   .263189
   8.92682   8.92682      1.00  2.268044   .263149
   8.92672   8.92672      1.00  2.264834   .262309
   8.92661   8.92661      1.00  2.270064   .263729
   8.92649   8.92649      1.00  2.265224   .262559
   8.92639   8.92639      1.00  2.267294   .262139
   8.92629   8.92629      1.00  2.266044   .263499
   8.92619   8.92619      1.00  2.268484   .264759
   8.92608   8.92608      1.00  2.265664   .262769
   8.92598   8.92598      1.00  2.263914   .263319
   8.92588   8.92588      1.00  2.267334   .263989
   8.92577   8.92577      1.00  2.263414   .264369
   8.92567   8.92567      1.00  2.261624   .265569
   8.92557   8.92557      1.00  2.253504   .263409
   8.92547   8.92547      1.00  2.267944   .266469
   8.92536   8.92536      1.00  2.263844   .267259
   8.92525   8.92525      1.00  2.265504   .269379
   8.92515   8.92515      1.00  2.266304   .270559
   8.92505   8.92505      1.00  2.264794   .272249
   8.92494   8.92494      1.00  2.266904   .270909
   8.92483   8.92483      1.00  2.267394   .272639
   8.92473   8.92473      1.00  2.266174   .272809
   8.92463   8.92463      1.00  2.258414   .272619
   8.92452   8.92452      1.00  2.266684   .276309
   8.92441   8.92441      1.00  2.261184   .275359
   8.92430   8.92430      1.00  2.265344   .279509
   8.92419   8.92419      1.00  2.254344   .277819
   8.92407   8.92407      1.00  2.261944   .280599
   8.92396   8.92396      1.00  2.261824   .281929
   8.92384   8.92384      1.00  2.261864   .282919
   8.92373   8.92373      1.00  2.262884   .284929
   8.92361   8.92361      1.00  2.260614   .285349
   8.92349   8.92349      1.00  2.265524   .287039
   8.92338   8.92338      1.00  2.256534   .288459
   8.92326   8.92326      1.00  2.261984   .292319
   8.92315   8.92315      1.00  2.261114   .292019
   8.92303   8.92303      1.00  2.262614   .295069
   8.92291   8.92291      1.00  2.264384   .296399
   8.92280   8.92280      1.00  2.261034   .297509
   8.92269   8.92269      1.00  2.257084   .299539
   8.92257   8.92257      1.00  2.253424   .302739
   8.92246   8.92246      1.00  2.262454   .303259
   8.92235   8.92235      1.00  2.261344   .302419
   8.92224   8.92224      1.00  2.261904   .305719
   8.92212   8.92212      1.00  2.260584   .308459
   8.92201   8.92201      1.00  2.257524   .310609
   8.92191   8.92191      1.00  2.259614   .310049
   8.92180   8.92180      1.00  2.260544   .311399
   8.92169   8.92169      1.00  2.258094   .312669
   8.92158   8.92158      1.00  2.261704   .314689
   8.92147   8.92147      1.00  2.259674   .314719
   8.92136   8.92136      1.00  2.256464   .316859
   8.92124   8.92124      1.00  2.254494   .317299
   8.92113   8.92113      1.00  2.239844   .316519
   8.92102   8.92102      1.00  2.257054   .319249
   8.92090   8.92090      1.00  2.258954   .319959
   8.92078   8.92078      1.00  2.258384   .322999
   8.92067   8.92067      1.00  2.260024   .323239
   8.92056   8.92056      1.00  2.260034   .325119
   8.92043   8.92043      1.00  2.259154   .323929
   8.92031   8.92031      1.00  2.259664   .323849
   8.92020   8.92020      1.00  2.257244   .323839
   8.92009   8.92009      1.00  2.253934   .325629
   8.91997   8.91997      1.00  2.257174   .327879
   8.91984   8.91984      1.00  2.256604   .328629
   8.91973   8.91973      1.00  2.256154   .327089
   8.91962   8.91962      1.00  2.245924   .327319
   8.91950   8.91950      1.00  2.255134   .327159
   8.91939   8.91939      1.00  2.258924   .330139
   8.91927   8.91927      1.00  2.256424   .328639
   8.91916   8.91916      1.00  2.259734   .331199
   8.91905   8.91905      1.00  2.257064   .331499
   8.91893   8.91893      1.00  2.257794   .331259
   8.91882   8.91882      1.00  2.256594   .331739
   8.91872   8.91872      1.00  2.256354   .331749
   8.91860   8.91860      1.00  2.257644   .333009
   8.91849   8.91849      1.00  2.256624   .329799
   8.91838   8.91838      1.00  2.256744   .330239
   8.91828   8.91828      1.00  2.257264   .328899
   8.91816   8.91816      1.00  2.259004   .326489
   8.91805   8.91805      1.00  2.244894   .324119
   8.91794   8.91794      1.00  2.255194   .326779
   8.91783   8.91783      1.00  2.259454   .325699
   8.91772   8.91772      1.00  2.256324   .324639
   8.91760   8.91760      1.00  2.255164   .324529
   8.91750   8.91750      1.00  2.259804   .324159
   8.91739   8.91739      1.00  2.253554   .322009
   8.91728   8.91728      1.00  2.260504   .323979
   8.91717   8.91717      1.00  2.256984   .323399
   8.91707   8.91707      1.00  2.250924   .322939
   8.91696   8.91696      1.00  2.258634   .321909
   8.91684   8.91684      1.00  2.259844   .321829
   8.91673   8.91673      1.00  2.257084   .320889
   8.91663   8.91663      1.00  2.257454   .321329
   8.91652   8.91652      1.00  2.244794   .317639
   8.91641   8.91641      1.00  2.254754   .318159
   8.91631   8.91631      1.00  2.259534   .317969
   8.91621   8.91621      1.00  2.256324   .317849
   8.91611   8.91611      1.00  2.259724   .317709
   8.91600   8.91600      1.00  2.256994   .317389
   8.91590   8.91590      1.00  2.258144   .318139
   8.91580   8.91580      1.00  2.257924   .317079
   8.91570   8.91570      1.00  2.256664   .315159
   8.91559   8.91559      1.00  2.258234   .313889
   8.91549   8.91549      1.00  2.254694   .310599
   8.91539   8.91539      1.00  2.258064   .312109
   8.91528   8.91528      1.00  2.256264   .311899
   8.91517   8.91517      1.00  2.258714   .311129
   8.91507   8.91507      1.00  2.239404   .306669
   8.91497   8.91497      1.00  2.256684   .309049
   8.91487   8.91487      1.00  2.257914   .307119
   8.91476   8.91476      1.00  2.255874   .308849
   8.91465   8.91465      1.00  2.262104   .308459
   8.91454   8.91454      1.00  2.257744   .306849
   8.91444   8.91444      1.00  2.260044   .305639
   8.91433   8.91433      1.00  2.258614   .306209
   8.91421   8.91421      1.00  2.257934   .304009
   8.91410   8.91410      1.00  2.255064   .303499
   8.91400   8.91400      1.00  2.257184   .301449
   8.91387   8.91387      1.00  2.256904   .301259
   8.91375   8.91375      1.00  2.256134   .300019
   8.91364   8.91364      1.00  2.258564   .298719
   8.91353   8.91353      1.00  2.259644   .298199
   8.91341   8.91341      1.00  2.243164   .296519
   8.91330   8.91330      1.00  2.256964   .294599
   8.91318   8.91318      1.00  2.257074   .294659
   8.91307   8.91307      1.00  2.256854   .294229
   8.91295   8.91295      1.00  2.258464   .294309
   8.91284   8.91284      1.00  2.256894   .292559
   8.91273   8.91273      1.00  2.257164   .290459
   8.91262   8.91262      1.00  2.259484   .289169
   8.91250   8.91250      1.00  2.257374   .289459
   8.91238   8.91238      1.00  2.259724   .287329
   8.91227   8.91227      1.00  2.259524   .288079
   8.91216   8.91216      1.00  2.258444   .285579
   8.91205   8.91205      1.00  2.258974   .284509
   8.91194   8.91194      1.00  2.241964   .280999
   8.91183   8.91183      1.00  2.258194   .282789
   8.91173   8.91173      1.00  2.257674   .281909
   8.91161   8.91161      1.00  2.259894   .282839
   8.91150   8.91150      1.00  2.256844   .280919
   8.91140   8.91140      1.00  2.259754   .279419
   8.91129   8.91129      1.00  2.255584   .277359
   8.91117   8.91117      1.00  2.258184   .277079
   8.91105   8.91105      1.00  2.258034   .276129
   8.91094   8.91094      1.00  2.255874   .275099
   8.91084   8.91084      1.00  2.258664   .276219
   8.91072   8.91072      1.00  2.257954   .275369
   8.91060   8.91060      1.00  2.258724   .275399
   8.91049   8.91049      1.00  2.257084   .271619
   8.91037   8.91037      1.00  2.245104   .268109
   8.91025   8.91025      1.00  2.256924   .269589
   8.91013   8.91013      1.00  2.259714   .268199
   8.91001   8.91001      1.00  2.259144   .267159
   8.90990   8.90990      1.00  2.257594   .266719
   8.90978   8.90978      1.00  2.257834   .266059
   8.90966   8.90966      1.00  2.260564   .265319
   8.90955   8.90955      1.00  2.259404   .266609
   8.90944   8.90944      1.00  2.257624   .265269
   8.90932   8.90932      1.00  2.257934   .262949
   8.90920   8.90920      1.00  2.258184   .262689
   8.90909   8.90909      1.00  2.259544   .263789
   8.90899   8.90899      1.00  2.255944   .262959
   8.90887   8.90887      1.00  2.256234   .260119
   8.90876   8.90876      1.00  2.243454   .259689
   8.90865   8.90865      1.00  2.258504   .261369
   8.90855   8.90855      1.00  2.256314   .261529
   8.90844   8.90844      1.00  2.258434   .259839
   8.90833   8.90833      1.00  2.258924   .258949
   8.90822   8.90822      1.00  2.258574   .259229
   8.90811   8.90811      1.00  2.259814   .259369
   8.90799   8.90799      1.00  2.256124   .257499
   8.90788   8.90788      1.00  2.259684   .256709
   8.90777   8.90777      1.00  2.256334   .256629
   8.90766   8.90766      1.00  2.255414   .256249
   8.90755   8.90755      1.00  2.259244   .257749
   8.90744   8.90744      1.00  2.256254   .256699
   8.90733   8.90733      1.00  2.252384   .256069
   8.90722   8.90722      1.00  2.256114   .256579
   8.90711   8.90711      1.00  2.255764   .256749
   8.90700   8.90700      1.00  2.259074   .257799
   8.90690   8.90690      1.00  2.257924   .257849
   8.90679   8.90679      1.00  2.256874   .257739
   8.90668   8.90668      1.00  2.256884   .259229
   8.90657   8.90657      1.00  2.256234   .258609
   8.90647   8.90647      1.00  2.255644   .260419
   8.90637   8.90637      1.00  2.258104   .261309
   8.90626   8.90626      1.00  2.254084   .259759
   8.90615   8.90615      1.00  2.260244   .259579
   8.90605   8.90605      1.00  2.259574   .262529
   8.90595   8.90595      1.00  2.256374   .262299
   8.90584   8.90584      1.00  2.244974   .261519
   8.90574   8.90574      1.00  2.255434   .265069
   8.90564   8.90564      1.00  2.258354   .265499
   8.90554   8.90554      1.00  2.256124   .265399
   8.90543   8.90543      1.00  2.253704   .266459
   8.90533   8.90533      1.00  2.255664   .266199
   8.90523   8.90523      1.00  2.259644   .268309
   8.90513   8.90513      1.00  2.257664   .267169
   8.90502   8.90502      1.00  2.258424   .269299
   8.90491   8.90491      1.00  2.254214   .268659
   8.90481   8.90481      1.00  2.260404   .269919
   8.90471   8.90471      1.00  2.255084   .271629
   8.90460   8.90460      1.00  2.258284   .272789
   8.90448   8.90448      1.00  2.255714   .271639
   8.90437   8.90437      1.00  2.243554   .272099
   8.90426   8.90426      1.00  2.257254   .275319
   8.90415   8.90415      1.00  2.255664   .274879
   8.90404   8.90404      1.00  2.258154   .275589
   8.90393   8.90393      1.00  2.259484   .277469
   8.90381   8.90381      1.00  2.259444   .278159
   8.90369   8.90369      1.00  2.255924   .277819
   8.90357   8.90357      1.00  2.257024   .277959
   8.90346   8.90346      1.00  2.258494   .279739
   8.90335   8.90335      1.00  2.254394   .280089
   8.90323   8.90323      1.00  2.252614   .280699
   8.90312   8.90312      1.00  2.253574   .282259
   8.90300   8.90300      1.00  2.254944   .282209
   8.90289   8.90289      1.00  2.244114   .281649
   8.90277   8.90277      1.00  2.253954   .284669
   8.90266   8.90266      1.00  2.257674   .284739
   8.90255   8.90255      1.00  2.255254   .286319
   8.90243   8.90243      1.00  2.254134   .287299
   8.90231   8.90231      1.00  2.254704   .286029
   8.90220   8.90220      1.00  2.256014   .287509
   8.90210   8.90210      1.00  2.257364   .289629
   8.90199   8.90199      1.00  2.253654   .290209
   8.90188   8.90188      1.00  2.253054   .290409
   8.90177   8.90177      1.00  2.255764   .293239
   8.90166   8.90166      1.00  2.254724   .294399
   8.90155   8.90155      1.00  2.255184   .292849
   8.90144   8.90144      1.00  2.256484   .294309
   8.90133   8.90133      1.00  2.241414   .291359
   8.90122   8.90122      1.00  2.252864   .293699
   8.90110   8.90110      1.00  2.252174   .295199
   8.90099   8.90099      1.00  2.254044   .294769
   8.90087   8.90087      1.00  2.254814   .296239
   8.90076   8.90076      1.00  2.253384   .296319
   8.90064   8.90064      1.00  2.252854   .297179
   8.90053   8.90053      1.00  2.252594   .297199
   8.90041   8.90041      1.00  2.255824   .299719
   8.90029   8.90029      1.00  2.251934   .299629
   8.90018   8.90018      1.00  2.255154   .298519
   8.90005   8.90005      1.00  2.254984   .301639
   8.89993   8.89993      1.00  2.253334   .300549
   8.89982   8.89982      1.00  2.254954   .303579
   8.89970   8.89970      1.00  2.237114   .299089
   8.89959   8.89959      1.00  2.252474   .299859
   8.89947   8.89947      1.00  2.252934   .301929
   8.89936   8.89936      1.00  2.254454   .303569
   8.89925   8.89925      1.00  2.254684   .303569
   8.89913   8.89913      1.00  2.251684   .303199
   8.89902   8.89902      1.00  2.256314   .304789
   8.89892   8.89892      1.00  2.253634   .306499
   8.89880   8.89880      1.00  2.254164   .304939
   8.89868   8.89868      1.00  2.252174   .304619
   8.89857   8.89857      1.00  2.249374   .304959
   8.89847   8.89847      1.00  2.251804   .304519
   8.89836   8.89836      1.00  2.248754   .304599
   8.89825   8.89825      1.00  2.252404   .306679
   8.89814   8.89814      1.00  2.236424   .305699
   8.89803   8.89803      1.00  2.251944   .306879
   8.89792   8.89792      1.00  2.256244   .305109
   8.89781   8.89781      1.00  2.250444   .306179
   8.89769   8.89769      1.00  2.253694   .306029
   8.89758   8.89758      1.00  2.253334   .308609
   8.89748   8.89748      1.00  2.252444   .306399
   8.89737   8.89737      1.00  2.252784   .307199
   8.89726   8.89726      1.00  2.252484   .307559
   8.89715   8.89715      1.00  2.248574   .308089
   8.89704   8.89704      1.00  2.252544   .308499
   8.89693   8.89693      1.00  2.252974   .308729
   8.89682   8.89682      1.00  2.249674   .308829
   8.89671   8.89671      1.00  2.252574   .310489
   8.89661   8.89661      1.00  2.239864   .307649
   8.89650   8.89650      1.00  2.250934   .310999
   8.89639   8.89639      1.00  2.250554   .308719
   8.89629   8.89629      1.00  2.250044   .309679
   8.89619   8.89619      1.00  2.249574   .310499
   8.89608   8.89608      1.00  2.249444   .310549
   8.89598   8.89598      1.00  2.250964   .309179
   8.89588   8.89588      1.00  2.252284   .309889
   8.89578   8.89578      1.00  2.251754   .310669
   8.89567   8.89567      1.00  2.251644   .311809
   8.89557   8.89557      1.00  2.250434   .311359
   8.89547   8.89547      1.00  2.251334   .312009
   8.89537   8.89537      1.00  2.251474   .314059
   8.89526   8.89526      1.00  2.248394   .312369
   8.89516   8.89516      1.00  2.235074   .310629
   8.89506   8.89506      1.00  2.250474   .312689
   8.89496   8.89496      1.00  2.251284   .314039
   8.89485   8.89485      1.00  2.251684   .314749
   8.89474   8.89474      1.00  2.251744   .314909
   8.89463   8.89463      1.00  2.250954   .315989
   8.89453   8.89453      1.00  2.249184   .313959
   8.89442   8.89442      1.00  2.248944   .313639
   8.89431   8.89431      1.00  2.253154   .312939
   8.89420   8.89420      1.00  2.249134   .312979
   8.89408   8.89408      1.00  2.248174   .312629
   8.89396   8.89396      1.00  2.248544   .313109
   8.89385   8.89385      1.00  2.248124   .313849
   8.89374   8.89374      1.00  2.249544   .313929
   8.89362   8.89362      1.00  2.236954   .312459
   8.89350   8.89350      1.00  2.247954   .312519
   8.89338   8.89338      1.00  2.251644   .312469
   8.89327   8.89327      1.00  2.250994   .312919
   8.89316   8.89316      1.00  2.252084   .314219
   8.89305   8.89305      1.00  2.251524   .313739
   8.89293   8.89293      1.00  2.248124   .314789
   8.89282   8.89282      1.00  2.248454   .313469
   8.89270   8.89270      1.00  2.247404   .313219
   8.89258   8.89258      1.00  2.244464   .312219
   8.89247   8.89247      1.00  2.251094   .313409
   8.89236   8.89236      1.00  2.247344   .311629
   8.89225   8.89225      1.00  2.249694   .312059
   8.89214   8.89214      1.00  2.243764   .310159
   8.89202   8.89202      1.00  2.243644   .311179
   8.89192   8.89192      1.00  2.248484   .312669
   8.89181   8.89181      1.00  2.249654   .312329
   8.89170   8.89170      1.00  2.248604   .310819
   8.89158   8.89158      1.00  2.249174   .311679
   8.89148   8.89148      1.00  2.247734   .311859
   8.89137   8.89137      1.00  2.247794   .311289
   8.89126   8.89126      1.00  2.248904   .311569
   8.89114   8.89114      1.00  2.249614   .311319
   8.89103   8.89103      1.00  2.251164   .311429
   8.89092   8.89092      1.00  2.248544   .311729
   8.89080   8.89080      1.00  2.248084   .311419
   8.89068   8.89068      1.00  2.248904   .311309
   8.89057   8.89057      1.00  2.248644   .311229
   8.89046   8.89046      1.00  2.246324   .310909
   8.89034   8.89034      1.00  2.241924   .309759
   8.89022   8.89022      1.00  2.248934   .310719
   8.89010   8.89010      1.00  2.248714   .314579
   8.88998   8.88998      1.00  2.248994   .313889
   8.88986   8.88986      1.00  2.248274   .312619
   8.88975   8.88975      1.00  2.250544   .313789
   8.88963   8.88963      1.00  2.250424   .312399
   8.88952   8.88952      1.00  2.251574   .313089
   8.88940   8.88940      1.00  2.248334   .312099
   8.88929   8.88929      1.00  2.249654   .310419
   8.88918   8.88918      1.00  2.245614   .307969
   8.88906   8.88906      1.00  2.249514   .308459
   8.88895   8.88895      1.00  2.251724   .307289
   8.88883   8.88883      1.00  2.247774   .306649
   8.88873   8.88873      1.00  2.247904   .305889
   8.88862   8.88862      1.00  2.238414   .306679
   8.88851   8.88851      1.00  2.249004   .309399
   8.88840   8.88840      1.00  2.251724   .308919
   8.88830   8.88830      1.00  2.249854   .306709
   8.88819   8.88819      1.00  2.247954   .306189
   8.88807   8.88807      1.00  2.250084   .307589
   8.88795   8.88795      1.00  2.247984   .305179
   8.88785   8.88785      1.00  2.249334   .305279
   8.88773   8.88773      1.00  2.249584   .303509
   8.88762   8.88762      1.00  2.249264   .303959
   8.88751   8.88751      1.00  2.251294   .303989
   8.88740   8.88740      1.00  2.250034   .302119
   8.88730   8.88730      1.00  2.252834   .304939
   8.88718   8.88718      1.00  2.244444   .301349
   8.88707   8.88707      1.00  2.247034   .302269
   8.88697   8.88697      1.00  2.251784   .301479
   8.88686   8.88686      1.00  2.250864   .301999
   8.88675   8.88675      1.00  2.251324   .302709
   8.88664   8.88664      1.00  2.250014   .301239
   8.88654   8.88654      1.00  2.251024   .300489
   8.88644   8.88644      1.00  2.250704   .299649
   8.88633   8.88633      1.00  2.249994   .297969
   8.88622   8.88622      1.00  2.251614   .300009
   8.88612   8.88612      1.00  2.245534   .297799
   8.88602   8.88602      1.00  2.251184   .299019
   8.88591   8.88591      1.00  2.248704   .299419
   8.88581   8.88581      1.00  2.248484   .298249
   8.88571   8.88571      1.00  2.240474   .294859
   8.88561   8.88561      1.00  2.246264   .296889
   8.88550   8.88550      1.00  2.251124   .296499
   8.88540   8.88540      1.00  2.249594   .296529
   8.88530   8.88530      1.00  2.249854   .296459
   8.88520   8.88520      1.00  2.253324   .295879
   8.88509   8.88509      1.00  2.252694   .294959
   8.88498   8.88498      1.00  2.248984   .295999
   8.88488   8.88488      1.00  2.249634   .293819
   8.88478   8.88478      1.00  2.248054   .295109
   8.88467   8.88467      1.00  2.250864   .293959
   8.88456   8.88456      1.00  2.250004   .295289
   8.88445   8.88445      1.00  2.248524   .293989
   8.88435   8.88435      1.00  2.249304   .293809
   8.88423   8.88423      1.00  2.232384   .291489
   8.88412   8.88412      1.00  2.248354   .294479
   8.88400   8.88400      1.00  2.249234   .292909
   8.88390   8.88390      1.00  2.249634   .293449
   8.88379   8.88379      1.00  2.247694   .291329
   8.88367   8.88367      1.00  2.247834   .292209
   8.88355   8.88355      1.00  2.246434   .291279
   8.88343   8.88343      1.00  2.249524   .290819
   8.88331   8.88331      1.00  2.248124   .292069
   8.88320   8.88320      1.00  2.248504   .291259
   8.88309   8.88309      1.00  2.246954   .290259
   8.88298   8.88298      1.00  2.246124   .290179
   8.88287   8.88287      1.00  2.249314   .290269
   8.88275   8.88275      1.00  2.248604   .290119
   8.88264   8.88264      1.00  2.238924   .289599
   8.88252   8.88252      1.00  2.245544   .289939
   8.88241   8.88241      1.00  2.247594   .288699
   8.88230   8.88230      1.00  2.248754   .289539
   8.88219   8.88219      1.00  2.249004   .289019
   8.88209   8.88209      1.00  2.247454   .289499
   8.88198   8.88198      1.00  2.247444   .289989
   8.88187   8.88187      1.00  2.247434   .289279
   8.88176   8.88176      1.00  2.247974   .288709
   8.88165   8.88165      1.00  2.248664   .288989
   8.88154   8.88154      1.00  2.243294   .288649
   8.88143   8.88143      1.00  2.246174   .289479
   8.88132   8.88132      1.00  2.245964   .289549
   8.88121   8.88121      1.00  2.246044   .289249
   8.88109   8.88109      1.00  2.247594   .288989
   8.88098   8.88098      1.00  2.234024   .290289
   8.88087   8.88087      1.00  2.246044   .290919
   8.88076   8.88076      1.00  2.249734   .291239
   8.88064   8.88064      1.00  2.249054   .290609
   8.88052   8.88052      1.00  2.243984   .290379
   8.88040   8.88040      1.00  2.249564   .290149
   8.88029   8.88029      1.00  2.245864   .290109
   8.88017   8.88017      1.00  2.248084   .288279
   8.88005   8.88005      1.00  2.245364   .289509
   8.87994   8.87994      1.00  2.245424   .289289
   8.87983   8.87983      1.00  2.249394   .291079
   8.87971   8.87971      1.00  2.244764   .290389
   8.87959   8.87959      1.00  2.246664   .291739
   8.87948   8.87948      1.00  2.227984   .289189
   8.87937   8.87937      1.00  2.245844   .292129
   8.87925   8.87925      1.00  2.247734   .293389
   8.87913   8.87913      1.00  2.246824   .292889
   8.87902   8.87902      1.00  2.248584   .293109
   8.87891   8.87891      1.00  2.244814   .292379
   8.87880   8.87880      1.00  2.246744   .292439
   8.87869   8.87869      1.00  2.246154   .292989
   8.87858   8.87858      1.00  2.247514   .293259
   8.87847   8.87847      1.00  2.243284   .292749
   8.87836   8.87836      1.00  2.242644   .292659
   8.87824   8.87824      1.00  2.247214   .293189
   8.87814   8.87814      1.00  2.244874   .293909
   8.87804   8.87804      1.00  2.238914   .291569
   8.87791   8.87791      1.00  2.242534   .291969
   8.87780   8.87780      1.00  2.245964   .293469
   8.87770   8.87770      1.00  2.246114   .293799
   8.87759   8.87759      1.00  2.244784   .294299
   8.87748   8.87748      1.00  2.247134   .294489
   8.87736   8.87736      1.00  2.245144   .296329
   8.87726   8.87726      1.00  2.244144   .296009
   8.87715   8.87715      1.00  2.244814   .296359
   8.87704   8.87704      1.00  2.243164   .296019
   8.87693   8.87693      1.00  2.246084   .298389
   8.87682   8.87682      1.00  2.244884   .298839
   8.87671   8.87671      1.00  2.246034   .298419
   8.87660   8.87660      1.00  2.245544   .298239
   8.87649   8.87649      1.00  2.227454   .296749
   8.87639   8.87639      1.00  2.248224   .299169
   8.87629   8.87629      1.00  2.244934   .299129
   8.87618   8.87618      1.00  2.242704   .298889
   8.87608   8.87608      1.00  2.244964   .300669
   8.87597   8.87597      1.00  2.243404   .299719
   8.87587   8.87587      1.00  2.244934   .300969
   8.87577   8.87577      1.00  2.242514   .300379
   8.87566   8.87566      1.00  2.245624   .299749
   8.87556   8.87556      1.00  2.237064   .300049
   8.87546   8.87546      1.00  2.242744   .301949
   8.87536   8.87536      1.00  2.243284   .301009
   8.87525   8.87525      1.00  2.241574   .302059
   8.87515   8.87515      1.00  2.243874   .302359
   8.87505   8.87505      1.00  2.228854   .299039
   8.87494   8.87494      1.00  2.244064   .300959
   8.87483   8.87483      1.00  2.245584   .302969
   8.87473   8.87473      1.00  2.246074   .300809
   8.87462   8.87462      1.00  2.244534   .304069
   8.87451   8.87451      1.00  2.243594   .303419
   8.87440   8.87440      1.00  2.241194   .303899
   8.87429   8.87429      1.00  2.243754   .304459
   8.87418   8.87418      1.00  2.242914   .305119
   8.87406   8.87406      1.00  2.239234   .304329
   8.87394   8.87394      1.00  2.243574   .307109
   8.87383   8.87383      1.00  2.244134   .307049
   8.87372   8.87372      1.00  2.241714   .306279
   8.87360   8.87360      1.00  2.238414   .306969
   8.87349   8.87349      1.00  2.233394   .306759
   8.87337   8.87337      1.00  2.241564   .307439
   8.87326   8.87326      1.00  2.242744   .308189
   8.87314   8.87314      1.00  2.239174   .310399
   8.87302   8.87302      1.00  2.240614   .310509
   8.87291   8.87291      1.00  2.239944   .309529
   8.87280   8.87280      1.00  2.242304   .311619
   8.87268   8.87268      1.00  2.243594   .310479
   8.87256   8.87256      1.00  2.241224   .309359
   8.87246   8.87246      1.00  2.240584   .310479
   8.87234   8.87234      1.00  2.242114   .309069
   8.87223   8.87223      1.00  2.240104   .309279
   8.87211   8.87211      1.00  2.239334   .309599
   8.87200   8.87200      1.00  2.226794   .308639
   8.87190   8.87190      1.00  2.241714   .310179
   8.87178   8.87178      1.00  2.239304   .310789
   8.87167   8.87167      1.00  2.241434   .311879
   8.87156   8.87156      1.00  2.236874   .310449
   8.87145   8.87145      1.00  2.240034   .313719
   8.87134   8.87134      1.00  2.240164   .314819
   8.87123   8.87123      1.00  2.241764   .316479
   8.87112   8.87112      1.00  2.239664   .314809
   8.87101   8.87101      1.00  2.236874   .313869
   8.87089   8.87089      1.00  2.236614   .315419
   8.87077   8.87077      1.00  2.239454   .317509
   8.87066   8.87066      1.00  2.242184   .320399
   8.87055   8.87055      1.00  2.239974   .317509
   8.87043   8.87043      1.00  2.238114   .315229
   8.87031   8.87031      1.00  2.226444   .312319
   8.87020   8.87020      1.00  2.238604   .314549
   8.87008   8.87008      1.00  2.242104   .315749
   8.86995   8.86995      1.00  2.241424   .315279
   8.86983   8.86983      1.00  2.239894   .313489
   8.86973   8.86973      1.00  2.240774   .314949
   8.86961   8.86961      1.00  2.241114   .314439
   8.86949   8.86949      1.00  2.240554   .316059
   8.86937   8.86937      1.00  2.241184   .316519
   8.86926   8.86926      1.00  2.238324   .316169
   8.86914   8.86914      1.00  2.238304   .315949
   8.86903   8.86903      1.00  2.240554   .318069
   8.86892   8.86892      1.00  2.237864   .317569
   8.86881   8.86881      1.00  2.230024   .315209
   8.86870   8.86870      1.00  2.238664   .318539
   8.86859   8.86859      1.00  2.238734   .318499
   8.86849   8.86849      1.00  2.240594   .317869
   8.86838   8.86838      1.00  2.240424   .319399
   8.86826   8.86826      1.00  2.242234   .318509
   8.86815   8.86815      1.00  2.242164   .319889
   8.86803   8.86803      1.00  2.242044   .319109
   8.86793   8.86793      1.00  2.240744   .319719
   8.86782   8.86782      1.00  2.242584   .320009
   8.86770   8.86770      1.00  2.239794   .321039
   8.86760   8.86760      1.00  2.238714   .320489
   8.86749   8.86749      1.00  2.241804   .319309
   8.86738   8.86738      1.00  2.238154   .319229
   8.86727   8.86727      1.00  2.232424   .319869
   8.86716   8.86716      1.00  2.236634   .320209
   8.86705   8.86705      1.00  2.239464   .321929
   8.86694   8.86694      1.00  2.239794   .320809
   8.86683   8.86683      1.00  2.240754   .320749
   8.86672   8.86672      1.00  2.239344   .322599
   8.86661   8.86661      1.00  2.240994   .322419
   8.86651   8.86651      1.00  2.242484   .323109
   8.86641   8.86641      1.00  2.238294   .322289
   8.86630   8.86630      1.00  2.239574   .323339
   8.86620   8.86620      1.00  2.239554   .323139
   8.86610   8.86610      1.00  2.239274   .322379
   8.86599   8.86599      1.00  2.239444   .323779
   8.86589   8.86589      1.00  2.238404   .321449
   8.86578   8.86578      1.00  2.222654   .323349
   8.86568   8.86568      1.00  2.239614   .323769
   8.86558   8.86558      1.00  2.236724   .325449
   8.86547   8.86547      1.00  2.239334   .325639
   8.86537   8.86537      1.00  2.239864   .327969
   8.86527   8.86527      1.00  2.239284   .328269
   8.86516   8.86516      1.00  2.238364   .328399
   8.86506   8.86506      1.00  2.239884   .328119
   8.86496   8.86496      1.00  2.238344   .328209
   8.86485   8.86485      1.00  2.239134   .325549
   8.86474   8.86474      1.00  2.237904   .325499
   8.86463   8.86463      1.00  2.236094   .325479
   8.86453   8.86453      1.00  2.242274   .327239
   8.86442   8.86442      1.00  2.238984   .327089
   8.86431   8.86431      1.00  2.224974   .325439
   8.86419   8.86419      1.00  2.237794   .326579
   8.86408   8.86408      1.00  2.239064   .323799
   8.86397   8.86397      1.00  2.238724   .326099
   8.86385   8.86385      1.00  2.239344   .328179
   8.86374   8.86374      1.00  2.236784   .328879
   8.86363   8.86363      1.00  2.239514   .329129
   8.86351   8.86351      1.00  2.239184   .329389
   8.86339   8.86339      1.00  2.237244   .327059
   8.86326   8.86326      1.00  2.235894   .328999
   8.86315   8.86315      1.00  2.238614   .328849
   8.86304   8.86304      1.00  2.238264   .329529
   8.86292   8.86292      1.00  2.238524   .328069
   8.86281   8.86281      1.00  2.235064   .327909
   8.86270   8.86270      1.00  2.221794   .325459
   8.86259   8.86259      1.00  2.236384   .328109
   8.86247   8.86247      1.00  2.235764   .327079
   8.86235   8.86235      1.00  2.240034   .328099
   8.86224   8.86224      1.00  2.237774   .329339
   8.86214   8.86214      1.00  2.238154   .328089
   8.86203   8.86203      1.00  2.237994   .327839
   8.86191   8.86191      1.00  2.236304   .329379
   8.86181   8.86181      1.00  2.239204   .329219
   8.86170   8.86170      1.00  2.237314   .328539
   8.86158   8.86158      1.00  2.236964   .328489
   8.86147   8.86147      1.00  2.236404   .328589
   8.86136   8.86136      1.00  2.235754   .328599
   8.86125   8.86125      1.00  2.235854   .328459
   8.86114   8.86114      1.00  2.233874   .327089
   8.86102   8.86102      1.00  2.228414   .326339
   8.86091   8.86091      1.00  2.236534   .327159
   8.86080   8.86080      1.00  2.237244   .328609
   8.86068   8.86068      1.00  2.236864   .326959
   8.86056   8.86056      1.00  2.236134   .327069
   8.86044   8.86044      1.00  2.233924   .329259
   8.86033   8.86033      1.00  2.232754   .327939
   8.86021   8.86021      1.00  2.238634   .328659
   8.86009   8.86009      1.00  2.234524   .326809
   8.85997   8.85997      1.00  2.238894   .326889
   8.85985   8.85985      1.00  2.235604   .328969
   8.85974   8.85974      1.00  2.236404   .328219
   8.85962   8.85962      1.00  2.232834   .327669
   8.85951   8.85951      1.00  2.228154   .326779
   8.85940   8.85940      1.00  2.233964   .328299
   8.85928   8.85928      1.00  2.234884   .328529
   8.85916   8.85916      1.00  2.238734   .329919
   8.85906   8.85906      1.00  2.234674   .329129
   8.85895   8.85895      1.00  2.237144   .328979
   8.85883   8.85883      1.00  2.234434   .327959
   8.85871   8.85871      1.00  2.235434   .329379
   8.85860   8.85860      1.00  2.233384   .329039
   8.85850   8.85850      1.00  2.232154   .329709
   8.85839   8.85839      1.00  2.233504   .330769
   8.85828   8.85828      1.00  2.231874   .329659
   8.85817   8.85817      1.00  2.232774   .328879
   8.85806   8.85806      1.00  2.220864   .325919
   8.85794   8.85794      1.00  2.232484   .326709
   8.85783   8.85783      1.00  2.234104   .328709
   8.85773   8.85773      1.00  2.232764   .329179
   8.85762   8.85762      1.00  2.234504   .329919
   8.85751   8.85751      1.00  2.235044   .328669
   8.85740   8.85740      1.00  2.232574   .328689
   8.85729   8.85729      1.00  2.232724   .329869
   8.85718   8.85718      1.00  2.233304   .330269
   8.85707   8.85707      1.00  2.229764   .331259
   8.85696   8.85696      1.00  2.233934   .330789
   8.85685   8.85685      1.00  2.232844   .332109
   8.85675   8.85675      1.00  2.232474   .331389
   8.85663   8.85663      1.00  2.231084   .330459
   8.85653   8.85653      1.00  2.217014   .330069
   8.85642   8.85642      1.00  2.231314   .332389
   8.85632   8.85632      1.00  2.231854   .330669
   8.85622   8.85622      1.00  2.230034   .329869
   8.85611   8.85611      1.00  2.233894   .328829
   8.85601   8.85601      1.00  2.230434   .329839
   8.85591   8.85591      1.00  2.230844   .327589
   8.85580   8.85580      1.00  2.232634   .329829
   8.85570   8.85570      1.00  2.229824   .328219
   8.85560   8.85560      1.00  2.231524   .327589
   8.85550   8.85550      1.00  2.231044   .328249
   8.85540   8.85540      1.00  2.230214   .327709
   8.85529   8.85529      1.00  2.229604   .327189
   8.85519   8.85519      1.00  2.230414   .329069
   8.85509   8.85509      1.00  2.216634   .324859
   8.85499   8.85499      1.00  2.230374   .326809
   8.85488   8.85488      1.00  2.229624   .327419
   8.85477   8.85477      1.00  2.229764   .327009
   8.85466   8.85466      1.00  2.230534   .328369
   8.85455   8.85455      1.00  2.227804   .326039
   8.85444   8.85444      1.00  2.229114   .328169
   8.85433   8.85433      1.00  2.230244   .326599
   8.85422   8.85422      1.00  2.227494   .326229
   8.85411   8.85411      1.00  2.228204   .328349
   8.85399   8.85399      1.00  2.228344   .328419
   8.85389   8.85389      1.00  2.230754   .328269
   8.85377   8.85377      1.00  2.228624   .329209
   8.85365   8.85365      1.00  2.229474   .329289
   8.85353   8.85353      1.00  2.213654   .327199
   8.85342   8.85342      1.00  2.227294   .328879
   8.85331   8.85331      1.00  2.229424   .329399
   8.85319   8.85319      1.00  2.226214   .326499
   8.85307   8.85307      1.00  2.228154   .328389
   8.85296   8.85296      1.00  2.227024   .327359
   8.85285   8.85285      1.00  2.226334   .329209
   8.85274   8.85274      1.00  2.228194   .326569
   8.85261   8.85261      1.00  2.225274   .328479
   8.85250   8.85250      1.00  2.229864   .327309
   8.85239   8.85239      1.00  2.225564   .326539
   8.85227   8.85227      1.00  2.224634   .325279
   8.85216   8.85216      1.00  2.226764   .326689
   8.85205   8.85205      1.00  2.223374   .326409
   8.85195   8.85195      1.00  2.219464   .326499
   8.85183   8.85183      1.00  2.222164   .328149
   8.85172   8.85172      1.00  2.226074   .328329
   8.85161   8.85161      1.00  2.226864   .328479
   8.85151   8.85151      1.00  2.227404   .328929
   8.85139   8.85139      1.00  2.227224   .328119
   8.85128   8.85128      1.00  2.224334   .328879
   8.85117   8.85117      1.00  2.225034   .330689
   8.85106   8.85106      1.00  2.227154   .332589
   8.85094   8.85094      1.00  2.221554   .328859
   8.85082   8.85082      1.00  2.225624   .327709
   8.85072   8.85072      1.00  2.222414   .328719
   8.85060   8.85060      1.00  2.222004   .327519
   8.85048   8.85048      1.00  2.217874   .326169
   8.85035   8.85035      1.00  2.220524   .325619
   8.85024   8.85024      1.00  2.226874   .330339
   8.85013   8.85013      1.00  2.225014   .328099
   8.85000   8.85000      1.00  2.225144   .325569
   8.84988   8.84988      1.00  2.222674   .323449
   8.84977   8.84977      1.00  2.224654   .326189
   8.84966   8.84966      1.00  2.223584   .324599
   8.84954   8.84954      1.00  2.226154   .324019
   8.84942   8.84942      1.00  2.225544   .325179
   8.84931   8.84931      1.00  2.223954   .324839
   8.84920   8.84920      1.00  2.222734   .324479
   8.84909   8.84909      1.00  2.222494   .322979
   8.84897   8.84897      1.00  2.225834   .324849
   8.84886   8.84886      1.00  2.224164   .326049
   8.84875   8.84875      1.00  2.225584   .325859
   8.84864   8.84864      1.00  2.207924   .322049
   8.84852   8.84852      1.00  2.223304   .325319
   8.84841   8.84841      1.00  2.223394   .327379
   8.84831   8.84831      1.00  2.221444   .326149
   8.84820   8.84820      1.00  2.224584   .325129
   8.84808   8.84808      1.00  2.222374   .326139
   8.84797   8.84797      1.00  2.223444   .324289
   8.84786   8.84786      1.00  2.223254   .327099
   8.84775   8.84775      1.00  2.220634   .325329
   8.84763   8.84763      1.00  2.223694   .324589
   8.84753   8.84753      1.00  2.223814   .325839
   8.84742   8.84742      1.00  2.223814   .325869
   8.84731   8.84731      1.00  2.222524   .326669
   8.84719   8.84719      1.00  2.208834   .324449
   8.84709   8.84709      1.00  2.223984   .323929
   8.84698   8.84698      1.00  2.224694   .325999
   8.84687   8.84687      1.00  2.223794   .324929
   8.84675   8.84675      1.00  2.223794   .326299
   8.84665   8.84665      1.00  2.224534   .326789
   8.84655   8.84655      1.00  2.222824   .326239
   8.84645   8.84645      1.00  2.223444   .325079
   8.84634   8.84634      1.00  2.221694   .325339
   8.84624   8.84624      1.00  2.221834   .326919
   8.84614   8.84614      1.00  2.223284   .326009
   8.84603   8.84603      1.00  2.221954   .327009
   8.84592   8.84592      1.00  2.219054   .329589
   8.84582   8.84582      1.00  2.206934   .327139
   8.84572   8.84572      1.00  2.222284   .329929
   8.84561   8.84561      1.00  2.223294   .327499
   8.84551   8.84551      1.00  2.224834   .327799
   8.84540   8.84540      1.00  2.222794   .327829
   8.84531   8.84531      1.00  2.221894   .327519
   8.84521   8.84521      1.00  2.223454   .327599
   8.84510   8.84510      1.00  2.222184   .327309
   8.84499   8.84499      1.00  2.223864   .327729
   8.84489   8.84489      1.00  2.221764   .329729
   8.84478   8.84478      1.00  2.220784   .331939
   8.84466   8.84466      1.00  2.223714   .332349
   8.84456   8.84456      1.00  2.223894   .329099
   8.84445   8.84445      1.00  2.215234   .328209
   8.84434   8.84434      1.00  2.218934   .327149
   8.84423   8.84423      1.00  2.221254   .329449
   8.84413   8.84413      1.00  2.221464   .328229
   8.84402   8.84402      1.00  2.221014   .328629
   8.84389   8.84389      1.00  2.220024   .326639
   8.84377   8.84377      1.00  2.222114   .328729
   8.84367   8.84367      1.00  2.220434   .326219
   8.84355   8.84355      1.00  2.223334   .326649
   8.84342   8.84342      1.00  2.220964   .327629
   8.84330   8.84330      1.00  2.223644   .328679
   8.84319   8.84319      1.00  2.222684   .329459
   8.84308   8.84308      1.00  2.223634   .327609
   8.84297   8.84297      1.00  2.221954   .328059
   8.84285   8.84285      1.00  2.213714   .329039
   8.84273   8.84273      1.00  2.218884   .329889
   8.84263   8.84263      1.00  2.223274   .330499
   8.84251   8.84251      1.00  2.222064   .328989
   8.84239   8.84239      1.00  2.222044   .329369
   8.84228   8.84228      1.00  2.220144   .328849
   8.84217   8.84217      1.00  2.222144   .328199
   8.84206   8.84206      1.00  2.222524   .327789
   8.84195   8.84195      1.00  2.221924   .329689
   8.84184   8.84184      1.00  2.222874   .330139
   8.84173   8.84173      1.00  2.221234   .329359
   8.84162   8.84162      1.00  2.218444   .330179
   8.84151   8.84151      1.00  2.221244   .329819
   8.84140   8.84140      1.00  2.217634   .329099
   8.84129   8.84129      1.00  2.206644   .328659
   8.84117   8.84117      1.00  2.221214   .330229
   8.84105   8.84105      1.00  2.222334   .330889
   8.84095   8.84095      1.00  2.221314   .331699
   8.84083   8.84083      1.00  2.222184   .335129
   8.84071   8.84071      1.00  2.221474   .334609
   8.84060   8.84060      1.00  2.222334   .334139
   8.84048   8.84048      1.00  2.221344   .335299
   8.84037   8.84037      1.00  2.217404   .335889
   8.84024   8.84024      1.00  2.222154   .335809
   8.84012   8.84012      1.00  2.218704   .332749
   8.84001   8.84001      1.00  2.219704   .334659
   8.83989   8.83989      1.00  2.217564   .335629
   8.83978   8.83978      1.00  2.221014   .334449
   8.83965   8.83965      1.00  2.220144   .334279
   8.83954   8.83954      1.00  2.222344   .334379
   8.83943   8.83943      1.00  2.206914   .330709
   8.83931   8.83931      1.00  2.218984   .333599
   8.83920   8.83920      1.00  2.221094   .333019
   8.83909   8.83909      1.00  2.221934   .334169
   8.83898   8.83898      1.00  2.220634   .335659
   8.83887   8.83887      1.00  2.222794   .334689
   8.83875   8.83875      1.00  2.220524   .336319
   8.83863   8.83863      1.00  2.218314   .335379
   8.83853   8.83853      1.00  2.221524   .333989
   8.83842   8.83842      1.00  2.220394   .335059
   8.83831   8.83831      1.00  2.220214   .335729
   8.83819   8.83819      1.00  2.220744   .336979
   8.83808   8.83808      1.00  2.221634   .336379
   8.83797   8.83797      1.00  2.220834   .338819
   8.83787   8.83787      1.00  2.207624   .336149
   8.83776   8.83776      1.00  2.222734   .339589
   8.83765   8.83765      1.00  2.220874   .341149
   8.83754   8.83754      1.00  2.220644   .340909
   8.83743   8.83743      1.00  2.221284   .339929
   8.83732   8.83732      1.00  2.222054   .336819
   8.83721   8.83721      1.00  2.221824   .338529
   8.83710   8.83710      1.00  2.223574   .340459
   8.83699   8.83699      1.00  2.222734   .339849
   8.83688   8.83688      1.00  2.218054   .338949
   8.83677   8.83677      1.00  2.221544   .339369
   8.83666   8.83666      1.00  2.221614   .339799
   8.83655   8.83655      1.00  2.221904   .339499
   8.83645   8.83645      1.00  2.222964   .338549
   8.83635   8.83635      1.00  2.207724   .337419
   8.83624   8.83624      1.00  2.220614   .339279
   8.83613   8.83613      1.00  2.221334   .340679
   8.83603   8.83603      1.00  2.222594   .339949
   8.83593   8.83593      1.00  2.224034   .340889
   8.83583   8.83583      1.00  2.223214   .339799
   8.83572   8.83572      1.00  2.219854   .339709
   8.83562   8.83562      1.00  2.219524   .339529
   8.83552   8.83552      1.00  2.218864   .339699
   8.83542   8.83542      1.00  2.217254   .341049
   8.83532   8.83532      1.00  2.220214   .340679
   8.83521   8.83521      1.00  2.222234   .343649
   8.83511   8.83511      1.00  2.220444   .341729
   8.83500   8.83500      1.00  2.222274   .342819
   8.83490   8.83490      1.00  2.205704   .339209
   8.83479   8.83479      1.00  2.220514   .342439
   8.83468   8.83468      1.00  2.223224   .344409
   8.83457   8.83457      1.00  2.221014   .341499
   8.83447   8.83447      1.00  2.220214   .342989
   8.83436   8.83436      1.00  2.220794   .342959
   8.83424   8.83424      1.00  2.218414   .343549
   8.83412   8.83412      1.00  2.220594   .344729
   8.83401   8.83401      1.00  2.223444   .346229
   8.83390   8.83390      1.00  2.217814   .344969
   8.83379   8.83379      1.00  2.220084   .346289
   8.83366   8.83366      1.00  2.219444   .347009
   8.83355   8.83355      1.00  2.220384   .347319
   8.83344   8.83344      1.00  2.217584   .348179
   8.83332   8.83332      1.00  2.216414   .348739
   8.83320   8.83320      1.00  2.202184   .344779
   8.83309   8.83309      1.00  2.216334   .346979
   8.83298   8.83298      1.00  2.219534   .347669
   8.83286   8.83286      1.00  2.218894   .347869
   8.83275   8.83275      1.00  2.220094   .347439
   8.83263   8.83263      1.00  2.218694   .348429
   8.83252   8.83252      1.00  2.218634   .348289
   8.83241   8.83241      1.00  2.220304   .349779
   8.83229   8.83229      1.00  2.217324   .348539
   8.83218   8.83218      1.00  2.217724   .351299
   8.83207   8.83207      1.00  2.217184   .349829
   8.83197   8.83197      1.00  2.217174   .347129
   8.83185   8.83185      1.00  2.216924   .347949
   8.83174   8.83174      1.00  2.202784   .345759
   8.83163   8.83163      1.00  2.217314   .348999
   8.83152   8.83152      1.00  2.220404   .349289
   8.83141   8.83141      1.00  2.220084   .348239
   8.83129   8.83129      1.00  2.218034   .348169
   8.83119   8.83119      1.00  2.217474   .348349
   8.83108   8.83108      1.00  2.215044   .348559
   8.83097   8.83097      1.00  2.218174   .349409
   8.83085   8.83085      1.00  2.218564   .349069
   8.83073   8.83073      1.00  2.216154   .349839
   8.83062   8.83062      1.00  2.214644   .352349
   8.83050   8.83050      1.00  2.218824   .350589
   8.83038   8.83038      1.00  2.216654   .350579
   8.83026   8.83026      1.00  2.218644   .350249
   8.83015   8.83015      1.00  2.202964   .348249
   8.83002   8.83002      1.00  2.215834   .351859
   8.82991   8.82991      1.00  2.217744   .350979
   8.82980   8.82980      1.00  2.218014   .352949
   8.82968   8.82968      1.00  2.215114   .351189
   8.82956   8.82956      1.00  2.217384   .350169
   8.82945   8.82945      1.00  2.216294   .350649
   8.82934   8.82934      1.00  2.217254   .353589
   8.82922   8.82922      1.00  2.216284   .352779
   8.82910   8.82910      1.00  2.213554   .352479
   8.82898   8.82898      1.00  2.218554   .353869
   8.82888   8.82888      1.00  2.217604   .352579
   8.82877   8.82877      1.00  2.216244   .351259
   8.82866   8.82866      1.00  2.210244   .354169
   8.82855   8.82855      1.00  2.212164   .353039
   8.82845   8.82845      1.00  2.216364   .353739
   8.82834   8.82834      1.00  2.216244   .354729
   8.82823   8.82823      1.00  2.217174   .355019
   8.82811   8.82811      1.00  2.216214   .354239
   8.82800   8.82800      1.00  2.216514   .354319
   8.82789   8.82789      1.00  2.217214   .355849
   8.82777   8.82777      1.00  2.217624   .354069
   8.82766   8.82766      1.00  2.218094   .354409
   8.82756   8.82756      1.00  2.214714   .351919
   8.82745   8.82745      1.00  2.217564   .354239
   8.82734   8.82734      1.00  2.215234   .353319
   8.82723   8.82723      1.00  2.217534   .355589
   8.82712   8.82712      1.00  2.211504   .355699
   8.82702   8.82702      1.00  2.212314   .356749
   8.82691   8.82691      1.00  2.216274   .357229
   8.82679   8.82679      1.00  2.217294   .355589
   8.82669   8.82669      1.00  2.216934   .355919
   8.82658   8.82658      1.00  2.217834   .355579
   8.82648   8.82648      1.00  2.218714   .354939
   8.82637   8.82637      1.00  2.217314   .354089
   8.82627   8.82627      1.00  2.215844   .354069
   8.82617   8.82617      1.00  2.218334   .354879
   8.82606   8.82606      1.00  2.214424   .354499
   8.82596   8.82596      1.00  2.217384   .355389
   8.82585   8.82585      1.00  2.215234   .355859
   8.82575   8.82575      1.00  2.214044   .356409
   8.82565   8.82565      1.00  2.201584   .352609
   8.82554   8.82554      1.00  2.215224   .355919
   8.82545   8.82545      1.00  2.217334   .357089
   8.82534   8.82534      1.00  2.212584   .355659
   8.82523   8.82523      1.00  2.216114   .355859
   8.82513   8.82513      1.00  2.212914   .359179
   8.82503   8.82503      1.00  2.214284   .358309
   8.82493   8.82493      1.00  2.214174   .358219
   8.82482   8.82482      1.00  2.213994   .357269
   8.82471   8.82471      1.00  2.216624   .357329
   8.82461   8.82461      1.00  2.215384   .357809
   8.82450   8.82450      1.00  2.215454   .357629
   8.82439   8.82439      1.00  2.215884   .357389
   8.82428   8.82428      1.00  2.215314   .356099
   8.82416   8.82416      1.00  2.215184   .357379
   8.82405   8.82405      1.00  2.212554   .357439
   8.82394   8.82394      1.00  2.199654   .357249
   8.82382   8.82382      1.00  2.214294   .358079
   8.82370   8.82370      1.00  2.213374   .357829
   8.82358   8.82358      1.00  2.213594   .356339
   8.82346   8.82346      1.00  2.213954   .354799
   8.82335   8.82335      1.00  2.216234   .355529
   8.82324   8.82324      1.00  2.217184   .353489
   8.82312   8.82312      1.00  2.216084   .356219
   8.82301   8.82301      1.00  2.210254   .357579
   8.82289   8.82289      1.00  2.209194   .357509
   8.82278   8.82278      1.00  2.211244   .355669
   8.82267   8.82267      1.00  2.213164   .355129
   8.82254   8.82254      1.00  2.211604   .355449
   8.82243   8.82243      1.00  2.199844   .351139
   8.82232   8.82232      1.00  2.214444   .357349
   8.82221   8.82221      1.00  2.213434   .355639
   8.82210   8.82210      1.00  2.215624   .358019
   8.82199   8.82199      1.00  2.213714   .356529
   8.82188   8.82188      1.00  2.215244   .355909
   8.82177   8.82177      1.00  2.213914   .356049
   8.82166   8.82166      1.00  2.211884   .356149
   8.82154   8.82154      1.00  2.213134   .355789
   8.82144   8.82144      1.00  2.207004   .354429
   8.82132   8.82132      1.00  2.212274   .355679
   8.82121   8.82121      1.00  2.211784   .354599
   8.82110   8.82110      1.00  2.210834   .354279
   8.82098   8.82098      1.00  2.203664   .354519
   8.82087   8.82087      1.00  2.210194   .355469
   8.82076   8.82076      1.00  2.212844   .357099
   8.82064   8.82064      1.00  2.213494   .359249
   8.82052   8.82052      1.00  2.212064   .359049
   8.82041   8.82041      1.00  2.207024   .356129
   8.82028   8.82028      1.00  2.209494   .358599
   8.82016   8.82016      1.00  2.210744   .357639
   8.82004   8.82004      1.00  2.209774   .355579
   8.81993   8.81993      1.00  2.211174   .356699
   8.81981   8.81981      1.00  2.214444   .354899
   8.81969   8.81969      1.00  2.211264   .355989
   8.81958   8.81958      1.00  2.210664   .357299
   8.81946   8.81946      1.00  2.207944   .356919
   8.81935   8.81935      1.00  2.198544   .352159
   8.81924   8.81924      1.00  2.211604   .355069
   8.81912   8.81912      1.00  2.209774   .354919
   8.81901   8.81901      1.00  2.209934   .356689
   8.81890   8.81890      1.00  2.209424   .356369
   8.81879   8.81879      1.00  2.210344   .356479
   8.81868   8.81868      1.00  2.209474   .356539
   8.81857   8.81857      1.00  2.211024   .356329
   8.81845   8.81845      1.00  2.207314   .356849
   8.81834   8.81834      1.00  2.210734   .357629
   8.81824   8.81824      1.00  2.208714   .357479
   8.81812   8.81812      1.00  2.211034   .356479
   8.81800   8.81800      1.00  2.209974   .358079
   8.81789   8.81789      1.00  2.193304   .353579
   8.81779   8.81779      1.00  2.206264   .356109
   8.81768   8.81768      1.00  2.206184   .354429
   8.81757   8.81757      1.00  2.211074   .356899
   8.81745   8.81745      1.00  2.208554   .356999
   8.81735   8.81735      1.00  2.210784   .355329
   8.81729   8.81729      1.00  2.210944   .356229
