# Supplementary material for: Direct Observation of Palladium Leaching from Pd/C by a Simple Method: X-ray Absorption Spectroscopy of Heterogeneous Mixtures
Source: ACS Omega. 2023 Jun 7;8(24):21787–92. doi: 10.1021/acsomega.3c01343 (PMC10286095; doi:10.1021/acsomega.3c01343)
Supplement: Supplementary file 2 — ao3c01343_si_002.zip [file ao3c01343_si_002.zip › Figure 7,8/22_RK_AirOx_25C_05N_slow_HCl_30min_53.qd]

  9809     KEK-PF   NW10A
 _slow_HCl_30min 20.12.12 7:18: - 20.12.12 7:18: Serial#KEKPF-NW10A_047973
 22_RK_AirOx_25C_05N_slow_HCl_30min                                              
 Ring :   6.5 GeV    49.9 mA -   50.1 mA
 Mono :   Si(311)       D=  1.63747 A    Initial angle=  9.00023 deg
 NW10A     Transmission( 2)   Repetition= 53     Points= 1654
 Param file : QXAFS(SYNC)     angle axis (*)     Block =    1

 Block      Init-Ang  Final-Ang     Step/deg     Time/s       Num
     1        9.00023   8.81729          ***       1.00      1654
 Ortec(-1)     NDCH = 3
  Angle(c)  Angle(o)    time/s         2         3
      Mode         0         0         1         2
    Offset         0         0    .00492    .00311
   9.00023   9.00023      1.00  2.292614  2.020659
   9.00013   9.00013      1.00  2.284094  2.014189
   9.00002   9.00002      1.00  2.302044  2.029289
   8.99991   8.99991      1.00  2.303854  2.033179
   8.99980   8.99980      1.00  2.304844  2.029429
   8.99968   8.99968      1.00  2.306604  2.032869
   8.99957   8.99957      1.00  2.306124  2.031759
   8.99946   8.99946      1.00  2.307994  2.035039
   8.99934   8.99934      1.00  2.308694  2.036319
   8.99923   8.99923      1.00  2.307424  2.035339
   8.99912   8.99912      1.00  2.306614  2.034199
   8.99901   8.99901      1.00  2.311334  2.038949
   8.99891   8.99891      1.00  2.307074  2.038559
   8.99880   8.99880      1.00  2.311294  2.038619
   8.99869   8.99869      1.00  2.308694  2.036559
   8.99858   8.99858      1.00  2.293974  2.026729
   8.99847   8.99847      1.00  2.310114  2.039809
   8.99837   8.99837      1.00  2.307754  2.037969
   8.99825   8.99825      1.00  2.309104  2.040189
   8.99814   8.99814      1.00  2.310144  2.040439
   8.99804   8.99804      1.00  2.308354  2.037659
   8.99794   8.99794      1.00  2.309884  2.042239
   8.99782   8.99782      1.00  2.307444  2.039659
   8.99770   8.99770      1.00  2.306754  2.039289
   8.99760   8.99760      1.00  2.308384  2.036239
   8.99749   8.99749      1.00  2.306464  2.038689
   8.99738   8.99738      1.00  2.308564  2.040929
   8.99727   8.99727      1.00  2.310254  2.040959
   8.99717   8.99717      1.00  2.293914  2.031229
   8.99706   8.99706      1.00  2.308664  2.040619
   8.99696   8.99696      1.00  2.311184  2.043309
   8.99685   8.99685      1.00  2.306704  2.042469
   8.99674   8.99674      1.00  2.310004  2.041509
   8.99664   8.99664      1.00  2.310714  2.049059
   8.99653   8.99653      1.00  2.307824  2.042819
   8.99642   8.99642      1.00  2.309734  2.045379
   8.99632   8.99632      1.00  2.307764  2.044119
   8.99622   8.99622      1.00  2.306934  2.042589
   8.99611   8.99611      1.00  2.309814  2.043139
   8.99600   8.99600      1.00  2.309394  2.045379
   8.99590   8.99590      1.00  2.307974  2.040949
   8.99580   8.99580      1.00  2.307344  2.040839
   8.99570   8.99570      1.00  2.293004  2.030499
   8.99560   8.99560      1.00  2.304514  2.040659
   8.99551   8.99551      1.00  2.306074  2.038859
   8.99540   8.99540      1.00  2.308384  2.046229
   8.99530   8.99530      1.00  2.309164  2.044049
   8.99519   8.99519      1.00  2.309344  2.045169
   8.99509   8.99509      1.00  2.305944  2.046959
   8.99500   8.99500      1.00  2.309224  2.045799
   8.99488   8.99488      1.00  2.310064  2.046079
   8.99478   8.99478      1.00  2.307034  2.046229
   8.99468   8.99468      1.00  2.307614  2.047189
   8.99458   8.99458      1.00  2.307454  2.051399
   8.99446   8.99446      1.00  2.305654  2.046419
   8.99435   8.99435      1.00  2.305484  2.049529
   8.99424   8.99424      1.00  2.296144  2.038319
   8.99414   8.99414      1.00  2.305714  2.047259
   8.99402   8.99402      1.00  2.307074  2.049139
   8.99391   8.99391      1.00  2.305274  2.044229
   8.99379   8.99379      1.00  2.306654  2.052439
   8.99368   8.99368      1.00  2.308804  2.050549
   8.99356   8.99356      1.00  2.305344  2.050539
   8.99345   8.99345      1.00  2.306674  2.051039
   8.99334   8.99334      1.00  2.305884  2.045359
   8.99323   8.99323      1.00  2.305474  2.048319
   8.99311   8.99311      1.00  2.303744  2.047789
   8.99299   8.99299      1.00  2.305914  2.050059
   8.99288   8.99288      1.00  2.306334  2.052429
   8.99277   8.99277      1.00  2.307914  2.054469
   8.99266   8.99266      1.00  2.308704  2.055289
   8.99254   8.99254      1.00  2.291244  2.040149
   8.99243   8.99243      1.00  2.305734  2.053049
   8.99233   8.99233      1.00  2.306674  2.053639
   8.99222   8.99222      1.00  2.303554  2.049529
   8.99211   8.99211      1.00  2.306074  2.050359
   8.99200   8.99200      1.00  2.304904  2.045939
   8.99189   8.99189      1.00  2.305504  2.053189
   8.99177   8.99177      1.00  2.306484  2.052139
   8.99166   8.99166      1.00  2.301004  2.046949
   8.99156   8.99156      1.00  2.306324  2.051549
   8.99145   8.99145      1.00  2.303224  2.051579
   8.99134   8.99134      1.00  2.305494  2.048639
   8.99123   8.99123      1.00  2.306724  2.052169
   8.99112   8.99112      1.00  2.289944  2.039139
   8.99101   8.99101      1.00  2.302924  2.051689
   8.99089   8.99089      1.00  2.305224  2.048899
   8.99077   8.99077      1.00  2.306414  2.052379
   8.99066   8.99066      1.00  2.305354  2.052539
   8.99055   8.99055      1.00  2.305444  2.054379
   8.99043   8.99043      1.00  2.306264  2.055609
   8.99031   8.99031      1.00  2.306804  2.053719
   8.99020   8.99020      1.00  2.306394  2.052349
   8.99008   8.99008      1.00  2.304174  2.053309
   8.98996   8.98996      1.00  2.304984  2.051959
   8.98984   8.98984      1.00  2.304334  2.052349
   8.98973   8.98973      1.00  2.305784  2.052439
   8.98962   8.98962      1.00  2.287494  2.038609
   8.98949   8.98949      1.00  2.290434  2.042269
   8.98937   8.98937      1.00  2.304904  2.055169
   8.98927   8.98927      1.00  2.304854  2.056669
   8.98916   8.98916      1.00  2.309874  2.060049
   8.98904   8.98904      1.00  2.310644  2.063819
   8.98893   8.98893      1.00  2.309284  2.063459
   8.98882   8.98882      1.00  2.306704  2.060689
   8.98871   8.98871      1.00  2.309434  2.060549
   8.98860   8.98860      1.00  2.308804  2.064299
   8.98848   8.98848      1.00  2.306334  2.064289
   8.98838   8.98838      1.00  2.308584  2.067319
   8.98827   8.98827      1.00  2.308814  2.065129
   8.98816   8.98816      1.00  2.307054  2.059319
   8.98805   8.98805      1.00  2.291874  2.050549
   8.98794   8.98794      1.00  2.307154  2.060969
   8.98784   8.98784      1.00  2.305914  2.061609
   8.98773   8.98773      1.00  2.307804  2.062349
   8.98761   8.98761      1.00  2.307104  2.061289
   8.98750   8.98750      1.00  2.304674  2.058869
   8.98739   8.98739      1.00  2.306074  2.060489
   8.98728   8.98728      1.00  2.308924  2.066839
   8.98717   8.98717      1.00  2.303714  2.061589
   8.98706   8.98706      1.00  2.303584  2.062229
   8.98695   8.98695      1.00  2.306414  2.063549
   8.98685   8.98685      1.00  2.307524  2.068499
   8.98674   8.98674      1.00  2.310534  2.065869
   8.98663   8.98663      1.00  2.305704  2.064899
   8.98653   8.98653      1.00  2.292764  2.054509
   8.98642   8.98642      1.00  2.307784  2.066259
   8.98631   8.98631      1.00  2.306554  2.065919
   8.98621   8.98621      1.00  2.305194  2.064409
   8.98611   8.98611      1.00  2.307864  2.068489
   8.98601   8.98601      1.00  2.304804  2.065469
   8.98590   8.98590      1.00  2.305724  2.067139
   8.98580   8.98580      1.00  2.306874  2.069449
   8.98570   8.98570      1.00  2.304864  2.069149
   8.98560   8.98560      1.00  2.304434  2.070609
   8.98549   8.98549      1.00  2.305014  2.068999
   8.98539   8.98539      1.00  2.307134  2.071489
   8.98529   8.98529      1.00  2.303364  2.067529
   8.98518   8.98518      1.00  2.290334  2.056239
   8.98508   8.98508      1.00  2.301644  2.068379
   8.98498   8.98498      1.00  2.306744  2.073179
   8.98487   8.98487      1.00  2.305764  2.074059
   8.98476   8.98476      1.00  2.307364  2.070619
   8.98465   8.98465      1.00  2.307694  2.076239
   8.98455   8.98455      1.00  2.303844  2.073379
   8.98444   8.98444      1.00  2.308824  2.077969
   8.98433   8.98433      1.00  2.306584  2.072059
   8.98422   8.98422      1.00  2.306214  2.073859
   8.98410   8.98410      1.00  2.302954  2.072069
   8.98399   8.98399      1.00  2.303384  2.072489
   8.98388   8.98388      1.00  2.303474  2.069829
   8.98376   8.98376      1.00  2.304034  2.071899
   8.98365   8.98365      1.00  2.297244  2.068929
   8.98354   8.98354      1.00  2.299234  2.069919
   8.98342   8.98342      1.00  2.305544  2.072669
   8.98329   8.98329      1.00  2.305694  2.077189
   8.98318   8.98318      1.00  2.303974  2.075209
   8.98308   8.98308      1.00  2.306144  2.073099
   8.98296   8.98296      1.00  2.303004  2.072339
   8.98284   8.98284      1.00  2.301514  2.072209
   8.98272   8.98272      1.00  2.304814  2.071609
   8.98261   8.98261      1.00  2.304224  2.072149
   8.98250   8.98250      1.00  2.304524  2.073389
   8.98239   8.98239      1.00  2.290364  2.063339
   8.98227   8.98227      1.00  2.305744  2.076809
   8.98217   8.98217      1.00  2.307624  2.078769
   8.98206   8.98206      1.00  2.292454  2.062079
   8.98194   8.98194      1.00  2.307014  2.074679
   8.98183   8.98183      1.00  2.307644  2.075939
   8.98173   8.98173      1.00  2.307894  2.074979
   8.98162   8.98162      1.00  2.306364  2.072509
   8.98150   8.98150      1.00  2.307974  2.076449
   8.98140   8.98140      1.00  2.306274  2.075849
   8.98129   8.98129      1.00  2.305114  2.074689
   8.98117   8.98117      1.00  2.306054  2.075259
   8.98106   8.98106      1.00  2.303214  2.072349
   8.98094   8.98094      1.00  2.307794  2.076089
   8.98083   8.98083      1.00  2.303644  2.074129
   8.98071   8.98071      1.00  2.308614  2.077579
   8.98059   8.98059      1.00  2.307974  2.077819
   8.98048   8.98048      1.00  2.306004  2.074939
   8.98037   8.98037      1.00  2.305884  2.073899
   8.98024   8.98024      1.00  2.291634  2.064119
   8.98012   8.98012      1.00  2.307594  2.076299
   8.98001   8.98001      1.00  2.306154  2.077169
   8.97990   8.97990      1.00  2.306994  2.079029
   8.97977   8.97977      1.00  2.307084  2.078519
   8.97965   8.97965      1.00  2.307184  2.081899
   8.97954   8.97954      1.00  2.307294  2.084859
   8.97943   8.97943      1.00  2.305934  2.081529
   8.97932   8.97932      1.00  2.307074  2.086509
   8.97921   8.97921      1.00  2.301384  2.081809
   8.97909   8.97909      1.00  2.303814  2.079839
   8.97898   8.97898      1.00  2.305854  2.080079
   8.97887   8.97887      1.00  2.306014  2.078529
   8.97875   8.97875      1.00  2.300224  2.078209
   8.97865   8.97865      1.00  2.296264  2.072639
   8.97854   8.97854      1.00  2.306594  2.082609
   8.97842   8.97842      1.00  2.305554  2.081259
   8.97831   8.97831      1.00  2.308124  2.083819
   8.97820   8.97820      1.00  2.306274  2.083149
   8.97810   8.97810      1.00  2.306794  2.082369
   8.97799   8.97799      1.00  2.304504  2.080589
   8.97788   8.97788      1.00  2.302344  2.079229
   8.97777   8.97777      1.00  2.306364  2.082079
   8.97766   8.97766      1.00  2.303574  2.078839
   8.97754   8.97754      1.00  2.305324  2.083229
   8.97743   8.97743      1.00  2.304364  2.083569
   8.97732   8.97732      1.00  2.303624  2.082499
   8.97721   8.97721      1.00  2.301344  2.081069
   8.97710   8.97710      1.00  2.296334  2.079689
   8.97699   8.97699      1.00  2.304364  2.082319
   8.97689   8.97689      1.00  2.305474  2.084449
   8.97678   8.97678      1.00  2.301574  2.082349
   8.97667   8.97667      1.00  2.303034  2.084239
   8.97656   8.97656      1.00  2.303484  2.088129
   8.97646   8.97646      1.00  2.305254  2.084629
   8.97635   8.97635      1.00  2.306154  2.087669
   8.97625   8.97625      1.00  2.303534  2.085199
   8.97614   8.97614      1.00  2.302704  2.085349
   8.97604   8.97604      1.00  2.302444  2.086699
   8.97594   8.97594      1.00  2.303954  2.088659
   8.97583   8.97583      1.00  2.303174  2.089449
   8.97573   8.97573      1.00  2.299434  2.082509
   8.97563   8.97563      1.00  2.288714  2.074969
   8.97553   8.97553      1.00  2.302294  2.084329
   8.97542   8.97542      1.00  2.303444  2.083229
   8.97532   8.97532      1.00  2.300644  2.080349
   8.97522   8.97522      1.00  2.303954  2.088209
   8.97512   8.97512      1.00  2.302184  2.088339
   8.97501   8.97501      1.00  2.299774  2.085109
   8.97490   8.97490      1.00  2.304904  2.082809
   8.97480   8.97480      1.00  2.303004  2.083969
   8.97470   8.97470      1.00  2.307114  2.091479
   8.97458   8.97458      1.00  2.303154  2.084209
   8.97447   8.97447      1.00  2.308454  2.093149
   8.97437   8.97437      1.00  2.307354  2.090109
   8.97425   8.97425      1.00  2.302274  2.085459
   8.97414   8.97414      1.00  2.306334  2.091839
   8.97402   8.97402      1.00  2.290034  2.076869
   8.97391   8.97391      1.00  2.306254  2.090049
   8.97381   8.97381      1.00  2.306474  2.091129
   8.97369   8.97369      1.00  2.305234  2.085469
   8.97357   8.97357      1.00  2.304104  2.088349
   8.97346   8.97346      1.00  2.304114  2.088749
   8.97335   8.97335      1.00  2.305524  2.087019
   8.97322   8.97322      1.00  2.302114  2.086819
   8.97310   8.97310      1.00  2.301284  2.088149
   8.97299   8.97299      1.00  2.303924  2.094129
   8.97288   8.97288      1.00  2.303134  2.095139
   8.97276   8.97276      1.00  2.303494  2.094939
   8.97265   8.97265      1.00  2.302484  2.093999
   8.97254   8.97254      1.00  2.290414  2.082109
   8.97243   8.97243      1.00  2.302804  2.089809
   8.97232   8.97232      1.00  2.304464  2.092609
   8.97220   8.97220      1.00  2.304814  2.092379
   8.97209   8.97209      1.00  2.305244  2.094759
   8.97198   8.97198      1.00  2.304204  2.096269
   8.97187   8.97187      1.00  2.303584  2.095769
   8.97176   8.97176      1.00  2.301344  2.090899
   8.97165   8.97165      1.00  2.304704  2.094939
   8.97154   8.97154      1.00  2.303204  2.095389
   8.97143   8.97143      1.00  2.303044  2.093709
   8.97132   8.97132      1.00  2.302214  2.093529
   8.97121   8.97121      1.00  2.303744  2.095219
   8.97110   8.97110      1.00  2.300354  2.090959
   8.97098   8.97098      1.00  2.291784  2.084359
   8.97086   8.97086      1.00  2.303284  2.097039
   8.97075   8.97075      1.00  2.301074  2.091069
   8.97064   8.97064      1.00  2.301804  2.090379
   8.97052   8.97052      1.00  2.302324  2.092279
   8.97040   8.97040      1.00  2.300594  2.092059
   8.97028   8.97028      1.00  2.304384  2.094259
   8.97018   8.97018      1.00  2.302484  2.091759
   8.97005   8.97005      1.00  2.304414  2.100279
   8.96992   8.96992      1.00  2.301054  2.094409
   8.96981   8.96981      1.00  2.299964  2.095539
   8.96970   8.96970      1.00  2.303994  2.097559
   8.96957   8.96957      1.00  2.301974  2.094939
   8.96946   8.96946      1.00  2.303594  2.097829
   8.96935   8.96935      1.00  2.290824  2.083339
   8.96925   8.96925      1.00  2.298504  2.090599
   8.96913   8.96913      1.00  2.302184  2.097079
   8.96901   8.96901      1.00  2.301724  2.095649
   8.96890   8.96890      1.00  2.302814  2.095249
   8.96879   8.96879      1.00  2.300544  2.094399
   8.96868   8.96868      1.00  2.300424  2.097659
   8.96857   8.96857      1.00  2.299294  2.094239
   8.96846   8.96846      1.00  2.300064  2.093489
   8.96835   8.96835      1.00  2.301364  2.093939
   8.96824   8.96824      1.00  2.299304  2.094459
   8.96813   8.96813      1.00  2.301824  2.098829
   8.96803   8.96803      1.00  2.301704  2.100099
   8.96792   8.96792      1.00  2.299424  2.099219
   8.96781   8.96781      1.00  2.289094  2.086329
   8.96769   8.96769      1.00  2.299294  2.096049
   8.96758   8.96758      1.00  2.301094  2.098989
   8.96747   8.96747      1.00  2.301994  2.100999
   8.96736   8.96736      1.00  2.299984  2.099309
   8.96725   8.96725      1.00  2.299254  2.096179
   8.96714   8.96714      1.00  2.299404  2.098549
   8.96704   8.96704      1.00  2.300484  2.095759
   8.96693   8.96693      1.00  2.300604  2.099459
   8.96682   8.96682      1.00  2.300664  2.100919
   8.96671   8.96671      1.00  2.296104  2.095739
   8.96661   8.96661      1.00  2.300034  2.095009
   8.96650   8.96650      1.00  2.297634  2.090619
   8.96639   8.96639      1.00  2.299714  2.097169
   8.96629   8.96629      1.00  2.295774  2.094849
   8.96619   8.96619      1.00  2.285584  2.084659
   8.96608   8.96608      1.00  2.300824  2.098119
   8.96598   8.96598      1.00  2.301904  2.099419
   8.96588   8.96588      1.00  2.301924  2.098759
   8.96578   8.96578      1.00  2.298864  2.099479
   8.96567   8.96567      1.00  2.302724  2.101239
   8.96557   8.96557      1.00  2.298434  2.102239
   8.96547   8.96547      1.00  2.298774  2.100479
   8.96537   8.96537      1.00  2.298974  2.098229
   8.96526   8.96526      1.00  2.298224  2.097869
   8.96515   8.96515      1.00  2.299334  2.099239
   8.96505   8.96505      1.00  2.301294  2.100869
   8.96495   8.96495      1.00  2.299724  2.096639
   8.96484   8.96484      1.00  2.297534  2.097109
   8.96473   8.96473      1.00  2.283854  2.083259
   8.96463   8.96463      1.00  2.297024  2.094199
   8.96452   8.96452      1.00  2.300484  2.100689
   8.96441   8.96441      1.00  2.300814  2.095499
   8.96430   8.96430      1.00  2.296704  2.092589
   8.96419   8.96419      1.00  2.297764  2.093919
   8.96408   8.96408      1.00  2.299064  2.097509
   8.96397   8.96397      1.00  2.300164  2.099639
   8.96385   8.96385      1.00  2.301094  2.099519
   8.96374   8.96374      1.00  2.295694  2.094509
   8.96363   8.96363      1.00  2.301804  2.097609
   8.96351   8.96351      1.00  2.299554  2.098949
   8.96339   8.96339      1.00  2.297324  2.097179
   8.96327   8.96327      1.00  2.298684  2.101879
   8.96316   8.96316      1.00  2.284504  2.087969
   8.96304   8.96304      1.00  2.299464  2.100219
   8.96292   8.96292      1.00  2.297854  2.100519
   8.96281   8.96281      1.00  2.297504  2.098119
   8.96271   8.96271      1.00  2.298814  2.101889
   8.96259   8.96259      1.00  2.298814  2.099929
   8.96247   8.96247      1.00  2.297504  2.099889
   8.96236   8.96236      1.00  2.298644  2.099089
   8.96225   8.96225      1.00  2.295784  2.100699
   8.96213   8.96213      1.00  2.295634  2.097089
   8.96202   8.96202      1.00  2.298794  2.098059
   8.96191   8.96191      1.00  2.297524  2.098879
   8.96181   8.96181      1.00  2.298614  2.096999
   8.96170   8.96170      1.00  2.292824  2.090949
   8.96159   8.96159      1.00  2.293814  2.094129
   8.96148   8.96148      1.00  2.298554  2.100829
   8.96137   8.96137      1.00  2.299344  2.097509
   8.96125   8.96125      1.00  2.296224  2.099319
   8.96113   8.96113      1.00  2.295904  2.097729
   8.96103   8.96103      1.00  2.297514  2.105649
   8.96092   8.96092      1.00  2.296514  2.100999
   8.96079   8.96079      1.00  2.296864  2.100309
   8.96067   8.96067      1.00  2.295694  2.099649
   8.96056   8.96056      1.00  2.290964  2.092229
   8.96045   8.96045      1.00  2.297664  2.101439
   8.96033   8.96033      1.00  2.295544  2.102779
   8.96021   8.96021      1.00  2.295344  2.103259
   8.96010   8.96010      1.00  2.285954  2.092229
   8.95998   8.95998      1.00  2.291884  2.096819
   8.95986   8.95986      1.00  2.294854  2.097419
   8.95973   8.95973      1.00  2.296794  2.099429
   8.95963   8.95963      1.00  2.296534  2.100379
   8.95951   8.95951      1.00  2.294394  2.096599
   8.95940   8.95940      1.00  2.298374  2.105499
   8.95929   8.95929      1.00  2.296214  2.104939
   8.95917   8.95917      1.00  2.294504  2.100939
   8.95906   8.95906      1.00  2.295894  2.099739
   8.95895   8.95895      1.00  2.295284  2.105249
   8.95884   8.95884      1.00  2.296954  2.101939
   8.95873   8.95873      1.00  2.293744  2.101569
   8.95861   8.95861      1.00  2.293704  2.101179
   8.95849   8.95849      1.00  2.295744  2.106339
   8.95839   8.95839      1.00  2.278684  2.086669
   8.95828   8.95828      1.00  2.292974  2.093759
   8.95817   8.95817      1.00  2.290864  2.096659
   8.95806   8.95806      1.00  2.294184  2.097279
   8.95794   8.95794      1.00  2.291454  2.094369
   8.95784   8.95784      1.00  2.296034  2.098349
   8.95773   8.95773      1.00  2.292794  2.095429
   8.95761   8.95761      1.00  2.295544  2.098159
   8.95750   8.95750      1.00  2.294224  2.098349
   8.95739   8.95739      1.00  2.292074  2.096959
   8.95729   8.95729      1.00  2.291404  2.095439
   8.95718   8.95718      1.00  2.293744  2.095089
   8.95707   8.95707      1.00  2.295074  2.096759
   8.95696   8.95696      1.00  2.293184  2.094839
   8.95686   8.95686      1.00  2.283594  2.088769
   8.95674   8.95674      1.00  2.290944  2.091749
   8.95663   8.95663      1.00  2.294914  2.098929
   8.95653   8.95653      1.00  2.293804  2.095309
   8.95643   8.95643      1.00  2.293324  2.092449
   8.95632   8.95632      1.00  2.290994  2.095079
   8.95621   8.95621      1.00  2.289934  2.093979
   8.95611   8.95611      1.00  2.288444  2.093939
   8.95601   8.95601      1.00  2.290194  2.091929
   8.95590   8.95590      1.00  2.291014  2.093279
   8.95580   8.95580      1.00  2.289134  2.087859
   8.95570   8.95570      1.00  2.293874  2.094989
   8.95560   8.95560      1.00  2.292964  2.099319
   8.95549   8.95549      1.00  2.293554  2.097809
   8.95539   8.95539      1.00  2.276044  2.077719
   8.95529   8.95529      1.00  2.289254  2.092159
   8.95519   8.95519      1.00  2.292604  2.096969
   8.95508   8.95508      1.00  2.291254  2.093539
   8.95497   8.95497      1.00  2.289454  2.093479
   8.95488   8.95488      1.00  2.289364  2.093959
   8.95477   8.95477      1.00  2.291634  2.101699
   8.95466   8.95466      1.00  2.291054  2.097249
   8.95456   8.95456      1.00  2.292084  2.094889
   8.95444   8.95444      1.00  2.287944  2.089289
   8.95433   8.95433      1.00  2.291234  2.089059
   8.95422   8.95422      1.00  2.291294  2.095099
   8.95411   8.95411      1.00  2.290044  2.095669
   8.95399   8.95399      1.00  2.275774  2.080579
   8.95388   8.95388      1.00  2.287444  2.087279
   8.95376   8.95376      1.00  2.289254  2.087079
   8.95365   8.95365      1.00  2.288964  2.091839
   8.95353   8.95353      1.00  2.291354  2.092749
   8.95342   8.95342      1.00  2.291274  2.092379
   8.95330   8.95330      1.00  2.292694  2.091039
   8.95318   8.95318      1.00  2.291724  2.092809
   8.95307   8.95307      1.00  2.291824  2.090439
   8.95296   8.95296      1.00  2.285904  2.082839
   8.95284   8.95284      1.00  2.289484  2.091469
   8.95272   8.95272      1.00  2.291704  2.092029
   8.95261   8.95261      1.00  2.288584  2.086439
   8.95251   8.95251      1.00  2.290064  2.087719
   8.95239   8.95239      1.00  2.276964  2.072429
   8.95228   8.95228      1.00  2.290114  2.085669
   8.95216   8.95216      1.00  2.293574  2.087829
   8.95205   8.95205      1.00  2.289454  2.082389
   8.95194   8.95194      1.00  2.291784  2.084809
   8.95183   8.95183      1.00  2.288774  2.080759
   8.95173   8.95173      1.00  2.287734  2.076789
   8.95162   8.95162      1.00  2.285754  2.078169
   8.95151   8.95151      1.00  2.286994  2.080119
   8.95139   8.95139      1.00  2.291454  2.077639
   8.95128   8.95128      1.00  2.289734  2.079429
   8.95118   8.95118      1.00  2.286674  2.075439
   8.95106   8.95106      1.00  2.288534  2.077969
   8.95094   8.95094      1.00  2.276984  2.067609
   8.95083   8.95083      1.00  2.286514  2.073899
   8.95072   8.95072      1.00  2.292034  2.076389
   8.95060   8.95060      1.00  2.290024  2.074599
   8.95048   8.95048      1.00  2.287304  2.074069
   8.95037   8.95037      1.00  2.287754  2.071509
   8.95025   8.95025      1.00  2.287704  2.071199
   8.95013   8.95013      1.00  2.288664  2.074369
   8.95001   8.95001      1.00  2.289344  2.071439
   8.94989   8.94989      1.00  2.287504  2.069479
   8.94977   8.94977      1.00  2.288294  2.070399
   8.94965   8.94965      1.00  2.289524  2.072559
   8.94954   8.94954      1.00  2.288134  2.071269
   8.94943   8.94943      1.00  2.288944  2.071939
   8.94931   8.94931      1.00  2.272954  2.055469
   8.94919   8.94919      1.00  2.288284  2.066879
   8.94908   8.94908      1.00  2.290334  2.071239
   8.94897   8.94897      1.00  2.285384  2.067569
   8.94887   8.94887      1.00  2.288114  2.066999
   8.94875   8.94875      1.00  2.292364  2.067809
   8.94864   8.94864      1.00  2.287814  2.063669
   8.94853   8.94853      1.00  2.288494  2.066529
   8.94843   8.94843      1.00  2.288724  2.063819
   8.94832   8.94832      1.00  2.287424  2.063339
   8.94821   8.94821      1.00  2.288344  2.062769
   8.94809   8.94809      1.00  2.288844  2.061199
   8.94798   8.94798      1.00  2.285184  2.057659
   8.94787   8.94787      1.00  2.287094  2.056309
   8.94776   8.94776      1.00  2.274334  2.047209
   8.94765   8.94765      1.00  2.287754  2.053969
   8.94754   8.94754      1.00  2.291604  2.059499
   8.94743   8.94743      1.00  2.291234  2.059579
   8.94732   8.94732      1.00  2.288304  2.054929
   8.94721   8.94721      1.00  2.288094  2.053539
   8.94711   8.94711      1.00  2.288734  2.054769
   8.94699   8.94699      1.00  2.290354  2.053939
   8.94688   8.94688      1.00  2.288834  2.050929
   8.94678   8.94678      1.00  2.285984  2.047199
   8.94667   8.94667      1.00  2.290854  2.049939
   8.94656   8.94656      1.00  2.286774  2.048559
   8.94645   8.94645      1.00  2.288764  2.045259
   8.94635   8.94635      1.00  2.281964  2.039299
   8.94625   8.94625      1.00  2.284954  2.039719
   8.94614   8.94614      1.00  2.289384  2.042689
   8.94604   8.94604      1.00  2.290174  2.043259
   8.94594   8.94594      1.00  2.287954  2.037499
   8.94584   8.94584      1.00  2.289094  2.034739
   8.94574   8.94574      1.00  2.288284  2.034329
   8.94563   8.94563      1.00  2.284174  2.029539
   8.94553   8.94553      1.00  2.288904  2.033709
   8.94542   8.94542      1.00  2.288824  2.030219
   8.94532   8.94532      1.00  2.285364  2.025239
   8.94521   8.94521      1.00  2.289284  2.029019
   8.94511   8.94511      1.00  2.289014  2.026059
   8.94501   8.94501      1.00  2.287144  2.022079
   8.94490   8.94490      1.00  2.284294  2.018459
   8.94480   8.94480      1.00  2.285234  2.016369
   8.94469   8.94469      1.00  2.290164  2.018849
   8.94459   8.94459      1.00  2.290624  2.015619
   8.94448   8.94448      1.00  2.288284  2.010409
   8.94436   8.94436      1.00  2.289174  2.007789
   8.94425   8.94425      1.00  2.286844  2.005389
   8.94415   8.94415      1.00  2.289174  2.006229
   8.94403   8.94403      1.00  2.289424  2.003259
   8.94391   8.94391      1.00  2.288074  1.997129
   8.94380   8.94380      1.00  2.285214  1.991839
   8.94369   8.94369      1.00  2.289654  1.993919
   8.94357   8.94357      1.00  2.287674  1.990399
   8.94345   8.94345      1.00  2.288774  1.989539
   8.94334   8.94334      1.00  2.271354  1.968769
   8.94322   8.94322      1.00  2.286654  1.978009
   8.94311   8.94311      1.00  2.288634  1.976979
   8.94299   8.94299      1.00  2.287734  1.973869
   8.94288   8.94288      1.00  2.289904  1.972449
   8.94277   8.94277      1.00  2.288764  1.962509
   8.94265   8.94265      1.00  2.287634  1.963319
   8.94253   8.94253      1.00  2.285624  1.956199
   8.94243   8.94243      1.00  2.287244  1.953759
   8.94232   8.94232      1.00  2.287174  1.946669
   8.94220   8.94220      1.00  2.289374  1.941149
   8.94208   8.94208      1.00  2.287924  1.937149
   8.94198   8.94198      1.00  2.286974  1.929979
   8.94187   8.94187      1.00  2.287264  1.928609
   8.94176   8.94176      1.00  2.286334  1.921119
   8.94165   8.94165      1.00  2.287034  1.915189
   8.94155   8.94155      1.00  2.272234  1.897759
   8.94144   8.94144      1.00  2.284694  1.906049
   8.94132   8.94132      1.00  2.286604  1.895399
   8.94120   8.94120      1.00  2.283864  1.880839
   8.94109   8.94109      1.00  2.288744  1.884739
   8.94098   8.94098      1.00  2.284084  1.872029
   8.94086   8.94086      1.00  2.289024  1.871179
   8.94075   8.94075      1.00  2.289034  1.856789
   8.94063   8.94063      1.00  2.284634  1.845229
   8.94052   8.94052      1.00  2.286034  1.837859
   8.94040   8.94040      1.00  2.285354  1.826949
   8.94028   8.94028      1.00  2.284814  1.816919
   8.94017   8.94017      1.00  2.288374  1.809779
   8.94005   8.94005      1.00  2.282524  1.794229
   8.93993   8.93993      1.00  2.270924  1.771129
   8.93981   8.93981      1.00  2.287614  1.769039
   8.93970   8.93970      1.00  2.285124  1.752599
   8.93958   8.93958      1.00  2.287824  1.743169
   8.93946   8.93946      1.00  2.286234  1.723359
   8.93935   8.93935      1.00  2.285434  1.709589
   8.93925   8.93925      1.00  2.282624  1.689109
   8.93914   8.93914      1.00  2.284594  1.672709
   8.93902   8.93902      1.00  2.285924  1.650569
   8.93890   8.93890      1.00  2.288034  1.635059
   8.93879   8.93879      1.00  2.285264  1.613809
   8.93868   8.93868      1.00  2.285754  1.590899
   8.93857   8.93857      1.00  2.285064  1.565109
   8.93845   8.93845      1.00  2.285294  1.539709
   8.93835   8.93835      1.00  2.277184  1.510589
   8.93824   8.93824      1.00  2.282144  1.490479
   8.93813   8.93813      1.00  2.286174  1.461989
   8.93801   8.93801      1.00  2.285924  1.432589
   8.93791   8.93791      1.00  2.284734  1.406019
   8.93780   8.93780      1.00  2.285914  1.373709
   8.93768   8.93768      1.00  2.284414  1.339059
   8.93757   8.93757      1.00  2.284804  1.306559
   8.93747   8.93747      1.00  2.284334  1.274429
   8.93736   8.93736      1.00  2.283044  1.243539
   8.93725   8.93725      1.00  2.283444  1.213829
   8.93714   8.93714      1.00  2.282954  1.175369
   8.93703   8.93703      1.00  2.284414  1.141469
   8.93692   8.93692      1.00  2.285724  1.113079
   8.93681   8.93681      1.00  2.268954  1.066109
   8.93670   8.93670      1.00  2.283114  1.033319
   8.93660   8.93660      1.00  2.286494  1.000969
   8.93649   8.93649      1.00  2.284684   .966009
   8.93638   8.93638      1.00  2.284974   .929779
   8.93628   8.93628      1.00  2.285134   .901319
   8.93618   8.93618      1.00  2.284514   .865959
   8.93608   8.93608      1.00  2.285384   .836269
   8.93597   8.93597      1.00  2.280344   .802659
   8.93586   8.93586      1.00  2.284454   .772039
   8.93577   8.93577      1.00  2.280164   .741409
   8.93567   8.93567      1.00  2.283794   .715149
   8.93556   8.93556      1.00  2.284434   .685749
   8.93545   8.93545      1.00  2.281864   .654609
   8.93535   8.93535      1.00  2.282004   .632649
   8.93526   8.93526      1.00  2.266694   .604509
   8.93515   8.93515      1.00  2.283304   .589529
   8.93505   8.93505      1.00  2.282414   .568529
   8.93494   8.93494      1.00  2.283504   .550659
   8.93484   8.93484      1.00  2.281484   .528499
   8.93472   8.93472      1.00  2.284754   .511509
   8.93462   8.93462      1.00  2.282874   .489639
   8.93451   8.93451      1.00  2.282714   .471419
   8.93440   8.93440      1.00  2.281324   .457249
   8.93429   8.93429      1.00  2.281354   .440829
   8.93417   8.93417      1.00  2.281404   .429439
   8.93406   8.93406      1.00  2.281414   .415959
   8.93396   8.93396      1.00  2.281824   .403399
   8.93383   8.93383      1.00  2.274754   .388819
   8.93372   8.93372      1.00  2.277814   .378059
   8.93361   8.93361      1.00  2.281984   .371279
   8.93349   8.93349      1.00  2.278174   .361969
   8.93337   8.93337      1.00  2.279034   .352989
   8.93325   8.93325      1.00  2.280444   .346179
   8.93314   8.93314      1.00  2.281884   .336469
   8.93302   8.93302      1.00  2.281984   .330329
   8.93290   8.93290      1.00  2.278544   .320609
   8.93279   8.93279      1.00  2.280024   .314719
   8.93268   8.93268      1.00  2.278464   .310939
   8.93257   8.93257      1.00  2.280914   .305009
   8.93246   8.93246      1.00  2.280364   .301649
   8.93234   8.93234      1.00  2.279174   .299579
   8.93223   8.93223      1.00  2.270664   .294549
   8.93212   8.93212      1.00  2.277034   .291979
   8.93201   8.93201      1.00  2.280204   .290539
   8.93189   8.93189      1.00  2.277734   .286589
   8.93179   8.93179      1.00  2.280854   .284859
   8.93168   8.93168      1.00  2.278314   .283019
   8.93157   8.93157      1.00  2.279414   .281399
   8.93145   8.93145      1.00  2.278634   .278279
   8.93134   8.93134      1.00  2.278794   .277789
   8.93123   8.93123      1.00  2.277264   .276079
   8.93111   8.93111      1.00  2.278624   .275929
   8.93100   8.93100      1.00  2.276814   .274749
   8.93089   8.93089      1.00  2.276264   .273649
   8.93078   8.93078      1.00  2.274834   .273629
   8.93067   8.93067      1.00  2.276424   .272279
   8.93054   8.93054      1.00  2.263294   .269189
   8.93043   8.93043      1.00  2.278554   .271519
   8.93031   8.93031      1.00  2.277024   .271259
   8.93019   8.93019      1.00  2.275784   .271569
   8.93007   8.93007      1.00  2.276814   .270689
   8.92996   8.92996      1.00  2.276524   .270749
   8.92984   8.92984      1.00  2.276394   .271329
   8.92972   8.92972      1.00  2.279444   .271459
   8.92960   8.92960      1.00  2.276624   .268999
   8.92948   8.92948      1.00  2.275444   .270239
   8.92937   8.92937      1.00  2.275454   .270539
   8.92925   8.92925      1.00  2.277064   .272479
   8.92914   8.92914      1.00  2.276494   .270569
   8.92903   8.92903      1.00  2.275704   .270779
   8.92893   8.92893      1.00  2.259964   .268459
   8.92881   8.92881      1.00  2.273674   .268879
   8.92869   8.92869      1.00  2.275884   .267189
   8.92858   8.92858      1.00  2.275294   .266379
   8.92848   8.92848      1.00  2.276224   .266209
   8.92837   8.92837      1.00  2.276584   .266919
   8.92825   8.92825      1.00  2.276134   .266629
   8.92815   8.92815      1.00  2.277774   .266789
   8.92804   8.92804      1.00  2.273874   .266569
   8.92793   8.92793      1.00  2.274214   .264249
   8.92781   8.92781      1.00  2.277104   .263579
   8.92770   8.92770      1.00  2.274784   .263429
   8.92759   8.92759      1.00  2.273674   .263809
   8.92748   8.92748      1.00  2.261214   .262569
   8.92737   8.92737      1.00  2.273744   .262289
   8.92726   8.92726      1.00  2.278244   .264209
   8.92715   8.92715      1.00  2.276424   .262019
   8.92704   8.92704      1.00  2.275934   .263459
   8.92693   8.92693      1.00  2.273044   .262489
   8.92683   8.92683      1.00  2.272324   .261609
   8.92672   8.92672      1.00  2.278504   .262629
   8.92661   8.92661      1.00  2.273314   .262179
   8.92650   8.92650      1.00  2.270114   .261819
   8.92639   8.92639      1.00  2.273484   .264259
   8.92629   8.92629      1.00  2.272884   .264749
   8.92619   8.92619      1.00  2.275804   .263389
   8.92608   8.92608      1.00  2.265704   .262909
   8.92598   8.92598      1.00  2.270744   .264069
   8.92588   8.92588      1.00  2.274024   .266139
   8.92578   8.92578      1.00  2.276204   .265359
   8.92567   8.92567      1.00  2.274384   .265479
   8.92557   8.92557      1.00  2.275844   .266699
   8.92547   8.92547      1.00  2.272444   .265829
   8.92536   8.92536      1.00  2.271994   .266669
   8.92526   8.92526      1.00  2.274004   .268899
   8.92515   8.92515      1.00  2.267844   .268589
   8.92505   8.92505      1.00  2.274904   .270519
   8.92495   8.92495      1.00  2.270474   .271719
   8.92483   8.92483      1.00  2.273714   .273679
   8.92473   8.92473      1.00  2.274544   .274499
   8.92462   8.92462      1.00  2.256394   .273799
   8.92451   8.92451      1.00  2.272604   .274659
   8.92441   8.92441      1.00  2.273444   .276009
   8.92430   8.92430      1.00  2.270684   .277959
   8.92418   8.92418      1.00  2.271964   .278589
   8.92407   8.92407      1.00  2.272804   .280829
   8.92395   8.92395      1.00  2.273144   .282839
   8.92384   8.92384      1.00  2.273944   .284739
   8.92374   8.92374      1.00  2.274354   .285329
   8.92362   8.92362      1.00  2.270034   .286399
   8.92350   8.92350      1.00  2.270974   .288259
   8.92338   8.92338      1.00  2.271184   .290959
   8.92326   8.92326      1.00  2.270104   .294329
   8.92314   8.92314      1.00  2.266244   .294979
   8.92303   8.92303      1.00  2.263974   .295679
   8.92291   8.92291      1.00  2.270644   .297239
   8.92280   8.92280      1.00  2.266074   .298769
   8.92268   8.92268      1.00  2.272014   .301089
   8.92257   8.92257      1.00  2.270144   .302389
   8.92247   8.92247      1.00  2.268514   .304989
   8.92236   8.92236      1.00  2.269894   .303469
   8.92224   8.92224      1.00  2.268424   .305819
   8.92212   8.92212      1.00  2.268254   .306819
   8.92201   8.92201      1.00  2.266694   .308079
   8.92191   8.92191      1.00  2.269894   .311059
   8.92180   8.92180      1.00  2.270034   .313279
   8.92169   8.92169      1.00  2.269984   .314349
   8.92158   8.92158      1.00  2.253634   .312409
   8.92147   8.92147      1.00  2.266394   .315009
   8.92136   8.92136      1.00  2.268954   .317239
   8.92124   8.92124      1.00  2.268954   .318829
   8.92113   8.92113      1.00  2.270494   .320009
   8.92102   8.92102      1.00  2.265274   .319729
   8.92090   8.92090      1.00  2.266114   .323409
   8.92079   8.92079      1.00  2.265144   .323349
   8.92067   8.92067      1.00  2.262324   .324399
   8.92056   8.92056      1.00  2.266364   .324089
   8.92044   8.92044      1.00  2.265074   .324049
   8.92032   8.92032      1.00  2.265154   .324449
   8.92021   8.92021      1.00  2.264804   .326069
   8.92009   8.92009      1.00  2.268034   .326879
   8.91997   8.91997      1.00  2.259274   .325239
   8.91985   8.91985      1.00  2.262424   .326659
   8.91973   8.91973      1.00  2.268494   .327419
   8.91962   8.91962      1.00  2.263724   .328349
   8.91951   8.91951      1.00  2.263764   .328249
   8.91939   8.91939      1.00  2.266084   .327339
   8.91928   8.91928      1.00  2.266344   .329129
   8.91916   8.91916      1.00  2.266554   .326949
   8.91905   8.91905      1.00  2.269314   .328169
   8.91894   8.91894      1.00  2.264524   .327919
   8.91883   8.91883      1.00  2.262204   .326799
   8.91872   8.91872      1.00  2.266244   .328619
   8.91861   8.91861      1.00  2.264584   .328439
   8.91849   8.91849      1.00  2.263894   .328899
   8.91838   8.91838      1.00  2.256424   .327519
   8.91827   8.91827      1.00  2.263774   .327879
   8.91816   8.91816      1.00  2.262494   .327569
   8.91805   8.91805      1.00  2.264934   .328829
   8.91794   8.91794      1.00  2.266194   .327269
   8.91783   8.91783      1.00  2.265674   .327159
   8.91772   8.91772      1.00  2.269554   .327319
   8.91760   8.91760      1.00  2.267734   .327389
   8.91750   8.91750      1.00  2.264904   .328379
   8.91739   8.91739      1.00  2.262554   .327249
   8.91728   8.91728      1.00  2.264564   .327659
   8.91717   8.91717      1.00  2.266064   .326129
   8.91707   8.91707      1.00  2.265334   .323979
   8.91696   8.91696      1.00  2.266474   .325699
   8.91685   8.91685      1.00  2.251824   .322079
   8.91673   8.91673      1.00  2.264144   .324269
   8.91663   8.91663      1.00  2.266164   .323379
   8.91652   8.91652      1.00  2.267174   .323369
   8.91641   8.91641      1.00  2.266574   .321569
   8.91631   8.91631      1.00  2.266284   .319119
   8.91621   8.91621      1.00  2.267014   .321219
   8.91611   8.91611      1.00  2.262244   .320439
   8.91600   8.91600      1.00  2.263684   .318159
   8.91590   8.91590      1.00  2.264114   .317589
   8.91580   8.91580      1.00  2.265654   .318779
   8.91570   8.91570      1.00  2.267484   .317149
   8.91559   8.91559      1.00  2.265264   .315949
   8.91549   8.91549      1.00  2.257644   .315249
   8.91539   8.91539      1.00  2.265104   .315169
   8.91529   8.91529      1.00  2.267444   .313749
   8.91519   8.91519      1.00  2.266634   .313499
   8.91508   8.91508      1.00  2.263854   .310359
   8.91497   8.91497      1.00  2.260944   .309229
   8.91487   8.91487      1.00  2.265754   .308829
   8.91476   8.91476      1.00  2.263684   .307799
   8.91465   8.91465      1.00  2.266354   .310569
   8.91454   8.91454      1.00  2.265374   .309209
   8.91443   8.91443      1.00  2.266034   .308679
   8.91432   8.91432      1.00  2.263374   .306889
   8.91421   8.91421      1.00  2.265794   .305339
   8.91410   8.91410      1.00  2.263404   .302219
   8.91398   8.91398      1.00  2.252774   .301119
   8.91387   8.91387      1.00  2.264264   .301969
   8.91375   8.91375      1.00  2.263204   .301139
   8.91365   8.91365      1.00  2.265364   .301119
   8.91353   8.91353      1.00  2.266394   .300289
   8.91341   8.91341      1.00  2.267224   .297889
   8.91329   8.91329      1.00  2.265484   .299319
   8.91318   8.91318      1.00  2.266044   .296929
   8.91307   8.91307      1.00  2.266214   .295259
   8.91295   8.91295      1.00  2.265654   .294299
   8.91283   8.91283      1.00  2.265204   .292069
   8.91272   8.91272      1.00  2.265044   .291289
   8.91261   8.91261      1.00  2.264234   .291389
   8.91250   8.91250      1.00  2.262964   .289839
   8.91239   8.91239      1.00  2.263054   .287209
   8.91228   8.91228      1.00  2.248894   .286289
   8.91217   8.91217      1.00  2.265404   .287199
   8.91205   8.91205      1.00  2.266294   .286679
   8.91194   8.91194      1.00  2.262034   .286199
   8.91183   8.91183      1.00  2.263564   .282849
   8.91173   8.91173      1.00  2.263734   .282099
   8.91162   8.91162      1.00  2.266644   .281849
   8.91151   8.91151      1.00  2.269994   .280259
   8.91140   8.91140      1.00  2.263474   .278469
   8.91129   8.91129      1.00  2.265244   .277969
   8.91117   8.91117      1.00  2.262594   .277339
   8.91106   8.91106      1.00  2.265174   .276349
   8.91095   8.91095      1.00  2.265114   .275469
   8.91084   8.91084      1.00  2.265654   .276109
   8.91072   8.91072      1.00  2.264184   .272659
   8.91060   8.91060      1.00  2.255314   .270899
   8.91048   8.91048      1.00  2.263354   .270989
   8.91037   8.91037      1.00  2.264804   .270409
   8.91026   8.91026      1.00  2.266614   .270739
   8.91013   8.91013      1.00  2.264584   .268169
   8.91002   8.91002      1.00  2.268374   .268379
   8.90990   8.90990      1.00  2.265394   .267259
   8.90977   8.90977      1.00  2.263064   .265489
   8.90966   8.90966      1.00  2.264544   .265549
   8.90955   8.90955      1.00  2.266564   .265369
   8.90944   8.90944      1.00  2.265514   .263569
   8.90932   8.90932      1.00  2.267594   .263159
   8.90920   8.90920      1.00  2.264854   .260229
   8.90910   8.90910      1.00  2.251904   .260359
   8.90899   8.90899      1.00  2.267214   .262219
   8.90887   8.90887      1.00  2.265094   .261819
   8.90876   8.90876      1.00  2.267924   .263099
   8.90865   8.90865      1.00  2.267064   .262869
   8.90854   8.90854      1.00  2.266994   .262169
   8.90843   8.90843      1.00  2.265094   .259359
   8.90832   8.90832      1.00  2.264714   .260499
   8.90822   8.90822      1.00  2.262614   .259489
   8.90811   8.90811      1.00  2.263454   .258829
   8.90799   8.90799      1.00  2.265684   .258449
   8.90788   8.90788      1.00  2.264304   .258369
   8.90778   8.90778      1.00  2.266914   .257859
   8.90767   8.90767      1.00  2.249174   .255099
   8.90755   8.90755      1.00  2.262974   .257269
   8.90744   8.90744      1.00  2.267104   .258629
   8.90733   8.90733      1.00  2.265214   .257639
   8.90723   8.90723      1.00  2.267914   .257519
   8.90711   8.90711      1.00  2.263534   .259749
   8.90700   8.90700      1.00  2.264844   .259519
   8.90690   8.90690      1.00  2.264934   .260319
   8.90679   8.90679      1.00  2.267354   .261129
   8.90668   8.90668      1.00  2.264234   .261519
   8.90657   8.90657      1.00  2.265384   .261789
   8.90647   8.90647      1.00  2.264834   .260419
   8.90636   8.90636      1.00  2.264724   .262309
   8.90626   8.90626      1.00  2.265284   .262879
   8.90615   8.90615      1.00  2.259654   .262869
   8.90605   8.90605      1.00  2.261944   .263579
   8.90595   8.90595      1.00  2.265954   .263009
   8.90585   8.90585      1.00  2.264794   .264759
   8.90574   8.90574      1.00  2.264194   .264089
   8.90564   8.90564      1.00  2.263094   .266169
   8.90554   8.90554      1.00  2.265294   .266659
   8.90544   8.90544      1.00  2.268884   .266929
   8.90533   8.90533      1.00  2.266994   .268219
   8.90523   8.90523      1.00  2.264584   .267769
   8.90513   8.90513      1.00  2.265744   .269209
   8.90502   8.90502      1.00  2.264254   .270859
   8.90492   8.90492      1.00  2.267374   .272639
   8.90481   8.90481      1.00  2.264324   .270989
   8.90471   8.90471      1.00  2.250954   .269439
   8.90459   8.90459      1.00  2.265674   .272279
   8.90449   8.90449      1.00  2.264474   .271609
   8.90438   8.90438      1.00  2.266764   .274529
   8.90427   8.90427      1.00  2.266474   .275379
   8.90416   8.90416      1.00  2.266834   .276439
   8.90404   8.90404      1.00  2.262844   .276429
   8.90393   8.90393      1.00  2.264904   .277279
   8.90382   8.90382      1.00  2.263954   .279009
   8.90369   8.90369      1.00  2.263694   .280789
   8.90358   8.90358      1.00  2.262794   .282169
   8.90346   8.90346      1.00  2.264554   .282429
   8.90335   8.90335      1.00  2.263054   .282349
   8.90323   8.90323      1.00  2.263844   .282999
   8.90311   8.90311      1.00  2.267624   .284259
   8.90300   8.90300      1.00  2.251604   .282599
   8.90289   8.90289      1.00  2.266774   .286129
   8.90277   8.90277      1.00  2.265724   .285179
   8.90266   8.90266      1.00  2.261694   .285659
   8.90255   8.90255      1.00  2.263054   .288309
   8.90244   8.90244      1.00  2.262454   .289559
   8.90232   8.90232      1.00  2.260954   .290089
   8.90221   8.90221      1.00  2.264394   .292739
   8.90210   8.90210      1.00  2.262854   .293509
   8.90199   8.90199      1.00  2.261624   .292169
   8.90188   8.90188      1.00  2.264454   .292669
   8.90177   8.90177      1.00  2.265244   .294849
   8.90166   8.90166      1.00  2.265544   .292909
   8.90155   8.90155      1.00  2.261114   .292719
   8.90144   8.90144      1.00  2.248174   .292499
   8.90132   8.90132      1.00  2.262514   .294299
   8.90122   8.90122      1.00  2.263004   .294499
   8.90111   8.90111      1.00  2.261344   .293979
   8.90099   8.90099      1.00  2.262634   .293749
   8.90087   8.90087      1.00  2.260854   .295129
   8.90076   8.90076      1.00  2.264234   .296489
   8.90064   8.90064      1.00  2.263394   .297299
   8.90052   8.90052      1.00  2.265614   .297809
   8.90041   8.90041      1.00  2.265144   .298559
   8.90029   8.90029      1.00  2.259624   .298649
   8.90017   8.90017      1.00  2.262724   .299009
   8.90005   8.90005      1.00  2.261144   .298939
   8.89993   8.89993      1.00  2.259684   .299609
   8.89982   8.89982      1.00  2.260084   .300769
   8.89970   8.89970      1.00  2.244564   .299109
   8.89959   8.89959      1.00  2.260834   .300959
   8.89947   8.89947      1.00  2.263534   .301679
   8.89936   8.89936      1.00  2.261304   .302309
   8.89926   8.89926      1.00  2.260724   .302509
   8.89914   8.89914      1.00  2.261244   .303499
   8.89902   8.89902      1.00  2.261924   .304039
   8.89891   8.89891      1.00  2.261724   .303449
   8.89880   8.89880      1.00  2.264094   .304919
   8.89869   8.89869      1.00  2.257614   .304229
   8.89857   8.89857      1.00  2.260534   .304159
   8.89846   8.89846      1.00  2.261474   .306029
   8.89836   8.89836      1.00  2.261354   .305669
   8.89825   8.89825      1.00  2.261014   .305699
   8.89814   8.89814      1.00  2.249544   .304229
   8.89804   8.89804      1.00  2.261454   .307139
   8.89792   8.89792      1.00  2.261164   .307059
   8.89780   8.89780      1.00  2.260434   .307459
   8.89769   8.89769      1.00  2.259964   .308829
   8.89758   8.89758      1.00  2.257504   .310979
   8.89748   8.89748      1.00  2.259184   .309399
   8.89737   8.89737      1.00  2.261554   .309919
   8.89726   8.89726      1.00  2.259584   .309989
   8.89715   8.89715      1.00  2.259384   .308629
   8.89704   8.89704      1.00  2.262754   .309409
   8.89693   8.89693      1.00  2.260894   .310579
   8.89682   8.89682      1.00  2.261824   .310819
   8.89671   8.89671      1.00  2.261384   .311199
   8.89661   8.89661      1.00  2.247614   .310479
   8.89650   8.89650      1.00  2.261994   .311769
   8.89639   8.89639      1.00  2.261204   .312019
   8.89629   8.89629      1.00  2.260194   .312359
   8.89619   8.89619      1.00  2.259074   .313169
   8.89609   8.89609      1.00  2.260644   .310939
   8.89598   8.89598      1.00  2.261394   .312209
   8.89588   8.89588      1.00  2.260274   .312329
   8.89578   8.89578      1.00  2.261314   .313279
   8.89567   8.89567      1.00  2.259864   .311209
   8.89557   8.89557      1.00  2.257474   .311609
   8.89547   8.89547      1.00  2.255774   .312639
   8.89537   8.89537      1.00  2.257124   .312729
   8.89526   8.89526      1.00  2.258994   .312419
   8.89516   8.89516      1.00  2.242714   .310609
   8.89506   8.89506      1.00  2.259864   .311859
   8.89495   8.89495      1.00  2.263044   .314039
   8.89485   8.89485      1.00  2.260454   .315739
   8.89474   8.89474      1.00  2.262004   .314019
   8.89463   8.89463      1.00  2.261174   .314569
   8.89452   8.89452      1.00  2.259694   .313579
   8.89442   8.89442      1.00  2.260224   .314979
   8.89430   8.89430      1.00  2.258134   .314229
   8.89420   8.89420      1.00  2.258004   .314409
   8.89409   8.89409      1.00  2.256784   .316109
   8.89397   8.89397      1.00  2.261424   .315219
   8.89385   8.89385      1.00  2.259194   .314819
   8.89375   8.89375      1.00  2.258704   .315869
   8.89363   8.89363      1.00  2.245984   .312809
   8.89350   8.89350      1.00  2.256154   .315009
   8.89339   8.89339      1.00  2.258614   .314719
   8.89328   8.89328      1.00  2.258254   .315909
   8.89317   8.89317      1.00  2.258614   .316219
   8.89305   8.89305      1.00  2.256054   .316419
   8.89293   8.89293      1.00  2.257534   .316839
   8.89282   8.89282      1.00  2.256024   .317109
   8.89270   8.89270      1.00  2.258884   .316969
   8.89259   8.89259      1.00  2.257914   .316489
   8.89247   8.89247      1.00  2.260124   .315969
   8.89236   8.89236      1.00  2.259404   .314119
   8.89225   8.89225      1.00  2.259284   .313119
   8.89214   8.89214      1.00  2.244754   .311959
   8.89203   8.89203      1.00  2.257914   .312819
   8.89192   8.89192      1.00  2.258994   .313569
   8.89182   8.89182      1.00  2.258024   .312389
   8.89170   8.89170      1.00  2.258154   .313369
   8.89159   8.89159      1.00  2.258404   .314189
   8.89148   8.89148      1.00  2.257434   .314009
   8.89137   8.89137      1.00  2.256314   .314759
   8.89126   8.89126      1.00  2.257674   .316959
   8.89114   8.89114      1.00  2.255934   .315619
   8.89103   8.89103      1.00  2.255434   .315009
   8.89092   8.89092      1.00  2.258414   .314629
   8.89081   8.89081      1.00  2.255474   .312909
   8.89069   8.89069      1.00  2.255164   .313099
   8.89058   8.89058      1.00  2.247524   .312089
   8.89046   8.89046      1.00  2.257724   .314499
   8.89034   8.89034      1.00  2.258384   .313909
   8.89022   8.89022      1.00  2.256734   .311639
   8.89011   8.89011      1.00  2.257264   .310979
   8.88999   8.88999      1.00  2.258034   .310949
   8.88987   8.88987      1.00  2.257604   .311319
   8.88975   8.88975      1.00  2.258734   .310589
   8.88963   8.88963      1.00  2.254724   .310579
   8.88952   8.88952      1.00  2.258054   .310679
   8.88941   8.88941      1.00  2.256194   .312499
   8.88929   8.88929      1.00  2.258274   .310299
   8.88917   8.88917      1.00  2.256714   .308279
   8.88906   8.88906      1.00  2.242884   .306899
   8.88895   8.88895      1.00  2.255634   .308509
   8.88884   8.88884      1.00  2.256414   .307769
   8.88873   8.88873      1.00  2.256684   .307619
   8.88862   8.88862      1.00  2.259614   .308099
   8.88850   8.88850      1.00  2.258454   .308249
   8.88840   8.88840      1.00  2.258664   .306579
   8.88830   8.88830      1.00  2.259824   .307809
   8.88819   8.88819      1.00  2.257854   .307249
   8.88807   8.88807      1.00  2.256624   .305669
   8.88795   8.88795      1.00  2.255914   .304739
   8.88785   8.88785      1.00  2.256544   .305079
   8.88774   8.88774      1.00  2.258354   .305949
   8.88762   8.88762      1.00  2.257394   .305309
   8.88751   8.88751      1.00  2.241434   .304659
   8.88741   8.88741      1.00  2.256784   .306629
   8.88730   8.88730      1.00  2.256614   .305589
   8.88719   8.88719      1.00  2.257844   .305939
   8.88708   8.88708      1.00  2.258384   .306589
   8.88697   8.88697      1.00  2.258844   .303509
   8.88686   8.88686      1.00  2.256224   .302099
   8.88675   8.88675      1.00  2.255494   .303729
   8.88664   8.88664      1.00  2.257494   .301529
   8.88654   8.88654      1.00  2.258514   .302139
   8.88644   8.88644      1.00  2.260114   .301689
   8.88633   8.88633      1.00  2.257794   .301429
   8.88623   8.88623      1.00  2.257284   .301359
   8.88613   8.88613      1.00  2.255194   .299169
   8.88603   8.88603      1.00  2.248234   .299129
   8.88592   8.88592      1.00  2.256684   .301199
   8.88581   8.88581      1.00  2.258704   .297909
   8.88571   8.88571      1.00  2.257024   .297869
   8.88561   8.88561      1.00  2.256014   .297149
   8.88550   8.88550      1.00  2.257554   .297819
   8.88540   8.88540      1.00  2.254024   .297469
   8.88530   8.88530      1.00  2.258394   .296549
   8.88520   8.88520      1.00  2.255594   .297389
   8.88510   8.88510      1.00  2.252784   .295389
   8.88499   8.88499      1.00  2.259614   .295109
   8.88488   8.88488      1.00  2.254014   .295509
   8.88478   8.88478      1.00  2.255074   .294389
   8.88467   8.88467      1.00  2.241934   .292819
   8.88456   8.88456      1.00  2.252044   .294889
   8.88445   8.88445      1.00  2.256114   .294389
   8.88435   8.88435      1.00  2.254514   .293089
   8.88423   8.88423      1.00  2.258684   .293509
   8.88412   8.88412      1.00  2.256314   .292819
   8.88401   8.88401      1.00  2.257754   .295219
   8.88390   8.88390      1.00  2.254754   .293249
   8.88379   8.88379      1.00  2.255584   .291759
   8.88367   8.88367      1.00  2.256944   .292449
   8.88355   8.88355      1.00  2.252254   .292479
   8.88344   8.88344      1.00  2.256484   .291959
   8.88332   8.88332      1.00  2.252654   .291979
   8.88320   8.88320      1.00  2.253814   .290509
   8.88310   8.88310      1.00  2.249424   .291609
   8.88298   8.88298      1.00  2.246984   .290559
   8.88287   8.88287      1.00  2.253214   .291509
   8.88275   8.88275      1.00  2.253724   .291979
   8.88264   8.88264      1.00  2.253664   .290839
   8.88253   8.88253      1.00  2.254434   .291499
   8.88241   8.88241      1.00  2.256034   .291769
   8.88230   8.88230      1.00  2.252964   .290049
   8.88219   8.88219      1.00  2.255414   .292069
   8.88209   8.88209      1.00  2.252884   .293349
   8.88198   8.88198      1.00  2.251544   .291959
   8.88187   8.88187      1.00  2.254514   .290309
   8.88176   8.88176      1.00  2.255284   .292889
   8.88165   8.88165      1.00  2.253844   .291309
   8.88154   8.88154      1.00  2.253814   .290609
   8.88143   8.88143      1.00  2.239214   .289009
   8.88132   8.88132      1.00  2.254074   .290949
   8.88121   8.88121      1.00  2.254454   .293159
   8.88110   8.88110      1.00  2.253874   .293029
   8.88098   8.88098      1.00  2.254904   .292479
   8.88087   8.88087      1.00  2.251024   .290529
   8.88076   8.88076      1.00  2.252654   .290789
   8.88064   8.88064      1.00  2.255094   .291139
   8.88052   8.88052      1.00  2.251654   .290979
   8.88041   8.88041      1.00  2.253494   .289669
   8.88030   8.88030      1.00  2.251384   .290669
   8.88017   8.88017      1.00  2.253554   .289349
   8.88005   8.88005      1.00  2.253194   .289049
   8.87994   8.87994      1.00  2.252884   .289089
   8.87983   8.87983      1.00  2.254544   .289759
   8.87971   8.87971      1.00  2.238954   .289629
   8.87959   8.87959      1.00  2.254884   .291749
   8.87948   8.87948      1.00  2.254194   .292949
   8.87937   8.87937      1.00  2.252364   .292459
   8.87925   8.87925      1.00  2.252034   .292949
   8.87913   8.87913      1.00  2.254214   .293529
   8.87902   8.87902      1.00  2.251364   .293449
   8.87892   8.87892      1.00  2.253594   .293929
   8.87880   8.87880      1.00  2.252314   .293789
   8.87868   8.87868      1.00  2.251394   .294149
   8.87857   8.87857      1.00  2.249074   .294219
   8.87847   8.87847      1.00  2.251594   .294499
   8.87836   8.87836      1.00  2.251044   .295329
   8.87825   8.87825      1.00  2.251984   .295509
   8.87814   8.87814      1.00  2.237994   .295049
   8.87803   8.87803      1.00  2.248844   .297909
   8.87791   8.87791      1.00  2.254694   .298529
   8.87780   8.87780      1.00  2.251564   .297699
   8.87770   8.87770      1.00  2.254504   .298909
   8.87759   8.87759      1.00  2.251174   .297049
   8.87748   8.87748      1.00  2.252334   .296019
   8.87736   8.87736      1.00  2.249234   .294899
   8.87726   8.87726      1.00  2.252154   .297769
   8.87715   8.87715      1.00  2.251554   .298439
   8.87704   8.87704      1.00  2.251144   .296949
   8.87692   8.87692      1.00  2.252814   .298949
   8.87682   8.87682      1.00  2.250164   .300039
   8.87672   8.87672      1.00  2.251854   .300749
   8.87660   8.87660      1.00  2.240584   .299419
   8.87649   8.87649      1.00  2.249134   .299069
   8.87639   8.87639      1.00  2.250264   .300569
   8.87629   8.87629      1.00  2.250594   .299639
   8.87618   8.87618      1.00  2.250564   .299619
   8.87608   8.87608      1.00  2.252264   .300979
   8.87598   8.87598      1.00  2.252024   .300309
   8.87587   8.87587      1.00  2.251884   .299569
   8.87576   8.87576      1.00  2.251034   .302159
   8.87566   8.87566      1.00  2.251614   .301369
   8.87557   8.87557      1.00  2.250824   .302689
   8.87547   8.87547      1.00  2.249854   .304269
   8.87536   8.87536      1.00  2.250054   .302389
   8.87526   8.87526      1.00  2.250784   .303679
   8.87516   8.87516      1.00  2.237364   .302569
   8.87505   8.87505      1.00  2.248294   .306999
   8.87494   8.87494      1.00  2.250494   .304209
   8.87483   8.87483      1.00  2.247134   .303319
   8.87472   8.87472      1.00  2.249364   .304639
   8.87462   8.87462      1.00  2.248774   .303279
   8.87451   8.87451      1.00  2.248784   .303899
   8.87440   8.87440      1.00  2.249494   .304479
   8.87429   8.87429      1.00  2.247904   .304519
   8.87418   8.87418      1.00  2.247194   .304709
   8.87407   8.87407      1.00  2.248064   .305879
   8.87395   8.87395      1.00  2.248754   .306029
   8.87383   8.87383      1.00  2.249694   .306929
   8.87372   8.87372      1.00  2.250174   .307609
   8.87360   8.87360      1.00  2.232354   .305409
   8.87348   8.87348      1.00  2.248294   .307579
   8.87337   8.87337      1.00  2.248434   .307279
   8.87326   8.87326      1.00  2.246394   .308289
   8.87314   8.87314      1.00  2.249464   .309379
   8.87302   8.87302      1.00  2.249984   .309389
   8.87291   8.87291      1.00  2.248274   .308229
   8.87280   8.87280      1.00  2.247694   .310139
   8.87268   8.87268      1.00  2.244374   .309239
   8.87256   8.87256      1.00  2.244544   .308629
   8.87246   8.87246      1.00  2.247804   .310809
   8.87234   8.87234      1.00  2.245114   .311919
   8.87222   8.87222      1.00  2.244924   .310379
   8.87211   8.87211      1.00  2.242614   .311149
   8.87201   8.87201      1.00  2.235194   .309689
   8.87190   8.87190      1.00  2.248384   .312359
   8.87178   8.87178      1.00  2.247724   .314209
   8.87167   8.87167      1.00  2.245694   .312539
   8.87157   8.87157      1.00  2.246964   .313209
   8.87146   8.87146      1.00  2.245634   .315559
   8.87135   8.87135      1.00  2.248524   .314719
   8.87123   8.87123      1.00  2.248474   .314279
   8.87112   8.87112      1.00  2.244674   .315349
   8.87101   8.87101      1.00  2.242494   .313709
   8.87089   8.87089      1.00  2.244654   .316239
   8.87078   8.87078      1.00  2.245134   .315789
   8.87067   8.87067      1.00  2.246434   .315959
   8.87056   8.87056      1.00  2.244474   .316619
   8.87043   8.87043      1.00  2.239324   .316149
   8.87031   8.87031      1.00  2.242434   .316599
   8.87019   8.87019      1.00  2.246624   .317119
   8.87008   8.87008      1.00  2.243864   .314939
   8.86996   8.86996      1.00  2.248004   .315129
   8.86984   8.86984      1.00  2.245834   .316269
   8.86972   8.86972      1.00  2.245854   .316849
   8.86961   8.86961      1.00  2.247174   .316649
   8.86949   8.86949      1.00  2.245474   .317519
   8.86937   8.86937      1.00  2.244814   .315649
   8.86926   8.86926      1.00  2.248494   .317929
   8.86915   8.86915      1.00  2.247024   .318279
   8.86903   8.86903      1.00  2.245944   .322219
   8.86892   8.86892      1.00  2.245674   .320029
   8.86881   8.86881      1.00  2.231514   .318389
   8.86871   8.86871      1.00  2.247724   .320959
   8.86860   8.86860      1.00  2.245894   .319929
   8.86848   8.86848      1.00  2.245684   .319679
   8.86837   8.86837      1.00  2.246434   .321749
   8.86827   8.86827      1.00  2.245694   .321449
   8.86815   8.86815      1.00  2.246644   .319559
   8.86804   8.86804      1.00  2.246674   .322219
   8.86794   8.86794      1.00  2.242364   .321279
   8.86782   8.86782      1.00  2.245464   .321909
   8.86771   8.86771      1.00  2.246624   .321199
   8.86760   8.86760      1.00  2.246404   .319909
   8.86750   8.86750      1.00  2.247124   .321489
   8.86739   8.86739      1.00  2.231144   .320719
   8.86727   8.86727      1.00  2.244114   .322439
   8.86716   8.86716      1.00  2.245984   .323759
   8.86705   8.86705      1.00  2.248294   .323249
   8.86695   8.86695      1.00  2.244884   .322739
   8.86683   8.86683      1.00  2.247044   .322629
   8.86672   8.86672      1.00  2.246204   .322459
   8.86662   8.86662      1.00  2.245854   .324329
   8.86652   8.86652      1.00  2.248414   .323809
   8.86641   8.86641      1.00  2.241324   .322239
   8.86630   8.86630      1.00  2.246184   .325649
   8.86620   8.86620      1.00  2.246704   .324369
   8.86610   8.86610      1.00  2.244374   .324469
   8.86599   8.86599      1.00  2.246484   .323679
   8.86588   8.86588      1.00  2.227354   .320969
   8.86578   8.86578      1.00  2.246014   .325279
   8.86568   8.86568      1.00  2.243224   .325409
   8.86557   8.86557      1.00  2.245044   .323649
   8.86547   8.86547      1.00  2.245764   .323919
   8.86537   8.86537      1.00  2.244884   .325859
   8.86527   8.86527      1.00  2.248384   .326379
   8.86517   8.86517      1.00  2.241934   .325469
   8.86506   8.86506      1.00  2.244704   .324999
   8.86495   8.86495      1.00  2.243544   .325239
   8.86485   8.86485      1.00  2.243494   .326839
   8.86474   8.86474      1.00  2.246094   .328749
   8.86463   8.86463      1.00  2.244604   .324419
   8.86453   8.86453      1.00  2.230344   .322999
   8.86442   8.86442      1.00  2.242884   .326969
   8.86431   8.86431      1.00  2.243904   .326249
   8.86419   8.86419      1.00  2.245914   .327629
   8.86408   8.86408      1.00  2.245354   .325669
   8.86397   8.86397      1.00  2.246774   .327579
   8.86385   8.86385      1.00  2.243664   .328599
   8.86373   8.86373      1.00  2.242094   .327839
   8.86362   8.86362      1.00  2.244244   .327679
   8.86351   8.86351      1.00  2.243914   .329529
   8.86339   8.86339      1.00  2.246934   .330029
   8.86327   8.86327      1.00  2.242944   .328849
   8.86315   8.86315      1.00  2.245814   .328929
   8.86305   8.86305      1.00  2.232424   .327019
   8.86293   8.86293      1.00  2.241864   .328379
   8.86281   8.86281      1.00  2.244544   .327189
   8.86270   8.86270      1.00  2.246024   .327609
   8.86258   8.86258      1.00  2.242714   .326239
   8.86247   8.86247      1.00  2.244104   .327869
   8.86235   8.86235      1.00  2.243954   .328699
   8.86225   8.86225      1.00  2.244684   .328329
   8.86214   8.86214      1.00  2.240724   .327789
   8.86202   8.86202      1.00  2.241884   .329719
   8.86191   8.86191      1.00  2.241844   .331929
   8.86181   8.86181      1.00  2.241884   .332179
   8.86170   8.86170      1.00  2.243564   .333309
   8.86159   8.86159      1.00  2.240584   .331919
   8.86147   8.86147      1.00  2.233284   .330579
   8.86136   8.86136      1.00  2.243674   .330549
   8.86125   8.86125      1.00  2.243564   .329589
   8.86113   8.86113      1.00  2.241534   .328449
   8.86102   8.86102      1.00  2.244294   .328429
   8.86091   8.86091      1.00  2.243804   .328769
   8.86080   8.86080      1.00  2.243774   .328769
   8.86068   8.86068      1.00  2.244214   .329049
   8.86056   8.86056      1.00  2.238604   .327209
   8.86045   8.86045      1.00  2.240534   .325939
   8.86033   8.86033      1.00  2.244194   .328459
   8.86021   8.86021      1.00  2.242454   .327849
   8.86009   8.86009      1.00  2.238894   .327899
   8.85997   8.85997      1.00  2.227684   .326569
   8.85986   8.85986      1.00  2.237964   .326929
   8.85975   8.85975      1.00  2.241374   .328899
   8.85963   8.85963      1.00  2.242334   .331909
   8.85951   8.85951      1.00  2.240214   .331029
   8.85940   8.85940      1.00  2.242554   .329629
   8.85928   8.85928      1.00  2.241584   .329439
   8.85916   8.85916      1.00  2.240224   .330099
   8.85905   8.85905      1.00  2.241714   .328929
   8.85894   8.85894      1.00  2.240814   .329609
   8.85883   8.85883      1.00  2.241684   .330209
   8.85872   8.85872      1.00  2.241604   .330039
   8.85862   8.85862      1.00  2.242114   .329259
   8.85851   8.85851      1.00  2.239684   .329679
   8.85839   8.85839      1.00  2.226004   .325739
   8.85827   8.85827      1.00  2.242394   .329879
   8.85817   8.85817      1.00  2.238104   .329969
   8.85806   8.85806      1.00  2.239714   .329809
   8.85794   8.85794      1.00  2.238904   .328289
   8.85783   8.85783      1.00  2.238734   .328949
   8.85773   8.85773      1.00  2.238954   .328419
   8.85762   8.85762      1.00  2.238304   .327469
   8.85751   8.85751      1.00  2.237924   .329729
   8.85740   8.85740      1.00  2.237954   .328789
   8.85729   8.85729      1.00  2.234254   .328099
   8.85718   8.85718      1.00  2.239374   .326789
   8.85707   8.85707      1.00  2.239774   .327479
   8.85696   8.85696      1.00  2.237394   .327479
   8.85685   8.85685      1.00  2.238314   .328299
   8.85675   8.85675      1.00  2.227664   .328619
   8.85664   8.85664      1.00  2.238134   .327799
   8.85653   8.85653      1.00  2.235304   .328899
   8.85643   8.85643      1.00  2.239224   .327069
   8.85632   8.85632      1.00  2.238854   .327469
   8.85622   8.85622      1.00  2.240164   .328829
   8.85611   8.85611      1.00  2.237714   .329659
   8.85601   8.85601      1.00  2.237364   .329899
   8.85591   8.85591      1.00  2.233814   .327939
   8.85580   8.85580      1.00  2.237084   .330209
   8.85570   8.85570      1.00  2.237144   .328199
   8.85560   8.85560      1.00  2.237014   .326729
   8.85550   8.85550      1.00  2.233034   .327649
   8.85539   8.85539      1.00  2.223814   .325299
   8.85529   8.85529      1.00  2.236524   .327379
   8.85520   8.85520      1.00  2.237454   .326739
   8.85509   8.85509      1.00  2.237724   .327999
   8.85499   8.85499      1.00  2.236694   .328299
   8.85488   8.85488      1.00  2.236614   .329439
   8.85477   8.85477      1.00  2.235714   .329479
   8.85467   8.85467      1.00  2.236714   .328229
   8.85455   8.85455      1.00  2.235594   .328439
   8.85444   8.85444      1.00  2.235234   .328839
   8.85433   8.85433      1.00  2.234584   .327959
   8.85423   8.85423      1.00  2.236644   .327089
   8.85411   8.85411      1.00  2.235894   .327489
   8.85400   8.85400      1.00  2.233284   .328669
   8.85389   8.85389      1.00  2.221274   .326059
   8.85377   8.85377      1.00  2.233634   .326339
   8.85365   8.85365      1.00  2.234764   .326949
   8.85353   8.85353      1.00  2.234844   .329309
   8.85342   8.85342      1.00  2.233954   .327989
   8.85331   8.85331      1.00  2.231384   .327809
   8.85319   8.85319      1.00  2.233054   .327599
   8.85308   8.85308      1.00  2.234434   .326449
   8.85297   8.85297      1.00  2.231484   .328179
   8.85285   8.85285      1.00  2.235294   .327999
   8.85273   8.85273      1.00  2.232984   .328269
   8.85261   8.85261      1.00  2.231144   .327129
   8.85250   8.85250      1.00  2.236274   .329119
   8.85239   8.85239      1.00  2.217474   .326109
   8.85227   8.85227      1.00  2.232384   .328559
   8.85216   8.85216      1.00  2.232414   .326749
   8.85206   8.85206      1.00  2.233414   .328309
   8.85195   8.85195      1.00  2.232994   .326469
   8.85183   8.85183      1.00  2.234424   .328289
   8.85172   8.85172      1.00  2.231324   .324999
   8.85162   8.85162      1.00  2.232124   .326269
   8.85151   8.85151      1.00  2.232824   .325549
   8.85139   8.85139      1.00  2.231694   .325539
   8.85128   8.85128      1.00  2.231644   .325779
   8.85117   8.85117      1.00  2.229984   .325109
   8.85106   8.85106      1.00  2.232314   .326049
   8.85094   8.85094      1.00  2.232844   .324729
   8.85083   8.85083      1.00  2.233274   .325689
   8.85071   8.85071      1.00  2.218204   .324969
   8.85060   8.85060      1.00  2.229024   .325849
   8.85048   8.85048      1.00  2.231114   .326179
   8.85036   8.85036      1.00  2.232154   .326609
   8.85024   8.85024      1.00  2.231714   .325989
   8.85013   8.85013      1.00  2.232134   .325889
   8.85001   8.85001      1.00  2.230084   .327739
   8.84989   8.84989      1.00  2.232644   .327399
   8.84977   8.84977      1.00  2.231154   .325849
   8.84966   8.84966      1.00  2.230664   .324799
   8.84954   8.84954      1.00  2.230504   .326209
   8.84942   8.84942      1.00  2.231514   .325329
   8.84931   8.84931      1.00  2.229014   .326909
   8.84921   8.84921      1.00  2.216004   .324319
   8.84909   8.84909      1.00  2.228084   .324499
   8.84897   8.84897      1.00  2.230404   .325709
   8.84886   8.84886      1.00  2.230814   .325149
   8.84876   8.84876      1.00  2.233674   .327939
   8.84864   8.84864      1.00  2.231744   .326869
   8.84853   8.84853      1.00  2.230584   .327839
   8.84842   8.84842      1.00  2.233054   .327849
   8.84831   8.84831      1.00  2.230154   .327759
   8.84820   8.84820      1.00  2.230694   .326389
   8.84808   8.84808      1.00  2.226324   .324829
   8.84797   8.84797      1.00  2.231064   .325779
   8.84786   8.84786      1.00  2.230164   .325369
   8.84775   8.84775      1.00  2.229644   .325409
   8.84764   8.84764      1.00  2.228794   .325819
   8.84753   8.84753      1.00  2.220924   .322939
   8.84742   8.84742      1.00  2.230464   .324799
   8.84731   8.84731      1.00  2.229374   .324679
   8.84720   8.84720      1.00  2.229504   .323429
   8.84709   8.84709      1.00  2.231174   .325149
   8.84699   8.84699      1.00  2.230344   .325419
   8.84687   8.84687      1.00  2.229464   .325589
   8.84676   8.84676      1.00  2.227134   .325069
   8.84665   8.84665      1.00  2.230664   .326119
   8.84655   8.84655      1.00  2.230764   .325719
   8.84645   8.84645      1.00  2.230954   .324779
   8.84634   8.84634      1.00  2.231104   .326529
   8.84624   8.84624      1.00  2.227574   .324419
   8.84613   8.84613      1.00  2.218154   .324449
   8.84603   8.84603      1.00  2.229894   .326899
   8.84592   8.84592      1.00  2.228774   .327789
   8.84582   8.84582      1.00  2.229094   .327029
   8.84572   8.84572      1.00  2.228394   .325779
   8.84561   8.84561      1.00  2.229034   .325649
   8.84551   8.84551      1.00  2.228544   .326249
   8.84541   8.84541      1.00  2.230174   .327429
   8.84531   8.84531      1.00  2.229404   .327149
   8.84520   8.84520      1.00  2.227464   .326559
   8.84510   8.84510      1.00  2.226854   .326459
   8.84499   8.84499      1.00  2.226454   .327239
   8.84489   8.84489      1.00  2.227964   .325149
   8.84478   8.84478      1.00  2.227764   .327459
   8.84467   8.84467      1.00  2.214184   .325459
   8.84457   8.84457      1.00  2.228264   .325499
   8.84446   8.84446      1.00  2.229594   .327159
   8.84435   8.84435      1.00  2.229444   .327189
   8.84423   8.84423      1.00  2.231154   .327059
   8.84412   8.84412      1.00  2.227254   .328099
   8.84401   8.84401      1.00  2.230074   .328609
   8.84389   8.84389      1.00  2.228194   .327459
   8.84377   8.84377      1.00  2.228374   .328909
   8.84367   8.84367      1.00  2.226594   .327849
   8.84355   8.84355      1.00  2.227954   .326999
   8.84342   8.84342      1.00  2.225914   .327699
   8.84331   8.84331      1.00  2.226224   .327559
   8.84320   8.84320      1.00  2.215034   .326799
   8.84309   8.84309      1.00  2.224434   .327749
   8.84297   8.84297      1.00  2.228394   .329769
   8.84285   8.84285      1.00  2.226764   .329379
   8.84273   8.84273      1.00  2.225194   .330099
   8.84262   8.84262      1.00  2.229594   .330649
   8.84250   8.84250      1.00  2.228054   .329599
   8.84239   8.84239      1.00  2.228104   .329159
   8.84228   8.84228      1.00  2.228354   .329079
   8.84217   8.84217      1.00  2.225604   .329219
   8.84206   8.84206      1.00  2.228734   .329359
   8.84195   8.84195      1.00  2.227204   .331009
   8.84184   8.84184      1.00  2.230504   .331869
   8.84173   8.84173      1.00  2.227274   .331619
   8.84162   8.84162      1.00  2.211814   .328379
   8.84151   8.84151      1.00  2.228134   .331269
   8.84140   8.84140      1.00  2.228734   .333079
   8.84129   8.84129      1.00  2.227744   .331169
   8.84117   8.84117      1.00  2.226604   .332249
   8.84106   8.84106      1.00  2.228084   .332739
   8.84095   8.84095      1.00  2.225654   .332499
   8.84083   8.84083      1.00  2.224444   .332349
   8.84071   8.84071      1.00  2.226514   .333289
   8.84059   8.84059      1.00  2.226134   .332959
   8.84048   8.84048      1.00  2.226904   .333529
   8.84036   8.84036      1.00  2.228584   .335369
   8.84024   8.84024      1.00  2.226024   .333869
   8.84012   8.84012      1.00  2.226494   .336949
   8.84001   8.84001      1.00  2.223994   .336309
   8.83990   8.83990      1.00  2.221104   .335779
   8.83978   8.83978      1.00  2.225394   .334569
   8.83966   8.83966      1.00  2.226564   .336459
   8.83954   8.83954      1.00  2.227944   .337679
   8.83943   8.83943      1.00  2.226434   .335189
   8.83931   8.83931      1.00  2.229984   .334529
   8.83920   8.83920      1.00  2.226704   .335809
   8.83908   8.83908      1.00  2.227484   .335379
   8.83897   8.83897      1.00  2.224604   .334089
   8.83886   8.83886      1.00  2.223284   .333719
   8.83875   8.83875      1.00  2.226364   .333419
   8.83864   8.83864      1.00  2.226224   .335389
   8.83853   8.83853      1.00  2.225434   .336749
   8.83842   8.83842      1.00  2.223734   .337999
   8.83831   8.83831      1.00  2.220084   .336449
   8.83820   8.83820      1.00  2.228674   .340189
   8.83809   8.83809      1.00  2.229234   .339919
   8.83798   8.83798      1.00  2.228784   .339149
   8.83787   8.83787      1.00  2.230024   .341339
   8.83776   8.83776      1.00  2.228614   .341229
   8.83766   8.83766      1.00  2.225194   .339179
   8.83754   8.83754      1.00  2.228594   .337539
   8.83742   8.83742      1.00  2.227194   .337369
   8.83732   8.83732      1.00  2.228264   .339509
   8.83721   8.83721      1.00  2.226324   .338969
   8.83710   8.83710      1.00  2.228064   .338169
   8.83698   8.83698      1.00  2.228574   .338559
   8.83688   8.83688      1.00  2.227644   .338459
   8.83677   8.83677      1.00  2.228444   .339819
   8.83666   8.83666      1.00  2.213234   .339959
   8.83655   8.83655      1.00  2.229584   .343179
   8.83645   8.83645      1.00  2.228314   .343279
   8.83635   8.83635      1.00  2.226014   .342039
   8.83624   8.83624      1.00  2.231104   .341819
   8.83613   8.83613      1.00  2.227054   .342209
   8.83603   8.83603      1.00  2.228704   .342969
   8.83593   8.83593      1.00  2.230824   .344369
   8.83583   8.83583      1.00  2.228984   .343929
   8.83572   8.83572      1.00  2.226844   .343459
   8.83562   8.83562      1.00  2.227014   .342099
   8.83552   8.83552      1.00  2.227294   .340309
   8.83542   8.83542      1.00  2.227814   .342009
   8.83531   8.83531      1.00  2.221864   .341009
   8.83521   8.83521      1.00  2.222134   .341439
   8.83511   8.83511      1.00  2.225714   .342679
   8.83501   8.83501      1.00  2.225934   .341869
   8.83490   8.83490      1.00  2.225934   .341809
   8.83479   8.83479      1.00  2.228514   .344179
   8.83469   8.83469      1.00  2.227224   .342339
   8.83457   8.83457      1.00  2.226174   .342899
   8.83446   8.83446      1.00  2.228424   .343289
   8.83435   8.83435      1.00  2.223284   .344619
   8.83424   8.83424      1.00  2.226724   .348179
   8.83413   8.83413      1.00  2.227484   .346159
   8.83402   8.83402      1.00  2.227124   .346809
   8.83390   8.83390      1.00  2.225404   .346949
   8.83379   8.83379      1.00  2.219424   .344469
   8.83366   8.83366      1.00  2.223894   .345029
   8.83354   8.83354      1.00  2.224754   .345759
   8.83343   8.83343      1.00  2.228284   .344929
   8.83333   8.83333      1.00  2.225454   .344869
   8.83321   8.83321      1.00  2.227854   .346849
   8.83308   8.83308      1.00  2.223714   .345359
   8.83298   8.83298      1.00  2.226154   .344709
   8.83287   8.83287      1.00  2.222834   .345179
   8.83275   8.83275      1.00  2.224604   .346419
   8.83263   8.83263      1.00  2.224454   .346069
   8.83252   8.83252      1.00  2.220554   .346679
   8.83241   8.83241      1.00  2.225274   .348789
   8.83230   8.83230      1.00  2.223884   .352709
   8.83219   8.83219      1.00  2.223684   .348879
   8.83207   8.83207      1.00  2.216924   .346919
   8.83197   8.83197      1.00  2.222594   .348149
   8.83186   8.83186      1.00  2.224024   .348039
   8.83175   8.83175      1.00  2.223884   .348289
   8.83164   8.83164      1.00  2.226274   .349649
   8.83153   8.83153      1.00  2.223614   .346989
   8.83141   8.83141      1.00  2.224284   .349799
   8.83129   8.83129      1.00  2.225824   .349379
   8.83119   8.83119      1.00  2.227464   .349409
   8.83108   8.83108      1.00  2.223424   .349889
   8.83096   8.83096      1.00  2.224114   .349229
   8.83085   8.83085      1.00  2.223624   .348509
   8.83074   8.83074      1.00  2.222444   .349799
   8.83062   8.83062      1.00  2.223064   .351369
   8.83050   8.83050      1.00  2.207074   .346819
   8.83038   8.83038      1.00  2.223154   .349519
   8.83027   8.83027      1.00  2.219464   .349799
   8.83015   8.83015      1.00  2.224324   .351429
   8.83003   8.83003      1.00  2.221464   .351559
   8.82991   8.82991      1.00  2.225474   .352279
   8.82980   8.82980      1.00  2.226234   .351259
   8.82968   8.82968      1.00  2.224234   .350809
   8.82956   8.82956      1.00  2.224874   .352379
   8.82944   8.82944      1.00  2.220404   .353829
   8.82933   8.82933      1.00  2.223654   .356229
   8.82923   8.82923      1.00  2.222244   .353479
   8.82911   8.82911      1.00  2.224464   .353809
   8.82900   8.82900      1.00  2.223244   .352739
   8.82889   8.82889      1.00  2.208514   .350339
   8.82878   8.82878      1.00  2.223294   .350859
   8.82866   8.82866      1.00  2.223094   .351139
   8.82855   8.82855      1.00  2.226044   .353109
   8.82844   8.82844      1.00  2.224964   .352639
   8.82833   8.82833      1.00  2.222474   .356229
   8.82822   8.82822      1.00  2.221564   .351869
   8.82811   8.82811      1.00  2.222484   .354299
   8.82800   8.82800      1.00  2.221044   .354419
   8.82789   8.82789      1.00  2.224034   .355849
   8.82778   8.82778      1.00  2.222634   .355889
   8.82767   8.82767      1.00  2.225304   .355999
   8.82756   8.82756      1.00  2.224304   .355669
   8.82746   8.82746      1.00  2.208744   .352509
   8.82734   8.82734      1.00  2.224974   .355169
   8.82723   8.82723      1.00  2.226214   .355419
   8.82712   8.82712      1.00  2.221544   .353859
   8.82702   8.82702      1.00  2.224934   .355399
   8.82691   8.82691      1.00  2.222354   .354119
   8.82679   8.82679      1.00  2.223404   .354689
   8.82669   8.82669      1.00  2.226944   .353329
   8.82659   8.82659      1.00  2.224374   .354349
   8.82648   8.82648      1.00  2.222564   .353749
   8.82637   8.82637      1.00  2.222254   .356089
   8.82627   8.82627      1.00  2.222604   .355709
   8.82617   8.82617      1.00  2.222694   .352929
   8.82606   8.82606      1.00  2.224034   .356949
   8.82596   8.82596      1.00  2.208954   .353679
   8.82585   8.82585      1.00  2.224324   .353889
   8.82575   8.82575      1.00  2.224154   .357229
   8.82565   8.82565      1.00  2.224124   .354489
   8.82554   8.82554      1.00  2.221924   .356259
   8.82544   8.82544      1.00  2.222994   .355949
   8.82534   8.82534      1.00  2.224214   .357489
   8.82524   8.82524      1.00  2.225684   .357919
   8.82513   8.82513      1.00  2.221454   .357889
   8.82503   8.82503      1.00  2.221354   .359259
   8.82493   8.82493      1.00  2.224314   .358159
   8.82482   8.82482      1.00  2.220504   .356789
   8.82471   8.82471      1.00  2.224644   .357039
   8.82461   8.82461      1.00  2.215184   .355109
   8.82450   8.82450      1.00  2.217114   .353769
   8.82439   8.82439      1.00  2.220234   .354929
   8.82427   8.82427      1.00  2.225274   .357759
   8.82416   8.82416      1.00  2.221564   .354649
   8.82404   8.82404      1.00  2.221684   .355999
   8.82393   8.82393      1.00  2.222434   .355749
   8.82382   8.82382      1.00  2.217514   .354439
   8.82370   8.82370      1.00  2.224634   .357879
   8.82359   8.82359      1.00  2.220704   .355689
   8.82347   8.82347      1.00  2.220764   .353809
   8.82335   8.82335      1.00  2.222344   .357979
   8.82324   8.82324      1.00  2.223424   .355619
   8.82313   8.82313      1.00  2.221854   .356729
   8.82301   8.82301      1.00  2.212564   .354369
   8.82289   8.82289      1.00  2.217424   .354959
   8.82278   8.82278      1.00  2.222214   .357089
   8.82267   8.82267      1.00  2.222694   .355689
   8.82255   8.82255      1.00  2.219994   .355719
   8.82243   8.82243      1.00  2.219234   .356339
   8.82232   8.82232      1.00  2.221394   .356009
   8.82221   8.82221      1.00  2.220504   .356609
   8.82210   8.82210      1.00  2.218464   .354999
   8.82199   8.82199      1.00  2.218294   .355739
   8.82188   8.82188      1.00  2.218644   .356399
   8.82178   8.82178      1.00  2.221724   .356919
   8.82166   8.82166      1.00  2.221824   .357549
   8.82155   8.82155      1.00  2.222064   .355849
   8.82144   8.82144      1.00  2.219874   .354889
   8.82133   8.82133      1.00  2.205034   .354459
   8.82121   8.82121      1.00  2.220684   .356989
   8.82110   8.82110      1.00  2.221104   .356939
   8.82099   8.82099      1.00  2.221794   .355699
   8.82088   8.82088      1.00  2.220104   .357289
   8.82075   8.82075      1.00  2.217004   .355349
   8.82064   8.82064      1.00  2.218364   .355309
   8.82052   8.82052      1.00  2.220374   .355309
   8.82041   8.82041      1.00  2.220614   .356489
   8.82029   8.82029      1.00  2.215244   .354499
   8.82016   8.82016      1.00  2.221224   .356739
   8.82005   8.82005      1.00  2.219924   .356579
   8.81993   8.81993      1.00  2.215084   .355079
   8.81981   8.81981      1.00  2.217044   .356399
   8.81969   8.81969      1.00  2.203024   .353559
   8.81958   8.81958      1.00  2.217314   .355849
   8.81947   8.81947      1.00  2.218444   .355599
   8.81935   8.81935      1.00  2.220374   .355139
   8.81923   8.81923      1.00  2.218934   .355709
   8.81912   8.81912      1.00  2.219194   .355729
   8.81902   8.81902      1.00  2.220764   .355379
   8.81890   8.81890      1.00  2.218954   .355519
   8.81878   8.81878      1.00  2.219454   .354789
   8.81867   8.81867      1.00  2.215144   .356199
   8.81856   8.81856      1.00  2.217514   .356669
   8.81845   8.81845      1.00  2.215924   .356729
   8.81834   8.81834      1.00  2.215304   .355389
   8.81823   8.81823      1.00  2.203404   .355929
   8.81813   8.81813      1.00  2.219374   .358399
   8.81801   8.81801      1.00  2.216774   .357229
   8.81789   8.81789      1.00  2.216744   .356039
   8.81778   8.81778      1.00  2.218454   .355619
   8.81768   8.81768      1.00  2.214984   .354349
   8.81757   8.81757      1.00  2.216874   .355489
   8.81746   8.81746      1.00  2.215194   .354959
   8.81735   8.81735      1.00  2.214584   .354839
   8.81729   8.81729      1.00  2.215584   .355039
