# Supplementary material for: Direct Observation of Palladium Leaching from Pd/C by a Simple Method: X-ray Absorption Spectroscopy of Heterogeneous Mixtures
Source: ACS Omega. 2023 Jun 7;8(24):21787–92. doi: 10.1021/acsomega.3c01343 (PMC10286095; doi:10.1021/acsomega.3c01343)
Supplement: Supplementary file 2 — ao3c01343_si_002.zip [file ao3c01343_si_002.zip › Figure 7,8/22_RK_AirOx_25C_05N_slow_HCl_30min_54.qd]

  9809     KEK-PF   NW10A
 _slow_HCl_30min 20.12.12 7:18: - 20.12.12 7:19: Serial#KEKPF-NW10A_047974
 22_RK_AirOx_25C_05N_slow_HCl_30min                                              
 Ring :   6.5 GeV    50.1 mA -   50.1 mA
 Mono :   Si(311)       D=  1.63747 A    Initial angle=  9.00023 deg
 NW10A     Transmission( 2)   Repetition= 54     Points= 1654
 Param file : QXAFS(SYNC)     angle axis (*)     Block =    1

 Block      Init-Ang  Final-Ang     Step/deg     Time/s       Num
     1        9.00023   8.81729          ***       1.00      1654
 Ortec(-1)     NDCH = 3
  Angle(c)  Angle(o)    time/s         2         3
      Mode         0         0         1         2
    Offset         0         0    .00492    .00311
   9.00023   9.00023      1.00  2.293944  2.022839
   9.00014   9.00014      1.00  2.298694  2.028659
   9.00002   9.00002      1.00  2.298694  2.027589
   8.99990   8.99990      1.00  2.292964  2.021849
   8.99980   8.99980      1.00  2.305794  2.035799
   8.99968   8.99968      1.00  2.309654  2.038649
   8.99957   8.99957      1.00  2.313984  2.043469
   8.99945   8.99945      1.00  2.311884  2.040079
   8.99934   8.99934      1.00  2.313744  2.044309
   8.99924   8.99924      1.00  2.313844  2.046229
   8.99913   8.99913      1.00  2.312974  2.040129
   8.99902   8.99902      1.00  2.311394  2.036699
   8.99891   8.99891      1.00  2.308344  2.036539
   8.99880   8.99880      1.00  2.313664  2.039399
   8.99869   8.99869      1.00  2.313374  2.041089
   8.99858   8.99858      1.00  2.313434  2.040449
   8.99847   8.99847      1.00  2.311404  2.038779
   8.99837   8.99837      1.00  2.298204  2.029359
   8.99826   8.99826      1.00  2.317904  2.046979
   8.99815   8.99815      1.00  2.316604  2.047439
   8.99804   8.99804      1.00  2.315114  2.046959
   8.99793   8.99793      1.00  2.314674  2.043509
   8.99782   8.99782      1.00  2.315354  2.044789
   8.99771   8.99771      1.00  2.315814  2.045939
   8.99760   8.99760      1.00  2.313904  2.043219
   8.99750   8.99750      1.00  2.314804  2.045409
   8.99739   8.99739      1.00  2.310254  2.041149
   8.99728   8.99728      1.00  2.316144  2.043919
   8.99718   8.99718      1.00  2.311974  2.042389
   8.99707   8.99707      1.00  2.315994  2.046409
   8.99696   8.99696      1.00  2.305454  2.039569
   8.99684   8.99684      1.00  2.309944  2.039239
   8.99674   8.99674      1.00  2.312734  2.046429
   8.99664   8.99664      1.00  2.313964  2.045399
   8.99653   8.99653      1.00  2.318854  2.050869
   8.99642   8.99642      1.00  2.316694  2.050539
   8.99632   8.99632      1.00  2.316004  2.050289
   8.99622   8.99622      1.00  2.314374  2.048879
   8.99611   8.99611      1.00  2.316264  2.048339
   8.99601   8.99601      1.00  2.314254  2.050679
   8.99591   8.99591      1.00  2.315344  2.050259
   8.99581   8.99581      1.00  2.315214  2.053819
   8.99571   8.99571      1.00  2.313704  2.051929
   8.99560   8.99560      1.00  2.313844  2.049049
   8.99551   8.99551      1.00  2.299464  2.039759
   8.99541   8.99541      1.00  2.312274  2.052179
   8.99530   8.99530      1.00  2.314154  2.049249
   8.99519   8.99519      1.00  2.313354  2.049499
   8.99509   8.99509      1.00  2.314764  2.053439
   8.99499   8.99499      1.00  2.313394  2.052119
   8.99489   8.99489      1.00  2.313194  2.050209
   8.99478   8.99478      1.00  2.314994  2.051089
   8.99468   8.99468      1.00  2.312844  2.052779
   8.99457   8.99457      1.00  2.315174  2.051209
   8.99447   8.99447      1.00  2.311204  2.051149
   8.99435   8.99435      1.00  2.316254  2.053069
   8.99424   8.99424      1.00  2.315804  2.055079
   8.99414   8.99414      1.00  2.317194  2.056359
   8.99402   8.99402      1.00  2.311264  2.052009
   8.99390   8.99390      1.00  2.298714  2.041819
   8.99379   8.99379      1.00  2.317584  2.056209
   8.99368   8.99368      1.00  2.313454  2.055489
   8.99356   8.99356      1.00  2.316064  2.056629
   8.99344   8.99344      1.00  2.312404  2.050979
   8.99334   8.99334      1.00  2.309384  2.053109
   8.99323   8.99323      1.00  2.315904  2.056389
   8.99311   8.99311      1.00  2.311184  2.053559
   8.99298   8.99298      1.00  2.315064  2.058559
   8.99288   8.99288      1.00  2.314164  2.058139
   8.99278   8.99278      1.00  2.306884  2.052259
   8.99266   8.99266      1.00  2.310914  2.056499
   8.99254   8.99254      1.00  2.312724  2.056559
   8.99243   8.99243      1.00  2.313574  2.055179
   8.99233   8.99233      1.00  2.309674  2.052929
   8.99222   8.99222      1.00  2.303574  2.047899
   8.99211   8.99211      1.00  2.313914  2.059919
   8.99200   8.99200      1.00  2.314094  2.062579
   8.99189   8.99189      1.00  2.312544  2.058349
   8.99177   8.99177      1.00  2.311624  2.058469
   8.99167   8.99167      1.00  2.316154  2.059289
   8.99156   8.99156      1.00  2.313514  2.057749
   8.99145   8.99145      1.00  2.312984  2.061259
   8.99134   8.99134      1.00  2.311404  2.062379
   8.99123   8.99123      1.00  2.311374  2.060249
   8.99112   8.99112      1.00  2.313144  2.063839
   8.99101   8.99101      1.00  2.311634  2.055979
   8.99089   8.99089      1.00  2.309554  2.056419
   8.99077   8.99077      1.00  2.301834  2.050059
   8.99066   8.99066      1.00  2.311414  2.059179
   8.99055   8.99055      1.00  2.313284  2.062449
   8.99044   8.99044      1.00  2.312064  2.061429
   8.99031   8.99031      1.00  2.314214  2.061729
   8.99020   8.99020      1.00  2.312764  2.060139
   8.99009   8.99009      1.00  2.313034  2.060559
   8.98996   8.98996      1.00  2.312214  2.059539
   8.98984   8.98984      1.00  2.309004  2.061509
   8.98973   8.98973      1.00  2.311874  2.063619
   8.98962   8.98962      1.00  2.313334  2.066699
   8.98950   8.98950      1.00  2.312514  2.061519
   8.98938   8.98938      1.00  2.311014  2.062929
   8.98927   8.98927      1.00  2.293554  2.047879
   8.98916   8.98916      1.00  2.313674  2.063459
   8.98905   8.98905      1.00  2.314714  2.065069
   8.98894   8.98894      1.00  2.310694  2.064349
   8.98884   8.98884      1.00  2.311654  2.065269
   8.98872   8.98872      1.00  2.310634  2.058889
   8.98861   8.98861      1.00  2.308814  2.061149
   8.98849   8.98849      1.00  2.313574  2.064389
   8.98838   8.98838      1.00  2.312604  2.063349
   8.98827   8.98827      1.00  2.311094  2.063969
   8.98816   8.98816      1.00  2.312444  2.065789
   8.98805   8.98805      1.00  2.310064  2.063079
   8.98794   8.98794      1.00  2.312154  2.064799
   8.98784   8.98784      1.00  2.298334  2.053959
   8.98773   8.98773      1.00  2.309884  2.064719
   8.98761   8.98761      1.00  2.311714  2.065609
   8.98751   8.98751      1.00  2.310284  2.062829
   8.98740   8.98740      1.00  2.314334  2.070889
   8.98728   8.98728      1.00  2.311114  2.067809
   8.98717   8.98717      1.00  2.311204  2.067419
   8.98706   8.98706      1.00  2.311304  2.066339
   8.98696   8.98696      1.00  2.311064  2.068859
   8.98684   8.98684      1.00  2.309404  2.067429
   8.98673   8.98673      1.00  2.309394  2.071999
   8.98663   8.98663      1.00  2.310134  2.072969
   8.98653   8.98653      1.00  2.310754  2.070799
   8.98642   8.98642      1.00  2.309144  2.070069
   8.98631   8.98631      1.00  2.295574  2.058539
   8.98621   8.98621      1.00  2.312834  2.070999
   8.98611   8.98611      1.00  2.310624  2.067959
   8.98601   8.98601      1.00  2.312254  2.070829
   8.98590   8.98590      1.00  2.311454  2.072039
   8.98580   8.98580      1.00  2.312654  2.074019
   8.98570   8.98570      1.00  2.311024  2.070549
   8.98560   8.98560      1.00  2.307164  2.069279
   8.98550   8.98550      1.00  2.310014  2.069679
   8.98539   8.98539      1.00  2.310764  2.072229
   8.98529   8.98529      1.00  2.310224  2.071479
   8.98518   8.98518      1.00  2.308114  2.064999
   8.98508   8.98508      1.00  2.309384  2.067439
   8.98498   8.98498      1.00  2.294624  2.058699
   8.98488   8.98488      1.00  2.307404  2.065689
   8.98477   8.98477      1.00  2.311264  2.072099
   8.98466   8.98466      1.00  2.306964  2.065089
   8.98455   8.98455      1.00  2.310454  2.072749
   8.98445   8.98445      1.00  2.308754  2.071079
   8.98433   8.98433      1.00  2.307454  2.071439
   8.98422   8.98422      1.00  2.310694  2.073329
   8.98411   8.98411      1.00  2.309624  2.072099
   8.98399   8.98399      1.00  2.311384  2.073069
   8.98388   8.98388      1.00  2.308874  2.073869
   8.98376   8.98376      1.00  2.309764  2.076959
   8.98365   8.98365      1.00  2.309764  2.075729
   8.98354   8.98354      1.00  2.311114  2.075399
   8.98342   8.98342      1.00  2.299504  2.067449
   8.98329   8.98329      1.00  2.307314  2.077149
   8.98318   8.98318      1.00  2.310054  2.077599
   8.98307   8.98307      1.00  2.311064  2.080819
   8.98295   8.98295      1.00  2.307304  2.076919
   8.98284   8.98284      1.00  2.307764  2.078629
   8.98272   8.98272      1.00  2.307124  2.075519
   8.98261   8.98261      1.00  2.307264  2.071179
   8.98250   8.98250      1.00  2.310134  2.076969
   8.98238   8.98238      1.00  2.306194  2.072659
   8.98228   8.98228      1.00  2.309934  2.070639
   8.98217   8.98217      1.00  2.303074  2.065659
   8.98205   8.98205      1.00  2.306044  2.074199
   8.98194   8.98194      1.00  2.311884  2.080899
   8.98184   8.98184      1.00  2.293794  2.061619
   8.98173   8.98173      1.00  2.308754  2.076139
   8.98162   8.98162      1.00  2.308324  2.077219
   8.98151   8.98151      1.00  2.309464  2.075459
   8.98140   8.98140      1.00  2.307414  2.074949
   8.98129   8.98129      1.00  2.309544  2.081199
   8.98117   8.98117      1.00  2.309064  2.076739
   8.98105   8.98105      1.00  2.309314  2.078089
   8.98095   8.98095      1.00  2.306944  2.075659
   8.98084   8.98084      1.00  2.306474  2.076059
   8.98071   8.98071      1.00  2.305904  2.077949
   8.98060   8.98060      1.00  2.307054  2.078109
   8.98048   8.98048      1.00  2.309274  2.081829
   8.98037   8.98037      1.00  2.307224  2.078069
   8.98025   8.98025      1.00  2.306464  2.078419
   8.98013   8.98013      1.00  2.292304  2.065249
   8.98002   8.98002      1.00  2.305324  2.079049
   8.97990   8.97990      1.00  2.307974  2.079929
   8.97978   8.97978      1.00  2.307844  2.077959
   8.97965   8.97965      1.00  2.307744  2.081329
   8.97954   8.97954      1.00  2.307574  2.079419
   8.97943   8.97943      1.00  2.307064  2.081079
   8.97932   8.97932      1.00  2.308034  2.082829
   8.97920   8.97920      1.00  2.306224  2.081529
   8.97909   8.97909      1.00  2.309384  2.083629
   8.97899   8.97899      1.00  2.307014  2.083789
   8.97887   8.97887      1.00  2.306554  2.084559
   8.97875   8.97875      1.00  2.308134  2.082229
   8.97865   8.97865      1.00  2.289294  2.066519
   8.97854   8.97854      1.00  2.304944  2.079689
   8.97842   8.97842      1.00  2.309064  2.086339
   8.97831   8.97831      1.00  2.305484  2.078819
   8.97820   8.97820      1.00  2.308214  2.082569
   8.97810   8.97810      1.00  2.304814  2.080829
   8.97798   8.97798      1.00  2.305914  2.085429
   8.97787   8.97787      1.00  2.305854  2.085089
   8.97777   8.97777      1.00  2.307664  2.085879
   8.97766   8.97766      1.00  2.303554  2.083929
   8.97754   8.97754      1.00  2.305634  2.086639
   8.97743   8.97743      1.00  2.305134  2.080559
   8.97733   8.97733      1.00  2.306324  2.083469
   8.97722   8.97722      1.00  2.307554  2.084809
   8.97711   8.97711      1.00  2.289574  2.067589
   8.97699   8.97699      1.00  2.306654  2.084829
   8.97689   8.97689      1.00  2.304994  2.081039
   8.97679   8.97679      1.00  2.305114  2.080869
   8.97667   8.97667      1.00  2.306324  2.082849
   8.97656   8.97656      1.00  2.307124  2.086099
   8.97646   8.97646      1.00  2.304754  2.084199
   8.97636   8.97636      1.00  2.305924  2.083409
   8.97625   8.97625      1.00  2.304344  2.084309
   8.97614   8.97614      1.00  2.303194  2.081629
   8.97604   8.97604      1.00  2.304294  2.084959
   8.97594   8.97594      1.00  2.304414  2.083949
   8.97584   8.97584      1.00  2.304684  2.084409
   8.97573   8.97573      1.00  2.296114  2.076229
   8.97563   8.97563      1.00  2.301154  2.084149
   8.97553   8.97553      1.00  2.304764  2.087859
   8.97542   8.97542      1.00  2.304764  2.084189
   8.97532   8.97532      1.00  2.307004  2.088249
   8.97522   8.97522      1.00  2.305214  2.085859
   8.97512   8.97512      1.00  2.304064  2.090469
   8.97501   8.97501      1.00  2.304574  2.091809
   8.97490   8.97490      1.00  2.301924  2.087899
   8.97480   8.97480      1.00  2.304324  2.089069
   8.97470   8.97470      1.00  2.299034  2.085589
   8.97459   8.97459      1.00  2.302614  2.085189
   8.97448   8.97448      1.00  2.304544  2.087259
   8.97437   8.97437      1.00  2.301494  2.086019
   8.97426   8.97426      1.00  2.301144  2.085919
   8.97414   8.97414      1.00  2.296194  2.079899
   8.97403   8.97403      1.00  2.304184  2.089939
   8.97392   8.97392      1.00  2.302664  2.087629
   8.97380   8.97380      1.00  2.302104  2.088899
   8.97368   8.97368      1.00  2.305404  2.092339
   8.97357   8.97357      1.00  2.304104  2.087839
   8.97346   8.97346      1.00  2.302694  2.085009
   8.97335   8.97335      1.00  2.303324  2.089559
   8.97322   8.97322      1.00  2.301794  2.091959
   8.97310   8.97310      1.00  2.301714  2.092659
   8.97299   8.97299      1.00  2.301174  2.090279
   8.97288   8.97288      1.00  2.301294  2.087839
   8.97277   8.97277      1.00  2.302934  2.091529
   8.97265   8.97265      1.00  2.291124  2.083589
   8.97254   8.97254      1.00  2.299354  2.091759
   8.97243   8.97243      1.00  2.301524  2.091699
   8.97231   8.97231      1.00  2.300784  2.090309
   8.97220   8.97220      1.00  2.301304  2.087209
   8.97209   8.97209      1.00  2.303874  2.089829
   8.97198   8.97198      1.00  2.302184  2.090569
   8.97187   8.97187      1.00  2.300294  2.087089
   8.97176   8.97176      1.00  2.299814  2.087639
   8.97166   8.97166      1.00  2.300354  2.087149
   8.97155   8.97155      1.00  2.302014  2.089869
   8.97143   8.97143      1.00  2.302254  2.095539
   8.97132   8.97132      1.00  2.304064  2.093729
   8.97121   8.97121      1.00  2.300484  2.092499
   8.97110   8.97110      1.00  2.302654  2.093879
   8.97098   8.97098      1.00  2.289244  2.077929
   8.97086   8.97086      1.00  2.300284  2.092099
   8.97075   8.97075      1.00  2.302894  2.098799
   8.97064   8.97064      1.00  2.300374  2.096929
   8.97052   8.97052      1.00  2.303134  2.095779
   8.97040   8.97040      1.00  2.300554  2.094779
   8.97029   8.97029      1.00  2.300714  2.092849
   8.97017   8.97017      1.00  2.301114  2.093279
   8.97005   8.97005      1.00  2.299454  2.092109
   8.96993   8.96993      1.00  2.297924  2.093459
   8.96981   8.96981      1.00  2.300614  2.100109
   8.96970   8.96970      1.00  2.297974  2.091689
   8.96958   8.96958      1.00  2.301364  2.092679
   8.96946   8.96946      1.00  2.288814  2.081409
   8.96935   8.96935      1.00  2.296854  2.092759
   8.96925   8.96925      1.00  2.301774  2.096599
   8.96913   8.96913      1.00  2.300974  2.098869
   8.96901   8.96901      1.00  2.301154  2.097499
   8.96890   8.96890      1.00  2.301084  2.097989
   8.96879   8.96879      1.00  2.299284  2.095339
   8.96868   8.96868      1.00  2.300544  2.094419
   8.96857   8.96857      1.00  2.300254  2.095549
   8.96846   8.96846      1.00  2.297434  2.092389
   8.96836   8.96836      1.00  2.300204  2.097839
   8.96824   8.96824      1.00  2.300324  2.096309
   8.96813   8.96813      1.00  2.297004  2.091099
   8.96803   8.96803      1.00  2.298874  2.094889
   8.96792   8.96792      1.00  2.283824  2.080399
   8.96780   8.96780      1.00  2.301534  2.097079
   8.96769   8.96769      1.00  2.298604  2.093449
   8.96758   8.96758      1.00  2.297814  2.092439
   8.96747   8.96747      1.00  2.297774  2.093069
   8.96736   8.96736      1.00  2.297794  2.091509
   8.96725   8.96725      1.00  2.300684  2.095589
   8.96714   8.96714      1.00  2.298264  2.095099
   8.96704   8.96704      1.00  2.299264  2.094719
   8.96693   8.96693      1.00  2.295494  2.093029
   8.96682   8.96682      1.00  2.300984  2.097679
   8.96671   8.96671      1.00  2.298624  2.094449
   8.96661   8.96661      1.00  2.300664  2.096859
   8.96650   8.96650      1.00  2.297104  2.087149
   8.96639   8.96639      1.00  2.287834  2.083149
   8.96629   8.96629      1.00  2.300244  2.095899
   8.96619   8.96619      1.00  2.298544  2.094319
   8.96608   8.96608      1.00  2.298654  2.095869
   8.96598   8.96598      1.00  2.297374  2.092369
   8.96588   8.96588      1.00  2.298984  2.096709
   8.96578   8.96578      1.00  2.297134  2.097349
   8.96567   8.96567      1.00  2.299484  2.095859
   8.96557   8.96557      1.00  2.297204  2.095319
   8.96547   8.96547      1.00  2.298844  2.094239
   8.96536   8.96536      1.00  2.297724  2.095369
   8.96526   8.96526      1.00  2.297464  2.093169
   8.96515   8.96515      1.00  2.299484  2.095429
   8.96506   8.96506      1.00  2.281824  2.079509
   8.96495   8.96495      1.00  2.296964  2.093959
   8.96484   8.96484      1.00  2.298594  2.096319
   8.96473   8.96473      1.00  2.298124  2.095529
   8.96463   8.96463      1.00  2.298444  2.097969
   8.96453   8.96453      1.00  2.298954  2.095889
   8.96441   8.96441      1.00  2.298054  2.102209
   8.96430   8.96430      1.00  2.297854  2.099419
   8.96419   8.96419      1.00  2.295814  2.097769
   8.96408   8.96408      1.00  2.297194  2.092929
   8.96396   8.96396      1.00  2.296964  2.095909
   8.96385   8.96385      1.00  2.296064  2.096759
   8.96374   8.96374      1.00  2.297454  2.096289
   8.96363   8.96363      1.00  2.297744  2.097419
   8.96350   8.96350      1.00  2.283764  2.085359
   8.96339   8.96339      1.00  2.293984  2.099259
   8.96328   8.96328      1.00  2.297994  2.099959
   8.96316   8.96316      1.00  2.295474  2.099229
   8.96304   8.96304      1.00  2.300544  2.101679
   8.96292   8.96292      1.00  2.295454  2.100129
   8.96281   8.96281      1.00  2.295684  2.100599
   8.96270   8.96270      1.00  2.296304  2.097769
   8.96258   8.96258      1.00  2.295564  2.094949
   8.96247   8.96247      1.00  2.295904  2.095149
   8.96236   8.96236      1.00  2.296904  2.098789
   8.96226   8.96226      1.00  2.296504  2.100469
   8.96214   8.96214      1.00  2.298374  2.102669
   8.96202   8.96202      1.00  2.292534  2.099109
   8.96191   8.96191      1.00  2.280254  2.087519
   8.96181   8.96181      1.00  2.292444  2.098589
   8.96170   8.96170      1.00  2.293724  2.099339
   8.96159   8.96159      1.00  2.296244  2.096849
   8.96148   8.96148      1.00  2.294514  2.101559
   8.96137   8.96137      1.00  2.293694  2.099499
   8.96126   8.96126      1.00  2.298144  2.102179
   8.96114   8.96114      1.00  2.293844  2.096299
   8.96103   8.96103      1.00  2.294724  2.098159
   8.96092   8.96092      1.00  2.296794  2.100519
   8.96080   8.96080      1.00  2.291614  2.093749
   8.96068   8.96068      1.00  2.297404  2.100159
   8.96056   8.96056      1.00  2.293174  2.097819
   8.96045   8.96045      1.00  2.297084  2.097799
   8.96033   8.96033      1.00  2.292094  2.093799
   8.96021   8.96021      1.00  2.285574  2.089299
   8.96010   8.96010      1.00  2.291524  2.094809
   8.95998   8.95998      1.00  2.294764  2.096409
   8.95986   8.95986      1.00  2.294004  2.096069
   8.95974   8.95974      1.00  2.293324  2.098919
   8.95962   8.95962      1.00  2.293934  2.100549
   8.95951   8.95951      1.00  2.295914  2.101809
   8.95940   8.95940      1.00  2.291674  2.099669
   8.95928   8.95928      1.00  2.291064  2.096109
   8.95918   8.95918      1.00  2.291984  2.098869
   8.95907   8.95907      1.00  2.289894  2.098939
   8.95896   8.95896      1.00  2.295264  2.099319
   8.95884   8.95884      1.00  2.294294  2.102009
   8.95872   8.95872      1.00  2.282034  2.091679
   8.95862   8.95862      1.00  2.291354  2.100399
   8.95850   8.95850      1.00  2.294434  2.100429
   8.95839   8.95839      1.00  2.293324  2.098539
   8.95828   8.95828      1.00  2.292264  2.097629
   8.95817   8.95817      1.00  2.293254  2.093689
   8.95806   8.95806      1.00  2.292814  2.093729
   8.95795   8.95795      1.00  2.290664  2.090109
   8.95784   8.95784      1.00  2.290434  2.092689
   8.95773   8.95773      1.00  2.290084  2.093069
   8.95762   8.95762      1.00  2.292244  2.094189
   8.95750   8.95750      1.00  2.289964  2.090969
   8.95740   8.95740      1.00  2.291284  2.094829
   8.95729   8.95729      1.00  2.283764  2.085709
   8.95718   8.95718      1.00  2.288314  2.088249
   8.95707   8.95707      1.00  2.291654  2.093179
   8.95696   8.95696      1.00  2.289344  2.090129
   8.95686   8.95686      1.00  2.291794  2.093489
   8.95675   8.95675      1.00  2.293964  2.095879
   8.95664   8.95664      1.00  2.291464  2.089729
   8.95653   8.95653      1.00  2.290804  2.091409
   8.95643   8.95643      1.00  2.293444  2.092979
   8.95632   8.95632      1.00  2.292204  2.093849
   8.95621   8.95621      1.00  2.292374  2.093199
   8.95611   8.95611      1.00  2.288334  2.089869
   8.95601   8.95601      1.00  2.292214  2.093879
   8.95591   8.95591      1.00  2.292034  2.089559
   8.95580   8.95580      1.00  2.275454  2.076339
   8.95570   8.95570      1.00  2.292064  2.095939
   8.95560   8.95560      1.00  2.291694  2.094189
   8.95550   8.95550      1.00  2.289554  2.095329
   8.95539   8.95539      1.00  2.288604  2.091689
   8.95529   8.95529      1.00  2.290054  2.094869
   8.95519   8.95519      1.00  2.289024  2.093899
   8.95508   8.95508      1.00  2.293514  2.099959
   8.95498   8.95498      1.00  2.290364  2.095489
   8.95488   8.95488      1.00  2.287074  2.093109
   8.95477   8.95477      1.00  2.289604  2.091209
   8.95466   8.95466      1.00  2.288634  2.089309
   8.95456   8.95456      1.00  2.288844  2.091119
   8.95444   8.95444      1.00  2.278484  2.082169
   8.95433   8.95433      1.00  2.288384  2.095699
   8.95422   8.95422      1.00  2.290834  2.089709
   8.95410   8.95410      1.00  2.288154  2.089799
   8.95400   8.95400      1.00  2.290984  2.091329
   8.95389   8.95389      1.00  2.292564  2.091719
   8.95377   8.95377      1.00  2.290064  2.091599
   8.95365   8.95365      1.00  2.288704  2.094089
   8.95353   8.95353      1.00  2.287194  2.086609
   8.95342   8.95342      1.00  2.287724  2.086339
   8.95330   8.95330      1.00  2.287644  2.086529
   8.95318   8.95318      1.00  2.287304  2.081289
   8.95308   8.95308      1.00  2.288134  2.081809
   8.95296   8.95296      1.00  2.287774  2.085269
   8.95284   8.95284      1.00  2.274334  2.070759
   8.95272   8.95272      1.00  2.289234  2.082089
   8.95261   8.95261      1.00  2.289154  2.084759
   8.95251   8.95251      1.00  2.291564  2.093019
   8.95239   8.95239      1.00  2.287014  2.083429
   8.95228   8.95228      1.00  2.289964  2.082429
   8.95217   8.95217      1.00  2.287594  2.081789
   8.95206   8.95206      1.00  2.285514  2.079889
   8.95194   8.95194      1.00  2.287214  2.077879
   8.95183   8.95183      1.00  2.288804  2.080139
   8.95173   8.95173      1.00  2.288024  2.083719
   8.95163   8.95163      1.00  2.290144  2.084029
   8.95151   8.95151      1.00  2.288544  2.077659
   8.95140   8.95140      1.00  2.287714  2.076089
   8.95129   8.95129      1.00  2.272754  2.063219
   8.95117   8.95117      1.00  2.286414  2.077509
   8.95106   8.95106      1.00  2.286034  2.073209
   8.95094   8.95094      1.00  2.286264  2.077829
   8.95083   8.95083      1.00  2.287614  2.077089
   8.95072   8.95072      1.00  2.285154  2.073189
   8.95060   8.95060      1.00  2.284834  2.071219
   8.95048   8.95048      1.00  2.288684  2.072969
   8.95037   8.95037      1.00  2.289884  2.072729
   8.95025   8.95025      1.00  2.284494  2.070369
   8.95013   8.95013      1.00  2.288554  2.072969
   8.95001   8.95001      1.00  2.286474  2.071309
   8.94989   8.94989      1.00  2.284524  2.068859
   8.94977   8.94977      1.00  2.287404  2.076489
   8.94966   8.94966      1.00  2.271944  2.054699
   8.94953   8.94953      1.00  2.287704  2.069709
   8.94943   8.94943      1.00  2.287604  2.070489
   8.94932   8.94932      1.00  2.287534  2.067239
   8.94921   8.94921      1.00  2.288214  2.070679
   8.94909   8.94909      1.00  2.287104  2.067329
   8.94898   8.94898      1.00  2.289194  2.067399
   8.94887   8.94887      1.00  2.287904  2.067439
   8.94876   8.94876      1.00  2.285114  2.062579
   8.94865   8.94865      1.00  2.289494  2.066279
   8.94853   8.94853      1.00  2.286514  2.059569
   8.94842   8.94842      1.00  2.286294  2.061469
   8.94832   8.94832      1.00  2.287554  2.061419
   8.94821   8.94821      1.00  2.287374  2.060839
   8.94810   8.94810      1.00  2.273874  2.046089
   8.94799   8.94799      1.00  2.285114  2.055369
   8.94788   8.94788      1.00  2.289324  2.059989
   8.94776   8.94776      1.00  2.288224  2.058909
   8.94765   8.94765      1.00  2.287944  2.056819
   8.94755   8.94755      1.00  2.286714  2.054709
   8.94743   8.94743      1.00  2.289454  2.053509
   8.94732   8.94732      1.00  2.287304  2.054449
   8.94721   8.94721      1.00  2.286844  2.055009
   8.94711   8.94711      1.00  2.284324  2.048719
   8.94699   8.94699      1.00  2.288884  2.050349
   8.94688   8.94688      1.00  2.288174  2.049219
   8.94678   8.94678      1.00  2.287854  2.048539
   8.94668   8.94668      1.00  2.284334  2.043649
   8.94656   8.94656      1.00  2.272404  2.032479
   8.94646   8.94646      1.00  2.286774  2.043709
   8.94635   8.94635      1.00  2.288144  2.039159
   8.94625   8.94625      1.00  2.290774  2.040459
   8.94615   8.94615      1.00  2.289614  2.038519
   8.94604   8.94604      1.00  2.289194  2.040679
   8.94594   8.94594      1.00  2.290184  2.037759
   8.94585   8.94585      1.00  2.285694  2.032649
   8.94574   8.94574      1.00  2.288494  2.030199
   8.94563   8.94563      1.00  2.286954  2.031269
   8.94553   8.94553      1.00  2.289894  2.032389
   8.94543   8.94543      1.00  2.287474  2.026629
   8.94532   8.94532      1.00  2.285744  2.025339
   8.94522   8.94522      1.00  2.288584  2.024459
   8.94512   8.94512      1.00  2.272424  2.008439
   8.94502   8.94502      1.00  2.288724  2.021019
   8.94491   8.94491      1.00  2.287294  2.016139
   8.94480   8.94480      1.00  2.287044  2.012339
   8.94469   8.94469      1.00  2.286264  2.008809
   8.94459   8.94459      1.00  2.288194  2.011409
   8.94448   8.94448      1.00  2.288784  2.010719
   8.94437   8.94437      1.00  2.288704  2.009409
   8.94426   8.94426      1.00  2.286354  2.002299
   8.94416   8.94416      1.00  2.288404  2.002189
   8.94403   8.94403      1.00  2.285964  1.998739
   8.94391   8.94391      1.00  2.287754  1.997079
   8.94381   8.94381      1.00  2.289474  1.993109
   8.94369   8.94369      1.00  2.274264  1.980339
   8.94358   8.94358      1.00  2.287994  1.990439
   8.94346   8.94346      1.00  2.287384  1.986049
   8.94334   8.94334      1.00  2.288314  1.985629
   8.94323   8.94323      1.00  2.289624  1.982769
   8.94311   8.94311      1.00  2.286004  1.978419
   8.94299   8.94299      1.00  2.287434  1.972239
   8.94288   8.94288      1.00  2.285304  1.967689
   8.94277   8.94277      1.00  2.288334  1.965679
   8.94265   8.94265      1.00  2.285424  1.958449
   8.94253   8.94253      1.00  2.283864  1.953379
   8.94243   8.94243      1.00  2.286494  1.953539
   8.94232   8.94232      1.00  2.285844  1.945519
   8.94220   8.94220      1.00  2.287574  1.944279
   8.94209   8.94209      1.00  2.280164  1.929199
   8.94198   8.94198      1.00  2.283194  1.927129
   8.94188   8.94188      1.00  2.286464  1.927209
   8.94177   8.94177      1.00  2.288824  1.923359
   8.94165   8.94165      1.00  2.288804  1.915139
   8.94154   8.94154      1.00  2.285964  1.908189
   8.94144   8.94144      1.00  2.283474  1.897929
   8.94132   8.94132      1.00  2.287924  1.895079
   8.94121   8.94121      1.00  2.286874  1.888089
   8.94110   8.94110      1.00  2.285904  1.877419
   8.94099   8.94099      1.00  2.285754  1.872189
   8.94087   8.94087      1.00  2.285994  1.860559
   8.94075   8.94075      1.00  2.285374  1.853799
   8.94064   8.94064      1.00  2.286974  1.849819
   8.94052   8.94052      1.00  2.272294  1.823319
   8.94040   8.94040      1.00  2.279594  1.824179
   8.94028   8.94028      1.00  2.285024  1.813279
   8.94017   8.94017      1.00  2.283664  1.806909
   8.94005   8.94005      1.00  2.285294  1.794249
   8.93993   8.93993      1.00  2.288384  1.785049
   8.93981   8.93981      1.00  2.287284  1.768009
   8.93969   8.93969      1.00  2.287204  1.757249
   8.93959   8.93959      1.00  2.285484  1.742519
   8.93947   8.93947      1.00  2.286284  1.725819
   8.93935   8.93935      1.00  2.284644  1.713749
   8.93924   8.93924      1.00  2.285904  1.693399
   8.93913   8.93913      1.00  2.285124  1.676469
   8.93901   8.93901      1.00  2.286114  1.658349
   8.93890   8.93890      1.00  2.284604  1.638929
   8.93879   8.93879      1.00  2.267234  1.607039
   8.93868   8.93868      1.00  2.284634  1.596709
   8.93857   8.93857      1.00  2.283484  1.573299
   8.93845   8.93845      1.00  2.285014  1.548199
   8.93835   8.93835      1.00  2.285794  1.526599
   8.93824   8.93824      1.00  2.281384  1.495439
   8.93813   8.93813      1.00  2.286364  1.469559
   8.93802   8.93802      1.00  2.284434  1.436239
   8.93792   8.93792      1.00  2.282444  1.404569
   8.93781   8.93781      1.00  2.286334  1.377169
   8.93769   8.93769      1.00  2.281824  1.338389
   8.93758   8.93758      1.00  2.283744  1.303139
   8.93748   8.93748      1.00  2.286174  1.281339
   8.93737   8.93737      1.00  2.283044  1.244359
   8.93725   8.93725      1.00  2.271524  1.198639
   8.93714   8.93714      1.00  2.283074  1.166259
   8.93703   8.93703      1.00  2.282844  1.130719
   8.93693   8.93693      1.00  2.284174  1.096109
   8.93681   8.93681      1.00  2.281994  1.063729
   8.93670   8.93670      1.00  2.283054  1.028599
   8.93660   8.93660      1.00  2.283654   .993699
   8.93650   8.93650      1.00  2.284354   .961859
   8.93639   8.93639      1.00  2.284054   .927279
   8.93628   8.93628      1.00  2.284124   .893739
   8.93618   8.93618      1.00  2.277374   .860199
   8.93608   8.93608      1.00  2.281574   .832479
   8.93597   8.93597      1.00  2.283634   .799979
   8.93587   8.93587      1.00  2.282784   .767579
   8.93577   8.93577      1.00  2.284084   .738819
   8.93567   8.93567      1.00  2.270924   .708209
   8.93556   8.93556      1.00  2.279614   .680099
   8.93546   8.93546      1.00  2.284014   .656669
   8.93535   8.93535      1.00  2.281514   .634039
   8.93526   8.93526      1.00  2.283564   .609279
   8.93515   8.93515      1.00  2.283024   .585129
   8.93505   8.93505      1.00  2.280454   .563399
   8.93494   8.93494      1.00  2.282574   .544689
   8.93484   8.93484      1.00  2.279604   .524439
   8.93473   8.93473      1.00  2.282854   .505349
   8.93461   8.93461      1.00  2.281654   .488119
   8.93451   8.93451      1.00  2.279814   .472199
   8.93439   8.93439      1.00  2.280904   .456099
   8.93428   8.93428      1.00  2.267374   .440959
   8.93417   8.93417      1.00  2.281104   .426309
   8.93407   8.93407      1.00  2.283754   .415039
   8.93396   8.93396      1.00  2.280544   .402129
   8.93383   8.93383      1.00  2.283434   .390559
   8.93372   8.93372      1.00  2.280514   .378969
   8.93360   8.93360      1.00  2.281454   .372579
   8.93349   8.93349      1.00  2.280624   .363109
   8.93337   8.93337      1.00  2.280584   .352709
   8.93325   8.93325      1.00  2.279424   .343699
   8.93314   8.93314      1.00  2.281004   .335229
   8.93303   8.93303      1.00  2.279724   .326649
   8.93291   8.93291      1.00  2.280744   .322079
   8.93279   8.93279      1.00  2.268034   .317729
   8.93268   8.93268      1.00  2.278034   .314339
   8.93257   8.93257      1.00  2.280204   .309189
   8.93246   8.93246      1.00  2.279424   .302069
   8.93234   8.93234      1.00  2.276514   .297569
   8.93223   8.93223      1.00  2.279374   .294399
   8.93212   8.93212      1.00  2.277564   .291709
   8.93200   8.93200      1.00  2.275864   .288579
   8.93189   8.93189      1.00  2.280104   .285949
   8.93179   8.93179      1.00  2.276534   .284129
   8.93168   8.93168      1.00  2.279004   .282159
   8.93157   8.93157      1.00  2.277714   .280689
   8.93145   8.93145      1.00  2.279724   .278299
   8.93134   8.93134      1.00  2.276554   .278899
   8.93123   8.93123      1.00  2.263844   .276409
   8.93112   8.93112      1.00  2.277964   .278169
   8.93100   8.93100      1.00  2.277064   .278529
   8.93089   8.93089      1.00  2.276914   .278979
   8.93078   8.93078      1.00  2.277024   .276539
   8.93066   8.93066      1.00  2.275844   .275809
   8.93055   8.93055      1.00  2.277684   .278089
   8.93043   8.93043      1.00  2.277994   .275649
   8.93031   8.93031      1.00  2.277344   .272889
   8.93019   8.93019      1.00  2.271414   .271469
   8.93006   8.93006      1.00  2.275624   .272779
   8.92995   8.92995      1.00  2.273724   .273469
   8.92984   8.92984      1.00  2.271964   .272989
   8.92971   8.92971      1.00  2.273934   .272049
   8.92959   8.92959      1.00  2.262004   .269129
   8.92949   8.92949      1.00  2.277024   .271459
   8.92938   8.92938      1.00  2.276804   .271939
   8.92925   8.92925      1.00  2.278294   .269889
   8.92914   8.92914      1.00  2.275584   .269829
   8.92903   8.92903      1.00  2.275354   .269339
   8.92892   8.92892      1.00  2.275524   .269999
   8.92880   8.92880      1.00  2.271984   .268139
   8.92869   8.92869      1.00  2.273824   .268019
   8.92859   8.92859      1.00  2.274134   .267129
   8.92848   8.92848      1.00  2.274924   .267289
   8.92837   8.92837      1.00  2.273724   .266299
   8.92826   8.92826      1.00  2.273624   .265279
   8.92815   8.92815      1.00  2.259654   .263799
   8.92804   8.92804      1.00  2.273274   .264609
   8.92793   8.92793      1.00  2.276854   .264499
   8.92781   8.92781      1.00  2.274524   .264019
   8.92770   8.92770      1.00  2.274624   .264519
   8.92759   8.92759      1.00  2.272634   .262709
   8.92748   8.92748      1.00  2.271984   .265109
   8.92736   8.92736      1.00  2.274204   .263739
   8.92726   8.92726      1.00  2.276464   .267429
   8.92715   8.92715      1.00  2.276344   .264739
   8.92704   8.92704      1.00  2.270304   .263199
   8.92693   8.92693      1.00  2.275884   .262039
   8.92682   8.92682      1.00  2.273084   .265859
   8.92672   8.92672      1.00  2.273464   .262229
   8.92661   8.92661      1.00  2.275284   .262789
   8.92650   8.92650      1.00  2.264794   .260599
   8.92639   8.92639      1.00  2.274114   .262689
   8.92630   8.92630      1.00  2.271944   .264029
   8.92619   8.92619      1.00  2.272374   .263809
   8.92608   8.92608      1.00  2.272244   .262929
   8.92598   8.92598      1.00  2.273564   .262899
   8.92588   8.92588      1.00  2.273844   .263179
   8.92578   8.92578      1.00  2.274594   .264449
   8.92567   8.92567      1.00  2.269534   .264239
   8.92557   8.92557      1.00  2.271804   .265489
   8.92547   8.92547      1.00  2.271954   .266479
   8.92536   8.92536      1.00  2.271444   .266279
   8.92526   8.92526      1.00  2.270454   .266289
   8.92516   8.92516      1.00  2.256704   .266579
   8.92506   8.92506      1.00  2.270524   .270279
   8.92495   8.92495      1.00  2.269994   .273079
   8.92484   8.92484      1.00  2.269924   .273699
   8.92473   8.92473      1.00  2.273274   .273579
   8.92462   8.92462      1.00  2.269554   .275679
   8.92451   8.92451      1.00  2.271904   .277889
   8.92441   8.92441      1.00  2.267044   .276069
   8.92430   8.92430      1.00  2.266694   .277219
   8.92419   8.92419      1.00  2.268304   .278489
   8.92406   8.92406      1.00  2.268024   .279659
   8.92395   8.92395      1.00  2.271854   .281579
   8.92385   8.92385      1.00  2.268194   .283749
   8.92374   8.92374      1.00  2.253844   .283239
   8.92361   8.92361      1.00  2.264004   .286099
   8.92349   8.92349      1.00  2.270204   .287559
   8.92338   8.92338      1.00  2.273014   .290969
   8.92327   8.92327      1.00  2.268584   .291389
   8.92314   8.92314      1.00  2.267714   .291769
   8.92302   8.92302      1.00  2.267854   .294489
   8.92292   8.92292      1.00  2.267454   .296129
   8.92281   8.92281      1.00  2.263144   .296519
   8.92269   8.92269      1.00  2.267174   .299179
   8.92257   8.92257      1.00  2.265174   .301039
   8.92246   8.92246      1.00  2.266984   .302819
   8.92236   8.92236      1.00  2.266884   .306119
   8.92224   8.92224      1.00  2.262434   .306479
   8.92212   8.92212      1.00  2.252064   .305369
   8.92201   8.92201      1.00  2.268224   .309429
   8.92191   8.92191      1.00  2.266064   .309279
   8.92180   8.92180      1.00  2.262464   .310939
   8.92169   8.92169      1.00  2.262984   .311769
   8.92158   8.92158      1.00  2.261564   .315239
   8.92147   8.92147      1.00  2.263174   .313869
   8.92136   8.92136      1.00  2.267744   .317189
   8.92124   8.92124      1.00  2.266374   .319079
   8.92113   8.92113      1.00  2.263074   .320789
   8.92102   8.92102      1.00  2.267244   .321499
   8.92090   8.92090      1.00  2.264024   .322369
   8.92078   8.92078      1.00  2.268634   .324599
   8.92067   8.92067      1.00  2.249424   .323479
   8.92056   8.92056      1.00  2.260214   .323279
   8.92044   8.92044      1.00  2.263174   .324269
   8.92032   8.92032      1.00  2.263154   .325939
   8.92021   8.92021      1.00  2.262574   .326769
   8.92009   8.92009      1.00  2.265634   .328839
   8.91997   8.91997      1.00  2.265774   .328539
   8.91984   8.91984      1.00  2.264434   .328679
   8.91973   8.91973      1.00  2.261344   .328079
   8.91962   8.91962      1.00  2.261814   .325979
   8.91950   8.91950      1.00  2.261384   .328329
   8.91938   8.91938      1.00  2.264634   .330299
   8.91928   8.91928      1.00  2.262814   .329659
   8.91916   8.91916      1.00  2.246624   .327259
   8.91905   8.91905      1.00  2.262814   .328359
   8.91893   8.91893      1.00  2.266764   .328409
   8.91882   8.91882      1.00  2.265914   .328279
   8.91872   8.91872      1.00  2.265634   .327749
   8.91861   8.91861      1.00  2.266514   .329589
   8.91849   8.91849      1.00  2.265404   .327569
   8.91838   8.91838      1.00  2.265074   .326799
   8.91827   8.91827      1.00  2.260074   .327669
   8.91817   8.91817      1.00  2.266094   .328909
   8.91806   8.91806      1.00  2.261184   .325959
   8.91794   8.91794      1.00  2.262014   .327579
   8.91784   8.91784      1.00  2.261914   .326519
   8.91772   8.91772      1.00  2.261754   .324569
   8.91761   8.91761      1.00  2.253844   .324269
   8.91750   8.91750      1.00  2.265594   .326929
   8.91740   8.91740      1.00  2.266314   .326049
   8.91728   8.91728      1.00  2.265214   .325499
   8.91717   8.91717      1.00  2.261824   .322829
   8.91707   8.91707      1.00  2.263154   .322869
   8.91696   8.91696      1.00  2.263134   .322759
   8.91685   8.91685      1.00  2.264214   .321249
   8.91674   8.91674      1.00  2.266124   .322279
   8.91663   8.91663      1.00  2.262414   .321719
   8.91653   8.91653      1.00  2.265464   .320659
   8.91642   8.91642      1.00  2.266374   .321229
   8.91631   8.91631      1.00  2.265504   .319499
   8.91621   8.91621      1.00  2.263724   .319039
   8.91611   8.91611      1.00  2.255204   .316919
   8.91600   8.91600      1.00  2.266234   .319489
   8.91590   8.91590      1.00  2.260204   .315499
   8.91580   8.91580      1.00  2.265224   .314859
   8.91570   8.91570      1.00  2.264244   .315199
   8.91559   8.91559      1.00  2.262364   .315289
   8.91548   8.91548      1.00  2.265774   .314409
   8.91538   8.91538      1.00  2.263094   .313539
   8.91529   8.91529      1.00  2.262424   .313569
   8.91518   8.91518      1.00  2.261944   .311029
   8.91508   8.91508      1.00  2.264394   .312509
   8.91498   8.91498      1.00  2.263184   .312039
   8.91487   8.91487      1.00  2.265794   .310329
   8.91476   8.91476      1.00  2.250334   .308219
   8.91465   8.91465      1.00  2.258114   .308409
   8.91454   8.91454      1.00  2.268044   .310369
   8.91443   8.91443      1.00  2.261754   .306669
   8.91432   8.91432      1.00  2.264854   .306469
   8.91420   8.91420      1.00  2.266674   .305769
   8.91410   8.91410      1.00  2.266194   .305129
   8.91399   8.91399      1.00  2.266354   .305139
   8.91387   8.91387      1.00  2.263354   .303769
   8.91376   8.91376      1.00  2.261884   .305039
   8.91365   8.91365      1.00  2.265634   .303359
   8.91354   8.91354      1.00  2.263134   .301249
   8.91341   8.91341      1.00  2.263454   .300269
   8.91330   8.91330      1.00  2.263534   .299919
   8.91318   8.91318      1.00  2.252484   .297179
   8.91307   8.91307      1.00  2.263784   .296679
   8.91295   8.91295      1.00  2.265244   .295949
   8.91283   8.91283      1.00  2.268114   .296019
   8.91273   8.91273      1.00  2.268584   .296409
   8.91262   8.91262      1.00  2.263764   .292839
   8.91250   8.91250      1.00  2.263174   .290659
   8.91239   8.91239      1.00  2.266674   .290199
   8.91228   8.91228      1.00  2.262714   .288089
   8.91217   8.91217      1.00  2.263944   .286639
   8.91205   8.91205      1.00  2.265784   .285999
   8.91194   8.91194      1.00  2.264564   .284049
   8.91184   8.91184      1.00  2.265074   .284909
   8.91173   8.91173      1.00  2.249114   .281499
   8.91161   8.91161      1.00  2.261574   .281979
   8.91150   8.91150      1.00  2.265524   .282149
   8.91140   8.91140      1.00  2.267194   .282049
   8.91129   8.91129      1.00  2.266934   .279009
   8.91117   8.91117      1.00  2.266004   .277919
   8.91106   8.91106      1.00  2.262444   .277309
   8.91095   8.91095      1.00  2.267454   .276779
   8.91084   8.91084      1.00  2.266594   .275669
   8.91072   8.91072      1.00  2.264814   .274199
   8.91060   8.91060      1.00  2.264014   .271939
   8.91049   8.91049      1.00  2.266794   .270669
   8.91037   8.91037      1.00  2.265494   .269279
   8.91025   8.91025      1.00  2.264494   .269709
   8.91013   8.91013      1.00  2.251494   .266649
   8.91002   8.91002      1.00  2.267684   .268759
   8.90991   8.90991      1.00  2.264454   .267059
   8.90978   8.90978      1.00  2.264444   .265279
   8.90966   8.90966      1.00  2.267444   .264229
   8.90955   8.90955      1.00  2.268394   .263999
   8.90944   8.90944      1.00  2.267634   .263759
   8.90932   8.90932      1.00  2.266364   .263489
   8.90921   8.90921      1.00  2.263634   .261869
   8.90910   8.90910      1.00  2.266704   .260399
   8.90899   8.90899      1.00  2.260554   .258749
   8.90887   8.90887      1.00  2.264534   .260469
   8.90876   8.90876      1.00  2.267244   .259779
   8.90865   8.90865      1.00  2.267374   .258409
   8.90855   8.90855      1.00  2.265204   .258829
   8.90843   8.90843      1.00  2.251644   .255989
   8.90832   8.90832      1.00  2.266974   .258089
   8.90822   8.90822      1.00  2.268334   .258149
   8.90811   8.90811      1.00  2.266924   .257479
   8.90800   8.90800      1.00  2.265594   .257679
   8.90788   8.90788      1.00  2.267024   .257539
   8.90778   8.90778      1.00  2.264564   .257969
   8.90767   8.90767      1.00  2.268274   .257539
   8.90755   8.90755      1.00  2.267314   .257329
   8.90744   8.90744      1.00  2.266364   .257299
   8.90733   8.90733      1.00  2.263554   .257949
   8.90723   8.90723      1.00  2.264484   .257699
   8.90712   8.90712      1.00  2.263264   .256699
   8.90700   8.90700      1.00  2.250194   .256419
   8.90690   8.90690      1.00  2.265344   .257319
   8.90679   8.90679      1.00  2.266264   .260129
   8.90668   8.90668      1.00  2.266124   .260209
   8.90657   8.90657      1.00  2.264584   .260279
   8.90647   8.90647      1.00  2.267944   .260699
   8.90637   8.90637      1.00  2.266954   .259379
   8.90626   8.90626      1.00  2.267574   .260639
   8.90615   8.90615      1.00  2.267344   .262729
   8.90606   8.90606      1.00  2.265004   .262389
   8.90595   8.90595      1.00  2.267434   .262799
   8.90585   8.90585      1.00  2.264984   .264109
   8.90575   8.90575      1.00  2.265264   .265019
   8.90565   8.90565      1.00  2.256184   .263639
   8.90554   8.90554      1.00  2.265754   .265719
   8.90543   8.90543      1.00  2.266184   .265869
   8.90533   8.90533      1.00  2.264574   .266279
   8.90523   8.90523      1.00  2.266754   .270449
   8.90513   8.90513      1.00  2.265144   .270119
   8.90502   8.90502      1.00  2.265484   .270189
   8.90492   8.90492      1.00  2.265054   .271429
   8.90481   8.90481      1.00  2.264894   .271279
   8.90471   8.90471      1.00  2.264984   .273059
   8.90460   8.90460      1.00  2.264214   .273899
   8.90448   8.90448      1.00  2.268834   .273819
   8.90438   8.90438      1.00  2.267574   .274639
   8.90428   8.90428      1.00  2.270684   .276899
   8.90416   8.90416      1.00  2.251344   .274839
   8.90404   8.90404      1.00  2.264954   .276759
   8.90393   8.90393      1.00  2.267864   .279859
   8.90382   8.90382      1.00  2.266364   .279469
   8.90370   8.90370      1.00  2.266504   .280849
   8.90359   8.90359      1.00  2.266894   .282399
   8.90347   8.90347      1.00  2.264934   .283089
   8.90335   8.90335      1.00  2.266334   .280919
   8.90324   8.90324      1.00  2.265314   .281979
   8.90312   8.90312      1.00  2.265534   .283959
   8.90301   8.90301      1.00  2.268504   .283629
   8.90289   8.90289      1.00  2.264524   .284839
   8.90277   8.90277      1.00  2.264894   .285469
   8.90266   8.90266      1.00  2.263804   .285879
   8.90255   8.90255      1.00  2.248104   .283899
   8.90244   8.90244      1.00  2.265814   .286749
   8.90232   8.90232      1.00  2.265424   .288379
   8.90220   8.90220      1.00  2.265524   .288259
   8.90210   8.90210      1.00  2.264804   .290599
   8.90199   8.90199      1.00  2.265594   .291939
   8.90188   8.90188      1.00  2.266084   .293379
   8.90177   8.90177      1.00  2.266154   .291629
   8.90166   8.90166      1.00  2.266374   .293229
   8.90155   8.90155      1.00  2.262794   .295669
   8.90144   8.90144      1.00  2.263944   .296549
   8.90133   8.90133      1.00  2.263984   .296589
   8.90122   8.90122      1.00  2.263804   .297349
   8.90110   8.90110      1.00  2.261264   .295519
   8.90099   8.90099      1.00  2.253744   .295279
   8.90087   8.90087      1.00  2.266004   .296259
   8.90076   8.90076      1.00  2.264614   .295599
   8.90065   8.90065      1.00  2.264824   .296499
   8.90053   8.90053      1.00  2.264394   .297549
   8.90041   8.90041      1.00  2.262034   .298289
   8.90030   8.90030      1.00  2.267144   .298589
   8.90019   8.90019      1.00  2.264184   .299549
   8.90006   8.90006      1.00  2.261904   .299439
   8.89994   8.89994      1.00  2.263904   .299819
   8.89982   8.89982      1.00  2.260024   .300419
   8.89970   8.89970      1.00  2.263974   .301209
   8.89959   8.89959      1.00  2.266674   .301689
   8.89948   8.89948      1.00  2.265364   .300559
   8.89937   8.89937      1.00  2.257384   .302199
   8.89925   8.89925      1.00  2.259784   .300349
   8.89913   8.89913      1.00  2.263304   .303019
   8.89902   8.89902      1.00  2.261664   .304409
   8.89891   8.89891      1.00  2.262034   .306459
   8.89880   8.89880      1.00  2.261224   .307439
   8.89869   8.89869      1.00  2.262684   .305639
   8.89857   8.89857      1.00  2.261914   .305959
   8.89847   8.89847      1.00  2.261394   .306719
   8.89836   8.89836      1.00  2.264384   .306279
   8.89825   8.89825      1.00  2.262154   .306619
   8.89813   8.89813      1.00  2.264474   .307649
   8.89803   8.89803      1.00  2.265094   .308449
   8.89792   8.89792      1.00  2.263364   .309389
   8.89781   8.89781      1.00  2.259244   .309159
   8.89769   8.89769      1.00  2.254824   .308709
   8.89759   8.89759      1.00  2.263314   .312319
   8.89748   8.89748      1.00  2.261404   .311759
   8.89737   8.89737      1.00  2.265144   .312119
   8.89726   8.89726      1.00  2.263154   .309799
   8.89715   8.89715      1.00  2.261874   .309689
   8.89705   8.89705      1.00  2.264634   .310699
   8.89694   8.89694      1.00  2.264214   .311739
   8.89682   8.89682      1.00  2.265114   .311779
   8.89672   8.89672      1.00  2.260804   .310009
   8.89661   8.89661      1.00  2.259734   .310969
   8.89650   8.89650      1.00  2.260624   .309269
   8.89640   8.89640      1.00  2.259694   .311179
   8.89629   8.89629      1.00  2.247394   .308389
   8.89619   8.89619      1.00  2.259614   .311609
   8.89609   8.89609      1.00  2.263554   .311469
   8.89598   8.89598      1.00  2.260244   .311689
   8.89588   8.89588      1.00  2.264164   .313199
   8.89578   8.89578      1.00  2.266724   .313309
   8.89567   8.89567      1.00  2.260904   .314199
   8.89557   8.89557      1.00  2.264134   .315939
   8.89547   8.89547      1.00  2.258744   .314969
   8.89537   8.89537      1.00  2.255584   .313349
   8.89527   8.89527      1.00  2.260424   .314639
   8.89516   8.89516      1.00  2.260214   .315649
   8.89506   8.89506      1.00  2.262534   .314719
   8.89496   8.89496      1.00  2.260174   .314749
   8.89485   8.89485      1.00  2.249214   .312579
   8.89474   8.89474      1.00  2.261794   .314899
   8.89463   8.89463      1.00  2.259934   .316379
   8.89453   8.89453      1.00  2.259374   .317189
   8.89442   8.89442      1.00  2.258844   .316919
   8.89430   8.89430      1.00  2.259484   .316209
   8.89420   8.89420      1.00  2.258554   .316219
   8.89409   8.89409      1.00  2.262434   .316579
   8.89397   8.89397      1.00  2.261454   .316249
   8.89385   8.89385      1.00  2.258794   .316559
   8.89375   8.89375      1.00  2.262874   .316259
   8.89363   8.89363      1.00  2.261174   .315299
   8.89351   8.89351      1.00  2.262274   .315839
   8.89339   8.89339      1.00  2.257374   .315069
   8.89328   8.89328      1.00  2.249764   .312899
   8.89317   8.89317      1.00  2.259084   .314209
   8.89305   8.89305      1.00  2.258364   .314449
   8.89293   8.89293      1.00  2.262024   .314839
   8.89281   8.89281      1.00  2.258344   .314789
   8.89270   8.89270      1.00  2.260524   .316019
   8.89259   8.89259      1.00  2.258734   .314219
   8.89247   8.89247      1.00  2.261404   .314449
   8.89236   8.89236      1.00  2.257894   .315219
   8.89225   8.89225      1.00  2.259314   .315669
   8.89214   8.89214      1.00  2.256634   .315679
   8.89203   8.89203      1.00  2.257444   .315089
   8.89192   8.89192      1.00  2.259534   .316649
   8.89181   8.89181      1.00  2.244124   .313729
   8.89170   8.89170      1.00  2.257294   .313069
   8.89159   8.89159      1.00  2.261054   .314469
   8.89148   8.89148      1.00  2.258744   .313799
   8.89137   8.89137      1.00  2.261344   .313839
   8.89126   8.89126      1.00  2.261194   .312449
   8.89114   8.89114      1.00  2.259994   .314259
   8.89103   8.89103      1.00  2.257094   .315329
   8.89092   8.89092      1.00  2.258364   .314049
   8.89080   8.89080      1.00  2.256174   .314019
   8.89069   8.89069      1.00  2.257534   .313419
   8.89057   8.89057      1.00  2.258694   .312749
   8.89046   8.89046      1.00  2.257434   .312959
   8.89034   8.89034      1.00  2.251684   .312589
   8.89022   8.89022      1.00  2.256524   .311419
   8.89010   8.89010      1.00  2.257404   .313009
   8.88999   8.88999      1.00  2.259054   .312559
   8.88986   8.88986      1.00  2.257794   .311529
   8.88974   8.88974      1.00  2.261374   .314499
   8.88963   8.88963      1.00  2.258624   .311569
   8.88953   8.88953      1.00  2.257844   .311749
   8.88941   8.88941      1.00  2.260774   .312029
   8.88929   8.88929      1.00  2.257314   .310669
   8.88918   8.88918      1.00  2.258084   .310039
   8.88906   8.88906      1.00  2.258264   .310189
   8.88895   8.88895      1.00  2.260224   .308769
   8.88884   8.88884      1.00  2.260424   .308889
   8.88873   8.88873      1.00  2.243174   .306259
   8.88862   8.88862      1.00  2.256334   .308679
   8.88851   8.88851      1.00  2.258544   .307949
   8.88840   8.88840      1.00  2.259594   .307609
   8.88829   8.88829      1.00  2.259144   .306939
   8.88818   8.88818      1.00  2.259154   .306559
   8.88807   8.88807      1.00  2.256774   .307069
   8.88796   8.88796      1.00  2.256364   .306779
   8.88785   8.88785      1.00  2.257154   .308489
   8.88774   8.88774      1.00  2.260774   .309869
   8.88762   8.88762      1.00  2.257694   .307529
   8.88751   8.88751      1.00  2.258834   .306979
   8.88741   8.88741      1.00  2.259604   .307219
   8.88730   8.88730      1.00  2.258124   .307199
   8.88719   8.88719      1.00  2.260154   .306619
   8.88708   8.88708      1.00  2.243334   .302009
   8.88697   8.88697      1.00  2.257434   .303769
   8.88686   8.88686      1.00  2.257544   .306179
   8.88675   8.88675      1.00  2.258864   .303979
   8.88664   8.88664      1.00  2.260374   .305629
   8.88654   8.88654      1.00  2.256854   .302689
   8.88644   8.88644      1.00  2.256854   .302639
   8.88634   8.88634      1.00  2.259694   .302199
   8.88622   8.88622      1.00  2.259304   .302099
   8.88612   8.88612      1.00  2.253754   .300479
   8.88602   8.88602      1.00  2.257784   .300719
   8.88591   8.88591      1.00  2.257214   .300599
   8.88581   8.88581      1.00  2.257414   .298069
   8.88571   8.88571      1.00  2.259524   .298259
   8.88561   8.88561      1.00  2.240764   .297279
   8.88551   8.88551      1.00  2.259594   .298319
   8.88540   8.88540      1.00  2.257004   .296649
   8.88530   8.88530      1.00  2.258714   .296149
   8.88520   8.88520      1.00  2.258004   .296719
   8.88510   8.88510      1.00  2.259164   .296679
   8.88499   8.88499      1.00  2.255494   .296779
   8.88489   8.88489      1.00  2.257364   .296079
   8.88478   8.88478      1.00  2.256244   .297359
   8.88467   8.88467      1.00  2.254134   .295709
   8.88456   8.88456      1.00  2.258154   .293019
   8.88446   8.88446      1.00  2.255894   .293339
   8.88435   8.88435      1.00  2.257344   .293299
   8.88424   8.88424      1.00  2.246884   .292009
   8.88412   8.88412      1.00  2.252054   .292769
   8.88402   8.88402      1.00  2.255704   .293809
   8.88390   8.88390      1.00  2.256704   .295209
   8.88379   8.88379      1.00  2.255324   .296009
   8.88367   8.88367      1.00  2.256444   .296349
   8.88355   8.88355      1.00  2.258484   .295209
   8.88344   8.88344      1.00  2.257344   .293809
   8.88332   8.88332      1.00  2.253994   .292609
   8.88320   8.88320      1.00  2.255844   .292359
   8.88309   8.88309      1.00  2.256664   .292749
   8.88298   8.88298      1.00  2.257984   .291419
   8.88286   8.88286      1.00  2.256394   .293309
   8.88275   8.88275      1.00  2.244474   .291489
   8.88264   8.88264      1.00  2.254284   .292729
   8.88253   8.88253      1.00  2.255244   .294399
   8.88242   8.88242      1.00  2.255944   .293459
   8.88230   8.88230      1.00  2.256394   .293139
   8.88219   8.88219      1.00  2.253284   .291029
   8.88209   8.88209      1.00  2.253764   .289929
   8.88198   8.88198      1.00  2.258024   .289919
   8.88186   8.88186      1.00  2.256014   .289879
   8.88176   8.88176      1.00  2.252504   .288049
   8.88166   8.88166      1.00  2.251794   .290309
   8.88154   8.88154      1.00  2.256124   .289359
   8.88143   8.88143      1.00  2.257474   .290559
   8.88132   8.88132      1.00  2.255714   .289249
   8.88121   8.88121      1.00  2.241564   .287379
   8.88110   8.88110      1.00  2.256744   .289339
   8.88099   8.88099      1.00  2.257114   .290339
   8.88087   8.88087      1.00  2.255214   .291779
   8.88076   8.88076      1.00  2.256084   .293009
   8.88064   8.88064      1.00  2.255784   .291849
   8.88052   8.88052      1.00  2.254234   .288149
   8.88041   8.88041      1.00  2.255584   .290619
   8.88029   8.88029      1.00  2.255934   .291649
   8.88017   8.88017      1.00  2.252914   .290629
   8.88005   8.88005      1.00  2.254424   .292549
   8.87994   8.87994      1.00  2.256734   .291189
   8.87983   8.87983      1.00  2.251734   .290119
   8.87971   8.87971      1.00  2.241204   .289499
   8.87959   8.87959      1.00  2.250194   .289449
   8.87948   8.87948      1.00  2.253244   .292049
   8.87937   8.87937      1.00  2.254654   .292369
   8.87925   8.87925      1.00  2.254914   .290819
   8.87914   8.87914      1.00  2.255894   .291789
   8.87903   8.87903      1.00  2.255994   .291529
   8.87891   8.87891      1.00  2.256814   .292399
   8.87880   8.87880      1.00  2.253994   .292359
   8.87869   8.87869      1.00  2.255874   .291969
   8.87859   8.87859      1.00  2.251454   .292269
   8.87848   8.87848      1.00  2.255854   .292889
   8.87836   8.87836      1.00  2.253944   .293279
   8.87825   8.87825      1.00  2.256664   .295619
   8.87814   8.87814      1.00  2.240884   .292769
   8.87803   8.87803      1.00  2.248534   .293669
   8.87792   8.87792      1.00  2.253044   .294509
   8.87781   8.87781      1.00  2.253444   .293129
   8.87769   8.87769      1.00  2.253214   .293179
   8.87759   8.87759      1.00  2.251074   .295069
   8.87748   8.87748      1.00  2.250964   .295089
   8.87736   8.87736      1.00  2.251744   .293859
   8.87726   8.87726      1.00  2.252934   .294289
   8.87715   8.87715      1.00  2.254524   .296719
   8.87704   8.87704      1.00  2.251914   .295399
   8.87693   8.87693      1.00  2.254484   .296389
   8.87682   8.87682      1.00  2.254794   .298019
   8.87672   8.87672      1.00  2.252354   .296809
   8.87660   8.87660      1.00  2.239274   .294789
   8.87649   8.87649      1.00  2.250724   .298759
   8.87639   8.87639      1.00  2.253444   .298219
   8.87629   8.87629      1.00  2.252564   .297759
   8.87618   8.87618      1.00  2.251194   .298219
   8.87608   8.87608      1.00  2.252844   .298889
   8.87598   8.87598      1.00  2.252024   .298629
   8.87588   8.87588      1.00  2.252404   .301029
   8.87577   8.87577      1.00  2.253474   .301889
   8.87567   8.87567      1.00  2.250364   .302029
   8.87557   8.87557      1.00  2.247864   .303219
   8.87546   8.87546      1.00  2.250964   .304489
   8.87536   8.87536      1.00  2.250474   .302729
   8.87525   8.87525      1.00  2.253174   .303729
   8.87516   8.87516      1.00  2.242824   .305199
   8.87506   8.87506      1.00  2.248754   .306409
   8.87495   8.87495      1.00  2.252304   .307129
   8.87484   8.87484      1.00  2.254164   .310789
   8.87473   8.87473      1.00  2.251184   .309489
   8.87462   8.87462      1.00  2.253434   .307289
   8.87451   8.87451      1.00  2.249944   .306439
   8.87440   8.87440      1.00  2.248994   .305839
   8.87430   8.87430      1.00  2.252304   .305749
   8.87418   8.87418      1.00  2.249084   .305799
   8.87406   8.87406      1.00  2.250424   .304919
   8.87395   8.87395      1.00  2.250524   .305799
   8.87385   8.87385      1.00  2.249734   .306219
   8.87373   8.87373      1.00  2.250114   .306669
   8.87361   8.87361      1.00  2.237234   .303759
   8.87348   8.87348      1.00  2.247304   .307159
   8.87337   8.87337      1.00  2.249304   .308709
   8.87326   8.87326      1.00  2.250244   .307599
   8.87315   8.87315      1.00  2.249824   .309409
   8.87303   8.87303      1.00  2.248154   .307779
   8.87292   8.87292      1.00  2.250634   .310359
   8.87280   8.87280      1.00  2.250194   .308429
   8.87268   8.87268      1.00  2.251214   .310229
   8.87257   8.87257      1.00  2.248184   .310649
   8.87246   8.87246      1.00  2.249564   .310339
   8.87235   8.87235      1.00  2.249504   .310529
   8.87223   8.87223      1.00  2.248244   .311639
   8.87212   8.87212      1.00  2.249884   .310959
   8.87201   8.87201      1.00  2.233274   .311589
   8.87190   8.87190      1.00  2.246774   .313449
   8.87179   8.87179      1.00  2.248234   .312509
   8.87168   8.87168      1.00  2.246754   .313049
   8.87157   8.87157      1.00  2.249714   .314349
   8.87146   8.87146      1.00  2.246874   .312769
   8.87135   8.87135      1.00  2.248064   .313439
   8.87123   8.87123      1.00  2.246444   .314119
   8.87113   8.87113      1.00  2.245864   .312429
   8.87102   8.87102      1.00  2.249314   .313569
   8.87090   8.87090      1.00  2.248264   .314279
   8.87078   8.87078      1.00  2.249564   .314499
   8.87067   8.87067      1.00  2.249754   .314669
   8.87055   8.87055      1.00  2.245704   .315189
   8.87043   8.87043      1.00  2.238764   .315229
   8.87031   8.87031      1.00  2.247144   .319919
   8.87020   8.87020      1.00  2.249304   .319079
   8.87008   8.87008      1.00  2.247814   .319879
   8.86995   8.86995      1.00  2.250384   .317429
   8.86984   8.86984      1.00  2.246434   .315599
   8.86972   8.86972      1.00  2.248364   .316729
   8.86961   8.86961      1.00  2.246854   .317629
   8.86949   8.86949      1.00  2.246424   .316929
   8.86937   8.86937      1.00  2.247454   .318909
   8.86926   8.86926      1.00  2.245454   .318919
   8.86915   8.86915      1.00  2.244754   .318359
   8.86904   8.86904      1.00  2.246814   .319959
   8.86892   8.86892      1.00  2.241124   .318509
   8.86881   8.86881      1.00  2.246764   .319269
   8.86871   8.86871      1.00  2.250014   .320959
   8.86860   8.86860      1.00  2.247514   .319479
   8.86849   8.86849      1.00  2.251474   .320589
   8.86838   8.86838      1.00  2.245434   .322609
   8.86827   8.86827      1.00  2.251624   .319639
   8.86815   8.86815      1.00  2.248954   .321579
   8.86804   8.86804      1.00  2.251094   .321359
   8.86793   8.86793      1.00  2.251094   .321389
   8.86782   8.86782      1.00  2.245084   .320019
   8.86771   8.86771      1.00  2.248104   .320779
   8.86760   8.86760      1.00  2.246844   .320739
   8.86749   8.86749      1.00  2.248954   .320479
   8.86738   8.86738      1.00  2.233394   .320289
   8.86727   8.86727      1.00  2.247544   .321119
   8.86716   8.86716      1.00  2.246924   .321999
   8.86705   8.86705      1.00  2.245854   .321269
   8.86695   8.86695      1.00  2.248484   .322339
   8.86683   8.86683      1.00  2.248604   .324479
   8.86672   8.86672      1.00  2.248764   .325729
   8.86662   8.86662      1.00  2.248434   .325469
   8.86652   8.86652      1.00  2.248714   .325029
   8.86641   8.86641      1.00  2.248284   .325069
   8.86630   8.86630      1.00  2.246854   .325419
   8.86620   8.86620      1.00  2.248854   .324299
   8.86610   8.86610      1.00  2.248814   .324899
   8.86600   8.86600      1.00  2.246724   .323389
   8.86589   8.86589      1.00  2.243744   .323549
   8.86579   8.86579      1.00  2.242714   .323389
   8.86569   8.86569      1.00  2.247514   .324719
   8.86558   8.86558      1.00  2.247164   .323699
   8.86547   8.86547      1.00  2.247444   .325419
   8.86538   8.86538      1.00  2.248494   .324979
   8.86527   8.86527      1.00  2.245914   .325079
   8.86516   8.86516      1.00  2.244574   .324899
   8.86506   8.86506      1.00  2.248114   .325639
   8.86496   8.86496      1.00  2.245004   .323919
   8.86485   8.86485      1.00  2.248174   .328019
   8.86474   8.86474      1.00  2.246854   .328389
   8.86463   8.86463      1.00  2.245524   .327389
   8.86452   8.86452      1.00  2.247244   .326649
   8.86442   8.86442      1.00  2.230124   .324449
   8.86431   8.86431      1.00  2.247424   .327559
   8.86419   8.86419      1.00  2.244224   .327959
   8.86408   8.86408      1.00  2.248784   .326439
   8.86398   8.86398      1.00  2.247514   .325259
   8.86386   8.86386      1.00  2.247984   .326239
   8.86373   8.86373      1.00  2.248644   .327919
   8.86361   8.86361      1.00  2.244154   .326369
   8.86351   8.86351      1.00  2.245854   .326979
   8.86339   8.86339      1.00  2.246454   .326679
   8.86328   8.86328      1.00  2.243584   .326709
   8.86316   8.86316      1.00  2.246474   .327159
   8.86304   8.86304      1.00  2.243544   .327179
   8.86293   8.86293      1.00  2.246184   .329149
   8.86281   8.86281      1.00  2.241524   .329179
   8.86270   8.86270      1.00  2.234274   .327319
   8.86259   8.86259      1.00  2.244644   .328509
   8.86247   8.86247      1.00  2.245614   .328399
   8.86236   8.86236      1.00  2.246314   .328979
   8.86225   8.86225      1.00  2.242724   .326929
   8.86214   8.86214      1.00  2.245914   .328579
   8.86203   8.86203      1.00  2.245114   .328709
   8.86191   8.86191      1.00  2.246954   .327759
   8.86181   8.86181      1.00  2.243914   .326899
   8.86170   8.86170      1.00  2.244134   .328289
   8.86158   8.86158      1.00  2.242714   .327119
   8.86147   8.86147      1.00  2.246224   .327069
   8.86136   8.86136      1.00  2.241934   .328229
   8.86125   8.86125      1.00  2.234444   .327589
   8.86114   8.86114      1.00  2.239274   .330259
   8.86102   8.86102      1.00  2.246534   .329259
   8.86091   8.86091      1.00  2.243104   .329159
   8.86080   8.86080      1.00  2.245004   .329859
   8.86068   8.86068      1.00  2.243614   .330639
   8.86056   8.86056      1.00  2.243714   .329389
   8.86045   8.86045      1.00  2.246664   .328569
   8.86033   8.86033      1.00  2.244494   .329529
   8.86021   8.86021      1.00  2.242884   .330079
   8.86009   8.86009      1.00  2.242644   .331119
   8.85998   8.85998      1.00  2.243114   .329489
   8.85986   8.85986      1.00  2.240794   .329179
   8.85974   8.85974      1.00  2.242694   .328659
   8.85962   8.85962      1.00  2.228044   .327239
   8.85951   8.85951      1.00  2.242384   .328929
   8.85940   8.85940      1.00  2.241334   .330129
   8.85928   8.85928      1.00  2.243214   .330699
   8.85917   8.85917      1.00  2.243224   .331579
   8.85906   8.85906      1.00  2.242344   .329039
   8.85894   8.85894      1.00  2.244074   .328509
   8.85882   8.85882      1.00  2.242094   .329909
   8.85872   8.85872      1.00  2.241784   .331009
   8.85861   8.85861      1.00  2.240624   .329609
   8.85850   8.85850      1.00  2.243424   .331789
   8.85839   8.85839      1.00  2.241394   .328649
   8.85828   8.85828      1.00  2.243514   .329269
   8.85817   8.85817      1.00  2.230554   .326969
   8.85806   8.85806      1.00  2.238474   .328199
   8.85795   8.85795      1.00  2.243814   .330019
   8.85783   8.85783      1.00  2.242644   .329889
   8.85772   8.85772      1.00  2.242184   .330749
   8.85762   8.85762      1.00  2.240944   .330669
   8.85751   8.85751      1.00  2.240874   .330659
   8.85740   8.85740      1.00  2.242944   .330309
   8.85729   8.85729      1.00  2.239144   .329949
   8.85719   8.85719      1.00  2.238964   .329409
   8.85708   8.85708      1.00  2.239584   .329939
   8.85696   8.85696      1.00  2.242904   .331529
   8.85685   8.85685      1.00  2.240974   .329469
   8.85674   8.85674      1.00  2.238684   .329279
   8.85663   8.85663      1.00  2.226344   .328219
   8.85653   8.85653      1.00  2.237134   .329899
   8.85643   8.85643      1.00  2.240554   .329779
   8.85633   8.85633      1.00  2.238094   .330399
   8.85621   8.85621      1.00  2.239784   .332259
   8.85611   8.85611      1.00  2.242974   .330559
   8.85601   8.85601      1.00  2.240404   .330269
   8.85591   8.85591      1.00  2.237764   .329429
   8.85581   8.85581      1.00  2.241264   .328559
   8.85570   8.85570      1.00  2.236664   .328549
   8.85560   8.85560      1.00  2.240654   .325619
   8.85551   8.85551      1.00  2.239154   .327019
   8.85540   8.85540      1.00  2.239114   .327269
   8.85530   8.85530      1.00  2.226974   .327279
   8.85520   8.85520      1.00  2.237214   .326479
   8.85510   8.85510      1.00  2.237554   .327509
   8.85499   8.85499      1.00  2.237784   .327809
   8.85488   8.85488      1.00  2.239464   .327969
   8.85477   8.85477      1.00  2.236174   .329089
   8.85466   8.85466      1.00  2.237344   .329619
   8.85456   8.85456      1.00  2.235734   .329039
   8.85445   8.85445      1.00  2.234724   .326099
   8.85434   8.85434      1.00  2.236394   .327009
   8.85423   8.85423      1.00  2.236584   .326949
   8.85412   8.85412      1.00  2.237734   .328749
   8.85400   8.85400      1.00  2.236144   .327689
   8.85389   8.85389      1.00  2.236124   .327399
   8.85377   8.85377      1.00  2.232474   .327519
   8.85365   8.85365      1.00  2.233634   .329369
   8.85353   8.85353      1.00  2.234984   .329889
   8.85342   8.85342      1.00  2.236374   .330819
   8.85331   8.85331      1.00  2.235234   .330859
   8.85319   8.85319      1.00  2.237504   .331059
   8.85307   8.85307      1.00  2.236974   .330179
   8.85296   8.85296      1.00  2.234414   .327289
   8.85285   8.85285      1.00  2.236924   .326899
   8.85273   8.85273      1.00  2.233244   .328179
   8.85262   8.85262      1.00  2.232874   .326639
   8.85250   8.85250      1.00  2.233754   .329879
   8.85239   8.85239      1.00  2.236574   .330469
   8.85228   8.85228      1.00  2.233354   .329619
   8.85217   8.85217      1.00  2.232624   .328849
   8.85206   8.85206      1.00  2.224664   .327109
   8.85195   8.85195      1.00  2.235384   .326869
   8.85183   8.85183      1.00  2.237504   .330059
   8.85172   8.85172      1.00  2.238054   .331299
   8.85162   8.85162      1.00  2.236104   .327929
   8.85151   8.85151      1.00  2.234824   .326659
   8.85139   8.85139      1.00  2.234184   .326499
   8.85128   8.85128      1.00  2.233184   .327569
   8.85117   8.85117      1.00  2.235714   .327359
   8.85106   8.85106      1.00  2.233764   .327099
   8.85095   8.85095      1.00  2.234694   .326709
   8.85083   8.85083      1.00  2.231784   .326239
   8.85072   8.85072      1.00  2.231704   .327299
   8.85060   8.85060      1.00  2.234584   .326319
   8.85048   8.85048      1.00  2.219654   .323319
   8.85036   8.85036      1.00  2.230694   .326459
   8.85025   8.85025      1.00  2.231214   .325409
   8.85013   8.85013      1.00  2.233824   .325659
   8.85001   8.85001      1.00  2.232524   .326309
   8.84989   8.84989      1.00  2.233254   .326129
   8.84977   8.84977      1.00  2.234164   .325779
   8.84966   8.84966      1.00  2.232184   .326949
   8.84954   8.84954      1.00  2.235144   .326679
   8.84942   8.84942      1.00  2.232444   .327889
   8.84931   8.84931      1.00  2.231664   .326409
   8.84920   8.84920      1.00  2.232264   .327379
   8.84908   8.84908      1.00  2.232574   .327339
   8.84896   8.84896      1.00  2.232394   .325999
   8.84886   8.84886      1.00  2.218554   .325779
   8.84875   8.84875      1.00  2.231464   .326259
   8.84864   8.84864      1.00  2.230134   .325239
   8.84854   8.84854      1.00  2.231074   .327879
   8.84843   8.84843      1.00  2.231664   .326229
   8.84831   8.84831      1.00  2.233164   .325829
   8.84820   8.84820      1.00  2.231444   .325409
   8.84808   8.84808      1.00  2.232404   .326179
   8.84797   8.84797      1.00  2.232094   .326509
   8.84786   8.84786      1.00  2.229894   .326269
   8.84775   8.84775      1.00  2.232604   .326019
   8.84764   8.84764      1.00  2.232624   .327169
   8.84753   8.84753      1.00  2.234594   .325219
   8.84743   8.84743      1.00  2.230494   .325259
   8.84731   8.84731      1.00  2.217534   .326129
   8.84720   8.84720      1.00  2.231824   .330229
   8.84709   8.84709      1.00  2.231144   .329039
   8.84699   8.84699      1.00  2.234654   .328429
   8.84687   8.84687      1.00  2.232524   .325529
   8.84676   8.84676      1.00  2.228264   .325179
   8.84666   8.84666      1.00  2.232094   .325369
   8.84656   8.84656      1.00  2.230544   .326179
   8.84645   8.84645      1.00  2.229194   .324229
   8.84634   8.84634      1.00  2.231344   .325939
   8.84624   8.84624      1.00  2.228234   .326399
   8.84614   8.84614      1.00  2.231514   .327369
   8.84603   8.84603      1.00  2.230554   .326689
   8.84592   8.84592      1.00  2.218294   .326139
   8.84582   8.84582      1.00  2.231114   .328719
   8.84572   8.84572      1.00  2.234054   .331349
   8.84561   8.84561      1.00  2.231834   .330459
   8.84551   8.84551      1.00  2.232954   .330039
   8.84541   8.84541      1.00  2.228894   .329449
   8.84531   8.84531      1.00  2.232124   .327479
   8.84520   8.84520      1.00  2.230654   .327409
   8.84510   8.84510      1.00  2.229044   .327119
   8.84500   8.84500      1.00  2.228894   .327459
   8.84489   8.84489      1.00  2.230734   .329319
   8.84478   8.84478      1.00  2.227704   .328489
   8.84467   8.84467      1.00  2.230434   .330679
   8.84457   8.84457      1.00  2.227654   .328999
   8.84446   8.84446      1.00  2.221494   .328419
   8.84435   8.84435      1.00  2.229364   .329619
   8.84424   8.84424      1.00  2.228454   .327829
   8.84412   8.84412      1.00  2.229404   .329439
   8.84401   8.84401      1.00  2.229904   .328509
   8.84390   8.84390      1.00  2.230794   .330299
   8.84377   8.84377      1.00  2.233094   .332749
   8.84366   8.84366      1.00  2.231704   .332389
   8.84355   8.84355      1.00  2.229234   .332279
   8.84343   8.84343      1.00  2.227724   .332649
   8.84331   8.84331      1.00  2.228894   .333049
   8.84320   8.84320      1.00  2.231024   .333059
   8.84308   8.84308      1.00  2.230864   .333149
   8.84296   8.84296      1.00  2.228604   .333709
   8.84284   8.84284      1.00  2.212674   .330319
   8.84274   8.84274      1.00  2.228464   .332709
   8.84263   8.84263      1.00  2.228884   .331549
   8.84251   8.84251      1.00  2.230264   .331199
   8.84239   8.84239      1.00  2.230764   .331039
   8.84228   8.84228      1.00  2.229564   .329489
   8.84218   8.84218      1.00  2.229804   .329999
   8.84206   8.84206      1.00  2.227774   .329329
   8.84195   8.84195      1.00  2.225334   .328669
   8.84185   8.84185      1.00  2.228254   .331859
   8.84174   8.84174      1.00  2.230104   .335039
   8.84162   8.84162      1.00  2.229604   .333749
   8.84151   8.84151      1.00  2.230974   .336569
   8.84140   8.84140      1.00  2.228764   .333249
   8.84129   8.84129      1.00  2.212874   .330949
   8.84117   8.84117      1.00  2.230254   .332889
   8.84106   8.84106      1.00  2.231264   .336809
   8.84095   8.84095      1.00  2.231464   .333379
   8.84084   8.84084      1.00  2.230194   .333419
   8.84071   8.84071      1.00  2.227734   .331569
   8.84060   8.84060      1.00  2.229254   .332929
   8.84049   8.84049      1.00  2.227014   .332379
   8.84037   8.84037      1.00  2.230134   .332629
   8.84024   8.84024      1.00  2.229774   .334349
   8.84012   8.84012      1.00  2.229544   .333739
   8.84001   8.84001      1.00  2.227454   .334919
   8.83989   8.83989      1.00  2.224584   .336409
   8.83977   8.83977      1.00  2.228224   .333349
   8.83966   8.83966      1.00  2.216314   .332689
   8.83955   8.83955      1.00  2.228834   .335489
   8.83943   8.83943      1.00  2.227874   .334429
   8.83931   8.83931      1.00  2.226274   .334049
   8.83920   8.83920      1.00  2.227564   .335639
   8.83909   8.83909      1.00  2.230434   .337009
   8.83898   8.83898      1.00  2.231554   .336359
   8.83886   8.83886      1.00  2.230934   .335589
   8.83874   8.83874      1.00  2.225964   .334369
   8.83864   8.83864      1.00  2.228874   .334939
   8.83854   8.83854      1.00  2.230154   .335429
   8.83842   8.83842      1.00  2.228934   .335999
   8.83831   8.83831      1.00  2.227624   .337539
   8.83820   8.83820      1.00  2.216474   .335569
   8.83809   8.83809      1.00  2.228794   .338319
   8.83798   8.83798      1.00  2.227574   .336439
   8.83786   8.83786      1.00  2.227454   .338429
   8.83776   8.83776      1.00  2.230044   .340509
   8.83766   8.83766      1.00  2.230274   .341329
   8.83754   8.83754      1.00  2.229124   .340709
   8.83742   8.83742      1.00  2.230454   .340179
   8.83732   8.83732      1.00  2.229534   .339839
   8.83721   8.83721      1.00  2.228504   .340189
   8.83710   8.83710      1.00  2.230684   .338229
   8.83699   8.83699      1.00  2.232314   .339759
   8.83688   8.83688      1.00  2.231014   .342469
   8.83677   8.83677      1.00  2.227964   .342289
   8.83666   8.83666      1.00  2.217794   .341589
   8.83655   8.83655      1.00  2.230564   .343019
   8.83645   8.83645      1.00  2.231064   .341959
   8.83635   8.83635      1.00  2.232114   .342399
   8.83624   8.83624      1.00  2.229254   .339699
   8.83613   8.83613      1.00  2.229784   .340739
   8.83604   8.83604      1.00  2.229634   .341169
   8.83594   8.83594      1.00  2.229014   .342759
   8.83583   8.83583      1.00  2.231034   .344669
   8.83573   8.83573      1.00  2.228784   .344209
   8.83562   8.83562      1.00  2.229844   .343499
   8.83552   8.83552      1.00  2.230604   .342959
   8.83542   8.83542      1.00  2.228504   .344949
   8.83531   8.83531      1.00  2.215304   .342879
   8.83521   8.83521      1.00  2.229684   .345179
   8.83511   8.83511      1.00  2.232064   .344579
   8.83501   8.83501      1.00  2.228594   .343309
   8.83490   8.83490      1.00  2.228624   .345039
   8.83479   8.83479      1.00  2.229064   .343149
   8.83469   8.83469      1.00  2.230414   .343149
   8.83457   8.83457      1.00  2.229734   .343119
   8.83446   8.83446      1.00  2.227764   .344079
   8.83435   8.83435      1.00  2.229704   .345579
   8.83425   8.83425      1.00  2.228574   .344289
   8.83413   8.83413      1.00  2.228844   .345599
   8.83402   8.83402      1.00  2.228404   .344919
   8.83391   8.83391      1.00  2.227634   .344969
   8.83380   8.83380      1.00  2.214894   .344639
   8.83367   8.83367      1.00  2.226514   .344419
   8.83355   8.83355      1.00  2.226894   .344999
   8.83344   8.83344      1.00  2.225824   .346239
   8.83333   8.83333      1.00  2.228054   .345149
   8.83321   8.83321      1.00  2.227634   .346439
   8.83309   8.83309      1.00  2.229974   .347619
   8.83299   8.83299      1.00  2.228494   .346879
   8.83287   8.83287      1.00  2.227384   .347349
   8.83275   8.83275      1.00  2.225174   .347609
   8.83263   8.83263      1.00  2.226484   .346049
   8.83252   8.83252      1.00  2.227204   .348919
   8.83241   8.83241      1.00  2.228174   .346659
   8.83229   8.83229      1.00  2.226054   .349099
   8.83218   8.83218      1.00  2.210774   .345209
   8.83208   8.83208      1.00  2.225064   .348119
   8.83197   8.83197      1.00  2.225654   .348939
   8.83186   8.83186      1.00  2.227624   .348499
   8.83174   8.83174      1.00  2.228964   .347389
   8.83164   8.83164      1.00  2.228104   .348629
   8.83153   8.83153      1.00  2.226024   .350919
   8.83141   8.83141      1.00  2.223624   .351559
   8.83130   8.83130      1.00  2.225794   .347679
   8.83119   8.83119      1.00  2.224524   .349919
   8.83108   8.83108      1.00  2.225184   .349539
   8.83097   8.83097      1.00  2.226804   .349509
   8.83085   8.83085      1.00  2.228194   .353109
   8.83074   8.83074      1.00  2.227394   .352589
   8.83062   8.83062      1.00  2.211524   .349369
   8.83050   8.83050      1.00  2.226674   .349789
   8.83038   8.83038      1.00  2.227034   .350639
   8.83027   8.83027      1.00  2.229684   .350969
   8.83016   8.83016      1.00  2.224924   .350689
   8.83003   8.83003      1.00  2.223904   .350539
   8.82991   8.82991      1.00  2.226944   .351069
   8.82980   8.82980      1.00  2.223454   .350049
   8.82969   8.82969      1.00  2.226424   .350599
   8.82957   8.82957      1.00  2.223984   .352339
   8.82944   8.82944      1.00  2.223724   .353199
   8.82933   8.82933      1.00  2.224724   .352839
   8.82922   8.82922      1.00  2.225344   .354619
   8.82911   8.82911      1.00  2.226214   .351509
   8.82900   8.82900      1.00  2.221014   .352359
   8.82888   8.82888      1.00  2.214194   .351239
   8.82877   8.82877      1.00  2.224044   .352269
   8.82866   8.82866      1.00  2.227224   .352269
   8.82855   8.82855      1.00  2.225974   .353399
   8.82845   8.82845      1.00  2.225844   .353139
   8.82834   8.82834      1.00  2.226984   .354139
   8.82823   8.82823      1.00  2.226294   .352149
   8.82811   8.82811      1.00  2.227414   .354449
   8.82800   8.82800      1.00  2.223684   .354929
   8.82790   8.82790      1.00  2.226724   .352999
   8.82778   8.82778      1.00  2.225174   .355559
   8.82766   8.82766      1.00  2.226414   .355009
   8.82756   8.82756      1.00  2.223754   .354839
   8.82745   8.82745      1.00  2.212264   .353379
   8.82734   8.82734      1.00  2.226544   .356179
   8.82723   8.82723      1.00  2.223284   .355809
   8.82713   8.82713      1.00  2.226024   .355869
   8.82702   8.82702      1.00  2.225274   .356369
   8.82690   8.82690      1.00  2.229234   .355579
   8.82680   8.82680      1.00  2.225674   .356719
   8.82669   8.82669      1.00  2.226784   .356159
   8.82659   8.82659      1.00  2.224114   .354239
   8.82648   8.82648      1.00  2.224644   .356009
   8.82637   8.82637      1.00  2.223284   .355839
   8.82627   8.82627      1.00  2.226994   .356309
   8.82617   8.82617      1.00  2.224994   .354319
   8.82606   8.82606      1.00  2.215184   .353749
   8.82595   8.82595      1.00  2.224684   .356789
   8.82585   8.82585      1.00  2.225574   .357589
   8.82576   8.82576      1.00  2.228404   .356949
   8.82565   8.82565      1.00  2.227594   .355299
   8.82554   8.82554      1.00  2.226154   .354829
   8.82545   8.82545      1.00  2.225534   .355979
   8.82535   8.82535      1.00  2.223944   .356149
   8.82524   8.82524      1.00  2.221364   .355149
   8.82514   8.82514      1.00  2.221834   .357219
   8.82503   8.82503      1.00  2.226674   .356559
   8.82493   8.82493      1.00  2.223904   .356739
   8.82482   8.82482      1.00  2.224144   .358519
   8.82471   8.82471      1.00  2.224144   .357709
   8.82461   8.82461      1.00  2.209444   .353979
   8.82450   8.82450      1.00  2.224754   .356879
   8.82439   8.82439      1.00  2.225544   .356709
   8.82428   8.82428      1.00  2.224534   .355699
   8.82417   8.82417      1.00  2.224764   .354619
   8.82406   8.82406      1.00  2.226114   .355409
   8.82394   8.82394      1.00  2.222714   .356169
   8.82382   8.82382      1.00  2.223514   .356529
   8.82371   8.82371      1.00  2.223904   .355919
   8.82359   8.82359      1.00  2.222394   .356089
   8.82347   8.82347      1.00  2.224824   .356289
   8.82335   8.82335      1.00  2.222034   .354959
   8.82324   8.82324      1.00  2.223664   .358029
   8.82313   8.82313      1.00  2.210844   .355509
   8.82300   8.82300      1.00  2.220384   .356619
   8.82289   8.82289      1.00  2.223044   .355989
   8.82278   8.82278      1.00  2.224014   .357789
   8.82267   8.82267      1.00  2.222924   .355669
   8.82255   8.82255      1.00  2.222534   .355019
   8.82243   8.82243      1.00  2.225054   .357369
   8.82232   8.82232      1.00  2.224004   .356759
   8.82221   8.82221      1.00  2.225444   .358369
   8.82210   8.82210      1.00  2.220154   .358299
   8.82199   8.82199      1.00  2.220554   .356259
   8.82188   8.82188      1.00  2.220254   .357319
   8.82177   8.82177      1.00  2.220484   .356679
   8.82166   8.82166      1.00  2.219534   .357189
   8.82155   8.82155      1.00  2.207304   .356729
   8.82144   8.82144      1.00  2.221344   .361229
   8.82133   8.82133      1.00  2.221154   .360829
   8.82121   8.82121      1.00  2.224294   .358579
   8.82110   8.82110      1.00  2.218964   .357089
   8.82099   8.82099      1.00  2.221464   .357049
   8.82087   8.82087      1.00  2.222414   .357859
   8.82075   8.82075      1.00  2.222324   .359619
   8.82064   8.82064      1.00  2.221424   .359869
   8.82052   8.82052      1.00  2.218804   .359399
   8.82040   8.82040      1.00  2.223234   .360289
   8.82028   8.82028      1.00  2.223054   .359969
   8.82016   8.82016      1.00  2.222074   .362259
   8.82005   8.82005      1.00  2.221724   .359989
   8.81993   8.81993      1.00  2.207474   .357679
   8.81982   8.81982      1.00  2.217144   .359109
   8.81970   8.81970      1.00  2.220024   .357759
   8.81959   8.81959      1.00  2.222444   .358269
   8.81947   8.81947      1.00  2.219164   .356719
   8.81935   8.81935      1.00  2.219624   .357339
   8.81924   8.81924      1.00  2.217354   .357849
   8.81912   8.81912      1.00  2.220524   .358629
   8.81901   8.81901      1.00  2.222434   .358069
   8.81890   8.81890      1.00  2.220254   .359569
   8.81878   8.81878      1.00  2.219764   .357319
   8.81867   8.81867      1.00  2.221244   .355749
   8.81856   8.81856      1.00  2.217584   .354499
   8.81845   8.81845      1.00  2.217814   .354969
   8.81833   8.81833      1.00  2.204444   .353689
   8.81823   8.81823      1.00  2.216164   .357059
   8.81813   8.81813      1.00  2.221924   .357649
   8.81800   8.81800      1.00  2.217334   .357349
   8.81789   8.81789      1.00  2.220014   .356219
   8.81779   8.81779      1.00  2.218994   .357079
   8.81768   8.81768      1.00  2.219834   .358639
   8.81756   8.81756      1.00  2.221534   .358909
   8.81745   8.81745      1.00  2.222594   .357479
   8.81735   8.81735      1.00  2.218504   .358239
   8.81729   8.81729      1.00  2.214274   .357889
