# Supplementary material for: Direct Observation of Palladium Leaching from Pd/C by a Simple Method: X-ray Absorption Spectroscopy of Heterogeneous Mixtures
Source: ACS Omega. 2023 Jun 7;8(24):21787–92. doi: 10.1021/acsomega.3c01343 (PMC10286095; doi:10.1021/acsomega.3c01343)
Supplement: Supplementary file 2 — ao3c01343_si_002.zip [file ao3c01343_si_002.zip › Figure 7,8/22_RK_AirOx_25C_05N_slow_HCl_30min_6.qd]

  9809     KEK-PF   NW10A
 _slow_HCl_30min 20.12.12 6:49: - 20.12.12 6:49: Serial#KEKPF-NW10A_047926
 22_RK_AirOx_25C_05N_slow_HCl_30min                                              
 Ring :   6.5 GeV    50.1 mA -   50.0 mA
 Mono :   Si(311)       D=  1.63747 A    Initial angle=  9.00023 deg
 NW10A     Transmission( 2)   Repetition=  6     Points= 1654
 Param file : QXAFS(SYNC)     angle axis (*)     Block =    1

 Block      Init-Ang  Final-Ang     Step/deg     Time/s       Num
     1        9.00023   8.81728          ***       1.00      1654
 Ortec(-1)     NDCH = 3
  Angle(c)  Angle(o)    time/s         2         3
      Mode         0         0         1         2
    Offset         0         0    .00492    .00311
   9.00023   9.00023      1.00  2.307594  2.806169
   9.00014   9.00014      1.00  2.304204  2.804099
   9.00002   9.00002      1.00  2.311434  2.815489
   8.99991   8.99991      1.00  2.310444  2.815749
   8.99981   8.99981      1.00  2.309694  2.811699
   8.99969   8.99969      1.00  2.315914  2.817759
   8.99957   8.99957      1.00  2.315394  2.820249
   8.99945   8.99945      1.00  2.317024  2.824899
   8.99935   8.99935      1.00  2.313664  2.818819
   8.99924   8.99924      1.00  2.309214  2.810639
   8.99913   8.99913      1.00  2.309154  2.811399
   8.99902   8.99902      1.00  2.315154  2.818099
   8.99891   8.99891      1.00  2.313304  2.817519
   8.99880   8.99880      1.00  2.314324  2.817459
   8.99869   8.99869      1.00  2.309884  2.813719
   8.99858   8.99858      1.00  2.310104  2.818539
   8.99848   8.99848      1.00  2.298804  2.798099
   8.99837   8.99837      1.00  2.314674  2.820309
   8.99826   8.99826      1.00  2.314274  2.824379
   8.99814   8.99814      1.00  2.312774  2.818499
   8.99804   8.99804      1.00  2.308254  2.817239
   8.99794   8.99794      1.00  2.308064  2.816109
   8.99783   8.99783      1.00  2.311154  2.821599
   8.99771   8.99771      1.00  2.313304  2.824009
   8.99760   8.99760      1.00  2.311194  2.819489
   8.99750   8.99750      1.00  2.307644  2.817789
   8.99739   8.99739      1.00  2.309874  2.816849
   8.99728   8.99728      1.00  2.311054  2.819539
   8.99717   8.99717      1.00  2.311944  2.822649
   8.99706   8.99706      1.00  2.297844  2.807099
   8.99696   8.99696      1.00  2.309044  2.820459
   8.99685   8.99685      1.00  2.310114  2.819499
   8.99674   8.99674      1.00  2.307504  2.814849
   8.99664   8.99664      1.00  2.307254  2.819329
   8.99653   8.99653      1.00  2.309304  2.818529
   8.99642   8.99642      1.00  2.311554  2.822539
   8.99632   8.99632      1.00  2.310474  2.822889
   8.99622   8.99622      1.00  2.306384  2.823159
   8.99611   8.99611      1.00  2.308544  2.822089
   8.99601   8.99601      1.00  2.310634  2.828129
   8.99591   8.99591      1.00  2.309974  2.822419
   8.99581   8.99581      1.00  2.309274  2.824739
   8.99571   8.99571      1.00  2.305674  2.823299
   8.99560   8.99560      1.00  2.289344  2.797039
   8.99550   8.99550      1.00  2.305774  2.816739
   8.99540   8.99540      1.00  2.306764  2.822969
   8.99530   8.99530      1.00  2.306644  2.819119
   8.99519   8.99519      1.00  2.308384  2.823779
   8.99509   8.99509      1.00  2.308324  2.822829
   8.99499   8.99499      1.00  2.307684  2.819959
   8.99488   8.99488      1.00  2.309474  2.824969
   8.99478   8.99478      1.00  2.306074  2.820989
   8.99468   8.99468      1.00  2.305884  2.822869
   8.99457   8.99457      1.00  2.306524  2.824129
   8.99446   8.99446      1.00  2.306064  2.825719
   8.99436   8.99436      1.00  2.305254  2.824219
   8.99424   8.99424      1.00  2.294944  2.815779
   8.99413   8.99413      1.00  2.303504  2.821379
   8.99401   8.99401      1.00  2.306304  2.824889
   8.99389   8.99389      1.00  2.308464  2.829019
   8.99379   8.99379      1.00  2.307694  2.824949
   8.99368   8.99368      1.00  2.307444  2.827229
   8.99355   8.99355      1.00  2.303604  2.825979
   8.99344   8.99344      1.00  2.306204  2.829779
   8.99334   8.99334      1.00  2.303004  2.824149
   8.99323   8.99323      1.00  2.302214  2.823109
   8.99310   8.99310      1.00  2.304804  2.828229
   8.99298   8.99298      1.00  2.306794  2.828009
   8.99288   8.99288      1.00  2.303974  2.825419
   8.99277   8.99277      1.00  2.306354  2.827129
   8.99266   8.99266      1.00  2.292144  2.813039
   8.99254   8.99254      1.00  2.305184  2.826629
   8.99243   8.99243      1.00  2.308294  2.827519
   8.99233   8.99233      1.00  2.305244  2.829129
   8.99221   8.99221      1.00  2.302484  2.825219
   8.99210   8.99210      1.00  2.306994  2.828219
   8.99199   8.99199      1.00  2.304334  2.830529
   8.99189   8.99189      1.00  2.304784  2.828939
   8.99177   8.99177      1.00  2.304514  2.831669
   8.99167   8.99167      1.00  2.299134  2.821449
   8.99156   8.99156      1.00  2.307314  2.833269
   8.99145   8.99145      1.00  2.304684  2.834589
   8.99134   8.99134      1.00  2.303904  2.828249
   8.99122   8.99122      1.00  2.294124  2.817399
   8.99111   8.99111      1.00  2.300494  2.823129
   8.99101   8.99101      1.00  2.296154  2.824269
   8.99089   8.99089      1.00  2.300534  2.824309
   8.99077   8.99077      1.00  2.302604  2.830919
   8.99066   8.99066      1.00  2.301794  2.828129
   8.99055   8.99055      1.00  2.305474  2.834059
   8.99043   8.99043      1.00  2.306164  2.833849
   8.99031   8.99031      1.00  2.300674  2.832459
   8.99020   8.99020      1.00  2.303894  2.830259
   8.99008   8.99008      1.00  2.303764  2.834039
   8.98997   8.98997      1.00  2.296944  2.827219
   8.98985   8.98985      1.00  2.300744  2.832129
   8.98973   8.98973      1.00  2.298714  2.825299
   8.98962   8.98962      1.00  2.301944  2.831949
   8.98949   8.98949      1.00  2.297624  2.826139
   8.98938   8.98938      1.00  2.288534  2.818339
   8.98927   8.98927      1.00  2.301354  2.830979
   8.98916   8.98916      1.00  2.302244  2.831679
   8.98905   8.98905      1.00  2.306144  2.834459
   8.98893   8.98893      1.00  2.300394  2.830919
   8.98883   8.98883      1.00  2.302704  2.832209
   8.98872   8.98872      1.00  2.299594  2.832329
   8.98860   8.98860      1.00  2.303184  2.832669
   8.98849   8.98849      1.00  2.298104  2.831259
   8.98839   8.98839      1.00  2.298484  2.830959
   8.98828   8.98828      1.00  2.298784  2.830869
   8.98817   8.98817      1.00  2.299034  2.834209
   8.98806   8.98806      1.00  2.303454  2.837289
   8.98794   8.98794      1.00  2.284814  2.813229
   8.98783   8.98783      1.00  2.298764  2.828599
   8.98772   8.98772      1.00  2.300674  2.838099
   8.98761   8.98761      1.00  2.300324  2.837179
   8.98750   8.98750      1.00  2.296894  2.835579
   8.98739   8.98739      1.00  2.298384  2.833949
   8.98728   8.98728      1.00  2.299744  2.836689
   8.98716   8.98716      1.00  2.296554  2.837979
   8.98706   8.98706      1.00  2.297774  2.836419
   8.98696   8.98696      1.00  2.292984  2.829989
   8.98685   8.98685      1.00  2.302374  2.838719
   8.98674   8.98674      1.00  2.299444  2.837709
   8.98663   8.98663      1.00  2.298274  2.834069
   8.98653   8.98653      1.00  2.297484  2.833829
   8.98642   8.98642      1.00  2.282544  2.818259
   8.98631   8.98631      1.00  2.299624  2.840589
   8.98621   8.98621      1.00  2.294894  2.838029
   8.98611   8.98611      1.00  2.296184  2.838139
   8.98601   8.98601      1.00  2.297664  2.839019
   8.98591   8.98591      1.00  2.295284  2.840209
   8.98581   8.98581      1.00  2.294824  2.835819
   8.98571   8.98571      1.00  2.298184  2.845919
   8.98560   8.98560      1.00  2.301994  2.847509
   8.98549   8.98549      1.00  2.295554  2.841009
   8.98539   8.98539      1.00  2.291654  2.833059
   8.98529   8.98529      1.00  2.293814  2.836699
   8.98518   8.98518      1.00  2.288084  2.825719
   8.98508   8.98508      1.00  2.294204  2.835189
   8.98498   8.98498      1.00  2.282924  2.817719
   8.98487   8.98487      1.00  2.297054  2.839259
   8.98477   8.98477      1.00  2.291474  2.830869
   8.98466   8.98466      1.00  2.294074  2.833689
   8.98455   8.98455      1.00  2.296364  2.839769
   8.98444   8.98444      1.00  2.296594  2.835469
   8.98433   8.98433      1.00  2.301614  2.840769
   8.98422   8.98422      1.00  2.296134  2.837609
   8.98411   8.98411      1.00  2.291224  2.836669
   8.98400   8.98400      1.00  2.289504  2.831989
   8.98388   8.98388      1.00  2.294034  2.839619
   8.98376   8.98376      1.00  2.292324  2.841729
   8.98365   8.98365      1.00  2.295134  2.844789
   8.98355   8.98355      1.00  2.295034  2.852699
   8.98342   8.98342      1.00  2.280124  2.836319
   8.98330   8.98330      1.00  2.293764  2.845299
   8.98319   8.98319      1.00  2.296714  2.850509
   8.98307   8.98307      1.00  2.297754  2.847739
   8.98295   8.98295      1.00  2.290444  2.836369
   8.98284   8.98284      1.00  2.292364  2.838569
   8.98273   8.98273      1.00  2.288914  2.837849
   8.98262   8.98262      1.00  2.291784  2.839109
   8.98251   8.98251      1.00  2.293374  2.839869
   8.98239   8.98239      1.00  2.298004  2.849839
   8.98228   8.98228      1.00  2.294564  2.841439
   8.98217   8.98217      1.00  2.292794  2.843509
   8.98205   8.98205      1.00  2.294414  2.845369
   8.98194   8.98194      1.00  2.279114  2.827109
   8.98184   8.98184      1.00  2.296554  2.845629
   8.98174   8.98174      1.00  2.294054  2.844189
   8.98162   8.98162      1.00  2.291024  2.838049
   8.98150   8.98150      1.00  2.290564  2.840679
   8.98140   8.98140      1.00  2.293594  2.844639
   8.98129   8.98129      1.00  2.292494  2.845099
   8.98118   8.98118      1.00  2.292894  2.847289
   8.98106   8.98106      1.00  2.298354  2.856019
   8.98094   8.98094      1.00  2.293544  2.848199
   8.98083   8.98083      1.00  2.290794  2.843769
   8.98071   8.98071      1.00  2.293944  2.843759
   8.98060   8.98060      1.00  2.295514  2.852709
   8.98048   8.98048      1.00  2.291364  2.852679
   8.98037   8.98037      1.00  2.276234  2.826109
   8.98025   8.98025      1.00  2.292184  2.848719
   8.98013   8.98013      1.00  2.292864  2.848009
   8.98002   8.98002      1.00  2.295574  2.856249
   8.97990   8.97990      1.00  2.297204  2.856649
   8.97977   8.97977      1.00  2.295374  2.853599
   8.97966   8.97966      1.00  2.295034  2.856349
   8.97954   8.97954      1.00  2.295824  2.855719
   8.97943   8.97943      1.00  2.294494  2.852959
   8.97932   8.97932      1.00  2.289364  2.845339
   8.97920   8.97920      1.00  2.295504  2.857749
   8.97910   8.97910      1.00  2.291884  2.846239
   8.97899   8.97899      1.00  2.288194  2.839809
   8.97887   8.97887      1.00  2.290994  2.845589
   8.97876   8.97876      1.00  2.277454  2.831369
   8.97865   8.97865      1.00  2.293704  2.852769
   8.97854   8.97854      1.00  2.294724  2.851359
   8.97842   8.97842      1.00  2.293604  2.849659
   8.97831   8.97831      1.00  2.293904  2.852829
   8.97821   8.97821      1.00  2.288834  2.846749
   8.97810   8.97810      1.00  2.292944  2.854659
   8.97799   8.97799      1.00  2.289744  2.846959
   8.97788   8.97788      1.00  2.289464  2.851479
   8.97777   8.97777      1.00  2.291004  2.851619
   8.97766   8.97766      1.00  2.289784  2.849029
   8.97754   8.97754      1.00  2.293434  2.853729
   8.97743   8.97743      1.00  2.297624  2.861879
   8.97732   8.97732      1.00  2.293334  2.852569
   8.97722   8.97722      1.00  2.274384  2.829389
   8.97711   8.97711      1.00  2.293894  2.852229
   8.97700   8.97700      1.00  2.289734  2.855119
   8.97689   8.97689      1.00  2.289314  2.850019
   8.97679   8.97679      1.00  2.292124  2.854299
   8.97667   8.97667      1.00  2.290884  2.855839
   8.97657   8.97657      1.00  2.290134  2.854039
   8.97646   8.97646      1.00  2.290904  2.856769
   8.97636   8.97636      1.00  2.290084  2.856349
   8.97625   8.97625      1.00  2.292314  2.859869
   8.97614   8.97614      1.00  2.291364  2.858659
   8.97605   8.97605      1.00  2.292444  2.858739
   8.97594   8.97594      1.00  2.290064  2.853639
   8.97584   8.97584      1.00  2.272954  2.834929
   8.97573   8.97573      1.00  2.290744  2.856139
   8.97564   8.97564      1.00  2.288194  2.852839
   8.97554   8.97554      1.00  2.287584  2.847659
   8.97543   8.97543      1.00  2.290134  2.856799
   8.97532   8.97532      1.00  2.290264  2.857569
   8.97522   8.97522      1.00  2.293294  2.856629
   8.97513   8.97513      1.00  2.288864  2.857139
   8.97502   8.97502      1.00  2.288934  2.851469
   8.97491   8.97491      1.00  2.288704  2.851609
   8.97481   8.97481      1.00  2.288114  2.855249
   8.97471   8.97471      1.00  2.286224  2.852529
   8.97459   8.97459      1.00  2.281544  2.847949
   8.97448   8.97448      1.00  2.269594  2.836019
   8.97437   8.97437      1.00  2.281694  2.847199
   8.97426   8.97426      1.00  2.286214  2.852929
   8.97414   8.97414      1.00  2.288724  2.854059
   8.97403   8.97403      1.00  2.287364  2.852949
   8.97392   8.97392      1.00  2.289684  2.859299
   8.97381   8.97381      1.00  2.286354  2.855879
   8.97369   8.97369      1.00  2.285034  2.853269
   8.97358   8.97358      1.00  2.284234  2.847539
   8.97346   8.97346      1.00  2.281474  2.848249
   8.97335   8.97335      1.00  2.279524  2.842639
   8.97323   8.97323      1.00  2.279264  2.847329
   8.97311   8.97311      1.00  2.281754  2.853799
   8.97299   8.97299      1.00  2.281714  2.855039
   8.97289   8.97289      1.00  2.276604  2.849429
   8.97277   8.97277      1.00  2.284604  2.857149
   8.97265   8.97265      1.00  2.283034  2.854589
   8.97254   8.97254      1.00  2.279454  2.849669
   8.97243   8.97243      1.00  2.279704  2.848989
   8.97232   8.97232      1.00  2.282844  2.850049
   8.97220   8.97220      1.00  2.280574  2.848489
   8.97210   8.97210      1.00  2.278024  2.846319
   8.97198   8.97198      1.00  2.276694  2.848549
   8.97187   8.97187      1.00  2.277364  2.852439
   8.97176   8.97176      1.00  2.282014  2.856799
   8.97166   8.97166      1.00  2.282654  2.860099
   8.97155   8.97155      1.00  2.284094  2.856049
   8.97143   8.97143      1.00  2.275114  2.847049
   8.97132   8.97132      1.00  2.277634  2.854149
   8.97121   8.97121      1.00  2.278244  2.849629
   8.97110   8.97110      1.00  2.278304  2.851989
   8.97099   8.97099      1.00  2.280744  2.851489
   8.97087   8.97087      1.00  2.277074  2.851699
   8.97076   8.97076      1.00  2.274304  2.850449
   8.97064   8.97064      1.00  2.277954  2.856279
   8.97053   8.97053      1.00  2.277184  2.857169
   8.97041   8.97041      1.00  2.285524  2.865439
   8.97029   8.97029      1.00  2.280534  2.859729
   8.97017   8.97017      1.00  2.276104  2.855899
   8.97005   8.97005      1.00  2.275854  2.850769
   8.96994   8.96994      1.00  2.274914  2.847539
   8.96982   8.96982      1.00  2.258884  2.828219
   8.96970   8.96970      1.00  2.274724  2.847229
   8.96958   8.96958      1.00  2.278204  2.853249
   8.96947   8.96947      1.00  2.275574  2.846079
   8.96936   8.96936      1.00  2.275694  2.848509
   8.96925   8.96925      1.00  2.279554  2.859499
   8.96913   8.96913      1.00  2.280854  2.859979
   8.96901   8.96901      1.00  2.275044  2.850999
   8.96891   8.96891      1.00  2.277254  2.861729
   8.96880   8.96880      1.00  2.274874  2.855539
   8.96869   8.96869      1.00  2.269694  2.844679
   8.96857   8.96857      1.00  2.272854  2.857789
   8.96847   8.96847      1.00  2.272404  2.860749
   8.96836   8.96836      1.00  2.270234  2.852139
   8.96825   8.96825      1.00  2.259954  2.834779
   8.96814   8.96814      1.00  2.276724  2.853949
   8.96803   8.96803      1.00  2.272674  2.848599
   8.96793   8.96793      1.00  2.277714  2.849249
   8.96781   8.96781      1.00  2.274504  2.842829
   8.96769   8.96769      1.00  2.270284  2.843359
   8.96759   8.96759      1.00  2.272514  2.844719
   8.96748   8.96748      1.00  2.272404  2.843919
   8.96737   8.96737      1.00  2.271214  2.845439
   8.96725   8.96725      1.00  2.268894  2.840599
   8.96715   8.96715      1.00  2.270984  2.849739
   8.96704   8.96704      1.00  2.271704  2.846999
   8.96693   8.96693      1.00  2.276034  2.853309
   8.96683   8.96683      1.00  2.276424  2.849089
   8.96672   8.96672      1.00  2.261194  2.834069
   8.96662   8.96662      1.00  2.268374  2.847299
   8.96651   8.96651      1.00  2.272684  2.856049
   8.96640   8.96640      1.00  2.268024  2.840349
   8.96629   8.96629      1.00  2.273354  2.843109
   8.96620   8.96620      1.00  2.268734  2.846459
   8.96609   8.96609      1.00  2.266194  2.838889
   8.96599   8.96599      1.00  2.265454  2.837899
   8.96589   8.96589      1.00  2.271224  2.846639
   8.96579   8.96579      1.00  2.273134  2.845649
   8.96568   8.96568      1.00  2.275424  2.852319
   8.96558   8.96558      1.00  2.273214  2.849059
   8.96548   8.96548      1.00  2.267704  2.843519
   8.96538   8.96538      1.00  2.265014  2.835079
   8.96527   8.96527      1.00  2.254564  2.826649
   8.96516   8.96516      1.00  2.268734  2.841739
   8.96507   8.96507      1.00  2.266304  2.838609
   8.96496   8.96496      1.00  2.266554  2.838049
   8.96485   8.96485      1.00  2.270454  2.842639
   8.96475   8.96475      1.00  2.269114  2.834439
   8.96464   8.96464      1.00  2.273314  2.835839
   8.96454   8.96454      1.00  2.273604  2.852199
   8.96442   8.96442      1.00  2.268354  2.840109
   8.96431   8.96431      1.00  2.265434  2.838169
   8.96419   8.96419      1.00  2.264124  2.834539
   8.96409   8.96409      1.00  2.266694  2.835889
   8.96398   8.96398      1.00  2.266754  2.832159
   8.96386   8.96386      1.00  2.265724  2.843989
   8.96375   8.96375      1.00  2.256004  2.829639
   8.96364   8.96364      1.00  2.265404  2.840869
   8.96351   8.96351      1.00  2.272584  2.851209
   8.96339   8.96339      1.00  2.273244  2.848449
   8.96328   8.96328      1.00  2.271054  2.846689
   8.96316   8.96316      1.00  2.270504  2.843459
   8.96305   8.96305      1.00  2.266634  2.838099
   8.96293   8.96293      1.00  2.263224  2.832739
   8.96282   8.96282      1.00  2.265294  2.835459
   8.96271   8.96271      1.00  2.266214  2.831309
   8.96259   8.96259      1.00  2.264544  2.837529
   8.96248   8.96248      1.00  2.264954  2.849349
   8.96237   8.96237      1.00  2.266114  2.845159
   8.96226   8.96226      1.00  2.252944  2.830489
   8.96214   8.96214      1.00  2.272654  2.847719
   8.96203   8.96203      1.00  2.271664  2.845889
   8.96192   8.96192      1.00  2.260784  2.831369
   8.96182   8.96182      1.00  2.263074  2.842269
   8.96171   8.96171      1.00  2.262804  2.842089
   8.96160   8.96160      1.00  2.263184  2.843129
   8.96149   8.96149      1.00  2.266324  2.842549
   8.96138   8.96138      1.00  2.267804  2.845719
   8.96126   8.96126      1.00  2.261154  2.839419
   8.96115   8.96115      1.00  2.265384  2.842139
   8.96104   8.96104      1.00  2.271814  2.852129
   8.96093   8.96093      1.00  2.270754  2.851079
   8.96081   8.96081      1.00  2.269604  2.847369
   8.96069   8.96069      1.00  2.248864  2.825689
   8.96057   8.96057      1.00  2.258624  2.835799
   8.96046   8.96046      1.00  2.259384  2.838579
   8.96034   8.96034      1.00  2.265514  2.842039
   8.96023   8.96023      1.00  2.265334  2.845289
   8.96010   8.96010      1.00  2.268114  2.851929
   8.95999   8.95999      1.00  2.266404  2.847459
   8.95987   8.95987      1.00  2.264684  2.845649
   8.95975   8.95975      1.00  2.269434  2.850209
   8.95964   8.95964      1.00  2.265404  2.840309
   8.95952   8.95952      1.00  2.264844  2.836109
   8.95940   8.95940      1.00  2.261174  2.831839
   8.95929   8.95929      1.00  2.259304  2.830339
   8.95918   8.95918      1.00  2.262204  2.831769
   8.95908   8.95908      1.00  2.253184  2.821219
   8.95896   8.95896      1.00  2.267814  2.842209
   8.95884   8.95884      1.00  2.263884  2.836739
   8.95873   8.95873      1.00  2.262294  2.830059
   8.95863   8.95863      1.00  2.263944  2.833799
   8.95852   8.95852      1.00  2.267444  2.841289
   8.95841   8.95841      1.00  2.271664  2.851199
   8.95830   8.95830      1.00  2.266324  2.844679
   8.95819   8.95819      1.00  2.260534  2.826639
   8.95807   8.95807      1.00  2.254234  2.828339
   8.95796   8.95796      1.00  2.257484  2.831129
   8.95786   8.95786      1.00  2.261834  2.833339
   8.95775   8.95775      1.00  2.262654  2.839239
   8.95764   8.95764      1.00  2.264044  2.839879
   8.95752   8.95752      1.00  2.260344  2.838039
   8.95741   8.95741      1.00  2.246364  2.817349
   8.95730   8.95730      1.00  2.267584  2.845399
   8.95719   8.95719      1.00  2.267184  2.842969
   8.95708   8.95708      1.00  2.261974  2.837079
   8.95698   8.95698      1.00  2.259974  2.834539
   8.95687   8.95687      1.00  2.254734  2.829569
   8.95676   8.95676      1.00  2.258744  2.831149
   8.95665   8.95665      1.00  2.263904  2.843549
   8.95654   8.95654      1.00  2.261314  2.837189
   8.95644   8.95644      1.00  2.261284  2.830059
   8.95633   8.95633      1.00  2.258844  2.831539
   8.95623   8.95623      1.00  2.262404  2.836799
   8.95613   8.95613      1.00  2.263304  2.837389
   8.95602   8.95602      1.00  2.263564  2.836939
   8.95592   8.95592      1.00  2.244594  2.812839
   8.95581   8.95581      1.00  2.254294  2.821219
   8.95571   8.95571      1.00  2.253404  2.824549
   8.95561   8.95561      1.00  2.255374  2.824769
   8.95551   8.95551      1.00  2.261974  2.835669
   8.95540   8.95540      1.00  2.260394  2.827369
   8.95530   8.95530      1.00  2.257864  2.832149
   8.95520   8.95520      1.00  2.260214  2.833789
   8.95510   8.95510      1.00  2.258754  2.826869
   8.95499   8.95499      1.00  2.259644  2.832089
   8.95489   8.95489      1.00  2.261974  2.831879
   8.95479   8.95479      1.00  2.257244  2.827119
   8.95468   8.95468      1.00  2.254584  2.821269
   8.95456   8.95456      1.00  2.253364  2.821389
   8.95446   8.95446      1.00  2.237744  2.799119
   8.95435   8.95435      1.00  2.257694  2.821269
   8.95423   8.95423      1.00  2.263454  2.827189
   8.95411   8.95411      1.00  2.260314  2.825469
   8.95400   8.95400      1.00  2.253794  2.817349
   8.95390   8.95390      1.00  2.260534  2.824889
   8.95378   8.95378      1.00  2.259104  2.819539
   8.95366   8.95366      1.00  2.257984  2.820789
   8.95355   8.95355      1.00  2.254834  2.816809
   8.95344   8.95344      1.00  2.251364  2.813749
   8.95332   8.95332      1.00  2.248984  2.810309
   8.95320   8.95320      1.00  2.251434  2.810659
   8.95309   8.95309      1.00  2.254894  2.819109
   8.95298   8.95298      1.00  2.242434  2.797129
   8.95286   8.95286      1.00  2.258954  2.821789
   8.95274   8.95274      1.00  2.256034  2.820719
   8.95263   8.95263      1.00  2.252094  2.812419
   8.95252   8.95252      1.00  2.254354  2.813289
   8.95240   8.95240      1.00  2.253644  2.811709
   8.95228   8.95228      1.00  2.249944  2.807049
   8.95218   8.95218      1.00  2.249294  2.807659
   8.95207   8.95207      1.00  2.250104  2.808659
   8.95196   8.95196      1.00  2.253704  2.810859
   8.95184   8.95184      1.00  2.255384  2.810739
   8.95174   8.95174      1.00  2.256474  2.813109
   8.95163   8.95163      1.00  2.250914  2.806009
   8.95152   8.95152      1.00  2.250324  2.801179
   8.95141   8.95141      1.00  2.237534  2.788569
   8.95130   8.95130      1.00  2.250234  2.802459
   8.95118   8.95118      1.00  2.251104  2.805179
   8.95107   8.95107      1.00  2.248404  2.801269
   8.95095   8.95095      1.00  2.241494  2.792079
   8.95084   8.95084      1.00  2.243634  2.793099
   8.95073   8.95073      1.00  2.250994  2.798999
   8.95061   8.95061      1.00  2.254494  2.804649
   8.95049   8.95049      1.00  2.255974  2.806229
   8.95038   8.95038      1.00  2.247554  2.792989
   8.95027   8.95027      1.00  2.250364  2.797439
   8.95015   8.95015      1.00  2.245914  2.792649
   8.95002   8.95002      1.00  2.243584  2.787819
   8.94990   8.94990      1.00  2.235964  2.777029
   8.94979   8.94979      1.00  2.241524  2.783219
   8.94967   8.94967      1.00  2.242334  2.784469
   8.94955   8.94955      1.00  2.239064  2.776099
   8.94945   8.94945      1.00  2.243104  2.780829
   8.94933   8.94933      1.00  2.245114  2.779479
   8.94921   8.94921      1.00  2.250124  2.784339
   8.94910   8.94910      1.00  2.244264  2.779639
   8.94899   8.94899      1.00  2.238734  2.766569
   8.94888   8.94888      1.00  2.244484  2.772299
   8.94876   8.94876      1.00  2.238414  2.765199
   8.94865   8.94865      1.00  2.238894  2.765609
   8.94855   8.94855      1.00  2.239284  2.764499
   8.94844   8.94844      1.00  2.235574  2.758249
   8.94833   8.94833      1.00  2.225864  2.748149
   8.94822   8.94822      1.00  2.236244  2.758749
   8.94811   8.94811      1.00  2.244294  2.768319
   8.94800   8.94800      1.00  2.244444  2.766069
   8.94789   8.94789      1.00  2.240594  2.761129
   8.94778   8.94778      1.00  2.232834  2.751169
   8.94767   8.94767      1.00  2.231144  2.744829
   8.94756   8.94756      1.00  2.234014  2.750239
   8.94744   8.94744      1.00  2.231284  2.742649
   8.94733   8.94733      1.00  2.226244  2.734359
   8.94723   8.94723      1.00  2.230584  2.735909
   8.94712   8.94712      1.00  2.234304  2.737559
   8.94701   8.94701      1.00  2.235194  2.740189
   8.94690   8.94690      1.00  2.232464  2.732869
   8.94679   8.94679      1.00  2.219024  2.717329
   8.94669   8.94669      1.00  2.230424  2.729929
   8.94657   8.94657      1.00  2.223444  2.718979
   8.94646   8.94646      1.00  2.227934  2.723679
   8.94637   8.94637      1.00  2.229444  2.729029
   8.94626   8.94626      1.00  2.227024  2.718269
   8.94616   8.94616      1.00  2.223784  2.714139
   8.94605   8.94605      1.00  2.220574  2.710259
   8.94595   8.94595      1.00  2.220984  2.706269
   8.94585   8.94585      1.00  2.227254  2.711869
   8.94575   8.94575      1.00  2.230354  2.717079
   8.94564   8.94564      1.00  2.227264  2.708799
   8.94554   8.94554      1.00  2.227184  2.706759
   8.94544   8.94544      1.00  2.220304  2.697839
   8.94533   8.94533      1.00  2.217214  2.689989
   8.94523   8.94523      1.00  2.208264  2.677299
   8.94513   8.94513      1.00  2.199914  2.668709
   8.94502   8.94502      1.00  2.220274  2.687559
   8.94492   8.94492      1.00  2.215794  2.678239
   8.94480   8.94480      1.00  2.217564  2.678989
   8.94470   8.94470      1.00  2.222434  2.678619
   8.94460   8.94460      1.00  2.220734  2.672419
   8.94449   8.94449      1.00  2.217504  2.668989
   8.94438   8.94438      1.00  2.214734  2.662719
   8.94427   8.94427      1.00  2.208424  2.649509
   8.94416   8.94416      1.00  2.209084  2.646509
   8.94405   8.94405      1.00  2.213024  2.642799
   8.94393   8.94393      1.00  2.210814  2.642299
   8.94382   8.94382      1.00  2.205614  2.628469
   8.94370   8.94370      1.00  2.200934  2.618829
   8.94358   8.94358      1.00  2.210794  2.622709
   8.94347   8.94347      1.00  2.211864  2.621919
   8.94336   8.94336      1.00  2.211754  2.615589
   8.94324   8.94324      1.00  2.216954  2.621519
   8.94312   8.94312      1.00  2.204884  2.598329
   8.94300   8.94300      1.00  2.205254  2.592189
   8.94289   8.94289      1.00  2.205264  2.589929
   8.94278   8.94278      1.00  2.199664  2.582629
   8.94266   8.94266      1.00  2.202724  2.582109
   8.94254   8.94254      1.00  2.206814  2.581489
   8.94244   8.94244      1.00  2.207264  2.578159
   8.94233   8.94233      1.00  2.207664  2.567069
   8.94222   8.94222      1.00  2.198614  2.553879
   8.94210   8.94210      1.00  2.202764  2.547689
   8.94199   8.94199      1.00  2.200754  2.536039
   8.94189   8.94189      1.00  2.206684  2.536099
   8.94178   8.94178      1.00  2.199044  2.521329
   8.94167   8.94167      1.00  2.195354  2.506919
   8.94156   8.94156      1.00  2.203434  2.508239
   8.94145   8.94145      1.00  2.203094  2.497829
   8.94133   8.94133      1.00  2.190814  2.470609
   8.94122   8.94122      1.00  2.195024  2.470389
   8.94111   8.94111      1.00  2.207504  2.472979
   8.94100   8.94100      1.00  2.202894  2.452949
   8.94088   8.94088      1.00  2.207964  2.446519
   8.94076   8.94076      1.00  2.186304  2.407639
   8.94065   8.94065      1.00  2.192914  2.407009
   8.94054   8.94054      1.00  2.197204  2.398069
   8.94042   8.94042      1.00  2.195754  2.378259
   8.94029   8.94029      1.00  2.192274  2.357219
   8.94018   8.94018      1.00  2.198124  2.347129
   8.94006   8.94006      1.00  2.207284  2.343369
   8.93994   8.93994      1.00  2.200864  2.323209
   8.93982   8.93982      1.00  2.200924  2.302229
   8.93971   8.93971      1.00  2.204044  2.282599
   8.93960   8.93960      1.00  2.204944  2.257049
   8.93948   8.93948      1.00  2.191124  2.223849
   8.93936   8.93936      1.00  2.192484  2.194419
   8.93926   8.93926      1.00  2.195864  2.170549
   8.93915   8.93915      1.00  2.178854  2.129479
   8.93903   8.93903      1.00  2.196194  2.117499
   8.93892   8.93892      1.00  2.199154  2.092319
   8.93881   8.93881      1.00  2.194324  2.057319
   8.93870   8.93870      1.00  2.200124  2.035339
   8.93859   8.93859      1.00  2.203364  2.000029
   8.93847   8.93847      1.00  2.197034  1.962999
   8.93836   8.93836      1.00  2.203774  1.937429
   8.93826   8.93826      1.00  2.202964  1.899509
   8.93815   8.93815      1.00  2.186484  1.852099
   8.93804   8.93804      1.00  2.187154  1.816079
   8.93793   8.93793      1.00  2.196734  1.782519
   8.93782   8.93782      1.00  2.195174  1.749949
   8.93770   8.93770      1.00  2.197604  1.706019
   8.93759   8.93759      1.00  2.186104  1.652739
   8.93749   8.93749      1.00  2.196084  1.623669
   8.93738   8.93738      1.00  2.201864  1.594119
   8.93726   8.93726      1.00  2.201094  1.549879
   8.93715   8.93715      1.00  2.198864  1.504039
   8.93705   8.93705      1.00  2.194904  1.461359
   8.93694   8.93694      1.00  2.194704  1.420919
   8.93683   8.93683      1.00  2.188714  1.383449
   8.93672   8.93672      1.00  2.190374  1.341539
   8.93661   8.93661      1.00  2.200404  1.306659
   8.93651   8.93651      1.00  2.204194  1.272199
   8.93640   8.93640      1.00  2.193704  1.228139
   8.93629   8.93629      1.00  2.197434  1.196189
   8.93619   8.93619      1.00  2.200994  1.165359
   8.93609   8.93609      1.00  2.205084  1.132449
   8.93598   8.93598      1.00  2.198954  1.093669
   8.93588   8.93588      1.00  2.195014  1.058129
   8.93578   8.93578      1.00  2.195254  1.025709
   8.93568   8.93568      1.00  2.187504   .991939
   8.93557   8.93557      1.00  2.196134   .967729
   8.93547   8.93547      1.00  2.198694   .932759
   8.93537   8.93537      1.00  2.207054   .907089
   8.93527   8.93527      1.00  2.208394   .881199
   8.93516   8.93516      1.00  2.204094   .850559
   8.93506   8.93506      1.00  2.194824   .821859
   8.93496   8.93496      1.00  2.197324   .797729
   8.93485   8.93485      1.00  2.203064   .770109
   8.93474   8.93474      1.00  2.194684   .745159
   8.93463   8.93463      1.00  2.185274   .713919
   8.93453   8.93453      1.00  2.192914   .693669
   8.93442   8.93442      1.00  2.198844   .669159
   8.93429   8.93429      1.00  2.202414   .653709
   8.93418   8.93418      1.00  2.203604   .630779
   8.93407   8.93407      1.00  2.206784   .609419
   8.93396   8.93396      1.00  2.202924   .591629
   8.93385   8.93385      1.00  2.201604   .569649
   8.93373   8.93373      1.00  2.200874   .551829
   8.93362   8.93362      1.00  2.204224   .537399
   8.93350   8.93350      1.00  2.204194   .514709
   8.93338   8.93338      1.00  2.195114   .496539
   8.93326   8.93326      1.00  2.191324   .478799
   8.93315   8.93315      1.00  2.199864   .467659
   8.93305   8.93305      1.00  2.194154   .450839
   8.93293   8.93293      1.00  2.204614   .436969
   8.93281   8.93281      1.00  2.211594   .426559
   8.93269   8.93269      1.00  2.204494   .412389
   8.93258   8.93258      1.00  2.203164   .401009
   8.93247   8.93247      1.00  2.200414   .390009
   8.93235   8.93235      1.00  2.195414   .378339
   8.93224   8.93224      1.00  2.200864   .368989
   8.93214   8.93214      1.00  2.196044   .359809
   8.93202   8.93202      1.00  2.198194   .350159
   8.93190   8.93190      1.00  2.196904   .342769
   8.93180   8.93180      1.00  2.208174   .339649
   8.93170   8.93170      1.00  2.206224   .331969
   8.93158   8.93158      1.00  2.189204   .325619
   8.93146   8.93146      1.00  2.203884   .323079
   8.93136   8.93136      1.00  2.196464   .318589
   8.93125   8.93125      1.00  2.200654   .315599
   8.93113   8.93113      1.00  2.192354   .312099
   8.93102   8.93102      1.00  2.199584   .312819
   8.93090   8.93090      1.00  2.195734   .308199
   8.93079   8.93079      1.00  2.198614   .309409
   8.93068   8.93068      1.00  2.199514   .307579
   8.93056   8.93056      1.00  2.198854   .305659
   8.93044   8.93044      1.00  2.205524   .305369
   8.93033   8.93033      1.00  2.209754   .307419
   8.93020   8.93020      1.00  2.200274   .306119
   8.93008   8.93008      1.00  2.196324   .305919
   8.92997   8.92997      1.00  2.180324   .302349
   8.92985   8.92985      1.00  2.196724   .305299
   8.92973   8.92973      1.00  2.192464   .305629
   8.92961   8.92961      1.00  2.201124   .308449
   8.92949   8.92949      1.00  2.203644   .310689
   8.92939   8.92939      1.00  2.204834   .313679
   8.92927   8.92927      1.00  2.205434   .312509
   8.92915   8.92915      1.00  2.204014   .313789
   8.92904   8.92904      1.00  2.202494   .315499
   8.92893   8.92893      1.00  2.205614   .315369
   8.92881   8.92881      1.00  2.199464   .315149
   8.92870   8.92870      1.00  2.196754   .315839
   8.92860   8.92860      1.00  2.199844   .317499
   8.92849   8.92849      1.00  2.200164   .318979
   8.92838   8.92838      1.00  2.194354   .318729
   8.92826   8.92826      1.00  2.192494   .320099
   8.92816   8.92816      1.00  2.205484   .324889
   8.92805   8.92805      1.00  2.208584   .326589
   8.92794   8.92794      1.00  2.206234   .329279
   8.92783   8.92783      1.00  2.208474   .329749
   8.92772   8.92772      1.00  2.201864   .326689
   8.92761   8.92761      1.00  2.202144   .328249
   8.92749   8.92749      1.00  2.201464   .328729
   8.92738   8.92738      1.00  2.198384   .328729
   8.92728   8.92728      1.00  2.199154   .329499
   8.92717   8.92717      1.00  2.206954   .331909
   8.92705   8.92705      1.00  2.207344   .331609
   8.92694   8.92694      1.00  2.212754   .336209
   8.92684   8.92684      1.00  2.212124   .337879
   8.92673   8.92673      1.00  2.197454   .333529
   8.92662   8.92662      1.00  2.205604   .335989
   8.92651   8.92651      1.00  2.203064   .335839
   8.92641   8.92641      1.00  2.209104   .336959
   8.92631   8.92631      1.00  2.207714   .337899
   8.92620   8.92620      1.00  2.209134   .338239
   8.92609   8.92609      1.00  2.208734   .339989
   8.92599   8.92599      1.00  2.208414   .340119
   8.92589   8.92589      1.00  2.211904   .341979
   8.92579   8.92579      1.00  2.212964   .342099
   8.92568   8.92568      1.00  2.215564   .342469
   8.92558   8.92558      1.00  2.216864   .344559
   8.92548   8.92548      1.00  2.215744   .348129
   8.92537   8.92537      1.00  2.212634   .351589
   8.92526   8.92526      1.00  2.203974   .351579
   8.92517   8.92517      1.00  2.208374   .351669
   8.92507   8.92507      1.00  2.209184   .351289
   8.92496   8.92496      1.00  2.213404   .353399
   8.92485   8.92485      1.00  2.215304   .353989
   8.92475   8.92475      1.00  2.220394   .356279
   8.92464   8.92464      1.00  2.221304   .355439
   8.92453   8.92453      1.00  2.219444   .353589
   8.92442   8.92442      1.00  2.218944   .353749
   8.92431   8.92431      1.00  2.218664   .356259
   8.92420   8.92420      1.00  2.214014   .357029
   8.92408   8.92408      1.00  2.215684   .358009
   8.92397   8.92397      1.00  2.213574   .358439
   8.92386   8.92386      1.00  2.217494   .361079
   8.92375   8.92375      1.00  2.218494   .361899
   8.92363   8.92363      1.00  2.208944   .359689
   8.92351   8.92351      1.00  2.223884   .361589
   8.92339   8.92339      1.00  2.225154   .368849
   8.92328   8.92328      1.00  2.226744   .366529
   8.92316   8.92316      1.00  2.224204   .366899
   8.92305   8.92305      1.00  2.216974   .367139
   8.92293   8.92293      1.00  2.222034   .369379
   8.92281   8.92281      1.00  2.219784   .369289
   8.92270   8.92270      1.00  2.214874   .368739
   8.92259   8.92259      1.00  2.224484   .371409
   8.92248   8.92248      1.00  2.223894   .371739
   8.92237   8.92237      1.00  2.228014   .374199
   8.92224   8.92224      1.00  2.226564   .375109
   8.92213   8.92213      1.00  2.210054   .374009
   8.92203   8.92203      1.00  2.221374   .377799
   8.92192   8.92192      1.00  2.228614   .378249
   8.92181   8.92181      1.00  2.217574   .380019
   8.92169   8.92169      1.00  2.219694   .380709
   8.92159   8.92159      1.00  2.223884   .381929
   8.92148   8.92148      1.00  2.228734   .387109
   8.92137   8.92137      1.00  2.223584   .385789
   8.92125   8.92125      1.00  2.223114   .387189
   8.92114   8.92114      1.00  2.225664   .388329
   8.92103   8.92103      1.00  2.227244   .392049
   8.92091   8.92091      1.00  2.233894   .397989
   8.92079   8.92079      1.00  2.231734   .395819
   8.92068   8.92068      1.00  2.228354   .396639
   8.92057   8.92057      1.00  2.208734   .392839
   8.92045   8.92045      1.00  2.221304   .397949
   8.92032   8.92032      1.00  2.221514   .397579
   8.92021   8.92021      1.00  2.227714   .402279
   8.92010   8.92010      1.00  2.229744   .400119
   8.91997   8.91997      1.00  2.229204   .403639
   8.91985   8.91985      1.00  2.231434   .403919
   8.91974   8.91974      1.00  2.231814   .407409
   8.91963   8.91963      1.00  2.231624   .408459
   8.91951   8.91951      1.00  2.228324   .401099
   8.91940   8.91940      1.00  2.230424   .401949
   8.91928   8.91928      1.00  2.224434   .407119
   8.91917   8.91917      1.00  2.229044   .406969
   8.91906   8.91906      1.00  2.227094   .409769
   8.91894   8.91894      1.00  2.219594   .409579
   8.91883   8.91883      1.00  2.236584   .411769
   8.91873   8.91873      1.00  2.234754   .412179
   8.91861   8.91861      1.00  2.232944   .413739
   8.91849   8.91849      1.00  2.232784   .414599
   8.91838   8.91838      1.00  2.235544   .414259
   8.91828   8.91828      1.00  2.232894   .415279
   8.91817   8.91817      1.00  2.228104   .413999
   8.91806   8.91806      1.00  2.225604   .416409
   8.91795   8.91795      1.00  2.225454   .415699
   8.91784   8.91784      1.00  2.230714   .413989
   8.91773   8.91773      1.00  2.227114   .412319
   8.91762   8.91762      1.00  2.235224   .411429
   8.91751   8.91751      1.00  2.233264   .409529
   8.91740   8.91740      1.00  2.222504   .407899
   8.91729   8.91729      1.00  2.231484   .409149
   8.91718   8.91718      1.00  2.231844   .408169
   8.91707   8.91707      1.00  2.233074   .407959
   8.91697   8.91697      1.00  2.232944   .405819
   8.91685   8.91685      1.00  2.232014   .405169
   8.91675   8.91675      1.00  2.226304   .404149
   8.91664   8.91664      1.00  2.231984   .403299
   8.91653   8.91653      1.00  2.234064   .403039
   8.91643   8.91643      1.00  2.230614   .401059
   8.91632   8.91632      1.00  2.234204   .403519
   8.91621   8.91621      1.00  2.236624   .402839
   8.91611   8.91611      1.00  2.232394   .399859
   8.91601   8.91601      1.00  2.227094   .395569
   8.91590   8.91590      1.00  2.217154   .392959
   8.91580   8.91580      1.00  2.235584   .392839
   8.91570   8.91570      1.00  2.229474   .392259
   8.91560   8.91560      1.00  2.228224   .391739
   8.91550   8.91550      1.00  2.225504   .389809
   8.91539   8.91539      1.00  2.230134   .387829
   8.91529   8.91529      1.00  2.235404   .388759
   8.91519   8.91519      1.00  2.236874   .386799
   8.91509   8.91509      1.00  2.238974   .386679
   8.91499   8.91499      1.00  2.232814   .385819
   8.91488   8.91488      1.00  2.231904   .382999
   8.91477   8.91477      1.00  2.223004   .378979
   8.91466   8.91466      1.00  2.230784   .382599
   8.91455   8.91455      1.00  2.229724   .379379
   8.91444   8.91444      1.00  2.223364   .375739
   8.91433   8.91433      1.00  2.234054   .376719
   8.91422   8.91422      1.00  2.232794   .376109
   8.91410   8.91410      1.00  2.237014   .374299
   8.91399   8.91399      1.00  2.234834   .373369
   8.91388   8.91388      1.00  2.234424   .371869
   8.91377   8.91377      1.00  2.235924   .370279
   8.91366   8.91366      1.00  2.233464   .371329
   8.91354   8.91354      1.00  2.230464   .368089
   8.91341   8.91341      1.00  2.226574   .367379
   8.91329   8.91329      1.00  2.230714   .364909
   8.91319   8.91319      1.00  2.231104   .364539
   8.91308   8.91308      1.00  2.235764   .365459
   8.91296   8.91296      1.00  2.217284   .360179
   8.91284   8.91284      1.00  2.232084   .361789
   8.91273   8.91273      1.00  2.237004   .362109
   8.91262   8.91262      1.00  2.241304   .359209
   8.91250   8.91250      1.00  2.232874   .358189
   8.91239   8.91239      1.00  2.230244   .356089
   8.91228   8.91228      1.00  2.231664   .358129
   8.91217   8.91217      1.00  2.227314   .355819
   8.91206   8.91206      1.00  2.231284   .356509
   8.91194   8.91194      1.00  2.232384   .354179
   8.91184   8.91184      1.00  2.233244   .353539
   8.91173   8.91173      1.00  2.238194   .353159
   8.91162   8.91162      1.00  2.235504   .350769
   8.91151   8.91151      1.00  2.229214   .346479
   8.91140   8.91140      1.00  2.219824   .344069
   8.91129   8.91129      1.00  2.235564   .346159
   8.91117   8.91117      1.00  2.229984   .344359
   8.91106   8.91106      1.00  2.231364   .341679
   8.91095   8.91095      1.00  2.231254   .341149
   8.91083   8.91083      1.00  2.233964   .341339
   8.91072   8.91072      1.00  2.235094   .340729
   8.91060   8.91060      1.00  2.236224   .338969
   8.91049   8.91049      1.00  2.238964   .338029
   8.91037   8.91037      1.00  2.235164   .336849
   8.91025   8.91025      1.00  2.239704   .336809
   8.91013   8.91013      1.00  2.234854   .333989
   8.91001   8.91001      1.00  2.231234   .333209
   8.90990   8.90990      1.00  2.228544   .333329
   8.90979   8.90979      1.00  2.222734   .331739
   8.90967   8.90967      1.00  2.231844   .329889
   8.90955   8.90955      1.00  2.233214   .331399
   8.90944   8.90944      1.00  2.240144   .332389
   8.90932   8.90932      1.00  2.234574   .331589
   8.90921   8.90921      1.00  2.236824   .329989
   8.90910   8.90910      1.00  2.237014   .329239
   8.90899   8.90899      1.00  2.237364   .328229
   8.90888   8.90888      1.00  2.231414   .327689
   8.90876   8.90876      1.00  2.231344   .327469
   8.90865   8.90865      1.00  2.233144   .329399
   8.90854   8.90854      1.00  2.231904   .328669
   8.90843   8.90843      1.00  2.236934   .328709
   8.90833   8.90833      1.00  2.222554   .327199
   8.90822   8.90822      1.00  2.232954   .330889
   8.90810   8.90810      1.00  2.236114   .329819
   8.90799   8.90799      1.00  2.235944   .329789
   8.90788   8.90788      1.00  2.234684   .330359
   8.90778   8.90778      1.00  2.237854   .330109
   8.90767   8.90767      1.00  2.235694   .331089
   8.90755   8.90755      1.00  2.228074   .330599
   8.90744   8.90744      1.00  2.226564   .330939
   8.90733   8.90733      1.00  2.227274   .331689
   8.90723   8.90723      1.00  2.227904   .332709
   8.90711   8.90711      1.00  2.234504   .332839
   8.90700   8.90700      1.00  2.235014   .334019
   8.90690   8.90690      1.00  2.234084   .335509
   8.90679   8.90679      1.00  2.225004   .333999
   8.90668   8.90668      1.00  2.228914   .334949
   8.90657   8.90657      1.00  2.227964   .337249
   8.90647   8.90647      1.00  2.231384   .338979
   8.90637   8.90637      1.00  2.235384   .339109
   8.90626   8.90626      1.00  2.227534   .336359
   8.90615   8.90615      1.00  2.227094   .337209
   8.90605   8.90605      1.00  2.229094   .339589
   8.90595   8.90595      1.00  2.234374   .341489
   8.90585   8.90585      1.00  2.230584   .342799
   8.90574   8.90574      1.00  2.235004   .343189
   8.90564   8.90564      1.00  2.228884   .343419
   8.90554   8.90554      1.00  2.225514   .343399
   8.90543   8.90543      1.00  2.229394   .343769
   8.90533   8.90533      1.00  2.210064   .341829
   8.90523   8.90523      1.00  2.224044   .347029
   8.90513   8.90513      1.00  2.224994   .345769
   8.90502   8.90502      1.00  2.224524   .347719
   8.90492   8.90492      1.00  2.222204   .348299
   8.90482   8.90482      1.00  2.230584   .348809
   8.90471   8.90471      1.00  2.234794   .352009
   8.90459   8.90459      1.00  2.233464   .352889
   8.90448   8.90448      1.00  2.226694   .351299
   8.90437   8.90437      1.00  2.225144   .352849
   8.90426   8.90426      1.00  2.223704   .353409
   8.90416   8.90416      1.00  2.225464   .355399
   8.90404   8.90404      1.00  2.226884   .357689
   8.90393   8.90393      1.00  2.229594   .357839
   8.90382   8.90382      1.00  2.212274   .355729
   8.90370   8.90370      1.00  2.222404   .357729
   8.90358   8.90358      1.00  2.228664   .360029
   8.90347   8.90347      1.00  2.227794   .361119
   8.90335   8.90335      1.00  2.232674   .361859
   8.90323   8.90323      1.00  2.226504   .361039
   8.90311   8.90311      1.00  2.224684   .360849
   8.90300   8.90300      1.00  2.223214   .361669
   8.90289   8.90289      1.00  2.225324   .363699
   8.90277   8.90277      1.00  2.222674   .361779
   8.90265   8.90265      1.00  2.218824   .360969
   8.90254   8.90254      1.00  2.224464   .361539
   8.90243   8.90243      1.00  2.221964   .360179
   8.90232   8.90232      1.00  2.229504   .363569
   8.90220   8.90220      1.00  2.225914   .362269
   8.90210   8.90210      1.00  2.225324   .363929
   8.90199   8.90199      1.00  2.226144   .363559
   8.90188   8.90188      1.00  2.219864   .363759
   8.90177   8.90177      1.00  2.219594   .363319
   8.90166   8.90166      1.00  2.220744   .366109
   8.90155   8.90155      1.00  2.229264   .366499
   8.90144   8.90144      1.00  2.225624   .365999
   8.90132   8.90132      1.00  2.225144   .365689
   8.90121   8.90121      1.00  2.221184   .366969
   8.90110   8.90110      1.00  2.225154   .368949
   8.90098   8.90098      1.00  2.228554   .369259
   8.90087   8.90087      1.00  2.223974   .369159
   8.90076   8.90076      1.00  2.226984   .369829
   8.90064   8.90064      1.00  2.222724   .368189
   8.90052   8.90052      1.00  2.204714   .365349
   8.90040   8.90040      1.00  2.216784   .368629
   8.90029   8.90029      1.00  2.224374   .368609
   8.90018   8.90018      1.00  2.226024   .369129
   8.90005   8.90005      1.00  2.224524   .367899
   8.89993   8.89993      1.00  2.228514   .369709
   8.89982   8.89982      1.00  2.225414   .371879
   8.89970   8.89970      1.00  2.231634   .371979
   8.89959   8.89959      1.00  2.228204   .371049
   8.89947   8.89947      1.00  2.223534   .370869
   8.89936   8.89936      1.00  2.222254   .370779
   8.89925   8.89925      1.00  2.223124   .370749
   8.89913   8.89913      1.00  2.223314   .370529
   8.89902   8.89902      1.00  2.222744   .369149
   8.89891   8.89891      1.00  2.217124   .370169
   8.89880   8.89880      1.00  2.226714   .373509
   8.89869   8.89869      1.00  2.226594   .373549
   8.89857   8.89857      1.00  2.228324   .373159
   8.89847   8.89847      1.00  2.230554   .372699
   8.89836   8.89836      1.00  2.229944   .373789
   8.89824   8.89824      1.00  2.225434   .371519
   8.89813   8.89813      1.00  2.222564   .373289
   8.89803   8.89803      1.00  2.221094   .372989
   8.89792   8.89792      1.00  2.226144   .373159
   8.89780   8.89780      1.00  2.226744   .372779
   8.89769   8.89769      1.00  2.225104   .374439
   8.89758   8.89758      1.00  2.229954   .375059
   8.89748   8.89748      1.00  2.230584   .374319
   8.89737   8.89737      1.00  2.213084   .370809
   8.89725   8.89725      1.00  2.234314   .376089
   8.89715   8.89715      1.00  2.226644   .373599
   8.89704   8.89704      1.00  2.221694   .373709
   8.89693   8.89693      1.00  2.222734   .376519
   8.89682   8.89682      1.00  2.222214   .374569
   8.89671   8.89671      1.00  2.229884   .377149
   8.89661   8.89661      1.00  2.231564   .377199
   8.89650   8.89650      1.00  2.231054   .376899
   8.89639   8.89639      1.00  2.226074   .378179
   8.89629   8.89629      1.00  2.226364   .375999
   8.89619   8.89619      1.00  2.233074   .378249
   8.89608   8.89608      1.00  2.228264   .377739
   8.89598   8.89598      1.00  2.214474   .373259
   8.89588   8.89588      1.00  2.223804   .375049
   8.89578   8.89578      1.00  2.221624   .373629
   8.89567   8.89567      1.00  2.222224   .374049
   8.89556   8.89556      1.00  2.227994   .376389
   8.89547   8.89547      1.00  2.231954   .379249
   8.89537   8.89537      1.00  2.230904   .377689
   8.89526   8.89526      1.00  2.230484   .377659
   8.89515   8.89515      1.00  2.224044   .374769
   8.89506   8.89506      1.00  2.230494   .375539
   8.89495   8.89495      1.00  2.232694   .377059
   8.89484   8.89484      1.00  2.228094   .376609
   8.89473   8.89473      1.00  2.223944   .373729
   8.89463   8.89463      1.00  2.217164   .373949
   8.89453   8.89453      1.00  2.210904   .371679
   8.89441   8.89441      1.00  2.225354   .374059
   8.89430   8.89430      1.00  2.233174   .375939
   8.89419   8.89419      1.00  2.230544   .375509
   8.89407   8.89407      1.00  2.230494   .376459
   8.89396   8.89396      1.00  2.226564   .375719
   8.89385   8.89385      1.00  2.223184   .375359
   8.89374   8.89374      1.00  2.228534   .374469
   8.89363   8.89363      1.00  2.230814   .377079
   8.89351   8.89351      1.00  2.226564   .375869
   8.89338   8.89338      1.00  2.218494   .375479
   8.89327   8.89327      1.00  2.223904   .377549
   8.89316   8.89316      1.00  2.224104   .377069
   8.89304   8.89304      1.00  2.217134   .374799
   8.89293   8.89293      1.00  2.230654   .378639
   8.89282   8.89282      1.00  2.228864   .376629
   8.89270   8.89270      1.00  2.227184   .377779
   8.89258   8.89258      1.00  2.221144   .375539
   8.89247   8.89247      1.00  2.224994   .376759
   8.89236   8.89236      1.00  2.221824   .376149
   8.89225   8.89225      1.00  2.225954   .377349
   8.89214   8.89214      1.00  2.220064   .375399
   8.89202   8.89202      1.00  2.217304   .375089
   8.89192   8.89192      1.00  2.222004   .376719
   8.89181   8.89181      1.00  2.233464   .379429
   8.89170   8.89170      1.00  2.230704   .379669
   8.89158   8.89158      1.00  2.229214   .378989
   8.89148   8.89148      1.00  2.208664   .374629
   8.89137   8.89137      1.00  2.219264   .375389
   8.89125   8.89125      1.00  2.225044   .377819
   8.89113   8.89113      1.00  2.226724   .382719
   8.89103   8.89103      1.00  2.226484   .386399
   8.89092   8.89092      1.00  2.219444   .380839
   8.89081   8.89081      1.00  2.218944   .380049
   8.89069   8.89069      1.00  2.222514   .380359
   8.89057   8.89057      1.00  2.226764   .380119
   8.89046   8.89046      1.00  2.234464   .381999
   8.89034   8.89034      1.00  2.228824   .379299
   8.89021   8.89021      1.00  2.221524   .378599
   8.89010   8.89010      1.00  2.222574   .378219
   8.88998   8.88998      1.00  2.219524   .378219
   8.88986   8.88986      1.00  2.207834   .375829
   8.88975   8.88975      1.00  2.223844   .379049
   8.88963   8.88963      1.00  2.227454   .382099
   8.88952   8.88952      1.00  2.225894   .381079
   8.88940   8.88940      1.00  2.224884   .380399
   8.88928   8.88928      1.00  2.226734   .381879
   8.88918   8.88918      1.00  2.230454   .383819
   8.88906   8.88906      1.00  2.229324   .382689
   8.88895   8.88895      1.00  2.225854   .382019
   8.88884   8.88884      1.00  2.216994   .380709
   8.88872   8.88872      1.00  2.220324   .381249
   8.88862   8.88862      1.00  2.228844   .382839
   8.88850   8.88850      1.00  2.227174   .382129
   8.88839   8.88839      1.00  2.222344   .380579
   8.88829   8.88829      1.00  2.225254   .381779
   8.88818   8.88818      1.00  2.219484   .382469
   8.88807   8.88807      1.00  2.221294   .383059
   8.88796   8.88796      1.00  2.230344   .382469
   8.88785   8.88785      1.00  2.229064   .382309
   8.88774   8.88774      1.00  2.226704   .381469
   8.88762   8.88762      1.00  2.224634   .382649
   8.88751   8.88751      1.00  2.218194   .381649
   8.88740   8.88740      1.00  2.222934   .382849
   8.88730   8.88730      1.00  2.225464   .384499
   8.88719   8.88719      1.00  2.226434   .387159
   8.88708   8.88708      1.00  2.223034   .385409
   8.88697   8.88697      1.00  2.226214   .385589
   8.88686   8.88686      1.00  2.230684   .386389
   8.88675   8.88675      1.00  2.221364   .383019
   8.88664   8.88664      1.00  2.225724   .384259
   8.88654   8.88654      1.00  2.225774   .384499
   8.88644   8.88644      1.00  2.220444   .383449
   8.88633   8.88633      1.00  2.218844   .383579
   8.88622   8.88622      1.00  2.224444   .385199
   8.88612   8.88612      1.00  2.227074   .384669
   8.88602   8.88602      1.00  2.228944   .386479
   8.88592   8.88592      1.00  2.226454   .384379
   8.88581   8.88581      1.00  2.224944   .385089
   8.88571   8.88571      1.00  2.221604   .382599
   8.88561   8.88561      1.00  2.231144   .385059
   8.88550   8.88550      1.00  2.228854   .386709
   8.88540   8.88540      1.00  2.221004   .385319
   8.88530   8.88530      1.00  2.209354   .382739
   8.88520   8.88520      1.00  2.221594   .383919
   8.88509   8.88509      1.00  2.218684   .383179
   8.88499   8.88499      1.00  2.225874   .383979
   8.88489   8.88489      1.00  2.230664   .383729
   8.88478   8.88478      1.00  2.229154   .383949
   8.88467   8.88467      1.00  2.228344   .385039
   8.88456   8.88456      1.00  2.224754   .384919
   8.88445   8.88445      1.00  2.222754   .384409
   8.88434   8.88434      1.00  2.221714   .381559
   8.88423   8.88423      1.00  2.226194   .384359
   8.88412   8.88412      1.00  2.221324   .380899
   8.88401   8.88401      1.00  2.216954   .380739
   8.88390   8.88390      1.00  2.224524   .383399
   8.88379   8.88379      1.00  2.213614   .381349
   8.88367   8.88367      1.00  2.227614   .382469
   8.88355   8.88355      1.00  2.225744   .380629
   8.88343   8.88343      1.00  2.229014   .384249
   8.88331   8.88331      1.00  2.225494   .382949
   8.88320   8.88320      1.00  2.225334   .379759
   8.88309   8.88309      1.00  2.226324   .381069
   8.88298   8.88298      1.00  2.226404   .382459
   8.88286   8.88286      1.00  2.217294   .379269
   8.88275   8.88275      1.00  2.221444   .380319
   8.88264   8.88264      1.00  2.221104   .383029
   8.88253   8.88253      1.00  2.221454   .380649
   8.88241   8.88241      1.00  2.231194   .381129
   8.88230   8.88230      1.00  2.219744   .380869
   8.88220   8.88220      1.00  2.222224   .379729
   8.88209   8.88209      1.00  2.223834   .383649
   8.88198   8.88198      1.00  2.225454   .381359
   8.88187   8.88187      1.00  2.220904   .381369
   8.88176   8.88176      1.00  2.219884   .379089
   8.88165   8.88165      1.00  2.222654   .379759
   8.88154   8.88154      1.00  2.221724   .379369
   8.88143   8.88143      1.00  2.224864   .377759
   8.88132   8.88132      1.00  2.230074   .380979
   8.88121   8.88121      1.00  2.225314   .378709
   8.88110   8.88110      1.00  2.224504   .380019
   8.88098   8.88098      1.00  2.228634   .378349
   8.88087   8.88087      1.00  2.223824   .378309
   8.88076   8.88076      1.00  2.209844   .376649
   8.88064   8.88064      1.00  2.218544   .381449
   8.88052   8.88052      1.00  2.220774   .380579
   8.88041   8.88041      1.00  2.219424   .380709
   8.88029   8.88029      1.00  2.220484   .381609
   8.88017   8.88017      1.00  2.223134   .379209
   8.88005   8.88005      1.00  2.223404   .379809
   8.87993   8.87993      1.00  2.226184   .377359
   8.87982   8.87982      1.00  2.224144   .376349
   8.87971   8.87971      1.00  2.218624   .374519
   8.87959   8.87959      1.00  2.219124   .374459
   8.87948   8.87948      1.00  2.220334   .375629
   8.87937   8.87937      1.00  2.217364   .375409
   8.87926   8.87926      1.00  2.216364   .374759
   8.87913   8.87913      1.00  2.218014   .377119
   8.87902   8.87902      1.00  2.213964   .375649
   8.87891   8.87891      1.00  2.217174   .375719
   8.87880   8.87880      1.00  2.221174   .376039
   8.87869   8.87869      1.00  2.220434   .375869
   8.87858   8.87858      1.00  2.220374   .378299
   8.87847   8.87847      1.00  2.219944   .378769
   8.87836   8.87836      1.00  2.218904   .377639
   8.87825   8.87825      1.00  2.217894   .378649
   8.87814   8.87814      1.00  2.214414   .378729
   8.87803   8.87803      1.00  2.215464   .377369
   8.87791   8.87791      1.00  2.211484   .374619
   8.87780   8.87780      1.00  2.214614   .375929
   8.87769   8.87769      1.00  2.215884   .376099
   8.87759   8.87759      1.00  2.212234   .373929
   8.87748   8.87748      1.00  2.218394   .374189
   8.87737   8.87737      1.00  2.218414   .374159
   8.87726   8.87726      1.00  2.214394   .373459
   8.87715   8.87715      1.00  2.211514   .371869
   8.87704   8.87704      1.00  2.211004   .374289
   8.87692   8.87692      1.00  2.208774   .374769
   8.87682   8.87682      1.00  2.213414   .375459
   8.87671   8.87671      1.00  2.213614   .374489
   8.87660   8.87660      1.00  2.210464   .376229
   8.87649   8.87649      1.00  2.218084   .374259
   8.87639   8.87639      1.00  2.215664   .376639
   8.87629   8.87629      1.00  2.213864   .374089
   8.87618   8.87618      1.00  2.210964   .372249
   8.87608   8.87608      1.00  2.195034   .371199
   8.87597   8.87597      1.00  2.206884   .375039
   8.87588   8.87588      1.00  2.204604   .374909
   8.87577   8.87577      1.00  2.211284   .375429
   8.87566   8.87566      1.00  2.207444   .376669
   8.87556   8.87556      1.00  2.209464   .376569
   8.87546   8.87546      1.00  2.211144   .375539
   8.87536   8.87536      1.00  2.210034   .377289
   8.87525   8.87525      1.00  2.214724   .375799
   8.87515   8.87515      1.00  2.215134   .374669
   8.87505   8.87505      1.00  2.213594   .372549
   8.87495   8.87495      1.00  2.203434   .369909
   8.87483   8.87483      1.00  2.204904   .372359
   8.87472   8.87472      1.00  2.190834   .369789
   8.87462   8.87462      1.00  2.206434   .371409
   8.87451   8.87451      1.00  2.209524   .374739
   8.87440   8.87440      1.00  2.210474   .374619
   8.87429   8.87429      1.00  2.209334   .373539
   8.87418   8.87418      1.00  2.210544   .375209
   8.87407   8.87407      1.00  2.209804   .375159
   8.87395   8.87395      1.00  2.209374   .373379
   8.87384   8.87384      1.00  2.209524   .375499
   8.87372   8.87372      1.00  2.202444   .372239
   8.87360   8.87360      1.00  2.200894   .372879
   8.87349   8.87349      1.00  2.204454   .373139
   8.87337   8.87337      1.00  2.204904   .374229
   8.87326   8.87326      1.00  2.206354   .373519
   8.87314   8.87314      1.00  2.195584   .373139
   8.87303   8.87303      1.00  2.208904   .374389
   8.87292   8.87292      1.00  2.209314   .375459
   8.87280   8.87280      1.00  2.208714   .376279
   8.87268   8.87268      1.00  2.207064   .376979
   8.87256   8.87256      1.00  2.205144   .376799
   8.87245   8.87245      1.00  2.200894   .373329
   8.87234   8.87234      1.00  2.194504   .372439
   8.87223   8.87223      1.00  2.200784   .375559
   8.87211   8.87211      1.00  2.208104   .380899
   8.87201   8.87201      1.00  2.207474   .378259
   8.87190   8.87190      1.00  2.208504   .379079
   8.87179   8.87179      1.00  2.207134   .378799
   8.87167   8.87167      1.00  2.196454   .377749
   8.87157   8.87157      1.00  2.197464   .379789
   8.87146   8.87146      1.00  2.204834   .381769
   8.87134   8.87134      1.00  2.204234   .381539
   8.87123   8.87123      1.00  2.201864   .381509
   8.87112   8.87112      1.00  2.202544   .382659
   8.87101   8.87101      1.00  2.200994   .381689
   8.87090   8.87090      1.00  2.199614   .379569
   8.87078   8.87078      1.00  2.207304   .383579
   8.87067   8.87067      1.00  2.210764   .385999
   8.87056   8.87056      1.00  2.204954   .385599
   8.87044   8.87044      1.00  2.204214   .385279
   8.87031   8.87031      1.00  2.206794   .385179
   8.87020   8.87020      1.00  2.201414   .383269
   8.87008   8.87008      1.00  2.203584   .384939
   8.86995   8.86995      1.00  2.187994   .381139
   8.86983   8.86983      1.00  2.192914   .382949
   8.86972   8.86972      1.00  2.196764   .383649
   8.86961   8.86961      1.00  2.201264   .384569
   8.86949   8.86949      1.00  2.204014   .385109
   8.86937   8.86937      1.00  2.210234   .385579
   8.86926   8.86926      1.00  2.213574   .387159
   8.86915   8.86915      1.00  2.202204   .387339
   8.86903   8.86903      1.00  2.194144   .387209
   8.86892   8.86892      1.00  2.201144   .387839
   8.86881   8.86881      1.00  2.197814   .386049
   8.86871   8.86871      1.00  2.200814   .386759
   8.86859   8.86859      1.00  2.204474   .388949
   8.86848   8.86848      1.00  2.187934   .387539
   8.86837   8.86837      1.00  2.197384   .388649
   8.86826   8.86826      1.00  2.204514   .386639
   8.86815   8.86815      1.00  2.209064   .386019
   8.86804   8.86804      1.00  2.209224   .386959
   8.86793   8.86793      1.00  2.203454   .386609
   8.86782   8.86782      1.00  2.203634   .388779
   8.86771   8.86771      1.00  2.192044   .384679
   8.86760   8.86760      1.00  2.199554   .383559
   8.86749   8.86749      1.00  2.198714   .387329
   8.86738   8.86738      1.00  2.198804   .387499
   8.86727   8.86727      1.00  2.203324   .391209
   8.86716   8.86716      1.00  2.202254   .393889
   8.86705   8.86705      1.00  2.202364   .390779
   8.86694   8.86694      1.00  2.187744   .387649
   8.86683   8.86683      1.00  2.202874   .392049
   8.86672   8.86672      1.00  2.201564   .391869
   8.86662   8.86662      1.00  2.197804   .391669
   8.86652   8.86652      1.00  2.193984   .389669
   8.86641   8.86641      1.00  2.195984   .389299
   8.86630   8.86630      1.00  2.201924   .390189
   8.86620   8.86620      1.00  2.201154   .391259
   8.86610   8.86610      1.00  2.199274   .392709
   8.86599   8.86599      1.00  2.196954   .389639
   8.86589   8.86589      1.00  2.201584   .390369
   8.86579   8.86579      1.00  2.200994   .391549
   8.86569   8.86569      1.00  2.201994   .390179
   8.86558   8.86558      1.00  2.188954   .387179
   8.86547   8.86547      1.00  2.193964   .388899
   8.86537   8.86537      1.00  2.190804   .388119
   8.86527   8.86527      1.00  2.188334   .392559
   8.86517   8.86517      1.00  2.189974   .390079
   8.86506   8.86506      1.00  2.196164   .391159
   8.86496   8.86496      1.00  2.197504   .392119
   8.86486   8.86486      1.00  2.196964   .394129
   8.86474   8.86474      1.00  2.198404   .393019
   8.86463   8.86463      1.00  2.198184   .394089
   8.86453   8.86453      1.00  2.197084   .398249
   8.86442   8.86442      1.00  2.192204   .397129
   8.86431   8.86431      1.00  2.184784   .397699
   8.86420   8.86420      1.00  2.190234   .399549
   8.86409   8.86409      1.00  2.174104   .395909
   8.86397   8.86397      1.00  2.191864   .397689
   8.86386   8.86386      1.00  2.193594   .397599
   8.86374   8.86374      1.00  2.198844   .397099
   8.86362   8.86362      1.00  2.196584   .396259
   8.86351   8.86351      1.00  2.190724   .396729
   8.86339   8.86339      1.00  2.190294   .395169
   8.86327   8.86327      1.00  2.196324   .397619
   8.86316   8.86316      1.00  2.188344   .392669
   8.86304   8.86304      1.00  2.189304   .395349
   8.86292   8.86292      1.00  2.187994   .393509
   8.86280   8.86280      1.00  2.188794   .395059
   8.86269   8.86269      1.00  2.195654   .396089
   8.86259   8.86259      1.00  2.190664   .394969
   8.86247   8.86247      1.00  2.194464   .395609
   8.86235   8.86235      1.00  2.183104   .394739
   8.86225   8.86225      1.00  2.195274   .398489
   8.86214   8.86214      1.00  2.188144   .396779
   8.86203   8.86203      1.00  2.192034   .398739
   8.86192   8.86192      1.00  2.193514   .398019
   8.86181   8.86181      1.00  2.184434   .397839
   8.86170   8.86170      1.00  2.188154   .399799
   8.86159   8.86159      1.00  2.187354   .399139
   8.86147   8.86147      1.00  2.190544   .399599
   8.86136   8.86136      1.00  2.192524   .401139
   8.86125   8.86125      1.00  2.191054   .399679
   8.86114   8.86114      1.00  2.191424   .399379
   8.86103   8.86103      1.00  2.191434   .400059
   8.86091   8.86091      1.00  2.190684   .401199
   8.86080   8.86080      1.00  2.169514   .396389
   8.86068   8.86068      1.00  2.180834   .397809
   8.86056   8.86056      1.00  2.187424   .401359
   8.86045   8.86045      1.00  2.187614   .399819
   8.86034   8.86034      1.00  2.184844   .401969
   8.86022   8.86022      1.00  2.189284   .400799
   8.86009   8.86009      1.00  2.191224   .402159
   8.85998   8.85998      1.00  2.193364   .403969
   8.85986   8.85986      1.00  2.191254   .404129
   8.85974   8.85974      1.00  2.186944   .402729
   8.85962   8.85962      1.00  2.188304   .407779
   8.85951   8.85951      1.00  2.182524   .404979
   8.85940   8.85940      1.00  2.181594   .404859
   8.85928   8.85928      1.00  2.179224   .402569
   8.85917   8.85917      1.00  2.171174   .400589
   8.85906   8.85906      1.00  2.192364   .404109
   8.85895   8.85895      1.00  2.189704   .405709
   8.85883   8.85883      1.00  2.190164   .404329
   8.85872   8.85872      1.00  2.187364   .406149
   8.85861   8.85861      1.00  2.183584   .404029
   8.85850   8.85850      1.00  2.186614   .405239
   8.85839   8.85839      1.00  2.182454   .402889
   8.85829   8.85829      1.00  2.187354   .403729
   8.85818   8.85818      1.00  2.184164   .403779
   8.85806   8.85806      1.00  2.180364   .402369
   8.85795   8.85795      1.00  2.181674   .404079
   8.85784   8.85784      1.00  2.186054   .404299
   8.85773   8.85773      1.00  2.189554   .404289
   8.85762   8.85762      1.00  2.177414   .402609
   8.85751   8.85751      1.00  2.188554   .406649
   8.85740   8.85740      1.00  2.188214   .406709
   8.85729   8.85729      1.00  2.184674   .405069
   8.85719   8.85719      1.00  2.184494   .405919
   8.85707   8.85707      1.00  2.181424   .405489
   8.85696   8.85696      1.00  2.180004   .406259
   8.85686   8.85686      1.00  2.184744   .405459
   8.85675   8.85675      1.00  2.183274   .406469
   8.85664   8.85664      1.00  2.190524   .406969
   8.85653   8.85653      1.00  2.192824   .406139
   8.85643   8.85643      1.00  2.191384   .408959
   8.85633   8.85633      1.00  2.185354   .406599
   8.85622   8.85622      1.00  2.171744   .405209
   8.85612   8.85612      1.00  2.187034   .411259
   8.85601   8.85601      1.00  2.187064   .408809
   8.85591   8.85591      1.00  2.184314   .410579
   8.85581   8.85581      1.00  2.183904   .408999
   8.85570   8.85570      1.00  2.184644   .407939
   8.85560   8.85560      1.00  2.184214   .408849
   8.85550   8.85550      1.00  2.187874   .410089
   8.85540   8.85540      1.00  2.190134   .410409
   8.85530   8.85530      1.00  2.188134   .409979
   8.85519   8.85519      1.00  2.189294   .410899
   8.85509   8.85509      1.00  2.185834   .411269
   8.85498   8.85498      1.00  2.174084   .405479
   8.85488   8.85488      1.00  2.165324   .408379
   8.85477   8.85477      1.00  2.183034   .410309
   8.85467   8.85467      1.00  2.178944   .410359
   8.85456   8.85456      1.00  2.177544   .411649
   8.85445   8.85445      1.00  2.186934   .413499
   8.85434   8.85434      1.00  2.187804   .411629
   8.85423   8.85423      1.00  2.185274   .411459
   8.85411   8.85411      1.00  2.188914   .414039
   8.85399   8.85399      1.00  2.182424   .412219
   8.85389   8.85389      1.00  2.174984   .411179
   8.85378   8.85378      1.00  2.181474   .411929
   8.85366   8.85366      1.00  2.176714   .410919
   8.85353   8.85353      1.00  2.177764   .410059
   8.85342   8.85342      1.00  2.176664   .411629
   8.85331   8.85331      1.00  2.175614   .410429
   8.85319   8.85319      1.00  2.176814   .410849
   8.85308   8.85308      1.00  2.182554   .411589
   8.85296   8.85296      1.00  2.188064   .412159
   8.85285   8.85285      1.00  2.184574   .412319
   8.85273   8.85273      1.00  2.180134   .410409
   8.85262   8.85262      1.00  2.179904   .412089
   8.85251   8.85251      1.00  2.172114   .410329
   8.85239   8.85239      1.00  2.171074   .406799
   8.85228   8.85228      1.00  2.173584   .409649
   8.85216   8.85216      1.00  2.180824   .409759
   8.85206   8.85206      1.00  2.178604   .410099
   8.85195   8.85195      1.00  2.183144   .408579
   8.85184   8.85184      1.00  2.169094   .410179
   8.85173   8.85173      1.00  2.177844   .408059
   8.85162   8.85162      1.00  2.179114   .409849
   8.85151   8.85151      1.00  2.179474   .409549
   8.85139   8.85139      1.00  2.171004   .409449
   8.85128   8.85128      1.00  2.171084   .409209
   8.85117   8.85117      1.00  2.176524   .409919
   8.85106   8.85106      1.00  2.177014   .407319
   8.85094   8.85094      1.00  2.177554   .408989
   8.85083   8.85083      1.00  2.182424   .408829
   8.85072   8.85072      1.00  2.177854   .407409
   8.85061   8.85061      1.00  2.169544   .408509
   8.85048   8.85048      1.00  2.179484   .409579
   8.85036   8.85036      1.00  2.181344   .409699
   8.85025   8.85025      1.00  2.156214   .404509
   8.85013   8.85013      1.00  2.172574   .408019
   8.85001   8.85001      1.00  2.172644   .407209
   8.84989   8.84989      1.00  2.168224   .408509
   8.84977   8.84977      1.00  2.176564   .407519
   8.84966   8.84966      1.00  2.184154   .408609
   8.84954   8.84954      1.00  2.174804   .407359
   8.84943   8.84943      1.00  2.181904   .410959
   8.84931   8.84931      1.00  2.181124   .411599
   8.84920   8.84920      1.00  2.171814   .406999
   8.84908   8.84908      1.00  2.176014   .408949
   8.84896   8.84896      1.00  2.179174   .408149
   8.84886   8.84886      1.00  2.175834   .406319
   8.84875   8.84875      1.00  2.170774   .404529
   8.84864   8.84864      1.00  2.156364   .401609
   8.84853   8.84853      1.00  2.177254   .404689
   8.84842   8.84842      1.00  2.180274   .405669
   8.84832   8.84832      1.00  2.184254   .409249
   8.84820   8.84820      1.00  2.177024   .406909
   8.84809   8.84809      1.00  2.176644   .404189
   8.84798   8.84798      1.00  2.184054   .410209
   8.84787   8.84787      1.00  2.176434   .405649
   8.84775   8.84775      1.00  2.175374   .407869
   8.84764   8.84764      1.00  2.174454   .407309
   8.84754   8.84754      1.00  2.178114   .407849
   8.84742   8.84742      1.00  2.174414   .407029
   8.84731   8.84731      1.00  2.179184   .408229
   8.84720   8.84720      1.00  2.184734   .407999
   8.84709   8.84709      1.00  2.174164   .405609
   8.84698   8.84698      1.00  2.183784   .409579
   8.84687   8.84687      1.00  2.178274   .407559
   8.84676   8.84676      1.00  2.178264   .408529
   8.84665   8.84665      1.00  2.176684   .410149
   8.84655   8.84655      1.00  2.183314   .408989
   8.84644   8.84644      1.00  2.177494   .408989
   8.84634   8.84634      1.00  2.178894   .408199
   8.84624   8.84624      1.00  2.182294   .408299
   8.84613   8.84613      1.00  2.183564   .408319
   8.84603   8.84603      1.00  2.183864   .407559
   8.84592   8.84592      1.00  2.180864   .407729
   8.84582   8.84582      1.00  2.185644   .409069
   8.84572   8.84572      1.00  2.182504   .409179
   8.84561   8.84561      1.00  2.165144   .404929
   8.84551   8.84551      1.00  2.179504   .409829
   8.84541   8.84541      1.00  2.177104   .407829
   8.84531   8.84531      1.00  2.183474   .408509
   8.84520   8.84520      1.00  2.179624   .406339
   8.84510   8.84510      1.00  2.182534   .407659
   8.84500   8.84500      1.00  2.183714   .409239
   8.84489   8.84489      1.00  2.185724   .410179
   8.84478   8.84478      1.00  2.188064   .410609
   8.84467   8.84467      1.00  2.184844   .407969
   8.84457   8.84457      1.00  2.182324   .409729
   8.84446   8.84446      1.00  2.178424   .406669
   8.84435   8.84435      1.00  2.175924   .408599
   8.84423   8.84423      1.00  2.181354   .405379
   8.84412   8.84412      1.00  2.169304   .405219
   8.84401   8.84401      1.00  2.186684   .408209
   8.84390   8.84390      1.00  2.184674   .406059
   8.84378   8.84378      1.00  2.186774   .407519
   8.84366   8.84366      1.00  2.189454   .408539
   8.84355   8.84355      1.00  2.186474   .406529
   8.84343   8.84343      1.00  2.182944   .407239
   8.84331   8.84331      1.00  2.188244   .409149
   8.84320   8.84320      1.00  2.182184   .407979
   8.84308   8.84308      1.00  2.179844   .409849
   8.84296   8.84296      1.00  2.182794   .409729
   8.84285   8.84285      1.00  2.184044   .408149
   8.84273   8.84273      1.00  2.186044   .409349
   8.84262   8.84262      1.00  2.184604   .408369
   8.84251   8.84251      1.00  2.178254   .407309
   8.84239   8.84239      1.00  2.186044   .409009
   8.84228   8.84228      1.00  2.190344   .408739
   8.84218   8.84218      1.00  2.183924   .409659
   8.84206   8.84206      1.00  2.180274   .408699
   8.84195   8.84195      1.00  2.178804   .407399
   8.84184   8.84184      1.00  2.179474   .408079
   8.84173   8.84173      1.00  2.180814   .409089
   8.84162   8.84162      1.00  2.187004   .408419
   8.84151   8.84151      1.00  2.187874   .409779
   8.84140   8.84140      1.00  2.190044   .411769
   8.84129   8.84129      1.00  2.188684   .412489
   8.84117   8.84117      1.00  2.182104   .409959
   8.84106   8.84106      1.00  2.185074   .411799
   8.84095   8.84095      1.00  2.173594   .410149
   8.84083   8.84083      1.00  2.187084   .410619
   8.84072   8.84072      1.00  2.182964   .412129
   8.84060   8.84060      1.00  2.184704   .412469
   8.84048   8.84048      1.00  2.182384   .414689
   8.84037   8.84037      1.00  2.186124   .412349
   8.84024   8.84024      1.00  2.191964   .414259
   8.84012   8.84012      1.00  2.189604   .415129
   8.84001   8.84001      1.00  2.193214   .416269
   8.83989   8.83989      1.00  2.185224   .413589
   8.83977   8.83977      1.00  2.185034   .415869
   8.83966   8.83966      1.00  2.181724   .416709
   8.83955   8.83955      1.00  2.186274   .416529
   8.83944   8.83944      1.00  2.179784   .414889
   8.83931   8.83931      1.00  2.174234   .413149
   8.83919   8.83919      1.00  2.188314   .417029
   8.83909   8.83909      1.00  2.189654   .416069
   8.83898   8.83898      1.00  2.194134   .418929
   8.83886   8.83886      1.00  2.191064   .416269
   8.83875   8.83875      1.00  2.193244   .416109
   8.83865   8.83865      1.00  2.183674   .415559
   8.83853   8.83853      1.00  2.182194   .414489
   8.83842   8.83842      1.00  2.184504   .416989
   8.83830   8.83830      1.00  2.185354   .416329
   8.83820   8.83820      1.00  2.188964   .419379
   8.83809   8.83809      1.00  2.188414   .416299
   8.83797   8.83797      1.00  2.186874   .418339
   8.83786   8.83786      1.00  2.183984   .417719
   8.83775   8.83775      1.00  2.192854   .417829
   8.83765   8.83765      1.00  2.179284   .416759
   8.83754   8.83754      1.00  2.187324   .419979
   8.83742   8.83742      1.00  2.191734   .421989
   8.83732   8.83732      1.00  2.186284   .418489
   8.83721   8.83721      1.00  2.185214   .417699
   8.83710   8.83710      1.00  2.183484   .416979
   8.83698   8.83698      1.00  2.190594   .417799
   8.83688   8.83688      1.00  2.190904   .419379
   8.83677   8.83677      1.00  2.192444   .418929
   8.83666   8.83666      1.00  2.190094   .417539
   8.83656   8.83656      1.00  2.193304   .418939
   8.83645   8.83645      1.00  2.195784   .421439
   8.83635   8.83635      1.00  2.196374   .421989
   8.83624   8.83624      1.00  2.189614   .419469
   8.83614   8.83614      1.00  2.168994   .416999
   8.83604   8.83604      1.00  2.186494   .421089
   8.83593   8.83593      1.00  2.187504   .420419
   8.83583   8.83583      1.00  2.186974   .421819
   8.83572   8.83572      1.00  2.194224   .423639
   8.83562   8.83562      1.00  2.191774   .423609
   8.83552   8.83552      1.00  2.192974   .423869
   8.83542   8.83542      1.00  2.191354   .423899
   8.83531   8.83531      1.00  2.193974   .424989
   8.83522   8.83522      1.00  2.193334   .427279
   8.83511   8.83511      1.00  2.200514   .430049
   8.83500   8.83500      1.00  2.187654   .426259
   8.83489   8.83489      1.00  2.183974   .426279
   8.83479   8.83479      1.00  2.192124   .428659
   8.83468   8.83468      1.00  2.174434   .424599
   8.83456   8.83456      1.00  2.194184   .428729
   8.83446   8.83446      1.00  2.200494   .429269
   8.83435   8.83435      1.00  2.199054   .428309
   8.83424   8.83424      1.00  2.193664   .426549
   8.83413   8.83413      1.00  2.193694   .426359
   8.83402   8.83402      1.00  2.190944   .425899
   8.83391   8.83391      1.00  2.190354   .427689
   8.83379   8.83379      1.00  2.195484   .430419
   8.83367   8.83367      1.00  2.188494   .428219
   8.83355   8.83355      1.00  2.189024   .432439
   8.83344   8.83344      1.00  2.192964   .429699
   8.83333   8.83333      1.00  2.198594   .431699
   8.83321   8.83321      1.00  2.196204   .428939
   8.83309   8.83309      1.00  2.180534   .424949
   8.83297   8.83297      1.00  2.195004   .430629
   8.83286   8.83286      1.00  2.190324   .429669
   8.83274   8.83274      1.00  2.196544   .430289
   8.83263   8.83263      1.00  2.194654   .430629
   8.83252   8.83252      1.00  2.194404   .431309
   8.83241   8.83241      1.00  2.189204   .431999
   8.83229   8.83229      1.00  2.189034   .430219
   8.83218   8.83218      1.00  2.189424   .430759
   8.83207   8.83207      1.00  2.189744   .431729
   8.83197   8.83197      1.00  2.199734   .433299
   8.83185   8.83185      1.00  2.198074   .432479
   8.83174   8.83174      1.00  2.195334   .432299
   8.83163   8.83163      1.00  2.189514   .429729
   8.83152   8.83152      1.00  2.174634   .426049
   8.83141   8.83141      1.00  2.185724   .429029
   8.83129   8.83129      1.00  2.188274   .430809
   8.83119   8.83119      1.00  2.197874   .431519
   8.83108   8.83108      1.00  2.192554   .430279
   8.83096   8.83096      1.00  2.193204   .431199
   8.83084   8.83084      1.00  2.193984   .432259
   8.83073   8.83073      1.00  2.197824   .430949
   8.83062   8.83062      1.00  2.198064   .433209
   8.83050   8.83050      1.00  2.195694   .432499
   8.83038   8.83038      1.00  2.189974   .431629
   8.83026   8.83026      1.00  2.183654   .430729
   8.83014   8.83014      1.00  2.194364   .432979
   8.83002   8.83002      1.00  2.186704   .431889
   8.82990   8.82990      1.00  2.181434   .431909
   8.82979   8.82979      1.00  2.197064   .435839
   8.82968   8.82968      1.00  2.194174   .432479
   8.82956   8.82956      1.00  2.189424   .432069
   8.82944   8.82944      1.00  2.198244   .434269
   8.82933   8.82933      1.00  2.195764   .433039
   8.82922   8.82922      1.00  2.189454   .433079
   8.82910   8.82910      1.00  2.191264   .433389
   8.82899   8.82899      1.00  2.184864   .434519
   8.82889   8.82889      1.00  2.183504   .434939
   8.82878   8.82878      1.00  2.193494   .435179
   8.82866   8.82866      1.00  2.200394   .439679
   8.82855   8.82855      1.00  2.194654   .437369
   8.82845   8.82845      1.00  2.178074   .436199
   8.82833   8.82833      1.00  2.195204   .436799
   8.82822   8.82822      1.00  2.192924   .436109
   8.82811   8.82811      1.00  2.195594   .437129
   8.82800   8.82800      1.00  2.199914   .439229
   8.82789   8.82789      1.00  2.194934   .435589
   8.82777   8.82777      1.00  2.186014   .434119
   8.82766   8.82766      1.00  2.187844   .434689
   8.82756   8.82756      1.00  2.187404   .434379
   8.82745   8.82745      1.00  2.193574   .435109
   8.82734   8.82734      1.00  2.201474   .436879
   8.82722   8.82722      1.00  2.198194   .436249
   8.82712   8.82712      1.00  2.191374   .433669
   8.82702   8.82702      1.00  2.193254   .435869
   8.82690   8.82690      1.00  2.180724   .433389
   8.82679   8.82679      1.00  2.192794   .436109
   8.82669   8.82669      1.00  2.191724   .436159
   8.82658   8.82658      1.00  2.194244   .438709
   8.82648   8.82648      1.00  2.186104   .441279
   8.82637   8.82637      1.00  2.190504   .441989
   8.82627   8.82627      1.00  2.197884   .442459
   8.82617   8.82617      1.00  2.202684   .443379
   8.82606   8.82606      1.00  2.201034   .440909
   8.82595   8.82595      1.00  2.192954   .437699
   8.82585   8.82585      1.00  2.189944   .439469
   8.82575   8.82575      1.00  2.188444   .437759
   8.82565   8.82565      1.00  2.194454   .438229
   8.82554   8.82554      1.00  2.196964   .438719
   8.82544   8.82544      1.00  2.176584   .435809
   8.82534   8.82534      1.00  2.191444   .438629
   8.82523   8.82523      1.00  2.191564   .439069
   8.82513   8.82513      1.00  2.189144   .438679
   8.82503   8.82503      1.00  2.198094   .441179
   8.82493   8.82493      1.00  2.208214   .441739
   8.82481   8.82481      1.00  2.199994   .438779
   8.82470   8.82470      1.00  2.190654   .435059
   8.82460   8.82460      1.00  2.191614   .437909
   8.82449   8.82449      1.00  2.194094   .438649
   8.82438   8.82438      1.00  2.193394   .438569
   8.82427   8.82427      1.00  2.200054   .439089
   8.82417   8.82417      1.00  2.195914   .437559
   8.82406   8.82406      1.00  2.179524   .434919
   8.82394   8.82394      1.00  2.197164   .435709
   8.82381   8.82381      1.00  2.195004   .435999
   8.82370   8.82370      1.00  2.201734   .439379
   8.82359   8.82359      1.00  2.204614   .438769
   8.82346   8.82346      1.00  2.198564   .438499
   8.82335   8.82335      1.00  2.189904   .435209
   8.82323   8.82323      1.00  2.192254   .437999
   8.82312   8.82312      1.00  2.195914   .438889
   8.82299   8.82299      1.00  2.194514   .436399
   8.82288   8.82288      1.00  2.203524   .437969
   8.82277   8.82277      1.00  2.201104   .440599
   8.82266   8.82266      1.00  2.199064   .438309
   8.82254   8.82254      1.00  2.181084   .437469
   8.82243   8.82243      1.00  2.197634   .441519
   8.82232   8.82232      1.00  2.198794   .441309
   8.82221   8.82221      1.00  2.203344   .439359
   8.82209   8.82209      1.00  2.201494   .440509
   8.82198   8.82198      1.00  2.188004   .442309
   8.82187   8.82187      1.00  2.187914   .444559
   8.82177   8.82177      1.00  2.202174   .443919
   8.82165   8.82165      1.00  2.204014   .442629
   8.82154   8.82154      1.00  2.201644   .444989
   8.82143   8.82143      1.00  2.201864   .445769
   8.82132   8.82132      1.00  2.199474   .444359
   8.82121   8.82121      1.00  2.194454   .440999
   8.82109   8.82109      1.00  2.184274   .443749
   8.82098   8.82098      1.00  2.198654   .444469
   8.82087   8.82087      1.00  2.197114   .444229
   8.82075   8.82075      1.00  2.197224   .445509
   8.82063   8.82063      1.00  2.196434   .445489
   8.82051   8.82051      1.00  2.197364   .443189
   8.82040   8.82040      1.00  2.199164   .440559
   8.82028   8.82028      1.00  2.208264   .443079
   8.82016   8.82016      1.00  2.206914   .446129
   8.82004   8.82004      1.00  2.196254   .448819
   8.81993   8.81993      1.00  2.199164   .445699
   8.81980   8.81980      1.00  2.196394   .443819
   8.81969   8.81969      1.00  2.196834   .444959
   8.81958   8.81958      1.00  2.203134   .444039
   8.81946   8.81946      1.00  2.184714   .436619
   8.81934   8.81934      1.00  2.190404   .437999
   8.81922   8.81922      1.00  2.195584   .437909
   8.81911   8.81911      1.00  2.199444   .439529
   8.81900   8.81900      1.00  2.203634   .441509
   8.81889   8.81889      1.00  2.207754   .441249
   8.81877   8.81877      1.00  2.205114   .441459
   8.81867   8.81867      1.00  2.194104   .439329
   8.81856   8.81856      1.00  2.190504   .440729
   8.81845   8.81845      1.00  2.190524   .442689
   8.81833   8.81833      1.00  2.200164   .447679
   8.81823   8.81823      1.00  2.205204   .444729
   8.81812   8.81812      1.00  2.205004   .443649
   8.81800   8.81800      1.00  2.196574   .440019
   8.81788   8.81788      1.00  2.182524   .437879
   8.81778   8.81778      1.00  2.198774   .442269
   8.81767   8.81767      1.00  2.205524   .444939
   8.81756   8.81756      1.00  2.205634   .451029
   8.81745   8.81745      1.00  2.197184   .448799
   8.81734   8.81734      1.00  2.197344   .456009
   8.81728   8.81728      1.00  2.190994   .457539
