# Supplementary material for: Direct Observation of Palladium Leaching from Pd/C by a Simple Method: X-ray Absorption Spectroscopy of Heterogeneous Mixtures
Source: ACS Omega. 2023 Jun 7;8(24):21787–92. doi: 10.1021/acsomega.3c01343 (PMC10286095; doi:10.1021/acsomega.3c01343)
Supplement: Supplementary file 2 — ao3c01343_si_002.zip [file ao3c01343_si_002.zip › Figure 7,8/22_RK_AirOx_25C_05N_slow_HCl_30min_7.qd]

  9809     KEK-PF   NW10A
 _slow_HCl_30min 20.12.12 6:49: - 20.12.12 6:50: Serial#KEKPF-NW10A_047927
 22_RK_AirOx_25C_05N_slow_HCl_30min                                              
 Ring :   6.5 GeV    50.0 mA -   50.0 mA
 Mono :   Si(311)       D=  1.63747 A    Initial angle=  9.00023 deg
 NW10A     Transmission( 2)   Repetition=  7     Points= 1654
 Param file : QXAFS(SYNC)     angle axis (*)     Block =    1

 Block      Init-Ang  Final-Ang     Step/deg     Time/s       Num
     1        9.00023   8.81728          ***       1.00      1654
 Ortec(-1)     NDCH = 3
  Angle(c)  Angle(o)    time/s         2         3
      Mode         0         0         1         2
    Offset         0         0    .00492    .00311
   9.00023   9.00023      1.00  2.311414  2.798119
   9.00013   9.00013      1.00  2.311484  2.798229
   9.00002   9.00002      1.00  2.313174  2.799859
   8.99990   8.99990      1.00  2.315384  2.803499
   8.99980   8.99980      1.00  2.315304  2.803949
   8.99968   8.99968      1.00  2.318194  2.807459
   8.99956   8.99956      1.00  2.315914  2.802169
   8.99945   8.99945      1.00  2.318534  2.806229
   8.99935   8.99935      1.00  2.317344  2.806419
   8.99924   8.99924      1.00  2.313884  2.806489
   8.99913   8.99913      1.00  2.314594  2.801829
   8.99901   8.99901      1.00  2.315424  2.802459
   8.99890   8.99890      1.00  2.300024  2.783319
   8.99880   8.99880      1.00  2.315834  2.808279
   8.99869   8.99869      1.00  2.314644  2.803919
   8.99857   8.99857      1.00  2.315044  2.803889
   8.99847   8.99847      1.00  2.316774  2.805449
   8.99836   8.99836      1.00  2.315374  2.806249
   8.99825   8.99825      1.00  2.315224  2.808699
   8.99814   8.99814      1.00  2.312984  2.812269
   8.99803   8.99803      1.00  2.312814  2.815939
   8.99793   8.99793      1.00  2.310914  2.808899
   8.99782   8.99782      1.00  2.312494  2.806849
   8.99771   8.99771      1.00  2.314754  2.809189
   8.99761   8.99761      1.00  2.317194  2.810769
   8.99750   8.99750      1.00  2.315404  2.808809
   8.99738   8.99738      1.00  2.298184  2.794759
   8.99727   8.99727      1.00  2.315294  2.806359
   8.99717   8.99717      1.00  2.313054  2.802729
   8.99707   8.99707      1.00  2.314164  2.805369
   8.99696   8.99696      1.00  2.314224  2.805379
   8.99684   8.99684      1.00  2.312834  2.802009
   8.99674   8.99674      1.00  2.311254  2.802999
   8.99663   8.99663      1.00  2.312564  2.805099
   8.99653   8.99653      1.00  2.311064  2.802789
   8.99642   8.99642      1.00  2.311864  2.805479
   8.99632   8.99632      1.00  2.312424  2.805919
   8.99622   8.99622      1.00  2.311364  2.803489
   8.99611   8.99611      1.00  2.311414  2.806109
   8.99600   8.99600      1.00  2.303424  2.795399
   8.99591   8.99591      1.00  2.305904  2.800039
   8.99581   8.99581      1.00  2.312634  2.807169
   8.99570   8.99570      1.00  2.309884  2.804269
   8.99560   8.99560      1.00  2.312504  2.809619
   8.99550   8.99550      1.00  2.311344  2.803979
   8.99540   8.99540      1.00  2.312054  2.811619
   8.99530   8.99530      1.00  2.310664  2.805299
   8.99519   8.99519      1.00  2.314264  2.812079
   8.99509   8.99509      1.00  2.310144  2.808149
   8.99499   8.99499      1.00  2.308574  2.807329
   8.99488   8.99488      1.00  2.308024  2.804299
   8.99477   8.99477      1.00  2.309804  2.807549
   8.99467   8.99467      1.00  2.313124  2.814739
   8.99457   8.99457      1.00  2.307114  2.803119
   8.99446   8.99446      1.00  2.294064  2.788729
   8.99435   8.99435      1.00  2.306024  2.803229
   8.99424   8.99424      1.00  2.311524  2.812029
   8.99413   8.99413      1.00  2.311724  2.811129
   8.99401   8.99401      1.00  2.310104  2.824939
   8.99390   8.99390      1.00  2.312094  2.823989
   8.99379   8.99379      1.00  2.306774  2.810489
   8.99368   8.99368      1.00  2.308304  2.820859
   8.99357   8.99357      1.00  2.308874  2.816779
   8.99345   8.99345      1.00  2.305384  2.820449
   8.99334   8.99334      1.00  2.309714  2.818899
   8.99323   8.99323      1.00  2.307544  2.816619
   8.99311   8.99311      1.00  2.310134  2.819699
   8.99299   8.99299      1.00  2.307604  2.827699
   8.99287   8.99287      1.00  2.295774  2.803759
   8.99277   8.99277      1.00  2.308944  2.822139
   8.99265   8.99265      1.00  2.310494  2.818969
   8.99254   8.99254      1.00  2.305144  2.816149
   8.99243   8.99243      1.00  2.306704  2.814739
   8.99232   8.99232      1.00  2.308304  2.821809
   8.99221   8.99221      1.00  2.305834  2.814959
   8.99210   8.99210      1.00  2.306434  2.814679
   8.99199   8.99199      1.00  2.304724  2.807119
   8.99188   8.99188      1.00  2.306834  2.812609
   8.99178   8.99178      1.00  2.306704  2.816269
   8.99166   8.99166      1.00  2.309624  2.818929
   8.99155   8.99155      1.00  2.310764  2.814639
   8.99145   8.99145      1.00  2.309084  2.816479
   8.99134   8.99134      1.00  2.288254  2.794199
   8.99122   8.99122      1.00  2.303404  2.809609
   8.99112   8.99112      1.00  2.305884  2.811879
   8.99100   8.99100      1.00  2.305704  2.816399
   8.99088   8.99088      1.00  2.308944  2.822929
   8.99077   8.99077      1.00  2.306064  2.820269
   8.99066   8.99066      1.00  2.309264  2.825639
   8.99055   8.99055      1.00  2.308214  2.820999
   8.99043   8.99043      1.00  2.305484  2.817129
   8.99031   8.99031      1.00  2.306104  2.819139
   8.99019   8.99019      1.00  2.306484  2.820179
   8.99008   8.99008      1.00  2.306454  2.818359
   8.98996   8.98996      1.00  2.304144  2.818579
   8.98984   8.98984      1.00  2.299194  2.811449
   8.98972   8.98972      1.00  2.299474  2.811039
   8.98961   8.98961      1.00  2.304074  2.825989
   8.98949   8.98949      1.00  2.305834  2.820239
   8.98938   8.98938      1.00  2.306754  2.824949
   8.98927   8.98927      1.00  2.306174  2.821509
   8.98916   8.98916      1.00  2.309414  2.830019
   8.98904   8.98904      1.00  2.305014  2.825029
   8.98892   8.98892      1.00  2.304174  2.822749
   8.98882   8.98882      1.00  2.304614  2.822059
   8.98872   8.98872      1.00  2.302644  2.821349
   8.98860   8.98860      1.00  2.306484  2.823909
   8.98848   8.98848      1.00  2.302904  2.821269
   8.98838   8.98838      1.00  2.305374  2.827709
   8.98827   8.98827      1.00  2.297864  2.814989
   8.98816   8.98816      1.00  2.300804  2.828619
   8.98804   8.98804      1.00  2.305784  2.826399
   8.98794   8.98794      1.00  2.303904  2.827549
   8.98783   8.98783      1.00  2.303024  2.828679
   8.98772   8.98772      1.00  2.302364  2.823349
   8.98760   8.98760      1.00  2.302914  2.827529
   8.98750   8.98750      1.00  2.301784  2.824609
   8.98739   8.98739      1.00  2.305104  2.837249
   8.98728   8.98728      1.00  2.305424  2.826929
   8.98717   8.98717      1.00  2.305194  2.824979
   8.98707   8.98707      1.00  2.306424  2.824969
   8.98696   8.98696      1.00  2.305884  2.824599
   8.98685   8.98685      1.00  2.302434  2.820729
   8.98674   8.98674      1.00  2.289084  2.804149
   8.98663   8.98663      1.00  2.302464  2.824229
   8.98653   8.98653      1.00  2.303484  2.826259
   8.98642   8.98642      1.00  2.300644  2.823639
   8.98631   8.98631      1.00  2.302684  2.825219
   8.98621   8.98621      1.00  2.303334  2.826469
   8.98611   8.98611      1.00  2.302644  2.808849
   8.98600   8.98600      1.00  2.305764  2.770119
   8.98590   8.98590      1.00  2.305764  2.785729
   8.98580   8.98580      1.00  2.302524  2.818379
   8.98570   8.98570      1.00  2.300214  2.821199
   8.98559   8.98559      1.00  2.302494  2.822629
   8.98549   8.98549      1.00  2.299954  2.750649
   8.98539   8.98539      1.00  2.306324  2.806309
   8.98528   8.98528      1.00  2.302404  2.819889
   8.98518   8.98518      1.00  2.287864  2.797969
   8.98507   8.98507      1.00  2.303824  2.819359
   8.98497   8.98497      1.00  2.305664  2.830179
   8.98487   8.98487      1.00  2.306864  2.825879
   8.98476   8.98476      1.00  2.306524  2.829819
   8.98466   8.98466      1.00  2.305184  2.827429
   8.98455   8.98455      1.00  2.299894  2.817269
   8.98444   8.98444      1.00  2.301304  2.823649
   8.98432   8.98432      1.00  2.302364  2.828329
   8.98420   8.98420      1.00  2.299884  2.830449
   8.98410   8.98410      1.00  2.301714  2.825139
   8.98400   8.98400      1.00  2.300994  2.845999
   8.98388   8.98388      1.00  2.301304  2.834019
   8.98376   8.98376      1.00  2.294344  2.819179
   8.98365   8.98365      1.00  2.300114  2.826299
   8.98354   8.98354      1.00  2.302774  2.829509
   8.98342   8.98342      1.00  2.303714  2.830069
   8.98330   8.98330      1.00  2.302194  2.825259
   8.98318   8.98318      1.00  2.300644  2.827099
   8.98307   8.98307      1.00  2.299314  2.820239
   8.98295   8.98295      1.00  2.300134  2.829629
   8.98283   8.98283      1.00  2.304484  2.827029
   8.98273   8.98273      1.00  2.300404  2.821409
   8.98262   8.98262      1.00  2.304694  2.832799
   8.98250   8.98250      1.00  2.302904  2.831419
   8.98238   8.98238      1.00  2.301674  2.826719
   8.98227   8.98227      1.00  2.300614  2.820419
   8.98216   8.98216      1.00  2.296004  2.812039
   8.98205   8.98205      1.00  2.304074  2.824469
   8.98194   8.98194      1.00  2.300594  2.824839
   8.98183   8.98183      1.00  2.302004  2.827129
   8.98172   8.98172      1.00  2.299254  2.818439
   8.98161   8.98161      1.00  2.298494  2.821039
   8.98150   8.98150      1.00  2.303614  2.826719
   8.98139   8.98139      1.00  2.301634  2.827929
   8.98128   8.98128      1.00  2.305964  2.832559
   8.98117   8.98117      1.00  2.303904  2.834719
   8.98106   8.98106      1.00  2.301464  2.826979
   8.98094   8.98094      1.00  2.302334  2.822629
   8.98083   8.98083      1.00  2.304384  2.828069
   8.98071   8.98071      1.00  2.288244  2.816589
   8.98059   8.98059      1.00  2.298924  2.830129
   8.98047   8.98047      1.00  2.302424  2.844429
   8.98036   8.98036      1.00  2.303254  2.834729
   8.98024   8.98024      1.00  2.305464  2.838839
   8.98012   8.98012      1.00  2.303724  2.837729
   8.98001   8.98001      1.00  2.302934  2.837189
   8.97989   8.97989      1.00  2.302874  2.833789
   8.97977   8.97977      1.00  2.302364  2.840879
   8.97965   8.97965      1.00  2.298444  2.836689
   8.97954   8.97954      1.00  2.303014  2.839389
   8.97943   8.97943      1.00  2.301364  2.839479
   8.97931   8.97931      1.00  2.303934  2.839869
   8.97919   8.97919      1.00  2.297044  2.832709
   8.97908   8.97908      1.00  2.293934  2.835209
   8.97898   8.97898      1.00  2.302944  2.836219
   8.97887   8.97887      1.00  2.304174  2.842609
   8.97875   8.97875      1.00  2.305684  2.840259
   8.97864   8.97864      1.00  2.303604  2.836249
   8.97854   8.97854      1.00  2.302884  2.836959
   8.97842   8.97842      1.00  2.300224  2.828289
   8.97832   8.97832      1.00  2.304114  2.840379
   8.97821   8.97821      1.00  2.299504  2.834689
   8.97810   8.97810      1.00  2.301384  2.839759
   8.97798   8.97798      1.00  2.301294  2.840539
   8.97787   8.97787      1.00  2.300844  2.840489
   8.97776   8.97776      1.00  2.304334  2.843189
   8.97765   8.97765      1.00  2.300554  2.839099
   8.97754   8.97754      1.00  2.291264  2.826489
   8.97743   8.97743      1.00  2.300694  2.839929
   8.97731   8.97731      1.00  2.302794  2.838559
   8.97721   8.97721      1.00  2.299104  2.838049
   8.97710   8.97710      1.00  2.298434  2.837239
   8.97699   8.97699      1.00  2.299974  2.835889
   8.97689   8.97689      1.00  2.303544  2.846989
   8.97678   8.97678      1.00  2.301824  2.843109
   8.97667   8.97667      1.00  2.301744  2.843929
   8.97656   8.97656      1.00  2.303354  2.848599
   8.97646   8.97646      1.00  2.299104  2.840709
   8.97635   8.97635      1.00  2.301704  2.843909
   8.97624   8.97624      1.00  2.302274  2.843349
   8.97614   8.97614      1.00  2.298424  2.834719
   8.97604   8.97604      1.00  2.297364  2.840909
   8.97594   8.97594      1.00  2.284134  2.822889
   8.97583   8.97583      1.00  2.296924  2.836669
   8.97573   8.97573      1.00  2.300704  2.839079
   8.97563   8.97563      1.00  2.301894  2.845149
   8.97553   8.97553      1.00  2.302414  2.847149
   8.97542   8.97542      1.00  2.300634  2.841799
   8.97531   8.97531      1.00  2.300534  2.844459
   8.97521   8.97521      1.00  2.300324  2.842899
   8.97511   8.97511      1.00  2.298354  2.844119
   8.97501   8.97501      1.00  2.298084  2.848489
   8.97490   8.97490      1.00  2.300874  2.845379
   8.97480   8.97480      1.00  2.299914  2.843349
   8.97470   8.97470      1.00  2.299314  2.843259
   8.97458   8.97458      1.00  2.295494  2.841799
   8.97447   8.97447      1.00  2.293474  2.840719
   8.97437   8.97437      1.00  2.299094  2.851379
   8.97426   8.97426      1.00  2.303114  2.851109
   8.97414   8.97414      1.00  2.301484  2.850889
   8.97403   8.97403      1.00  2.296404  2.842209
   8.97392   8.97392      1.00  2.297524  2.852329
   8.97380   8.97380      1.00  2.296184  2.844639
   8.97368   8.97368      1.00  2.293304  2.842159
   8.97356   8.97356      1.00  2.296444  2.841359
   8.97345   8.97345      1.00  2.298514  2.845349
   8.97334   8.97334      1.00  2.296844  2.845289
   8.97322   8.97322      1.00  2.299164  2.851009
   8.97310   8.97310      1.00  2.298024  2.847789
   8.97299   8.97299      1.00  2.292634  2.838769
   8.97288   8.97288      1.00  2.289834  2.837909
   8.97277   8.97277      1.00  2.295314  2.844469
   8.97264   8.97264      1.00  2.294634  2.842639
   8.97253   8.97253      1.00  2.294374  2.846229
   8.97242   8.97242      1.00  2.298244  2.848149
   8.97231   8.97231      1.00  2.296314  2.848409
   8.97219   8.97219      1.00  2.295174  2.848299
   8.97208   8.97208      1.00  2.297914  2.851469
   8.97198   8.97198      1.00  2.294334  2.846749
   8.97186   8.97186      1.00  2.294824  2.850199
   8.97175   8.97175      1.00  2.292744  2.844359
   8.97165   8.97165      1.00  2.295844  2.853169
   8.97154   8.97154      1.00  2.294334  2.857379
   8.97143   8.97143      1.00  2.277584  2.828559
   8.97132   8.97132      1.00  2.294114  2.845879
   8.97121   8.97121      1.00  2.290914  2.840679
   8.97110   8.97110      1.00  2.293924  2.844889
   8.97098   8.97098      1.00  2.293254  2.847169
   8.97086   8.97086      1.00  2.295194  2.847019
   8.97075   8.97075      1.00  2.295464  2.844899
   8.97064   8.97064      1.00  2.296614  2.848679
   8.97051   8.97051      1.00  2.290544  2.841959
   8.97039   8.97039      1.00  2.288654  2.841249
   8.97028   8.97028      1.00  2.290084  2.849249
   8.97017   8.97017      1.00  2.292924  2.851249
   8.97005   8.97005      1.00  2.292324  2.846089
   8.96993   8.96993      1.00  2.290414  2.840029
   8.96981   8.96981      1.00  2.287084  2.838519
   8.96970   8.96970      1.00  2.291714  2.845349
   8.96958   8.96958      1.00  2.291634  2.851759
   8.96946   8.96946      1.00  2.294374  2.853489
   8.96935   8.96935      1.00  2.294114  2.853689
   8.96924   8.96924      1.00  2.294524  2.854639
   8.96912   8.96912      1.00  2.290604  2.845029
   8.96901   8.96901      1.00  2.288004  2.840339
   8.96890   8.96890      1.00  2.286374  2.840299
   8.96879   8.96879      1.00  2.288814  2.846909
   8.96868   8.96868      1.00  2.291134  2.852149
   8.96857   8.96857      1.00  2.290044  2.843749
   8.96846   8.96846      1.00  2.293934  2.847339
   8.96835   8.96835      1.00  2.276664  2.834659
   8.96824   8.96824      1.00  2.287134  2.844529
   8.96813   8.96813      1.00  2.288814  2.839849
   8.96803   8.96803      1.00  2.289954  2.848389
   8.96792   8.96792      1.00  2.289894  2.847379
   8.96780   8.96780      1.00  2.288244  2.849499
   8.96769   8.96769      1.00  2.287314  2.843209
   8.96758   8.96758      1.00  2.288554  2.845559
   8.96747   8.96747      1.00  2.292054  2.848819
   8.96736   8.96736      1.00  2.291184  2.858959
   8.96725   8.96725      1.00  2.290524  2.852699
   8.96715   8.96715      1.00  2.290304  2.852259
   8.96704   8.96704      1.00  2.288004  2.852079
   8.96693   8.96693      1.00  2.289304  2.852459
   8.96681   8.96681      1.00  2.272804  2.826399
   8.96672   8.96672      1.00  2.286634  2.844719
   8.96661   8.96661      1.00  2.287814  2.851429
   8.96650   8.96650      1.00  2.287654  2.848149
   8.96639   8.96639      1.00  2.287674  2.849309
   8.96629   8.96629      1.00  2.287924  2.842649
   8.96619   8.96619      1.00  2.289744  2.851199
   8.96608   8.96608      1.00  2.291464  2.852199
   8.96598   8.96598      1.00  2.290304  2.857749
   8.96588   8.96588      1.00  2.286344  2.851329
   8.96578   8.96578      1.00  2.290134  2.853299
   8.96568   8.96568      1.00  2.282414  2.843669
   8.96557   8.96557      1.00  2.287084  2.850149
   8.96547   8.96547      1.00  2.275884  2.831539
   8.96537   8.96537      1.00  2.283484  2.844879
   8.96526   8.96526      1.00  2.287744  2.845749
   8.96516   8.96516      1.00  2.287984  2.846269
   8.96506   8.96506      1.00  2.287814  2.849279
   8.96496   8.96496      1.00  2.288044  2.854999
   8.96485   8.96485      1.00  2.291274  2.857369
   8.96474   8.96474      1.00  2.287474  2.853349
   8.96464   8.96464      1.00  2.285684  2.851579
   8.96453   8.96453      1.00  2.286074  2.845789
   8.96441   8.96441      1.00  2.283524  2.844659
   8.96430   8.96430      1.00  2.285564  2.847459
   8.96419   8.96419      1.00  2.290934  2.851839
   8.96408   8.96408      1.00  2.289054  2.854209
   8.96397   8.96397      1.00  2.270434  2.825999
   8.96385   8.96385      1.00  2.286954  2.847769
   8.96374   8.96374      1.00  2.288704  2.847919
   8.96363   8.96363      1.00  2.290274  2.852489
   8.96351   8.96351      1.00  2.284314  2.844289
   8.96339   8.96339      1.00  2.284724  2.844079
   8.96327   8.96327      1.00  2.283084  2.844969
   8.96317   8.96317      1.00  2.285814  2.849709
   8.96304   8.96304      1.00  2.289804  2.854259
   8.96292   8.96292      1.00  2.286334  2.848919
   8.96281   8.96281      1.00  2.289324  2.854409
   8.96270   8.96270      1.00  2.287054  2.855179
   8.96259   8.96259      1.00  2.287824  2.856099
   8.96247   8.96247      1.00  2.283464  2.845179
   8.96236   8.96236      1.00  2.284874  2.847569
   8.96225   8.96225      1.00  2.275244  2.839219
   8.96214   8.96214      1.00  2.285094  2.847279
   8.96202   8.96202      1.00  2.288044  2.854569
   8.96192   8.96192      1.00  2.286044  2.849549
   8.96181   8.96181      1.00  2.284334  2.848939
   8.96169   8.96169      1.00  2.289284  2.850149
   8.96159   8.96159      1.00  2.290434  2.857469
   8.96148   8.96148      1.00  2.286804  2.852109
   8.96137   8.96137      1.00  2.284904  2.853359
   8.96126   8.96126      1.00  2.284684  2.851709
   8.96114   8.96114      1.00  2.284024  2.849979
   8.96103   8.96103      1.00  2.286124  2.851029
   8.96091   8.96091      1.00  2.283434  2.846739
   8.96079   8.96079      1.00  2.283954  2.852049
   8.96068   8.96068      1.00  2.267114  2.835029
   8.96057   8.96057      1.00  2.284834  2.857119
   8.96045   8.96045      1.00  2.288314  2.860259
   8.96033   8.96033      1.00  2.287144  2.859889
   8.96021   8.96021      1.00  2.288354  2.860849
   8.96009   8.96009      1.00  2.285354  2.849619
   8.95998   8.95998      1.00  2.284244  2.847869
   8.95986   8.95986      1.00  2.280534  2.850689
   8.95975   8.95975      1.00  2.281894  2.852649
   8.95964   8.95964      1.00  2.285324  2.854399
   8.95952   8.95952      1.00  2.286644  2.853499
   8.95940   8.95940      1.00  2.286454  2.852639
   8.95929   8.95929      1.00  2.282874  2.848649
   8.95918   8.95918      1.00  2.271114  2.832719
   8.95906   8.95906      1.00  2.287614  2.851319
   8.95895   8.95895      1.00  2.285734  2.852479
   8.95883   8.95883      1.00  2.285664  2.850519
   8.95872   8.95872      1.00  2.282534  2.843579
   8.95862   8.95862      1.00  2.282584  2.850899
   8.95850   8.95850      1.00  2.279874  2.845439
   8.95839   8.95839      1.00  2.281344  2.847129
   8.95829   8.95829      1.00  2.284404  2.847999
   8.95818   8.95818      1.00  2.283434  2.850399
   8.95806   8.95806      1.00  2.283754  2.851829
   8.95795   8.95795      1.00  2.286154  2.860709
   8.95785   8.95785      1.00  2.282504  2.853499
   8.95774   8.95774      1.00  2.270664  2.837299
   8.95762   8.95762      1.00  2.281034  2.844949
   8.95751   8.95751      1.00  2.281864  2.846069
   8.95740   8.95740      1.00  2.279834  2.842439
   8.95729   8.95729      1.00  2.283744  2.841769
   8.95718   8.95718      1.00  2.281684  2.839829
   8.95707   8.95707      1.00  2.280884  2.843419
   8.95697   8.95697      1.00  2.283564  2.847369
   8.95686   8.95686      1.00  2.281934  2.841039
   8.95675   8.95675      1.00  2.280974  2.844459
   8.95664   8.95664      1.00  2.282084  2.847899
   8.95654   8.95654      1.00  2.283984  2.848239
   8.95643   8.95643      1.00  2.281024  2.845649
   8.95632   8.95632      1.00  2.278934  2.844639
   8.95621   8.95621      1.00  2.263194  2.828509
   8.95612   8.95612      1.00  2.277804  2.843689
   8.95602   8.95602      1.00  2.283504  2.847769
   8.95591   8.95591      1.00  2.280864  2.849209
   8.95580   8.95580      1.00  2.285114  2.854949
   8.95570   8.95570      1.00  2.281574  2.850579
   8.95560   8.95560      1.00  2.283624  2.845819
   8.95550   8.95550      1.00  2.282034  2.842749
   8.95539   8.95539      1.00  2.277614  2.846339
   8.95529   8.95529      1.00  2.279254  2.859599
   8.95519   8.95519      1.00  2.279004  2.860069
   8.95509   8.95509      1.00  2.279854  2.852869
   8.95498   8.95498      1.00  2.278884  2.844099
   8.95488   8.95488      1.00  2.282934  2.842079
   8.95477   8.95477      1.00  2.265324  2.820059
   8.95467   8.95467      1.00  2.281644  2.839009
   8.95455   8.95455      1.00  2.284384  2.837389
   8.95444   8.95444      1.00  2.276504  2.826579
   8.95434   8.95434      1.00  2.279764  2.833119
   8.95422   8.95422      1.00  2.280464  2.831409
   8.95411   8.95411      1.00  2.279174  2.832329
   8.95400   8.95400      1.00  2.277334  2.828419
   8.95389   8.95389      1.00  2.282434  2.835789
   8.95377   8.95377      1.00  2.274994  2.829199
   8.95366   8.95366      1.00  2.279774  2.831319
   8.95355   8.95355      1.00  2.281794  2.832499
   8.95342   8.95342      1.00  2.282564  2.833109
   8.95330   8.95330      1.00  2.280204  2.827889
   8.95319   8.95319      1.00  2.265374  2.808429
   8.95307   8.95307      1.00  2.279084  2.825509
   8.95297   8.95297      1.00  2.277494  2.823679
   8.95285   8.95285      1.00  2.274004  2.820559
   8.95273   8.95273      1.00  2.276654  2.820869
   8.95262   8.95262      1.00  2.278174  2.827389
   8.95251   8.95251      1.00  2.276684  2.835089
   8.95239   8.95239      1.00  2.277494  2.830889
   8.95228   8.95228      1.00  2.278824  2.826849
   8.95217   8.95217      1.00  2.279504  2.821359
   8.95206   8.95206      1.00  2.278434  2.822709
   8.95194   8.95194      1.00  2.276244  2.815769
   8.95183   8.95183      1.00  2.276104  2.819139
   8.95173   8.95173      1.00  2.275174  2.820119
   8.95162   8.95162      1.00  2.265064  2.806899
   8.95151   8.95151      1.00  2.273234  2.810639
   8.95140   8.95140      1.00  2.278884  2.820359
   8.95129   8.95129      1.00  2.275884  2.815819
   8.95118   8.95118      1.00  2.277634  2.823139
   8.95106   8.95106      1.00  2.277994  2.813869
   8.95094   8.95094      1.00  2.276344  2.811959
   8.95083   8.95083      1.00  2.277334  2.811229
   8.95072   8.95072      1.00  2.276164  2.810089
   8.95060   8.95060      1.00  2.269254  2.806469
   8.95049   8.95049      1.00  2.269514  2.802769
   8.95037   8.95037      1.00  2.271424  2.804729
   8.95026   8.95026      1.00  2.275704  2.807629
   8.95013   8.95013      1.00  2.274264  2.804169
   8.95001   8.95001      1.00  2.261134  2.793479
   8.94990   8.94990      1.00  2.275374  2.810029
   8.94978   8.94978      1.00  2.272454  2.801059
   8.94966   8.94966      1.00  2.272854  2.803969
   8.94955   8.94955      1.00  2.271824  2.799149
   8.94943   8.94943      1.00  2.275574  2.801699
   8.94932   8.94932      1.00  2.267834  2.793549
   8.94920   8.94920      1.00  2.270314  2.794289
   8.94909   8.94909      1.00  2.270214  2.791139
   8.94898   8.94898      1.00  2.268614  2.790689
   8.94887   8.94887      1.00  2.274054  2.793879
   8.94876   8.94876      1.00  2.270164  2.793229
   8.94865   8.94865      1.00  2.271954  2.793479
   8.94854   8.94854      1.00  2.265474  2.779799
   8.94843   8.94843      1.00  2.267364  2.777629
   8.94832   8.94832      1.00  2.269054  2.787639
   8.94820   8.94820      1.00  2.264034  2.776289
   8.94810   8.94810      1.00  2.264414  2.774749
   8.94799   8.94799      1.00  2.263004  2.776169
   8.94788   8.94788      1.00  2.263084  2.767589
   8.94776   8.94776      1.00  2.266584  2.771629
   8.94765   8.94765      1.00  2.269904  2.775269
   8.94755   8.94755      1.00  2.269104  2.773419
   8.94743   8.94743      1.00  2.267614  2.769229
   8.94732   8.94732      1.00  2.265574  2.763419
   8.94722   8.94722      1.00  2.262644  2.760249
   8.94711   8.94711      1.00  2.266504  2.765059
   8.94700   8.94700      1.00  2.251464  2.742989
   8.94689   8.94689      1.00  2.261794  2.748219
   8.94678   8.94678      1.00  2.262764  2.754859
   8.94668   8.94668      1.00  2.263064  2.753759
   8.94657   8.94657      1.00  2.263174  2.750049
   8.94646   8.94646      1.00  2.267034  2.754539
   8.94636   8.94636      1.00  2.268164  2.753579
   8.94626   8.94626      1.00  2.266134  2.745999
   8.94615   8.94615      1.00  2.261154  2.742329
   8.94604   8.94604      1.00  2.260764  2.737489
   8.94594   8.94594      1.00  2.259224  2.741919
   8.94584   8.94584      1.00  2.260644  2.731139
   8.94574   8.94574      1.00  2.258304  2.729479
   8.94563   8.94563      1.00  2.256694  2.725989
   8.94553   8.94553      1.00  2.243864  2.704469
   8.94543   8.94543      1.00  2.261764  2.727419
   8.94532   8.94532      1.00  2.266144  2.728999
   8.94521   8.94521      1.00  2.265004  2.720069
   8.94512   8.94512      1.00  2.261464  2.714779
   8.94502   8.94502      1.00  2.260734  2.710309
   8.94491   8.94491      1.00  2.254704  2.699599
   8.94480   8.94480      1.00  2.252744  2.698909
   8.94470   8.94470      1.00  2.258264  2.700559
   8.94459   8.94459      1.00  2.257124  2.691979
   8.94448   8.94448      1.00  2.258504  2.690919
   8.94437   8.94437      1.00  2.257044  2.691809
   8.94426   8.94426      1.00  2.257684  2.691649
   8.94415   8.94415      1.00  2.256894  2.686499
   8.94404   8.94404      1.00  2.244724  2.669929
   8.94392   8.94392      1.00  2.261334  2.689589
   8.94381   8.94381      1.00  2.253004  2.670079
   8.94370   8.94370      1.00  2.252024  2.665489
   8.94358   8.94358      1.00  2.245854  2.657509
   8.94346   8.94346      1.00  2.250404  2.653049
   8.94335   8.94335      1.00  2.251914  2.658609
   8.94323   8.94323      1.00  2.258064  2.650199
   8.94311   8.94311      1.00  2.257544  2.640149
   8.94299   8.94299      1.00  2.253914  2.634939
   8.94288   8.94288      1.00  2.253644  2.628069
   8.94277   8.94277      1.00  2.250214  2.618109
   8.94265   8.94265      1.00  2.248834  2.619309
   8.94253   8.94253      1.00  2.247284  2.603239
   8.94243   8.94243      1.00  2.241114  2.592619
   8.94232   8.94232      1.00  2.246494  2.595659
   8.94220   8.94220      1.00  2.251834  2.593929
   8.94209   8.94209      1.00  2.251184  2.583689
   8.94199   8.94199      1.00  2.252584  2.579579
   8.94188   8.94188      1.00  2.251474  2.570809
   8.94176   8.94176      1.00  2.253414  2.565909
   8.94165   8.94165      1.00  2.251904  2.564059
   8.94155   8.94155      1.00  2.250134  2.548999
   8.94144   8.94144      1.00  2.251114  2.545329
   8.94133   8.94133      1.00  2.246804  2.523199
   8.94121   8.94121      1.00  2.242794  2.504829
   8.94110   8.94110      1.00  2.250644  2.495139
   8.94099   8.94099      1.00  2.243084  2.482349
   8.94087   8.94087      1.00  2.234144  2.459769
   8.94075   8.94075      1.00  2.250504  2.460019
   8.94064   8.94064      1.00  2.256244  2.450579
   8.94053   8.94053      1.00  2.253834  2.434899
   8.94041   8.94041      1.00  2.249774  2.411199
   8.94029   8.94029      1.00  2.248464  2.391969
   8.94017   8.94017      1.00  2.243624  2.373619
   8.94006   8.94006      1.00  2.245124  2.352319
   8.93994   8.93994      1.00  2.243394  2.331899
   8.93981   8.93981      1.00  2.245674  2.311419
   8.93970   8.93970      1.00  2.244514  2.290259
   8.93959   8.93959      1.00  2.251404  2.274729
   8.93948   8.93948      1.00  2.249344  2.250759
   8.93936   8.93936      1.00  2.249184  2.229289
   8.93925   8.93925      1.00  2.235204  2.189579
   8.93913   8.93913      1.00  2.249434  2.175309
   8.93902   8.93902      1.00  2.246114  2.148259
   8.93890   8.93890      1.00  2.244054  2.116819
   8.93879   8.93879      1.00  2.251194  2.080259
   8.93869   8.93869      1.00  2.241784  2.043489
   8.93857   8.93857      1.00  2.246844  2.010919
   8.93846   8.93846      1.00  2.246824  1.972139
   8.93836   8.93836      1.00  2.250024  1.936569
   8.93825   8.93825      1.00  2.250044  1.903099
   8.93813   8.93813      1.00  2.251254  1.862279
   8.93802   8.93802      1.00  2.246144  1.817399
   8.93791   8.93791      1.00  2.243424  1.781339
   8.93780   8.93780      1.00  2.245304  1.741879
   8.93769   8.93769      1.00  2.241114  1.701589
   8.93758   8.93758      1.00  2.229494  1.647599
   8.93747   8.93747      1.00  2.243854  1.619379
   8.93737   8.93737      1.00  2.248704  1.582449
   8.93725   8.93725      1.00  2.247934  1.540569
   8.93714   8.93714      1.00  2.251474  1.504999
   8.93703   8.93703      1.00  2.249024  1.460669
   8.93693   8.93693      1.00  2.247684  1.412989
   8.93681   8.93681      1.00  2.246754  1.384529
   8.93671   8.93671      1.00  2.246514  1.341729
   8.93660   8.93660      1.00  2.245414  1.299759
   8.93650   8.93650      1.00  2.244584  1.260199
   8.93639   8.93639      1.00  2.243414  1.226849
   8.93628   8.93628      1.00  2.245204  1.189639
   8.93618   8.93618      1.00  2.244194  1.152979
   8.93609   8.93609      1.00  2.236284  1.113399
   8.93598   8.93598      1.00  2.246714  1.088409
   8.93587   8.93587      1.00  2.254124  1.053429
   8.93577   8.93577      1.00  2.248344  1.019539
   8.93567   8.93567      1.00  2.250464   .988109
   8.93556   8.93556      1.00  2.241974   .953879
   8.93546   8.93546      1.00  2.242834   .919929
   8.93536   8.93536      1.00  2.243764   .896849
   8.93526   8.93526      1.00  2.241724   .866039
   8.93516   8.93516      1.00  2.245434   .842969
   8.93505   8.93505      1.00  2.248064   .819119
   8.93495   8.93495      1.00  2.252174   .791409
   8.93484   8.93484      1.00  2.249774   .764749
   8.93473   8.93473      1.00  2.237074   .739859
   8.93462   8.93462      1.00  2.246354   .713969
   8.93451   8.93451      1.00  2.247694   .695509
   8.93440   8.93440      1.00  2.247344   .670399
   8.93429   8.93429      1.00  2.245934   .648159
   8.93418   8.93418      1.00  2.246364   .624699
   8.93407   8.93407      1.00  2.246744   .605489
   8.93395   8.93395      1.00  2.250304   .588159
   8.93383   8.93383      1.00  2.250164   .568749
   8.93371   8.93371      1.00  2.251034   .547919
   8.93361   8.93361      1.00  2.250604   .529749
   8.93350   8.93350      1.00  2.248684   .513929
   8.93338   8.93338      1.00  2.247264   .494359
   8.93326   8.93326      1.00  2.245514   .476949
   8.93314   8.93314      1.00  2.235694   .462719
   8.93303   8.93303      1.00  2.242824   .450099
   8.93291   8.93291      1.00  2.246114   .436159
   8.93280   8.93280      1.00  2.249184   .421769
   8.93269   8.93269      1.00  2.251734   .409719
   8.93258   8.93258      1.00  2.250764   .399649
   8.93246   8.93246      1.00  2.248404   .388519
   8.93234   8.93234      1.00  2.250744   .377759
   8.93223   8.93223      1.00  2.249094   .369669
   8.93213   8.93213      1.00  2.243324   .359709
   8.93201   8.93201      1.00  2.242854   .351259
   8.93190   8.93190      1.00  2.246064   .344399
   8.93179   8.93179      1.00  2.246014   .337289
   8.93168   8.93168      1.00  2.234324   .331239
   8.93157   8.93157      1.00  2.243674   .328469
   8.93146   8.93146      1.00  2.243174   .323949
   8.93135   8.93135      1.00  2.253804   .322109
   8.93124   8.93124      1.00  2.249884   .318839
   8.93112   8.93112      1.00  2.248204   .316939
   8.93100   8.93100      1.00  2.244744   .313709
   8.93089   8.93089      1.00  2.244454   .311309
   8.93079   8.93079      1.00  2.243714   .309669
   8.93066   8.93066      1.00  2.239214   .308259
   8.93054   8.93054      1.00  2.241144   .309049
   8.93043   8.93043      1.00  2.244314   .310729
   8.93031   8.93031      1.00  2.247044   .309129
   8.93019   8.93019      1.00  2.249644   .310529
   8.93007   8.93007      1.00  2.239474   .309579
   8.92996   8.92996      1.00  2.243794   .310689
   8.92984   8.92984      1.00  2.245994   .310999
   8.92972   8.92972      1.00  2.240104   .310679
   8.92960   8.92960      1.00  2.240714   .311919
   8.92949   8.92949      1.00  2.242064   .312339
   8.92938   8.92938      1.00  2.244244   .316129
   8.92926   8.92926      1.00  2.245964   .316569
   8.92915   8.92915      1.00  2.242544   .317579
   8.92904   8.92904      1.00  2.245574   .318889
   8.92893   8.92893      1.00  2.245794   .319049
   8.92881   8.92881      1.00  2.244784   .320779
   8.92869   8.92869      1.00  2.249804   .322819
   8.92858   8.92858      1.00  2.250864   .324269
   8.92848   8.92848      1.00  2.229294   .322889
   8.92837   8.92837      1.00  2.244174   .328059
   8.92825   8.92825      1.00  2.243584   .327019
   8.92815   8.92815      1.00  2.241884   .327439
   8.92805   8.92805      1.00  2.250474   .329009
   8.92793   8.92793      1.00  2.248664   .330869
   8.92781   8.92781      1.00  2.250144   .332079
   8.92770   8.92770      1.00  2.249974   .334609
   8.92759   8.92759      1.00  2.249094   .335699
   8.92748   8.92748      1.00  2.250864   .333939
   8.92737   8.92737      1.00  2.247924   .333759
   8.92726   8.92726      1.00  2.251354   .337489
   8.92716   8.92716      1.00  2.244324   .338979
   8.92704   8.92704      1.00  2.228994   .333829
   8.92693   8.92693      1.00  2.247674   .337579
   8.92683   8.92683      1.00  2.251954   .338149
   8.92673   8.92673      1.00  2.253204   .340489
   8.92661   8.92661      1.00  2.254244   .341599
   8.92650   8.92650      1.00  2.254044   .344329
   8.92640   8.92640      1.00  2.250514   .345259
   8.92630   8.92630      1.00  2.255824   .343929
   8.92619   8.92619      1.00  2.252824   .343869
   8.92609   8.92609      1.00  2.245664   .345279
   8.92599   8.92599      1.00  2.249804   .345629
   8.92589   8.92589      1.00  2.251454   .347109
   8.92578   8.92578      1.00  2.249844   .346989
   8.92567   8.92567      1.00  2.238754   .347509
   8.92557   8.92557      1.00  2.258654   .351099
   8.92547   8.92547      1.00  2.253754   .351649
   8.92537   8.92537      1.00  2.255084   .352659
   8.92526   8.92526      1.00  2.251254   .350319
   8.92516   8.92516      1.00  2.249644   .353249
   8.92506   8.92506      1.00  2.250194   .352989
   8.92495   8.92495      1.00  2.253314   .353909
   8.92484   8.92484      1.00  2.251304   .353269
   8.92474   8.92474      1.00  2.248614   .356349
   8.92463   8.92463      1.00  2.255084   .359509
   8.92452   8.92452      1.00  2.256654   .359389
   8.92441   8.92441      1.00  2.251224   .361129
   8.92430   8.92430      1.00  2.257664   .362359
   8.92419   8.92419      1.00  2.242774   .358149
   8.92408   8.92408      1.00  2.254574   .361059
   8.92396   8.92396      1.00  2.252784   .360459
   8.92385   8.92385      1.00  2.254584   .364769
   8.92374   8.92374      1.00  2.252914   .362009
   8.92361   8.92361      1.00  2.252554   .366119
   8.92349   8.92349      1.00  2.255314   .369159
   8.92339   8.92339      1.00  2.250254   .369089
   8.92327   8.92327      1.00  2.255104   .370339
   8.92315   8.92315      1.00  2.255224   .371489
   8.92303   8.92303      1.00  2.257354   .373459
   8.92293   8.92293      1.00  2.255334   .374579
   8.92281   8.92281      1.00  2.255044   .374199
   8.92269   8.92269      1.00  2.252334   .373509
   8.92257   8.92257      1.00  2.231074   .370089
   8.92247   8.92247      1.00  2.249154   .376289
   8.92236   8.92236      1.00  2.254754   .379449
   8.92224   8.92224      1.00  2.254134   .380919
   8.92212   8.92212      1.00  2.257774   .383029
   8.92201   8.92201      1.00  2.256814   .384479
   8.92191   8.92191      1.00  2.257684   .383559
   8.92180   8.92180      1.00  2.252814   .385579
   8.92169   8.92169      1.00  2.256764   .387819
   8.92158   8.92158      1.00  2.251364   .387529
   8.92147   8.92147      1.00  2.252674   .389579
   8.92136   8.92136      1.00  2.253744   .389279
   8.92124   8.92124      1.00  2.251594   .391239
   8.92113   8.92113      1.00  2.249944   .392949
   8.92102   8.92102      1.00  2.243854   .389229
   8.92090   8.92090      1.00  2.257284   .392469
   8.92079   8.92079      1.00  2.254614   .395739
   8.92067   8.92067      1.00  2.254734   .396269
   8.92056   8.92056      1.00  2.256704   .400349
   8.92044   8.92044      1.00  2.252794   .399359
   8.92033   8.92033      1.00  2.254174   .402149
   8.92021   8.92021      1.00  2.251924   .404009
   8.92009   8.92009      1.00  2.250054   .404389
   8.91997   8.91997      1.00  2.250424   .404239
   8.91985   8.91985      1.00  2.255214   .407869
   8.91973   8.91973      1.00  2.256844   .408909
   8.91962   8.91962      1.00  2.258744   .413439
   8.91950   8.91950      1.00  2.251764   .411669
   8.91939   8.91939      1.00  2.248534   .409429
   8.91928   8.91928      1.00  2.250764   .411969
   8.91917   8.91917      1.00  2.254304   .414449
   8.91905   8.91905      1.00  2.255494   .418819
   8.91894   8.91894      1.00  2.251274   .431009
   8.91883   8.91883      1.00  2.253374   .434749
   8.91871   8.91871      1.00  2.251334   .422229
   8.91860   8.91860      1.00  2.250494   .419059
   8.91849   8.91849      1.00  2.254794   .417359
   8.91838   8.91838      1.00  2.258114   .417549
   8.91827   8.91827      1.00  2.254314   .420509
   8.91816   8.91816      1.00  2.252594   .420429
   8.91805   8.91805      1.00  2.255454   .419549
   8.91794   8.91794      1.00  2.247984   .417929
   8.91784   8.91784      1.00  2.238984   .416519
   8.91773   8.91773      1.00  2.249434   .416089
   8.91761   8.91761      1.00  2.252714   .417219
   8.91750   8.91750      1.00  2.254074   .415989
   8.91740   8.91740      1.00  2.255634   .413199
   8.91728   8.91728      1.00  2.257904   .412289
   8.91717   8.91717      1.00  2.253244   .411409
   8.91707   8.91707      1.00  2.254824   .411549
   8.91696   8.91696      1.00  2.249404   .408819
   8.91685   8.91685      1.00  2.248094   .407149
   8.91673   8.91673      1.00  2.248834   .407909
   8.91663   8.91663      1.00  2.252444   .405779
   8.91653   8.91653      1.00  2.252804   .404489
   8.91642   8.91642      1.00  2.252414   .409729
   8.91631   8.91631      1.00  2.245434   .403139
   8.91621   8.91621      1.00  2.243624   .402369
   8.91611   8.91611      1.00  2.254534   .403529
   8.91601   8.91601      1.00  2.253204   .404609
   8.91590   8.91590      1.00  2.253824   .402179
   8.91580   8.91580      1.00  2.250694   .397669
   8.91570   8.91570      1.00  2.250054   .396549
   8.91559   8.91559      1.00  2.248924   .394109
   8.91548   8.91548      1.00  2.248774   .392539
   8.91539   8.91539      1.00  2.251354   .393169
   8.91529   8.91529      1.00  2.250574   .390829
   8.91518   8.91518      1.00  2.251634   .387979
   8.91507   8.91507      1.00  2.254114   .389399
   8.91497   8.91497      1.00  2.251704   .386479
   8.91488   8.91488      1.00  2.238454   .384349
   8.91476   8.91476      1.00  2.248134   .384419
   8.91465   8.91465      1.00  2.250994   .384119
   8.91454   8.91454      1.00  2.245954   .383479
   8.91444   8.91444      1.00  2.247144   .379899
   8.91432   8.91432      1.00  2.246684   .379639
   8.91421   8.91421      1.00  2.251584   .379929
   8.91410   8.91410      1.00  2.251834   .375309
   8.91399   8.91399      1.00  2.254254   .378449
   8.91387   8.91387      1.00  2.251804   .373629
   8.91375   8.91375      1.00  2.249594   .370689
   8.91364   8.91364      1.00  2.251224   .370809
   8.91353   8.91353      1.00  2.251694   .373029
   8.91341   8.91341      1.00  2.234574   .367419
   8.91329   8.91329      1.00  2.243804   .366009
   8.91318   8.91318      1.00  2.245164   .366329
   8.91307   8.91307      1.00  2.247684   .364959
   8.91295   8.91295      1.00  2.250394   .364429
   8.91284   8.91284      1.00  2.252054   .361609
   8.91273   8.91273      1.00  2.255324   .362229
   8.91261   8.91261      1.00  2.253524   .361679
   8.91249   8.91249      1.00  2.245304   .362179
   8.91238   8.91238      1.00  2.244524   .360009
   8.91228   8.91228      1.00  2.246394   .356999
   8.91216   8.91216      1.00  2.248894   .354579
   8.91205   8.91205      1.00  2.248904   .354109
   8.91194   8.91194      1.00  2.248364   .353189
   8.91183   8.91183      1.00  2.233904   .349279
   8.91173   8.91173      1.00  2.248214   .350319
   8.91161   8.91161      1.00  2.255954   .353699
   8.91150   8.91150      1.00  2.248254   .351569
   8.91139   8.91139      1.00  2.253834   .353919
   8.91128   8.91128      1.00  2.250444   .350729
   8.91117   8.91117      1.00  2.247084   .345069
   8.91105   8.91105      1.00  2.247604   .345649
   8.91095   8.91095      1.00  2.246774   .342789
   8.91083   8.91083      1.00  2.246514   .342519
   8.91071   8.91071      1.00  2.245444   .340739
   8.91059   8.91059      1.00  2.247604   .339659
   8.91049   8.91049      1.00  2.247394   .339099
   8.91037   8.91037      1.00  2.242314   .335669
   8.91024   8.91024      1.00  2.249794   .337899
   8.91013   8.91013      1.00  2.249904   .336119
   8.91002   8.91002      1.00  2.247834   .335319
   8.90990   8.90990      1.00  2.243954   .333179
   8.90977   8.90977      1.00  2.243544   .334479
   8.90965   8.90965      1.00  2.246684   .334969
   8.90954   8.90954      1.00  2.249054   .337789
   8.90943   8.90943      1.00  2.250474   .338139
   8.90932   8.90932      1.00  2.249604   .337069
   8.90920   8.90920      1.00  2.249044   .339389
   8.90909   8.90909      1.00  2.250024   .332459
   8.90899   8.90899      1.00  2.251024   .332569
   8.90887   8.90887      1.00  2.250654   .329429
   8.90875   8.90875      1.00  2.250314   .328499
   8.90865   8.90865      1.00  2.241564   .326529
   8.90855   8.90855      1.00  2.239004   .326269
   8.90843   8.90843      1.00  2.245434   .329849
   8.90832   8.90832      1.00  2.249064   .328219
   8.90822   8.90822      1.00  2.246724   .328419
   8.90811   8.90811      1.00  2.248424   .330519
   8.90799   8.90799      1.00  2.251504   .329349
   8.90788   8.90788      1.00  2.247014   .329179
   8.90777   8.90777      1.00  2.248844   .329849
   8.90766   8.90766      1.00  2.248284   .331419
   8.90755   8.90755      1.00  2.242264   .331079
   8.90743   8.90743      1.00  2.243554   .332279
   8.90733   8.90733      1.00  2.241224   .335339
   8.90722   8.90722      1.00  2.244684   .337589
   8.90711   8.90711      1.00  2.233174   .334929
   8.90700   8.90700      1.00  2.246304   .338839
   8.90689   8.90689      1.00  2.249644   .338949
   8.90679   8.90679      1.00  2.246074   .339969
   8.90668   8.90668      1.00  2.244984   .338419
   8.90656   8.90656      1.00  2.245704   .338019
   8.90646   8.90646      1.00  2.243954   .340139
   8.90636   8.90636      1.00  2.244384   .339919
   8.90626   8.90626      1.00  2.244234   .341469
   8.90615   8.90615      1.00  2.237604   .344329
   8.90605   8.90605      1.00  2.240904   .346499
   8.90595   8.90595      1.00  2.245754   .343999
   8.90584   8.90584      1.00  2.241444   .345409
   8.90574   8.90574      1.00  2.233924   .346449
   8.90564   8.90564      1.00  2.242704   .347639
   8.90553   8.90553      1.00  2.245874   .347379
   8.90543   8.90543      1.00  2.241254   .347559
   8.90532   8.90532      1.00  2.240744   .348429
   8.90522   8.90522      1.00  2.240784   .349579
   8.90512   8.90512      1.00  2.240564   .350889
   8.90502   8.90502      1.00  2.243124   .352099
   8.90491   8.90491      1.00  2.240144   .350989
   8.90481   8.90481      1.00  2.241624   .349339
   8.90470   8.90470      1.00  2.244124   .351489
   8.90458   8.90458      1.00  2.248474   .353719
   8.90448   8.90448      1.00  2.242724   .353149
   8.90438   8.90438      1.00  2.238104   .352189
   8.90427   8.90427      1.00  2.225724   .351869
   8.90415   8.90415      1.00  2.236324   .354699
   8.90403   8.90403      1.00  2.237094   .356449
   8.90393   8.90393      1.00  2.242354   .356219
   8.90382   8.90382      1.00  2.236684   .357309
   8.90369   8.90369      1.00  2.239874   .360109
   8.90357   8.90357      1.00  2.241874   .362759
   8.90345   8.90345      1.00  2.238374   .362399
   8.90334   8.90334      1.00  2.240884   .363259
   8.90323   8.90323      1.00  2.241724   .363579
   8.90311   8.90311      1.00  2.240804   .361419
   8.90300   8.90300      1.00  2.236774   .361259
   8.90288   8.90288      1.00  2.235164   .361899
   8.90277   8.90277      1.00  2.233944   .361469
   8.90265   8.90265      1.00  2.221014   .358259
   8.90254   8.90254      1.00  2.241624   .362389
   8.90243   8.90243      1.00  2.239974   .362809
   8.90232   8.90232      1.00  2.238344   .363569
   8.90220   8.90220      1.00  2.239944   .363739
   8.90209   8.90209      1.00  2.242994   .364069
   8.90199   8.90199      1.00  2.240454   .367039
   8.90187   8.90187      1.00  2.235804   .367649
   8.90176   8.90176      1.00  2.236034   .369619
   8.90166   8.90166      1.00  2.231684   .367239
   8.90155   8.90155      1.00  2.232564   .371099
   8.90143   8.90143      1.00  2.233964   .375359
   8.90132   8.90132      1.00  2.236864   .372029
   8.90121   8.90121      1.00  2.234724   .372889
   8.90110   8.90110      1.00  2.234374   .371929
   8.90098   8.90098      1.00  2.239934   .372659
   8.90086   8.90086      1.00  2.232374   .369579
   8.90075   8.90075      1.00  2.237604   .371509
   8.90064   8.90064      1.00  2.238254   .372479
   8.90052   8.90052      1.00  2.229214   .370709
   8.90040   8.90040      1.00  2.229694   .372459
   8.90028   8.90028      1.00  2.233384   .372479
   8.90017   8.90017      1.00  2.234334   .371679
   8.90005   8.90005      1.00  2.234634   .370569
   8.89992   8.89992      1.00  2.237624   .368979
   8.89981   8.89981      1.00  2.235954   .368169
   8.89970   8.89970      1.00  2.235414   .368609
   8.89959   8.89959      1.00  2.233414   .368249
   8.89947   8.89947      1.00  2.216054   .367509
   8.89935   8.89935      1.00  2.229084   .368519
   8.89924   8.89924      1.00  2.234404   .371109
   8.89913   8.89913      1.00  2.234824   .375789
   8.89901   8.89901      1.00  2.230414   .375079
   8.89890   8.89890      1.00  2.232744   .376889
   8.89879   8.89879      1.00  2.235854   .372949
   8.89868   8.89868      1.00  2.234824   .372289
   8.89857   8.89857      1.00  2.238114   .372839
   8.89847   8.89847      1.00  2.235404   .371269
   8.89836   8.89836      1.00  2.233064   .371779
   8.89825   8.89825      1.00  2.234464   .374769
   8.89813   8.89813      1.00  2.235714   .373029
   8.89803   8.89803      1.00  2.229554   .373789
   8.89791   8.89791      1.00  2.216194   .375269
   8.89780   8.89780      1.00  2.232274   .382419
   8.89769   8.89769      1.00  2.233924   .378879
   8.89758   8.89758      1.00  2.236704   .377119
   8.89748   8.89748      1.00  2.239244   .378489
   8.89736   8.89736      1.00  2.236634   .377759
   8.89725   8.89725      1.00  2.236664   .376019
   8.89714   8.89714      1.00  2.234654   .374759
   8.89704   8.89704      1.00  2.230154   .374709
   8.89693   8.89693      1.00  2.230014   .372659
   8.89682   8.89682      1.00  2.234464   .375659
   8.89671   8.89671      1.00  2.236854   .375599
   8.89660   8.89660      1.00  2.235584   .374019
   8.89649   8.89649      1.00  2.232004   .375199
   8.89639   8.89639      1.00  2.233284   .375909
   8.89629   8.89629      1.00  2.238564   .375539
   8.89619   8.89619      1.00  2.238084   .376119
   8.89608   8.89608      1.00  2.234994   .380049
   8.89598   8.89598      1.00  2.229724   .382709
   8.89587   8.89587      1.00  2.236194   .380639
   8.89577   8.89577      1.00  2.233994   .380929
   8.89567   8.89567      1.00  2.231884   .378499
   8.89556   8.89556      1.00  2.230524   .376399
   8.89546   8.89546      1.00  2.238294   .376439
   8.89537   8.89537      1.00  2.238984   .377189
   8.89526   8.89526      1.00  2.238844   .376759
   8.89515   8.89515      1.00  2.235974   .378189
   8.89505   8.89505      1.00  2.221824   .377059
   8.89495   8.89495      1.00  2.232604   .380069
   8.89484   8.89484      1.00  2.231894   .382079
   8.89473   8.89473      1.00  2.229654   .380759
   8.89463   8.89463      1.00  2.230844   .384219
   8.89452   8.89452      1.00  2.238734   .378109
   8.89441   8.89441      1.00  2.238034   .380199
   8.89430   8.89430      1.00  2.238674   .377779
   8.89419   8.89419      1.00  2.234414   .375889
   8.89407   8.89407      1.00  2.234684   .374189
   8.89396   8.89396      1.00  2.235054   .375869
   8.89384   8.89384      1.00  2.235994   .374369
   8.89373   8.89373      1.00  2.234314   .377309
   8.89362   8.89362      1.00  2.230094   .375609
   8.89349   8.89349      1.00  2.222534   .376259
   8.89338   8.89338      1.00  2.227664   .373929
   8.89327   8.89327      1.00  2.230244   .375629
   8.89316   8.89316      1.00  2.234824   .378689
   8.89304   8.89304      1.00  2.238854   .377639
   8.89292   8.89292      1.00  2.237154   .380709
   8.89281   8.89281      1.00  2.235934   .379119
   8.89270   8.89270      1.00  2.231134   .378609
   8.89258   8.89258      1.00  2.231884   .378079
   8.89246   8.89246      1.00  2.230754   .376559
   8.89236   8.89236      1.00  2.228694   .376659
   8.89225   8.89225      1.00  2.233594   .378749
   8.89213   8.89213      1.00  2.228884   .378029
   8.89202   8.89202      1.00  2.221604   .373909
   8.89192   8.89192      1.00  2.231894   .376469
   8.89181   8.89181      1.00  2.237344   .380789
   8.89169   8.89169      1.00  2.233864   .377979
   8.89158   8.89158      1.00  2.234794   .377749
   8.89148   8.89148      1.00  2.233064   .377559
   8.89137   8.89137      1.00  2.227024   .377659
   8.89125   8.89125      1.00  2.229224   .377799
   8.89113   8.89113      1.00  2.232764   .379869
   8.89102   8.89102      1.00  2.229034   .380969
   8.89092   8.89092      1.00  2.232394   .381489
   8.89080   8.89080      1.00  2.229094   .378739
   8.89068   8.89068      1.00  2.238854   .379929
   8.89057   8.89057      1.00  2.233654   .377479
   8.89046   8.89046      1.00  2.223854   .377449
   8.89034   8.89034      1.00  2.231144   .378049
   8.89022   8.89022      1.00  2.231824   .380769
   8.89010   8.89010      1.00  2.230204   .377899
   8.88998   8.88998      1.00  2.228234   .379309
   8.88986   8.88986      1.00  2.231514   .381719
   8.88974   8.88974      1.00  2.231264   .382209
   8.88963   8.88963      1.00  2.234974   .380779
   8.88951   8.88951      1.00  2.233624   .384709
   8.88940   8.88940      1.00  2.230204   .381059
   8.88929   8.88929      1.00  2.236404   .385189
   8.88918   8.88918      1.00  2.237724   .383849
   8.88906   8.88906      1.00  2.233094   .381349
   8.88894   8.88894      1.00  2.231054   .380459
   8.88884   8.88884      1.00  2.214374   .376569
   8.88873   8.88873      1.00  2.225724   .380829
   8.88862   8.88862      1.00  2.233334   .382459
   8.88850   8.88850      1.00  2.236274   .379819
   8.88839   8.88839      1.00  2.234704   .380809
   8.88829   8.88829      1.00  2.238344   .381129
   8.88818   8.88818      1.00  2.236894   .381659
   8.88806   8.88806      1.00  2.230484   .381169
   8.88795   8.88795      1.00  2.235114   .381759
   8.88784   8.88784      1.00  2.233564   .383899
   8.88773   8.88773      1.00  2.234624   .383829
   8.88762   8.88762      1.00  2.232054   .383249
   8.88751   8.88751      1.00  2.225224   .382699
   8.88740   8.88740      1.00  2.234484   .382219
   8.88730   8.88730      1.00  2.219254   .379849
   8.88719   8.88719      1.00  2.236984   .385369
   8.88707   8.88707      1.00  2.238644   .384269
   8.88697   8.88697      1.00  2.235114   .383889
   8.88686   8.88686      1.00  2.234774   .382529
   8.88675   8.88675      1.00  2.229024   .384379
   8.88664   8.88664      1.00  2.235304   .383779
   8.88653   8.88653      1.00  2.231634   .384639
   8.88643   8.88643      1.00  2.234584   .384449
   8.88633   8.88633      1.00  2.232744   .383849
   8.88622   8.88622      1.00  2.232224   .385059
   8.88612   8.88612      1.00  2.233294   .384739
   8.88602   8.88602      1.00  2.237314   .383039
   8.88591   8.88591      1.00  2.234604   .383529
   8.88581   8.88581      1.00  2.221164   .381179
   8.88571   8.88571      1.00  2.234974   .384469
   8.88561   8.88561      1.00  2.235124   .385329
   8.88550   8.88550      1.00  2.230714   .386569
   8.88539   8.88539      1.00  2.231704   .386279
   8.88529   8.88529      1.00  2.233314   .386049
   8.88519   8.88519      1.00  2.231364   .385139
   8.88509   8.88509      1.00  2.229554   .385799
   8.88498   8.88498      1.00  2.236894   .386459
   8.88488   8.88488      1.00  2.237844   .384449
   8.88478   8.88478      1.00  2.236034   .385629
   8.88466   8.88466      1.00  2.232594   .385439
   8.88455   8.88455      1.00  2.230934   .384919
   8.88445   8.88445      1.00  2.229984   .383619
   8.88434   8.88434      1.00  2.231284   .385279
   8.88423   8.88423      1.00  2.219694   .380829
   8.88412   8.88412      1.00  2.232114   .383099
   8.88401   8.88401      1.00  2.233544   .384489
   8.88390   8.88390      1.00  2.238654   .384359
   8.88378   8.88378      1.00  2.235774   .385679
   8.88366   8.88366      1.00  2.234654   .385239
   8.88355   8.88355      1.00  2.233264   .383959
   8.88343   8.88343      1.00  2.236164   .385039
   8.88331   8.88331      1.00  2.233244   .385199
   8.88320   8.88320      1.00  2.231354   .383879
   8.88309   8.88309      1.00  2.230664   .383609
   8.88298   8.88298      1.00  2.230884   .384639
   8.88286   8.88286      1.00  2.232074   .381679
   8.88275   8.88275      1.00  2.218324   .380569
   8.88264   8.88264      1.00  2.231354   .381749
   8.88253   8.88253      1.00  2.231014   .383089
   8.88241   8.88241      1.00  2.239864   .382189
   8.88229   8.88229      1.00  2.233994   .381849
   8.88219   8.88219      1.00  2.231414   .381169
   8.88208   8.88208      1.00  2.229744   .381199
   8.88197   8.88197      1.00  2.230514   .382869
   8.88186   8.88186      1.00  2.227204   .382759
   8.88176   8.88176      1.00  2.230014   .380919
   8.88165   8.88165      1.00  2.232244   .383139
   8.88154   8.88154      1.00  2.229454   .381109
   8.88142   8.88142      1.00  2.234634   .380249
   8.88132   8.88132      1.00  2.232144   .378829
   8.88121   8.88121      1.00  2.220314   .378839
   8.88109   8.88109      1.00  2.230404   .380269
   8.88098   8.88098      1.00  2.233974   .380029
   8.88087   8.88087      1.00  2.229484   .378129
   8.88076   8.88076      1.00  2.227514   .381669
   8.88064   8.88064      1.00  2.226234   .379859
   8.88052   8.88052      1.00  2.228354   .377089
   8.88041   8.88041      1.00  2.227894   .378759
   8.88029   8.88029      1.00  2.228084   .378879
   8.88017   8.88017      1.00  2.234004   .379469
   8.88005   8.88005      1.00  2.231264   .376979
   8.87993   8.87993      1.00  2.231664   .377159
   8.87982   8.87982      1.00  2.228114   .379029
   8.87970   8.87970      1.00  2.211254   .376819
   8.87959   8.87959      1.00  2.220724   .378819
   8.87948   8.87948      1.00  2.222194   .375539
   8.87936   8.87936      1.00  2.227634   .376419
   8.87925   8.87925      1.00  2.227084   .376689
   8.87913   8.87913      1.00  2.229764   .378739
   8.87902   8.87902      1.00  2.226134   .375599
   8.87891   8.87891      1.00  2.227314   .373179
   8.87880   8.87880      1.00  2.223724   .375219
   8.87868   8.87868      1.00  2.219804   .373529
   8.87857   8.87857      1.00  2.223394   .376189
   8.87847   8.87847      1.00  2.220894   .374769
   8.87835   8.87835      1.00  2.220494   .375009
   8.87825   8.87825      1.00  2.216934   .373609
   8.87814   8.87814      1.00  2.211984   .372919
   8.87803   8.87803      1.00  2.218414   .371509
   8.87791   8.87791      1.00  2.224494   .373029
   8.87780   8.87780      1.00  2.226334   .375059
   8.87769   8.87769      1.00  2.220474   .373719
   8.87759   8.87759      1.00  2.226094   .375939
   8.87748   8.87748      1.00  2.220984   .375879
   8.87736   8.87736      1.00  2.217944   .373499
   8.87725   8.87725      1.00  2.211924   .371129
   8.87715   8.87715      1.00  2.221444   .372989
   8.87704   8.87704      1.00  2.215374   .374299
   8.87692   8.87692      1.00  2.213034   .370559
   8.87682   8.87682      1.00  2.221384   .369549
   8.87671   8.87671      1.00  2.219724   .371899
   8.87660   8.87660      1.00  2.208894   .370549
   8.87649   8.87649      1.00  2.216534   .372749
   8.87639   8.87639      1.00  2.214974   .371339
   8.87629   8.87629      1.00  2.215584   .373479
   8.87618   8.87618      1.00  2.215624   .373099
   8.87607   8.87607      1.00  2.214754   .372859
   8.87598   8.87598      1.00  2.211304   .370999
   8.87587   8.87587      1.00  2.214554   .371429
   8.87577   8.87577      1.00  2.212484   .369839
   8.87566   8.87566      1.00  2.214344   .373769
   8.87556   8.87556      1.00  2.212784   .373489
   8.87546   8.87546      1.00  2.218644   .375509
   8.87536   8.87536      1.00  2.216454   .376279
   8.87525   8.87525      1.00  2.211904   .372389
   8.87515   8.87515      1.00  2.196074   .370009
   8.87505   8.87505      1.00  2.204864   .375399
   8.87495   8.87495      1.00  2.205774   .371729
   8.87483   8.87483      1.00  2.208624   .373519
   8.87473   8.87473      1.00  2.210784   .372119
   8.87462   8.87462      1.00  2.213154   .372929
   8.87451   8.87451      1.00  2.214584   .373769
   8.87440   8.87440      1.00  2.209744   .372509
   8.87429   8.87429      1.00  2.207874   .373579
   8.87418   8.87418      1.00  2.209354   .374619
   8.87406   8.87406      1.00  2.207824   .378449
   8.87395   8.87395      1.00  2.204034   .374869
   8.87384   8.87384      1.00  2.205514   .374089
   8.87372   8.87372      1.00  2.192384   .371909
   8.87360   8.87360      1.00  2.200354   .373299
   8.87348   8.87348      1.00  2.207834   .374789
   8.87337   8.87337      1.00  2.209064   .374079
   8.87325   8.87325      1.00  2.207904   .375809
   8.87314   8.87314      1.00  2.203874   .372959
   8.87302   8.87302      1.00  2.207694   .375299
   8.87291   8.87291      1.00  2.208064   .375439
   8.87280   8.87280      1.00  2.199954   .377159
   8.87268   8.87268      1.00  2.203814   .376549
   8.87257   8.87257      1.00  2.196754   .374609
   8.87245   8.87245      1.00  2.194804   .373079
   8.87234   8.87234      1.00  2.202774   .375449
   8.87222   8.87222      1.00  2.203794   .376689
   8.87211   8.87211      1.00  2.188814   .371649
   8.87201   8.87201      1.00  2.206444   .375549
   8.87190   8.87190      1.00  2.206594   .377969
   8.87179   8.87179      1.00  2.198284   .374999
   8.87168   8.87168      1.00  2.197404   .374049
   8.87157   8.87157      1.00  2.201454   .375119
   8.87146   8.87146      1.00  2.197294   .375709
   8.87134   8.87134      1.00  2.196674   .377989
   8.87123   8.87123      1.00  2.201384   .382519
   8.87112   8.87112      1.00  2.197244   .379259
   8.87101   8.87101      1.00  2.204244   .385219
   8.87089   8.87089      1.00  2.204714   .380529
   8.87078   8.87078      1.00  2.198814   .379499
   8.87067   8.87067      1.00  2.193264   .377789
   8.87055   8.87055      1.00  2.200454   .377059
   8.87043   8.87043      1.00  2.195394   .376849
   8.87031   8.87031      1.00  2.197934   .376059
   8.87020   8.87020      1.00  2.196284   .379739
   8.87008   8.87008      1.00  2.194634   .378679
   8.86995   8.86995      1.00  2.195964   .381299
   8.86983   8.86983      1.00  2.201254   .382619
   8.86972   8.86972      1.00  2.200984   .381519
   8.86961   8.86961      1.00  2.207174   .384309
   8.86949   8.86949      1.00  2.203114   .381969
   8.86937   8.86937      1.00  2.195944   .381859
   8.86926   8.86926      1.00  2.197544   .383969
   8.86915   8.86915      1.00  2.198334   .382319
   8.86903   8.86903      1.00  2.190584   .379239
   8.86892   8.86892      1.00  2.192504   .381479
   8.86881   8.86881      1.00  2.203894   .382459
   8.86871   8.86871      1.00  2.201014   .384179
   8.86859   8.86859      1.00  2.195494   .383429
   8.86848   8.86848      1.00  2.203494   .384369
   8.86837   8.86837      1.00  2.203994   .383759
   8.86827   8.86827      1.00  2.199224   .382089
   8.86816   8.86816      1.00  2.202944   .383349
   8.86804   8.86804      1.00  2.195674   .382409
   8.86793   8.86793      1.00  2.191984   .382669
   8.86782   8.86782      1.00  2.193994   .383299
   8.86771   8.86771      1.00  2.196574   .383549
   8.86759   8.86759      1.00  2.192574   .385039
   8.86749   8.86749      1.00  2.183654   .383959
   8.86738   8.86738      1.00  2.202474   .386919
   8.86727   8.86727      1.00  2.202024   .385849
   8.86716   8.86716      1.00  2.199844   .385669
   8.86705   8.86705      1.00  2.200634   .389319
   8.86694   8.86694      1.00  2.196384   .386729
   8.86683   8.86683      1.00  2.192094   .385529
   8.86672   8.86672      1.00  2.193904   .385639
   8.86662   8.86662      1.00  2.193904   .386849
   8.86651   8.86651      1.00  2.199214   .387559
   8.86641   8.86641      1.00  2.197774   .387489
   8.86630   8.86630      1.00  2.201014   .389029
   8.86620   8.86620      1.00  2.195044   .387269
   8.86610   8.86610      1.00  2.200084   .389959
   8.86599   8.86599      1.00  2.197844   .390749
   8.86589   8.86589      1.00  2.178654   .387519
   8.86579   8.86579      1.00  2.192604   .387819
   8.86568   8.86568      1.00  2.192454   .388709
   8.86558   8.86558      1.00  2.190704   .387069
   8.86548   8.86548      1.00  2.189744   .389949
   8.86538   8.86538      1.00  2.193054   .389779
   8.86527   8.86527      1.00  2.193604   .389289
   8.86517   8.86517      1.00  2.201784   .393329
   8.86506   8.86506      1.00  2.201164   .391719
   8.86496   8.86496      1.00  2.195884   .390799
   8.86486   8.86486      1.00  2.192974   .390429
   8.86474   8.86474      1.00  2.192594   .390359
   8.86464   8.86464      1.00  2.190554   .393839
   8.86453   8.86453      1.00  2.187684   .393329
   8.86442   8.86442      1.00  2.178524   .391309
   8.86431   8.86431      1.00  2.184254   .391749
   8.86419   8.86419      1.00  2.193534   .393669
   8.86408   8.86408      1.00  2.194614   .394479
   8.86398   8.86398      1.00  2.197504   .394959
   8.86386   8.86386      1.00  2.194154   .394949
   8.86374   8.86374      1.00  2.193024   .393219
   8.86363   8.86363      1.00  2.192274   .392619
   8.86351   8.86351      1.00  2.187484   .395439
   8.86339   8.86339      1.00  2.188324   .392779
   8.86327   8.86327      1.00  2.186874   .393959
   8.86316   8.86316      1.00  2.187014   .396179
   8.86305   8.86305      1.00  2.190544   .395569
   8.86292   8.86292      1.00  2.190044   .394819
   8.86281   8.86281      1.00  2.194014   .394289
   8.86270   8.86270      1.00  2.181264   .397489
   8.86259   8.86259      1.00  2.199014   .399179
   8.86248   8.86248      1.00  2.192244   .399999
   8.86236   8.86236      1.00  2.187404   .399459
   8.86225   8.86225      1.00  2.186734   .401189
   8.86214   8.86214      1.00  2.186394   .399369
   8.86203   8.86203      1.00  2.182954   .397559
   8.86192   8.86192      1.00  2.187014   .396419
   8.86181   8.86181      1.00  2.190634   .398449
   8.86170   8.86170      1.00  2.193474   .397749
   8.86159   8.86159      1.00  2.193484   .397339
   8.86147   8.86147      1.00  2.192634   .396509
   8.86137   8.86137      1.00  2.188384   .397749
   8.86126   8.86126      1.00  2.172214   .396579
   8.86114   8.86114      1.00  2.189244   .402679
   8.86102   8.86102      1.00  2.185514   .405259
   8.86091   8.86091      1.00  2.186644   .404999
   8.86080   8.86080      1.00  2.188474   .406679
   8.86068   8.86068      1.00  2.185464   .406579
   8.86056   8.86056      1.00  2.187584   .404159
   8.86045   8.86045      1.00  2.187864   .403879
   8.86033   8.86033      1.00  2.191344   .402789
   8.86021   8.86021      1.00  2.191334   .401749
   8.86009   8.86009      1.00  2.191714   .402619
   8.85997   8.85997      1.00  2.188884   .402209
   8.85986   8.85986      1.00  2.179404   .407099
   8.85974   8.85974      1.00  2.183704   .405999
   8.85962   8.85962      1.00  2.165564   .401119
   8.85951   8.85951      1.00  2.180424   .401459
   8.85940   8.85940      1.00  2.187354   .404479
   8.85928   8.85928      1.00  2.187874   .404909
   8.85917   8.85917      1.00  2.186564   .405959
   8.85906   8.85906      1.00  2.187714   .403649
   8.85895   8.85895      1.00  2.187274   .406169
   8.85883   8.85883      1.00  2.181794   .403839
   8.85871   8.85871      1.00  2.179684   .403109
   8.85861   8.85861      1.00  2.180514   .399309
   8.85850   8.85850      1.00  2.180464   .400959
   8.85839   8.85839      1.00  2.180504   .399569
   8.85828   8.85828      1.00  2.182574   .399789
   8.85817   8.85817      1.00  2.179584   .400299
   8.85806   8.85806      1.00  2.179634   .401429
   8.85795   8.85795      1.00  2.183854   .402009
   8.85783   8.85783      1.00  2.183334   .403529
   8.85773   8.85773      1.00  2.181544   .402549
   8.85762   8.85762      1.00  2.183134   .403239
   8.85751   8.85751      1.00  2.181314   .403129
   8.85740   8.85740      1.00  2.173504   .401169
   8.85730   8.85730      1.00  2.176334   .402179
   8.85719   8.85719      1.00  2.178624   .403129
   8.85708   8.85708      1.00  2.177424   .401889
   8.85696   8.85696      1.00  2.181364   .404079
   8.85686   8.85686      1.00  2.189764   .404499
   8.85675   8.85675      1.00  2.184964   .404879
   8.85664   8.85664      1.00  2.178224   .402579
   8.85653   8.85653      1.00  2.164754   .400949
   8.85643   8.85643      1.00  2.177664   .404869
   8.85633   8.85633      1.00  2.177054   .405059
   8.85622   8.85622      1.00  2.179674   .407829
   8.85612   8.85612      1.00  2.177774   .410019
   8.85602   8.85602      1.00  2.176624   .409539
   8.85592   8.85592      1.00  2.184094   .410989
   8.85581   8.85581      1.00  2.178564   .406379
   8.85570   8.85570      1.00  2.180994   .408599
   8.85560   8.85560      1.00  2.180494   .408759
   8.85551   8.85551      1.00  2.183934   .413589
   8.85540   8.85540      1.00  2.174984   .414289
   8.85530   8.85530      1.00  2.176004   .409859
   8.85520   8.85520      1.00  2.174244   .409099
   8.85509   8.85509      1.00  2.162534   .407779
   8.85499   8.85499      1.00  2.175734   .409879
   8.85488   8.85488      1.00  2.171634   .407249
   8.85477   8.85477      1.00  2.176904   .406339
   8.85466   8.85466      1.00  2.182944   .408699
   8.85455   8.85455      1.00  2.183864   .409759
   8.85445   8.85445      1.00  2.177464   .408579
   8.85434   8.85434      1.00  2.173674   .407109
   8.85423   8.85423      1.00  2.172354   .407729
   8.85412   8.85412      1.00  2.164974   .407099
   8.85400   8.85400      1.00  2.169204   .411199
   8.85389   8.85389      1.00  2.174404   .409329
   8.85378   8.85378      1.00  2.176364   .412279
   8.85365   8.85365      1.00  2.170804   .411259
   8.85353   8.85353      1.00  2.163144   .405679
   8.85343   8.85343      1.00  2.176524   .411249
   8.85331   8.85331      1.00  2.175394   .408869
   8.85319   8.85319      1.00  2.172774   .405499
   8.85307   8.85307      1.00  2.173314   .406949
   8.85296   8.85296      1.00  2.169604   .406159
   8.85286   8.85286      1.00  2.168094   .408039
   8.85273   8.85273      1.00  2.163654   .406019
   8.85261   8.85261      1.00  2.164084   .406019
   8.85250   8.85250      1.00  2.170554   .411169
   8.85240   8.85240      1.00  2.173794   .411289
   8.85228   8.85228      1.00  2.172074   .412889
   8.85217   8.85217      1.00  2.168774   .411229
   8.85206   8.85206      1.00  2.165124   .407859
   8.85195   8.85195      1.00  2.174504   .410709
   8.85183   8.85183      1.00  2.162474   .406459
   8.85172   8.85172      1.00  2.166044   .407989
   8.85162   8.85162      1.00  2.166894   .408029
   8.85151   8.85151      1.00  2.162954   .406359
   8.85140   8.85140      1.00  2.166754   .415819
   8.85128   8.85128      1.00  2.170814   .412619
   8.85117   8.85117      1.00  2.170704   .409009
   8.85107   8.85107      1.00  2.171084   .407999
   8.85095   8.85095      1.00  2.170564   .409899
   8.85083   8.85083      1.00  2.167284   .410399
   8.85072   8.85072      1.00  2.169514   .409609
   8.85061   8.85061      1.00  2.155474   .407869
   8.85049   8.85049      1.00  2.163854   .406089
   8.85037   8.85037      1.00  2.161914   .402719
   8.85025   8.85025      1.00  2.163394   .404929
   8.85013   8.85013      1.00  2.166474   .408339
   8.85000   8.85000      1.00  2.166204   .409479
   8.84989   8.84989      1.00  2.174214   .408889
   8.84978   8.84978      1.00  2.175584   .408229
   8.84966   8.84966      1.00  2.169934   .405569
   8.84954   8.84954      1.00  2.161664   .402769
   8.84942   8.84942      1.00  2.166934   .404389
   8.84931   8.84931      1.00  2.166664   .404459
   8.84920   8.84920      1.00  2.159194   .404309
   8.84908   8.84908      1.00  2.149294   .410279
   8.84896   8.84896      1.00  2.162734   .406839
   8.84886   8.84886      1.00  2.170874   .409309
   8.84875   8.84875      1.00  2.169374   .409259
   8.84864   8.84864      1.00  2.176014   .405039
   8.84853   8.84853      1.00  2.169224   .404999
   8.84842   8.84842      1.00  2.168514   .405819
   8.84831   8.84831      1.00  2.171304   .406089
   8.84819   8.84819      1.00  2.164044   .403629
   8.84808   8.84808      1.00  2.165554   .401949
   8.84798   8.84798      1.00  2.172524   .406949
   8.84787   8.84787      1.00  2.164964   .406389
   8.84775   8.84775      1.00  2.162924   .405329
   8.84764   8.84764      1.00  2.171094   .405659
   8.84753   8.84753      1.00  2.159624   .403689
   8.84742   8.84742      1.00  2.175954   .408599
   8.84732   8.84732      1.00  2.175834   .407469
   8.84720   8.84720      1.00  2.175694   .412299
   8.84709   8.84709      1.00  2.165804   .407089
   8.84699   8.84699      1.00  2.167144   .406119
   8.84687   8.84687      1.00  2.163264   .404879
   8.84676   8.84676      1.00  2.164984   .403799
   8.84666   8.84666      1.00  2.172954   .406459
   8.84655   8.84655      1.00  2.174934   .404539
   8.84644   8.84644      1.00  2.175814   .405829
   8.84634   8.84634      1.00  2.177234   .407359
   8.84624   8.84624      1.00  2.177074   .407079
   8.84613   8.84613      1.00  2.171804   .403709
   8.84603   8.84603      1.00  2.164224   .402039
   8.84592   8.84592      1.00  2.171574   .405479
   8.84582   8.84582      1.00  2.171164   .405189
   8.84572   8.84572      1.00  2.174334   .406619
   8.84561   8.84561      1.00  2.172584   .415129
   8.84551   8.84551      1.00  2.174994   .411679
   8.84541   8.84541      1.00  2.179504   .406099
   8.84531   8.84531      1.00  2.176974   .403609
   8.84520   8.84520      1.00  2.175434   .404789
   8.84509   8.84509      1.00  2.175944   .404899
   8.84499   8.84499      1.00  2.175204   .401679
   8.84489   8.84489      1.00  2.178254   .405539
   8.84478   8.84478      1.00  2.170294   .403809
   8.84467   8.84467      1.00  2.168564   .401549
   8.84456   8.84456      1.00  2.159184   .399039
   8.84445   8.84445      1.00  2.174204   .403219
   8.84434   8.84434      1.00  2.178974   .403249
   8.84423   8.84423      1.00  2.181444   .404159
   8.84412   8.84412      1.00  2.181914   .403929
   8.84402   8.84402      1.00  2.180454   .407199
   8.84389   8.84389      1.00  2.175204   .406569
   8.84377   8.84377      1.00  2.176824   .408859
   8.84366   8.84366      1.00  2.179224   .409559
   8.84355   8.84355      1.00  2.176444   .405979
   8.84343   8.84343      1.00  2.174084   .406989
   8.84331   8.84331      1.00  2.175894   .407549
   8.84320   8.84320      1.00  2.178144   .406039
   8.84308   8.84308      1.00  2.171864   .405369
   8.84296   8.84296      1.00  2.179084   .408789
   8.84284   8.84284      1.00  2.184884   .409549
   8.84273   8.84273      1.00  2.185024   .406589
   8.84263   8.84263      1.00  2.184234   .406529
   8.84250   8.84250      1.00  2.175444   .405679
   8.84238   8.84238      1.00  2.176554   .405659
   8.84228   8.84228      1.00  2.179194   .406259
   8.84218   8.84218      1.00  2.180174   .407199
   8.84206   8.84206      1.00  2.173034   .406239
   8.84195   8.84195      1.00  2.182744   .407739
   8.84184   8.84184      1.00  2.184904   .410619
   8.84174   8.84174      1.00  2.189404   .410079
   8.84162   8.84162      1.00  2.183694   .409939
   8.84151   8.84151      1.00  2.168714   .407049
   8.84140   8.84140      1.00  2.178484   .409029
   8.84129   8.84129      1.00  2.176584   .408679
   8.84117   8.84117      1.00  2.180824   .409869
   8.84105   8.84105      1.00  2.178304   .412119
   8.84094   8.84094      1.00  2.184514   .411299
   8.84083   8.84083      1.00  2.184314   .414609
   8.84071   8.84071      1.00  2.183094   .414989
   8.84059   8.84059      1.00  2.178464   .413159
   8.84048   8.84048      1.00  2.185814   .415539
   8.84037   8.84037      1.00  2.184544   .415029
   8.84024   8.84024      1.00  2.182694   .410959
   8.84013   8.84013      1.00  2.184694   .413419
   8.84001   8.84001      1.00  2.177774   .409009
   8.83989   8.83989      1.00  2.163364   .407519
   8.83978   8.83978      1.00  2.175254   .410419
   8.83965   8.83965      1.00  2.184584   .411599
   8.83954   8.83954      1.00  2.184894   .411079
   8.83943   8.83943      1.00  2.182904   .414049
   8.83932   8.83932      1.00  2.182214   .413039
   8.83919   8.83919      1.00  2.188014   .412149
   8.83908   8.83908      1.00  2.185224   .412329
   8.83898   8.83898      1.00  2.185434   .412039
   8.83886   8.83886      1.00  2.177274   .414259
   8.83874   8.83874      1.00  2.177214   .414009
   8.83864   8.83864      1.00  2.177324   .413579
   8.83853   8.83853      1.00  2.181424   .415319
   8.83842   8.83842      1.00  2.180324   .417259
   8.83831   8.83831      1.00  2.171684   .419379
   8.83820   8.83820      1.00  2.186534   .420769
   8.83809   8.83809      1.00  2.185654   .421039
   8.83797   8.83797      1.00  2.181434   .417829
   8.83786   8.83786      1.00  2.186854   .417529
   8.83776   8.83776      1.00  2.184744   .415379
   8.83765   8.83765      1.00  2.186674   .415109
   8.83754   8.83754      1.00  2.176604   .414549
   8.83742   8.83742      1.00  2.177974   .414919
   8.83732   8.83732      1.00  2.183754   .416319
   8.83721   8.83721      1.00  2.182214   .415119
   8.83710   8.83710      1.00  2.191264   .417369
   8.83698   8.83698      1.00  2.188194   .416019
   8.83688   8.83688      1.00  2.189074   .419119
   8.83677   8.83677      1.00  2.182374   .416619
   8.83666   8.83666      1.00  2.172804   .417359
   8.83655   8.83655      1.00  2.180304   .421099
   8.83645   8.83645      1.00  2.180914   .424049
   8.83635   8.83635      1.00  2.185974   .425639
   8.83624   8.83624      1.00  2.183854   .421519
   8.83613   8.83613      1.00  2.184234   .421909
   8.83603   8.83603      1.00  2.187654   .420949
   8.83593   8.83593      1.00  2.189354   .420049
   8.83582   8.83582      1.00  2.186164   .420089
   8.83572   8.83572      1.00  2.187484   .418779
   8.83562   8.83562      1.00  2.186564   .420839
   8.83553   8.83553      1.00  2.186704   .422769
   8.83542   8.83542      1.00  2.186414   .424659
   8.83531   8.83531      1.00  2.184174   .421729
   8.83521   8.83521      1.00  2.172114   .417789
   8.83511   8.83511      1.00  2.182684   .420189
   8.83500   8.83500      1.00  2.188294   .419999
   8.83490   8.83490      1.00  2.189524   .422609
   8.83479   8.83479      1.00  2.193864   .424369
   8.83468   8.83468      1.00  2.191834   .423009
   8.83457   8.83457      1.00  2.188784   .425009
   8.83445   8.83445      1.00  2.187084   .420989
   8.83435   8.83435      1.00  2.184684   .424179
   8.83425   8.83425      1.00  2.184754   .424639
   8.83413   8.83413      1.00  2.182174   .423299
   8.83401   8.83401      1.00  2.186574   .425619
   8.83390   8.83390      1.00  2.190864   .423569
   8.83378   8.83378      1.00  2.181914   .422729
   8.83367   8.83367      1.00  2.189794   .426419
   8.83355   8.83355      1.00  2.190694   .426099
   8.83344   8.83344      1.00  2.193214   .426269
   8.83333   8.83333      1.00  2.187064   .423779
   8.83321   8.83321      1.00  2.184294   .424219
   8.83308   8.83308      1.00  2.189064   .426079
   8.83298   8.83298      1.00  2.188394   .424029
   8.83286   8.83286      1.00  2.192444   .427879
   8.83274   8.83274      1.00  2.186154   .425929
   8.83263   8.83263      1.00  2.180944   .426739
   8.83252   8.83252      1.00  2.191224   .429039
   8.83241   8.83241      1.00  2.194254   .428399
   8.83229   8.83229      1.00  2.189124   .426189
   8.83218   8.83218      1.00  2.187974   .428239
   8.83207   8.83207      1.00  2.174374   .425959
   8.83196   8.83196      1.00  2.185344   .427959
   8.83185   8.83185      1.00  2.183594   .426329
   8.83174   8.83174      1.00  2.188344   .428099
   8.83163   8.83163      1.00  2.183294   .427519
   8.83152   8.83152      1.00  2.190274   .429909
   8.83141   8.83141      1.00  2.190894   .430009
   8.83129   8.83129      1.00  2.190314   .432999
   8.83119   8.83119      1.00  2.192294   .431079
   8.83108   8.83108      1.00  2.188974   .429469
   8.83096   8.83096      1.00  2.189184   .429559
   8.83084   8.83084      1.00  2.184224   .428569
   8.83073   8.83073      1.00  2.190834   .435869
   8.83062   8.83062      1.00  2.184754   .429719
   8.83050   8.83050      1.00  2.175454   .426599
   8.83038   8.83038      1.00  2.185924   .426669
   8.83026   8.83026      1.00  2.183144   .429949
   8.83015   8.83015      1.00  2.192194   .436339
   8.83002   8.83002      1.00  2.189514   .430309
   8.82990   8.82990      1.00  2.191304   .434459
   8.82979   8.82979      1.00  2.191144   .433179
   8.82967   8.82967      1.00  2.187904   .432549
   8.82955   8.82955      1.00  2.187014   .433449
   8.82944   8.82944      1.00  2.182834   .432709
   8.82934   8.82934      1.00  2.185604   .431289
   8.82922   8.82922      1.00  2.186694   .431609
   8.82910   8.82910      1.00  2.184034   .431219
   8.82899   8.82899      1.00  2.179364   .430299
   8.82888   8.82888      1.00  2.194594   .433819
   8.82877   8.82877      1.00  2.195524   .433229
   8.82866   8.82866      1.00  2.189534   .431849
   8.82854   8.82854      1.00  2.188494   .433269
   8.82844   8.82844      1.00  2.184534   .432419
   8.82833   8.82833      1.00  2.185964   .432959
   8.82822   8.82822      1.00  2.185954   .432099
   8.82811   8.82811      1.00  2.193374   .436069
   8.82800   8.82800      1.00  2.185554   .433789
   8.82789   8.82789      1.00  2.188024   .434269
   8.82778   8.82778      1.00  2.189244   .435679
   8.82766   8.82766      1.00  2.188864   .438479
   8.82756   8.82756      1.00  2.194234   .438819
   8.82745   8.82745      1.00  2.182864   .437449
   8.82733   8.82733      1.00  2.191874   .441479
   8.82722   8.82722      1.00  2.186844   .437479
   8.82712   8.82712      1.00  2.188234   .437569
   8.82701   8.82701      1.00  2.189074   .434919
   8.82690   8.82690      1.00  2.185764   .434159
   8.82679   8.82679      1.00  2.191814   .436979
   8.82668   8.82668      1.00  2.191594   .438899
   8.82658   8.82658      1.00  2.188554   .437899
   8.82648   8.82648      1.00  2.197084   .440979
   8.82637   8.82637      1.00  2.193454   .438689
   8.82627   8.82627      1.00  2.195104   .439679
   8.82616   8.82616      1.00  2.189254   .437539
   8.82606   8.82606      1.00  2.172874   .432709
   8.82595   8.82595      1.00  2.185514   .435429
   8.82585   8.82585      1.00  2.189644   .436799
   8.82575   8.82575      1.00  2.191854   .437439
   8.82564   8.82564      1.00  2.190454   .436519
   8.82554   8.82554      1.00  2.195124   .438449
   8.82544   8.82544      1.00  2.191994   .436949
   8.82534   8.82534      1.00  2.193684   .435849
   8.82523   8.82523      1.00  2.196364   .436319
   8.82513   8.82513      1.00  2.191444   .435519
   8.82502   8.82502      1.00  2.192724   .435619
   8.82492   8.82492      1.00  2.187914   .436829
   8.82481   8.82481      1.00  2.185044   .435549
   8.82470   8.82470      1.00  2.187584   .436589
   8.82459   8.82459      1.00  2.173734   .433979
   8.82449   8.82449      1.00  2.196604   .439779
   8.82438   8.82438      1.00  2.192724   .435119
   8.82426   8.82426      1.00  2.194084   .436789
   8.82416   8.82416      1.00  2.192934   .435969
   8.82405   8.82405      1.00  2.193814   .436229
   8.82393   8.82393      1.00  2.187644   .434669
   8.82381   8.82381      1.00  2.187064   .438249
   8.82370   8.82370      1.00  2.189034   .436689
   8.82358   8.82358      1.00  2.186114   .437759
   8.82345   8.82345      1.00  2.186794   .447789
   8.82334   8.82334      1.00  2.191064   .438699
   8.82324   8.82324      1.00  2.195704   .437299
   8.82313   8.82313      1.00  2.188834   .435039
   8.82300   8.82300      1.00  2.186804   .433589
   8.82288   8.82288      1.00  2.194154   .435999
   8.82277   8.82277      1.00  2.192314   .435889
   8.82266   8.82266      1.00  2.194544   .436719
   8.82254   8.82254      1.00  2.189704   .438279
   8.82242   8.82242      1.00  2.188964   .437029
   8.82231   8.82231      1.00  2.190714   .433949
   8.82220   8.82220      1.00  2.190054   .434029
   8.82209   8.82209      1.00  2.191554   .439469
   8.82198   8.82198      1.00  2.192694   .437079
   8.82188   8.82188      1.00  2.199114   .437719
   8.82177   8.82177      1.00  2.199224   .437179
   8.82165   8.82165      1.00  2.194214   .435779
   8.82154   8.82154      1.00  2.177574   .431719
   8.82143   8.82143      1.00  2.194724   .435769
   8.82132   8.82132      1.00  2.191504   .435999
   8.82120   8.82120      1.00  2.188544   .436309
   8.82109   8.82109      1.00  2.197564   .438759
   8.82098   8.82098      1.00  2.194784   .438069
   8.82087   8.82087      1.00  2.199504   .440779
   8.82075   8.82075      1.00  2.199594   .440649
   8.82063   8.82063      1.00  2.195964   .440179
   8.82052   8.82052      1.00  2.194734   .441009
   8.82040   8.82040      1.00  2.197394   .440869
   8.82027   8.82027      1.00  2.197054   .438149
   8.82016   8.82016      1.00  2.190334   .438949
   8.82004   8.82004      1.00  2.181774   .440429
   8.81992   8.81992      1.00  2.193724   .442539
   8.81980   8.81980      1.00  2.192604   .438819
   8.81968   8.81968      1.00  2.195974   .442839
   8.81957   8.81957      1.00  2.199534   .442199
   8.81946   8.81946      1.00  2.200724   .440199
   8.81934   8.81934      1.00  2.197034   .440689
   8.81923   8.81923      1.00  2.199784   .440859
   8.81911   8.81911      1.00  2.195594   .438129
   8.81900   8.81900      1.00  2.191944   .438719
   8.81889   8.81889      1.00  2.197924   .438129
   8.81877   8.81877      1.00  2.194654   .442629
   8.81866   8.81866      1.00  2.194934   .438939
   8.81855   8.81855      1.00  2.196784   .439569
   8.81844   8.81844      1.00  2.184554   .436149
   8.81833   8.81833      1.00  2.201734   .440499
   8.81822   8.81822      1.00  2.203934   .440259
   8.81811   8.81811      1.00  2.200864   .439549
   8.81800   8.81800      1.00  2.199654   .438479
   8.81789   8.81789      1.00  2.197524   .436939
   8.81778   8.81778      1.00  2.199314   .440519
   8.81767   8.81767      1.00  2.194004   .439949
   8.81756   8.81756      1.00  2.198164   .438569
   8.81745   8.81745      1.00  2.195844   .438959
   8.81734   8.81734      1.00  2.196204   .440619
   8.81728   8.81728      1.00  2.201444   .441759
