# Supplementary material for: Direct Observation of Palladium Leaching from Pd/C by a Simple Method: X-ray Absorption Spectroscopy of Heterogeneous Mixtures
Source: ACS Omega. 2023 Jun 7;8(24):21787–92. doi: 10.1021/acsomega.3c01343 (PMC10286095; doi:10.1021/acsomega.3c01343)
Supplement: Supplementary file 2 — ao3c01343_si_002.zip [file ao3c01343_si_002.zip › Figure 7,8/22_RK_AirOx_25C_05N_slow_HCl_30min_8.qd]

  9809     KEK-PF   NW10A
 _slow_HCl_30min 20.12.12 6:50: - 20.12.12 6:51: Serial#KEKPF-NW10A_047928
 22_RK_AirOx_25C_05N_slow_HCl_30min                                              
 Ring :   6.5 GeV    50.0 mA -   50.0 mA
 Mono :   Si(311)       D=  1.63747 A    Initial angle=  9.00022 deg
 NW10A     Transmission( 2)   Repetition=  8     Points= 1654
 Param file : QXAFS(SYNC)     angle axis (*)     Block =    1

 Block      Init-Ang  Final-Ang     Step/deg     Time/s       Num
     1        9.00022   8.81728          ***       1.00      1654
 Ortec(-1)     NDCH = 3
  Angle(c)  Angle(o)    time/s         2         3
      Mode         0         0         1         2
    Offset         0         0    .00492    .00311
   9.00022   9.00022      1.00  2.305864  2.771459
   9.00013   9.00013      1.00  2.306354  2.770189
   9.00002   9.00002      1.00  2.307004  2.770039
   8.99991   8.99991      1.00  2.297424  2.757259
   8.99979   8.99979      1.00  2.310904  2.751409
   8.99968   8.99968      1.00  2.314484  2.735989
   8.99956   8.99956      1.00  2.313094  2.762089
   8.99945   8.99945      1.00  2.313524  2.784309
   8.99935   8.99935      1.00  2.317104  2.784959
   8.99923   8.99923      1.00  2.312544  2.783919
   8.99912   8.99912      1.00  2.316154  2.785179
   8.99901   8.99901      1.00  2.312324  2.780819
   8.99890   8.99890      1.00  2.312134  2.778989
   8.99880   8.99880      1.00  2.312144  2.781699
   8.99869   8.99869      1.00  2.311934  2.778419
   8.99858   8.99858      1.00  2.312594  2.783109
   8.99847   8.99847      1.00  2.302324  2.770919
   8.99836   8.99836      1.00  2.309824  2.776259
   8.99825   8.99825      1.00  2.309014  2.778639
   8.99815   8.99815      1.00  2.312344  2.783139
   8.99804   8.99804      1.00  2.311664  2.749839
   8.99792   8.99792      1.00  2.314844  2.757549
   8.99782   8.99782      1.00  2.313994  2.781539
   8.99770   8.99770      1.00  2.310164  2.776729
   8.99760   8.99760      1.00  2.310954  2.768409
   8.99750   8.99750      1.00  2.310284  2.770019
   8.99738   8.99738      1.00  2.312314  2.780819
   8.99727   8.99727      1.00  2.312174  2.766159
   8.99716   8.99716      1.00  2.312604  2.783389
   8.99706   8.99706      1.00  2.310984  2.783319
   8.99695   8.99695      1.00  2.298874  2.774019
   8.99684   8.99684      1.00  2.308094  2.777979
   8.99674   8.99674      1.00  2.312184  2.781999
   8.99663   8.99663      1.00  2.312574  2.787389
   8.99652   8.99652      1.00  2.311714  2.784169
   8.99641   8.99641      1.00  2.311024  2.784389
   8.99632   8.99632      1.00  2.307674  2.799629
   8.99621   8.99621      1.00  2.309624  2.786749
   8.99611   8.99611      1.00  2.307914  2.783119
   8.99600   8.99600      1.00  2.308654  2.787789
   8.99590   8.99590      1.00  2.307474  2.784249
   8.99580   8.99580      1.00  2.308804  2.788379
   8.99570   8.99570      1.00  2.310134  2.788669
   8.99560   8.99560      1.00  2.309144  2.788879
   8.99550   8.99550      1.00  2.296214  2.770549
   8.99540   8.99540      1.00  2.308924  2.788519
   8.99529   8.99529      1.00  2.308774  2.784019
   8.99519   8.99519      1.00  2.308264  2.781169
   8.99509   8.99509      1.00  2.306404  2.775939
   8.99499   8.99499      1.00  2.309224  2.789969
   8.99488   8.99488      1.00  2.310144  2.789039
   8.99477   8.99477      1.00  2.308754  2.786529
   8.99467   8.99467      1.00  2.312744  2.790849
   8.99457   8.99457      1.00  2.308274  2.783979
   8.99446   8.99446      1.00  2.306044  2.782069
   8.99434   8.99434      1.00  2.307614  2.783409
   8.99423   8.99423      1.00  2.309564  2.790799
   8.99413   8.99413      1.00  2.307204  2.784419
   8.99401   8.99401      1.00  2.291564  2.770039
   8.99389   8.99389      1.00  2.305124  2.786519
   8.99378   8.99378      1.00  2.304984  2.784679
   8.99367   8.99367      1.00  2.307754  2.783929
   8.99356   8.99356      1.00  2.310514  2.789729
   8.99344   8.99344      1.00  2.310004  2.791789
   8.99333   8.99333      1.00  2.309324  2.792499
   8.99322   8.99322      1.00  2.308064  2.789939
   8.99310   8.99310      1.00  2.304604  2.787659
   8.99298   8.99298      1.00  2.307024  2.787389
   8.99287   8.99287      1.00  2.305644  2.787489
   8.99277   8.99277      1.00  2.306344  2.787709
   8.99264   8.99264      1.00  2.305774  2.786359
   8.99253   8.99253      1.00  2.305774  2.787899
   8.99243   8.99243      1.00  2.291534  2.769549
   8.99232   8.99232      1.00  2.307464  2.791669
   8.99220   8.99220      1.00  2.308054  2.791549
   8.99209   8.99209      1.00  2.310604  2.795059
   8.99199   8.99199      1.00  2.303874  2.789259
   8.99188   8.99188      1.00  2.305224  2.791049
   8.99177   8.99177      1.00  2.304164  2.786859
   8.99166   8.99166      1.00  2.303734  2.791959
   8.99155   8.99155      1.00  2.305824  2.789639
   8.99144   8.99144      1.00  2.301704  2.783379
   8.99133   8.99133      1.00  2.305034  2.786799
   8.99122   8.99122      1.00  2.305994  2.787309
   8.99111   8.99111      1.00  2.308404  2.793019
   8.99100   8.99100      1.00  2.307744  2.786659
   8.99088   8.99088      1.00  2.290264  2.769669
   8.99076   8.99076      1.00  2.306044  2.796539
   8.99065   8.99065      1.00  2.301074  2.786429
   8.99055   8.99055      1.00  2.304764  2.794179
   8.99043   8.99043      1.00  2.303084  2.787639
   8.99030   8.99030      1.00  2.305294  2.792879
   8.99019   8.99019      1.00  2.305444  2.790589
   8.99008   8.99008      1.00  2.304154  2.796059
   8.98996   8.98996      1.00  2.305074  2.792949
   8.98984   8.98984      1.00  2.301754  2.790309
   8.98972   8.98972      1.00  2.308054  2.797699
   8.98960   8.98960      1.00  2.304614  2.793549
   8.98949   8.98949      1.00  2.303484  2.793559
   8.98937   8.98937      1.00  2.299904  2.791959
   8.98926   8.98926      1.00  2.287924  2.776089
   8.98915   8.98915      1.00  2.303344  2.798769
   8.98904   8.98904      1.00  2.302844  2.796519
   8.98893   8.98893      1.00  2.305454  2.801309
   8.98882   8.98882      1.00  2.301144  2.792129
   8.98871   8.98871      1.00  2.303624  2.796819
   8.98860   8.98860      1.00  2.304564  2.797409
   8.98848   8.98848      1.00  2.304494  2.791609
   8.98837   8.98837      1.00  2.306224  2.799849
   8.98827   8.98827      1.00  2.302554  2.794469
   8.98816   8.98816      1.00  2.300934  2.793739
   8.98805   8.98805      1.00  2.300734  2.794399
   8.98794   8.98794      1.00  2.298194  2.800739
   8.98783   8.98783      1.00  2.288704  2.789689
   8.98772   8.98772      1.00  2.301064  2.792599
   8.98761   8.98761      1.00  2.303494  2.799449
   8.98750   8.98750      1.00  2.303924  2.808789
   8.98739   8.98739      1.00  2.302274  2.815219
   8.98727   8.98727      1.00  2.305044  2.812719
   8.98716   8.98716      1.00  2.301254  2.801209
   8.98706   8.98706      1.00  2.301044  2.804089
   8.98695   8.98695      1.00  2.301614  2.799209
   8.98684   8.98684      1.00  2.299444  2.798209
   8.98673   8.98673      1.00  2.303484  2.800459
   8.98663   8.98663      1.00  2.300454  2.801959
   8.98653   8.98653      1.00  2.304124  2.809799
   8.98642   8.98642      1.00  2.305264  2.807519
   8.98631   8.98631      1.00  2.298724  2.798419
   8.98621   8.98621      1.00  2.298134  2.799049
   8.98611   8.98611      1.00  2.303204  2.805359
   8.98600   8.98600      1.00  2.299374  2.797839
   8.98590   8.98590      1.00  2.300094  2.808669
   8.98580   8.98580      1.00  2.300724  2.803209
   8.98570   8.98570      1.00  2.298634  2.801989
   8.98559   8.98559      1.00  2.302344  2.806279
   8.98549   8.98549      1.00  2.301464  2.803199
   8.98539   8.98539      1.00  2.301204  2.803319
   8.98528   8.98528      1.00  2.300344  2.802439
   8.98518   8.98518      1.00  2.301814  2.805139
   8.98507   8.98507      1.00  2.302544  2.814579
   8.98497   8.98497      1.00  2.300764  2.804849
   8.98487   8.98487      1.00  2.289024  2.794259
   8.98476   8.98476      1.00  2.296784  2.804669
   8.98465   8.98465      1.00  2.302004  2.809769
   8.98454   8.98454      1.00  2.299904  2.808409
   8.98443   8.98443      1.00  2.303904  2.814369
   8.98433   8.98433      1.00  2.298824  2.808859
   8.98421   8.98421      1.00  2.302334  2.812129
   8.98410   8.98410      1.00  2.303064  2.817049
   8.98399   8.98399      1.00  2.301304  2.813029
   8.98387   8.98387      1.00  2.301984  2.806579
   8.98376   8.98376      1.00  2.302054  2.809999
   8.98364   8.98364      1.00  2.299674  2.805749
   8.98353   8.98353      1.00  2.296704  2.801489
   8.98341   8.98341      1.00  2.297784  2.809199
   8.98330   8.98330      1.00  2.296894  2.802719
   8.98318   8.98318      1.00  2.300954  2.811619
   8.98306   8.98306      1.00  2.288864  2.794419
   8.98295   8.98295      1.00  2.297854  2.812909
   8.98283   8.98283      1.00  2.302344  2.818599
   8.98272   8.98272      1.00  2.301734  2.815289
   8.98261   8.98261      1.00  2.299244  2.818709
   8.98249   8.98249      1.00  2.300354  2.845599
   8.98237   8.98237      1.00  2.298994  2.824059
   8.98227   8.98227      1.00  2.298494  2.829169
   8.98216   8.98216      1.00  2.300324  2.821589
   8.98205   8.98205      1.00  2.301504  2.817649
   8.98193   8.98193      1.00  2.303524  2.818829
   8.98183   8.98183      1.00  2.303404  2.817479
   8.98172   8.98172      1.00  2.300214  2.813309
   8.98161   8.98161      1.00  2.284774  2.792779
   8.98150   8.98150      1.00  2.300324  2.815119
   8.98139   8.98139      1.00  2.302334  2.819789
   8.98128   8.98128      1.00  2.302874  2.816519
   8.98117   8.98117      1.00  2.298144  2.812829
   8.98105   8.98105      1.00  2.297184  2.812779
   8.98094   8.98094      1.00  2.300554  2.817819
   8.98082   8.98082      1.00  2.300224  2.817619
   8.98070   8.98070      1.00  2.303894  2.820769
   8.98059   8.98059      1.00  2.304204  2.826119
   8.98047   8.98047      1.00  2.303034  2.820269
   8.98036   8.98036      1.00  2.299394  2.818809
   8.98024   8.98024      1.00  2.301924  2.818079
   8.98012   8.98012      1.00  2.297924  2.815729
   8.98000   8.98000      1.00  2.283754  2.797519
   8.97988   8.97988      1.00  2.299734  2.816009
   8.97976   8.97976      1.00  2.300944  2.823399
   8.97964   8.97964      1.00  2.300414  2.819109
   8.97954   8.97954      1.00  2.300124  2.819279
   8.97942   8.97942      1.00  2.303784  2.826609
   8.97931   8.97931      1.00  2.302434  2.822269
   8.97919   8.97919      1.00  2.302584  2.821669
   8.97909   8.97909      1.00  2.296754  2.812599
   8.97899   8.97899      1.00  2.297014  2.821069
   8.97887   8.97887      1.00  2.300414  2.820779
   8.97875   8.97875      1.00  2.298334  2.817609
   8.97864   8.97864      1.00  2.298244  2.819609
   8.97853   8.97853      1.00  2.289864  2.811869
   8.97841   8.97841      1.00  2.296404  2.851619
   8.97830   8.97830      1.00  2.300434  2.831799
   8.97820   8.97820      1.00  2.302344  2.833939
   8.97809   8.97809      1.00  2.302574  2.834319
   8.97798   8.97798      1.00  2.302294  2.831669
   8.97787   8.97787      1.00  2.298484  2.821189
   8.97776   8.97776      1.00  2.297244  2.815719
   8.97765   8.97765      1.00  2.297484  2.817689
   8.97753   8.97753      1.00  2.296354  2.819029
   8.97742   8.97742      1.00  2.301634  2.827029
   8.97731   8.97731      1.00  2.299404  2.826239
   8.97721   8.97721      1.00  2.300584  2.827769
   8.97711   8.97711      1.00  2.299304  2.826319
   8.97699   8.97699      1.00  2.283464  2.804809
   8.97688   8.97688      1.00  2.298924  2.824489
   8.97678   8.97678      1.00  2.300024  2.827509
   8.97667   8.97667      1.00  2.300144  2.828469
   8.97656   8.97656      1.00  2.298444  2.826279
   8.97645   8.97645      1.00  2.299454  2.828829
   8.97635   8.97635      1.00  2.298214  2.824379
   8.97624   8.97624      1.00  2.300344  2.830209
   8.97613   8.97613      1.00  2.297334  2.827589
   8.97603   8.97603      1.00  2.297884  2.829799
   8.97593   8.97593      1.00  2.299174  2.828829
   8.97583   8.97583      1.00  2.299474  2.826929
   8.97573   8.97573      1.00  2.298994  2.826689
   8.97562   8.97562      1.00  2.285074  2.813509
   8.97552   8.97552      1.00  2.297414  2.824499
   8.97542   8.97542      1.00  2.297764  2.831539
   8.97531   8.97531      1.00  2.298104  2.829589
   8.97521   8.97521      1.00  2.294334  2.831119
   8.97511   8.97511      1.00  2.296874  2.833529
   8.97500   8.97500      1.00  2.298824  2.829039
   8.97490   8.97490      1.00  2.298464  2.830109
   8.97480   8.97480      1.00  2.298844  2.831369
   8.97469   8.97469      1.00  2.298364  2.831039
   8.97458   8.97458      1.00  2.296554  2.829869
   8.97447   8.97447      1.00  2.296664  2.832809
   8.97436   8.97436      1.00  2.298174  2.829749
   8.97425   8.97425      1.00  2.297274  2.831169
   8.97413   8.97413      1.00  2.295834  2.826059
   8.97402   8.97402      1.00  2.282364  2.817669
   8.97391   8.97391      1.00  2.296424  2.827339
   8.97379   8.97379      1.00  2.298004  2.830589
   8.97368   8.97368      1.00  2.299314  2.844959
   8.97357   8.97357      1.00  2.297764  2.841009
   8.97345   8.97345      1.00  2.297074  2.835199
   8.97333   8.97333      1.00  2.294574  2.829949
   8.97321   8.97321      1.00  2.295504  2.831019
   8.97309   8.97309      1.00  2.294534  2.831739
   8.97299   8.97299      1.00  2.289744  2.828739
   8.97288   8.97288      1.00  2.293794  2.831389
   8.97276   8.97276      1.00  2.295774  2.836149
   8.97264   8.97264      1.00  2.295544  2.837849
   8.97253   8.97253      1.00  2.287164  2.825369
   8.97242   8.97242      1.00  2.296484  2.837369
   8.97231   8.97231      1.00  2.297104  2.839239
   8.97219   8.97219      1.00  2.297094  2.833959
   8.97208   8.97208      1.00  2.295664  2.837929
   8.97197   8.97197      1.00  2.296754  2.831069
   8.97186   8.97186      1.00  2.298244  2.838599
   8.97175   8.97175      1.00  2.294464  2.831409
   8.97164   8.97164      1.00  2.293124  2.827189
   8.97154   8.97154      1.00  2.295044  2.835179
   8.97142   8.97142      1.00  2.295244  2.828629
   8.97131   8.97131      1.00  2.296544  2.836769
   8.97120   8.97120      1.00  2.294604  2.837419
   8.97109   8.97109      1.00  2.294824  2.835209
   8.97097   8.97097      1.00  2.277894  2.817649
   8.97086   8.97086      1.00  2.291154  2.828939
   8.97074   8.97074      1.00  2.293694  2.839559
   8.97063   8.97063      1.00  2.290574  2.826969
   8.97051   8.97051      1.00  2.291144  2.829669
   8.97039   8.97039      1.00  2.292634  2.834339
   8.97028   8.97028      1.00  2.293134  2.831179
   8.97016   8.97016      1.00  2.295644  2.833749
   8.97004   8.97004      1.00  2.296504  2.836799
   8.96992   8.96992      1.00  2.292314  2.833589
   8.96981   8.96981      1.00  2.294654  2.838799
   8.96969   8.96969      1.00  2.292764  2.833479
   8.96957   8.96957      1.00  2.290414  2.830539
   8.96945   8.96945      1.00  2.282264  2.818829
   8.96934   8.96934      1.00  2.288714  2.829439
   8.96923   8.96923      1.00  2.294914  2.835919
   8.96912   8.96912      1.00  2.291644  2.837939
   8.96901   8.96901      1.00  2.290934  2.832369
   8.96890   8.96890      1.00  2.293884  2.832619
   8.96879   8.96879      1.00  2.293394  2.834239
   8.96867   8.96867      1.00  2.293004  2.833659
   8.96856   8.96856      1.00  2.289964  2.829399
   8.96846   8.96846      1.00  2.290344  2.830339
   8.96835   8.96835      1.00  2.290384  2.833699
   8.96824   8.96824      1.00  2.290794  2.830219
   8.96812   8.96812      1.00  2.291244  2.836139
   8.96802   8.96802      1.00  2.290234  2.832669
   8.96792   8.96792      1.00  2.276364  2.816749
   8.96780   8.96780      1.00  2.291734  2.835429
   8.96769   8.96769      1.00  2.294504  2.839979
   8.96758   8.96758      1.00  2.292314  2.838589
   8.96746   8.96746      1.00  2.291764  2.836999
   8.96735   8.96735      1.00  2.294754  2.839359
   8.96724   8.96724      1.00  2.289914  2.830219
   8.96714   8.96714      1.00  2.292594  2.837229
   8.96703   8.96703      1.00  2.290894  2.835859
   8.96692   8.96692      1.00  2.288844  2.834299
   8.96681   8.96681      1.00  2.290394  2.835059
   8.96671   8.96671      1.00  2.290194  2.835359
   8.96661   8.96661      1.00  2.290134  2.834439
   8.96650   8.96650      1.00  2.292414  2.833739
   8.96639   8.96639      1.00  2.274714  2.822569
   8.96628   8.96628      1.00  2.290814  2.838579
   8.96619   8.96619      1.00  2.288924  2.832149
   8.96608   8.96608      1.00  2.290914  2.836099
   8.96598   8.96598      1.00  2.292604  2.841649
   8.96588   8.96588      1.00  2.289554  2.838659
   8.96578   8.96578      1.00  2.290914  2.834489
   8.96567   8.96567      1.00  2.288974  2.836849
   8.96557   8.96557      1.00  2.290064  2.841659
   8.96547   8.96547      1.00  2.292614  2.841769
   8.96537   8.96537      1.00  2.289134  2.836079
   8.96526   8.96526      1.00  2.289954  2.833399
   8.96515   8.96515      1.00  2.288864  2.844399
   8.96505   8.96505      1.00  2.288364  2.836439
   8.96495   8.96495      1.00  2.288284  2.833559
   8.96485   8.96485      1.00  2.273564  2.816779
   8.96473   8.96473      1.00  2.292434  2.840029
   8.96463   8.96463      1.00  2.287154  2.834509
   8.96452   8.96452      1.00  2.290754  2.837559
   8.96441   8.96441      1.00  2.289714  2.839369
   8.96429   8.96429      1.00  2.289634  2.848859
   8.96419   8.96419      1.00  2.290494  2.853849
   8.96408   8.96408      1.00  2.292564  2.843029
   8.96396   8.96396      1.00  2.287564  2.834699
   8.96384   8.96384      1.00  2.287224  2.833889
   8.96374   8.96374      1.00  2.289874  2.846779
   8.96362   8.96362      1.00  2.289424  2.834749
   8.96350   8.96350      1.00  2.288384  2.838919
   8.96338   8.96338      1.00  2.272454  2.818869
   8.96327   8.96327      1.00  2.289794  2.839569
   8.96316   8.96316      1.00  2.290064  2.834729
   8.96304   8.96304      1.00  2.293504  2.840829
   8.96292   8.96292      1.00  2.292514  2.851279
   8.96281   8.96281      1.00  2.289004  2.833469
   8.96269   8.96269      1.00  2.288674  2.834519
   8.96258   8.96258      1.00  2.287824  2.835459
   8.96247   8.96247      1.00  2.285464  2.832019
   8.96236   8.96236      1.00  2.283344  2.828909
   8.96224   8.96224      1.00  2.292094  2.839079
   8.96213   8.96213      1.00  2.288224  2.835869
   8.96202   8.96202      1.00  2.289094  2.837279
   8.96192   8.96192      1.00  2.290414  2.834429
   8.96181   8.96181      1.00  2.272604  2.815249
   8.96169   8.96169      1.00  2.290554  2.840179
   8.96158   8.96158      1.00  2.291474  2.839739
   8.96148   8.96148      1.00  2.289544  2.837309
   8.96137   8.96137      1.00  2.286534  2.833349
   8.96125   8.96125      1.00  2.285234  2.839229
   8.96113   8.96113      1.00  2.286944  2.839919
   8.96102   8.96102      1.00  2.288254  2.839139
   8.96091   8.96091      1.00  2.290254  2.839629
   8.96079   8.96079      1.00  2.288494  2.837629
   8.96068   8.96068      1.00  2.288724  2.838529
   8.96056   8.96056      1.00  2.287264  2.835299
   8.96045   8.96045      1.00  2.288234  2.841039
   8.96033   8.96033      1.00  2.278334  2.828629
   8.96021   8.96021      1.00  2.283964  2.833579
   8.96009   8.96009      1.00  2.287964  2.840199
   8.95998   8.95998      1.00  2.287224  2.840019
   8.95985   8.95985      1.00  2.284224  2.849919
   8.95974   8.95974      1.00  2.287604  2.858919
   8.95963   8.95963      1.00  2.290384  2.850399
   8.95952   8.95952      1.00  2.290154  2.843939
   8.95940   8.95940      1.00  2.290884  2.842769
   8.95928   8.95928      1.00  2.289994  2.836719
   8.95917   8.95917      1.00  2.289894  2.839579
   8.95906   8.95906      1.00  2.285444  2.833529
   8.95895   8.95895      1.00  2.285874  2.835059
   8.95884   8.95884      1.00  2.285264  2.833049
   8.95873   8.95873      1.00  2.287454  2.835379
   8.95861   8.95861      1.00  2.274534  2.817689
   8.95850   8.95850      1.00  2.282534  2.824589
   8.95839   8.95839      1.00  2.287454  2.831069
   8.95828   8.95828      1.00  2.287524  2.841649
   8.95817   8.95817      1.00  2.287804  2.839779
   8.95806   8.95806      1.00  2.287754  2.840579
   8.95795   8.95795      1.00  2.285554  2.839809
   8.95785   8.95785      1.00  2.285924  2.837929
   8.95773   8.95773      1.00  2.284404  2.832579
   8.95762   8.95762      1.00  2.281934  2.825019
   8.95750   8.95750      1.00  2.286084  2.830389
   8.95740   8.95740      1.00  2.287504  2.831579
   8.95730   8.95730      1.00  2.288344  2.833809
   8.95719   8.95719      1.00  2.286524  2.833879
   8.95707   8.95707      1.00  2.271534  2.813459
   8.95696   8.95696      1.00  2.286164  2.832579
   8.95686   8.95686      1.00  2.284884  2.825329
   8.95674   8.95674      1.00  2.284634  2.829359
   8.95663   8.95663      1.00  2.286334  2.831019
   8.95653   8.95653      1.00  2.282814  2.821769
   8.95643   8.95643      1.00  2.284194  2.823339
   8.95632   8.95632      1.00  2.285414  2.827379
   8.95621   8.95621      1.00  2.284704  2.825409
   8.95611   8.95611      1.00  2.284004  2.825559
   8.95601   8.95601      1.00  2.285574  2.828739
   8.95591   8.95591      1.00  2.284304  2.825229
   8.95580   8.95580      1.00  2.283954  2.825399
   8.95570   8.95570      1.00  2.271124  2.810109
   8.95560   8.95560      1.00  2.281224  2.823489
   8.95549   8.95549      1.00  2.283504  2.826159
   8.95539   8.95539      1.00  2.280734  2.820859
   8.95529   8.95529      1.00  2.282924  2.830359
   8.95519   8.95519      1.00  2.283374  2.836769
   8.95508   8.95508      1.00  2.285614  2.831979
   8.95498   8.95498      1.00  2.286614  2.840649
   8.95488   8.95488      1.00  2.285264  2.833939
   8.95477   8.95477      1.00  2.283294  2.827339
   8.95466   8.95466      1.00  2.280394  2.819059
   8.95455   8.95455      1.00  2.280424  2.818969
   8.95444   8.95444      1.00  2.280334  2.820499
   8.95433   8.95433      1.00  2.267034  2.802519
   8.95422   8.95422      1.00  2.280634  2.818009
   8.95411   8.95411      1.00  2.280614  2.822239
   8.95400   8.95400      1.00  2.281174  2.821499
   8.95389   8.95389      1.00  2.283724  2.819769
   8.95377   8.95377      1.00  2.282454  2.816949
   8.95365   8.95365      1.00  2.282344  2.816589
   8.95354   8.95354      1.00  2.283464  2.823439
   8.95342   8.95342      1.00  2.279994  2.822959
   8.95330   8.95330      1.00  2.278024  2.818979
   8.95318   8.95318      1.00  2.279984  2.821149
   8.95306   8.95306      1.00  2.280284  2.822189
   8.95295   8.95295      1.00  2.277654  2.817689
   8.95284   8.95284      1.00  2.279204  2.814169
   8.95273   8.95273      1.00  2.266144  2.798429
   8.95262   8.95262      1.00  2.280204  2.815539
   8.95251   8.95251      1.00  2.283514  2.818649
   8.95239   8.95239      1.00  2.280594  2.810609
   8.95228   8.95228      1.00  2.278094  2.805929
   8.95217   8.95217      1.00  2.277134  2.811319
   8.95206   8.95206      1.00  2.275474  2.806219
   8.95194   8.95194      1.00  2.278214  2.816679
   8.95183   8.95183      1.00  2.277744  2.805699
   8.95173   8.95173      1.00  2.281374  2.810649
   8.95162   8.95162      1.00  2.273704  2.797379
   8.95150   8.95150      1.00  2.277404  2.803529
   8.95139   8.95139      1.00  2.281754  2.806249
   8.95128   8.95128      1.00  2.279794  2.803869
   8.95118   8.95118      1.00  2.270364  2.793029
   8.95106   8.95106      1.00  2.274054  2.793859
   8.95094   8.95094      1.00  2.276214  2.799669
   8.95083   8.95083      1.00  2.275194  2.801929
   8.95072   8.95072      1.00  2.275554  2.795169
   8.95060   8.95060      1.00  2.274014  2.794299
   8.95048   8.95048      1.00  2.278404  2.795529
   8.95036   8.95036      1.00  2.276504  2.800359
   8.95025   8.95025      1.00  2.277124  2.805989
   8.95013   8.95013      1.00  2.278344  2.800519
   8.95001   8.95001      1.00  2.275074  2.791119
   8.94989   8.94989      1.00  2.274244  2.791789
   8.94978   8.94978      1.00  2.271294  2.789129
   8.94966   8.94966      1.00  2.270014  2.795059
   8.94954   8.94954      1.00  2.268904  2.790489
   8.94943   8.94943      1.00  2.255194  2.767649
   8.94932   8.94932      1.00  2.268294  2.779529
   8.94921   8.94921      1.00  2.271424  2.792499
   8.94909   8.94909      1.00  2.278334  2.804049
   8.94898   8.94898      1.00  2.273834  2.791519
   8.94887   8.94887      1.00  2.271884  2.792199
   8.94875   8.94875      1.00  2.271964  2.786359
   8.94864   8.94864      1.00  2.270164  2.780919
   8.94853   8.94853      1.00  2.271184  2.777729
   8.94843   8.94843      1.00  2.264634  2.774589
   8.94832   8.94832      1.00  2.262954  2.799819
   8.94820   8.94820      1.00  2.265094  2.774249
   8.94810   8.94810      1.00  2.269484  2.775609
   8.94799   8.94799      1.00  2.267424  2.764479
   8.94788   8.94788      1.00  2.261194  2.753259
   8.94777   8.94777      1.00  2.272094  2.763689
   8.94766   8.94766      1.00  2.268014  2.757789
   8.94755   8.94755      1.00  2.266704  2.752119
   8.94744   8.94744      1.00  2.262374  2.752569
   8.94732   8.94732      1.00  2.265974  2.750549
   8.94721   8.94721      1.00  2.261454  2.747759
   8.94711   8.94711      1.00  2.264594  2.751519
   8.94700   8.94700      1.00  2.263444  2.749319
   8.94689   8.94689      1.00  2.265924  2.750399
   8.94678   8.94678      1.00  2.267844  2.743129
   8.94668   8.94668      1.00  2.264134  2.725359
   8.94656   8.94656      1.00  2.265404  2.732899
   8.94646   8.94646      1.00  2.247814  2.704439
   8.94636   8.94636      1.00  2.263304  2.714069
   8.94625   8.94625      1.00  2.261884  2.718509
   8.94615   8.94615      1.00  2.260714  2.726949
   8.94605   8.94605      1.00  2.259824  2.713569
   8.94595   8.94595      1.00  2.254134  2.712769
   8.94585   8.94585      1.00  2.257784  2.708489
   8.94574   8.94574      1.00  2.254774  2.700039
   8.94563   8.94563      1.00  2.259454  2.710039
   8.94553   8.94553      1.00  2.260764  2.703749
   8.94543   8.94543      1.00  2.260004  2.703499
   8.94532   8.94532      1.00  2.259084  2.706429
   8.94522   8.94522      1.00  2.254534  2.686219
   8.94512   8.94512      1.00  2.235474  2.670339
   8.94502   8.94502      1.00  2.250204  2.684359
   8.94491   8.94491      1.00  2.250294  2.680989
   8.94480   8.94480      1.00  2.254984  2.681209
   8.94470   8.94470      1.00  2.255804  2.680179
   8.94459   8.94459      1.00  2.254784  2.674149
   8.94448   8.94448      1.00  2.254954  2.669689
   8.94437   8.94437      1.00  2.252764  2.673949
   8.94426   8.94426      1.00  2.255744  2.661089
   8.94415   8.94415      1.00  2.245934  2.648509
   8.94403   8.94403      1.00  2.246424  2.640169
   8.94391   8.94391      1.00  2.250394  2.647549
   8.94381   8.94381      1.00  2.246524  2.634129
   8.94370   8.94370      1.00  2.246144  2.633389
   8.94358   8.94358      1.00  2.233864  2.620289
   8.94346   8.94346      1.00  2.247384  2.626379
   8.94334   8.94334      1.00  2.249784  2.625149
   8.94323   8.94323      1.00  2.251534  2.625949
   8.94311   8.94311      1.00  2.246794  2.609759
   8.94299   8.94299      1.00  2.250404  2.607799
   8.94288   8.94288      1.00  2.248334  2.598009
   8.94277   8.94277      1.00  2.242984  2.587619
   8.94265   8.94265      1.00  2.241004  2.580459
   8.94253   8.94253      1.00  2.238644  2.572469
   8.94242   8.94242      1.00  2.246724  2.581449
   8.94232   8.94232      1.00  2.248724  2.579959
   8.94220   8.94220      1.00  2.246364  2.569739
   8.94209   8.94209      1.00  2.246994  2.550339
   8.94198   8.94198      1.00  2.231334  2.525529
   8.94187   8.94187      1.00  2.245514  2.532649
   8.94177   8.94177      1.00  2.246334  2.532749
   8.94166   8.94166      1.00  2.244164  2.524879
   8.94155   8.94155      1.00  2.237084  2.508869
   8.94144   8.94144      1.00  2.241314  2.501269
   8.94132   8.94132      1.00  2.240224  2.492919
   8.94121   8.94121      1.00  2.240474  2.481189
   8.94110   8.94110      1.00  2.244334  2.472159
   8.94099   8.94099      1.00  2.245924  2.461979
   8.94087   8.94087      1.00  2.243804  2.449119
   8.94075   8.94075      1.00  2.243374  2.434409
   8.94064   8.94064      1.00  2.247934  2.427269
   8.94052   8.94052      1.00  2.235484  2.396099
   8.94041   8.94041      1.00  2.240484  2.384049
   8.94029   8.94029      1.00  2.226024  2.354809
   8.94017   8.94017      1.00  2.233634  2.357109
   8.94005   8.94005      1.00  2.238884  2.335699
   8.93994   8.93994      1.00  2.240864  2.313489
   8.93982   8.93982      1.00  2.245784  2.293209
   8.93970   8.93970      1.00  2.244814  2.272459
   8.93959   8.93959      1.00  2.246994  2.255659
   8.93947   8.93947      1.00  2.237414  2.219389
   8.93935   8.93935      1.00  2.235514  2.194789
   8.93924   8.93924      1.00  2.240714  2.174119
   8.93914   8.93914      1.00  2.239044  2.149899
   8.93902   8.93902      1.00  2.233014  2.108079
   8.93890   8.93890      1.00  2.239354  2.074919
   8.93879   8.93879      1.00  2.227964  2.032109
   8.93869   8.93869      1.00  2.234684  2.015519
   8.93857   8.93857      1.00  2.242554  1.988869
   8.93846   8.93846      1.00  2.242594  1.956159
   8.93836   8.93836      1.00  2.246714  1.921079
   8.93825   8.93825      1.00  2.241614  1.882049
   8.93813   8.93813      1.00  2.239534  1.843289
   8.93802   8.93802      1.00  2.234014  1.813039
   8.93792   8.93792      1.00  2.236384  1.781749
   8.93781   8.93781      1.00  2.236134  1.727669
   8.93769   8.93769      1.00  2.231474  1.685569
   8.93758   8.93758      1.00  2.233884  1.643199
   8.93747   8.93747      1.00  2.238804  1.613859
   8.93737   8.93737      1.00  2.244004  1.575659
   8.93725   8.93725      1.00  2.226784  1.521459
   8.93714   8.93714      1.00  2.238144  1.482659
   8.93704   8.93704      1.00  2.237304  1.447889
   8.93693   8.93693      1.00  2.230404  1.404519
   8.93682   8.93682      1.00  2.235104  1.369599
   8.93671   8.93671      1.00  2.235994  1.329969
   8.93660   8.93660      1.00  2.234714  1.290439
   8.93650   8.93650      1.00  2.240534  1.256529
   8.93639   8.93639      1.00  2.237854  1.216879
   8.93629   8.93629      1.00  2.233124  1.179119
   8.93618   8.93618      1.00  2.239684  1.147509
   8.93608   8.93608      1.00  2.244264  1.114269
   8.93598   8.93598      1.00  2.239244  1.080749
   8.93587   8.93587      1.00  2.227524  1.037299
   8.93577   8.93577      1.00  2.230974  1.006279
   8.93567   8.93567      1.00  2.230904   .978839
   8.93557   8.93557      1.00  2.232364   .947349
   8.93546   8.93546      1.00  2.239114   .914429
   8.93536   8.93536      1.00  2.237104   .887839
   8.93526   8.93526      1.00  2.238044   .862449
   8.93516   8.93516      1.00  2.239874   .835969
   8.93505   8.93505      1.00  2.237174   .806419
   8.93495   8.93495      1.00  2.234744   .780049
   8.93484   8.93484      1.00  2.236594   .758079
   8.93474   8.93474      1.00  2.237004   .731379
   8.93462   8.93462      1.00  2.229994   .705569
   8.93452   8.93452      1.00  2.233074   .687989
   8.93441   8.93441      1.00  2.218464   .659929
   8.93429   8.93429      1.00  2.234804   .638969
   8.93418   8.93418      1.00  2.240894   .618349
   8.93407   8.93407      1.00  2.239684   .594949
   8.93396   8.93396      1.00  2.237654   .581019
   8.93384   8.93384      1.00  2.237624   .563479
   8.93372   8.93372      1.00  2.238174   .540789
   8.93361   8.93361      1.00  2.236324   .524349
   8.93349   8.93349      1.00  2.235594   .509779
   8.93337   8.93337      1.00  2.228744   .488359
   8.93325   8.93325      1.00  2.231614   .472699
   8.93314   8.93314      1.00  2.228974   .458319
   8.93303   8.93303      1.00  2.230634   .444859
   8.93291   8.93291      1.00  2.223204   .427279
   8.93280   8.93280      1.00  2.240074   .417249
   8.93269   8.93269      1.00  2.240424   .406089
   8.93258   8.93258      1.00  2.240774   .394699
   8.93246   8.93246      1.00  2.235444   .385689
   8.93235   8.93235      1.00  2.230124   .373849
   8.93224   8.93224      1.00  2.234954   .363769
   8.93213   8.93213      1.00  2.232544   .355379
   8.93201   8.93201      1.00  2.230904   .348789
   8.93190   8.93190      1.00  2.230274   .341919
   8.93179   8.93179      1.00  2.237454   .336429
   8.93169   8.93169      1.00  2.236264   .331669
   8.93157   8.93157      1.00  2.236654   .329329
   8.93145   8.93145      1.00  2.237864   .321419
   8.93135   8.93135      1.00  2.219144   .316219
   8.93124   8.93124      1.00  2.234294   .315449
   8.93112   8.93112      1.00  2.232194   .311249
   8.93101   8.93101      1.00  2.226634   .309959
   8.93090   8.93090      1.00  2.232394   .311249
   8.93078   8.93078      1.00  2.232494   .308879
   8.93067   8.93067      1.00  2.227904   .308129
   8.93055   8.93055      1.00  2.227244   .308169
   8.93043   8.93043      1.00  2.233154   .307739
   8.93032   8.93032      1.00  2.235164   .308839
   8.93019   8.93019      1.00  2.235434   .312559
   8.93007   8.93007      1.00  2.232114   .310629
   8.92996   8.92996      1.00  2.227964   .309419
   8.92984   8.92984      1.00  2.225454   .309779
   8.92972   8.92972      1.00  2.214364   .309869
   8.92960   8.92960      1.00  2.226774   .311979
   8.92949   8.92949      1.00  2.227374   .314009
   8.92938   8.92938      1.00  2.233174   .315639
   8.92926   8.92926      1.00  2.229504   .315749
   8.92915   8.92915      1.00  2.231444   .316769
   8.92904   8.92904      1.00  2.235784   .318859
   8.92893   8.92893      1.00  2.233914   .319629
   8.92882   8.92882      1.00  2.231264   .321889
   8.92870   8.92870      1.00  2.225674   .321169
   8.92859   8.92859      1.00  2.230084   .321459
   8.92848   8.92848      1.00  2.224054   .321379
   8.92837   8.92837      1.00  2.227714   .324979
   8.92826   8.92826      1.00  2.223234   .326039
   8.92816   8.92816      1.00  2.228674   .326229
   8.92805   8.92805      1.00  2.236564   .329499
   8.92793   8.92793      1.00  2.234764   .328699
   8.92782   8.92782      1.00  2.233464   .332749
   8.92771   8.92771      1.00  2.236764   .333439
   8.92760   8.92760      1.00  2.233974   .335349
   8.92748   8.92748      1.00  2.229274   .333979
   8.92737   8.92737      1.00  2.225384   .334139
   8.92727   8.92727      1.00  2.229924   .334209
   8.92716   8.92716      1.00  2.230284   .335249
   8.92705   8.92705      1.00  2.235484   .335559
   8.92694   8.92694      1.00  2.241114   .339459
   8.92683   8.92683      1.00  2.236344   .340239
   8.92672   8.92672      1.00  2.234554   .338199
   8.92662   8.92662      1.00  2.220694   .338739
   8.92651   8.92651      1.00  2.233124   .340579
   8.92640   8.92640      1.00  2.233934   .340789
   8.92630   8.92630      1.00  2.235224   .341999
   8.92619   8.92619      1.00  2.233674   .343219
   8.92609   8.92609      1.00  2.232194   .341049
   8.92599   8.92599      1.00  2.234434   .343789
   8.92589   8.92589      1.00  2.238004   .344959
   8.92578   8.92578      1.00  2.236494   .345839
   8.92567   8.92567      1.00  2.240064   .346509
   8.92557   8.92557      1.00  2.242094   .347209
   8.92547   8.92547      1.00  2.238374   .347529
   8.92537   8.92537      1.00  2.238814   .347339
   8.92526   8.92526      1.00  2.232574   .346619
   8.92516   8.92516      1.00  2.226834   .345919
   8.92506   8.92506      1.00  2.230224   .348039
   8.92495   8.92495      1.00  2.237494   .350339
   8.92484   8.92484      1.00  2.233244   .351459
   8.92474   8.92474      1.00  2.236454   .352609
   8.92464   8.92464      1.00  2.240764   .350839
   8.92452   8.92452      1.00  2.242244   .353539
   8.92441   8.92441      1.00  2.239674   .352389
   8.92430   8.92430      1.00  2.236734   .353769
   8.92420   8.92420      1.00  2.235434   .354969
   8.92408   8.92408      1.00  2.234604   .355759
   8.92396   8.92396      1.00  2.237844   .357159
   8.92385   8.92385      1.00  2.237584   .358549
   8.92374   8.92374      1.00  2.230904   .358459
   8.92362   8.92362      1.00  2.227904   .358429
   8.92350   8.92350      1.00  2.238864   .361209
   8.92339   8.92339      1.00  2.243284   .362099
   8.92327   8.92327      1.00  2.240394   .362719
   8.92315   8.92315      1.00  2.242904   .365789
   8.92304   8.92304      1.00  2.237034   .364079
   8.92293   8.92293      1.00  2.233884   .365079
   8.92281   8.92281      1.00  2.233864   .366309
   8.92269   8.92269      1.00  2.233144   .367339
   8.92258   8.92258      1.00  2.238104   .371489
   8.92247   8.92247      1.00  2.238064   .370559
   8.92236   8.92236      1.00  2.240044   .372329
   8.92224   8.92224      1.00  2.240934   .375229
   8.92213   8.92213      1.00  2.225834   .373409
   8.92202   8.92202      1.00  2.236864   .375369
   8.92192   8.92192      1.00  2.243934   .378109
   8.92180   8.92180      1.00  2.237624   .380889
   8.92169   8.92169      1.00  2.235124   .382099
   8.92159   8.92159      1.00  2.240584   .382709
   8.92148   8.92148      1.00  2.233794   .381079
   8.92136   8.92136      1.00  2.236994   .384019
   8.92125   8.92125      1.00  2.241954   .387839
   8.92114   8.92114      1.00  2.239664   .389949
   8.92103   8.92103      1.00  2.240394   .391299
   8.92091   8.92091      1.00  2.241234   .392499
   8.92079   8.92079      1.00  2.240284   .392959
   8.92068   8.92068      1.00  2.237294   .393379
   8.92056   8.92056      1.00  2.224844   .393659
   8.92044   8.92044      1.00  2.233254   .394719
   8.92033   8.92033      1.00  2.232364   .396139
   8.92021   8.92021      1.00  2.236674   .397559
   8.92009   8.92009      1.00  2.236024   .397939
   8.91997   8.91997      1.00  2.236084   .399709
   8.91985   8.91985      1.00  2.240714   .402639
   8.91974   8.91974      1.00  2.243674   .403859
   8.91962   8.91962      1.00  2.238304   .402849
   8.91950   8.91950      1.00  2.234464   .403209
   8.91939   8.91939      1.00  2.242894   .406679
   8.91929   8.91929      1.00  2.236354   .407899
   8.91917   8.91917      1.00  2.236584   .408149
   8.91905   8.91905      1.00  2.233254   .408289
   8.91893   8.91893      1.00  2.220834   .406209
   8.91882   8.91882      1.00  2.239134   .414189
   8.91872   8.91872      1.00  2.240224   .415289
   8.91860   8.91860      1.00  2.239584   .413169
   8.91849   8.91849      1.00  2.238924   .414979
   8.91838   8.91838      1.00  2.238614   .412289
   8.91828   8.91828      1.00  2.238184   .410759
   8.91817   8.91817      1.00  2.235604   .410189
   8.91805   8.91805      1.00  2.236474   .411839
   8.91795   8.91795      1.00  2.235664   .410209
   8.91784   8.91784      1.00  2.235814   .408859
   8.91773   8.91773      1.00  2.232574   .407489
   8.91761   8.91761      1.00  2.238014   .408969
   8.91751   8.91751      1.00  2.242734   .410119
   8.91740   8.91740      1.00  2.241594   .411039
   8.91729   8.91729      1.00  2.227954   .408309
   8.91717   8.91717      1.00  2.235594   .408479
   8.91707   8.91707      1.00  2.234594   .408009
   8.91696   8.91696      1.00  2.238414   .408729
   8.91685   8.91685      1.00  2.233324   .403479
   8.91674   8.91674      1.00  2.233784   .400989
   8.91664   8.91664      1.00  2.235354   .403749
   8.91653   8.91653      1.00  2.238384   .401669
   8.91642   8.91642      1.00  2.235104   .399829
   8.91631   8.91631      1.00  2.235374   .397359
   8.91621   8.91621      1.00  2.243774   .396139
   8.91611   8.91611      1.00  2.240764   .395169
   8.91600   8.91600      1.00  2.236604   .394899
   8.91590   8.91590      1.00  2.223204   .390499
   8.91580   8.91580      1.00  2.232904   .391259
   8.91570   8.91570      1.00  2.235424   .392109
   8.91559   8.91559      1.00  2.233174   .390459
   8.91549   8.91549      1.00  2.235004   .389749
   8.91539   8.91539      1.00  2.236754   .387339
   8.91529   8.91529      1.00  2.240374   .387659
   8.91519   8.91519      1.00  2.241074   .387029
   8.91508   8.91508      1.00  2.239964   .386779
   8.91498   8.91498      1.00  2.236964   .383709
   8.91487   8.91487      1.00  2.236864   .383149
   8.91477   8.91477      1.00  2.230544   .379349
   8.91466   8.91466      1.00  2.231524   .377499
   8.91455   8.91455      1.00  2.233084   .377249
   8.91444   8.91444      1.00  2.236764   .376179
   8.91432   8.91432      1.00  2.219894   .372999
   8.91421   8.91421      1.00  2.237184   .374639
   8.91410   8.91410      1.00  2.239914   .373429
   8.91399   8.91399      1.00  2.233924   .371579
   8.91387   8.91387      1.00  2.235984   .370169
   8.91375   8.91375      1.00  2.236524   .367819
   8.91364   8.91364      1.00  2.235414   .369719
   8.91353   8.91353      1.00  2.235184   .366689
   8.91342   8.91342      1.00  2.231164   .362999
   8.91329   8.91329      1.00  2.229164   .361539
   8.91318   8.91318      1.00  2.232174   .360889
   8.91307   8.91307      1.00  2.234984   .359999
   8.91295   8.91295      1.00  2.235034   .359379
   8.91284   8.91284      1.00  2.223274   .360079
   8.91273   8.91273      1.00  2.240274   .357779
   8.91262   8.91262      1.00  2.234144   .354469
   8.91250   8.91250      1.00  2.233574   .353529
   8.91239   8.91239      1.00  2.233424   .352089
   8.91227   8.91227      1.00  2.230184   .352779
   8.91217   8.91217      1.00  2.229504   .351429
   8.91205   8.91205      1.00  2.229494   .352129
   8.91194   8.91194      1.00  2.230464   .350389
   8.91184   8.91184      1.00  2.230084   .348539
   8.91173   8.91173      1.00  2.237884   .347979
   8.91162   8.91162      1.00  2.235664   .348159
   8.91150   8.91150      1.00  2.232194   .344429
   8.91140   8.91140      1.00  2.232094   .344379
   8.91129   8.91129      1.00  2.215724   .341019
   8.91117   8.91117      1.00  2.228194   .342659
   8.91105   8.91105      1.00  2.231564   .340419
   8.91094   8.91094      1.00  2.233294   .339969
   8.91083   8.91083      1.00  2.230404   .340509
   8.91072   8.91072      1.00  2.230324   .338229
   8.91060   8.91060      1.00  2.230224   .334599
   8.91049   8.91049      1.00  2.234144   .335299
   8.91037   8.91037      1.00  2.234694   .332789
   8.91025   8.91025      1.00  2.234814   .334459
   8.91012   8.91012      1.00  2.228604   .330739
   8.91001   8.91001      1.00  2.225304   .330109
   8.90990   8.90990      1.00  2.226014   .328389
   8.90978   8.90978      1.00  2.210924   .326219
   8.90966   8.90966      1.00  2.223614   .326679
   8.90954   8.90954      1.00  2.235374   .328589
   8.90943   8.90943      1.00  2.230964   .326419
   8.90931   8.90931      1.00  2.230094   .328179
   8.90920   8.90920      1.00  2.235544   .328189
   8.90910   8.90910      1.00  2.231444   .327749
   8.90898   8.90898      1.00  2.230494   .330489
   8.90887   8.90887      1.00  2.231004   .328519
   8.90876   8.90876      1.00  2.225524   .325119
   8.90865   8.90865      1.00  2.226024   .323509
   8.90855   8.90855      1.00  2.227754   .324139
   8.90843   8.90843      1.00  2.229704   .323529
   8.90832   8.90832      1.00  2.228164   .323929
   8.90821   8.90821      1.00  2.230374   .324959
   8.90811   8.90811      1.00  2.214214   .320459
   8.90799   8.90799      1.00  2.225244   .326209
   8.90788   8.90788      1.00  2.232864   .325499
   8.90777   8.90777      1.00  2.231444   .327219
   8.90766   8.90766      1.00  2.227904   .326889
   8.90755   8.90755      1.00  2.218174   .325169
   8.90744   8.90744      1.00  2.222484   .327019
   8.90733   8.90733      1.00  2.221414   .328679
   8.90722   8.90722      1.00  2.225284   .331899
   8.90711   8.90711      1.00  2.226394   .330909
   8.90700   8.90700      1.00  2.230204   .333949
   8.90690   8.90690      1.00  2.230004   .336099
   8.90679   8.90679      1.00  2.226944   .331229
   8.90668   8.90668      1.00  2.216304   .331099
   8.90657   8.90657      1.00  2.218044   .332859
   8.90647   8.90647      1.00  2.225604   .337489
   8.90637   8.90637      1.00  2.223414   .336119
   8.90626   8.90626      1.00  2.220924   .335989
   8.90615   8.90615      1.00  2.216854   .334969
   8.90605   8.90605      1.00  2.228394   .336639
   8.90595   8.90595      1.00  2.225664   .336799
   8.90585   8.90585      1.00  2.222574   .338959
   8.90574   8.90574      1.00  2.227044   .341579
   8.90564   8.90564      1.00  2.222164   .339979
   8.90554   8.90554      1.00  2.222444   .341209
   8.90543   8.90543      1.00  2.219384   .340569
   8.90533   8.90533      1.00  2.218794   .341289
   8.90523   8.90523      1.00  2.203394   .339099
   8.90513   8.90513      1.00  2.215514   .342559
   8.90502   8.90502      1.00  2.216194   .343969
   8.90491   8.90491      1.00  2.219244   .345969
   8.90481   8.90481      1.00  2.233164   .348959
   8.90470   8.90470      1.00  2.225504   .348179
   8.90460   8.90460      1.00  2.221544   .347529
   8.90449   8.90449      1.00  2.221024   .347939
   8.90438   8.90438      1.00  2.215064   .346689
   8.90427   8.90427      1.00  2.217854   .348209
   8.90415   8.90415      1.00  2.215734   .349849
   8.90404   8.90404      1.00  2.216654   .352239
   8.90393   8.90393      1.00  2.217044   .352999
   8.90382   8.90382      1.00  2.206354   .352439
   8.90370   8.90370      1.00  2.210294   .351109
   8.90357   8.90357      1.00  2.219404   .354119
   8.90346   8.90346      1.00  2.224014   .358909
   8.90335   8.90335      1.00  2.218474   .355239
   8.90323   8.90323      1.00  2.215404   .355209
   8.90312   8.90312      1.00  2.217494   .354629
   8.90300   8.90300      1.00  2.213344   .357589
   8.90289   8.90289      1.00  2.212214   .355989
   8.90277   8.90277      1.00  2.217264   .357839
   8.90265   8.90265      1.00  2.208974   .355229
   8.90255   8.90255      1.00  2.220164   .358809
   8.90244   8.90244      1.00  2.216744   .358039
   8.90232   8.90232      1.00  2.218034   .358309
   8.90220   8.90220      1.00  2.212974   .358009
   8.90209   8.90209      1.00  2.212114   .360599
   8.90199   8.90199      1.00  2.215044   .359709
   8.90188   8.90188      1.00  2.204094   .358349
   8.90177   8.90177      1.00  2.211364   .359879
   8.90166   8.90166      1.00  2.212874   .361389
   8.90155   8.90155      1.00  2.215154   .361509
   8.90144   8.90144      1.00  2.211624   .362459
   8.90132   8.90132      1.00  2.212764   .362249
   8.90121   8.90121      1.00  2.216544   .363449
   8.90110   8.90110      1.00  2.213434   .364469
   8.90098   8.90098      1.00  2.215804   .372659
   8.90087   8.90087      1.00  2.213994   .365639
   8.90076   8.90076      1.00  2.216384   .365509
   8.90065   8.90065      1.00  2.211104   .365319
   8.90052   8.90052      1.00  2.194464   .359359
   8.90041   8.90041      1.00  2.207724   .365589
   8.90030   8.90030      1.00  2.208694   .367209
   8.90018   8.90018      1.00  2.216254   .368599
   8.90005   8.90005      1.00  2.210914   .366159
   8.89993   8.89993      1.00  2.215024   .370789
   8.89982   8.89982      1.00  2.216814   .365559
   8.89971   8.89971      1.00  2.214154   .364379
   8.89958   8.89958      1.00  2.209994   .362179
   8.89947   8.89947      1.00  2.211034   .364089
   8.89936   8.89936      1.00  2.208004   .364829
   8.89925   8.89925      1.00  2.203994   .363819
   8.89913   8.89913      1.00  2.211894   .364559
   8.89902   8.89902      1.00  2.208484   .365489
   8.89891   8.89891      1.00  2.212424   .366729
   8.89880   8.89880      1.00  2.201014   .363929
   8.89868   8.89868      1.00  2.215554   .367329
   8.89857   8.89857      1.00  2.211614   .367959
   8.89846   8.89846      1.00  2.213474   .371189
   8.89836   8.89836      1.00  2.213444   .367589
   8.89825   8.89825      1.00  2.207024   .369369
   8.89813   8.89813      1.00  2.211024   .370359
   8.89803   8.89803      1.00  2.208274   .368909
   8.89792   8.89792      1.00  2.207174   .366779
   8.89780   8.89780      1.00  2.211704   .367939
   8.89769   8.89769      1.00  2.213474   .367779
   8.89759   8.89759      1.00  2.217664   .368589
   8.89748   8.89748      1.00  2.216034   .368019
   8.89736   8.89736      1.00  2.212764   .368159
   8.89725   8.89725      1.00  2.195644   .365129
   8.89715   8.89715      1.00  2.208544   .367039
   8.89705   8.89705      1.00  2.210374   .367589
   8.89693   8.89693      1.00  2.206564   .367619
   8.89681   8.89681      1.00  2.212304   .368079
   8.89671   8.89671      1.00  2.216164   .369409
   8.89661   8.89661      1.00  2.214294   .370379
   8.89650   8.89650      1.00  2.212404   .373629
   8.89639   8.89639      1.00  2.214514   .378039
   8.89629   8.89629      1.00  2.213704   .375519
   8.89618   8.89618      1.00  2.216314   .372179
   8.89608   8.89608      1.00  2.211334   .373059
   8.89598   8.89598      1.00  2.208674   .373299
   8.89588   8.89588      1.00  2.212044   .374389
   8.89578   8.89578      1.00  2.194384   .368239
   8.89567   8.89567      1.00  2.203304   .368989
   8.89557   8.89557      1.00  2.209004   .370879
   8.89547   8.89547      1.00  2.212864   .371759
   8.89537   8.89537      1.00  2.214774   .373309
   8.89526   8.89526      1.00  2.216724   .374189
   8.89515   8.89515      1.00  2.217694   .372649
   8.89505   8.89505      1.00  2.208304   .372099
   8.89495   8.89495      1.00  2.206634   .370229
   8.89484   8.89484      1.00  2.207034   .370619
   8.89473   8.89473      1.00  2.200644   .373149
   8.89463   8.89463      1.00  2.210044   .374239
   8.89453   8.89453      1.00  2.215014   .373509
   8.89441   8.89441      1.00  2.210294   .374159
   8.89430   8.89430      1.00  2.213524   .371309
   8.89419   8.89419      1.00  2.199864   .369669
   8.89408   8.89408      1.00  2.212104   .369769
   8.89396   8.89396      1.00  2.209174   .370879
   8.89385   8.89385      1.00  2.212904   .371259
   8.89374   8.89374      1.00  2.206304   .369469
   8.89362   8.89362      1.00  2.201904   .369809
   8.89350   8.89350      1.00  2.205734   .369279
   8.89338   8.89338      1.00  2.207274   .367489
   8.89327   8.89327      1.00  2.211234   .369129
   8.89316   8.89316      1.00  2.207154   .368899
   8.89305   8.89305      1.00  2.206194   .369009
   8.89293   8.89293      1.00  2.206974   .370829
   8.89282   8.89282      1.00  2.206114   .368329
   8.89270   8.89270      1.00  2.210284   .370149
   8.89258   8.89258      1.00  2.202084   .366759
   8.89247   8.89247      1.00  2.193584   .365759
   8.89236   8.89236      1.00  2.199124   .368719
   8.89225   8.89225      1.00  2.200744   .368969
   8.89214   8.89214      1.00  2.199644   .374809
   8.89202   8.89202      1.00  2.210394   .378209
   8.89192   8.89192      1.00  2.212104   .374319
   8.89181   8.89181      1.00  2.203264   .372279
   8.89170   8.89170      1.00  2.206724   .370479
   8.89158   8.89158      1.00  2.203234   .371429
   8.89148   8.89148      1.00  2.204784   .372849
   8.89137   8.89137      1.00  2.203544   .369249
   8.89126   8.89126      1.00  2.198274   .369549
   8.89114   8.89114      1.00  2.198994   .368719
   8.89103   8.89103      1.00  2.196604   .367929
   8.89092   8.89092      1.00  2.188634   .367459
   8.89081   8.89081      1.00  2.201044   .371099
   8.89068   8.89068      1.00  2.207564   .369969
   8.89057   8.89057      1.00  2.209104   .370459
   8.89046   8.89046      1.00  2.203894   .371799
   8.89034   8.89034      1.00  2.202674   .370879
   8.89022   8.89022      1.00  2.198294   .372779
   8.89010   8.89010      1.00  2.199554   .381539
   8.88998   8.88998      1.00  2.197924   .373419
   8.88986   8.88986      1.00  2.195494   .371829
   8.88974   8.88974      1.00  2.195114   .369639
   8.88963   8.88963      1.00  2.202224   .373459
   8.88952   8.88952      1.00  2.205694   .375969
   8.88940   8.88940      1.00  2.207214   .376279
   8.88928   8.88928      1.00  2.190184   .373609
   8.88918   8.88918      1.00  2.199134   .374079
   8.88907   8.88907      1.00  2.196204   .374069
   8.88895   8.88895      1.00  2.195994   .375669
   8.88884   8.88884      1.00  2.197074   .372589
   8.88873   8.88873      1.00  2.199674   .372799
   8.88862   8.88862      1.00  2.203724   .376439
   8.88851   8.88851      1.00  2.197624   .372599
   8.88839   8.88839      1.00  2.200664   .372859
   8.88829   8.88829      1.00  2.201814   .374339
   8.88818   8.88818      1.00  2.205004   .375679
   8.88807   8.88807      1.00  2.206734   .376309
   8.88796   8.88796      1.00  2.205574   .376139
   8.88785   8.88785      1.00  2.201904   .373889
   8.88774   8.88774      1.00  2.182634   .373709
   8.88763   8.88763      1.00  2.198114   .374599
   8.88752   8.88752      1.00  2.194494   .373389
   8.88741   8.88741      1.00  2.199994   .373939
   8.88730   8.88730      1.00  2.200904   .375229
   8.88718   8.88718      1.00  2.202234   .376309
   8.88707   8.88707      1.00  2.203304   .377539
   8.88697   8.88697      1.00  2.204834   .378619
   8.88687   8.88687      1.00  2.206444   .375819
   8.88675   8.88675      1.00  2.198644   .376439
   8.88664   8.88664      1.00  2.199844   .376329
   8.88654   8.88654      1.00  2.196114   .375339
   8.88644   8.88644      1.00  2.196254   .373629
   8.88633   8.88633      1.00  2.199044   .377429
   8.88623   8.88623      1.00  2.197734   .375599
   8.88613   8.88613      1.00  2.199874   .376879
   8.88603   8.88603      1.00  2.201984   .376869
   8.88592   8.88592      1.00  2.206624   .385539
   8.88581   8.88581      1.00  2.202094   .390909
   8.88571   8.88571      1.00  2.199414   .383309
   8.88561   8.88561      1.00  2.202344   .384109
   8.88550   8.88550      1.00  2.197654   .386019
   8.88540   8.88540      1.00  2.198214   .383369
   8.88530   8.88530      1.00  2.192834   .381949
   8.88520   8.88520      1.00  2.197664   .385379
   8.88509   8.88509      1.00  2.196674   .384579
   8.88499   8.88499      1.00  2.203374   .385719
   8.88489   8.88489      1.00  2.203474   .384949
   8.88478   8.88478      1.00  2.196284   .385009
   8.88467   8.88467      1.00  2.195724   .383869
   8.88456   8.88456      1.00  2.195954   .384829
   8.88445   8.88445      1.00  2.197494   .388389
   8.88435   8.88435      1.00  2.192244   .387309
   8.88424   8.88424      1.00  2.199934   .381739
   8.88412   8.88412      1.00  2.196574   .382549
   8.88401   8.88401      1.00  2.201154   .382339
   8.88390   8.88390      1.00  2.197404   .380209
   8.88378   8.88378      1.00  2.196994   .380549
   8.88367   8.88367      1.00  2.205224   .379429
   8.88356   8.88356      1.00  2.199664   .378959
   8.88344   8.88344      1.00  2.199974   .380829
   8.88332   8.88332      1.00  2.188414   .378379
   8.88320   8.88320      1.00  2.195734   .380269
   8.88309   8.88309      1.00  2.193564   .380289
   8.88298   8.88298      1.00  2.192924   .379269
   8.88287   8.88287      1.00  2.194914   .380469
   8.88274   8.88274      1.00  2.196084   .379109
   8.88264   8.88264      1.00  2.196494   .379789
   8.88253   8.88253      1.00  2.199794   .379719
   8.88242   8.88242      1.00  2.200044   .380099
   8.88230   8.88230      1.00  2.202324   .381599
   8.88219   8.88219      1.00  2.198994   .380319
   8.88209   8.88209      1.00  2.192354   .378959
   8.88198   8.88198      1.00  2.191334   .377479
   8.88187   8.88187      1.00  2.192854   .378609
   8.88176   8.88176      1.00  2.190574   .377599
   8.88166   8.88166      1.00  2.187314   .374259
   8.88154   8.88154      1.00  2.197314   .378769
   8.88143   8.88143      1.00  2.200124   .376949
   8.88132   8.88132      1.00  2.197194   .377299
   8.88121   8.88121      1.00  2.200444   .377459
   8.88110   8.88110      1.00  2.191454   .379699
   8.88098   8.88098      1.00  2.195814   .376789
   8.88087   8.88087      1.00  2.196404   .377829
   8.88076   8.88076      1.00  2.189574   .375409
   8.88064   8.88064      1.00  2.189854   .374069
   8.88053   8.88053      1.00  2.191974   .375029
   8.88041   8.88041      1.00  2.192714   .374389
   8.88030   8.88030      1.00  2.192644   .375599
   8.88018   8.88018      1.00  2.182524   .373729
   8.88005   8.88005      1.00  2.193874   .374789
   8.87994   8.87994      1.00  2.192734   .376049
   8.87983   8.87983      1.00  2.193204   .375269
   8.87971   8.87971      1.00  2.192604   .374389
   8.87959   8.87959      1.00  2.187174   .374659
   8.87948   8.87948      1.00  2.181824   .375339
   8.87937   8.87937      1.00  2.187844   .375059
   8.87926   8.87926      1.00  2.182254   .373889
   8.87913   8.87913      1.00  2.188894   .374879
   8.87903   8.87903      1.00  2.190534   .376409
   8.87892   8.87892      1.00  2.192904   .373019
   8.87880   8.87880      1.00  2.188974   .372419
   8.87868   8.87868      1.00  2.190364   .373589
   8.87858   8.87858      1.00  2.171654   .370459
   8.87847   8.87847      1.00  2.177614   .369409
   8.87836   8.87836      1.00  2.186184   .370549
   8.87825   8.87825      1.00  2.184474   .370219
   8.87814   8.87814      1.00  2.178894   .367999
   8.87803   8.87803      1.00  2.181034   .370469
   8.87792   8.87792      1.00  2.185084   .369309
   8.87781   8.87781      1.00  2.188444   .370079
   8.87770   8.87770      1.00  2.189814   .371089
   8.87759   8.87759      1.00  2.193004   .370399
   8.87748   8.87748      1.00  2.184274   .369899
   8.87737   8.87737      1.00  2.183314   .370939
   8.87726   8.87726      1.00  2.180914   .369649
   8.87715   8.87715      1.00  2.171264   .366169
   8.87704   8.87704      1.00  2.174564   .368569
   8.87693   8.87693      1.00  2.185964   .371719
   8.87682   8.87682      1.00  2.189954   .370769
   8.87672   8.87672      1.00  2.186554   .369109
   8.87660   8.87660      1.00  2.185904   .369559
   8.87650   8.87650      1.00  2.188514   .368539
   8.87639   8.87639      1.00  2.184504   .368779
   8.87629   8.87629      1.00  2.185294   .370229
   8.87618   8.87618      1.00  2.182884   .367289
   8.87608   8.87608      1.00  2.176914   .366219
   8.87598   8.87598      1.00  2.181274   .368559
   8.87588   8.87588      1.00  2.185844   .370209
   8.87577   8.87577      1.00  2.179304   .367309
   8.87566   8.87566      1.00  2.182594   .368429
   8.87556   8.87556      1.00  2.185034   .368119
   8.87547   8.87547      1.00  2.178084   .369039
   8.87536   8.87536      1.00  2.185054   .372659
   8.87526   8.87526      1.00  2.187254   .372969
   8.87516   8.87516      1.00  2.183044   .373379
   8.87505   8.87505      1.00  2.183234   .373279
   8.87494   8.87494      1.00  2.174554   .368599
   8.87483   8.87483      1.00  2.177604   .370499
   8.87473   8.87473      1.00  2.172384   .369369
   8.87463   8.87463      1.00  2.177464   .366039
   8.87451   8.87451      1.00  2.184044   .368989
   8.87440   8.87440      1.00  2.185464   .366699
   8.87430   8.87430      1.00  2.184744   .366619
   8.87418   8.87418      1.00  2.183594   .368009
   8.87407   8.87407      1.00  2.164494   .365699
   8.87395   8.87395      1.00  2.174554   .365899
   8.87384   8.87384      1.00  2.177844   .366819
   8.87373   8.87373      1.00  2.178974   .368279
   8.87360   8.87360      1.00  2.174014   .366449
   8.87348   8.87348      1.00  2.176064   .365709
   8.87337   8.87337      1.00  2.182434   .367639
   8.87326   8.87326      1.00  2.177804   .368259
   8.87315   8.87315      1.00  2.181884   .367869
   8.87303   8.87303      1.00  2.183824   .368279
   8.87291   8.87291      1.00  2.178164   .367449
   8.87281   8.87281      1.00  2.175644   .368539
   8.87269   8.87269      1.00  2.175564   .369099
   8.87257   8.87257      1.00  2.174144   .374369
   8.87246   8.87246      1.00  2.161184   .366409
   8.87234   8.87234      1.00  2.172084   .368059
   8.87223   8.87223      1.00  2.175244   .370329
   8.87212   8.87212      1.00  2.176834   .368939
   8.87201   8.87201      1.00  2.182724   .371539
   8.87190   8.87190      1.00  2.186624   .373879
   8.87179   8.87179      1.00  2.180374   .374189
   8.87168   8.87168      1.00  2.180874   .373489
   8.87157   8.87157      1.00  2.173714   .373029
   8.87146   8.87146      1.00  2.174794   .371819
   8.87135   8.87135      1.00  2.176194   .369979
   8.87123   8.87123      1.00  2.178484   .372409
   8.87112   8.87112      1.00  2.180224   .371149
   8.87102   8.87102      1.00  2.164904   .368059
   8.87090   8.87090      1.00  2.178834   .370289
   8.87078   8.87078      1.00  2.175674   .371099
   8.87067   8.87067      1.00  2.183864   .372119
   8.87056   8.87056      1.00  2.182534   .374069
   8.87043   8.87043      1.00  2.181444   .372219
   8.87031   8.87031      1.00  2.177884   .374189
   8.87019   8.87019      1.00  2.170694   .374779
   8.87008   8.87008      1.00  2.169194   .371939
   8.86996   8.86996      1.00  2.169574   .374669
   8.86984   8.86984      1.00  2.180394   .374969
   8.86972   8.86972      1.00  2.178074   .371879
   8.86961   8.86961      1.00  2.180914   .374229
   8.86949   8.86949      1.00  2.183844   .374779
   8.86937   8.86937      1.00  2.163364   .371729
   8.86927   8.86927      1.00  2.178144   .373689
   8.86915   8.86915      1.00  2.172824   .373799
   8.86904   8.86904      1.00  2.175844   .375419
   8.86892   8.86892      1.00  2.174204   .376459
   8.86881   8.86881      1.00  2.171234   .373279
   8.86871   8.86871      1.00  2.177374   .375919
   8.86859   8.86859      1.00  2.180384   .378069
   8.86848   8.86848      1.00  2.183624   .378999
   8.86838   8.86838      1.00  2.177494   .380619
   8.86827   8.86827      1.00  2.178444   .380579
   8.86816   8.86816      1.00  2.175884   .377789
   8.86805   8.86805      1.00  2.180674   .379129
   8.86793   8.86793      1.00  2.177184   .378859
   8.86782   8.86782      1.00  2.157674   .375789
   8.86771   8.86771      1.00  2.169434   .379239
   8.86760   8.86760      1.00  2.173804   .379919
   8.86749   8.86749      1.00  2.178584   .381329
   8.86739   8.86739      1.00  2.175084   .381649
   8.86727   8.86727      1.00  2.182734   .384379
   8.86716   8.86716      1.00  2.181694   .383719
   8.86706   8.86706      1.00  2.178184   .383169
   8.86695   8.86695      1.00  2.174474   .382979
   8.86683   8.86683      1.00  2.171034   .384149
   8.86672   8.86672      1.00  2.169114   .381969
   8.86662   8.86662      1.00  2.171354   .384319
   8.86652   8.86652      1.00  2.170434   .382449
   8.86641   8.86641      1.00  2.157614   .380519
   8.86631   8.86631      1.00  2.171214   .382469
   8.86620   8.86620      1.00  2.176664   .382199
   8.86610   8.86610      1.00  2.173784   .379029
   8.86599   8.86599      1.00  2.174014   .381829
   8.86589   8.86589      1.00  2.176654   .383409
   8.86579   8.86579      1.00  2.172104   .385769
   8.86569   8.86569      1.00  2.169144   .385349
   8.86558   8.86558      1.00  2.168554   .383129
   8.86547   8.86547      1.00  2.165864   .382479
   8.86538   8.86538      1.00  2.162744   .385389
   8.86528   8.86528      1.00  2.169544   .385609
   8.86517   8.86517      1.00  2.169134   .385479
   8.86506   8.86506      1.00  2.168594   .383509
   8.86496   8.86496      1.00  2.163934   .385499
   8.86486   8.86486      1.00  2.172884   .387189
   8.86475   8.86475      1.00  2.168174   .386329
   8.86463   8.86463      1.00  2.167654   .385009
   8.86453   8.86453      1.00  2.162684   .384689
   8.86443   8.86443      1.00  2.160244   .383549
   8.86431   8.86431      1.00  2.165194   .385309
   8.86420   8.86420      1.00  2.168544   .386669
   8.86409   8.86409      1.00  2.167554   .384769
   8.86398   8.86398      1.00  2.168994   .387369
   8.86386   8.86386      1.00  2.172504   .386469
   8.86374   8.86374      1.00  2.165914   .386849
   8.86363   8.86363      1.00  2.163394   .391039
   8.86352   8.86352      1.00  2.167574   .392989
   8.86339   8.86339      1.00  2.166284   .391969
   8.86327   8.86327      1.00  2.164834   .392969
   8.86316   8.86316      1.00  2.147094   .390109
   8.86305   8.86305      1.00  2.160314   .388149
   8.86293   8.86293      1.00  2.160814   .388209
   8.86282   8.86282      1.00  2.165874   .390179
   8.86270   8.86270      1.00  2.165354   .390999
   8.86259   8.86259      1.00  2.167744   .390049
   8.86247   8.86247      1.00  2.167264   .391649
   8.86236   8.86236      1.00  2.166054   .390139
   8.86225   8.86225      1.00  2.160984   .391429
   8.86214   8.86214      1.00  2.159114   .389539
   8.86204   8.86204      1.00  2.156634   .391749
   8.86192   8.86192      1.00  2.152754   .390579
   8.86181   8.86181      1.00  2.154694   .390609
   8.86171   8.86171      1.00  2.160434   .390449
   8.86159   8.86159      1.00  2.148614   .386549
   8.86147   8.86147      1.00  2.163814   .392599
   8.86137   8.86137      1.00  2.166324   .390129
   8.86126   8.86126      1.00  2.161744   .390379
   8.86114   8.86114      1.00  2.156774   .391009
   8.86102   8.86102      1.00  2.159914   .391049
   8.86091   8.86091      1.00  2.152934   .390449
   8.86080   8.86080      1.00  2.152934   .391219
   8.86068   8.86068      1.00  2.158404   .391129
   8.86057   8.86057      1.00  2.152984   .390079
   8.86045   8.86045      1.00  2.153714   .390679
   8.86034   8.86034      1.00  2.161244   .391979
   8.86022   8.86022      1.00  2.164804   .393849
   8.86009   8.86009      1.00  2.159934   .394089
   8.85998   8.85998      1.00  2.144324   .390209
   8.85986   8.85986      1.00  2.157354   .393019
   8.85974   8.85974      1.00  2.149324   .390609
   8.85963   8.85963      1.00  2.147824   .391089
   8.85951   8.85951      1.00  2.153374   .391999
   8.85940   8.85940      1.00  2.146884   .391539
   8.85928   8.85928      1.00  2.156794   .395559
   8.85917   8.85917      1.00  2.155864   .395869
   8.85906   8.85906      1.00  2.156894   .394719
   8.85895   8.85895      1.00  2.154534   .395879
   8.85884   8.85884      1.00  2.157744   .394009
   8.85872   8.85872      1.00  2.158004   .395339
   8.85861   8.85861      1.00  2.145164   .395269
   8.85851   8.85851      1.00  2.151514   .397519
   8.85839   8.85839      1.00  2.140464   .396539
   8.85828   8.85828      1.00  2.153064   .395869
   8.85818   8.85818      1.00  2.150324   .396669
   8.85807   8.85807      1.00  2.151854   .398599
   8.85795   8.85795      1.00  2.151404   .393319
   8.85784   8.85784      1.00  2.154714   .395719
   8.85774   8.85774      1.00  2.159654   .399239
   8.85763   8.85763      1.00  2.154864   .397089
   8.85752   8.85752      1.00  2.156204   .396199
   8.85740   8.85740      1.00  2.151154   .397649
   8.85730   8.85730      1.00  2.141674   .396809
   8.85719   8.85719      1.00  2.138854   .396799
   8.85708   8.85708      1.00  2.148044   .398969
   8.85697   8.85697      1.00  2.147904   .398159
   8.85686   8.85686      1.00  2.147574   .398759
   8.85675   8.85675      1.00  2.145694   .394899
   8.85664   8.85664      1.00  2.157014   .399099
   8.85653   8.85653      1.00  2.152254   .399329
   8.85643   8.85643      1.00  2.150154   .397589
   8.85633   8.85633      1.00  2.149474   .398729
   8.85623   8.85623      1.00  2.144194   .400369
   8.85612   8.85612      1.00  2.146524   .400009
   8.85601   8.85601      1.00  2.148814   .398869
   8.85592   8.85592      1.00  2.146464   .399899
   8.85581   8.85581      1.00  2.148034   .401029
   8.85571   8.85571      1.00  2.150314   .400209
   8.85560   8.85560      1.00  2.148704   .400909
   8.85551   8.85551      1.00  2.150244   .400789
   8.85540   8.85540      1.00  2.146514   .399409
   8.85530   8.85530      1.00  2.145814   .398869
   8.85520   8.85520      1.00  2.142154   .398399
   8.85510   8.85510      1.00  2.145994   .396819
   8.85498   8.85498      1.00  2.140594   .396479
   8.85488   8.85488      1.00  2.137164   .396099
   8.85478   8.85478      1.00  2.143234   .396799
   8.85468   8.85468      1.00  2.146134   .398719
   8.85456   8.85456      1.00  2.148364   .397149
   8.85445   8.85445      1.00  2.149184   .397489
   8.85434   8.85434      1.00  2.147524   .397109
   8.85423   8.85423      1.00  2.143814   .397829
   8.85412   8.85412      1.00  2.141564   .396949
   8.85400   8.85400      1.00  2.140764   .396969
   8.85389   8.85389      1.00  2.122324   .394169
   8.85378   8.85378      1.00  2.139464   .400389
   8.85366   8.85366      1.00  2.141724   .403529
   8.85354   8.85354      1.00  2.142604   .406139
   8.85342   8.85342      1.00  2.142084   .403359
   8.85331   8.85331      1.00  2.143894   .402529
   8.85320   8.85320      1.00  2.141964   .406249
   8.85308   8.85308      1.00  2.141434   .404839
   8.85297   8.85297      1.00  2.141934   .403879
   8.85286   8.85286      1.00  2.141184   .403779
   8.85274   8.85274      1.00  2.137604   .401339
   8.85262   8.85262      1.00  2.137564   .399039
   8.85251   8.85251      1.00  2.133814   .396879
   8.85240   8.85240      1.00  2.121654   .394529
   8.85228   8.85228      1.00  2.141704   .399669
   8.85217   8.85217      1.00  2.143394   .401319
   8.85206   8.85206      1.00  2.147414   .403839
   8.85195   8.85195      1.00  2.142954   .403879
   8.85184   8.85184      1.00  2.143744   .402259
   8.85173   8.85173      1.00  2.135094   .399089
   8.85162   8.85162      1.00  2.135024   .399539
   8.85151   8.85151      1.00  2.130974   .395729
   8.85140   8.85140      1.00  2.129634   .395349
   8.85128   8.85128      1.00  2.139844   .398559
   8.85117   8.85117      1.00  2.133234   .398579
   8.85107   8.85107      1.00  2.141004   .399929
   8.85095   8.85095      1.00  2.136734   .398929
   8.85083   8.85083      1.00  2.135204   .399879
   8.85072   8.85072      1.00  2.138684   .399749
   8.85061   8.85061      1.00  2.137164   .398479
   8.85049   8.85049      1.00  2.139954   .400449
   8.85037   8.85037      1.00  2.132274   .395979
   8.85025   8.85025      1.00  2.132814   .396689
   8.85013   8.85013      1.00  2.134584   .396539
   8.85001   8.85001      1.00  2.131394   .395999
   8.84989   8.84989      1.00  2.133404   .395959
   8.84978   8.84978      1.00  2.136304   .398339
   8.84966   8.84966      1.00  2.140244   .397809
   8.84954   8.84954      1.00  2.140434   .399219
   8.84942   8.84942      1.00  2.136434   .401199
   8.84932   8.84932      1.00  2.133184   .397959
   8.84920   8.84920      1.00  2.134314   .401379
   8.84908   8.84908      1.00  2.132444   .399959
   8.84897   8.84897      1.00  2.132934   .401369
   8.84886   8.84886      1.00  2.129654   .400049
   8.84876   8.84876      1.00  2.134564   .397979
   8.84865   8.84865      1.00  2.146464   .400949
   8.84853   8.84853      1.00  2.140274   .402449
   8.84842   8.84842      1.00  2.138604   .401669
   8.84831   8.84831      1.00  2.146224   .407009
   8.84821   8.84821      1.00  2.138924   .402999
   8.84809   8.84809      1.00  2.136444   .404069
   8.84798   8.84798      1.00  2.139484   .401899
   8.84787   8.84787      1.00  2.123444   .396699
   8.84775   8.84775      1.00  2.135024   .396559
   8.84764   8.84764      1.00  2.141154   .398129
   8.84754   8.84754      1.00  2.134484   .401259
   8.84743   8.84743      1.00  2.142064   .403559
   8.84731   8.84731      1.00  2.148714   .401429
   8.84720   8.84720      1.00  2.151454   .401019
   8.84710   8.84710      1.00  2.139664   .399819
   8.84698   8.84698      1.00  2.141614   .397249
   8.84687   8.84687      1.00  2.141374   .398509
   8.84676   8.84676      1.00  2.132264   .395129
   8.84666   8.84666      1.00  2.135644   .398619
   8.84656   8.84656      1.00  2.143834   .401989
   8.84645   8.84645      1.00  2.128524   .400539
   8.84634   8.84634      1.00  2.144414   .400969
   8.84624   8.84624      1.00  2.149524   .401069
   8.84614   8.84614      1.00  2.147384   .400719
   8.84603   8.84603      1.00  2.144284   .397999
   8.84592   8.84592      1.00  2.149554   .398409
   8.84582   8.84582      1.00  2.144784   .397839
   8.84572   8.84572      1.00  2.139104   .395399
   8.84562   8.84562      1.00  2.143394   .396739
   8.84551   8.84551      1.00  2.143604   .397039
   8.84541   8.84541      1.00  2.139234   .394749
   8.84531   8.84531      1.00  2.140294   .396829
   8.84521   8.84521      1.00  2.147834   .397469
   8.84510   8.84510      1.00  2.146694   .399229
   8.84500   8.84500      1.00  2.140174   .398099
   8.84489   8.84489      1.00  2.158624   .401299
   8.84478   8.84478      1.00  2.151104   .399139
   8.84467   8.84467      1.00  2.140604   .397089
   8.84457   8.84457      1.00  2.145634   .398649
   8.84446   8.84446      1.00  2.140094   .397259
   8.84435   8.84435      1.00  2.140074   .399759
   8.84423   8.84423      1.00  2.148034   .398339
   8.84412   8.84412      1.00  2.152804   .400579
   8.84402   8.84402      1.00  2.149904   .402429
   8.84390   8.84390      1.00  2.155104   .400959
   8.84378   8.84378      1.00  2.157284   .400639
   8.84366   8.84366      1.00  2.145024   .398779
   8.84355   8.84355      1.00  2.143644   .399579
   8.84343   8.84343      1.00  2.145684   .399549
   8.84331   8.84331      1.00  2.145134   .399409
   8.84320   8.84320      1.00  2.146784   .402969
   8.84309   8.84309      1.00  2.149054   .399379
   8.84297   8.84297      1.00  2.153174   .403779
   8.84285   8.84285      1.00  2.151574   .404499
   8.84274   8.84274      1.00  2.157384   .407359
   8.84263   8.84263      1.00  2.153944   .402379
   8.84251   8.84251      1.00  2.152634   .400519
   8.84239   8.84239      1.00  2.157254   .405809
   8.84228   8.84228      1.00  2.152324   .404739
   8.84218   8.84218      1.00  2.150564   .402889
   8.84207   8.84207      1.00  2.148054   .402619
   8.84195   8.84195      1.00  2.149894   .400669
   8.84185   8.84185      1.00  2.136724   .399509
   8.84174   8.84174      1.00  2.149844   .399949
   8.84162   8.84162      1.00  2.157604   .400189
   8.84151   8.84151      1.00  2.157714   .401559
   8.84140   8.84140      1.00  2.157794   .400599
   8.84129   8.84129      1.00  2.156654   .400749
   8.84118   8.84118      1.00  2.152774   .399919
   8.84106   8.84106      1.00  2.152664   .401149
   8.84095   8.84095      1.00  2.149614   .399519
   8.84084   8.84084      1.00  2.147844   .400679
   8.84072   8.84072      1.00  2.145104   .401129
   8.84060   8.84060      1.00  2.153034   .402919
   8.84049   8.84049      1.00  2.150704   .401969
   8.84037   8.84037      1.00  2.152214   .403159
   8.84025   8.84025      1.00  2.147614   .401459
   8.84012   8.84012      1.00  2.153794   .400749
   8.84001   8.84001      1.00  2.154174   .403649
   8.83990   8.83990      1.00  2.154994   .402039
   8.83979   8.83979      1.00  2.151884   .402259
   8.83966   8.83966      1.00  2.148984   .404399
   8.83955   8.83955      1.00  2.149804   .403279
   8.83943   8.83943      1.00  2.150334   .404989
   8.83931   8.83931      1.00  2.148964   .404759
   8.83920   8.83920      1.00  2.156344   .407229
   8.83909   8.83909      1.00  2.162864   .406159
   8.83898   8.83898      1.00  2.155384   .406529
   8.83886   8.83886      1.00  2.156544   .407069
   8.83874   8.83874      1.00  2.155384   .408909
   8.83864   8.83864      1.00  2.131914   .403419
   8.83854   8.83854      1.00  2.150654   .407069
   8.83843   8.83843      1.00  2.150744   .407029
   8.83831   8.83831      1.00  2.151804   .407119
   8.83820   8.83820      1.00  2.152484   .408669
   8.83810   8.83810      1.00  2.157174   .409869
   8.83798   8.83798      1.00  2.155324   .411309
   8.83786   8.83786      1.00  2.157874   .411269
   8.83776   8.83776      1.00  2.161174   .411509
   8.83765   8.83765      1.00  2.154954   .409979
   8.83754   8.83754      1.00  2.156614   .410719
   8.83743   8.83743      1.00  2.156804   .409909
   8.83732   8.83732      1.00  2.149634   .410349
   8.83721   8.83721      1.00  2.149464   .410499
   8.83710   8.83710      1.00  2.139074   .406979
   8.83699   8.83699      1.00  2.153324   .409619
   8.83688   8.83688      1.00  2.156004   .411169
   8.83678   8.83678      1.00  2.159214   .409879
   8.83666   8.83666      1.00  2.163584   .410909
   8.83656   8.83656      1.00  2.157584   .409829
   8.83645   8.83645      1.00  2.158034   .410039
   8.83635   8.83635      1.00  2.154604   .410469
   8.83624   8.83624      1.00  2.153844   .410769
   8.83614   8.83614      1.00  2.150224   .411119
   8.83604   8.83604      1.00  2.150524   .413289
   8.83594   8.83594      1.00  2.156134   .413699
   8.83583   8.83583      1.00  2.157994   .414139
   8.83572   8.83572      1.00  2.151714   .418129
   8.83562   8.83562      1.00  2.157174   .417319
   8.83553   8.83553      1.00  2.159984   .416739
   8.83542   8.83542      1.00  2.161264   .419449
   8.83532   8.83532      1.00  2.161524   .420589
   8.83522   8.83522      1.00  2.158134   .417979
   8.83512   8.83512      1.00  2.152164   .418059
   8.83500   8.83500      1.00  2.153764   .417209
   8.83489   8.83489      1.00  2.153204   .416779
   8.83479   8.83479      1.00  2.150184   .416399
   8.83468   8.83468      1.00  2.161384   .420509
   8.83457   8.83457      1.00  2.163914   .422639
   8.83446   8.83446      1.00  2.161814   .422459
   8.83436   8.83436      1.00  2.160594   .420289
   8.83425   8.83425      1.00  2.144474   .416919
   8.83414   8.83414      1.00  2.155254   .418129
   8.83402   8.83402      1.00  2.149964   .415529
   8.83391   8.83391      1.00  2.155894   .416159
   8.83379   8.83379      1.00  2.152824   .413479
   8.83367   8.83367      1.00  2.155114   .417649
   8.83355   8.83355      1.00  2.155944   .416969
   8.83344   8.83344      1.00  2.162154   .416989
   8.83333   8.83333      1.00  2.162854   .417669
   8.83321   8.83321      1.00  2.157404   .415049
   8.83309   8.83309      1.00  2.162574   .417339
   8.83298   8.83298      1.00  2.155554   .418249
   8.83286   8.83286      1.00  2.156834   .416879
   8.83275   8.83275      1.00  2.146204   .413379
   8.83263   8.83263      1.00  2.151684   .415719
   8.83252   8.83252      1.00  2.151584   .416249
   8.83241   8.83241      1.00  2.156304   .418479
   8.83229   8.83229      1.00  2.154524   .418099
   8.83218   8.83218      1.00  2.155044   .418519
   8.83207   8.83207      1.00  2.161334   .420299
   8.83197   8.83197      1.00  2.164504   .421579
   8.83185   8.83185      1.00  2.156804   .420919
   8.83174   8.83174      1.00  2.153824   .420519
   8.83164   8.83164      1.00  2.150684   .419089
   8.83153   8.83153      1.00  2.148724   .419589
   8.83141   8.83141      1.00  2.153314   .419569
   8.83129   8.83129      1.00  2.153394   .419309
   8.83119   8.83119      1.00  2.137584   .418659
   8.83108   8.83108      1.00  2.157844   .424899
   8.83097   8.83097      1.00  2.163954   .424949
   8.83085   8.83085      1.00  2.158664   .424919
   8.83074   8.83074      1.00  2.153624   .421739
   8.83062   8.83062      1.00  2.157214   .422509
   8.83050   8.83050      1.00  2.152474   .419389
   8.83038   8.83038      1.00  2.151294   .419539
   8.83027   8.83027      1.00  2.151084   .420389
   8.83015   8.83015      1.00  2.155284   .420619
   8.83003   8.83003      1.00  2.154944   .421719
   8.82991   8.82991      1.00  2.154574   .421899
   8.82980   8.82980      1.00  2.154514   .421009
   8.82968   8.82968      1.00  2.160494   .421919
   8.82957   8.82957      1.00  2.154264   .422409
   8.82945   8.82945      1.00  2.158194   .423029
   8.82934   8.82934      1.00  2.155824   .424449
   8.82923   8.82923      1.00  2.159054   .424639
   8.82911   8.82911      1.00  2.155124   .424499
   8.82900   8.82900      1.00  2.152874   .423189
   8.82888   8.82888      1.00  2.155214   .425269
   8.82878   8.82878      1.00  2.158944   .426469
   8.82866   8.82866      1.00  2.161424   .422929
   8.82855   8.82855      1.00  2.168454   .426129
   8.82845   8.82845      1.00  2.156884   .423769
   8.82834   8.82834      1.00  2.163844   .427539
   8.82822   8.82822      1.00  2.163344   .426719
   8.82811   8.82811      1.00  2.162264   .427319
   8.82800   8.82800      1.00  2.145674   .422909
   8.82789   8.82789      1.00  2.153454   .423539
   8.82777   8.82777      1.00  2.159204   .426559
   8.82767   8.82767      1.00  2.156204   .426769
   8.82756   8.82756      1.00  2.166194   .425759
   8.82745   8.82745      1.00  2.165894   .427289
   8.82734   8.82734      1.00  2.168814   .427809
   8.82723   8.82723      1.00  2.167634   .429589
   8.82713   8.82713      1.00  2.166014   .428439
   8.82702   8.82702      1.00  2.164924   .428269
   8.82690   8.82690      1.00  2.159934   .427519
   8.82679   8.82679      1.00  2.162684   .427189
   8.82669   8.82669      1.00  2.158254   .424219
   8.82659   8.82659      1.00  2.149584   .424619
   8.82648   8.82648      1.00  2.163674   .429799
   8.82637   8.82637      1.00  2.169754   .430139
   8.82627   8.82627      1.00  2.164824   .428459
   8.82616   8.82616      1.00  2.169554   .429359
   8.82606   8.82606      1.00  2.172464   .428149
   8.82595   8.82595      1.00  2.159404   .426489
   8.82585   8.82585      1.00  2.160734   .426829
   8.82576   8.82576      1.00  2.165884   .425939
   8.82565   8.82565      1.00  2.161364   .427059
   8.82554   8.82554      1.00  2.161324   .427559
   8.82545   8.82545      1.00  2.165704   .429639
   8.82534   8.82534      1.00  2.163614   .427679
   8.82523   8.82523      1.00  2.166174   .429939
   8.82513   8.82513      1.00  2.155114   .426599
   8.82503   8.82503      1.00  2.170304   .430429
   8.82493   8.82493      1.00  2.170464   .428689
   8.82482   8.82482      1.00  2.169924   .429539
   8.82471   8.82471      1.00  2.169214   .431379
   8.82460   8.82460      1.00  2.161334   .428589
   8.82449   8.82449      1.00  2.167904   .430059
   8.82438   8.82438      1.00  2.163394   .428349
   8.82427   8.82427      1.00  2.165634   .427679
   8.82416   8.82416      1.00  2.166204   .429789
   8.82405   8.82405      1.00  2.175624   .430399
   8.82393   8.82393      1.00  2.176224   .432409
   8.82381   8.82381      1.00  2.171584   .429679
   8.82370   8.82370      1.00  2.171814   .429789
   8.82359   8.82359      1.00  2.153404   .425619
   8.82347   8.82347      1.00  2.168434   .428989
   8.82335   8.82335      1.00  2.168294   .427759
   8.82323   8.82323      1.00  2.168204   .428569
   8.82312   8.82312      1.00  2.171274   .430169
   8.82300   8.82300      1.00  2.172464   .430309
   8.82288   8.82288      1.00  2.172704   .430599
   8.82277   8.82277      1.00  2.172384   .430459
   8.82266   8.82266      1.00  2.179314   .431229
   8.82254   8.82254      1.00  2.173164   .432619
   8.82243   8.82243      1.00  2.172664   .431879
   8.82232   8.82232      1.00  2.172114   .432999
   8.82221   8.82221      1.00  2.169524   .431729
   8.82210   8.82210      1.00  2.168264   .429469
   8.82198   8.82198      1.00  2.157504   .428529
   8.82188   8.82188      1.00  2.172504   .432349
   8.82177   8.82177      1.00  2.174714   .430769
   8.82166   8.82166      1.00  2.176764   .430259
   8.82154   8.82154      1.00  2.177814   .431449
   8.82143   8.82143      1.00  2.175934   .431139
   8.82132   8.82132      1.00  2.175744   .431869
   8.82120   8.82120      1.00  2.174494   .430199
   8.82109   8.82109      1.00  2.171644   .426729
   8.82098   8.82098      1.00  2.170504   .427909
   8.82087   8.82087      1.00  2.179314   .430899
   8.82075   8.82075      1.00  2.173474   .433179
   8.82063   8.82063      1.00  2.174964   .432909
   8.82052   8.82052      1.00  2.177304   .434369
   8.82040   8.82040      1.00  2.171224   .433609
   8.82028   8.82028      1.00  2.178144   .434519
   8.82015   8.82015      1.00  2.178434   .434379
   8.82004   8.82004      1.00  2.179514   .435439
   8.81993   8.81993      1.00  2.176984   .434589
   8.81980   8.81980      1.00  2.181544   .434079
   8.81969   8.81969      1.00  2.174834   .431079
   8.81958   8.81958      1.00  2.169414   .432619
   8.81946   8.81946      1.00  2.178294   .434849
   8.81934   8.81934      1.00  2.176404   .435919
   8.81922   8.81922      1.00  2.178704   .434969
   8.81911   8.81911      1.00  2.179804   .432589
   8.81900   8.81900      1.00  2.186074   .439479
   8.81889   8.81889      1.00  2.184024   .436219
   8.81877   8.81877      1.00  2.178824   .432539
   8.81867   8.81867      1.00  2.163344   .428829
   8.81855   8.81855      1.00  2.173684   .431759
   8.81845   8.81845      1.00  2.177114   .430959
   8.81834   8.81834      1.00  2.179144   .432059
   8.81822   8.81822      1.00  2.180854   .432609
   8.81812   8.81812      1.00  2.182924   .432139
   8.81800   8.81800      1.00  2.185574   .432689
   8.81789   8.81789      1.00  2.185644   .433569
   8.81779   8.81779      1.00  2.181974   .432169
   8.81767   8.81767      1.00  2.182734   .433749
   8.81756   8.81756      1.00  2.183854   .433619
   8.81744   8.81744      1.00  2.179454   .432239
   8.81734   8.81734      1.00  2.177594   .433419
   8.81728   8.81728      1.00  2.182274   .435029
