# Supplementary material for: Direct Observation of Palladium Leaching from Pd/C by a Simple Method: X-ray Absorption Spectroscopy of Heterogeneous Mixtures
Source: ACS Omega. 2023 Jun 7;8(24):21787–92. doi: 10.1021/acsomega.3c01343 (PMC10286095; doi:10.1021/acsomega.3c01343)
Supplement: Supplementary file 2 — ao3c01343_si_002.zip [file ao3c01343_si_002.zip › Figure 7,8/22_RK_AirOx_25C_05N_slow_HCl_30min_9.qd]

  9809     KEK-PF   NW10A
 _slow_HCl_30min 20.12.12 6:51: - 20.12.12 6:51: Serial#KEKPF-NW10A_047929
 22_RK_AirOx_25C_05N_slow_HCl_30min                                              
 Ring :   6.5 GeV    50.0 mA -   49.9 mA
 Mono :   Si(311)       D=  1.63747 A    Initial angle=  9.00022 deg
 NW10A     Transmission( 2)   Repetition=  9     Points= 1654
 Param file : QXAFS(SYNC)     angle axis (*)     Block =    1

 Block      Init-Ang  Final-Ang     Step/deg     Time/s       Num
     1        9.00022   8.81729          ***       1.00      1654
 Ortec(-1)     NDCH = 3
  Angle(c)  Angle(o)    time/s         2         3
      Mode         0         0         1         2
    Offset         0         0    .00492    .00311
   9.00022   9.00022      1.00  2.303974  2.748159
   9.00013   9.00013      1.00  2.301074  2.738039
   9.00001   9.00001      1.00  2.303014  2.747079
   8.99990   8.99990      1.00  2.312094  2.753589
   8.99979   8.99979      1.00  2.311474  2.754689
   8.99967   8.99967      1.00  2.312214  2.761609
   8.99956   8.99956      1.00  2.313114  2.753309
   8.99944   8.99944      1.00  2.311244  2.757419
   8.99934   8.99934      1.00  2.311474  2.757429
   8.99923   8.99923      1.00  2.314044  2.763329
   8.99912   8.99912      1.00  2.313334  2.759399
   8.99901   8.99901      1.00  2.312764  2.762239
   8.99891   8.99891      1.00  2.311534  2.763209
   8.99880   8.99880      1.00  2.312904  2.762969
   8.99868   8.99868      1.00  2.311134  2.774229
   8.99857   8.99857      1.00  2.311274  2.758739
   8.99847   8.99847      1.00  2.302534  2.748519
   8.99836   8.99836      1.00  2.313634  2.761539
   8.99825   8.99825      1.00  2.312134  2.760069
   8.99814   8.99814      1.00  2.311324  2.760599
   8.99803   8.99803      1.00  2.312354  2.758389
   8.99793   8.99793      1.00  2.314404  2.761969
   8.99782   8.99782      1.00  2.313624  2.765999
   8.99770   8.99770      1.00  2.313134  2.763879
   8.99759   8.99759      1.00  2.310884  2.762189
   8.99749   8.99749      1.00  2.308994  2.756789
   8.99738   8.99738      1.00  2.307744  2.754419
   8.99727   8.99727      1.00  2.309924  2.759179
   8.99717   8.99717      1.00  2.308214  2.763149
   8.99706   8.99706      1.00  2.292914  2.740349
   8.99695   8.99695      1.00  2.308974  2.756739
   8.99684   8.99684      1.00  2.310374  2.759899
   8.99674   8.99674      1.00  2.310844  2.762759
   8.99663   8.99663      1.00  2.311074  2.765119
   8.99652   8.99652      1.00  2.310864  2.759659
   8.99642   8.99642      1.00  2.312594  2.760199
   8.99631   8.99631      1.00  2.310884  2.760899
   8.99621   8.99621      1.00  2.307794  2.756669
   8.99611   8.99611      1.00  2.307924  2.758319
   8.99600   8.99600      1.00  2.311434  2.762339
   8.99590   8.99590      1.00  2.310894  2.758049
   8.99580   8.99580      1.00  2.307794  2.759699
   8.99570   8.99570      1.00  2.307824  2.763449
   8.99560   8.99560      1.00  2.293714  2.747039
   8.99550   8.99550      1.00  2.311154  2.771539
   8.99540   8.99540      1.00  2.311014  2.766429
   8.99529   8.99529      1.00  2.307614  2.763449
   8.99519   8.99519      1.00  2.307144  2.764309
   8.99509   8.99509      1.00  2.304024  2.759959
   8.99499   8.99499      1.00  2.304984  2.761639
   8.99488   8.99488      1.00  2.307744  2.763229
   8.99477   8.99477      1.00  2.309754  2.767459
   8.99467   8.99467      1.00  2.306864  2.767849
   8.99457   8.99457      1.00  2.312894  2.771449
   8.99446   8.99446      1.00  2.306974  2.764989
   8.99435   8.99435      1.00  2.306484  2.766639
   8.99424   8.99424      1.00  2.304774  2.763149
   8.99412   8.99412      1.00  2.297614  2.757249
   8.99401   8.99401      1.00  2.304934  2.764369
   8.99389   8.99389      1.00  2.306984  2.767979
   8.99378   8.99378      1.00  2.307134  2.767219
   8.99367   8.99367      1.00  2.306994  2.767969
   8.99356   8.99356      1.00  2.309514  2.774539
   8.99344   8.99344      1.00  2.307434  2.769339
   8.99333   8.99333      1.00  2.307174  2.772499
   8.99321   8.99321      1.00  2.306704  2.769009
   8.99310   8.99310      1.00  2.305824  2.766909
   8.99298   8.99298      1.00  2.306264  2.770769
   8.99287   8.99287      1.00  2.306924  2.771069
   8.99276   8.99276      1.00  2.302134  2.764179
   8.99265   8.99265      1.00  2.293044  2.755319
   8.99254   8.99254      1.00  2.304664  2.771279
   8.99243   8.99243      1.00  2.307874  2.771489
   8.99232   8.99232      1.00  2.308714  2.774519
   8.99221   8.99221      1.00  2.305304  2.772449
   8.99209   8.99209      1.00  2.306254  2.771329
   8.99198   8.99198      1.00  2.307744  2.774069
   8.99188   8.99188      1.00  2.304854  2.773499
   8.99177   8.99177      1.00  2.304844  2.774629
   8.99166   8.99166      1.00  2.302774  2.771589
   8.99155   8.99155      1.00  2.302064  2.769919
   8.99144   8.99144      1.00  2.303104  2.770229
   8.99133   8.99133      1.00  2.303904  2.773179
   8.99122   8.99122      1.00  2.303934  2.774619
   8.99111   8.99111      1.00  2.291654  2.760129
   8.99100   8.99100      1.00  2.303894  2.772939
   8.99088   8.99088      1.00  2.301814  2.769759
   8.99076   8.99076      1.00  2.305154  2.773349
   8.99066   8.99066      1.00  2.306384  2.780219
   8.99054   8.99054      1.00  2.302534  2.771649
   8.99042   8.99042      1.00  2.305474  2.777709
   8.99031   8.99031      1.00  2.301734  2.770959
   8.99019   8.99019      1.00  2.300804  2.775209
   8.99007   8.99007      1.00  2.304724  2.775929
   8.98996   8.98996      1.00  2.303044  2.774939
   8.98984   8.98984      1.00  2.305974  2.779419
   8.98972   8.98972      1.00  2.304274  2.769559
   8.98961   8.98961      1.00  2.302464  2.770569
   8.98949   8.98949      1.00  2.294184  2.768409
   8.98937   8.98937      1.00  2.294044  2.764769
   8.98927   8.98927      1.00  2.301834  2.774039
   8.98915   8.98915      1.00  2.303034  2.777679
   8.98904   8.98904      1.00  2.300354  2.777339
   8.98893   8.98893      1.00  2.305014  2.781769
   8.98882   8.98882      1.00  2.299774  2.777139
   8.98871   8.98871      1.00  2.301324  2.775819
   8.98860   8.98860      1.00  2.304054  2.779589
   8.98848   8.98848      1.00  2.302244  2.778549
   8.98838   8.98838      1.00  2.303404  2.775039
   8.98827   8.98827      1.00  2.300684  2.775089
   8.98816   8.98816      1.00  2.304664  2.778849
   8.98805   8.98805      1.00  2.299274  2.776019
   8.98794   8.98794      1.00  2.298714  2.779739
   8.98783   8.98783      1.00  2.291444  2.773379
   8.98772   8.98772      1.00  2.298424  2.774819
   8.98761   8.98761      1.00  2.301174  2.778969
   8.98749   8.98749      1.00  2.302014  2.779389
   8.98739   8.98739      1.00  2.305724  2.785579
   8.98727   8.98727      1.00  2.301164  2.778339
   8.98717   8.98717      1.00  2.301904  2.781769
   8.98706   8.98706      1.00  2.300394  2.780479
   8.98695   8.98695      1.00  2.297794  2.777409
   8.98684   8.98684      1.00  2.297694  2.772839
   8.98673   8.98673      1.00  2.296904  2.786019
   8.98663   8.98663      1.00  2.300534  2.778349
   8.98652   8.98652      1.00  2.298544  2.781579
   8.98641   8.98641      1.00  2.301054  2.783719
   8.98631   8.98631      1.00  2.300424  2.780889
   8.98621   8.98621      1.00  2.293944  2.772309
   8.98611   8.98611      1.00  2.302134  2.785189
   8.98600   8.98600      1.00  2.298604  2.783399
   8.98590   8.98590      1.00  2.301424  2.782639
   8.98580   8.98580      1.00  2.300194  2.782459
   8.98570   8.98570      1.00  2.298744  2.782919
   8.98559   8.98559      1.00  2.299354  2.779729
   8.98549   8.98549      1.00  2.300514  2.787779
   8.98539   8.98539      1.00  2.296564  2.788649
   8.98529   8.98529      1.00  2.301464  2.786239
   8.98518   8.98518      1.00  2.301454  2.787009
   8.98507   8.98507      1.00  2.301754  2.787709
   8.98497   8.98497      1.00  2.299364  2.786629
   8.98487   8.98487      1.00  2.282034  2.762979
   8.98476   8.98476      1.00  2.294404  2.784249
   8.98465   8.98465      1.00  2.298474  2.786769
   8.98454   8.98454      1.00  2.298144  2.782949
   8.98443   8.98443      1.00  2.297484  2.787049
   8.98432   8.98432      1.00  2.300734  2.786629
   8.98421   8.98421      1.00  2.301894  2.787929
   8.98410   8.98410      1.00  2.301164  2.792519
   8.98399   8.98399      1.00  2.300064  2.788979
   8.98388   8.98388      1.00  2.296244  2.783379
   8.98376   8.98376      1.00  2.301194  2.791909
   8.98365   8.98365      1.00  2.299614  2.787879
   8.98353   8.98353      1.00  2.299654  2.789339
   8.98341   8.98341      1.00  2.284494  2.774059
   8.98329   8.98329      1.00  2.295064  2.781359
   8.98318   8.98318      1.00  2.299184  2.786859
   8.98307   8.98307      1.00  2.296844  2.783019
   8.98295   8.98295      1.00  2.299704  2.788459
   8.98283   8.98283      1.00  2.302804  2.797159
   8.98272   8.98272      1.00  2.298294  2.789679
   8.98261   8.98261      1.00  2.301854  2.793449
   8.98250   8.98250      1.00  2.297904  2.794939
   8.98238   8.98238      1.00  2.295374  2.783729
   8.98227   8.98227      1.00  2.297794  2.789119
   8.98216   8.98216      1.00  2.298564  2.791009
   8.98205   8.98205      1.00  2.297474  2.788339
   8.98193   8.98193      1.00  2.297504  2.788829
   8.98183   8.98183      1.00  2.287814  2.786179
   8.98172   8.98172      1.00  2.302524  2.800759
   8.98161   8.98161      1.00  2.299284  2.793789
   8.98150   8.98150      1.00  2.299414  2.792139
   8.98139   8.98139      1.00  2.298494  2.793789
   8.98128   8.98128      1.00  2.298674  2.795399
   8.98117   8.98117      1.00  2.300834  2.797129
   8.98105   8.98105      1.00  2.299574  2.798469
   8.98094   8.98094      1.00  2.299254  2.807209
   8.98082   8.98082      1.00  2.299054  2.806329
   8.98070   8.98070      1.00  2.298854  2.797119
   8.98058   8.98058      1.00  2.298104  2.796989
   8.98047   8.98047      1.00  2.301944  2.802659
   8.98036   8.98036      1.00  2.292984  2.793119
   8.98024   8.98024      1.00  2.296854  2.793299
   8.98012   8.98012      1.00  2.300164  2.796679
   8.98000   8.98000      1.00  2.296714  2.791209
   8.97989   8.97989      1.00  2.301284  2.799379
   8.97977   8.97977      1.00  2.298754  2.795339
   8.97965   8.97965      1.00  2.299564  2.798459
   8.97954   8.97954      1.00  2.300854  2.800899
   8.97942   8.97942      1.00  2.300574  2.799979
   8.97931   8.97931      1.00  2.301614  2.803439
   8.97919   8.97919      1.00  2.299184  2.797679
   8.97908   8.97908      1.00  2.297834  2.799209
   8.97898   8.97898      1.00  2.302524  2.801249
   8.97886   8.97886      1.00  2.298164  2.793959
   8.97875   8.97875      1.00  2.285024  2.790939
   8.97865   8.97865      1.00  2.298204  2.798129
   8.97853   8.97853      1.00  2.296034  2.800379
   8.97841   8.97841      1.00  2.299084  2.808079
   8.97830   8.97830      1.00  2.299864  2.809219
   8.97820   8.97820      1.00  2.298914  2.807419
   8.97810   8.97810      1.00  2.300444  2.802979
   8.97798   8.97798      1.00  2.299374  2.813589
   8.97786   8.97786      1.00  2.301094  2.802369
   8.97776   8.97776      1.00  2.299074  2.819579
   8.97765   8.97765      1.00  2.298244  2.804739
   8.97754   8.97754      1.00  2.295784  2.797879
   8.97742   8.97742      1.00  2.298714  2.804459
   8.97731   8.97731      1.00  2.297724  2.799779
   8.97721   8.97721      1.00  2.297674  2.804169
   8.97710   8.97710      1.00  2.285114  2.792129
   8.97699   8.97699      1.00  2.298004  2.800949
   8.97688   8.97688      1.00  2.300384  2.815299
   8.97678   8.97678      1.00  2.299074  2.807499
   8.97667   8.97667      1.00  2.299094  2.802559
   8.97656   8.97656      1.00  2.295574  2.806149
   8.97645   8.97645      1.00  2.299474  2.805629
   8.97635   8.97635      1.00  2.295944  2.802489
   8.97624   8.97624      1.00  2.296384  2.801169
   8.97613   8.97613      1.00  2.295004  2.799579
   8.97603   8.97603      1.00  2.297794  2.802049
   8.97593   8.97593      1.00  2.299894  2.802399
   8.97583   8.97583      1.00  2.298124  2.809429
   8.97573   8.97573      1.00  2.299744  2.806299
   8.97562   8.97562      1.00  2.285894  2.790399
   8.97553   8.97553      1.00  2.299314  2.809709
   8.97542   8.97542      1.00  2.296564  2.802729
   8.97531   8.97531      1.00  2.295944  2.802409
   8.97521   8.97521      1.00  2.298084  2.803519
   8.97511   8.97511      1.00  2.294814  2.801189
   8.97501   8.97501      1.00  2.299234  2.805489
   8.97490   8.97490      1.00  2.295844  2.808209
   8.97480   8.97480      1.00  2.298704  2.808089
   8.97469   8.97469      1.00  2.297444  2.813949
   8.97458   8.97458      1.00  2.295114  2.809799
   8.97447   8.97447      1.00  2.297074  2.806409
   8.97436   8.97436      1.00  2.294974  2.805239
   8.97425   8.97425      1.00  2.296834  2.808999
   8.97413   8.97413      1.00  2.277524  2.788709
   8.97402   8.97402      1.00  2.294224  2.803659
   8.97391   8.97391      1.00  2.297244  2.810339
   8.97380   8.97380      1.00  2.296594  2.812549
   8.97368   8.97368      1.00  2.297074  2.813559
   8.97356   8.97356      1.00  2.297354  2.811419
   8.97345   8.97345      1.00  2.298234  2.814089
   8.97333   8.97333      1.00  2.297414  2.812069
   8.97321   8.97321      1.00  2.296314  2.804639
   8.97310   8.97310      1.00  2.294094  2.805679
   8.97299   8.97299      1.00  2.295994  2.807739
   8.97287   8.97287      1.00  2.292664  2.805739
   8.97275   8.97275      1.00  2.292254  2.810499
   8.97264   8.97264      1.00  2.276384  2.790609
   8.97253   8.97253      1.00  2.294454  2.812809
   8.97242   8.97242      1.00  2.296554  2.820699
   8.97231   8.97231      1.00  2.294974  2.815679
   8.97219   8.97219      1.00  2.297534  2.832399
   8.97208   8.97208      1.00  2.294734  2.824729
   8.97198   8.97198      1.00  2.292114  2.814619
   8.97186   8.97186      1.00  2.292974  2.808429
   8.97175   8.97175      1.00  2.292054  2.806689
   8.97164   8.97164      1.00  2.292854  2.814519
   8.97154   8.97154      1.00  2.294454  2.814979
   8.97142   8.97142      1.00  2.295114  2.809779
   8.97131   8.97131      1.00  2.295284  2.813089
   8.97120   8.97120      1.00  2.292774  2.807519
   8.97109   8.97109      1.00  2.278414  2.793629
   8.97097   8.97097      1.00  2.292024  2.808589
   8.97085   8.97085      1.00  2.293504  2.810139
   8.97074   8.97074      1.00  2.295214  2.813289
   8.97063   8.97063      1.00  2.293254  2.813349
   8.97051   8.97051      1.00  2.288354  2.809309
   8.97039   8.97039      1.00  2.290014  2.816369
   8.97028   8.97028      1.00  2.289864  2.817259
   8.97017   8.97017      1.00  2.293234  2.817199
   8.97004   8.97004      1.00  2.288454  2.810869
   8.96992   8.96992      1.00  2.295784  2.814299
   8.96981   8.96981      1.00  2.289984  2.810269
   8.96970   8.96970      1.00  2.290684  2.812589
   8.96958   8.96958      1.00  2.292404  2.818269
   8.96945   8.96945      1.00  2.279084  2.794839
   8.96934   8.96934      1.00  2.292064  2.808579
   8.96924   8.96924      1.00  2.290634  2.807069
   8.96913   8.96913      1.00  2.289284  2.807629
   8.96900   8.96900      1.00  2.289624  2.815579
   8.96889   8.96889      1.00  2.294424  2.813369
   8.96878   8.96878      1.00  2.292704  2.815859
   8.96868   8.96868      1.00  2.290324  2.813369
   8.96857   8.96857      1.00  2.292994  2.813839
   8.96845   8.96845      1.00  2.287444  2.807189
   8.96835   8.96835      1.00  2.291104  2.809799
   8.96824   8.96824      1.00  2.290694  2.810619
   8.96813   8.96813      1.00  2.288074  2.808769
   8.96802   8.96802      1.00  2.276314  2.792649
   8.96791   8.96791      1.00  2.285434  2.807429
   8.96779   8.96779      1.00  2.289934  2.813939
   8.96768   8.96768      1.00  2.289184  2.814829
   8.96758   8.96758      1.00  2.292014  2.818109
   8.96747   8.96747      1.00  2.291304  2.815369
   8.96735   8.96735      1.00  2.293154  2.822859
   8.96724   8.96724      1.00  2.288554  2.814599
   8.96714   8.96714      1.00  2.289354  2.817879
   8.96703   8.96703      1.00  2.290764  2.821099
   8.96692   8.96692      1.00  2.284404  2.820499
   8.96681   8.96681      1.00  2.288384  2.818369
   8.96671   8.96671      1.00  2.289324  2.820169
   8.96660   8.96660      1.00  2.288964  2.823699
   8.96649   8.96649      1.00  2.290114  2.816139
   8.96639   8.96639      1.00  2.273854  2.795389
   8.96628   8.96628      1.00  2.290284  2.819969
   8.96618   8.96618      1.00  2.290634  2.811589
   8.96608   8.96608      1.00  2.289944  2.811069
   8.96597   8.96597      1.00  2.287154  2.810259
   8.96588   8.96588      1.00  2.287324  2.810589
   8.96578   8.96578      1.00  2.286104  2.811389
   8.96567   8.96567      1.00  2.285564  2.816099
   8.96556   8.96556      1.00  2.289244  2.818469
   8.96547   8.96547      1.00  2.286214  2.818099
   8.96536   8.96536      1.00  2.287754  2.817009
   8.96525   8.96525      1.00  2.290124  2.815759
   8.96514   8.96514      1.00  2.289514  2.814209
   8.96505   8.96505      1.00  2.289514  2.814449
   8.96495   8.96495      1.00  2.282354  2.808819
   8.96484   8.96484      1.00  2.281054  2.806519
   8.96473   8.96473      1.00  2.287114  2.816749
   8.96463   8.96463      1.00  2.285624  2.814719
   8.96452   8.96452      1.00  2.287264  2.814989
   8.96441   8.96441      1.00  2.288534  2.816179
   8.96430   8.96430      1.00  2.287974  2.816789
   8.96419   8.96419      1.00  2.290804  2.821269
   8.96408   8.96408      1.00  2.290174  2.820409
   8.96397   8.96397      1.00  2.287344  2.817359
   8.96385   8.96385      1.00  2.288194  2.821579
   8.96374   8.96374      1.00  2.286994  2.821519
   8.96362   8.96362      1.00  2.285024  2.815539
   8.96350   8.96350      1.00  2.287844  2.824359
   8.96338   8.96338      1.00  2.272654  2.800329
   8.96327   8.96327      1.00  2.287474  2.817339
   8.96315   8.96315      1.00  2.290364  2.819639
   8.96303   8.96303      1.00  2.290824  2.818789
   8.96292   8.96292      1.00  2.288394  2.818859
   8.96281   8.96281      1.00  2.289474  2.822599
   8.96270   8.96270      1.00  2.292564  2.831069
   8.96258   8.96258      1.00  2.287944  2.823559
   8.96247   8.96247      1.00  2.285534  2.817889
   8.96236   8.96236      1.00  2.285084  2.819309
   8.96225   8.96225      1.00  2.286414  2.815509
   8.96213   8.96213      1.00  2.285644  2.816679
   8.96201   8.96201      1.00  2.284124  2.821099
   8.96191   8.96191      1.00  2.276094  2.804829
   8.96181   8.96181      1.00  2.286044  2.821569
   8.96170   8.96170      1.00  2.288634  2.823619
   8.96158   8.96158      1.00  2.291074  2.825579
   8.96147   8.96147      1.00  2.287834  2.821279
   8.96137   8.96137      1.00  2.287114  2.822319
   8.96125   8.96125      1.00  2.286814  2.829309
   8.96114   8.96114      1.00  2.282174  2.812049
   8.96102   8.96102      1.00  2.288044  2.820179
   8.96091   8.96091      1.00  2.286504  2.823149
   8.96079   8.96079      1.00  2.286554  2.823789
   8.96067   8.96067      1.00  2.289814  2.825419
   8.96056   8.96056      1.00  2.288784  2.827439
   8.96045   8.96045      1.00  2.274044  2.810939
   8.96033   8.96033      1.00  2.289144  2.821779
   8.96021   8.96021      1.00  2.287404  2.821849
   8.96010   8.96010      1.00  2.287814  2.821199
   8.95998   8.95998      1.00  2.286714  2.817669
   8.95985   8.95985      1.00  2.286054  2.819019
   8.95973   8.95973      1.00  2.285584  2.814759
   8.95962   8.95962      1.00  2.283944  2.825419
   8.95951   8.95951      1.00  2.286064  2.826519
   8.95940   8.95940      1.00  2.288304  2.815839
   8.95928   8.95928      1.00  2.287224  2.821659
   8.95917   8.95917      1.00  2.288934  2.822939
   8.95906   8.95906      1.00  2.286124  2.830909
   8.95894   8.95894      1.00  2.286244  2.821079
   8.95883   8.95883      1.00  2.271604  2.798139
   8.95872   8.95872      1.00  2.285824  2.810989
   8.95861   8.95861      1.00  2.285704  2.815529
   8.95849   8.95849      1.00  2.286634  2.817099
   8.95839   8.95839      1.00  2.288304  2.828539
   8.95828   8.95828      1.00  2.286474  2.819899
   8.95817   8.95817      1.00  2.289054  2.815559
   8.95806   8.95806      1.00  2.286024  2.816009
   8.95794   8.95794      1.00  2.288364  2.822229
   8.95784   8.95784      1.00  2.286584  2.806859
   8.95773   8.95773      1.00  2.285654  2.808739
   8.95761   8.95761      1.00  2.283944  2.771769
   8.95750   8.95750      1.00  2.281274  2.766579
   8.95740   8.95740      1.00  2.284344  2.783259
   8.95729   8.95729      1.00  2.268844  2.788069
   8.95718   8.95718      1.00  2.284114  2.796749
   8.95707   8.95707      1.00  2.285534  2.808909
   8.95696   8.95696      1.00  2.287434  2.814389
   8.95686   8.95686      1.00  2.288844  2.815029
   8.95675   8.95675      1.00  2.285234  2.809709
   8.95664   8.95664      1.00  2.287794  2.810919
   8.95653   8.95653      1.00  2.282684  2.804799
   8.95642   8.95642      1.00  2.283424  2.813999
   8.95632   8.95632      1.00  2.283034  2.807009
   8.95621   8.95621      1.00  2.283764  2.804579
   8.95611   8.95611      1.00  2.283934  2.806319
   8.95601   8.95601      1.00  2.285644  2.812689
   8.95590   8.95590      1.00  2.281654  2.806009
   8.95580   8.95580      1.00  2.274004  2.793399
   8.95570   8.95570      1.00  2.285964  2.810509
   8.95560   8.95560      1.00  2.282874  2.812509
   8.95550   8.95550      1.00  2.280674  2.800099
   8.95539   8.95539      1.00  2.280384  2.793879
   8.95529   8.95529      1.00  2.282304  2.802879
   8.95519   8.95519      1.00  2.282314  2.803429
   8.95508   8.95508      1.00  2.283884  2.805069
   8.95498   8.95498      1.00  2.282094  2.798459
   8.95487   8.95487      1.00  2.283694  2.801849
   8.95477   8.95477      1.00  2.282244  2.800009
   8.95466   8.95466      1.00  2.285924  2.801649
   8.95455   8.95455      1.00  2.284374  2.803629
   8.95444   8.95444      1.00  2.284774  2.808539
   8.95433   8.95433      1.00  2.270524  2.785079
   8.95422   8.95422      1.00  2.276154  2.788979
   8.95410   8.95410      1.00  2.280614  2.794179
   8.95399   8.95399      1.00  2.281114  2.795759
   8.95388   8.95388      1.00  2.283864  2.800379
   8.95376   8.95376      1.00  2.281344  2.798919
   8.95365   8.95365      1.00  2.283984  2.799709
   8.95354   8.95354      1.00  2.282244  2.794039
   8.95342   8.95342      1.00  2.281184  2.791329
   8.95330   8.95330      1.00  2.282084  2.788049
   8.95318   8.95318      1.00  2.283014  2.797269
   8.95307   8.95307      1.00  2.279894  2.790899
   8.95296   8.95296      1.00  2.279134  2.789219
   8.95284   8.95284      1.00  2.266894  2.776439
   8.95272   8.95272      1.00  2.278414  2.790079
   8.95262   8.95262      1.00  2.280324  2.794129
   8.95251   8.95251      1.00  2.279424  2.798789
   8.95239   8.95239      1.00  2.283594  2.795199
   8.95228   8.95228      1.00  2.283084  2.794719
   8.95216   8.95216      1.00  2.281634  2.789879
   8.95205   8.95205      1.00  2.280554  2.789699
   8.95194   8.95194      1.00  2.277674  2.785519
   8.95183   8.95183      1.00  2.279424  2.784269
   8.95172   8.95172      1.00  2.277314  2.783099
   8.95162   8.95162      1.00  2.275894  2.779019
   8.95150   8.95150      1.00  2.275324  2.778239
   8.95139   8.95139      1.00  2.278024  2.779199
   8.95128   8.95128      1.00  2.266564  2.764769
   8.95117   8.95117      1.00  2.277714  2.781819
   8.95105   8.95105      1.00  2.279294  2.784169
   8.95094   8.95094      1.00  2.275964  2.781439
   8.95083   8.95083      1.00  2.280164  2.774049
   8.95072   8.95072      1.00  2.273954  2.768089
   8.95060   8.95060      1.00  2.277114  2.770649
   8.95047   8.95047      1.00  2.278874  2.780779
   8.95036   8.95036      1.00  2.277094  2.771649
   8.95025   8.95025      1.00  2.273614  2.768359
   8.95013   8.95013      1.00  2.272694  2.765239
   8.95001   8.95001      1.00  2.277094  2.768659
   8.94989   8.94989      1.00  2.275114  2.764319
   8.94978   8.94978      1.00  2.276174  2.761419
   8.94966   8.94966      1.00  2.271134  2.766439
   8.94954   8.94954      1.00  2.275124  2.756139
   8.94943   8.94943      1.00  2.274584  2.759089
   8.94932   8.94932      1.00  2.269214  2.750469
   8.94920   8.94920      1.00  2.271494  2.755019
   8.94909   8.94909      1.00  2.271434  2.751309
   8.94897   8.94897      1.00  2.275244  2.757999
   8.94887   8.94887      1.00  2.271684  2.752419
   8.94875   8.94875      1.00  2.274284  2.751089
   8.94863   8.94863      1.00  2.272494  2.747669
   8.94853   8.94853      1.00  2.275254  2.751369
   8.94843   8.94843      1.00  2.273964  2.746169
   8.94832   8.94832      1.00  2.269184  2.741979
   8.94820   8.94820      1.00  2.262164  2.732839
   8.94810   8.94810      1.00  2.264714  2.730549
   8.94799   8.94799      1.00  2.270724  2.739459
   8.94787   8.94787      1.00  2.271184  2.737429
   8.94776   8.94776      1.00  2.268724  2.735549
   8.94765   8.94765      1.00  2.269634  2.738159
   8.94755   8.94755      1.00  2.268844  2.732039
   8.94743   8.94743      1.00  2.270964  2.733039
   8.94732   8.94732      1.00  2.269384  2.741739
   8.94721   8.94721      1.00  2.267734  2.726719
   8.94711   8.94711      1.00  2.262664  2.719919
   8.94699   8.94699      1.00  2.260914  2.716619
   8.94688   8.94688      1.00  2.262464  2.714969
   8.94678   8.94678      1.00  2.264104  2.716579
   8.94668   8.94668      1.00  2.255054  2.707189
   8.94656   8.94656      1.00  2.260294  2.708639
   8.94645   8.94645      1.00  2.270224  2.715089
   8.94635   8.94635      1.00  2.266604  2.712469
   8.94625   8.94625      1.00  2.267544  2.709539
   8.94615   8.94615      1.00  2.262944  2.704459
   8.94604   8.94604      1.00  2.264044  2.703639
   8.94594   8.94594      1.00  2.258674  2.694719
   8.94584   8.94584      1.00  2.257844  2.694959
   8.94574   8.94574      1.00  2.260144  2.689179
   8.94563   8.94563      1.00  2.259434  2.690029
   8.94553   8.94553      1.00  2.263294  2.695149
   8.94543   8.94543      1.00  2.259204  2.685729
   8.94532   8.94532      1.00  2.256134  2.677549
   8.94522   8.94522      1.00  2.263684  2.695029
   8.94511   8.94511      1.00  2.245824  2.664359
   8.94502   8.94502      1.00  2.255824  2.669299
   8.94491   8.94491      1.00  2.258954  2.667909
   8.94480   8.94480      1.00  2.254964  2.658029
   8.94470   8.94470      1.00  2.247774  2.652289
   8.94459   8.94459      1.00  2.253754  2.651289
   8.94448   8.94448      1.00  2.253664  2.652749
   8.94436   8.94436      1.00  2.254434  2.651199
   8.94426   8.94426      1.00  2.260364  2.653679
   8.94415   8.94415      1.00  2.259514  2.646419
   8.94403   8.94403      1.00  2.254524  2.642159
   8.94391   8.94391      1.00  2.253554  2.629539
   8.94380   8.94380      1.00  2.255274  2.637169
   8.94369   8.94369      1.00  2.250474  2.621349
   8.94357   8.94357      1.00  2.251714  2.618959
   8.94345   8.94345      1.00  2.235174  2.594539
   8.94334   8.94334      1.00  2.248724  2.605619
   8.94323   8.94323      1.00  2.253434  2.608589
   8.94311   8.94311      1.00  2.254114  2.604269
   8.94299   8.94299      1.00  2.255964  2.600629
   8.94288   8.94288      1.00  2.250234  2.588779
   8.94277   8.94277      1.00  2.253084  2.587279
   8.94265   8.94265      1.00  2.248864  2.575439
   8.94254   8.94254      1.00  2.248434  2.569679
   8.94243   8.94243      1.00  2.249784  2.567259
   8.94232   8.94232      1.00  2.245264  2.552609
   8.94220   8.94220      1.00  2.246244  2.551689
   8.94209   8.94209      1.00  2.248714  2.555699
   8.94198   8.94198      1.00  2.244494  2.539079
   8.94187   8.94187      1.00  2.233844  2.516149
   8.94176   8.94176      1.00  2.256074  2.530629
   8.94165   8.94165      1.00  2.252734  2.520019
   8.94154   8.94154      1.00  2.246734  2.503469
   8.94144   8.94144      1.00  2.249424  2.494279
   8.94132   8.94132      1.00  2.246204  2.481689
   8.94121   8.94121      1.00  2.242584  2.468579
   8.94110   8.94110      1.00  2.243504  2.453819
   8.94098   8.94098      1.00  2.243314  2.445329
   8.94086   8.94086      1.00  2.242484  2.432269
   8.94074   8.94074      1.00  2.248724  2.421289
   8.94064   8.94064      1.00  2.247194  2.408529
   8.94052   8.94052      1.00  2.245824  2.392229
   8.94040   8.94040      1.00  2.244294  2.375219
   8.94028   8.94028      1.00  2.246244  2.357449
   8.94016   8.94016      1.00  2.245844  2.343189
   8.94005   8.94005      1.00  2.243424  2.316929
   8.93993   8.93993      1.00  2.243204  2.305629
   8.93982   8.93982      1.00  2.244194  2.281149
   8.93970   8.93970      1.00  2.241774  2.254099
   8.93958   8.93958      1.00  2.245804  2.238989
   8.93947   8.93947      1.00  2.248874  2.213569
   8.93935   8.93935      1.00  2.247874  2.187699
   8.93924   8.93924      1.00  2.248634  2.165409
   8.93914   8.93914      1.00  2.249504  2.137369
   8.93903   8.93903      1.00  2.245964  2.106579
   8.93891   8.93891      1.00  2.246034  2.075539
   8.93880   8.93880      1.00  2.228404  2.023949
   8.93868   8.93868      1.00  2.240724  2.007139
   8.93857   8.93857      1.00  2.239964  1.975459
   8.93846   8.93846      1.00  2.246564  1.940289
   8.93835   8.93835      1.00  2.245844  1.912569
   8.93824   8.93824      1.00  2.247244  1.879239
   8.93813   8.93813      1.00  2.248974  1.839649
   8.93802   8.93802      1.00  2.245344  1.797209
   8.93791   8.93791      1.00  2.247294  1.757319
   8.93780   8.93780      1.00  2.247314  1.720919
   8.93769   8.93769      1.00  2.245124  1.679099
   8.93757   8.93757      1.00  2.243084  1.636849
   8.93747   8.93747      1.00  2.243194  1.598639
   8.93737   8.93737      1.00  2.227934  1.549749
   8.93725   8.93725      1.00  2.237194  1.514069
   8.93714   8.93714      1.00  2.245824  1.475699
   8.93704   8.93704      1.00  2.245414  1.439439
   8.93692   8.93692      1.00  2.248294  1.406229
   8.93681   8.93681      1.00  2.249984  1.360739
   8.93671   8.93671      1.00  2.247374  1.320459
   8.93660   8.93660      1.00  2.242214  1.278909
   8.93650   8.93650      1.00  2.241624  1.249129
   8.93639   8.93639      1.00  2.237714  1.202819
   8.93628   8.93628      1.00  2.236104  1.166159
   8.93618   8.93618      1.00  2.240164  1.136019
   8.93608   8.93608      1.00  2.244924  1.103959
   8.93597   8.93597      1.00  2.241534  1.063659
   8.93587   8.93587      1.00  2.241914  1.031209
   8.93577   8.93577      1.00  2.245234  1.000039
   8.93566   8.93566      1.00  2.243014   .972489
   8.93556   8.93556      1.00  2.245294   .939349
   8.93546   8.93546      1.00  2.243714   .906689
   8.93536   8.93536      1.00  2.239354   .877259
   8.93526   8.93526      1.00  2.240694   .851619
   8.93515   8.93515      1.00  2.238784   .828749
   8.93505   8.93505      1.00  2.239464   .798479
   8.93495   8.93495      1.00  2.241714   .773269
   8.93484   8.93484      1.00  2.244244   .750189
   8.93472   8.93472      1.00  2.247184   .724859
   8.93461   8.93461      1.00  2.244434   .700609
   8.93451   8.93451      1.00  2.228434   .674379
   8.93441   8.93441      1.00  2.237474   .655979
   8.93429   8.93429      1.00  2.239314   .632689
   8.93417   8.93417      1.00  2.241104   .611679
   8.93407   8.93407      1.00  2.237084   .591899
   8.93396   8.93396      1.00  2.241604   .572639
   8.93384   8.93384      1.00  2.238144   .552769
   8.93372   8.93372      1.00  2.243964   .536699
   8.93361   8.93361      1.00  2.246404   .517109
   8.93350   8.93350      1.00  2.244764   .499679
   8.93338   8.93338      1.00  2.243064   .483709
   8.93325   8.93325      1.00  2.243844   .469029
   8.93314   8.93314      1.00  2.239624   .455549
   8.93303   8.93303      1.00  2.236354   .443189
   8.93292   8.93292      1.00  2.224964   .426489
   8.93280   8.93280      1.00  2.243424   .415359
   8.93268   8.93268      1.00  2.239254   .401549
   8.93257   8.93257      1.00  2.238694   .392559
   8.93246   8.93246      1.00  2.239924   .382449
   8.93234   8.93234      1.00  2.240174   .370449
   8.93223   8.93223      1.00  2.244474   .364559
   8.93212   8.93212      1.00  2.244214   .356559
   8.93200   8.93200      1.00  2.239124   .348679
   8.93189   8.93189      1.00  2.235834   .341129
   8.93179   8.93179      1.00  2.235564   .335359
   8.93168   8.93168      1.00  2.237174   .328309
   8.93156   8.93156      1.00  2.234384   .324529
   8.93145   8.93145      1.00  2.233374   .319019
   8.93135   8.93135      1.00  2.233804   .317019
   8.93124   8.93124      1.00  2.244724   .317419
   8.93112   8.93112      1.00  2.244134   .312689
   8.93100   8.93100      1.00  2.240004   .311729
   8.93089   8.93089      1.00  2.238324   .307659
   8.93078   8.93078      1.00  2.235524   .308709
   8.93066   8.93066      1.00  2.235924   .309159
   8.93054   8.93054      1.00  2.231694   .306479
   8.93043   8.93043      1.00  2.235494   .307729
   8.93032   8.93032      1.00  2.234424   .308769
   8.93019   8.93019      1.00  2.239354   .308469
   8.93007   8.93007      1.00  2.237814   .309239
   8.92996   8.92996      1.00  2.237204   .307359
   8.92983   8.92983      1.00  2.223894   .307179
   8.92971   8.92971      1.00  2.236934   .310999
   8.92960   8.92960      1.00  2.241574   .313279
   8.92948   8.92948      1.00  2.235784   .315049
   8.92938   8.92938      1.00  2.234364   .315889
   8.92926   8.92926      1.00  2.233874   .316289
   8.92914   8.92914      1.00  2.234034   .317679
   8.92903   8.92903      1.00  2.230914   .317929
   8.92892   8.92892      1.00  2.237414   .320189
   8.92881   8.92881      1.00  2.236854   .320489
   8.92869   8.92869      1.00  2.239344   .320879
   8.92858   8.92858      1.00  2.243024   .322139
   8.92848   8.92848      1.00  2.239534   .321939
   8.92837   8.92837      1.00  2.231084   .323059
   8.92826   8.92826      1.00  2.228854   .321629
   8.92815   8.92815      1.00  2.239124   .324289
   8.92804   8.92804      1.00  2.234004   .326359
   8.92792   8.92792      1.00  2.231804   .326179
   8.92781   8.92781      1.00  2.237124   .328439
   8.92770   8.92770      1.00  2.237984   .328259
   8.92759   8.92759      1.00  2.237634   .329899
   8.92748   8.92748      1.00  2.242134   .331159
   8.92737   8.92737      1.00  2.243554   .335419
   8.92726   8.92726      1.00  2.244604   .336849
   8.92715   8.92715      1.00  2.240994   .336999
   8.92704   8.92704      1.00  2.240824   .340399
   8.92693   8.92693      1.00  2.229354   .335549
   8.92683   8.92683      1.00  2.234944   .338799
   8.92672   8.92672      1.00  2.241334   .337599
   8.92661   8.92661      1.00  2.240934   .339839
   8.92650   8.92650      1.00  2.243504   .340399
   8.92640   8.92640      1.00  2.243674   .341539
   8.92630   8.92630      1.00  2.246354   .341189
   8.92619   8.92619      1.00  2.244464   .343689
   8.92608   8.92608      1.00  2.240514   .342179
   8.92599   8.92599      1.00  2.242704   .342539
   8.92589   8.92589      1.00  2.239034   .342289
   8.92578   8.92578      1.00  2.238664   .344479
   8.92567   8.92567      1.00  2.240294   .344979
   8.92557   8.92557      1.00  2.242614   .346929
   8.92547   8.92547      1.00  2.229104   .343529
   8.92537   8.92537      1.00  2.244134   .347649
   8.92526   8.92526      1.00  2.251364   .351689
   8.92515   8.92515      1.00  2.241754   .350139
   8.92505   8.92505      1.00  2.246064   .350029
   8.92495   8.92495      1.00  2.244264   .350659
   8.92485   8.92485      1.00  2.243914   .351779
   8.92474   8.92474      1.00  2.242864   .352359
   8.92463   8.92463      1.00  2.240224   .351989
   8.92451   8.92451      1.00  2.239454   .351249
   8.92441   8.92441      1.00  2.241104   .351729
   8.92430   8.92430      1.00  2.244764   .352519
   8.92419   8.92419      1.00  2.241344   .351749
   8.92408   8.92408      1.00  2.230644   .351379
   8.92396   8.92396      1.00  2.248684   .356089
   8.92385   8.92385      1.00  2.243884   .356309
   8.92374   8.92374      1.00  2.241384   .356489
   8.92362   8.92362      1.00  2.240994   .359279
   8.92350   8.92350      1.00  2.238234   .358019
   8.92338   8.92338      1.00  2.242584   .360689
   8.92326   8.92326      1.00  2.245054   .361419
   8.92314   8.92314      1.00  2.244414   .362509
   8.92303   8.92303      1.00  2.244724   .366489
   8.92292   8.92292      1.00  2.249294   .364639
   8.92281   8.92281      1.00  2.246244   .365619
   8.92269   8.92269      1.00  2.246424   .369799
   8.92257   8.92257      1.00  2.240744   .370329
   8.92247   8.92247      1.00  2.238934   .369249
   8.92236   8.92236      1.00  2.245004   .372049
   8.92224   8.92224      1.00  2.242894   .373509
   8.92212   8.92212      1.00  2.242544   .373809
   8.92202   8.92202      1.00  2.245154   .377389
   8.92191   8.92191      1.00  2.244604   .376519
   8.92180   8.92180      1.00  2.247184   .379409
   8.92169   8.92169      1.00  2.246724   .379199
   8.92158   8.92158      1.00  2.246604   .381259
   8.92147   8.92147      1.00  2.248854   .386299
   8.92136   8.92136      1.00  2.244334   .386859
   8.92124   8.92124      1.00  2.244254   .386329
   8.92113   8.92113      1.00  2.242714   .388739
   8.92102   8.92102      1.00  2.228514   .389299
   8.92090   8.92090      1.00  2.244244   .392159
   8.92078   8.92078      1.00  2.245904   .394059
   8.92067   8.92067      1.00  2.248034   .394249
   8.92056   8.92056      1.00  2.246594   .394379
   8.92044   8.92044      1.00  2.249514   .398079
   8.92032   8.92032      1.00  2.246024   .397739
   8.92021   8.92021      1.00  2.249774   .401419
   8.92009   8.92009      1.00  2.245504   .401829
   8.91997   8.91997      1.00  2.244114   .402229
   8.91985   8.91985      1.00  2.242014   .401359
   8.91973   8.91973      1.00  2.240694   .402869
   8.91963   8.91963      1.00  2.244334   .408699
   8.91951   8.91951      1.00  2.241864   .404699
   8.91938   8.91938      1.00  2.231604   .403469
   8.91927   8.91927      1.00  2.247864   .406799
   8.91916   8.91916      1.00  2.249114   .408709
   8.91905   8.91905      1.00  2.248754   .409729
   8.91893   8.91893      1.00  2.248344   .409189
   8.91884   8.91884      1.00  2.242354   .408929
   8.91872   8.91872      1.00  2.243024   .408609
   8.91860   8.91860      1.00  2.242334   .409729
   8.91849   8.91849      1.00  2.242224   .408699
   8.91838   8.91838      1.00  2.246614   .409739
   8.91828   8.91828      1.00  2.247674   .411139
   8.91816   8.91816      1.00  2.246384   .408569
   8.91805   8.91805      1.00  2.247134   .411659
   8.91795   8.91795      1.00  2.242644   .408239
   8.91784   8.91784      1.00  2.236824   .408839
   8.91772   8.91772      1.00  2.245294   .409399
   8.91761   8.91761      1.00  2.248114   .410669
   8.91750   8.91750      1.00  2.241674   .409049
   8.91740   8.91740      1.00  2.241734   .406229
   8.91729   8.91729      1.00  2.242564   .405779
   8.91717   8.91717      1.00  2.240394   .404839
   8.91706   8.91706      1.00  2.246384   .407899
   8.91696   8.91696      1.00  2.243524   .408179
   8.91685   8.91685      1.00  2.245974   .405699
   8.91674   8.91674      1.00  2.246174   .403379
   8.91663   8.91663      1.00  2.245704   .402059
   8.91653   8.91653      1.00  2.243134   .399729
   8.91641   8.91641      1.00  2.242414   .398909
   8.91631   8.91631      1.00  2.227964   .396779
   8.91621   8.91621      1.00  2.239584   .398209
   8.91611   8.91611      1.00  2.242904   .393489
   8.91600   8.91600      1.00  2.241214   .394869
   8.91590   8.91590      1.00  2.248034   .393089
   8.91580   8.91580      1.00  2.247104   .392999
   8.91570   8.91570      1.00  2.247204   .393589
   8.91559   8.91559      1.00  2.244084   .392549
   8.91548   8.91548      1.00  2.244024   .389489
   8.91538   8.91538      1.00  2.240644   .389979
   8.91528   8.91528      1.00  2.245114   .391569
   8.91518   8.91518      1.00  2.245114   .388189
   8.91508   8.91508      1.00  2.241964   .387189
   8.91497   8.91497      1.00  2.239454   .386349
   8.91487   8.91487      1.00  2.234314   .383469
   8.91476   8.91476      1.00  2.245934   .383639
   8.91465   8.91465      1.00  2.245744   .380859
   8.91455   8.91455      1.00  2.248384   .378299
   8.91444   8.91444      1.00  2.246034   .377129
   8.91433   8.91433      1.00  2.237304   .374359
   8.91421   8.91421      1.00  2.242754   .374829
   8.91409   8.91409      1.00  2.239264   .373469
   8.91398   8.91398      1.00  2.241214   .370639
   8.91387   8.91387      1.00  2.240384   .369479
   8.91375   8.91375      1.00  2.240084   .368489
   8.91365   8.91365      1.00  2.241334   .367619
   8.91353   8.91353      1.00  2.244004   .365779
   8.91341   8.91341      1.00  2.241594   .364509
   8.91329   8.91329      1.00  2.244044   .363889
   8.91318   8.91318      1.00  2.227554   .359239
   8.91308   8.91308      1.00  2.237824   .358749
   8.91295   8.91295      1.00  2.237434   .360509
   8.91283   8.91283      1.00  2.238854   .357309
   8.91272   8.91272      1.00  2.240234   .356769
   8.91261   8.91261      1.00  2.239334   .356459
   8.91249   8.91249      1.00  2.239854   .351879
   8.91238   8.91238      1.00  2.237884   .353439
   8.91227   8.91227      1.00  2.237754   .353469
   8.91216   8.91216      1.00  2.240054   .351119
   8.91205   8.91205      1.00  2.240654   .350629
   8.91194   8.91194      1.00  2.241964   .349019
   8.91184   8.91184      1.00  2.237274   .347969
   8.91173   8.91173      1.00  2.218334   .344299
   8.91162   8.91162      1.00  2.232714   .343699
   8.91150   8.91150      1.00  2.235514   .342719
   8.91139   8.91139      1.00  2.233174   .344449
   8.91129   8.91129      1.00  2.238494   .342489
   8.91116   8.91116      1.00  2.240134   .342399
   8.91105   8.91105      1.00  2.237144   .343659
   8.91094   8.91094      1.00  2.240354   .339429
   8.91083   8.91083      1.00  2.238594   .340309
   8.91072   8.91072      1.00  2.233464   .337809
   8.91060   8.91060      1.00  2.237534   .338379
   8.91049   8.91049      1.00  2.234024   .335929
   8.91037   8.91037      1.00  2.231684   .336949
   8.91025   8.91025      1.00  2.233184   .334239
   8.91013   8.91013      1.00  2.226134   .332159
   8.91002   8.91002      1.00  2.236674   .331159
   8.90991   8.90991      1.00  2.235264   .331529
   8.90978   8.90978      1.00  2.239064   .334219
   8.90966   8.90966      1.00  2.237924   .329729
   8.90955   8.90955      1.00  2.236974   .331599
   8.90944   8.90944      1.00  2.238074   .331719
   8.90932   8.90932      1.00  2.232574   .327559
   8.90920   8.90920      1.00  2.231984   .326289
   8.90910   8.90910      1.00  2.230734   .325209
   8.90899   8.90899      1.00  2.230454   .325579
   8.90887   8.90887      1.00  2.231544   .323819
   8.90875   8.90875      1.00  2.238814   .326529
   8.90865   8.90865      1.00  2.236924   .324619
   8.90854   8.90854      1.00  2.229664   .326249
   8.90843   8.90843      1.00  2.234224   .324079
   8.90832   8.90832      1.00  2.235874   .324049
   8.90821   8.90821      1.00  2.233404   .324049
   8.90811   8.90811      1.00  2.236454   .327429
   8.90799   8.90799      1.00  2.229354   .327969
   8.90788   8.90788      1.00  2.227634   .329349
   8.90777   8.90777      1.00  2.233144   .329039
   8.90766   8.90766      1.00  2.235364   .330009
   8.90755   8.90755      1.00  2.233914   .328389
   8.90744   8.90744      1.00  2.232754   .328279
   8.90733   8.90733      1.00  2.234614   .331969
   8.90722   8.90722      1.00  2.230864   .331309
   8.90711   8.90711      1.00  2.222874   .331499
   8.90700   8.90700      1.00  2.227034   .330599
   8.90689   8.90689      1.00  2.227904   .333579
   8.90679   8.90679      1.00  2.228514   .332889
   8.90668   8.90668      1.00  2.221984   .332259
   8.90657   8.90657      1.00  2.225744   .333709
   8.90646   8.90646      1.00  2.224494   .335759
   8.90636   8.90636      1.00  2.233714   .337209
   8.90626   8.90626      1.00  2.236254   .339439
   8.90615   8.90615      1.00  2.233544   .337309
   8.90605   8.90605      1.00  2.223484   .335549
   8.90595   8.90595      1.00  2.225104   .337139
   8.90585   8.90585      1.00  2.223634   .335109
   8.90574   8.90574      1.00  2.228724   .337489
   8.90563   8.90563      1.00  2.212864   .340499
   8.90553   8.90553      1.00  2.221464   .342769
   8.90543   8.90543      1.00  2.228424   .346289
   8.90533   8.90533      1.00  2.228554   .345979
   8.90523   8.90523      1.00  2.228064   .341229
   8.90513   8.90513      1.00  2.226184   .342759
   8.90502   8.90502      1.00  2.227114   .347679
   8.90491   8.90491      1.00  2.221664   .344709
   8.90481   8.90481      1.00  2.224374   .345779
   8.90470   8.90470      1.00  2.220334   .345439
   8.90459   8.90459      1.00  2.220604   .345929
   8.90448   8.90448      1.00  2.221784   .346879
   8.90438   8.90438      1.00  2.222684   .348889
   8.90427   8.90427      1.00  2.222344   .353749
   8.90415   8.90415      1.00  2.220514   .355419
   8.90403   8.90403      1.00  2.220244   .357329
   8.90393   8.90393      1.00  2.226484   .354909
   8.90382   8.90382      1.00  2.222844   .353969
   8.90370   8.90370      1.00  2.224854   .353609
   8.90358   8.90358      1.00  2.219094   .355369
   8.90346   8.90346      1.00  2.214354   .358059
   8.90334   8.90334      1.00  2.218514   .359799
   8.90322   8.90322      1.00  2.220504   .367659
   8.90311   8.90311      1.00  2.220424   .362129
   8.90300   8.90300      1.00  2.220404   .361879
   8.90289   8.90289      1.00  2.224254   .362859
   8.90277   8.90277      1.00  2.218754   .361579
   8.90265   8.90265      1.00  2.220704   .363359
   8.90255   8.90255      1.00  2.225904   .363049
   8.90243   8.90243      1.00  2.204514   .356689
   8.90232   8.90232      1.00  2.218374   .362159
   8.90220   8.90220      1.00  2.216834   .361759
   8.90209   8.90209      1.00  2.213784   .361379
   8.90199   8.90199      1.00  2.215734   .364539
   8.90188   8.90188      1.00  2.219324   .367369
   8.90176   8.90176      1.00  2.223054   .362269
   8.90166   8.90166      1.00  2.221164   .362479
   8.90155   8.90155      1.00  2.221824   .365429
   8.90144   8.90144      1.00  2.223514   .367789
   8.90133   8.90133      1.00  2.217384   .365989
   8.90121   8.90121      1.00  2.217984   .364469
   8.90110   8.90110      1.00  2.216524   .363519
   8.90098   8.90098      1.00  2.213074   .360949
   8.90087   8.90087      1.00  2.206394   .358699
   8.90076   8.90076      1.00  2.214504   .360259
   8.90064   8.90064      1.00  2.218704   .361619
   8.90052   8.90052      1.00  2.222164   .364339
   8.90040   8.90040      1.00  2.223684   .364119
   8.90029   8.90029      1.00  2.220424   .361079
   8.90017   8.90017      1.00  2.218704   .362389
   8.90005   8.90005      1.00  2.219674   .362699
   8.89993   8.89993      1.00  2.219234   .364249
   8.89982   8.89982      1.00  2.216104   .362899
   8.89970   8.89970      1.00  2.214214   .362729
   8.89958   8.89958      1.00  2.214644   .363299
   8.89946   8.89946      1.00  2.213054   .363429
   8.89935   8.89935      1.00  2.219784   .366089
   8.89924   8.89924      1.00  2.213204   .363189
   8.89913   8.89913      1.00  2.217484   .364129
   8.89901   8.89901      1.00  2.224204   .367839
   8.89891   8.89891      1.00  2.219344   .365689
   8.89880   8.89880      1.00  2.217064   .365509
   8.89868   8.89868      1.00  2.218674   .365399
   8.89857   8.89857      1.00  2.218094   .364699
   8.89846   8.89846      1.00  2.211434   .365249
   8.89835   8.89835      1.00  2.217094   .366419
   8.89824   8.89824      1.00  2.218554   .364529
   8.89813   8.89813      1.00  2.218324   .366079
   8.89802   8.89802      1.00  2.222854   .368029
   8.89791   8.89791      1.00  2.227404   .369299
   8.89781   8.89781      1.00  2.221914   .370689
   8.89769   8.89769      1.00  2.214144   .367789
   8.89758   8.89758      1.00  2.207094   .367449
   8.89748   8.89748      1.00  2.216404   .368389
   8.89736   8.89736      1.00  2.218274   .368889
   8.89725   8.89725      1.00  2.221654   .370599
   8.89715   8.89715      1.00  2.217174   .370349
   8.89704   8.89704      1.00  2.213234   .370339
   8.89693   8.89693      1.00  2.223284   .370989
   8.89681   8.89681      1.00  2.224774   .370719
   8.89671   8.89671      1.00  2.218384   .369139
   8.89661   8.89661      1.00  2.222164   .371879
   8.89650   8.89650      1.00  2.220464   .369739
   8.89639   8.89639      1.00  2.212884   .369189
   8.89629   8.89629      1.00  2.214884   .369309
   8.89619   8.89619      1.00  2.201554   .367549
   8.89608   8.89608      1.00  2.217394   .370309
   8.89598   8.89598      1.00  2.220294   .369599
   8.89588   8.89588      1.00  2.220294   .370859
   8.89578   8.89578      1.00  2.219854   .371479
   8.89567   8.89567      1.00  2.223904   .370639
   8.89556   8.89556      1.00  2.227474   .372299
   8.89546   8.89546      1.00  2.218584   .372339
   8.89536   8.89536      1.00  2.217854   .372469
   8.89526   8.89526      1.00  2.216684   .370489
   8.89516   8.89516      1.00  2.213064   .370569
   8.89506   8.89506      1.00  2.215504   .370559
   8.89495   8.89495      1.00  2.219844   .371109
   8.89484   8.89484      1.00  2.214834   .371489
   8.89473   8.89473      1.00  2.202684   .370079
   8.89463   8.89463      1.00  2.215264   .369639
   8.89452   8.89452      1.00  2.221544   .371119
   8.89441   8.89441      1.00  2.221834   .371259
   8.89430   8.89430      1.00  2.221174   .370159
   8.89419   8.89419      1.00  2.213854   .370339
   8.89408   8.89408      1.00  2.210374   .370289
   8.89396   8.89396      1.00  2.213344   .370869
   8.89384   8.89384      1.00  2.211684   .369889
   8.89372   8.89372      1.00  2.210834   .370609
   8.89362   8.89362      1.00  2.216854   .370919
   8.89350   8.89350      1.00  2.218774   .370499
   8.89339   8.89339      1.00  2.215884   .369369
   8.89327   8.89327      1.00  2.212264   .368699
   8.89315   8.89315      1.00  2.202034   .368139
   8.89303   8.89303      1.00  2.212944   .368829
   8.89292   8.89292      1.00  2.211494   .370209
   8.89282   8.89282      1.00  2.207964   .368789
   8.89270   8.89270      1.00  2.207614   .368189
   8.89258   8.89258      1.00  2.213794   .369199
   8.89246   8.89246      1.00  2.209224   .366979
   8.89236   8.89236      1.00  2.212614   .370849
   8.89225   8.89225      1.00  2.212244   .370089
   8.89213   8.89213      1.00  2.214664   .369469
   8.89202   8.89202      1.00  2.213344   .368849
   8.89192   8.89192      1.00  2.210934   .369859
   8.89181   8.89181      1.00  2.215834   .369769
   8.89170   8.89170      1.00  2.209784   .370029
   8.89158   8.89158      1.00  2.206954   .369839
   8.89148   8.89148      1.00  2.193184   .366319
   8.89137   8.89137      1.00  2.206174   .368229
   8.89125   8.89125      1.00  2.207534   .369239
   8.89114   8.89114      1.00  2.212724   .372109
   8.89103   8.89103      1.00  2.215874   .369919
   8.89092   8.89092      1.00  2.211364   .370159
   8.89080   8.89080      1.00  2.214774   .372819
   8.89069   8.89069      1.00  2.209094   .372009
   8.89057   8.89057      1.00  2.209704   .371849
   8.89046   8.89046      1.00  2.207954   .370989
   8.89034   8.89034      1.00  2.208074   .368949
   8.89022   8.89022      1.00  2.202474   .370569
   8.89010   8.89010      1.00  2.205164   .370919
   8.88999   8.88999      1.00  2.211504   .371229
   8.88986   8.88986      1.00  2.198254   .369259
   8.88974   8.88974      1.00  2.213214   .373469
   8.88963   8.88963      1.00  2.212984   .373359
   8.88952   8.88952      1.00  2.214434   .374789
   8.88940   8.88940      1.00  2.209414   .373799
   8.88929   8.88929      1.00  2.210464   .374949
   8.88918   8.88918      1.00  2.205664   .373349
   8.88906   8.88906      1.00  2.205144   .371869
   8.88895   8.88895      1.00  2.208174   .372729
   8.88883   8.88883      1.00  2.205844   .373499
   8.88873   8.88873      1.00  2.207844   .372099
   8.88862   8.88862      1.00  2.212754   .375079
   8.88851   8.88851      1.00  2.220134   .375669
   8.88840   8.88840      1.00  2.196184   .374629
   8.88829   8.88829      1.00  2.207114   .377139
   8.88818   8.88818      1.00  2.210434   .381349
   8.88807   8.88807      1.00  2.203234   .380159
   8.88795   8.88795      1.00  2.207224   .380529
   8.88784   8.88784      1.00  2.206794   .381089
   8.88773   8.88773      1.00  2.210074   .378099
   8.88762   8.88762      1.00  2.212934   .377689
   8.88751   8.88751      1.00  2.211184   .376789
   8.88740   8.88740      1.00  2.208864   .376879
   8.88729   8.88729      1.00  2.212244   .374289
   8.88718   8.88718      1.00  2.215384   .373939
   8.88707   8.88707      1.00  2.211994   .375059
   8.88697   8.88697      1.00  2.209754   .376419
   8.88686   8.88686      1.00  2.191504   .372459
   8.88675   8.88675      1.00  2.202864   .376109
   8.88664   8.88664      1.00  2.208694   .376079
   8.88654   8.88654      1.00  2.205404   .375139
   8.88644   8.88644      1.00  2.206944   .375809
   8.88633   8.88633      1.00  2.208844   .376329
   8.88622   8.88622      1.00  2.211194   .376489
   8.88612   8.88612      1.00  2.213514   .377099
   8.88602   8.88602      1.00  2.216474   .376879
   8.88592   8.88592      1.00  2.206494   .374439
   8.88582   8.88582      1.00  2.203324   .374889
   8.88571   8.88571      1.00  2.204244   .372879
   8.88561   8.88561      1.00  2.205124   .373259
   8.88550   8.88550      1.00  2.201254   .373619
   8.88539   8.88539      1.00  2.203024   .374899
   8.88530   8.88530      1.00  2.213394   .375339
   8.88520   8.88520      1.00  2.211824   .377349
   8.88509   8.88509      1.00  2.209634   .375889
   8.88499   8.88499      1.00  2.211674   .375109
   8.88489   8.88489      1.00  2.211974   .376059
   8.88479   8.88479      1.00  2.211154   .376269
   8.88467   8.88467      1.00  2.206364   .374109
   8.88456   8.88456      1.00  2.201964   .373029
   8.88446   8.88446      1.00  2.201694   .374529
   8.88435   8.88435      1.00  2.204054   .374109
   8.88423   8.88423      1.00  2.208404   .379799
   8.88412   8.88412      1.00  2.204404   .373619
   8.88402   8.88402      1.00  2.196264   .372799
   8.88391   8.88391      1.00  2.216094   .376619
   8.88379   8.88379      1.00  2.207554   .374129
   8.88366   8.88366      1.00  2.206294   .371979
   8.88355   8.88355      1.00  2.204844   .373059
   8.88343   8.88343      1.00  2.203804   .373899
   8.88332   8.88332      1.00  2.200124   .373209
   8.88320   8.88320      1.00  2.202774   .374299
   8.88309   8.88309      1.00  2.204394   .372859
   8.88298   8.88298      1.00  2.205634   .373039
   8.88286   8.88286      1.00  2.205734   .373349
   8.88275   8.88275      1.00  2.207224   .373389
   8.88264   8.88264      1.00  2.205544   .372929
   8.88253   8.88253      1.00  2.206734   .372449
   8.88241   8.88241      1.00  2.193804   .371599
   8.88230   8.88230      1.00  2.200894   .369039
   8.88219   8.88219      1.00  2.201104   .372639
   8.88209   8.88209      1.00  2.200424   .370599
   8.88198   8.88198      1.00  2.199104   .370229
   8.88186   8.88186      1.00  2.197394   .372759
   8.88176   8.88176      1.00  2.205854   .374719
   8.88166   8.88166      1.00  2.203534   .373589
   8.88154   8.88154      1.00  2.203164   .374149
   8.88143   8.88143      1.00  2.206534   .374369
   8.88132   8.88132      1.00  2.204064   .374309
   8.88121   8.88121      1.00  2.201824   .375109
   8.88110   8.88110      1.00  2.201064   .373129
   8.88098   8.88098      1.00  2.194454   .369759
   8.88088   8.88088      1.00  2.180154   .369379
   8.88076   8.88076      1.00  2.198004   .371979
   8.88064   8.88064      1.00  2.197534   .371429
   8.88052   8.88052      1.00  2.201824   .372079
   8.88041   8.88041      1.00  2.202474   .371929
   8.88030   8.88030      1.00  2.201364   .369569
   8.88017   8.88017      1.00  2.198624   .368509
   8.88005   8.88005      1.00  2.197284   .367369
   8.87994   8.87994      1.00  2.198024   .368509
   8.87984   8.87984      1.00  2.194634   .367269
   8.87971   8.87971      1.00  2.195354   .368109
   8.87959   8.87959      1.00  2.191864   .367439
   8.87948   8.87948      1.00  2.194174   .367029
   8.87937   8.87937      1.00  2.179484   .364039
   8.87925   8.87925      1.00  2.200364   .366939
   8.87914   8.87914      1.00  2.201224   .365539
   8.87902   8.87902      1.00  2.201204   .366659
   8.87891   8.87891      1.00  2.204464   .367869
   8.87880   8.87880      1.00  2.198354   .365349
   8.87869   8.87869      1.00  2.198494   .364669
   8.87858   8.87858      1.00  2.196124   .366419
   8.87848   8.87848      1.00  2.192824   .365659
   8.87836   8.87836      1.00  2.189794   .367519
   8.87823   8.87823      1.00  2.195524   .369679
   8.87813   8.87813      1.00  2.198024   .366229
   8.87803   8.87803      1.00  2.202004   .369459
   8.87791   8.87791      1.00  2.197674   .367369
   8.87780   8.87780      1.00  2.185914   .365169
   8.87769   8.87769      1.00  2.198264   .366199
   8.87758   8.87758      1.00  2.197744   .365719
   8.87748   8.87748      1.00  2.193754   .364489
   8.87737   8.87737      1.00  2.190924   .364269
   8.87726   8.87726      1.00  2.194554   .365109
   8.87715   8.87715      1.00  2.191844   .365589
   8.87704   8.87704      1.00  2.192134   .367909
   8.87693   8.87693      1.00  2.192864   .369849
   8.87682   8.87682      1.00  2.197014   .370569
   8.87671   8.87671      1.00  2.199624   .367779
   8.87660   8.87660      1.00  2.194244   .366179
   8.87649   8.87649      1.00  2.196414   .365429
   8.87639   8.87639      1.00  2.176044   .363669
   8.87629   8.87629      1.00  2.190794   .366489
   8.87618   8.87618      1.00  2.186844   .366349
   8.87608   8.87608      1.00  2.188184   .366019
   8.87597   8.87597      1.00  2.193284   .367069
   8.87588   8.87588      1.00  2.191764   .367589
   8.87577   8.87577      1.00  2.194374   .367809
   8.87566   8.87566      1.00  2.193184   .367829
   8.87556   8.87556      1.00  2.198574   .368289
   8.87547   8.87547      1.00  2.193654   .368339
   8.87536   8.87536      1.00  2.188734   .365419
   8.87525   8.87525      1.00  2.186164   .365549
   8.87516   8.87516      1.00  2.191404   .366609
   8.87505   8.87505      1.00  2.189704   .367439
   8.87494   8.87494      1.00  2.178124   .365199
   8.87484   8.87484      1.00  2.186974   .367149
   8.87473   8.87473      1.00  2.186604   .365079
   8.87462   8.87462      1.00  2.189734   .366399
   8.87451   8.87451      1.00  2.189804   .366619
   8.87440   8.87440      1.00  2.195714   .367309
   8.87429   8.87429      1.00  2.195494   .368539
   8.87418   8.87418      1.00  2.191394   .370019
   8.87406   8.87406      1.00  2.186974   .368149
   8.87395   8.87395      1.00  2.183284   .367289
   8.87383   8.87383      1.00  2.181804   .365109
   8.87372   8.87372      1.00  2.183064   .364849
   8.87360   8.87360      1.00  2.185024   .365599
   8.87348   8.87348      1.00  2.188054   .368119
   8.87337   8.87337      1.00  2.177484   .365909
   8.87326   8.87326      1.00  2.188884   .373899
   8.87314   8.87314      1.00  2.191544   .370589
   8.87302   8.87302      1.00  2.191054   .368059
   8.87291   8.87291      1.00  2.187284   .367269
   8.87280   8.87280      1.00  2.187204   .367419
   8.87268   8.87268      1.00  2.183484   .368589
   8.87256   8.87256      1.00  2.184064   .368799
   8.87245   8.87245      1.00  2.188254   .368599
   8.87234   8.87234      1.00  2.185304   .367719
   8.87223   8.87223      1.00  2.190094   .372209
   8.87212   8.87212      1.00  2.191134   .373629
   8.87201   8.87201      1.00  2.189994   .375489
   8.87190   8.87190      1.00  2.191824   .372989
   8.87179   8.87179      1.00  2.187124   .371859
   8.87168   8.87168      1.00  2.170164   .370319
   8.87157   8.87157      1.00  2.185324   .372069
   8.87146   8.87146      1.00  2.183964   .374179
   8.87135   8.87135      1.00  2.182444   .373329
   8.87123   8.87123      1.00  2.182984   .374709
   8.87112   8.87112      1.00  2.186914   .373479
   8.87102   8.87102      1.00  2.190244   .373019
   8.87089   8.87089      1.00  2.193524   .371769
   8.87077   8.87077      1.00  2.193024   .375079
   8.87066   8.87066      1.00  2.186364   .376249
   8.87055   8.87055      1.00  2.189544   .374529
   8.87043   8.87043      1.00  2.184604   .372349
   8.87031   8.87031      1.00  2.186024   .373239
   8.87020   8.87020      1.00  2.181004   .374939
   8.87008   8.87008      1.00  2.171424   .374449
   8.86995   8.86995      1.00  2.182134   .378569
   8.86983   8.86983      1.00  2.187554   .377739
   8.86972   8.86972      1.00  2.192064   .380609
   8.86962   8.86962      1.00  2.185314   .376729
   8.86949   8.86949      1.00  2.192814   .377299
   8.86937   8.86937      1.00  2.190454   .378089
   8.86927   8.86927      1.00  2.187424   .378019
   8.86916   8.86916      1.00  2.187884   .378629
   8.86903   8.86903      1.00  2.180334   .376059
   8.86892   8.86892      1.00  2.180964   .376519
   8.86881   8.86881      1.00  2.180964   .377189
   8.86871   8.86871      1.00  2.185044   .379369
   8.86859   8.86859      1.00  2.185054   .381539
   8.86848   8.86848      1.00  2.174904   .379789
   8.86837   8.86837      1.00  2.191824   .382869
   8.86827   8.86827      1.00  2.189534   .380699
   8.86816   8.86816      1.00  2.185424   .382089
   8.86803   8.86803      1.00  2.185474   .381889
   8.86793   8.86793      1.00  2.179864   .382139
   8.86782   8.86782      1.00  2.182654   .381509
   8.86771   8.86771      1.00  2.181784   .381029
   8.86760   8.86760      1.00  2.179064   .381299
   8.86749   8.86749      1.00  2.182344   .384129
   8.86738   8.86738      1.00  2.189234   .386359
   8.86727   8.86727      1.00  2.189734   .384469
   8.86716   8.86716      1.00  2.186894   .386439
   8.86705   8.86705      1.00  2.171344   .381439
   8.86694   8.86694      1.00  2.182894   .382519
   8.86683   8.86683      1.00  2.180944   .382089
   8.86672   8.86672      1.00  2.182664   .383639
   8.86662   8.86662      1.00  2.184524   .384089
   8.86652   8.86652      1.00  2.176464   .380639
   8.86641   8.86641      1.00  2.181934   .383879
   8.86630   8.86630      1.00  2.181344   .383129
   8.86620   8.86620      1.00  2.184254   .386379
   8.86610   8.86610      1.00  2.185884   .384249
   8.86599   8.86599      1.00  2.184884   .383309
   8.86588   8.86588      1.00  2.186904   .385099
   8.86578   8.86578      1.00  2.179274   .384719
   8.86568   8.86568      1.00  2.172764   .380339
   8.86558   8.86558      1.00  2.162944   .379479
   8.86548   8.86548      1.00  2.179084   .383799
   8.86538   8.86538      1.00  2.180054   .383629
   8.86527   8.86527      1.00  2.177094   .385129
   8.86517   8.86517      1.00  2.179684   .385299
   8.86506   8.86506      1.00  2.181054   .384779
   8.86496   8.86496      1.00  2.180314   .385919
   8.86485   8.86485      1.00  2.183134   .384649
   8.86475   8.86475      1.00  2.177424   .385559
   8.86464   8.86464      1.00  2.180604   .385709
   8.86453   8.86453      1.00  2.176334   .386249
   8.86442   8.86442      1.00  2.172654   .384729
   8.86430   8.86430      1.00  2.170104   .384589
   8.86419   8.86419      1.00  2.165354   .384739
   8.86409   8.86409      1.00  2.174084   .385729
   8.86398   8.86398      1.00  2.171834   .385379
   8.86385   8.86385      1.00  2.180894   .388519
   8.86374   8.86374      1.00  2.181414   .387759
   8.86363   8.86363      1.00  2.182094   .390299
   8.86351   8.86351      1.00  2.177244   .391669
   8.86339   8.86339      1.00  2.172004   .390569
   8.86327   8.86327      1.00  2.170234   .388699
   8.86316   8.86316      1.00  2.172194   .388699
   8.86305   8.86305      1.00  2.164074   .386299
   8.86293   8.86293      1.00  2.173614   .388829
   8.86281   8.86281      1.00  2.179464   .389989
   8.86270   8.86270      1.00  2.174794   .390449
   8.86259   8.86259      1.00  2.174294   .390849
   8.86247   8.86247      1.00  2.165714   .388579
   8.86235   8.86235      1.00  2.175834   .390259
   8.86224   8.86224      1.00  2.176134   .390669
   8.86214   8.86214      1.00  2.173114   .390179
   8.86203   8.86203      1.00  2.167714   .387979
   8.86192   8.86192      1.00  2.167144   .387729
   8.86181   8.86181      1.00  2.170244   .391309
   8.86170   8.86170      1.00  2.168434   .389459
   8.86159   8.86159      1.00  2.165434   .390459
   8.86148   8.86148      1.00  2.175214   .390119
   8.86136   8.86136      1.00  2.173614   .392419
   8.86125   8.86125      1.00  2.173514   .393839
   8.86114   8.86114      1.00  2.173244   .391399
   8.86102   8.86102      1.00  2.157294   .390659
   8.86091   8.86091      1.00  2.167174   .391459
   8.86080   8.86080      1.00  2.162664   .390879
   8.86068   8.86068      1.00  2.157594   .390789
   8.86056   8.86056      1.00  2.164284   .391519
   8.86045   8.86045      1.00  2.172604   .391119
   8.86033   8.86033      1.00  2.172844   .392469
   8.86021   8.86021      1.00  2.169424   .391959
   8.86009   8.86009      1.00  2.175054   .395119
   8.85998   8.85998      1.00  2.169414   .394039
   8.85987   8.85987      1.00  2.165794   .394169
   8.85975   8.85975      1.00  2.164554   .393139
   8.85963   8.85963      1.00  2.167044   .396329
   8.85951   8.85951      1.00  2.164194   .394669
   8.85940   8.85940      1.00  2.162154   .393099
   8.85928   8.85928      1.00  2.149224   .390909
   8.85916   8.85916      1.00  2.162604   .393519
   8.85905   8.85905      1.00  2.170234   .397849
   8.85895   8.85895      1.00  2.171624   .395599
   8.85883   8.85883      1.00  2.166534   .396509
   8.85872   8.85872      1.00  2.169604   .397079
   8.85862   8.85862      1.00  2.167364   .397559
   8.85851   8.85851      1.00  2.163694   .398159
   8.85839   8.85839      1.00  2.155034   .394569
   8.85828   8.85828      1.00  2.159954   .394339
   8.85817   8.85817      1.00  2.162494   .399159
   8.85806   8.85806      1.00  2.158444   .400569
   8.85795   8.85795      1.00  2.162694   .396229
   8.85784   8.85784      1.00  2.151724   .394369
   8.85773   8.85773      1.00  2.165814   .394389
   8.85762   8.85762      1.00  2.163714   .395769
   8.85751   8.85751      1.00  2.167604   .396209
   8.85740   8.85740      1.00  2.163174   .396759
   8.85729   8.85729      1.00  2.156304   .397029
   8.85718   8.85718      1.00  2.162464   .396099
   8.85707   8.85707      1.00  2.157234   .397189
   8.85696   8.85696      1.00  2.154704   .397369
   8.85686   8.85686      1.00  2.161874   .399499
   8.85675   8.85675      1.00  2.158064   .396089
   8.85664   8.85664      1.00  2.156554   .396459
   8.85653   8.85653      1.00  2.165804   .399339
   8.85643   8.85643      1.00  2.168764   .398399
   8.85633   8.85633      1.00  2.149664   .396999
   8.85622   8.85622      1.00  2.159484   .397159
   8.85612   8.85612      1.00  2.156774   .397969
   8.85602   8.85602      1.00  2.151644   .396389
   8.85591   8.85591      1.00  2.153694   .398539
   8.85581   8.85581      1.00  2.159204   .399019
   8.85570   8.85570      1.00  2.164214   .399439
   8.85560   8.85560      1.00  2.160244   .400139
   8.85550   8.85550      1.00  2.164114   .397769
   8.85540   8.85540      1.00  2.156044   .398779
   8.85529   8.85529      1.00  2.160814   .400129
   8.85520   8.85520      1.00  2.161534   .403449
   8.85510   8.85510      1.00  2.156574   .397789
   8.85499   8.85499      1.00  2.136094   .395389
   8.85488   8.85488      1.00  2.146754   .395779
   8.85477   8.85477      1.00  2.155044   .399049
   8.85467   8.85467      1.00  2.154154   .397319
   8.85455   8.85455      1.00  2.155864   .399529
   8.85445   8.85445      1.00  2.159804   .400579
   8.85433   8.85433      1.00  2.155274   .402689
   8.85423   8.85423      1.00  2.155064   .401149
   8.85411   8.85411      1.00  2.154074   .402079
   8.85400   8.85400      1.00  2.158904   .406529
   8.85389   8.85389      1.00  2.155084   .403059
   8.85377   8.85377      1.00  2.152144   .396649
   8.85365   8.85365      1.00  2.148864   .396729
   8.85354   8.85354      1.00  2.142994   .396069
   8.85343   8.85343      1.00  2.141804   .397309
   8.85331   8.85331      1.00  2.149234   .397809
   8.85320   8.85320      1.00  2.155214   .399799
   8.85308   8.85308      1.00  2.157554   .406729
   8.85296   8.85296      1.00  2.155954   .410659
   8.85285   8.85285      1.00  2.150464   .408629
   8.85274   8.85274      1.00  2.147334   .399449
   8.85262   8.85262      1.00  2.150234   .398209
   8.85251   8.85251      1.00  2.144484   .398259
   8.85239   8.85239      1.00  2.147314   .399659
   8.85228   8.85228      1.00  2.138684   .396909
   8.85217   8.85217      1.00  2.147554   .396209
   8.85206   8.85206      1.00  2.148094   .399979
   8.85195   8.85195      1.00  2.153764   .398839
   8.85184   8.85184      1.00  2.140124   .398289
   8.85172   8.85172      1.00  2.150874   .401689
   8.85162   8.85162      1.00  2.150584   .402659
   8.85151   8.85151      1.00  2.146444   .400719
   8.85140   8.85140      1.00  2.142154   .399809
   8.85128   8.85128      1.00  2.142174   .397799
   8.85117   8.85117      1.00  2.137914   .400719
   8.85106   8.85106      1.00  2.142464   .400999
   8.85094   8.85094      1.00  2.145114   .399699
   8.85083   8.85083      1.00  2.145484   .400459
   8.85072   8.85072      1.00  2.150444   .401769
   8.85061   8.85061      1.00  2.150584   .400079
   8.85049   8.85049      1.00  2.145524   .399169
   8.85036   8.85036      1.00  2.142554   .396369
   8.85025   8.85025      1.00  2.130864   .398629
   8.85013   8.85013      1.00  2.133574   .396059
   8.85000   8.85000      1.00  2.142344   .399259
   8.84989   8.84989      1.00  2.146724   .398999
   8.84978   8.84978      1.00  2.141944   .396109
   8.84966   8.84966      1.00  2.147974   .400629
   8.84955   8.84955      1.00  2.142354   .398389
   8.84943   8.84943      1.00  2.141404   .397089
   8.84932   8.84932      1.00  2.149794   .396389
   8.84920   8.84920      1.00  2.148624   .397339
   8.84908   8.84908      1.00  2.146014   .397789
   8.84897   8.84897      1.00  2.142654   .394509
   8.84887   8.84887      1.00  2.141884   .394649
   8.84876   8.84876      1.00  2.126814   .393529
   8.84864   8.84864      1.00  2.134684   .395119
   8.84853   8.84853      1.00  2.144864   .396869
   8.84842   8.84842      1.00  2.147464   .396059
   8.84832   8.84832      1.00  2.146244   .394499
   8.84820   8.84820      1.00  2.147994   .395519
   8.84808   8.84808      1.00  2.147954   .397119
   8.84797   8.84797      1.00  2.145224   .395379
   8.84787   8.84787      1.00  2.146304   .395169
   8.84775   8.84775      1.00  2.142704   .394019
   8.84763   8.84763      1.00  2.140454   .393439
   8.84753   8.84753      1.00  2.140104   .391419
   8.84743   8.84743      1.00  2.145704   .393849
   8.84732   8.84732      1.00  2.147834   .392669
   8.84720   8.84720      1.00  2.149794   .393429
   8.84710   8.84710      1.00  2.152104   .393949
   8.84699   8.84699      1.00  2.136614   .392939
   8.84687   8.84687      1.00  2.148134   .398589
   8.84676   8.84676      1.00  2.150974   .397679
   8.84666   8.84666      1.00  2.154204   .397509
   8.84655   8.84655      1.00  2.145374   .395349
   8.84645   8.84645      1.00  2.142054   .393729
   8.84634   8.84634      1.00  2.148114   .395989
   8.84624   8.84624      1.00  2.143544   .394039
   8.84614   8.84614      1.00  2.147724   .395409
   8.84603   8.84603      1.00  2.150344   .396669
   8.84592   8.84592      1.00  2.156934   .397889
   8.84582   8.84582      1.00  2.153504   .398469
   8.84572   8.84572      1.00  2.156224   .396919
   8.84561   8.84561      1.00  2.132724   .392299
   8.84551   8.84551      1.00  2.147824   .394139
   8.84541   8.84541      1.00  2.151934   .395299
   8.84531   8.84531      1.00  2.146394   .393199
   8.84520   8.84520      1.00  2.145214   .394659
   8.84509   8.84509      1.00  2.156654   .398969
   8.84500   8.84500      1.00  2.155314   .395849
   8.84490   8.84490      1.00  2.152594   .397079
   8.84478   8.84478      1.00  2.154304   .399429
   8.84467   8.84467      1.00  2.157804   .398989
   8.84457   8.84457      1.00  2.153354   .397459
   8.84446   8.84446      1.00  2.152914   .396859
   8.84434   8.84434      1.00  2.152184   .397569
   8.84423   8.84423      1.00  2.132724   .393689
   8.84413   8.84413      1.00  2.149464   .393659
   8.84402   8.84402      1.00  2.149614   .395589
   8.84390   8.84390      1.00  2.146274   .395909
   8.84378   8.84378      1.00  2.151454   .401189
   8.84366   8.84366      1.00  2.157634   .401059
   8.84355   8.84355      1.00  2.161604   .402259
   8.84343   8.84343      1.00  2.159374   .408309
   8.84331   8.84331      1.00  2.157294   .406089
   8.84319   8.84319      1.00  2.148504   .400859
   8.84308   8.84308      1.00  2.147754   .401219
   8.84296   8.84296      1.00  2.150874   .401739
   8.84284   8.84284      1.00  2.149514   .399759
   8.84273   8.84273      1.00  2.151264   .399079
   8.84262   8.84262      1.00  2.147254   .398949
   8.84251   8.84251      1.00  2.157734   .400419
   8.84239   8.84239      1.00  2.156744   .400649
   8.84228   8.84228      1.00  2.161174   .399909
   8.84218   8.84218      1.00  2.158634   .399979
   8.84206   8.84206      1.00  2.149104   .397349
   8.84195   8.84195      1.00  2.157494   .399479
   8.84184   8.84184      1.00  2.156464   .397269
   8.84173   8.84173      1.00  2.147484   .396559
   8.84162   8.84162      1.00  2.152464   .398999
   8.84151   8.84151      1.00  2.154404   .398339
   8.84140   8.84140      1.00  2.153374   .398699
   8.84129   8.84129      1.00  2.157014   .398159
   8.84117   8.84117      1.00  2.160134   .397749
   8.84106   8.84106      1.00  2.146634   .396999
   8.84095   8.84095      1.00  2.161104   .400649
   8.84084   8.84084      1.00  2.165644   .403559
   8.84072   8.84072      1.00  2.151524   .400179
   8.84060   8.84060      1.00  2.148804   .398529
   8.84049   8.84049      1.00  2.154394   .400389
   8.84037   8.84037      1.00  2.152144   .400429
   8.84024   8.84024      1.00  2.152144   .403139
   8.84012   8.84012      1.00  2.158404   .402369
   8.84001   8.84001      1.00  2.160364   .405089
   8.83990   8.83990      1.00  2.156134   .401989
   8.83977   8.83977      1.00  2.157204   .403609
   8.83965   8.83965      1.00  2.156884   .403509
   8.83954   8.83954      1.00  2.140824   .403529
   8.83944   8.83944      1.00  2.151994   .406249
   8.83931   8.83931      1.00  2.151424   .405209
   8.83919   8.83919      1.00  2.151764   .406499
   8.83909   8.83909      1.00  2.151654   .404129
   8.83898   8.83898      1.00  2.155434   .403819
   8.83886   8.83886      1.00  2.159224   .404669
   8.83875   8.83875      1.00  2.159404   .406109
   8.83864   8.83864      1.00  2.161814   .409139
   8.83853   8.83853      1.00  2.162304   .412089
   8.83842   8.83842      1.00  2.153414   .405059
   8.83831   8.83831      1.00  2.153134   .407289
   8.83820   8.83820      1.00  2.158614   .408479
   8.83809   8.83809      1.00  2.153774   .406039
   8.83797   8.83797      1.00  2.150114   .405939
   8.83786   8.83786      1.00  2.155724   .405739
   8.83776   8.83776      1.00  2.147544   .403969
   8.83765   8.83765      1.00  2.160714   .407579
   8.83754   8.83754      1.00  2.163374   .409069
   8.83742   8.83742      1.00  2.161144   .408799
   8.83732   8.83732      1.00  2.157624   .408229
   8.83722   8.83722      1.00  2.160094   .410119
   8.83710   8.83710      1.00  2.153394   .409209
   8.83699   8.83699      1.00  2.155414   .414769
   8.83688   8.83688      1.00  2.161244   .413349
   8.83677   8.83677      1.00  2.158524   .410479
   8.83666   8.83666      1.00  2.155944   .410549
   8.83655   8.83655      1.00  2.155954   .409099
   8.83645   8.83645      1.00  2.161114   .407939
   8.83635   8.83635      1.00  2.152864   .409119
   8.83624   8.83624      1.00  2.162074   .412249
   8.83613   8.83613      1.00  2.162574   .412339
   8.83604   8.83604      1.00  2.162344   .411139
   8.83593   8.83593      1.00  2.158904   .413139
   8.83583   8.83583      1.00  2.150794   .411749
   8.83572   8.83572      1.00  2.156904   .412089
   8.83562   8.83562      1.00  2.160044   .412279
   8.83552   8.83552      1.00  2.158504   .411969
   8.83542   8.83542      1.00  2.163684   .412589
   8.83531   8.83531      1.00  2.160974   .412949
   8.83522   8.83522      1.00  2.164384   .412119
   8.83512   8.83512      1.00  2.166304   .414569
   8.83501   8.83501      1.00  2.163194   .413149
   8.83490   8.83490      1.00  2.153494   .411999
   8.83480   8.83480      1.00  2.145884   .411109
   8.83468   8.83468      1.00  2.162324   .415589
   8.83457   8.83457      1.00  2.153494   .414739
   8.83446   8.83446      1.00  2.159314   .415259
   8.83436   8.83436      1.00  2.166944   .416539
   8.83425   8.83425      1.00  2.160614   .417379
   8.83413   8.83413      1.00  2.159934   .418609
   8.83401   8.83401      1.00  2.163174   .421389
   8.83390   8.83390      1.00  2.165644   .422279
   8.83379   8.83379      1.00  2.159464   .417769
   8.83366   8.83366      1.00  2.162664   .416159
   8.83354   8.83354      1.00  2.155354   .417499
   8.83344   8.83344      1.00  2.149174   .416159
   8.83333   8.83333      1.00  2.154454   .416459
   8.83321   8.83321      1.00  2.153694   .415999
   8.83309   8.83309      1.00  2.159994   .419889
   8.83298   8.83298      1.00  2.164704   .418369
   8.83287   8.83287      1.00  2.167044   .418759
   8.83274   8.83274      1.00  2.159964   .421339
   8.83263   8.83263      1.00  2.156684   .419039
   8.83252   8.83252      1.00  2.162984   .421449
   8.83240   8.83240      1.00  2.159544   .418179
   8.83229   8.83229      1.00  2.152434   .418059
   8.83218   8.83218      1.00  2.157654   .416729
   8.83207   8.83207      1.00  2.158434   .417039
   8.83196   8.83196      1.00  2.155314   .417589
   8.83185   8.83185      1.00  2.158324   .417599
   8.83174   8.83174      1.00  2.161424   .418199
   8.83164   8.83164      1.00  2.154624   .415989
   8.83153   8.83153      1.00  2.161594   .420319
   8.83141   8.83141      1.00  2.164284   .420699
   8.83130   8.83130      1.00  2.158014   .418859
   8.83119   8.83119      1.00  2.156684   .420799
   8.83108   8.83108      1.00  2.159564   .424409
   8.83096   8.83096      1.00  2.151884   .422229
   8.83085   8.83085      1.00  2.152974   .420539
   8.83073   8.83073      1.00  2.164854   .424629
   8.83062   8.83062      1.00  2.161954   .424249
   8.83050   8.83050      1.00  2.159924   .423999
   8.83038   8.83038      1.00  2.162264   .422689
   8.83026   8.83026      1.00  2.163114   .423719
   8.83015   8.83015      1.00  2.156094   .423619
   8.83003   8.83003      1.00  2.145544   .423119
   8.82991   8.82991      1.00  2.157444   .423449
   8.82979   8.82979      1.00  2.155124   .421439
   8.82968   8.82968      1.00  2.157404   .421049
   8.82956   8.82956      1.00  2.159034   .422169
   8.82945   8.82945      1.00  2.154044   .419659
   8.82934   8.82934      1.00  2.161304   .423749
   8.82922   8.82922      1.00  2.164074   .425109
   8.82910   8.82910      1.00  2.157194   .421609
   8.82899   8.82899      1.00  2.159264   .423709
   8.82888   8.82888      1.00  2.160514   .424939
   8.82877   8.82877      1.00  2.159074   .425069
   8.82866   8.82866      1.00  2.146464   .422219
   8.82855   8.82855      1.00  2.154654   .425199
   8.82844   8.82844      1.00  2.153324   .424689
   8.82833   8.82833      1.00  2.151564   .424469
   8.82822   8.82822      1.00  2.158964   .426789
   8.82812   8.82812      1.00  2.163494   .431599
   8.82801   8.82801      1.00  2.167044   .426759
   8.82790   8.82790      1.00  2.165574   .427259
   8.82778   8.82778      1.00  2.160294   .426549
   8.82766   8.82766      1.00  2.157604   .426099
   8.82756   8.82756      1.00  2.155844   .423959
   8.82745   8.82745      1.00  2.156774   .427969
   8.82734   8.82734      1.00  2.156494   .426669
   8.82723   8.82723      1.00  2.157464   .429549
   8.82712   8.82712      1.00  2.165564   .429339
   8.82701   8.82701      1.00  2.157044   .430179
   8.82690   8.82690      1.00  2.153674   .431309
   8.82679   8.82679      1.00  2.163954   .431349
   8.82669   8.82669      1.00  2.167984   .429569
   8.82658   8.82658      1.00  2.163774   .427749
   8.82648   8.82648      1.00  2.160344   .425739
   8.82637   8.82637      1.00  2.160354   .427789
   8.82627   8.82627      1.00  2.154844   .425019
   8.82616   8.82616      1.00  2.159754   .424809
   8.82606   8.82606      1.00  2.158814   .427549
   8.82596   8.82596      1.00  2.158504   .427399
   8.82585   8.82585      1.00  2.170134   .430179
   8.82575   8.82575      1.00  2.169754   .429549
   8.82564   8.82564      1.00  2.162304   .426219
   8.82554   8.82554      1.00  2.146014   .426439
   8.82544   8.82544      1.00  2.161894   .431099
   8.82534   8.82534      1.00  2.157554   .431609
   8.82523   8.82523      1.00  2.156614   .429369
   8.82513   8.82513      1.00  2.161454   .427179
   8.82503   8.82503      1.00  2.159274   .427829
   8.82492   8.82492      1.00  2.164904   .427219
   8.82481   8.82481      1.00  2.167354   .429699
   8.82470   8.82470      1.00  2.162974   .429499
   8.82460   8.82460      1.00  2.164634   .428799
   8.82449   8.82449      1.00  2.173374   .431359
   8.82439   8.82439      1.00  2.161304   .428809
   8.82428   8.82428      1.00  2.160964   .432079
   8.82416   8.82416      1.00  2.168064   .430279
   8.82405   8.82405      1.00  2.145294   .423349
   8.82394   8.82394      1.00  2.154474   .427719
   8.82381   8.82381      1.00  2.162094   .427759
   8.82370   8.82370      1.00  2.165754   .427669
   8.82358   8.82358      1.00  2.161604   .429769
   8.82347   8.82347      1.00  2.169124   .431389
   8.82335   8.82335      1.00  2.169854   .428559
   8.82324   8.82324      1.00  2.166374   .426799
   8.82312   8.82312      1.00  2.170484   .428679
   8.82300   8.82300      1.00  2.164714   .427829
   8.82289   8.82289      1.00  2.156554   .425119
   8.82277   8.82277      1.00  2.157644   .426729
   8.82266   8.82266      1.00  2.169054   .428759
   8.82254   8.82254      1.00  2.162134   .430469
   8.82243   8.82243      1.00  2.170494   .428379
   8.82232   8.82232      1.00  2.163444   .429289
   8.82221   8.82221      1.00  2.168494   .432079
   8.82209   8.82209      1.00  2.171174   .430239
   8.82198   8.82198      1.00  2.168224   .430399
   8.82188   8.82188      1.00  2.170214   .427809
   8.82177   8.82177      1.00  2.166244   .429419
   8.82166   8.82166      1.00  2.166414   .428439
   8.82154   8.82154      1.00  2.164594   .426909
   8.82143   8.82143      1.00  2.168434   .427839
   8.82132   8.82132      1.00  2.173394   .429949
   8.82121   8.82121      1.00  2.166404   .427159
   8.82109   8.82109      1.00  2.174464   .432179
   8.82098   8.82098      1.00  2.177444   .429749
   8.82087   8.82087      1.00  2.175184   .430229
   8.82075   8.82075      1.00  2.162744   .426669
   8.82062   8.82062      1.00  2.167274   .428909
   8.82051   8.82051      1.00  2.169904   .432349
   8.82040   8.82040      1.00  2.170964   .431969
   8.82028   8.82028      1.00  2.168244   .432029
   8.82015   8.82015      1.00  2.170484   .434989
   8.82004   8.82004      1.00  2.173094   .436579
   8.81993   8.81993      1.00  2.175394   .433709
   8.81981   8.81981      1.00  2.178464   .434119
   8.81969   8.81969      1.00  2.175574   .432419
   8.81957   8.81957      1.00  2.176884   .433029
   8.81946   8.81946      1.00  2.177104   .432809
   8.81934   8.81934      1.00  2.172084   .431269
   8.81923   8.81923      1.00  2.170704   .430359
   8.81912   8.81912      1.00  2.160674   .427139
   8.81900   8.81900      1.00  2.171124   .428619
   8.81889   8.81889      1.00  2.169604   .430409
   8.81877   8.81877      1.00  2.172064   .428389
   8.81867   8.81867      1.00  2.177384   .431239
   8.81856   8.81856      1.00  2.180444   .432739
   8.81845   8.81845      1.00  2.176624   .429959
   8.81833   8.81833      1.00  2.177654   .431459
   8.81823   8.81823      1.00  2.180624   .433119
   8.81812   8.81812      1.00  2.172064   .429479
   8.81800   8.81800      1.00  2.170554   .430119
   8.81788   8.81788      1.00  2.169444   .428539
   8.81778   8.81778      1.00  2.173714   .429089
   8.81767   8.81767      1.00  2.177604   .430209
   8.81756   8.81756      1.00  2.164054   .427919
   8.81745   8.81745      1.00  2.176964   .429729
   8.81735   8.81735      1.00  2.179144   .428389
   8.81729   8.81729      1.00  2.181284   .430209
