# Supplementary material for: Direct Observation of Palladium Leaching from Pd/C by a Simple Method: X-ray Absorption Spectroscopy of Heterogeneous Mixtures
Source: ACS Omega. 2023 Jun 7;8(24):21787–92. doi: 10.1021/acsomega.3c01343 (PMC10286095; doi:10.1021/acsomega.3c01343)
Supplement: Supplementary file 2 — ao3c01343_si_002.zip [file ao3c01343_si_002.zip › Figure 9/HCl_Intermittent01N.qc]

15_RK_AirOx_40C_01N.qc
15_RK_AirOx_40C_01N
  Start Energy:      24200
    End Energy:      24700
    Scan Speed:   .0061389
     SCAN TIME:     30.000

   Data Points:       1654
   Integration:    .015000

    Repetition:        600
     Rep Cycle:          0
    QXAFS Mode:     Normal


            Filename            Start Time           End Time
       K_AirOx_40C_01N_0.qd   2020/12/12 2:36:27  2020/12/12 2:36:58
       K_AirOx_40C_01N_1.qd   2020/12/12 2:37:02  2020/12/12 2:37:32
       K_AirOx_40C_01N_2.qd   2020/12/12 2:37:36  2020/12/12 2:38:06
       K_AirOx_40C_01N_3.qd   2020/12/12 2:38:10  2020/12/12 2:38:41
       K_AirOx_40C_01N_4.qd   2020/12/12 2:38:44  2020/12/12 2:39:15
       K_AirOx_40C_01N_5.qd   2020/12/12 2:39:18  2020/12/12 2:39:49
       K_AirOx_40C_01N_6.qd   2020/12/12 2:39:53  2020/12/12 2:40:23
       K_AirOx_40C_01N_7.qd   2020/12/12 2:40:27  2020/12/12 2:40:57
       K_AirOx_40C_01N_8.qd   2020/12/12 2:41:01  2020/12/12 2:41:31
       K_AirOx_40C_01N_9.qd   2020/12/12 2:41:35  2020/12/12 2:42:06
      K_AirOx_40C_01N_10.qd   2020/12/12 2:42:09  2020/12/12 2:42:40
      K_AirOx_40C_01N_11.qd   2020/12/12 2:42:43  2020/12/12 2:43:14
      K_AirOx_40C_01N_12.qd   2020/12/12 2:43:18  2020/12/12 2:43:48
      K_AirOx_40C_01N_13.qd   2020/12/12 2:43:52  2020/12/12 2:44:22
      K_AirOx_40C_01N_14.qd   2020/12/12 2:44:26  2020/12/12 2:44:56
      K_AirOx_40C_01N_15.qd   2020/12/12 2:45:00  2020/12/12 2:45:31
      K_AirOx_40C_01N_16.qd   2020/12/12 2:45:34  2020/12/12 2:46:05
      K_AirOx_40C_01N_17.qd   2020/12/12 2:46:09  2020/12/12 2:46:39
      K_AirOx_40C_01N_18.qd   2020/12/12 2:46:43  2020/12/12 2:47:13
      K_AirOx_40C_01N_19.qd   2020/12/12 2:47:17  2020/12/12 2:47:48
      K_AirOx_40C_01N_20.qd   2020/12/12 2:47:51  2020/12/12 2:48:22
      K_AirOx_40C_01N_21.qd   2020/12/12 2:48:26  2020/12/12 2:48:56
      K_AirOx_40C_01N_22.qd   2020/12/12 2:49:00  2020/12/12 2:49:30
      K_AirOx_40C_01N_23.qd   2020/12/12 2:49:34  2020/12/12 2:50:04
      K_AirOx_40C_01N_24.qd   2020/12/12 2:50:08  2020/12/12 2:50:39
      K_AirOx_40C_01N_25.qd   2020/12/12 2:50:42  2020/12/12 2:51:13
      K_AirOx_40C_01N_26.qd   2020/12/12 2:51:16  2020/12/12 2:51:47
      K_AirOx_40C_01N_27.qd   2020/12/12 2:51:51  2020/12/12 2:52:21
      K_AirOx_40C_01N_28.qd   2020/12/12 2:52:25  2020/12/12 2:52:55
      K_AirOx_40C_01N_29.qd   2020/12/12 2:52:59  2020/12/12 2:53:29
      K_AirOx_40C_01N_30.qd   2020/12/12 2:53:33  2020/12/12 2:54:04
      K_AirOx_40C_01N_31.qd   2020/12/12 2:54:07  2020/12/12 2:54:38
      K_AirOx_40C_01N_32.qd   2020/12/12 2:54:41  2020/12/12 2:55:12
      K_AirOx_40C_01N_33.qd   2020/12/12 2:55:16  2020/12/12 2:55:46
      K_AirOx_40C_01N_34.qd   2020/12/12 2:55:50  2020/12/12 2:56:20
      K_AirOx_40C_01N_35.qd   2020/12/12 2:56:24  2020/12/12 2:56:54
      K_AirOx_40C_01N_36.qd   2020/12/12 2:56:58  2020/12/12 2:57:29
      K_AirOx_40C_01N_37.qd   2020/12/12 2:57:32  2020/12/12 2:58:03
      K_AirOx_40C_01N_38.qd   2020/12/12 2:58:06  2020/12/12 2:58:37
      K_AirOx_40C_01N_39.qd   2020/12/12 2:58:41  2020/12/12 2:59:11
      K_AirOx_40C_01N_40.qd   2020/12/12 2:59:15  2020/12/12 2:59:45
      K_AirOx_40C_01N_41.qd   2020/12/12 2:59:49  2020/12/12 3:00:20
      K_AirOx_40C_01N_42.qd   2020/12/12 3:00:24  2020/12/12 3:00:54
