# Supplementary material for: Direct Observation of Palladium Leaching from Pd/C by a Simple Method: X-ray Absorption Spectroscopy of Heterogeneous Mixtures
Source: ACS Omega. 2023 Jun 7;8(24):21787–92. doi: 10.1021/acsomega.3c01343 (PMC10286095; doi:10.1021/acsomega.3c01343)
Supplement: Supplementary file 2 — ao3c01343_si_002.zip [file ao3c01343_si_002.zip › Figure 9/HCl_Intermittent01N_0.qd]

  9809     KEK-PF   NW10A
 K_AirOx_40C_01N 20.12.12 2:36: - 20.12.12 2:36: Serial#KEKPF-NW10A_047690
 15_RK_AirOx_40C_01N                                                             
 Ring :   6.5 GeV    50.1 mA -   50.0 mA
 Mono :   Si(311)       D=  1.63747 A    Initial angle=  9.00045 deg
 NW10A     Transmission( 2)   Repetition=  0     Points= 1654
 Param file : QXAFS(SYNC)     angle axis (*)     Block =    1

 Block      Init-Ang  Final-Ang     Step/deg     Time/s       Num
     1        9.00045   8.81737          ***       1.00      1654
 Ortec(-1)     NDCH = 3
  Angle(c)  Angle(o)    time/s         2         3
      Mode         0         0         1         2
    Offset         0         0    .00492    .00311
   9.00045   9.00045      1.00  2.318924  2.967749
   9.00036   9.00036      1.00  2.320424  2.966909
   9.00026   9.00026      1.00  2.314104  2.960189
   9.00014   9.00014      1.00  2.315154  2.962449
   9.00003   9.00003      1.00  2.310414  2.954639
   8.99992   8.99992      1.00  2.305884  2.948279
   8.99980   8.99980      1.00  2.307704  2.953459
   8.99969   8.99969      1.00  2.305804  2.946969
   8.99957   8.99957      1.00  2.303494  2.947799
   8.99946   8.99946      1.00  2.303624  2.946299
   8.99935   8.99935      1.00  2.289424  2.931919
   8.99924   8.99924      1.00  2.298574  2.943429
   8.99913   8.99913      1.00  2.298034  2.943549
   8.99902   8.99902      1.00  2.293604  2.938389
   8.99892   8.99892      1.00  2.296334  2.940589
   8.99881   8.99881      1.00  2.293344  2.938099
   8.99869   8.99869      1.00  2.289214  2.936459
   8.99858   8.99858      1.00  2.289414  2.934819
   8.99848   8.99848      1.00  2.294774  2.937359
   8.99837   8.99837      1.00  2.294534  2.938029
   8.99826   8.99826      1.00  2.293464  2.936139
   8.99815   8.99815      1.00  2.296514  2.942839
   8.99804   8.99804      1.00  2.293444  2.940759
   8.99793   8.99793      1.00  2.291324  2.937939
   8.99782   8.99782      1.00  2.285344  2.934239
   8.99771   8.99771      1.00  2.271874  2.913239
   8.99761   8.99761      1.00  2.283864  2.924929
   8.99750   8.99750      1.00  2.291184  2.939419
   8.99738   8.99738      1.00  2.289164  2.938129
   8.99728   8.99728      1.00  2.294304  2.944799
   8.99717   8.99717      1.00  2.290604  2.939889
   8.99707   8.99707      1.00  2.292934  2.938359
   8.99696   8.99696      1.00  2.286334  2.931639
   8.99685   8.99685      1.00  2.284694  2.931229
   8.99675   8.99675      1.00  2.288194  2.936289
   8.99664   8.99664      1.00  2.286104  2.932069
   8.99653   8.99653      1.00  2.287034  2.930839
   8.99642   8.99642      1.00  2.287634  2.932469
   8.99632   8.99632      1.00  2.279444  2.928509
   8.99622   8.99622      1.00  2.280824  2.931069
   8.99611   8.99611      1.00  2.286854  2.939569
   8.99601   8.99601      1.00  2.292774  2.952199
   8.99591   8.99591      1.00  2.288564  2.945009
   8.99581   8.99581      1.00  2.290794  2.948069
   8.99570   8.99570      1.00  2.288014  2.947879
   8.99560   8.99560      1.00  2.281504  2.931549
   8.99550   8.99550      1.00  2.286574  2.940999
   8.99540   8.99540      1.00  2.284934  2.935999
   8.99529   8.99529      1.00  2.282924  2.935819
   8.99518   8.99518      1.00  2.281804  2.936429
   8.99509   8.99509      1.00  2.289984  2.941039
   8.99499   8.99499      1.00  2.289414  2.943819
   8.99488   8.99488      1.00  2.284194  2.937089
   8.99477   8.99477      1.00  2.274104  2.926489
   8.99467   8.99467      1.00  2.283904  2.936119
   8.99457   8.99457      1.00  2.282234  2.936159
   8.99446   8.99446      1.00  2.281324  2.935859
   8.99434   8.99434      1.00  2.282854  2.935669
   8.99424   8.99424      1.00  2.281724  2.814699
   8.99412   8.99412      1.00  2.283154  2.937109
   8.99401   8.99401      1.00  2.286164  2.945179
   8.99390   8.99390      1.00  2.281614  2.937299
   8.99378   8.99378      1.00  2.288484  2.945779
   8.99367   8.99367      1.00  2.287374  2.948489
   8.99355   8.99355      1.00  2.285364  2.947849
   8.99344   8.99344      1.00  2.284094  2.942379
   8.99333   8.99333      1.00  2.264064  2.918619
   8.99322   8.99322      1.00  2.274454  2.930899
   8.99309   8.99309      1.00  2.278854  2.939089
   8.99298   8.99298      1.00  2.282814  2.945469
   8.99287   8.99287      1.00  2.278854  2.939769
   8.99276   8.99276      1.00  2.289464  2.955149
   8.99264   8.99264      1.00  2.284584  2.944719
   8.99253   8.99253      1.00  2.284944  2.947439
   8.99242   8.99242      1.00  2.283374  2.946299
   8.99231   8.99231      1.00  2.285734  2.951129
   8.99220   8.99220      1.00  2.275754  2.941509
   8.99209   8.99209      1.00  2.278394  2.938749
   8.99198   8.99198      1.00  2.280304  2.943329
   8.99187   8.99187      1.00  2.277314  2.937589
   8.99176   8.99176      1.00  2.272614  2.932489
   8.99165   8.99165      1.00  2.281134  2.949139
   8.99155   8.99155      1.00  2.285134  2.950479
   8.99144   8.99144      1.00  2.282824  2.946389
   8.99132   8.99132      1.00  2.282984  2.951949
   8.99121   8.99121      1.00  2.283854  2.949439
   8.99111   8.99111      1.00  2.286054  2.953439
   8.99099   8.99099      1.00  2.279454  2.943909
   8.99087   8.99087      1.00  2.278854  2.946319
   8.99075   8.99075      1.00  2.274554  2.939399
   8.99065   8.99065      1.00  2.274374  2.940209
   8.99053   8.99053      1.00  2.280304  2.946789
   8.99041   8.99041      1.00  2.276404  2.943129
   8.99029   8.99029      1.00  2.287494  2.957069
   8.99018   8.99018      1.00  2.267114  2.930499
   8.99006   8.99006      1.00  2.281224  2.945349
   8.98994   8.98994      1.00  2.279024  2.943429
   8.98983   8.98983      1.00  2.276464  2.941899
   8.98972   8.98972      1.00  2.277624  2.942239
   8.98960   8.98960      1.00  2.275374  2.943329
   8.98948   8.98948      1.00  2.281554  2.950739
   8.98937   8.98937      1.00  2.275254  2.943039
   8.98925   8.98925      1.00  2.283304  2.954409
   8.98913   8.98913      1.00  2.282594  2.957009
   8.98902   8.98902      1.00  2.281254  2.952839
   8.98891   8.98891      1.00  2.284604  2.957359
   8.98880   8.98880      1.00  2.278854  2.952049
   8.98869   8.98869      1.00  2.281634  2.955829
   8.98858   8.98858      1.00  2.259474  2.926349
   8.98847   8.98847      1.00  2.277794  2.951289
   8.98837   8.98837      1.00  2.274474  2.946259
   8.98825   8.98825      1.00  2.277544  2.952479
   8.98814   8.98814      1.00  2.280344  2.952859
   8.98803   8.98803      1.00  2.275964  2.947449
   8.98793   8.98793      1.00  2.282424  2.953189
   8.98782   8.98782      1.00  2.282484  2.954659
   8.98770   8.98770      1.00  2.283794  2.954819
   8.98759   8.98759      1.00  2.275584  2.949189
   8.98748   8.98748      1.00  2.277154  2.951549
   8.98737   8.98737      1.00  2.276854  2.955249
   8.98726   8.98726      1.00  2.278134  2.953519
   8.98715   8.98715      1.00  2.273264  2.948579
   8.98704   8.98704      1.00  2.265714  2.937249
   8.98693   8.98693      1.00  2.278694  2.950349
   8.98682   8.98682      1.00  2.279874  2.956109
   8.98672   8.98672      1.00  2.284934  2.962409
   8.98661   8.98661      1.00  2.280984  2.958919
   8.98651   8.98651      1.00  2.283234  2.961529
   8.98639   8.98639      1.00  2.276764  2.954129
   8.98629   8.98629      1.00  2.277024  2.956049
   8.98619   8.98619      1.00  2.277014  2.956499
   8.98609   8.98609      1.00  2.274724  2.952089
   8.98598   8.98598      1.00  2.273064  2.951869
   8.98588   8.98588      1.00  2.274464  2.954479
   8.98578   8.98578      1.00  2.282184  2.965359
   8.98568   8.98568      1.00  2.282034  2.963049
   8.98557   8.98557      1.00  2.283314  2.968379
   8.98547   8.98547      1.00  2.271004  2.953879
   8.98537   8.98537      1.00  2.280494  2.962829
   8.98527   8.98527      1.00  2.278514  2.960879
   8.98516   8.98516      1.00  2.276034  2.956169
   8.98506   8.98506      1.00  2.274774  2.952179
   8.98495   8.98495      1.00  2.279264  2.960149
   8.98485   8.98485      1.00  2.278324  2.962909
   8.98474   8.98474      1.00  2.279684  2.968099
   8.98463   8.98463      1.00  2.280384  2.965319
   8.98453   8.98453      1.00  2.279054  2.964269
   8.98441   8.98441      1.00  2.283144  2.965749
   8.98430   8.98430      1.00  2.279084  2.965109
   8.98419   8.98419      1.00  2.276994  2.961849
   8.98408   8.98408      1.00  2.264294  2.944139
   8.98396   8.98396      1.00  2.278624  2.961259
   8.98385   8.98385      1.00  2.280974  2.966939
   8.98374   8.98374      1.00  2.274634  2.957549
   8.98362   8.98362      1.00  2.280724  2.967549
   8.98351   8.98351      1.00  2.280244  2.968369
   8.98339   8.98339      1.00  2.282814  2.971709
   8.98327   8.98327      1.00  2.286134  2.973429
   8.98316   8.98316      1.00  2.282084  2.969879
   8.98304   8.98304      1.00  2.282464  2.970809
   8.98292   8.98292      1.00  2.280174  2.967169
   8.98281   8.98281      1.00  2.276934  2.961149
   8.98270   8.98270      1.00  2.279004  2.967419
   8.98259   8.98259      1.00  2.266914  2.954839
   8.98247   8.98247      1.00  2.277434  2.966659
   8.98235   8.98235      1.00  2.280714  2.971719
   8.98224   8.98224      1.00  2.283454  2.978589
   8.98214   8.98214      1.00  2.282634  2.977799
   8.98203   8.98203      1.00  2.283224  2.976729
   8.98191   8.98191      1.00  2.287434  2.978349
   8.98181   8.98181      1.00  2.280324  2.973109
   8.98170   8.98170      1.00  2.281244  2.974319
   8.98158   8.98158      1.00  2.277964  2.972589
   8.98147   8.98147      1.00  2.278184  2.971569
   8.98137   8.98137      1.00  2.280064  2.972709
   8.98125   8.98125      1.00  2.283234  2.977469
   8.98114   8.98114      1.00  2.282814  2.978879
   8.98102   8.98102      1.00  2.269264  2.958639
   8.98091   8.98091      1.00  2.284944  2.976769
   8.98080   8.98080      1.00  2.284234  2.975969
   8.98068   8.98068      1.00  2.287324  2.980139
   8.98056   8.98056      1.00  2.283964  2.977979
   8.98045   8.98045      1.00  2.280634  2.974929
   8.98033   8.98033      1.00  2.278214  2.970729
   8.98020   8.98020      1.00  2.281344  2.976359
   8.98009   8.98009      1.00  2.280474  2.970499
   8.97997   8.97997      1.00  2.285634  2.982189
   8.97985   8.97985      1.00  2.284874  2.982939
   8.97972   8.97972      1.00  2.285744  2.985619
   8.97961   8.97961      1.00  2.284534  2.983399
   8.97951   8.97951      1.00  2.283774  2.983339
   8.97939   8.97939      1.00  2.269594  2.959879
   8.97927   8.97927      1.00  2.285404  2.985939
   8.97916   8.97916      1.00  2.285824  2.982369
   8.97906   8.97906      1.00  2.282614  2.984769
   8.97895   8.97895      1.00  2.283714  2.984669
   8.97883   8.97883      1.00  2.282354  2.980499
   8.97871   8.97871      1.00  2.282754  2.983449
   8.97860   8.97860      1.00  2.286504  2.989969
   8.97849   8.97849      1.00  2.288124  2.991649
   8.97838   8.97838      1.00  2.285594  2.986189
   8.97827   8.97827      1.00  2.286934  2.987939
   8.97817   8.97817      1.00  2.283754  2.991039
   8.97805   8.97805      1.00  2.282434  2.984949
   8.97794   8.97794      1.00  2.277244  2.979179
   8.97783   8.97783      1.00  2.271664  2.971779
   8.97772   8.97772      1.00  2.282014  2.983919
   8.97761   8.97761      1.00  2.283424  2.988529
   8.97750   8.97750      1.00  2.286634  2.990869
   8.97739   8.97739      1.00  2.283914  2.987279
   8.97728   8.97728      1.00  2.289524  2.998269
   8.97717   8.97717      1.00  2.287544  2.991579
   8.97706   8.97706      1.00  2.285474  2.989089
   8.97695   8.97695      1.00  2.283954  2.986799
   8.97685   8.97685      1.00  2.279264  2.985439
   8.97674   8.97674      1.00  2.281944  2.989139
   8.97662   8.97662      1.00  2.287354  2.995999
   8.97652   8.97652      1.00  2.286054  2.994069
   8.97642   8.97642      1.00  2.284814  2.991729
   8.97631   8.97631      1.00  2.285034  2.994939
   8.97620   8.97620      1.00  2.279144  2.989469
   8.97610   8.97610      1.00  2.288964  2.998119
   8.97600   8.97600      1.00  2.286494  2.997169
   8.97589   8.97589      1.00  2.284614  2.993579
   8.97578   8.97578      1.00  2.280864  2.987999
   8.97568   8.97568      1.00  2.282894  2.988539
   8.97559   8.97559      1.00  2.281164  2.989589
   8.97548   8.97548      1.00  2.280524  2.992629
   8.97538   8.97538      1.00  2.284744  2.995329
   8.97528   8.97528      1.00  2.289564  3.002519
   8.97517   8.97517      1.00  2.283204  2.999109
   8.97507   8.97507      1.00  2.287714  2.999449
   8.97496   8.97496      1.00  2.287154  3.001199
   8.97486   8.97486      1.00  2.269324  2.978129
   8.97476   8.97476      1.00  2.286654  2.998209
   8.97465   8.97465      1.00  2.282154  2.992989
   8.97453   8.97453      1.00  2.279874  2.990109
   8.97443   8.97443      1.00  2.284104  2.996819
   8.97432   8.97432      1.00  2.284494  2.994209
   8.97420   8.97420      1.00  2.285074  2.996379
   8.97408   8.97408      1.00  2.284274  2.995329
   8.97398   8.97398      1.00  2.284674  2.998919
   8.97387   8.97387      1.00  2.283664  2.995229
   8.97375   8.97375      1.00  2.287324  3.002529
   8.97362   8.97362      1.00  2.285834  2.998779
   8.97351   8.97351      1.00  2.284904  2.997049
   8.97341   8.97341      1.00  2.281074  2.995699
   8.97328   8.97328      1.00  2.262934  2.971499
   8.97316   8.97316      1.00  2.277764  2.991599
   8.97304   8.97304      1.00  2.283534  3.003229
   8.97293   8.97293      1.00  2.284804  3.005329
   8.97282   8.97282      1.00  2.284974  3.004609
   8.97271   8.97271      1.00  2.289944  3.009559
   8.97259   8.97259      1.00  2.286374  3.003939
   8.97248   8.97248      1.00  2.285364  3.004549
   8.97237   8.97237      1.00  2.281534  3.001359
   8.97226   8.97226      1.00  2.280974  2.997829
   8.97214   8.97214      1.00  2.278994  2.996749
   8.97203   8.97203      1.00  2.279254  2.995779
   8.97193   8.97193      1.00  2.285134  3.003559
   8.97181   8.97181      1.00  2.267884  2.979689
   8.97170   8.97170      1.00  2.284114  3.002429
   8.97160   8.97160      1.00  2.285594  3.008279
   8.97148   8.97148      1.00  2.284234  3.005299
   8.97137   8.97137      1.00  2.283454  3.006049
   8.97126   8.97126      1.00  2.284924  3.007809
   8.97115   8.97115      1.00  2.279864  2.998609
   8.97104   8.97104      1.00  2.280604  3.000139
   8.97092   8.97092      1.00  2.283844  3.002159
   8.97080   8.97080      1.00  2.277604  2.992469
   8.97069   8.97069      1.00  2.280104  3.001249
   8.97058   8.97058      1.00  2.283554  3.004729
   8.97045   8.97045      1.00  2.287014  3.009419
   8.97034   8.97034      1.00  2.278784  2.997299
   8.97023   8.97023      1.00  2.285014  3.003259
   8.97011   8.97011      1.00  2.283294  3.012529
   8.96998   8.96998      1.00  2.282244  3.010309
   8.96986   8.96986      1.00  2.285644  3.007109
   8.96975   8.96975      1.00  2.280854  3.006829
   8.96963   8.96963      1.00  2.280354  3.010369
   8.96952   8.96952      1.00  2.279824  3.006609
   8.96940   8.96940      1.00  2.284794  3.013679
   8.96929   8.96929      1.00  2.282734  3.006929
   8.96918   8.96918      1.00  2.287084  3.015519
   8.96906   8.96906      1.00  2.284944  3.012549
   8.96896   8.96896      1.00  2.280074  3.008009
   8.96884   8.96884      1.00  2.286054  3.015369
   8.96873   8.96873      1.00  2.266594  2.989899
   8.96862   8.96862      1.00  2.281704  3.012859
   8.96851   8.96851      1.00  2.285324  3.010199
   8.96841   8.96841      1.00  2.282734  3.008189
   8.96830   8.96830      1.00  2.280824  3.001609
   8.96818   8.96818      1.00  2.283114  3.004969
   8.96807   8.96807      1.00  2.288724  3.013039
   8.96797   8.96797      1.00  2.285034  3.010259
   8.96786   8.96786      1.00  2.286614  3.012349
   8.96774   8.96774      1.00  2.282984  3.007249
   8.96763   8.96763      1.00  2.281984  3.009269
   8.96752   8.96752      1.00  2.278454  3.005679
   8.96741   8.96741      1.00  2.282854  3.013679
   8.96730   8.96730      1.00  2.281574  3.011519
   8.96719   8.96719      1.00  2.264194  2.987179
   8.96708   8.96708      1.00  2.285034  3.011839
   8.96697   8.96697      1.00  2.281224  3.007939
   8.96686   8.96686      1.00  2.286814  3.015829
   8.96676   8.96676      1.00  2.286704  3.014449
   8.96665   8.96665      1.00  2.285694  3.016029
   8.96655   8.96655      1.00  2.287804  3.017859
   8.96644   8.96644      1.00  2.281834  3.015879
   8.96633   8.96633      1.00  2.284104  3.015619
   8.96623   8.96623      1.00  2.281314  3.009299
   8.96613   8.96613      1.00  2.285374  3.015929
   8.96602   8.96602      1.00  2.283724  3.012279
   8.96592   8.96592      1.00  2.284684  3.014159
   8.96582   8.96582      1.00  2.284024  3.011439
   8.96572   8.96572      1.00  2.269904  2.995409
   8.96561   8.96561      1.00  2.289014  3.018069
   8.96551   8.96551      1.00  2.286654  3.018629
   8.96541   8.96541      1.00  2.287534  3.019619
   8.96530   8.96530      1.00  2.285174  3.017599
   8.96519   8.96519      1.00  2.280104  3.008249
   8.96509   8.96509      1.00  2.285734  3.017269
   8.96499   8.96499      1.00  2.282564  3.015269
   8.96488   8.96488      1.00  2.287114  3.021119
   8.96478   8.96478      1.00  2.285244  3.021409
   8.96467   8.96467      1.00  2.288674  3.022229
   8.96457   8.96457      1.00  2.288624  3.022419
   8.96446   8.96446      1.00  2.288404  3.020859
   8.96434   8.96434      1.00  2.285724  3.015199
   8.96424   8.96424      1.00  2.286984  3.016689
   8.96412   8.96412      1.00  2.279494  3.005749
   8.96400   8.96400      1.00  2.286444  3.016129
   8.96388   8.96388      1.00  2.288754  3.023879
   8.96378   8.96378      1.00  2.284834  3.016759
   8.96367   8.96367      1.00  2.291364  3.025149
   8.96355   8.96355      1.00  2.288414  3.021439
   8.96343   8.96343      1.00  2.293324  3.031279
   8.96331   8.96331      1.00  2.289104  3.024419
   8.96319   8.96319      1.00  2.287814  3.020539
   8.96308   8.96308      1.00  2.287294  3.023349
   8.96296   8.96296      1.00  2.284664  3.017669
   8.96285   8.96285      1.00  2.285854  3.023979
   8.96274   8.96274      1.00  2.282004  3.015539
   8.96262   8.96262      1.00  2.276844  3.010529
   8.96251   8.96251      1.00  2.289894  3.022399
   8.96240   8.96240      1.00  2.291304  3.027109
   8.96229   8.96229      1.00  2.289714  3.022229
   8.96218   8.96218      1.00  2.291964  3.026239
   8.96206   8.96206      1.00  2.288324  3.024309
   8.96195   8.96195      1.00  2.291104  3.025119
   8.96184   8.96184      1.00  2.288544  3.023789
   8.96174   8.96174      1.00  2.287024  3.022109
   8.96162   8.96162      1.00  2.288024  3.026139
   8.96151   8.96151      1.00  2.288714  3.023659
   8.96140   8.96140      1.00  2.286714  3.019579
   8.96129   8.96129      1.00  2.289094  3.022999
   8.96117   8.96117      1.00  2.283974  3.019079
   8.96106   8.96106      1.00  2.285674  3.018019
   8.96095   8.96095      1.00  2.293014  3.027769
   8.96084   8.96084      1.00  2.291054  3.029219
   8.96071   8.96071      1.00  2.290934  3.027269
   8.96060   8.96060      1.00  2.289964  3.023169
   8.96049   8.96049      1.00  2.287334  3.022209
   8.96037   8.96037      1.00  2.290124  3.023699
   8.96025   8.96025      1.00  2.288294  3.021109
   8.96013   8.96013      1.00  2.289174  3.026669
   8.96002   8.96002      1.00  2.291984  3.027199
   8.95990   8.95990      1.00  2.293124  3.025459
   8.95977   8.95977      1.00  2.294374  3.031289
   8.95966   8.95966      1.00  2.292154  3.030659
   8.95955   8.95955      1.00  2.291014  3.026309
   8.95944   8.95944      1.00  2.272204  3.001279
   8.95932   8.95932      1.00  2.288204  3.022259
   8.95920   8.95920      1.00  2.289224  3.025409
   8.95910   8.95910      1.00  2.291864  3.028039
   8.95898   8.95898      1.00  2.289484  3.029659
   8.95886   8.95886      1.00  2.291104  3.025819
   8.95875   8.95875      1.00  2.291424  3.028189
   8.95864   8.95864      1.00  2.290574  3.024699
   8.95853   8.95853      1.00  2.293174  3.029789
   8.95842   8.95842      1.00  2.292274  3.027419
   8.95831   8.95831      1.00  2.292864  3.028599
   8.95820   8.95820      1.00  2.289384  3.023799
   8.95809   8.95809      1.00  2.291064  3.022309
   8.95798   8.95798      1.00  2.289284  3.019739
   8.95787   8.95787      1.00  2.275964  3.004399
   8.95776   8.95776      1.00  2.289224  3.023229
   8.95765   8.95765      1.00  2.291034  3.024139
   8.95753   8.95753      1.00  2.291404  3.023519
   8.95742   8.95742      1.00  2.293564  3.025469
   8.95732   8.95732      1.00  2.293494  3.027899
   8.95721   8.95721      1.00  2.293594  3.026169
   8.95710   8.95710      1.00  2.291644  3.024399
   8.95699   8.95699      1.00  2.287724  3.018829
   8.95688   8.95688      1.00  2.290654  3.028079
   8.95677   8.95677      1.00  2.290854  3.024669
   8.95666   8.95666      1.00  2.287864  3.021009
   8.95656   8.95656      1.00  2.290954  3.027329
   8.95645   8.95645      1.00  2.291354  3.026949
   8.95635   8.95635      1.00  2.289984  3.023169
   8.95624   8.95624      1.00  2.277294  3.008389
   8.95614   8.95614      1.00  2.290764  3.027869
   8.95604   8.95604      1.00  2.293464  3.028319
   8.95593   8.95593      1.00  2.290414  3.021069
   8.95582   8.95582      1.00  2.290164  3.022059
   8.95572   8.95572      1.00  2.287664  3.013749
   8.95562   8.95562      1.00  2.290144  3.024429
   8.95552   8.95552      1.00  2.289054  3.018939
   8.95541   8.95541      1.00  2.295074  3.032819
   8.95532   8.95532      1.00  2.289524  3.017239
   8.95521   8.95521      1.00  2.291934  3.024499
   8.95511   8.95511      1.00  2.292344  3.020869
   8.95500   8.95500      1.00  2.289264  3.018569
   8.95489   8.95489      1.00  2.289444  3.018299
   8.95479   8.95479      1.00  2.275824  2.998479
   8.95468   8.95468      1.00  2.291614  3.019309
   8.95457   8.95457      1.00  2.289884  3.016499
   8.95446   8.95446      1.00  2.291934  3.017019
   8.95436   8.95436      1.00  2.290904  3.012769
   8.95424   8.95424      1.00  2.290704  3.014929
   8.95412   8.95412      1.00  2.293894  3.019619
   8.95401   8.95401      1.00  2.290914  3.017189
   8.95391   8.95391      1.00  2.292774  3.018399
   8.95379   8.95379      1.00  2.289314  3.015929
   8.95367   8.95367      1.00  2.289614  3.016449
   8.95356   8.95356      1.00  2.291284  3.013729
   8.95343   8.95343      1.00  2.289644  3.014509
   8.95332   8.95332      1.00  2.282064  3.005889
   8.95320   8.95320      1.00  2.283614  3.008669
   8.95309   8.95309      1.00  2.289664  3.011539
   8.95298   8.95298      1.00  2.291564  3.014529
   8.95286   8.95286      1.00  2.292864  3.016979
   8.95274   8.95274      1.00  2.291134  3.011999
   8.95263   8.95263      1.00  2.291434  3.013069
   8.95253   8.95253      1.00  2.287814  3.014169
   8.95241   8.95241      1.00  2.287704  3.011979
   8.95230   8.95230      1.00  2.287304  3.006639
   8.95218   8.95218      1.00  2.285184  3.000989
   8.95208   8.95208      1.00  2.288234  3.008399
   8.95197   8.95197      1.00  2.291804  3.010359
   8.95185   8.95185      1.00  2.291424  3.005569
   8.95174   8.95174      1.00  2.274804  2.988209
   8.95164   8.95164      1.00  2.291164  3.004059
   8.95152   8.95152      1.00  2.291144  3.005719
   8.95141   8.95141      1.00  2.291894  3.006499
   8.95130   8.95130      1.00  2.292564  3.005659
   8.95119   8.95119      1.00  2.287184  2.999829
   8.95108   8.95108      1.00  2.289014  2.999999
   8.95095   8.95095      1.00  2.287714  2.999759
   8.95084   8.95084      1.00  2.288504  3.000729
   8.95073   8.95073      1.00  2.287114  2.993009
   8.95061   8.95061      1.00  2.289304  3.000659
   8.95049   8.95049      1.00  2.293694  2.999179
   8.95038   8.95038      1.00  2.288074  2.995159
   8.95027   8.95027      1.00  2.290124  3.000269
   8.95015   8.95015      1.00  2.275114  2.981209
   8.95003   8.95003      1.00  2.288884  2.993189
   8.94990   8.94990      1.00  2.286814  2.994469
   8.94979   8.94979      1.00  2.289234  2.988879
   8.94967   8.94967      1.00  2.288434  2.995949
   8.94955   8.94955      1.00  2.291844  2.995489
   8.94943   8.94943      1.00  2.292444  2.994979
   8.94933   8.94933      1.00  2.291044  2.990069
   8.94921   8.94921      1.00  2.291144  2.988479
   8.94910   8.94910      1.00  2.288924  2.984689
   8.94899   8.94899      1.00  2.290344  2.989319
   8.94888   8.94888      1.00  2.289234  2.985279
   8.94876   8.94876      1.00  2.287764  2.981499
   8.94865   8.94865      1.00  2.287014  2.977899
   8.94854   8.94854      1.00  2.270824  2.953189
   8.94844   8.94844      1.00  2.286134  2.973369
   8.94833   8.94833      1.00  2.287484  2.981569
   8.94822   8.94822      1.00  2.289324  2.975879
   8.94811   8.94811      1.00  2.290284  2.973359
   8.94800   8.94800      1.00  2.289034  2.970309
   8.94789   8.94789      1.00  2.289144  2.969269
   8.94777   8.94777      1.00  2.288304  2.972049
   8.94767   8.94767      1.00  2.286464  2.963679
   8.94756   8.94756      1.00  2.287424  2.964199
   8.94744   8.94744      1.00  2.283134  2.960229
   8.94733   8.94733      1.00  2.288164  2.965309
   8.94722   8.94722      1.00  2.288454  2.961579
   8.94711   8.94711      1.00  2.288134  2.960349
   8.94700   8.94700      1.00  2.276354  2.945359
   8.94689   8.94689      1.00  2.288184  2.957609
   8.94679   8.94679      1.00  2.287534  2.955639
   8.94668   8.94668      1.00  2.286364  2.949539
   8.94657   8.94657      1.00  2.288144  2.949129
   8.94646   8.94646      1.00  2.286214  2.946979
   8.94636   8.94636      1.00  2.286524  2.946179
   8.94626   8.94626      1.00  2.286494  2.941559
   8.94616   8.94616      1.00  2.286614  2.940689
   8.94605   8.94605      1.00  2.281494  2.933989
   8.94595   8.94595      1.00  2.287934  2.936769
   8.94585   8.94585      1.00  2.287814  2.931449
   8.94575   8.94575      1.00  2.289254  2.933529
   8.94564   8.94564      1.00  2.287184  2.929659
   8.94554   8.94554      1.00  2.268354  2.904599
   8.94543   8.94543      1.00  2.281844  2.922579
   8.94533   8.94533      1.00  2.285034  2.922789
   8.94523   8.94523      1.00  2.286634  2.920789
   8.94512   8.94512      1.00  2.285054  2.909429
   8.94502   8.94502      1.00  2.286414  2.910489
   8.94492   8.94492      1.00  2.285724  2.902949
   8.94481   8.94481      1.00  2.285654  2.901729
   8.94470   8.94470      1.00  2.289134  2.902159
   8.94460   8.94460      1.00  2.285464  2.894909
   8.94449   8.94449      1.00  2.285214  2.893369
   8.94437   8.94437      1.00  2.285004  2.888199
   8.94426   8.94426      1.00  2.281664  2.880939
   8.94415   8.94415      1.00  2.281114  2.878079
   8.94403   8.94403      1.00  2.273754  2.862979
   8.94392   8.94392      1.00  2.284734  2.871389
   8.94381   8.94381      1.00  2.285044  2.866779
   8.94370   8.94370      1.00  2.282414  2.863349
   8.94358   8.94358      1.00  2.288444  2.864839
   8.94346   8.94346      1.00  2.285964  2.856919
   8.94334   8.94334      1.00  2.285904  2.852679
   8.94323   8.94323      1.00  2.284404  2.845289
   8.94311   8.94311      1.00  2.283494  2.836549
   8.94299   8.94299      1.00  2.279294  2.827889
   8.94288   8.94288      1.00  2.280814  2.822139
   8.94278   8.94278      1.00  2.280114  2.815919
   8.94266   8.94266      1.00  2.284214  2.813439
   8.94254   8.94254      1.00  2.270424  2.793709
   8.94243   8.94243      1.00  2.283924  2.799259
   8.94232   8.94232      1.00  2.285304  2.794629
   8.94221   8.94221      1.00  2.283124  2.785269
   8.94209   8.94209      1.00  2.282804  2.778599
   8.94198   8.94198      1.00  2.283554  2.769109
   8.94188   8.94188      1.00  2.283464  2.758769
   8.94177   8.94177      1.00  2.280944  2.747639
   8.94166   8.94166      1.00  2.283344  2.743389
   8.94155   8.94155      1.00  2.282464  2.727229
   8.94144   8.94144      1.00  2.282654  2.718589
   8.94133   8.94133      1.00  2.284064  2.715639
   8.94121   8.94121      1.00  2.282214  2.694519
   8.94110   8.94110      1.00  2.285274  2.680859
   8.94099   8.94099      1.00  2.270054  2.654389
   8.94087   8.94087      1.00  2.280174  2.649089
   8.94075   8.94075      1.00  2.284774  2.636359
   8.94064   8.94064      1.00  2.280454  2.617539
   8.94053   8.94053      1.00  2.281654  2.606089
   8.94042   8.94042      1.00  2.280474  2.590049
   8.94029   8.94029      1.00  2.283144  2.569589
   8.94017   8.94017      1.00  2.280564  2.551099
   8.94006   8.94006      1.00  2.281294  2.529289
   8.93994   8.93994      1.00  2.284474  2.509719
   8.93982   8.93982      1.00  2.282804  2.480929
   8.93971   8.93971      1.00  2.278134  2.447969
   8.93959   8.93959      1.00  2.282134  2.428809
   8.93947   8.93947      1.00  2.281264  2.399329
   8.93935   8.93935      1.00  2.265094  2.352869
   8.93924   8.93924      1.00  2.278984  2.341579
   8.93914   8.93914      1.00  2.280424  2.306419
   8.93903   8.93903      1.00  2.282014  2.282059
   8.93891   8.93891      1.00  2.283634  2.248889
   8.93879   8.93879      1.00  2.281654  2.212449
   8.93869   8.93869      1.00  2.282564  2.177839
   8.93858   8.93858      1.00  2.282964  2.136359
   8.93846   8.93846      1.00  2.283444  2.100229
   8.93835   8.93835      1.00  2.282654  2.061649
   8.93825   8.93825      1.00  2.276754  2.018839
   8.93814   8.93814      1.00  2.278984  1.981659
   8.93803   8.93803      1.00  2.277154  1.940809
   8.93792   8.93792      1.00  2.279834  1.906339
   8.93781   8.93781      1.00  2.280824  1.864439
   8.93769   8.93769      1.00  2.270494  1.808399
   8.93758   8.93758      1.00  2.281764  1.766279
   8.93747   8.93747      1.00  2.277644  1.719849
   8.93737   8.93737      1.00  2.281394  1.679579
   8.93725   8.93725      1.00  2.279724  1.640179
   8.93714   8.93714      1.00  2.282444  1.597409
   8.93703   8.93703      1.00  2.279684  1.553249
   8.93693   8.93693      1.00  2.280584  1.514039
   8.93682   8.93682      1.00  2.281104  1.475049
   8.93671   8.93671      1.00  2.280714  1.430019
   8.93660   8.93660      1.00  2.279444  1.398489
   8.93650   8.93650      1.00  2.281794  1.365969
   8.93639   8.93639      1.00  2.285614  1.323959
   8.93629   8.93629      1.00  2.281974  1.277999
   8.93618   8.93618      1.00  2.263574  1.235069
   8.93608   8.93608      1.00  2.280294  1.204579
   8.93598   8.93598      1.00  2.279184  1.168879
   8.93587   8.93587      1.00  2.278954  1.133969
   8.93577   8.93577      1.00  2.279464  1.098379
   8.93567   8.93567      1.00  2.279694  1.068029
   8.93557   8.93557      1.00  2.278234  1.034539
   8.93546   8.93546      1.00  2.278844  1.001539
   8.93536   8.93536      1.00  2.283554   .974029
   8.93526   8.93526      1.00  2.281764   .946849
   8.93516   8.93516      1.00  2.282444   .922959
   8.93505   8.93505      1.00  2.278884   .892699
   8.93494   8.93494      1.00  2.277824   .867149
   8.93484   8.93484      1.00  2.278804   .843679
   8.93474   8.93474      1.00  2.265744   .811919
   8.93463   8.93463      1.00  2.279564   .784819
   8.93452   8.93452      1.00  2.281834   .764979
   8.93441   8.93441      1.00  2.281624   .742459
   8.93430   8.93430      1.00  2.281914   .721639
   8.93418   8.93418      1.00  2.281694   .699949
   8.93407   8.93407      1.00  2.281094   .676669
   8.93396   8.93396      1.00  2.279194   .653869
   8.93384   8.93384      1.00  2.280704   .630899
   8.93372   8.93372      1.00  2.272994   .608849
   8.93361   8.93361      1.00  2.277734   .589879
   8.93350   8.93350      1.00  2.276134   .573819
   8.93338   8.93338      1.00  2.278634   .558519
   8.93326   8.93326      1.00  2.268374   .534269
   8.93315   8.93315      1.00  2.278734   .522459
   8.93303   8.93303      1.00  2.280964   .506719
   8.93291   8.93291      1.00  2.278744   .492839
   8.93280   8.93280      1.00  2.279044   .479519
   8.93269   8.93269      1.00  2.280534   .466179
   8.93258   8.93258      1.00  2.276734   .454769
   8.93246   8.93246      1.00  2.274474   .444139
   8.93234   8.93234      1.00  2.276074   .436369
   8.93224   8.93224      1.00  2.273634   .424229
   8.93213   8.93213      1.00  2.280294   .418169
   8.93201   8.93201      1.00  2.277814   .411659
   8.93190   8.93190      1.00  2.279694   .403289
   8.93179   8.93179      1.00  2.280244   .397989
   8.93168   8.93168      1.00  2.259474   .389359
   8.93158   8.93158      1.00  2.274224   .387829
   8.93146   8.93146      1.00  2.277084   .383959
   8.93135   8.93135      1.00  2.277414   .381199
   8.93124   8.93124      1.00  2.276654   .377169
   8.93113   8.93113      1.00  2.275674   .377259
   8.93101   8.93101      1.00  2.275854   .377249
   8.93089   8.93089      1.00  2.275424   .373839
   8.93078   8.93078      1.00  2.277254   .372589
   8.93067   8.93067      1.00  2.277714   .373739
   8.93055   8.93055      1.00  2.279254   .373589
   8.93043   8.93043      1.00  2.277774   .374169
   8.93032   8.93032      1.00  2.274254   .371599
   8.93020   8.93020      1.00  2.263644   .369059
   8.93008   8.93008      1.00  2.271974   .373489
   8.92995   8.92995      1.00  2.272784   .372169
   8.92984   8.92984      1.00  2.275524   .374249
   8.92973   8.92973      1.00  2.274374   .374069
   8.92960   8.92960      1.00  2.277254   .377049
   8.92949   8.92949      1.00  2.276614   .377069
   8.92938   8.92938      1.00  2.276584   .379339
   8.92926   8.92926      1.00  2.274714   .380689
   8.92915   8.92915      1.00  2.276004   .381269
   8.92904   8.92904      1.00  2.273404   .382219
   8.92892   8.92892      1.00  2.273204   .382799
   8.92881   8.92881      1.00  2.278444   .383589
   8.92870   8.92870      1.00  2.272174   .386199
   8.92859   8.92859      1.00  2.261774   .386859
   8.92848   8.92848      1.00  2.274124   .387729
   8.92837   8.92837      1.00  2.274534   .390129
   8.92825   8.92825      1.00  2.279014   .393399
   8.92815   8.92815      1.00  2.276664   .394569
   8.92805   8.92805      1.00  2.277194   .395109
   8.92794   8.92794      1.00  2.273024   .397069
   8.92782   8.92782      1.00  2.273664   .396509
   8.92771   8.92771      1.00  2.273774   .395889
   8.92760   8.92760      1.00  2.272564   .396569
   8.92748   8.92748      1.00  2.275224   .401929
   8.92737   8.92737      1.00  2.275764   .400979
   8.92726   8.92726      1.00  2.275374   .400699
   8.92715   8.92715      1.00  2.274304   .403029
   8.92704   8.92704      1.00  2.263284   .402009
   8.92693   8.92693      1.00  2.274024   .404979
   8.92683   8.92683      1.00  2.277554   .406629
   8.92672   8.92672      1.00  2.277634   .408149
   8.92661   8.92661      1.00  2.277354   .407639
   8.92650   8.92650      1.00  2.275364   .407989
   8.92640   8.92640      1.00  2.276464   .408789
   8.92630   8.92630      1.00  2.275444   .410499
   8.92619   8.92619      1.00  2.278774   .411739
   8.92609   8.92609      1.00  2.277864   .411249
   8.92598   8.92598      1.00  2.273684   .411159
   8.92589   8.92589      1.00  2.279334   .412469
   8.92578   8.92578      1.00  2.275314   .412029
   8.92568   8.92568      1.00  2.276964   .413929
   8.92557   8.92557      1.00  2.276024   .412959
   8.92547   8.92547      1.00  2.260084   .412339
   8.92537   8.92537      1.00  2.276444   .417249
   8.92526   8.92526      1.00  2.273104   .418079
   8.92516   8.92516      1.00  2.277784   .418009
   8.92506   8.92506      1.00  2.277164   .420119
   8.92496   8.92496      1.00  2.277234   .422889
   8.92484   8.92484      1.00  2.277214   .420859
   8.92473   8.92473      1.00  2.276564   .418869
   8.92463   8.92463      1.00  2.277504   .419929
   8.92453   8.92453      1.00  2.276534   .422929
   8.92441   8.92441      1.00  2.276754   .421029
   8.92430   8.92430      1.00  2.277664   .424149
   8.92420   8.92420      1.00  2.273624   .421479
   8.92408   8.92408      1.00  2.263354   .420189
   8.92396   8.92396      1.00  2.275794   .424739
   8.92385   8.92385      1.00  2.276784   .429469
   8.92374   8.92374      1.00  2.279244   .428449
   8.92362   8.92362      1.00  2.277554   .430989
   8.92350   8.92350      1.00  2.275074   .430669
   8.92338   8.92338      1.00  2.274124   .432689
   8.92327   8.92327      1.00  2.276934   .431859
   8.92315   8.92315      1.00  2.274714   .431619
   8.92303   8.92303      1.00  2.275144   .433599
   8.92292   8.92292      1.00  2.271314   .433309
   8.92281   8.92281      1.00  2.271224   .436869
   8.92269   8.92269      1.00  2.275534   .437979
   8.92258   8.92258      1.00  2.261234   .434569
   8.92247   8.92247      1.00  2.275914   .439239
   8.92236   8.92236      1.00  2.277834   .441779
   8.92225   8.92225      1.00  2.275534   .442359
   8.92213   8.92213      1.00  2.271604   .441569
   8.92202   8.92202      1.00  2.274394   .444319
   8.92191   8.92191      1.00  2.273784   .444059
   8.92180   8.92180      1.00  2.275704   .446169
   8.92169   8.92169      1.00  2.276254   .447549
   8.92158   8.92158      1.00  2.273174   .447889
   8.92148   8.92148      1.00  2.274684   .448649
   8.92137   8.92137      1.00  2.274104   .452869
   8.92125   8.92125      1.00  2.275844   .455669
   8.92114   8.92114      1.00  2.272034   .456459
   8.92102   8.92102      1.00  2.263974   .456569
   8.92091   8.92091      1.00  2.273374   .459899
   8.92079   8.92079      1.00  2.272704   .464809
   8.92068   8.92068      1.00  2.273444   .465879
   8.92057   8.92057      1.00  2.273254   .467399
   8.92045   8.92045      1.00  2.272684   .467559
   8.92033   8.92033      1.00  2.275774   .470339
   8.92020   8.92020      1.00  2.272284   .473509
   8.92009   8.92009      1.00  2.274174   .472559
   8.91998   8.91998      1.00  2.273634   .474359
   8.91986   8.91986      1.00  2.275034   .477159
   8.91974   8.91974      1.00  2.274724   .477889
   8.91962   8.91962      1.00  2.270694   .477009
   8.91951   8.91951      1.00  2.259834   .476129
   8.91939   8.91939      1.00  2.267964   .480019
   8.91928   8.91928      1.00  2.273384   .482349
   8.91917   8.91917      1.00  2.275904   .483589
   8.91905   8.91905      1.00  2.272884   .482979
   8.91894   8.91894      1.00  2.274634   .484289
   8.91883   8.91883      1.00  2.270334   .486229
   8.91872   8.91872      1.00  2.270814   .484269
   8.91861   8.91861      1.00  2.272664   .484229
   8.91849   8.91849      1.00  2.271844   .483519
   8.91838   8.91838      1.00  2.272314   .483939
   8.91828   8.91828      1.00  2.270464   .486289
   8.91817   8.91817      1.00  2.272104   .486859
   8.91806   8.91806      1.00  2.270864   .485129
   8.91795   8.91795      1.00  2.259814   .481449
   8.91783   8.91783      1.00  2.271324   .482609
   8.91773   8.91773      1.00  2.271864   .484699
   8.91761   8.91761      1.00  2.273294   .483389
   8.91750   8.91750      1.00  2.270624   .482479
   8.91740   8.91740      1.00  2.272224   .480399
   8.91729   8.91729      1.00  2.271794   .481259
   8.91717   8.91717      1.00  2.269854   .480389
   8.91706   8.91706      1.00  2.272874   .480129
   8.91696   8.91696      1.00  2.267074   .476219
   8.91685   8.91685      1.00  2.269074   .476769
   8.91674   8.91674      1.00  2.272774   .474909
   8.91663   8.91663      1.00  2.270174   .474789
   8.91653   8.91653      1.00  2.270314   .471099
   8.91642   8.91642      1.00  2.256464   .469339
   8.91631   8.91631      1.00  2.271634   .470459
   8.91621   8.91621      1.00  2.272714   .470429
   8.91611   8.91611      1.00  2.271834   .469809
   8.91601   8.91601      1.00  2.271474   .467599
   8.91590   8.91590      1.00  2.271264   .466559
   8.91580   8.91580      1.00  2.272414   .462119
   8.91570   8.91570      1.00  2.270084   .461509
   8.91559   8.91559      1.00  2.269784   .460639
   8.91549   8.91549      1.00  2.267174   .459599
   8.91538   8.91538      1.00  2.271454   .458529
   8.91529   8.91529      1.00  2.270164   .459309
   8.91518   8.91518      1.00  2.271554   .456939
   8.91507   8.91507      1.00  2.270114   .454049
   8.91497   8.91497      1.00  2.257594   .451649
   8.91487   8.91487      1.00  2.270714   .454659
   8.91476   8.91476      1.00  2.267494   .449339
   8.91465   8.91465      1.00  2.270564   .448659
   8.91455   8.91455      1.00  2.271054   .446139
   8.91444   8.91444      1.00  2.270854   .444209
   8.91433   8.91433      1.00  2.271504   .443219
   8.91421   8.91421      1.00  2.270194   .442659
   8.91409   8.91409      1.00  2.267734   .438329
   8.91399   8.91399      1.00  2.269084   .438989
   8.91388   8.91388      1.00  2.271434   .438529
   8.91375   8.91375      1.00  2.268724   .437029
   8.91364   8.91364      1.00  2.267404   .434469
   8.91353   8.91353      1.00  2.267174   .434389
   8.91341   8.91341      1.00  2.257924   .431709
   8.91329   8.91329      1.00  2.271034   .430809
   8.91318   8.91318      1.00  2.270534   .430219
   8.91307   8.91307      1.00  2.270204   .428709
   8.91295   8.91295      1.00  2.269644   .429269
   8.91283   8.91283      1.00  2.266444   .425969
   8.91272   8.91272      1.00  2.270664   .423189
   8.91261   8.91261      1.00  2.268254   .422039
   8.91250   8.91250      1.00  2.268134   .420299
   8.91238   8.91238      1.00  2.271074   .419839
   8.91227   8.91227      1.00  2.268864   .418929
   8.91216   8.91216      1.00  2.270694   .416259
   8.91205   8.91205      1.00  2.269614   .415909
   8.91193   8.91193      1.00  2.255724   .412939
   8.91182   8.91182      1.00  2.268604   .413259
   8.91172   8.91172      1.00  2.268984   .413279
   8.91162   8.91162      1.00  2.268654   .410569
   8.91150   8.91150      1.00  2.270244   .409769
   8.91139   8.91139      1.00  2.268604   .410609
   8.91128   8.91128      1.00  2.269434   .409909
   8.91117   8.91117      1.00  2.266424   .408159
   8.91106   8.91106      1.00  2.265864   .406659
   8.91094   8.91094      1.00  2.269174   .405449
   8.91083   8.91083      1.00  2.267434   .404489
   8.91072   8.91072      1.00  2.268634   .400749
   8.91059   8.91059      1.00  2.267894   .401289
   8.91048   8.91048      1.00  2.264454   .397839
   8.91037   8.91037      1.00  2.252154   .396649
   8.91025   8.91025      1.00  2.266554   .396419
   8.91012   8.91012      1.00  2.266664   .395319
   8.91001   8.91001      1.00  2.267954   .396179
   8.90989   8.90989      1.00  2.269584   .393229
   8.90977   8.90977      1.00  2.269444   .394139
   8.90965   8.90965      1.00  2.271204   .396709
   8.90954   8.90954      1.00  2.271184   .394379
   8.90944   8.90944      1.00  2.269214   .395789
   8.90932   8.90932      1.00  2.265994   .394249
   8.90920   8.90920      1.00  2.266454   .392579
   8.90909   8.90909      1.00  2.269444   .391809
   8.90899   8.90899      1.00  2.267994   .390279
   8.90887   8.90887      1.00  2.267734   .391329
   8.90875   8.90875      1.00  2.258584   .389269
   8.90865   8.90865      1.00  2.266164   .390249
   8.90854   8.90854      1.00  2.269624   .389859
   8.90843   8.90843      1.00  2.268124   .391819
   8.90831   8.90831      1.00  2.268214   .391359
   8.90821   8.90821      1.00  2.268154   .390769
   8.90810   8.90810      1.00  2.267864   .390959
   8.90799   8.90799      1.00  2.268894   .392419
   8.90788   8.90788      1.00  2.269284   .394689
   8.90777   8.90777      1.00  2.269594   .393509
   8.90766   8.90766      1.00  2.268934   .393399
   8.90754   8.90754      1.00  2.268624   .395169
   8.90743   8.90743      1.00  2.269444   .393489
   8.90732   8.90732      1.00  2.269334   .393779
   8.90722   8.90722      1.00  2.269674   .394369
   8.90711   8.90711      1.00  2.255124   .391049
   8.90700   8.90700      1.00  2.266684   .394039
   8.90689   8.90689      1.00  2.269924   .396849
   8.90678   8.90678      1.00  2.267394   .397639
   8.90667   8.90667      1.00  2.268404   .396029
   8.90656   8.90656      1.00  2.267934   .398629
   8.90646   8.90646      1.00  2.267484   .399789
   8.90636   8.90636      1.00  2.269904   .401249
   8.90625   8.90625      1.00  2.267444   .400599
   8.90615   8.90615      1.00  2.267884   .402199
   8.90604   8.90604      1.00  2.268844   .403099
   8.90595   8.90595      1.00  2.268814   .405929
   8.90584   8.90584      1.00  2.269044   .407589
   8.90574   8.90574      1.00  2.268994   .406959
   8.90563   8.90563      1.00  2.253244   .407329
   8.90553   8.90553      1.00  2.265814   .413569
   8.90543   8.90543      1.00  2.268674   .413899
   8.90532   8.90532      1.00  2.270654   .413439
   8.90522   8.90522      1.00  2.271524   .419599
   8.90512   8.90512      1.00  2.271084   .419339
   8.90502   8.90502      1.00  2.269364   .418709
   8.90491   8.90491      1.00  2.271314   .418199
   8.90480   8.90480      1.00  2.267324   .419609
   8.90470   8.90470      1.00  2.269124   .420159
   8.90459   8.90459      1.00  2.268954   .421549
   8.90447   8.90447      1.00  2.270844   .422009
   8.90436   8.90436      1.00  2.269344   .422219
   8.90426   8.90426      1.00  2.251024   .420049
   8.90415   8.90415      1.00  2.267034   .425749
   8.90403   8.90403      1.00  2.271254   .424069
   8.90391   8.90391      1.00  2.270514   .423639
   8.90381   8.90381      1.00  2.268914   .426389
   8.90370   8.90370      1.00  2.269894   .428209
   8.90358   8.90358      1.00  2.266554   .427549
   8.90346   8.90346      1.00  2.269664   .426749
   8.90335   8.90335      1.00  2.268724   .427879
   8.90322   8.90322      1.00  2.267894   .430069
   8.90310   8.90310      1.00  2.269304   .429579
   8.90299   8.90299      1.00  2.265984   .430329
   8.90288   8.90288      1.00  2.269564   .431149
   8.90276   8.90276      1.00  2.271064   .431489
   8.90265   8.90265      1.00  2.267124   .432669
   8.90254   8.90254      1.00  2.252574   .429869
   8.90243   8.90243      1.00  2.266084   .433179
   8.90232   8.90232      1.00  2.264734   .434019
   8.90220   8.90220      1.00  2.268334   .434929
   8.90209   8.90209      1.00  2.264494   .435529
   8.90198   8.90198      1.00  2.267764   .436039
   8.90187   8.90187      1.00  2.268464   .437109
   8.90176   8.90176      1.00  2.268054   .434939
   8.90165   8.90165      1.00  2.267314   .436389
   8.90154   8.90154      1.00  2.266424   .438099
   8.90144   8.90144      1.00  2.269994   .437819
   8.90132   8.90132      1.00  2.266764   .436519
   8.90120   8.90120      1.00  2.265724   .438059
   8.90110   8.90110      1.00  2.257174   .432979
   8.90098   8.90098      1.00  2.260644   .436549
   8.90086   8.90086      1.00  2.266984   .438909
   8.90074   8.90074      1.00  2.266664   .442289
   8.90064   8.90064      1.00  2.266324   .440909
   8.90052   8.90052      1.00  2.266334   .439909
   8.90040   8.90040      1.00  2.266864   .436729
   8.90028   8.90028      1.00  2.265674   .434939
   8.90017   8.90017      1.00  2.267024   .437109
   8.90005   8.90005      1.00  2.264374   .437119
   8.89992   8.89992      1.00  2.265214   .436739
   8.89981   8.89981      1.00  2.261374   .438299
   8.89971   8.89971      1.00  2.266464   .439399
   8.89959   8.89959      1.00  2.266884   .436629
   8.89946   8.89946      1.00  2.267454   .439349
   8.89935   8.89935      1.00  2.260354   .438799
   8.89924   8.89924      1.00  2.265534   .437349
   8.89913   8.89913      1.00  2.266584   .439419
   8.89901   8.89901      1.00  2.266534   .438369
   8.89889   8.89889      1.00  2.265174   .438649
   8.89879   8.89879      1.00  2.264984   .438689
   8.89867   8.89867      1.00  2.264874   .438369
   8.89856   8.89856      1.00  2.264234   .439549
   8.89845   8.89845      1.00  2.263394   .437949
   8.89835   8.89835      1.00  2.262814   .436639
   8.89824   8.89824      1.00  2.265084   .439269
   8.89812   8.89812      1.00  2.265374   .440429
   8.89802   8.89802      1.00  2.265304   .441509
   8.89792   8.89792      1.00  2.266274   .442559
   8.89780   8.89780      1.00  2.256304   .439099
   8.89768   8.89768      1.00  2.258884   .439059
   8.89757   8.89757      1.00  2.263044   .440369
   8.89747   8.89747      1.00  2.265654   .440819
   8.89735   8.89735      1.00  2.264574   .441469
   8.89724   8.89724      1.00  2.263684   .442889
   8.89714   8.89714      1.00  2.267284   .442789
   8.89703   8.89703      1.00  2.266864   .444319
   8.89692   8.89692      1.00  2.266954   .443669
   8.89681   8.89681      1.00  2.267154   .444319
   8.89670   8.89670      1.00  2.262544   .443319
   8.89660   8.89660      1.00  2.262444   .443469
   8.89649   8.89649      1.00  2.262454   .445999
   8.89638   8.89638      1.00  2.265154   .445439
   8.89628   8.89628      1.00  2.262454   .443909
   8.89618   8.89618      1.00  2.250794   .441409
   8.89607   8.89607      1.00  2.262354   .440649
   8.89597   8.89597      1.00  2.263374   .442609
   8.89587   8.89587      1.00  2.265964   .443539
   8.89577   8.89577      1.00  2.265624   .443639
   8.89566   8.89566      1.00  2.267174   .443399
   8.89556   8.89556      1.00  2.265784   .441369
   8.89546   8.89546      1.00  2.263654   .443169
   8.89536   8.89536      1.00  2.262054   .442269
   8.89526   8.89526      1.00  2.263114   .443239
   8.89515   8.89515      1.00  2.265424   .442749
   8.89504   8.89504      1.00  2.265244   .442649
   8.89495   8.89495      1.00  2.263094   .443169
   8.89484   8.89484      1.00  2.262174   .445249
   8.89473   8.89473      1.00  2.257364   .443509
   8.89462   8.89462      1.00  2.265164   .447689
   8.89451   8.89451      1.00  2.266064   .446209
   8.89440   8.89440      1.00  2.265144   .445799
   8.89428   8.89428      1.00  2.262474   .442869
   8.89417   8.89417      1.00  2.261074   .443919
   8.89407   8.89407      1.00  2.262554   .443129
   8.89396   8.89396      1.00  2.261274   .439919
   8.89384   8.89384      1.00  2.263334   .442519
   8.89372   8.89372      1.00  2.261014   .442909
   8.89361   8.89361      1.00  2.263554   .443179
   8.89349   8.89349      1.00  2.266334   .442719
   8.89337   8.89337      1.00  2.263454   .441779
   8.89326   8.89326      1.00  2.248644   .440269
   8.89315   8.89315      1.00  2.261684   .443589
   8.89303   8.89303      1.00  2.261934   .443059
   8.89291   8.89291      1.00  2.262304   .440779
   8.89279   8.89279      1.00  2.261354   .441389
   8.89269   8.89269      1.00  2.263224   .444149
   8.89258   8.89258      1.00  2.263414   .445069
   8.89246   8.89246      1.00  2.261064   .444959
   8.89235   8.89235      1.00  2.259944   .443329
   8.89224   8.89224      1.00  2.261904   .443509
   8.89212   8.89212      1.00  2.263714   .443179
   8.89201   8.89201      1.00  2.262094   .443669
   8.89190   8.89190      1.00  2.262584   .444319
   8.89180   8.89180      1.00  2.260204   .441169
   8.89169   8.89169      1.00  2.246274   .440149
   8.89158   8.89158      1.00  2.261024   .443339
   8.89146   8.89146      1.00  2.263464   .446069
   8.89135   8.89135      1.00  2.262374   .445929
   8.89124   8.89124      1.00  2.261944   .444429
   8.89112   8.89112      1.00  2.261654   .443619
   8.89101   8.89101      1.00  2.261204   .444689
   8.89090   8.89090      1.00  2.259584   .443949
   8.89079   8.89079      1.00  2.262284   .446489
   8.89067   8.89067      1.00  2.262894   .446289
   8.89055   8.89055      1.00  2.260544   .446499
   8.89044   8.89044      1.00  2.261644   .445569
   8.89033   8.89033      1.00  2.260504   .448019
   8.89021   8.89021      1.00  2.258754   .447599
   8.89009   8.89009      1.00  2.254214   .447079
   8.88997   8.88997      1.00  2.261994   .446209
   8.88985   8.88985      1.00  2.261374   .449139
   8.88973   8.88973      1.00  2.259714   .447939
   8.88961   8.88961      1.00  2.261024   .444219
   8.88950   8.88950      1.00  2.259664   .447139
   8.88939   8.88939      1.00  2.260264   .445859
   8.88927   8.88927      1.00  2.259004   .445439
   8.88916   8.88916      1.00  2.262854   .446569
   8.88905   8.88905      1.00  2.259884   .446019
   8.88893   8.88893      1.00  2.263284   .446339
   8.88882   8.88882      1.00  2.260034   .445739
   8.88871   8.88871      1.00  2.262424   .447299
   8.88860   8.88860      1.00  2.248024   .446189
   8.88849   8.88849      1.00  2.257884   .448469
   8.88838   8.88838      1.00  2.263284   .446799
   8.88827   8.88827      1.00  2.257774   .452439
   8.88817   8.88817      1.00  2.261984   .455949
   8.88806   8.88806      1.00  2.260194   .456539
   8.88794   8.88794      1.00  2.260604   .452629
   8.88783   8.88783      1.00  2.260894   .451939
   8.88772   8.88772      1.00  2.258984   .454169
   8.88761   8.88761      1.00  2.258394   .451239
   8.88750   8.88750      1.00  2.261034   .450199
   8.88739   8.88739      1.00  2.260174   .451029
   8.88728   8.88728      1.00  2.260674   .449419
   8.88717   8.88717      1.00  2.262614   .449379
   8.88706   8.88706      1.00  2.244024   .446199
   8.88695   8.88695      1.00  2.260334   .449919
   8.88685   8.88685      1.00  2.258364   .452009
   8.88674   8.88674      1.00  2.263484   .453919
   8.88663   8.88663      1.00  2.262194   .453949
   8.88652   8.88652      1.00  2.261224   .452589
   8.88642   8.88642      1.00  2.262894   .452799
   8.88632   8.88632      1.00  2.259614   .451599
   8.88621   8.88621      1.00  2.260804   .452209
   8.88611   8.88611      1.00  2.257194   .451669
   8.88601   8.88601      1.00  2.261124   .449549
   8.88591   8.88591      1.00  2.260044   .451789
   8.88580   8.88580      1.00  2.259144   .453619
   8.88570   8.88570      1.00  2.258324   .454229
   8.88559   8.88559      1.00  2.241634   .450089
   8.88549   8.88549      1.00  2.259884   .455079
   8.88538   8.88538      1.00  2.256914   .454529
   8.88528   8.88528      1.00  2.257284   .454019
   8.88519   8.88519      1.00  2.261704   .453449
   8.88508   8.88508      1.00  2.257864   .454959
   8.88497   8.88497      1.00  2.261134   .455729
   8.88487   8.88487      1.00  2.257774   .453639
   8.88476   8.88476      1.00  2.259644   .455889
   8.88465   8.88465      1.00  2.257204   .454409
   8.88454   8.88454      1.00  2.258944   .453629
   8.88443   8.88443      1.00  2.261124   .455289
   8.88433   8.88433      1.00  2.257074   .453829
   8.88421   8.88421      1.00  2.257104   .455799
   8.88410   8.88410      1.00  2.244554   .453799
   8.88399   8.88399      1.00  2.257324   .454869
   8.88388   8.88388      1.00  2.259164   .456929
   8.88377   8.88377      1.00  2.258914   .454779
   8.88365   8.88365      1.00  2.259774   .454399
   8.88353   8.88353      1.00  2.258734   .452049
   8.88342   8.88342      1.00  2.257434   .450259
   8.88330   8.88330      1.00  2.256324   .451359
   8.88318   8.88318      1.00  2.257294   .452779
   8.88307   8.88307      1.00  2.256034   .451519
   8.88296   8.88296      1.00  2.257694   .452529
   8.88285   8.88285      1.00  2.259254   .452199
   8.88273   8.88273      1.00  2.258984   .453749
   8.88262   8.88262      1.00  2.257414   .453149
   8.88251   8.88251      1.00  2.245074   .450409
   8.88240   8.88240      1.00  2.255204   .453919
   8.88228   8.88228      1.00  2.258014   .454759
   8.88217   8.88217      1.00  2.258374   .453809
   8.88207   8.88207      1.00  2.258734   .451409
   8.88196   8.88196      1.00  2.258964   .452219
   8.88184   8.88184      1.00  2.256634   .450459
   8.88174   8.88174      1.00  2.257014   .451099
   8.88163   8.88163      1.00  2.256744   .449349
   8.88153   8.88153      1.00  2.257144   .448609
   8.88141   8.88141      1.00  2.253814   .446429
   8.88130   8.88130      1.00  2.257604   .446479
   8.88119   8.88119      1.00  2.256534   .447549
   8.88108   8.88108      1.00  2.254934   .448879
   8.88096   8.88096      1.00  2.257474   .447189
   8.88085   8.88085      1.00  2.242024   .443509
   8.88074   8.88074      1.00  2.258684   .447639
   8.88063   8.88063      1.00  2.255224   .448149
   8.88051   8.88051      1.00  2.256664   .445359
   8.88039   8.88039      1.00  2.259714   .446589
   8.88027   8.88027      1.00  2.254864   .444959
   8.88015   8.88015      1.00  2.257004   .445459
   8.88004   8.88004      1.00  2.256674   .444379
   8.87992   8.87992      1.00  2.256634   .445349
   8.87980   8.87980      1.00  2.254554   .445369
   8.87969   8.87969      1.00  2.256994   .446879
   8.87957   8.87957      1.00  2.254314   .448199
   8.87945   8.87945      1.00  2.257644   .446289
   8.87934   8.87934      1.00  2.256144   .446119
   8.87922   8.87922      1.00  2.245884   .444319
   8.87911   8.87911      1.00  2.258284   .446409
   8.87900   8.87900      1.00  2.254894   .444589
   8.87889   8.87889      1.00  2.254294   .445399
   8.87878   8.87878      1.00  2.255474   .445769
   8.87867   8.87867      1.00  2.257684   .444099
   8.87855   8.87855      1.00  2.257304   .445899
   8.87845   8.87845      1.00  2.257104   .445229
   8.87834   8.87834      1.00  2.253074   .442809
   8.87822   8.87822      1.00  2.255544   .443849
   8.87811   8.87811      1.00  2.254084   .444139
   8.87801   8.87801      1.00  2.255854   .442489
   8.87789   8.87789      1.00  2.256154   .444759
   8.87778   8.87778      1.00  2.238884   .439029
   8.87767   8.87767      1.00  2.253724   .441799
   8.87757   8.87757      1.00  2.258574   .444749
   8.87746   8.87746      1.00  2.252464   .442559
   8.87735   8.87735      1.00  2.257204   .443529
   8.87724   8.87724      1.00  2.255474   .442949
   8.87713   8.87713      1.00  2.254694   .442719
   8.87703   8.87703      1.00  2.254664   .443959
   8.87691   8.87691      1.00  2.251964   .441459
   8.87680   8.87680      1.00  2.252244   .441329
   8.87669   8.87669      1.00  2.256704   .443359
   8.87658   8.87658      1.00  2.257814   .444919
   8.87647   8.87647      1.00  2.252704   .445459
   8.87637   8.87637      1.00  2.254634   .444319
   8.87627   8.87627      1.00  2.238574   .441959
   8.87617   8.87617      1.00  2.256194   .445479
   8.87606   8.87606      1.00  2.255744   .444919
   8.87596   8.87596      1.00  2.257584   .445059
   8.87586   8.87586      1.00  2.254594   .443569
   8.87575   8.87575      1.00  2.253474   .442679
   8.87565   8.87565      1.00  2.253824   .441949
   8.87554   8.87554      1.00  2.250654   .442259
   8.87544   8.87544      1.00  2.253954   .441469
   8.87534   8.87534      1.00  2.253544   .443919
   8.87524   8.87524      1.00  2.255614   .443539
   8.87513   8.87513      1.00  2.252804   .442899
   8.87503   8.87503      1.00  2.249984   .444349
   8.87492   8.87492      1.00  2.236444   .441579
   8.87481   8.87481      1.00  2.251444   .446649
   8.87470   8.87470      1.00  2.253414   .446139
   8.87461   8.87461      1.00  2.253974   .444039
   8.87450   8.87450      1.00  2.250394   .446499
   8.87438   8.87438      1.00  2.252264   .445269
   8.87427   8.87427      1.00  2.254834   .446999
   8.87415   8.87415      1.00  2.254844   .443429
   8.87405   8.87405      1.00  2.255244   .445979
   8.87393   8.87393      1.00  2.249894   .442309
   8.87381   8.87381      1.00  2.250464   .442739
   8.87370   8.87370      1.00  2.250524   .443089
   8.87358   8.87358      1.00  2.252604   .444599
   8.87347   8.87347      1.00  2.252424   .441559
   8.87335   8.87335      1.00  2.248194   .443489
   8.87323   8.87323      1.00  2.233934   .440419
   8.87312   8.87312      1.00  2.249184   .443469
   8.87301   8.87301      1.00  2.248804   .444179
   8.87289   8.87289      1.00  2.249884   .444659
   8.87278   8.87278      1.00  2.252374   .447139
   8.87267   8.87267      1.00  2.251084   .444899
   8.87255   8.87255      1.00  2.250654   .445719
   8.87244   8.87244      1.00  2.250014   .444979
   8.87233   8.87233      1.00  2.251014   .445399
   8.87221   8.87221      1.00  2.252054   .447469
   8.87210   8.87210      1.00  2.251374   .446639
   8.87199   8.87199      1.00  2.249164   .448959
   8.87188   8.87188      1.00  2.249564   .451309
   8.87177   8.87177      1.00  2.252244   .451779
   8.87166   8.87166      1.00  2.250694   .450119
   8.87155   8.87155      1.00  2.235804   .447129
   8.87144   8.87144      1.00  2.249354   .449859
   8.87133   8.87133      1.00  2.248534   .450109
   8.87121   8.87121      1.00  2.248184   .448829
   8.87110   8.87110      1.00  2.249144   .448169
   8.87099   8.87099      1.00  2.249604   .445249
   8.87088   8.87088      1.00  2.249264   .448439
   8.87076   8.87076      1.00  2.249044   .448589
   8.87064   8.87064      1.00  2.249174   .450669
   8.87053   8.87053      1.00  2.249634   .450459
   8.87041   8.87041      1.00  2.249864   .452179
   8.87029   8.87029      1.00  2.251484   .449119
   8.87017   8.87017      1.00  2.250194   .452249
   8.87006   8.87006      1.00  2.252044   .450549
   8.86994   8.86994      1.00  2.234224   .446149
   8.86982   8.86982      1.00  2.246674   .451689
   8.86970   8.86970      1.00  2.248944   .450659
   8.86958   8.86958      1.00  2.251114   .451909
   8.86947   8.86947      1.00  2.250124   .452609
   8.86936   8.86936      1.00  2.248374   .451509
   8.86924   8.86924      1.00  2.249074   .450869
   8.86913   8.86913      1.00  2.249794   .454369
   8.86902   8.86902      1.00  2.251074   .454439
   8.86890   8.86890      1.00  2.247584   .453839
   8.86879   8.86879      1.00  2.249704   .454699
   8.86869   8.86869      1.00  2.247124   .455529
   8.86858   8.86858      1.00  2.252304   .456189
   8.86846   8.86846      1.00  2.247854   .456309
   8.86835   8.86835      1.00  2.234224   .455269
   8.86825   8.86825      1.00  2.247824   .456269
   8.86814   8.86814      1.00  2.250854   .455869
   8.86802   8.86802      1.00  2.250154   .457079
   8.86791   8.86791      1.00  2.249204   .456989
   8.86780   8.86780      1.00  2.251754   .460279
   8.86769   8.86769      1.00  2.248514   .457769
   8.86757   8.86757      1.00  2.251694   .460159
   8.86747   8.86747      1.00  2.250744   .459419
   8.86736   8.86736      1.00  2.248524   .459019
   8.86725   8.86725      1.00  2.250604   .460089
   8.86714   8.86714      1.00  2.250414   .461519
   8.86703   8.86703      1.00  2.250534   .462369
   8.86693   8.86693      1.00  2.246834   .460109
   8.86681   8.86681      1.00  2.237424   .460069
   8.86670   8.86670      1.00  2.248914   .461619
   8.86660   8.86660      1.00  2.249464   .462319
   8.86650   8.86650      1.00  2.250414   .464669
   8.86639   8.86639      1.00  2.249624   .466309
   8.86628   8.86628      1.00  2.250434   .466599
   8.86618   8.86618      1.00  2.250874   .463959
   8.86607   8.86607      1.00  2.251234   .464659
   8.86597   8.86597      1.00  2.247824   .464299
   8.86587   8.86587      1.00  2.248174   .465379
   8.86576   8.86576      1.00  2.250484   .467579
   8.86566   8.86566      1.00  2.249614   .467569
   8.86556   8.86556      1.00  2.248264   .465999
   8.86545   8.86545      1.00  2.246814   .466889
   8.86535   8.86535      1.00  2.234484   .462739
   8.86525   8.86525      1.00  2.248384   .466209
   8.86514   8.86514      1.00  2.250174   .468959
   8.86504   8.86504      1.00  2.248634   .467439
   8.86494   8.86494      1.00  2.246384   .466309
   8.86484   8.86484      1.00  2.250474   .467419
   8.86473   8.86473      1.00  2.247834   .468129
   8.86461   8.86461      1.00  2.250404   .468139
   8.86450   8.86450      1.00  2.244624   .467629
   8.86439   8.86439      1.00  2.248254   .469849
   8.86429   8.86429      1.00  2.248244   .470379
   8.86417   8.86417      1.00  2.246944   .471189
   8.86406   8.86406      1.00  2.249404   .470669
   8.86395   8.86395      1.00  2.249564   .470419
   8.86384   8.86384      1.00  2.235174   .472169
   8.86371   8.86371      1.00  2.246854   .474139
   8.86360   8.86360      1.00  2.248194   .474099
   8.86349   8.86349      1.00  2.250354   .474479
   8.86337   8.86337      1.00  2.251404   .474579
   8.86325   8.86325      1.00  2.246544   .472419
   8.86314   8.86314      1.00  2.246144   .472549
   8.86303   8.86303      1.00  2.246424   .471819
   8.86291   8.86291      1.00  2.245164   .474789
   8.86279   8.86279      1.00  2.247684   .472719
   8.86267   8.86267      1.00  2.246654   .472469
   8.86256   8.86256      1.00  2.246944   .473339
   8.86245   8.86245      1.00  2.244454   .473239
   8.86233   8.86233      1.00  2.244294   .473489
   8.86222   8.86222      1.00  2.237714   .471359
   8.86211   8.86211      1.00  2.247664   .473759
   8.86200   8.86200      1.00  2.248924   .475619
   8.86189   8.86189      1.00  2.247244   .474929
   8.86178   8.86178      1.00  2.247414   .475529
   8.86168   8.86168      1.00  2.247964   .476129
   8.86157   8.86157      1.00  2.247424   .476029
   8.86145   8.86145      1.00  2.246814   .475579
   8.86134   8.86134      1.00  2.246384   .476429
   8.86123   8.86123      1.00  2.248414   .475309
   8.86111   8.86111      1.00  2.246254   .476709
   8.86100   8.86100      1.00  2.247204   .478219
   8.86089   8.86089      1.00  2.244394   .477619
   8.86077   8.86077      1.00  2.231344   .472869
   8.86066   8.86066      1.00  2.242034   .478099
   8.86054   8.86054      1.00  2.247964   .479399
   8.86042   8.86042      1.00  2.243124   .478449
   8.86031   8.86031      1.00  2.245474   .477869
   8.86019   8.86019      1.00  2.246044   .476729
   8.86006   8.86006      1.00  2.244064   .477369
   8.85995   8.85995      1.00  2.246424   .480699
   8.85984   8.85984      1.00  2.244764   .478839
   8.85972   8.85972      1.00  2.244374   .480029
   8.85960   8.85960      1.00  2.245764   .480429
   8.85949   8.85949      1.00  2.244544   .481179
   8.85938   8.85938      1.00  2.246774   .480319
   8.85927   8.85927      1.00  2.245614   .480039
   8.85915   8.85915      1.00  2.228964   .479539
   8.85903   8.85903      1.00  2.244894   .482629
   8.85892   8.85892      1.00  2.245984   .481569
   8.85882   8.85882      1.00  2.245564   .481309
   8.85870   8.85870      1.00  2.245484   .484109
   8.85858   8.85858      1.00  2.245454   .487239
   8.85848   8.85848      1.00  2.239964   .483509
   8.85837   8.85837      1.00  2.241754   .484219
   8.85825   8.85825      1.00  2.243784   .483339
   8.85815   8.85815      1.00  2.240264   .482199
   8.85804   8.85804      1.00  2.245384   .486409
   8.85793   8.85793      1.00  2.241954   .484319
   8.85781   8.85781      1.00  2.240274   .481739
   8.85770   8.85770      1.00  2.236594   .480249
   8.85760   8.85760      1.00  2.239874   .482689
   8.85749   8.85749      1.00  2.242964   .485319
   8.85738   8.85738      1.00  2.244834   .486899
   8.85727   8.85727      1.00  2.242184   .483339
   8.85716   8.85716      1.00  2.242494   .484169
   8.85705   8.85705      1.00  2.243464   .483609
   8.85694   8.85694      1.00  2.243234   .483859
   8.85683   8.85683      1.00  2.244074   .485409
   8.85672   8.85672      1.00  2.241524   .483219
   8.85662   8.85662      1.00  2.239614   .483419
   8.85651   8.85651      1.00  2.240294   .485389
   8.85640   8.85640      1.00  2.243744   .486499
   8.85630   8.85630      1.00  2.241114   .487369
   8.85620   8.85620      1.00  2.228394   .484799
   8.85609   8.85609      1.00  2.239244   .484759
   8.85599   8.85599      1.00  2.237364   .485629
   8.85589   8.85589      1.00  2.240334   .485769
   8.85579   8.85579      1.00  2.240874   .482819
   8.85568   8.85568      1.00  2.241554   .485089
   8.85558   8.85558      1.00  2.239464   .484889
   8.85548   8.85548      1.00  2.239574   .486079
   8.85538   8.85538      1.00  2.241514   .486399
   8.85527   8.85527      1.00  2.241434   .487879
   8.85517   8.85517      1.00  2.240114   .485699
   8.85507   8.85507      1.00  2.238994   .483939
   8.85497   8.85497      1.00  2.238264   .487109
   8.85486   8.85486      1.00  2.237904   .486759
   8.85475   8.85475      1.00  2.222794   .482209
   8.85465   8.85465      1.00  2.235514   .486579
   8.85453   8.85453      1.00  2.241144   .486809
   8.85442   8.85442      1.00  2.240094   .486079
   8.85431   8.85431      1.00  2.239944   .487019
   8.85421   8.85421      1.00  2.236884   .486399
   8.85409   8.85409      1.00  2.237954   .483989
   8.85397   8.85397      1.00  2.237134   .485329
   8.85386   8.85386      1.00  2.236344   .486089
   8.85375   8.85375      1.00  2.240404   .487589
   8.85364   8.85364      1.00  2.236644   .488119
   8.85352   8.85352      1.00  2.236114   .487839
   8.85340   8.85340      1.00  2.234074   .486319
   8.85329   8.85329      1.00  2.236624   .487439
   8.85317   8.85317      1.00  2.241014   .485939
   8.85305   8.85305      1.00  2.234964   .485919
   8.85294   8.85294      1.00  2.220874   .484339
   8.85282   8.85282      1.00  2.238174   .487669
   8.85271   8.85271      1.00  2.236094   .486839
   8.85259   8.85259      1.00  2.235494   .485759
   8.85248   8.85248      1.00  2.235324   .488029
   8.85237   8.85237      1.00  2.232444   .486199
   8.85226   8.85226      1.00  2.233514   .484389
   8.85214   8.85214      1.00  2.235174   .485579
   8.85203   8.85203      1.00  2.234894   .484009
   8.85192   8.85192      1.00  2.234784   .486929
   8.85182   8.85182      1.00  2.235914   .487959
   8.85170   8.85170      1.00  2.235144   .486539
   8.85159   8.85159      1.00  2.232204   .486619
   8.85149   8.85149      1.00  2.219934   .483969
   8.85137   8.85137      1.00  2.232574   .485659
   8.85125   8.85125      1.00  2.233244   .484189
   8.85114   8.85114      1.00  2.233834   .486629
   8.85104   8.85104      1.00  2.232254   .487759
   8.85092   8.85092      1.00  2.236224   .485929
   8.85080   8.85080      1.00  2.234834   .486389
   8.85069   8.85069      1.00  2.236974   .487839
   8.85058   8.85058      1.00  2.234504   .485529
   8.85046   8.85046      1.00  2.231884   .484039
   8.85034   8.85034      1.00  2.231064   .485119
   8.85022   8.85022      1.00  2.231254   .487209
   8.85011   8.85011      1.00  2.232114   .485939
   8.84999   8.84999      1.00  2.230854   .484499
   8.84986   8.84986      1.00  2.216594   .480269
   8.84975   8.84975      1.00  2.231634   .484739
   8.84964   8.84964      1.00  2.231874   .483469
   8.84952   8.84952      1.00  2.234234   .483829
   8.84940   8.84940      1.00  2.233194   .485559
   8.84928   8.84928      1.00  2.234664   .483459
   8.84917   8.84917      1.00  2.233444   .485769
   8.84907   8.84907      1.00  2.232134   .488619
   8.84895   8.84895      1.00  2.231724   .487629
   8.84883   8.84883      1.00  2.230254   .485449
   8.84872   8.84872      1.00  2.231724   .484329
   8.84862   8.84862      1.00  2.232384   .486619
   8.84851   8.84851      1.00  2.231154   .485809
   8.84840   8.84840      1.00  2.216414   .483309
   8.84829   8.84829      1.00  2.233404   .483129
   8.84818   8.84818      1.00  2.234284   .484509
   8.84807   8.84807      1.00  2.231744   .482599
   8.84795   8.84795      1.00  2.231204   .484299
   8.84784   8.84784      1.00  2.230494   .485059
   8.84773   8.84773      1.00  2.229684   .484009
   8.84762   8.84762      1.00  2.229124   .482359
   8.84750   8.84750      1.00  2.230154   .482759
   8.84740   8.84740      1.00  2.231444   .481689
   8.84729   8.84729      1.00  2.234394   .482279
   8.84717   8.84717      1.00  2.231684   .482089
   8.84707   8.84707      1.00  2.233244   .480609
   8.84697   8.84697      1.00  2.229684   .481609
   8.84685   8.84685      1.00  2.219444   .479079
   8.84674   8.84674      1.00  2.233124   .481719
   8.84663   8.84663      1.00  2.230694   .482499
   8.84653   8.84653      1.00  2.231984   .482029
   8.84643   8.84643      1.00  2.230134   .481559
   8.84632   8.84632      1.00  2.233084   .480799
   8.84622   8.84622      1.00  2.231064   .481379
   8.84612   8.84612      1.00  2.230914   .481189
   8.84601   8.84601      1.00  2.232734   .482869
   8.84590   8.84590      1.00  2.233504   .483709
   8.84580   8.84580      1.00  2.231684   .483019
   8.84570   8.84570      1.00  2.230744   .482159
   8.84559   8.84559      1.00  2.226994   .481499
   8.84549   8.84549      1.00  2.219774   .479359
   8.84539   8.84539      1.00  2.228554   .481209
   8.84529   8.84529      1.00  2.231234   .482639
   8.84518   8.84518      1.00  2.232804   .481129
   8.84507   8.84507      1.00  2.232844   .483719
   8.84498   8.84498      1.00  2.232164   .482459
   8.84487   8.84487      1.00  2.231514   .482479
   8.84476   8.84476      1.00  2.234794   .485619
   8.84465   8.84465      1.00  2.232054   .483589
   8.84454   8.84454      1.00  2.228064   .481789
   8.84444   8.84444      1.00  2.230924   .481949
   8.84433   8.84433      1.00  2.228434   .482389
   8.84421   8.84421      1.00  2.231034   .484669
   8.84410   8.84410      1.00  2.230614   .485919
   8.84399   8.84399      1.00  2.216434   .481759
   8.84387   8.84387      1.00  2.228084   .484059
   8.84375   8.84375      1.00  2.230304   .485459
   8.84364   8.84364      1.00  2.231104   .484619
   8.84352   8.84352      1.00  2.230644   .483579
   8.84340   8.84340      1.00  2.230494   .483129
   8.84328   8.84328      1.00  2.228824   .482869
   8.84316   8.84316      1.00  2.229904   .483489
   8.84306   8.84306      1.00  2.230434   .487399
   8.84295   8.84295      1.00  2.229144   .483689
   8.84282   8.84282      1.00  2.231734   .486099
   8.84271   8.84271      1.00  2.231014   .485059
   8.84260   8.84260      1.00  2.228434   .485769
   8.84248   8.84248      1.00  2.231844   .488269
   8.84237   8.84237      1.00  2.214184   .482549
   8.84225   8.84225      1.00  2.229874   .486649
   8.84215   8.84215      1.00  2.234644   .487109
   8.84204   8.84204      1.00  2.229544   .486189
   8.84193   8.84193      1.00  2.228134   .487159
   8.84182   8.84182      1.00  2.230904   .485619
   8.84171   8.84171      1.00  2.229474   .484909
   8.84160   8.84160      1.00  2.232104   .486689
   8.84149   8.84149      1.00  2.230334   .488719
   8.84137   8.84137      1.00  2.227884   .486589
   8.84126   8.84126      1.00  2.227994   .484619
   8.84115   8.84115      1.00  2.226824   .488139
   8.84103   8.84103      1.00  2.226764   .487929
   8.84092   8.84092      1.00  2.229984   .489279
   8.84081   8.84081      1.00  2.228554   .489059
   8.84070   8.84070      1.00  2.219324   .487279
   8.84057   8.84057      1.00  2.229844   .488269
   8.84046   8.84046      1.00  2.228234   .487689
   8.84035   8.84035      1.00  2.229454   .489129
   8.84023   8.84023      1.00  2.230954   .489049
   8.84010   8.84010      1.00  2.229304   .488129
   8.83998   8.83998      1.00  2.230344   .488509
   8.83987   8.83987      1.00  2.226474   .487979
   8.83976   8.83976      1.00  2.227054   .487649
   8.83964   8.83964      1.00  2.227804   .488759
   8.83952   8.83952      1.00  2.227354   .489269
   8.83941   8.83941      1.00  2.228604   .490199
   8.83929   8.83929      1.00  2.227204   .491689
   8.83918   8.83918      1.00  2.215244   .486899
   8.83907   8.83907      1.00  2.229284   .492739
   8.83896   8.83896      1.00  2.228874   .490409
   8.83884   8.83884      1.00  2.232024   .490749
   8.83873   8.83873      1.00  2.229364   .491829
   8.83863   8.83863      1.00  2.229614   .490709
   8.83852   8.83852      1.00  2.229164   .494409
   8.83841   8.83841      1.00  2.230284   .495379
   8.83829   8.83829      1.00  2.229704   .493699
   8.83818   8.83818      1.00  2.227874   .495019
   8.83807   8.83807      1.00  2.230014   .495359
   8.83796   8.83796      1.00  2.230054   .493939
   8.83784   8.83784      1.00  2.231364   .495429
   8.83773   8.83773      1.00  2.230584   .495719
   8.83763   8.83763      1.00  2.214564   .490089
   8.83752   8.83752      1.00  2.228384   .495709
   8.83740   8.83740      1.00  2.229814   .496169
   8.83730   8.83730      1.00  2.229724   .495869
   8.83719   8.83719      1.00  2.230404   .497059
   8.83708   8.83708      1.00  2.231704   .497619
   8.83697   8.83697      1.00  2.232314   .497039
   8.83686   8.83686      1.00  2.231394   .495849
   8.83675   8.83675      1.00  2.229804   .498099
   8.83664   8.83664      1.00  2.230414   .496779
   8.83653   8.83653      1.00  2.231534   .498689
   8.83643   8.83643      1.00  2.231844   .497249
   8.83633   8.83633      1.00  2.230314   .499209
   8.83622   8.83622      1.00  2.214954   .496309
   8.83612   8.83612      1.00  2.229804   .501709
   8.83601   8.83601      1.00  2.230154   .500969
   8.83591   8.83591      1.00  2.231424   .499069
   8.83581   8.83581      1.00  2.229854   .498209
   8.83570   8.83570      1.00  2.227744   .501539
   8.83560   8.83560      1.00  2.232764   .504729
   8.83550   8.83550      1.00  2.231494   .503659
   8.83540   8.83540      1.00  2.232134   .502249
   8.83529   8.83529      1.00  2.229094   .503479
   8.83519   8.83519      1.00  2.224924   .502869
   8.83509   8.83509      1.00  2.227824   .503189
   8.83498   8.83498      1.00  2.227864   .502079
   8.83487   8.83487      1.00  2.229574   .503279
   8.83476   8.83476      1.00  2.217034   .500839
   8.83467   8.83467      1.00  2.227304   .502759
   8.83456   8.83456      1.00  2.229594   .503899
   8.83444   8.83444      1.00  2.232114   .503939
   8.83433   8.83433      1.00  2.229304   .504499
   8.83423   8.83423      1.00  2.228214   .502009
   8.83411   8.83411      1.00  2.230584   .505369
   8.83399   8.83399      1.00  2.228534   .504459
   8.83388   8.83388      1.00  2.226874   .502739
   8.83376   8.83376      1.00  2.225244   .503369
   8.83365   8.83365      1.00  2.227744   .502039
   8.83353   8.83353      1.00  2.227674   .504879
   8.83341   8.83341      1.00  2.228554   .504019
   8.83330   8.83330      1.00  2.228734   .504619
   8.83319   8.83319      1.00  2.212724   .504519
   8.83306   8.83306      1.00  2.225134   .504449
   8.83295   8.83295      1.00  2.226574   .503859
   8.83284   8.83284      1.00  2.224204   .504839
   8.83272   8.83272      1.00  2.226014   .505909
   8.83261   8.83261      1.00  2.229054   .506369
   8.83249   8.83249      1.00  2.227254   .503839
   8.83239   8.83239      1.00  2.224714   .504799
   8.83227   8.83227      1.00  2.226724   .505189
   8.83216   8.83216      1.00  2.227624   .505389
   8.83205   8.83205      1.00  2.228164   .505259
   8.83195   8.83195      1.00  2.226364   .506059
   8.83184   8.83184      1.00  2.226914   .505319
   8.83172   8.83172      1.00  2.225314   .505419
   8.83161   8.83161      1.00  2.228394   .505959
   8.83151   8.83151      1.00  2.224854   .504189
   8.83140   8.83140      1.00  2.210134   .502299
   8.83128   8.83128      1.00  2.225164   .506669
   8.83117   8.83117      1.00  2.223884   .506669
   8.83106   8.83106      1.00  2.225204   .508449
   8.83094   8.83094      1.00  2.226014   .509269
   8.83083   8.83083      1.00  2.227444   .513419
   8.83071   8.83071      1.00  2.222854   .510599
   8.83060   8.83060      1.00  2.224644   .511179
   8.83048   8.83048      1.00  2.221474   .511389
   8.83036   8.83036      1.00  2.223444   .512259
   8.83024   8.83024      1.00  2.224554   .510099
   8.83013   8.83013      1.00  2.224204   .511219
   8.83001   8.83001      1.00  2.225764   .511799
   8.82988   8.82988      1.00  2.211964   .504839
   8.82977   8.82977      1.00  2.224884   .507679
   8.82966   8.82966      1.00  2.225524   .509489
   8.82954   8.82954      1.00  2.223474   .508969
   8.82943   8.82943      1.00  2.224324   .506059
   8.82931   8.82931      1.00  2.223594   .510459
   8.82920   8.82920      1.00  2.222284   .511379
   8.82908   8.82908      1.00  2.224064   .512989
   8.82896   8.82896      1.00  2.223274   .514189
   8.82886   8.82886      1.00  2.223324   .512239
   8.82876   8.82876      1.00  2.222454   .512159
   8.82864   8.82864      1.00  2.222854   .514989
   8.82853   8.82853      1.00  2.223064   .513979
   8.82842   8.82842      1.00  2.216814   .513919
   8.82831   8.82831      1.00  2.225054   .511159
   8.82821   8.82821      1.00  2.221254   .511689
   8.82810   8.82810      1.00  2.223464   .512929
   8.82798   8.82798      1.00  2.224134   .511539
   8.82787   8.82787      1.00  2.223854   .512409
   8.82776   8.82776      1.00  2.223634   .512159
   8.82764   8.82764      1.00  2.224514   .511549
   8.82754   8.82754      1.00  2.228454   .512779
   8.82744   8.82744      1.00  2.223194   .511739
   8.82732   8.82732      1.00  2.226814   .512019
   8.82721   8.82721      1.00  2.221904   .512639
   8.82710   8.82710      1.00  2.221444   .512079
   8.82700   8.82700      1.00  2.222374   .512249
   8.82689   8.82689      1.00  2.208064   .510329
   8.82677   8.82677      1.00  2.222344   .514439
   8.82666   8.82666      1.00  2.221664   .517549
   8.82656   8.82656      1.00  2.224174   .521109
   8.82646   8.82646      1.00  2.224024   .518959
   8.82635   8.82635      1.00  2.224964   .517519
   8.82625   8.82625      1.00  2.224634   .517359
   8.82615   8.82615      1.00  2.223104   .516019
   8.82604   8.82604      1.00  2.224474   .514559
   8.82593   8.82593      1.00  2.221984   .512319
   8.82583   8.82583      1.00  2.220724   .513049
   8.82573   8.82573      1.00  2.220354   .512419
   8.82563   8.82563      1.00  2.219604   .513169
   8.82552   8.82552      1.00  2.221034   .512139
   8.82542   8.82542      1.00  2.206964   .510189
   8.82532   8.82532      1.00  2.220874   .511939
   8.82521   8.82521      1.00  2.223824   .513529
   8.82511   8.82511      1.00  2.220894   .513469
   8.82500   8.82500      1.00  2.220974   .512029
   8.82490   8.82490      1.00  2.218594   .511509
   8.82479   8.82479      1.00  2.218934   .510049
   8.82468   8.82468      1.00  2.217144   .511799
   8.82458   8.82458      1.00  2.220884   .518759
   8.82448   8.82448      1.00  2.219994   .516909
   8.82436   8.82436      1.00  2.220354   .515719
   8.82425   8.82425      1.00  2.221294   .515339
   8.82414   8.82414      1.00  2.221514   .514609
   8.82403   8.82403      1.00  2.221394   .514319
   8.82392   8.82392      1.00  2.206684   .510339
   8.82379   8.82379      1.00  2.221604   .510529
   8.82368   8.82368      1.00  2.218084   .513789
   8.82356   8.82356      1.00  2.217914   .516249
   8.82345   8.82345      1.00  2.218264   .513399
   8.82333   8.82333      1.00  2.219494   .512779
   8.82321   8.82321      1.00  2.218784   .514459
   8.82310   8.82310      1.00  2.220614   .514039
   8.82299   8.82299      1.00  2.219594   .512309
   8.82286   8.82286      1.00  2.218194   .511389
   8.82275   8.82275      1.00  2.223124   .512539
   8.82264   8.82264      1.00  2.218444   .511689
   8.82253   8.82253      1.00  2.216054   .510349
   8.82241   8.82241      1.00  2.215904   .509589
   8.82230   8.82230      1.00  2.202124   .507339
   8.82219   8.82219      1.00  2.218244   .510759
   8.82208   8.82208      1.00  2.220104   .511339
   8.82196   8.82196      1.00  2.219694   .512779
   8.82186   8.82186      1.00  2.218224   .512539
   8.82175   8.82175      1.00  2.218214   .510929
   8.82164   8.82164      1.00  2.222604   .513619
   8.82152   8.82152      1.00  2.217454   .511799
   8.82141   8.82141      1.00  2.217404   .511729
   8.82131   8.82131      1.00  2.218994   .512539
   8.82119   8.82119      1.00  2.218064   .512949
   8.82107   8.82107      1.00  2.215914   .512619
   8.82096   8.82096      1.00  2.215074   .512329
   8.82085   8.82085      1.00  2.215344   .509939
   8.82073   8.82073      1.00  2.211764   .512169
   8.82061   8.82061      1.00  2.220254   .513259
   8.82050   8.82050      1.00  2.218464   .513739
   8.82038   8.82038      1.00  2.216234   .512969
   8.82026   8.82026      1.00  2.215584   .514789
   8.82014   8.82014      1.00  2.215834   .515359
   8.82002   8.82002      1.00  2.217854   .514279
   8.81991   8.81991      1.00  2.216334   .514579
   8.81980   8.81980      1.00  2.215784   .516089
   8.81967   8.81967      1.00  2.219724   .514849
   8.81955   8.81955      1.00  2.213754   .513599
   8.81945   8.81945      1.00  2.218334   .516359
   8.81933   8.81933      1.00  2.219064   .513669
   8.81921   8.81921      1.00  2.214254   .513569
   8.81910   8.81910      1.00  2.217384   .516149
   8.81899   8.81899      1.00  2.202804   .512049
   8.81888   8.81888      1.00  2.214964   .513529
   8.81876   8.81876      1.00  2.214824   .512529
   8.81865   8.81865      1.00  2.217824   .512639
   8.81854   8.81854      1.00  2.209624   .512919
   8.81844   8.81844      1.00  2.217334   .512439
   8.81832   8.81832      1.00  2.213134   .515099
   8.81821   8.81821      1.00  2.216654   .513289
   8.81811   8.81811      1.00  2.219104   .514539
   8.81799   8.81799      1.00  2.212764   .515239
   8.81787   8.81787      1.00  2.214524   .512469
   8.81776   8.81776      1.00  2.211954   .512779
   8.81766   8.81766      1.00  2.212524   .513529
   8.81755   8.81755      1.00  2.212524   .512569
   8.81743   8.81743      1.00  2.201354   .510909
   8.81737   8.81737      1.00  2.216034   .516879
