# Supplementary material for: Direct Observation of Palladium Leaching from Pd/C by a Simple Method: X-ray Absorption Spectroscopy of Heterogeneous Mixtures
Source: ACS Omega. 2023 Jun 7;8(24):21787–92. doi: 10.1021/acsomega.3c01343 (PMC10286095; doi:10.1021/acsomega.3c01343)
Supplement: Supplementary file 2 — ao3c01343_si_002.zip [file ao3c01343_si_002.zip › Figure 9/HCl_Intermittent01N_1.qd]

  9809     KEK-PF   NW10A
 K_AirOx_40C_01N 20.12.12 2:37: - 20.12.12 2:37: Serial#KEKPF-NW10A_047691
 15_RK_AirOx_40C_01N                                                             
 Ring :   6.5 GeV    50.0 mA -   50.0 mA
 Mono :   Si(311)       D=  1.63747 A    Initial angle=  9.00035 deg
 NW10A     Transmission( 2)   Repetition=  1     Points= 1654
 Param file : QXAFS(SYNC)     angle axis (*)     Block =    1

 Block      Init-Ang  Final-Ang     Step/deg     Time/s       Num
     1        9.00035   8.81737          ***       1.00      1654
 Ortec(-1)     NDCH = 3
  Angle(c)  Angle(o)    time/s         2         3
      Mode         0         0         1         2
    Offset         0         0    .00492    .00311
   9.00035   9.00035      1.00  2.316834  2.966309
   9.00026   9.00026      1.00  2.319734  2.965869
   9.00015   9.00015      1.00  2.319094  2.962109
   9.00004   9.00004      1.00  2.316284  2.965259
   8.99992   8.99992      1.00  2.299554  2.940209
   8.99980   8.99980      1.00  2.306244  2.950799
   8.99969   8.99969      1.00  2.309894  2.954729
   8.99958   8.99958      1.00  2.307184  2.953979
   8.99946   8.99946      1.00  2.309694  2.954949
   8.99936   8.99936      1.00  2.309544  2.959239
   8.99925   8.99925      1.00  2.307324  2.955989
   8.99914   8.99914      1.00  2.310804  2.960319
   8.99902   8.99902      1.00  2.307094  2.954439
   8.99892   8.99892      1.00  2.307774  2.956179
   8.99882   8.99882      1.00  2.305704  2.952849
   8.99870   8.99870      1.00  2.308424  2.952329
   8.99859   8.99859      1.00  2.305484  2.954489
   8.99848   8.99848      1.00  2.302754  2.944789
   8.99838   8.99838      1.00  2.287074  2.929349
   8.99826   8.99826      1.00  2.304924  2.952629
   8.99815   8.99815      1.00  2.306874  2.957019
   8.99804   8.99804      1.00  2.309244  2.958149
   8.99794   8.99794      1.00  2.307974  2.960319
   8.99784   8.99784      1.00  2.304854  2.955539
   8.99772   8.99772      1.00  2.303814  2.954519
   8.99762   8.99762      1.00  2.305304  2.956339
   8.99751   8.99751      1.00  2.297694  2.945889
   8.99740   8.99740      1.00  2.297324  2.944549
   8.99729   8.99729      1.00  2.300384  2.952569
   8.99718   8.99718      1.00  2.300534  2.953309
   8.99707   8.99707      1.00  2.303594  2.958069
   8.99697   8.99697      1.00  2.290644  2.942229
   8.99686   8.99686      1.00  2.298924  2.952869
   8.99675   8.99675      1.00  2.305844  2.961589
   8.99665   8.99665      1.00  2.302514  2.956789
   8.99654   8.99654      1.00  2.297814  2.946649
   8.99643   8.99643      1.00  2.302994  2.958449
   8.99633   8.99633      1.00  2.296494  2.947469
   8.99623   8.99623      1.00  2.299324  2.955959
   8.99612   8.99612      1.00  2.299124  2.953069
   8.99602   8.99602      1.00  2.295314  2.949059
   8.99592   8.99592      1.00  2.300374  2.956979
   8.99582   8.99582      1.00  2.299624  2.954769
   8.99571   8.99571      1.00  2.301484  2.957729
   8.99561   8.99561      1.00  2.287374  2.942079
   8.99551   8.99551      1.00  2.297154  2.951809
   8.99541   8.99541      1.00  2.294684  2.948849
   8.99531   8.99531      1.00  2.292794  2.947809
   8.99520   8.99520      1.00  2.295734  2.953819
   8.99510   8.99510      1.00  2.296534  2.954739
   8.99500   8.99500      1.00  2.292774  2.950239
   8.99489   8.99489      1.00  2.296194  2.952109
   8.99479   8.99479      1.00  2.298444  2.957729
   8.99469   8.99469      1.00  2.295414  2.958139
   8.99459   8.99459      1.00  2.296094  2.958329
   8.99448   8.99448      1.00  2.296314  2.957429
   8.99436   8.99436      1.00  2.292364  2.953649
   8.99425   8.99425      1.00  2.292374  2.950799
   8.99414   8.99414      1.00  2.284554  2.941699
   8.99403   8.99403      1.00  2.291404  2.952039
   8.99391   8.99391      1.00  2.292704  2.952709
   8.99380   8.99380      1.00  2.296434  2.958839
   8.99369   8.99369      1.00  2.292434  2.951109
   8.99358   8.99358      1.00  2.294794  2.956209
   8.99346   8.99346      1.00  2.299504  2.958899
   8.99334   8.99334      1.00  2.295124  2.953749
   8.99323   8.99323      1.00  2.290974  2.952179
   8.99312   8.99312      1.00  2.286984  2.948449
   8.99300   8.99300      1.00  2.289554  2.951019
   8.99288   8.99288      1.00  2.288564  2.953309
   8.99277   8.99277      1.00  2.291284  2.953589
   8.99267   8.99267      1.00  2.275034  2.932289
   8.99255   8.99255      1.00  2.289634  2.951539
   8.99244   8.99244      1.00  2.295164  2.963579
   8.99234   8.99234      1.00  2.294234  2.963019
   8.99223   8.99223      1.00  2.291434  2.960249
   8.99211   8.99211      1.00  2.292394  2.959559
   8.99200   8.99200      1.00  2.291184  2.957799
   8.99189   8.99189      1.00  2.288854  2.955749
   8.99178   8.99178      1.00  2.289614  2.955289
   8.99167   8.99167      1.00  2.284884  2.951749
   8.99156   8.99156      1.00  2.290124  2.330259
   8.99146   8.99146      1.00  2.286704  2.980339
   8.99135   8.99135      1.00  2.290094  2.956949
   8.99123   8.99123      1.00  2.276644  2.943609
   8.99112   8.99112      1.00  2.289044  2.956029
   8.99102   8.99102      1.00  2.292154  2.963949
   8.99090   8.99090      1.00  2.288934  2.956029
   8.99078   8.99078      1.00  2.284544  2.953189
   8.99067   8.99067      1.00  2.285724  2.948839
   8.99056   8.99056      1.00  2.282854  2.946919
   8.99044   8.99044      1.00  2.282114  2.948739
   8.99032   8.99032      1.00  2.282294  2.952199
   8.99020   8.99020      1.00  2.292014  2.963649
   8.99009   8.99009      1.00  2.288814  2.960719
   8.98998   8.98998      1.00  2.292224  2.965089
   8.98985   8.98985      1.00  2.291554  2.960339
   8.98973   8.98973      1.00  2.283874  2.954449
   8.98962   8.98962      1.00  2.268464  2.933779
   8.98950   8.98950      1.00  2.280424  2.947059
   8.98939   8.98939      1.00  2.286704  2.956229
   8.98928   8.98928      1.00  2.282334  2.954229
   8.98917   8.98917      1.00  2.285164  2.954269
   8.98906   8.98906      1.00  2.288244  2.958369
   8.98894   8.98894      1.00  2.286824  2.960629
   8.98883   8.98883      1.00  2.285804  2.956329
   8.98872   8.98872      1.00  2.289814  2.965429
   8.98861   8.98861      1.00  2.285334  2.958809
   8.98850   8.98850      1.00  2.281034  2.953639
   8.98839   8.98839      1.00  2.282494  2.958069
   8.98829   8.98829      1.00  2.284474  2.959629
   8.98817   8.98817      1.00  2.281654  2.958559
   8.98806   8.98806      1.00  2.284794  2.958129
   8.98795   8.98795      1.00  2.267544  2.940259
   8.98784   8.98784      1.00  2.286134  2.961339
   8.98773   8.98773      1.00  2.287304  2.961329
   8.98762   8.98762      1.00  2.288044  2.963379
   8.98750   8.98750      1.00  2.288904  2.967469
   8.98740   8.98740      1.00  2.286474  2.963489
   8.98729   8.98729      1.00  2.284974  2.961839
   8.98718   8.98718      1.00  2.281894  2.961899
   8.98707   8.98707      1.00  2.277784  2.955939
   8.98696   8.98696      1.00  2.282874  2.964609
   8.98685   8.98685      1.00  2.286294  2.968889
   8.98674   8.98674      1.00  2.283224  2.962249
   8.98664   8.98664      1.00  2.281984  2.958159
   8.98653   8.98653      1.00  2.270844  2.946169
   8.98643   8.98643      1.00  2.283594  2.967139
   8.98632   8.98632      1.00  2.285914  2.964589
   8.98622   8.98622      1.00  2.287274  2.968529
   8.98612   8.98612      1.00  2.284654  2.968509
   8.98602   8.98602      1.00  2.279764  2.963509
   8.98591   8.98591      1.00  2.282974  2.970939
   8.98581   8.98581      1.00  2.280004  2.961919
   8.98571   8.98571      1.00  2.281454  2.962239
   8.98561   8.98561      1.00  2.285794  2.974039
   8.98550   8.98550      1.00  2.288564  2.976829
   8.98539   8.98539      1.00  2.283534  2.968329
   8.98529   8.98529      1.00  2.287524  2.975419
   8.98519   8.98519      1.00  2.283514  2.971449
   8.98509   8.98509      1.00  2.263844  2.945249
   8.98498   8.98498      1.00  2.278084  2.959919
   8.98488   8.98488      1.00  2.280854  2.966009
   8.98478   8.98478      1.00  2.281634  2.965009
   8.98466   8.98466      1.00  2.282574  2.967049
   8.98456   8.98456      1.00  2.287544  2.972709
   8.98445   8.98445      1.00  2.285274  2.974169
   8.98434   8.98434      1.00  2.284674  2.971699
   8.98422   8.98422      1.00  2.284404  2.974599
   8.98410   8.98410      1.00  2.284114  2.969699
   8.98400   8.98400      1.00  2.283144  2.976279
   8.98389   8.98389      1.00  2.284984  2.979449
   8.98377   8.98377      1.00  2.280564  2.969649
   8.98366   8.98366      1.00  2.276484  2.961689
   8.98355   8.98355      1.00  2.279184  2.965159
   8.98342   8.98342      1.00  2.282594  2.971699
   8.98331   8.98331      1.00  2.284574  2.975309
   8.98319   8.98319      1.00  2.285504  2.976949
   8.98308   8.98308      1.00  2.285484  2.976859
   8.98297   8.98297      1.00  2.287804  2.976789
   8.98284   8.98284      1.00  2.284674  2.972869
   8.98273   8.98273      1.00  2.281234  2.967429
   8.98262   8.98262      1.00  2.280214  2.966909
   8.98251   8.98251      1.00  2.279334  2.967049
   8.98239   8.98239      1.00  2.279254  2.969579
   8.98228   8.98228      1.00  2.283584  2.971059
   8.98218   8.98218      1.00  2.282304  2.973419
   8.98206   8.98206      1.00  2.287474  2.976809
   8.98195   8.98195      1.00  2.277284  2.964119
   8.98184   8.98184      1.00  2.281344  2.971889
   8.98173   8.98173      1.00  2.284774  2.977529
   8.98163   8.98163      1.00  2.287254  2.977739
   8.98151   8.98151      1.00  2.281194  2.973309
   8.98140   8.98140      1.00  2.283864  2.976769
   8.98130   8.98130      1.00  2.283934  2.982849
   8.98118   8.98118      1.00  2.283064  2.979909
   8.98107   8.98107      1.00  2.286574  2.978859
   8.98095   8.98095      1.00  2.283684  2.977499
   8.98084   8.98084      1.00  2.286264  2.987589
   8.98072   8.98072      1.00  2.290144  2.984999
   8.98060   8.98060      1.00  2.286674  2.981569
   8.98048   8.98048      1.00  2.283204  2.976139
   8.98038   8.98038      1.00  2.265114  2.956549
   8.98026   8.98026      1.00  2.280274  2.978129
   8.98013   8.98013      1.00  2.281084  2.976989
   8.98001   8.98001      1.00  2.286164  2.980669
   8.97990   8.97990      1.00  2.285784  2.990139
   8.97978   8.97978      1.00  2.286874  2.990769
   8.97966   8.97966      1.00  2.289364  2.993729
   8.97955   8.97955      1.00  2.284374  2.987219
   8.97944   8.97944      1.00  2.288684  2.990889
   8.97932   8.97932      1.00  2.286254  2.988329
   8.97920   8.97920      1.00  2.286354  2.989269
   8.97909   8.97909      1.00  2.280844  2.979259
   8.97899   8.97899      1.00  2.284534  2.983859
   8.97888   8.97888      1.00  2.283524  2.984629
   8.97877   8.97877      1.00  2.274164  2.974389
   8.97865   8.97865      1.00  2.285864  2.991479
   8.97854   8.97854      1.00  2.284154  2.987169
   8.97843   8.97843      1.00  2.288904  2.993479
   8.97832   8.97832      1.00  2.288244  2.993429
   8.97821   8.97821      1.00  2.289294  2.995999
   8.97811   8.97811      1.00  2.283334  2.984959
   8.97799   8.97799      1.00  2.285934  2.988549
   8.97788   8.97788      1.00  2.279124  2.982429
   8.97777   8.97777      1.00  2.283324  2.990519
   8.97766   8.97766      1.00  2.281934  2.985779
   8.97755   8.97755      1.00  2.286554  2.991979
   8.97743   8.97743      1.00  2.292414  2.999429
   8.97732   8.97732      1.00  2.272054  2.971909
   8.97722   8.97722      1.00  2.288444  2.995689
   8.97711   8.97711      1.00  2.289334  2.997179
   8.97700   8.97700      1.00  2.287424  2.992699
   8.97689   8.97689      1.00  2.285714  2.990119
   8.97678   8.97678      1.00  2.285614  2.994299
   8.97668   8.97668      1.00  2.285344  2.994699
   8.97657   8.97657      1.00  2.286314  2.996709
   8.97646   8.97646      1.00  2.289094  2.999199
   8.97636   8.97636      1.00  2.286354  3.000009
   8.97626   8.97626      1.00  2.287454  3.005179
   8.97615   8.97615      1.00  2.288674  3.002889
   8.97604   8.97604      1.00  2.289864  3.005989
   8.97594   8.97594      1.00  2.288364  2.997979
   8.97584   8.97584      1.00  2.273594  2.979539
   8.97573   8.97573      1.00  2.281064  2.990929
   8.97563   8.97563      1.00  2.283394  2.996349
   8.97554   8.97554      1.00  2.286664  2.999779
   8.97543   8.97543      1.00  2.286824  2.993899
   8.97532   8.97532      1.00  2.288514  3.000179
   8.97522   8.97522      1.00  2.286134  2.998359
   8.97512   8.97512      1.00  2.287834  2.997199
   8.97502   8.97502      1.00  2.290544  3.004539
   8.97491   8.97491      1.00  2.286684  2.999009
   8.97481   8.97481      1.00  2.285594  2.996619
   8.97471   8.97471      1.00  2.282854  2.992669
   8.97459   8.97459      1.00  2.284304  2.994739
   8.97447   8.97447      1.00  2.282474  2.990699
   8.97437   8.97437      1.00  2.268944  2.975739
   8.97427   8.97427      1.00  2.283184  2.992819
   8.97415   8.97415      1.00  2.286464  3.001619
   8.97403   8.97403      1.00  2.285774  3.000249
   8.97392   8.97392      1.00  2.288994  3.007759
   8.97380   8.97380      1.00  2.284914  3.000549
   8.97369   8.97369      1.00  2.288224  3.006009
   8.97357   8.97357      1.00  2.289174  3.009319
   8.97346   8.97346      1.00  2.282024  2.998369
   8.97335   8.97335      1.00  2.284194  2.998359
   8.97323   8.97323      1.00  2.279454  2.993339
   8.97311   8.97311      1.00  2.284964  3.001329
   8.97299   8.97299      1.00  2.283874  2.999109
   8.97289   8.97289      1.00  2.286874  3.002669
   8.97278   8.97278      1.00  2.291194  3.009619
   8.97266   8.97266      1.00  2.270444  2.981399
   8.97254   8.97254      1.00  2.284084  2.999799
   8.97244   8.97244      1.00  2.279854  2.994789
   8.97233   8.97233      1.00  2.288564  3.007229
   8.97221   8.97221      1.00  2.279994  2.999239
   8.97209   8.97209      1.00  2.283444  2.999139
   8.97198   8.97198      1.00  2.283944  3.003139
   8.97187   8.97187      1.00  2.282964  2.995679
   8.97176   8.97176      1.00  2.289214  3.010339
   8.97165   8.97165      1.00  2.286414  3.006229
   8.97155   8.97155      1.00  2.286864  3.005379
   8.97144   8.97144      1.00  2.283574  3.002749
   8.97132   8.97132      1.00  2.286344  3.007139
   8.97121   8.97121      1.00  2.284704  3.003239
   8.97110   8.97110      1.00  2.267354  2.979819
   8.97099   8.97099      1.00  2.284994  3.000409
   8.97087   8.97087      1.00  2.281594  3.000009
   8.97075   8.97075      1.00  2.279674  2.997399
   8.97064   8.97064      1.00  2.281714  3.000849
   8.97052   8.97052      1.00  2.288124  3.007209
   8.97040   8.97040      1.00  2.284194  3.005129
   8.97029   8.97029      1.00  2.288344  3.010729
   8.97018   8.97018      1.00  2.285714  3.006719
   8.97006   8.97006      1.00  2.280174  3.000989
   8.96994   8.96994      1.00  2.281664  3.001409
   8.96982   8.96982      1.00  2.279734  2.999219
   8.96970   8.96970      1.00  2.281434  3.001959
   8.96958   8.96958      1.00  2.280484  3.000719
   8.96947   8.96947      1.00  2.269484  2.987559
   8.96935   8.96935      1.00  2.281754  3.002839
   8.96924   8.96924      1.00  2.284584  3.005209
   8.96913   8.96913      1.00  2.289614  3.013269
   8.96901   8.96901      1.00  2.285134  3.006529
   8.96890   8.96890      1.00  2.282734  3.005899
   8.96880   8.96880      1.00  2.283034  3.004449
   8.96869   8.96869      1.00  2.284394  3.005759
   8.96858   8.96858      1.00  2.279334  3.002739
   8.96846   8.96846      1.00  2.284584  3.011409
   8.96836   8.96836      1.00  2.281974  3.004559
   8.96825   8.96825      1.00  2.281434  3.006959
   8.96814   8.96814      1.00  2.289274  3.014699
   8.96803   8.96803      1.00  2.283984  3.006659
   8.96792   8.96792      1.00  2.272694  2.993389
   8.96781   8.96781      1.00  2.280534  3.004319
   8.96770   8.96770      1.00  2.281254  3.003399
   8.96759   8.96759      1.00  2.278364  3.004289
   8.96748   8.96748      1.00  2.277564  3.003089
   8.96737   8.96737      1.00  2.279434  3.003209
   8.96725   8.96725      1.00  2.283104  3.008059
   8.96715   8.96715      1.00  2.285034  3.008329
   8.96704   8.96704      1.00  2.284904  3.013529
   8.96693   8.96693      1.00  2.288964  3.017539
   8.96682   8.96682      1.00  2.281964  3.011309
   8.96671   8.96671      1.00  2.285694  3.015899
   8.96661   8.96661      1.00  2.284444  3.014629
   8.96650   8.96650      1.00  2.282324  3.009649
   8.96639   8.96639      1.00  2.284424  3.014219
   8.96629   8.96629      1.00  2.268454  2.991779
   8.96619   8.96619      1.00  2.285274  3.013199
   8.96609   8.96609      1.00  2.281554  3.010449
   8.96598   8.96598      1.00  2.283784  3.014029
   8.96588   8.96588      1.00  2.285694  3.017669
   8.96578   8.96578      1.00  2.290374  3.019119
   8.96568   8.96568      1.00  2.286194  3.011129
   8.96557   8.96557      1.00  2.287864  3.016369
   8.96547   8.96547      1.00  2.279284  3.008379
   8.96537   8.96537      1.00  2.280054  3.006589
   8.96526   8.96526      1.00  2.285054  3.014249
   8.96516   8.96516      1.00  2.280494  3.006799
   8.96506   8.96506      1.00  2.282604  3.013459
   8.96495   8.96495      1.00  2.286314  3.018189
   8.96485   8.96485      1.00  2.275504  3.005409
   8.96473   8.96473      1.00  2.289014  3.020479
   8.96463   8.96463      1.00  2.289914  3.018919
   8.96453   8.96453      1.00  2.286194  3.019019
   8.96442   8.96442      1.00  2.284824  3.014449
   8.96430   8.96430      1.00  2.288074  3.022019
   8.96419   8.96419      1.00  2.284044  3.012109
   8.96408   8.96408      1.00  2.286244  3.016399
   8.96397   8.96397      1.00  2.287824  3.022459
   8.96385   8.96385      1.00  2.286814  3.021699
   8.96374   8.96374      1.00  2.284614  3.014519
   8.96363   8.96363      1.00  2.288524  3.020219
   8.96352   8.96352      1.00  2.289914  3.025389
   8.96339   8.96339      1.00  2.272634  3.000919
   8.96327   8.96327      1.00  2.290064  3.028319
   8.96316   8.96316      1.00  2.286414  3.018329
   8.96304   8.96304      1.00  2.285684  3.019959
   8.96293   8.96293      1.00  2.285764  3.021709
   8.96281   8.96281      1.00  2.290484  3.025529
   8.96270   8.96270      1.00  2.288054  3.020219
   8.96258   8.96258      1.00  2.289604  3.024879
   8.96247   8.96247      1.00  2.288934  3.025979
   8.96236   8.96236      1.00  2.287954  3.019849
   8.96225   8.96225      1.00  2.290914  3.023999
   8.96214   8.96214      1.00  2.290714  3.023949
   8.96202   8.96202      1.00  2.287004  3.016079
   8.96192   8.96192      1.00  2.285854  3.018719
   8.96181   8.96181      1.00  2.283104  3.009869
   8.96170   8.96170      1.00  2.281184  3.012309
   8.96159   8.96159      1.00  2.289914  3.025259
   8.96148   8.96148      1.00  2.287184  3.018699
   8.96137   8.96137      1.00  2.290304  3.027059
   8.96126   8.96126      1.00  2.289584  3.021349
   8.96114   8.96114      1.00  2.288914  3.027929
   8.96102   8.96102      1.00  2.290934  3.035959
   8.96091   8.96091      1.00  2.291254  3.032499
   8.96079   8.96079      1.00  2.289644  3.031869
   8.96067   8.96067      1.00  2.286284  3.024849
   8.96056   8.96056      1.00  2.287144  3.025489
   8.96046   8.96046      1.00  2.285784  3.026879
   8.96034   8.96034      1.00  2.290314  3.031459
   8.96021   8.96021      1.00  2.274044  3.007879
   8.96009   8.96009      1.00  2.286434  3.027319
   8.95998   8.95998      1.00  2.292904  3.032429
   8.95986   8.95986      1.00  2.291504  3.029089
   8.95974   8.95974      1.00  2.290304  3.025469
   8.95962   8.95962      1.00  2.288414  3.027609
   8.95952   8.95952      1.00  2.288774  3.025049
   8.95940   8.95940      1.00  2.287204  3.022789
   8.95928   8.95928      1.00  2.288394  3.026159
   8.95917   8.95917      1.00  2.289874  3.025059
   8.95906   8.95906      1.00  2.286404  3.021469
   8.95895   8.95895      1.00  2.290894  3.029429
   8.95883   8.95883      1.00  2.293224  3.027749
   8.95872   8.95872      1.00  2.289424  3.026949
   8.95861   8.95861      1.00  2.274394  3.003949
   8.95850   8.95850      1.00  2.289344  3.020989
   8.95838   8.95838      1.00  2.287974  3.022869
   8.95828   8.95828      1.00  2.288954  3.025989
   8.95817   8.95817      1.00  2.290294  3.029639
   8.95807   8.95807      1.00  2.285444  3.027189
   8.95795   8.95795      1.00  2.290414  3.028109
   8.95784   8.95784      1.00  2.288204  3.025459
   8.95773   8.95773      1.00  2.291564  3.028719
   8.95762   8.95762      1.00  2.287954  3.022859
   8.95750   8.95750      1.00  2.290244  3.022009
   8.95739   8.95739      1.00  2.290254  3.024169
   8.95729   8.95729      1.00  2.288614  3.018309
   8.95718   8.95718      1.00  2.287984  3.022639
   8.95706   8.95706      1.00  2.272584  3.003759
   8.95695   8.95695      1.00  2.289334  3.021949
   8.95685   8.95685      1.00  2.285644  3.022669
   8.95675   8.95675      1.00  2.292934  3.028169
   8.95663   8.95663      1.00  2.292234  3.025159
   8.95653   8.95653      1.00  2.292674  3.026199
   8.95642   8.95642      1.00  2.293814  3.025169
   8.95631   8.95631      1.00  2.290414  3.022349
   8.95621   8.95621      1.00  2.288814  3.017039
   8.95611   8.95611      1.00  2.288414  3.017279
   8.95601   8.95601      1.00  2.289754  3.019449
   8.95590   8.95590      1.00  2.290164  3.023219
   8.95580   8.95580      1.00  2.285684  3.014259
   8.95570   8.95570      1.00  2.273444  2.994389
   8.95560   8.95560      1.00  2.289114  3.019779
   8.95550   8.95550      1.00  2.292504  3.025459
   8.95539   8.95539      1.00  2.291524  3.019849
   8.95528   8.95528      1.00  2.291124  3.020669
   8.95518   8.95518      1.00  2.287624  3.016519
   8.95508   8.95508      1.00  2.287114  3.012769
   8.95497   8.95497      1.00  2.289124  3.018879
   8.95487   8.95487      1.00  2.288514  3.014329
   8.95477   8.95477      1.00  2.287724  3.013699
   8.95466   8.95466      1.00  2.290004  3.014819
   8.95455   8.95455      1.00  2.290144  3.016549
   8.95444   8.95444      1.00  2.291594  3.017389
   8.95433   8.95433      1.00  2.278594  3.002489
   8.95421   8.95421      1.00  2.288314  3.010329
   8.95410   8.95410      1.00  2.291314  3.018389
   8.95399   8.95399      1.00  2.292514  3.013069
   8.95388   8.95388      1.00  2.288544  3.015439
   8.95376   8.95376      1.00  2.291004  3.018049
   8.95364   8.95364      1.00  2.290374  3.013329
   8.95353   8.95353      1.00  2.286524  3.010249
   8.95342   8.95342      1.00  2.288534  3.008229
   8.95330   8.95330      1.00  2.289144  3.012529
   8.95318   8.95318      1.00  2.290984  3.013609
   8.95306   8.95306      1.00  2.292854  3.015779
   8.95295   8.95295      1.00  2.291934  3.013989
   8.95284   8.95284      1.00  2.288134  3.007679
   8.95272   8.95272      1.00  2.273794  2.991639
   8.95261   8.95261      1.00  2.287274  3.005389
   8.95250   8.95250      1.00  2.287764  3.007919
   8.95239   8.95239      1.00  2.289634  3.008289
   8.95227   8.95227      1.00  2.291684  3.016059
   8.95216   8.95216      1.00  2.289434  3.011749
   8.95205   8.95205      1.00  2.293764  3.014289
   8.95194   8.95194      1.00  2.290924  3.007099
   8.95183   8.95183      1.00  2.290734  3.008259
   8.95172   8.95172      1.00  2.289494  3.007589
   8.95161   8.95161      1.00  2.285674  3.000009
   8.95150   8.95150      1.00  2.291144  3.003089
   8.95139   8.95139      1.00  2.287054  3.000279
   8.95127   8.95127      1.00  2.276124  2.987419
   8.95117   8.95117      1.00  2.288694  3.005289
   8.95105   8.95105      1.00  2.290694  3.004439
   8.95093   8.95093      1.00  2.289064  3.003299
   8.95082   8.95082      1.00  2.289764  3.001479
   8.95071   8.95071      1.00  2.290204  3.004489
   8.95059   8.95059      1.00  2.288834  2.999929
   8.95047   8.95047      1.00  2.292004  3.001199
   8.95036   8.95036      1.00  2.288734  2.999349
   8.95025   8.95025      1.00  2.288174  2.995679
   8.95013   8.95013      1.00  2.287454  2.992499
   8.95001   8.95001      1.00  2.290484  2.994339
   8.94988   8.94988      1.00  2.289194  2.993029
   8.94977   8.94977      1.00  2.280244  2.978899
   8.94966   8.94966      1.00  2.287184  2.990099
   8.94954   8.94954      1.00  2.291464  2.988899
   8.94942   8.94942      1.00  2.291414  2.989889
   8.94931   8.94931      1.00  2.291564  2.991799
   8.94920   8.94920      1.00  2.289144  2.990029
   8.94908   8.94908      1.00  2.287504  2.981479
   8.94896   8.94896      1.00  2.288794  2.988729
   8.94886   8.94886      1.00  2.286534  2.981349
   8.94874   8.94874      1.00  2.286174  2.981469
   8.94862   8.94862      1.00  2.288184  2.976369
   8.94852   8.94852      1.00  2.290084  2.982339
   8.94842   8.94842      1.00  2.287004  2.973399
   8.94831   8.94831      1.00  2.286384  2.975589
   8.94819   8.94819      1.00  2.276314  2.959819
   8.94809   8.94809      1.00  2.289484  2.974199
   8.94799   8.94799      1.00  2.288534  2.972169
   8.94787   8.94787      1.00  2.285404  2.966449
   8.94775   8.94775      1.00  2.286634  2.963949
   8.94764   8.94764      1.00  2.287674  2.963219
   8.94753   8.94753      1.00  2.284524  2.964689
   8.94742   8.94742      1.00  2.287924  2.961519
   8.94731   8.94731      1.00  2.291054  2.963449
   8.94720   8.94720      1.00  2.287624  2.957479
   8.94710   8.94710      1.00  2.284294  2.955029
   8.94699   8.94699      1.00  2.288484  2.957619
   8.94688   8.94688      1.00  2.286454  2.950279
   8.94677   8.94677      1.00  2.278374  2.943229
   8.94666   8.94666      1.00  2.282064  2.948809
   8.94656   8.94656      1.00  2.283734  2.941469
   8.94645   8.94645      1.00  2.289224  2.946449
   8.94634   8.94634      1.00  2.285974  2.942629
   8.94624   8.94624      1.00  2.288094  2.941579
   8.94614   8.94614      1.00  2.285774  2.940869
   8.94603   8.94603      1.00  2.288464  2.939379
   8.94593   8.94593      1.00  2.288074  2.940709
   8.94583   8.94583      1.00  2.283234  2.925879
   8.94573   8.94573      1.00  2.284794  2.928789
   8.94562   8.94562      1.00  2.285244  2.926619
   8.94552   8.94552      1.00  2.285124  2.925129
   8.94541   8.94541      1.00  2.279874  2.915709
   8.94531   8.94531      1.00  2.272514  2.899449
   8.94521   8.94521      1.00  2.287184  2.918949
   8.94510   8.94510      1.00  2.286524  2.912879
   8.94500   8.94500      1.00  2.285564  2.911309
   8.94490   8.94490      1.00  2.287734  2.909749
   8.94479   8.94479      1.00  2.284134  2.903399
   8.94468   8.94468      1.00  2.281614  2.896199
   8.94457   8.94457      1.00  2.283154  2.896569
   8.94446   8.94446      1.00  2.280944  2.885729
   8.94435   8.94435      1.00  2.284164  2.886939
   8.94424   8.94424      1.00  2.281884  2.881419
   8.94413   8.94413      1.00  2.283934  2.880989
   8.94402   8.94402      1.00  2.285784  2.879369
   8.94391   8.94391      1.00  2.285834  2.873029
   8.94379   8.94379      1.00  2.287154  2.868809
   8.94368   8.94368      1.00  2.268794  2.846519
   8.94357   8.94357      1.00  2.284094  2.858069
   8.94344   8.94344      1.00  2.284604  2.850199
   8.94332   8.94332      1.00  2.283164  2.844949
   8.94321   8.94321      1.00  2.283224  2.838609
   8.94310   8.94310      1.00  2.283444  2.833489
   8.94298   8.94298      1.00  2.283224  2.830689
   8.94286   8.94286      1.00  2.284134  2.826299
   8.94276   8.94276      1.00  2.286934  2.820039
   8.94264   8.94264      1.00  2.284094  2.810569
   8.94252   8.94252      1.00  2.284174  2.804019
   8.94241   8.94241      1.00  2.283814  2.800429
   8.94230   8.94230      1.00  2.280434  2.783319
   8.94219   8.94219      1.00  2.265874  2.763429
   8.94208   8.94208      1.00  2.282274  2.771359
   8.94197   8.94197      1.00  2.282364  2.768189
   8.94186   8.94186      1.00  2.285064  2.760579
   8.94175   8.94175      1.00  2.284454  2.754159
   8.94164   8.94164      1.00  2.285634  2.746549
   8.94153   8.94153      1.00  2.285784  2.733869
   8.94142   8.94142      1.00  2.284674  2.723129
   8.94131   8.94131      1.00  2.285744  2.710399
   8.94119   8.94119      1.00  2.283344  2.694919
   8.94108   8.94108      1.00  2.280894  2.677579
   8.94097   8.94097      1.00  2.282224  2.660289
   8.94085   8.94085      1.00  2.281924  2.647729
   8.94073   8.94073      1.00  2.283554  2.631789
   8.94062   8.94062      1.00  2.270414  2.602409
   8.94051   8.94051      1.00  2.280624  2.596769
   8.94039   8.94039      1.00  2.283044  2.582229
   8.94027   8.94027      1.00  2.284244  2.563559
   8.94015   8.94015      1.00  2.283154  2.541799
   8.94004   8.94004      1.00  2.282774  2.522529
   8.93992   8.93992      1.00  2.282344  2.496659
   8.93980   8.93980      1.00  2.279944  2.472299
   8.93968   8.93968      1.00  2.283234  2.451109
   8.93957   8.93957      1.00  2.282884  2.426049
   8.93946   8.93946      1.00  2.285944  2.400789
   8.93934   8.93934      1.00  2.280784  2.367369
   8.93923   8.93923      1.00  2.287114  2.337989
   8.93912   8.93912      1.00  2.269884  2.292779
   8.93901   8.93901      1.00  2.282104  2.273259
   8.93889   8.93889      1.00  2.284144  2.235499
   8.93877   8.93877      1.00  2.281454  2.192959
   8.93867   8.93867      1.00  2.283434  2.165809
   8.93856   8.93856      1.00  2.282434  2.129099
   8.93845   8.93845      1.00  2.281774  2.092189
   8.93834   8.93834      1.00  2.284894  2.051959
   8.93823   8.93823      1.00  2.282444  2.006959
   8.93812   8.93812      1.00  2.283124  1.974649
   8.93800   8.93800      1.00  2.282264  1.929909
   8.93789   8.93789      1.00  2.284934  1.888399
   8.93779   8.93779      1.00  2.285124  1.842139
   8.93768   8.93768      1.00  2.282264  1.798379
   8.93756   8.93756      1.00  2.265814  1.740059
   8.93745   8.93745      1.00  2.280264  1.704629
   8.93735   8.93735      1.00  2.283014  1.665789
   8.93724   8.93724      1.00  2.282534  1.625869
   8.93713   8.93713      1.00  2.282864  1.582379
   8.93702   8.93702      1.00  2.283974  1.538979
   8.93692   8.93692      1.00  2.285434  1.499989
   8.93680   8.93680      1.00  2.281504  1.457129
   8.93669   8.93669      1.00  2.285114  1.417889
   8.93658   8.93658      1.00  2.282174  1.377179
   8.93648   8.93648      1.00  2.284784  1.336879
   8.93638   8.93638      1.00  2.280634  1.299939
   8.93627   8.93627      1.00  2.281214  1.261699
   8.93616   8.93616      1.00  2.274494  1.225659
   8.93607   8.93607      1.00  2.278064  1.190529
   8.93596   8.93596      1.00  2.284234  1.156789
   8.93585   8.93585      1.00  2.284314  1.121539
   8.93575   8.93575      1.00  2.283364  1.089329
   8.93566   8.93566      1.00  2.285704  1.060029
   8.93555   8.93555      1.00  2.283984  1.024789
   8.93544   8.93544      1.00  2.285374   .996439
   8.93534   8.93534      1.00  2.282574   .962239
   8.93524   8.93524      1.00  2.280794   .934889
   8.93514   8.93514      1.00  2.281484   .911979
   8.93503   8.93503      1.00  2.281614   .881699
   8.93493   8.93493      1.00  2.284354   .853049
   8.93483   8.93483      1.00  2.281894   .825869
   8.93472   8.93472      1.00  2.278834   .807159
   8.93461   8.93461      1.00  2.278754   .777339
   8.93450   8.93450      1.00  2.281884   .755549
   8.93440   8.93440      1.00  2.281284   .733299
   8.93428   8.93428      1.00  2.281314   .710739
   8.93416   8.93416      1.00  2.284354   .686259
   8.93405   8.93405      1.00  2.282094   .663339
   8.93394   8.93394      1.00  2.282064   .643579
   8.93382   8.93382      1.00  2.281954   .623259
   8.93370   8.93370      1.00  2.281024   .603669
   8.93359   8.93359      1.00  2.282004   .580799
   8.93348   8.93348      1.00  2.285714   .566129
   8.93336   8.93336      1.00  2.282404   .548759
   8.93324   8.93324      1.00  2.282424   .530389
   8.93312   8.93312      1.00  2.267284   .512649
   8.93302   8.93302      1.00  2.279314   .502129
   8.93290   8.93290      1.00  2.281274   .489539
   8.93278   8.93278      1.00  2.280554   .474599
   8.93266   8.93266      1.00  2.279014   .460699
   8.93255   8.93255      1.00  2.282744   .452789
   8.93244   8.93244      1.00  2.281584   .440249
   8.93233   8.93233      1.00  2.281684   .431709
   8.93222   8.93222      1.00  2.282884   .425269
   8.93211   8.93211      1.00  2.280584   .417719
   8.93199   8.93199      1.00  2.279514   .409329
   8.93188   8.93188      1.00  2.276744   .403079
   8.93177   8.93177      1.00  2.278544   .397609
   8.93167   8.93167      1.00  2.279264   .390799
   8.93156   8.93156      1.00  2.281694   .387399
   8.93144   8.93144      1.00  2.279864   .383529
   8.93133   8.93133      1.00  2.263464   .377789
   8.93123   8.93123      1.00  2.280894   .377479
   8.93111   8.93111      1.00  2.279364   .374439
   8.93099   8.93099      1.00  2.281014   .374199
   8.93087   8.93087      1.00  2.282104   .374429
   8.93077   8.93077      1.00  2.277324   .374519
   8.93065   8.93065      1.00  2.279114   .373179
   8.93053   8.93053      1.00  2.279984   .375519
   8.93041   8.93041      1.00  2.276644   .373819
   8.93030   8.93030      1.00  2.277664   .371619
   8.93018   8.93018      1.00  2.278074   .375899
   8.93005   8.93005      1.00  2.277734   .375389
   8.92994   8.92994      1.00  2.276784   .376849
   8.92982   8.92982      1.00  2.263254   .373359
   8.92970   8.92970      1.00  2.278494   .374789
   8.92958   8.92958      1.00  2.275304   .376689
   8.92947   8.92947      1.00  2.276854   .379249
   8.92936   8.92936      1.00  2.278054   .379519
   8.92925   8.92925      1.00  2.278144   .382249
   8.92913   8.92913      1.00  2.275444   .382199
   8.92902   8.92902      1.00  2.280644   .385759
   8.92891   8.92891      1.00  2.279534   .384879
   8.92879   8.92879      1.00  2.277134   .385149
   8.92868   8.92868      1.00  2.279284   .387659
   8.92857   8.92857      1.00  2.278634   .389879
   8.92846   8.92846      1.00  2.277884   .390519
   8.92835   8.92835      1.00  2.274894   .390939
   8.92824   8.92824      1.00  2.265834   .390439
   8.92813   8.92813      1.00  2.278274   .395339
   8.92803   8.92803      1.00  2.278334   .396089
   8.92791   8.92791      1.00  2.275874   .396699
   8.92779   8.92779      1.00  2.279034   .399199
   8.92768   8.92768      1.00  2.274094   .398169
   8.92758   8.92758      1.00  2.279114   .402419
   8.92746   8.92746      1.00  2.277774   .401019
   8.92735   8.92735      1.00  2.276194   .400349
   8.92724   8.92724      1.00  2.278944   .401639
   8.92714   8.92714      1.00  2.279004   .402329
   8.92703   8.92703      1.00  2.278034   .404889
   8.92692   8.92692      1.00  2.278694   .406559
   8.92681   8.92681      1.00  2.262394   .405299
   8.92670   8.92670      1.00  2.276334   .407659
   8.92659   8.92659      1.00  2.280114   .410689
   8.92648   8.92648      1.00  2.277224   .409409
   8.92638   8.92638      1.00  2.280434   .408519
   8.92628   8.92628      1.00  2.277114   .408409
   8.92618   8.92618      1.00  2.277554   .408389
   8.92607   8.92607      1.00  2.277344   .410549
   8.92597   8.92597      1.00  2.278084   .410089
   8.92587   8.92587      1.00  2.275304   .413259
   8.92576   8.92576      1.00  2.278304   .413609
   8.92565   8.92565      1.00  2.275454   .411209
   8.92556   8.92556      1.00  2.275824   .416449
   8.92546   8.92546      1.00  2.260254   .414649
   8.92535   8.92535      1.00  2.274474   .417089
   8.92525   8.92525      1.00  2.279034   .419009
   8.92514   8.92514      1.00  2.276364   .419549
   8.92504   8.92504      1.00  2.280004   .421259
   8.92494   8.92494      1.00  2.275274   .420719
   8.92483   8.92483      1.00  2.275844   .422509
   8.92472   8.92472      1.00  2.277084   .423589
   8.92461   8.92461      1.00  2.276654   .424639
   8.92451   8.92451      1.00  2.276534   .426229
   8.92439   8.92439      1.00  2.273824   .428699
   8.92428   8.92428      1.00  2.275614   .429729
   8.92417   8.92417      1.00  2.275444   .428959
   8.92407   8.92407      1.00  2.275324   .427429
   8.92395   8.92395      1.00  2.259524   .421749
   8.92383   8.92383      1.00  2.272134   .424139
   8.92372   8.92372      1.00  2.276234   .427309
   8.92360   8.92360      1.00  2.271034   .425699
   8.92348   8.92348      1.00  2.275564   .427209
   8.92337   8.92337      1.00  2.274704   .426759
   8.92326   8.92326      1.00  2.275244   .430769
   8.92314   8.92314      1.00  2.274494   .430969
   8.92301   8.92301      1.00  2.273514   .432899
   8.92290   8.92290      1.00  2.272314   .432739
   8.92279   8.92279      1.00  2.274344   .433359
   8.92268   8.92268      1.00  2.274104   .435379
   8.92256   8.92256      1.00  2.274184   .436079
   8.92245   8.92245      1.00  2.271304   .436609
   8.92234   8.92234      1.00  2.259654   .436179
   8.92223   8.92223      1.00  2.272634   .440409
   8.92211   8.92211      1.00  2.272624   .442999
   8.92200   8.92200      1.00  2.274584   .445989
   8.92190   8.92190      1.00  2.274284   .447169
   8.92179   8.92179      1.00  2.271274   .446369
   8.92167   8.92167      1.00  2.271354   .447929
   8.92156   8.92156      1.00  2.270474   .450479
   8.92146   8.92146      1.00  2.270354   .453159
   8.92135   8.92135      1.00  2.273274   .451439
   8.92123   8.92123      1.00  2.271354   .452209
   8.92112   8.92112      1.00  2.269054   .456619
   8.92101   8.92101      1.00  2.274174   .457759
   8.92089   8.92089      1.00  2.256984   .456349
   8.92077   8.92077      1.00  2.268064   .460989
   8.92066   8.92066      1.00  2.273984   .465759
   8.92054   8.92054      1.00  2.267884   .464279
   8.92043   8.92043      1.00  2.270694   .467699
   8.92031   8.92031      1.00  2.272924   .471979
   8.92019   8.92019      1.00  2.270864   .471449
   8.92007   8.92007      1.00  2.272794   .473439
   8.91995   8.91995      1.00  2.267724   .475189
   8.91983   8.91983      1.00  2.266854   .477049
   8.91971   8.91971      1.00  2.269754   .477949
   8.91960   8.91960      1.00  2.268994   .479169
   8.91949   8.91949      1.00  2.270544   .480629
   8.91937   8.91937      1.00  2.267764   .480759
   8.91926   8.91926      1.00  2.254424   .479159
   8.91916   8.91916      1.00  2.268174   .483639
   8.91904   8.91904      1.00  2.267384   .483249
   8.91892   8.91892      1.00  2.271194   .483939
   8.91881   8.91881      1.00  2.270144   .485879
   8.91870   8.91870      1.00  2.270724   .486629
   8.91860   8.91860      1.00  2.266424   .484579
   8.91848   8.91848      1.00  2.268674   .486229
   8.91837   8.91837      1.00  2.270344   .486699
   8.91826   8.91826      1.00  2.268934   .484809
   8.91815   8.91815      1.00  2.271604   .485619
   8.91804   8.91804      1.00  2.268424   .482349
   8.91793   8.91793      1.00  2.267704   .485369
   8.91782   8.91782      1.00  2.267664   .486169
   8.91770   8.91770      1.00  2.253374   .479279
   8.91759   8.91759      1.00  2.268854   .479809
   8.91748   8.91748      1.00  2.268644   .480339
   8.91738   8.91738      1.00  2.268684   .478909
   8.91727   8.91727      1.00  2.265324   .478469
   8.91715   8.91715      1.00  2.266584   .476089
   8.91705   8.91705      1.00  2.267774   .476509
   8.91694   8.91694      1.00  2.267354   .476479
   8.91683   8.91683      1.00  2.267814   .475609
   8.91672   8.91672      1.00  2.267434   .474739
   8.91662   8.91662      1.00  2.269874   .472639
   8.91651   8.91651      1.00  2.264054   .472829
   8.91640   8.91640      1.00  2.269344   .471049
   8.91630   8.91630      1.00  2.269814   .468879
   8.91619   8.91619      1.00  2.267804   .468029
   8.91609   8.91609      1.00  2.254764   .463899
   8.91599   8.91599      1.00  2.265604   .466349
   8.91589   8.91589      1.00  2.268314   .464559
   8.91578   8.91578      1.00  2.266114   .463319
   8.91568   8.91568      1.00  2.270694   .461299
   8.91558   8.91558      1.00  2.266064   .458979
   8.91547   8.91547      1.00  2.269034   .458219
   8.91537   8.91537      1.00  2.265834   .456809
   8.91527   8.91527      1.00  2.265134   .455259
   8.91517   8.91517      1.00  2.264964   .453519
   8.91506   8.91506      1.00  2.262904   .454249
   8.91496   8.91496      1.00  2.265724   .453949
   8.91485   8.91485      1.00  2.261914   .451629
   8.91474   8.91474      1.00  2.266434   .448259
   8.91463   8.91463      1.00  2.254864   .443779
   8.91452   8.91452      1.00  2.267834   .446809
   8.91442   8.91442      1.00  2.269724   .444529
   8.91431   8.91431      1.00  2.267804   .443759
   8.91420   8.91420      1.00  2.266904   .441879
   8.91408   8.91408      1.00  2.265284   .439589
   8.91397   8.91397      1.00  2.265604   .436199
   8.91386   8.91386      1.00  2.266474   .438069
   8.91374   8.91374      1.00  2.267064   .435069
   8.91363   8.91363      1.00  2.267074   .433659
   8.91351   8.91351      1.00  2.263364   .432459
   8.91339   8.91339      1.00  2.264004   .429349
   8.91327   8.91327      1.00  2.266814   .431699
   8.91315   8.91315      1.00  2.265014   .430049
   8.91305   8.91305      1.00  2.251904   .425759
   8.91293   8.91293      1.00  2.264114   .426459
   8.91281   8.91281      1.00  2.263114   .424599
   8.91270   8.91270      1.00  2.266724   .426129
   8.91260   8.91260      1.00  2.265744   .420729
   8.91248   8.91248      1.00  2.263704   .420329
   8.91236   8.91236      1.00  2.263594   .420549
   8.91225   8.91225      1.00  2.262544   .418869
   8.91215   8.91215      1.00  2.267084   .415819
   8.91204   8.91204      1.00  2.267304   .416509
   8.91192   8.91192      1.00  2.264094   .413419
   8.91181   8.91181      1.00  2.263824   .413229
   8.91171   8.91171      1.00  2.263394   .410029
   8.91160   8.91160      1.00  2.252984   .408249
   8.91148   8.91148      1.00  2.262534   .410499
   8.91138   8.91138      1.00  2.267124   .409449
   8.91126   8.91126      1.00  2.264664   .406489
   8.91115   8.91115      1.00  2.261854   .406169
   8.91104   8.91104      1.00  2.262174   .405079
   8.91092   8.91092      1.00  2.264954   .404799
   8.91081   8.91081      1.00  2.263024   .403289
   8.91070   8.91070      1.00  2.266784   .402029
   8.91058   8.91058      1.00  2.262084   .399739
   8.91047   8.91047      1.00  2.265084   .400249
   8.91036   8.91036      1.00  2.264304   .399769
   8.91024   8.91024      1.00  2.264174   .396219
   8.91011   8.91011      1.00  2.266454   .396209
   8.90999   8.90999      1.00  2.247874   .394819
   8.90988   8.90988      1.00  2.263004   .397339
   8.90975   8.90975      1.00  2.266154   .395819
   8.90963   8.90963      1.00  2.263834   .394769
   8.90952   8.90952      1.00  2.265224   .393689
   8.90941   8.90941      1.00  2.266884   .390509
   8.90930   8.90930      1.00  2.263024   .390169
   8.90919   8.90919      1.00  2.265284   .391259
   8.90908   8.90908      1.00  2.263594   .387979
   8.90898   8.90898      1.00  2.262404   .388749
   8.90885   8.90885      1.00  2.266154   .390049
   8.90874   8.90874      1.00  2.264364   .388309
   8.90863   8.90863      1.00  2.266164   .390039
   8.90852   8.90852      1.00  2.263344   .388329
   8.90841   8.90841      1.00  2.250914   .386499
   8.90830   8.90830      1.00  2.264554   .389519
   8.90819   8.90819      1.00  2.265204   .390299
   8.90809   8.90809      1.00  2.269064   .393049
   8.90798   8.90798      1.00  2.263124   .391019
   8.90785   8.90785      1.00  2.266194   .391439
   8.90775   8.90775      1.00  2.263534   .390769
   8.90765   8.90765      1.00  2.265634   .391629
   8.90753   8.90753      1.00  2.267624   .392789
   8.90741   8.90741      1.00  2.266704   .393299
   8.90731   8.90731      1.00  2.268464   .394949
   8.90720   8.90720      1.00  2.261694   .394239
   8.90709   8.90709      1.00  2.266354   .394619
   8.90698   8.90698      1.00  2.263574   .396919
   8.90687   8.90687      1.00  2.266584   .396249
   8.90677   8.90677      1.00  2.252134   .394669
   8.90666   8.90666      1.00  2.263414   .398519
   8.90655   8.90655      1.00  2.263114   .399829
   8.90645   8.90645      1.00  2.264584   .400069
   8.90635   8.90635      1.00  2.268864   .402399
   8.90624   8.90624      1.00  2.267444   .403659
   8.90613   8.90613      1.00  2.270064   .405369
   8.90603   8.90603      1.00  2.267974   .405179
   8.90593   8.90593      1.00  2.266654   .405319
   8.90583   8.90583      1.00  2.265364   .408609
   8.90572   8.90572      1.00  2.265334   .405919
   8.90562   8.90562      1.00  2.268034   .409669
   8.90552   8.90552      1.00  2.268274   .411439
   8.90542   8.90542      1.00  2.269434   .412689
   8.90531   8.90531      1.00  2.252554   .410179
   8.90521   8.90521      1.00  2.265454   .412679
   8.90511   8.90511      1.00  2.266154   .415289
   8.90500   8.90500      1.00  2.271204   .417959
   8.90489   8.90489      1.00  2.268524   .415909
   8.90479   8.90479      1.00  2.265534   .418779
   8.90468   8.90468      1.00  2.265514   .419399
   8.90458   8.90458      1.00  2.268544   .421089
   8.90446   8.90446      1.00  2.268304   .421139
   8.90436   8.90436      1.00  2.271304   .423029
   8.90425   8.90425      1.00  2.272324   .424089
   8.90413   8.90413      1.00  2.265774   .422759
   8.90402   8.90402      1.00  2.270674   .424359
   8.90390   8.90390      1.00  2.268194   .422179
   8.90380   8.90380      1.00  2.268544   .424239
   8.90368   8.90368      1.00  2.263114   .422329
   8.90356   8.90356      1.00  2.265774   .424809
   8.90344   8.90344      1.00  2.268144   .425669
   8.90333   8.90333      1.00  2.268394   .427589
   8.90321   8.90321      1.00  2.267944   .428289
   8.90310   8.90310      1.00  2.268584   .430189
   8.90298   8.90298      1.00  2.267364   .432369
   8.90286   8.90286      1.00  2.268534   .431649
   8.90276   8.90276      1.00  2.265904   .432049
   8.90264   8.90264      1.00  2.266164   .432999
   8.90252   8.90252      1.00  2.266544   .433619
   8.90242   8.90242      1.00  2.268364   .433729
   8.90230   8.90230      1.00  2.268924   .436569
   8.90218   8.90218      1.00  2.267574   .432219
   8.90207   8.90207      1.00  2.251894   .430109
   8.90197   8.90197      1.00  2.264914   .432489
   8.90186   8.90186      1.00  2.269954   .434219
   8.90175   8.90175      1.00  2.267584   .432479
   8.90164   8.90164      1.00  2.269414   .434679
   8.90153   8.90153      1.00  2.265974   .434829
   8.90142   8.90142      1.00  2.266894   .435679
   8.90130   8.90130      1.00  2.266184   .434909
   8.90119   8.90119      1.00  2.266934   .434879
   8.90108   8.90108      1.00  2.268714   .435509
   8.90097   8.90097      1.00  2.267834   .436469
   8.90085   8.90085      1.00  2.267254   .434149
   8.90073   8.90073      1.00  2.264844   .435589
   8.90062   8.90062      1.00  2.250374   .432189
   8.90050   8.90050      1.00  2.263624   .434659
   8.90038   8.90038      1.00  2.266954   .437709
   8.90026   8.90026      1.00  2.265424   .436809
   8.90015   8.90015      1.00  2.265644   .436019
   8.90004   8.90004      1.00  2.264744   .438709
   8.89991   8.89991      1.00  2.268624   .437489
   8.89979   8.89979      1.00  2.265024   .440689
   8.89968   8.89968      1.00  2.267224   .439819
   8.89956   8.89956      1.00  2.266954   .441299
   8.89945   8.89945      1.00  2.267044   .438979
   8.89933   8.89933      1.00  2.264324   .439069
   8.89923   8.89923      1.00  2.266994   .438039
   8.89911   8.89911      1.00  2.264124   .438279
   8.89900   8.89900      1.00  2.253494   .438079
   8.89888   8.89888      1.00  2.267284   .439659
   8.89877   8.89877      1.00  2.265734   .439169
   8.89866   8.89866      1.00  2.267344   .442279
   8.89855   8.89855      1.00  2.265704   .442169
   8.89844   8.89844      1.00  2.264214   .440949
   8.89834   8.89834      1.00  2.265244   .441909
   8.89823   8.89823      1.00  2.263764   .441229
   8.89811   8.89811      1.00  2.263574   .440309
   8.89800   8.89800      1.00  2.265684   .440659
   8.89790   8.89790      1.00  2.264514   .443469
   8.89778   8.89778      1.00  2.265454   .443769
   8.89767   8.89767      1.00  2.264544   .443129
   8.89756   8.89756      1.00  2.249474   .439349
   8.89745   8.89745      1.00  2.262644   .441909
   8.89734   8.89734      1.00  2.267084   .444149
   8.89723   8.89723      1.00  2.264604   .441769
   8.89712   8.89712      1.00  2.265594   .442259
   8.89702   8.89702      1.00  2.262564   .442759
   8.89691   8.89691      1.00  2.266324   .445059
   8.89680   8.89680      1.00  2.263884   .444459
   8.89669   8.89669      1.00  2.264984   .445619
   8.89659   8.89659      1.00  2.263544   .444519
   8.89648   8.89648      1.00  2.264154   .442139
   8.89637   8.89637      1.00  2.265014   .442069
   8.89626   8.89626      1.00  2.263164   .441459
   8.89616   8.89616      1.00  2.264484   .440539
   8.89606   8.89606      1.00  2.249534   .438859
   8.89596   8.89596      1.00  2.260254   .441319
   8.89585   8.89585      1.00  2.265914   .443879
   8.89575   8.89575      1.00  2.262864   .442249
   8.89565   8.89565      1.00  2.265274   .444529
   8.89554   8.89554      1.00  2.264864   .444129
   8.89544   8.89544      1.00  2.263644   .443919
   8.89535   8.89535      1.00  2.262914   .443069
   8.89524   8.89524      1.00  2.262404   .441499
   8.89513   8.89513      1.00  2.263014   .442129
   8.89503   8.89503      1.00  2.263014   .442269
   8.89493   8.89493      1.00  2.264474   .442489
   8.89483   8.89483      1.00  2.261724   .443519
   8.89471   8.89471      1.00  2.262844   .444819
   8.89461   8.89461      1.00  2.247784   .442169
   8.89450   8.89450      1.00  2.261054   .442379
   8.89438   8.89438      1.00  2.263024   .443879
   8.89427   8.89427      1.00  2.262884   .441019
   8.89416   8.89416      1.00  2.260174   .441659
   8.89405   8.89405      1.00  2.262044   .439699
   8.89394   8.89394      1.00  2.260624   .442219
   8.89382   8.89382      1.00  2.261784   .443979
   8.89371   8.89371      1.00  2.264814   .442939
   8.89360   8.89360      1.00  2.262684   .439789
   8.89348   8.89348      1.00  2.259074   .441339
   8.89336   8.89336      1.00  2.263114   .445169
   8.89324   8.89324      1.00  2.259724   .443249
   8.89313   8.89313      1.00  2.262674   .445079
   8.89302   8.89302      1.00  2.262864   .446559
   8.89290   8.89290      1.00  2.246284   .441139
   8.89278   8.89278      1.00  2.260104   .445419
   8.89268   8.89268      1.00  2.261254   .443049
   8.89256   8.89256      1.00  2.259634   .441559
   8.89245   8.89245      1.00  2.262334   .443109
   8.89234   8.89234      1.00  2.260474   .444819
   8.89223   8.89223      1.00  2.259144   .445369
   8.89211   8.89211      1.00  2.261694   .443729
   8.89199   8.89199      1.00  2.257534   .442999
   8.89189   8.89189      1.00  2.258724   .443229
   8.89179   8.89179      1.00  2.261734   .444269
   8.89168   8.89168      1.00  2.260664   .445889
   8.89156   8.89156      1.00  2.260404   .445499
   8.89145   8.89145      1.00  2.257764   .445889
   8.89135   8.89135      1.00  2.252164   .443779
   8.89123   8.89123      1.00  2.260414   .443629
   8.89111   8.89111      1.00  2.260754   .445399
   8.89100   8.89100      1.00  2.258644   .444129
   8.89089   8.89089      1.00  2.260494   .444759
   8.89078   8.89078      1.00  2.259354   .445669
   8.89066   8.89066      1.00  2.257714   .446579
   8.89054   8.89054      1.00  2.258824   .446459
   8.89043   8.89043      1.00  2.256644   .445459
   8.89032   8.89032      1.00  2.259464   .445769
   8.89019   8.89019      1.00  2.258064   .444829
   8.89007   8.89007      1.00  2.257734   .444949
   8.88996   8.88996      1.00  2.256914   .445879
   8.88984   8.88984      1.00  2.245214   .445979
   8.88972   8.88972      1.00  2.258594   .447669
   8.88960   8.88960      1.00  2.258724   .448439
   8.88949   8.88949      1.00  2.259644   .452309
   8.88938   8.88938      1.00  2.258224   .453499
   8.88926   8.88926      1.00  2.259744   .453249
   8.88915   8.88915      1.00  2.258274   .451309
   8.88904   8.88904      1.00  2.257394   .453109
   8.88892   8.88892      1.00  2.258814   .450899
   8.88881   8.88881      1.00  2.257954   .452159
   8.88870   8.88870      1.00  2.259224   .454899
   8.88860   8.88860      1.00  2.257674   .452189
   8.88848   8.88848      1.00  2.259174   .449809
   8.88837   8.88837      1.00  2.241544   .448309
   8.88826   8.88826      1.00  2.255234   .449619
   8.88815   8.88815      1.00  2.259364   .452389
   8.88804   8.88804      1.00  2.258464   .453889
   8.88793   8.88793      1.00  2.260344   .452429
   8.88782   8.88782      1.00  2.257454   .450399
   8.88771   8.88771      1.00  2.257844   .450729
   8.88760   8.88760      1.00  2.258364   .454399
   8.88749   8.88749      1.00  2.257694   .457649
   8.88738   8.88738      1.00  2.257304   .454619
   8.88727   8.88727      1.00  2.258704   .457309
   8.88716   8.88716      1.00  2.257194   .456249
   8.88705   8.88705      1.00  2.259874   .457349
   8.88694   8.88694      1.00  2.256334   .457829
   8.88684   8.88684      1.00  2.246294   .458329
   8.88673   8.88673      1.00  2.259794   .459959
   8.88661   8.88661      1.00  2.258064   .459529
   8.88651   8.88651      1.00  2.257934   .458839
   8.88641   8.88641      1.00  2.258674   .457299
   8.88631   8.88631      1.00  2.258364   .457239
   8.88620   8.88620      1.00  2.258894   .455929
   8.88610   8.88610      1.00  2.256064   .454179
   8.88600   8.88600      1.00  2.255844   .451329
   8.88589   8.88589      1.00  2.255514   .450659
   8.88579   8.88579      1.00  2.256454   .452509
   8.88568   8.88568      1.00  2.254674   .450899
   8.88558   8.88558      1.00  2.251534   .450149
   8.88548   8.88548      1.00  2.252224   .450829
   8.88537   8.88537      1.00  2.255324   .450979
   8.88527   8.88527      1.00  2.259514   .451899
   8.88517   8.88517      1.00  2.256324   .451249
   8.88507   8.88507      1.00  2.257324   .451609
   8.88496   8.88496      1.00  2.255054   .453959
   8.88485   8.88485      1.00  2.254824   .454099
   8.88475   8.88475      1.00  2.255374   .456599
   8.88464   8.88464      1.00  2.255454   .455379
   8.88453   8.88453      1.00  2.255084   .455379
   8.88443   8.88443      1.00  2.255034   .457139
   8.88432   8.88432      1.00  2.256494   .456929
   8.88421   8.88421      1.00  2.256034   .453619
   8.88409   8.88409      1.00  2.241294   .451399
   8.88398   8.88398      1.00  2.254554   .454129
   8.88388   8.88388      1.00  2.256124   .453679
   8.88376   8.88376      1.00  2.256714   .452669
   8.88364   8.88364      1.00  2.252174   .453209
   8.88352   8.88352      1.00  2.256634   .453399
   8.88341   8.88341      1.00  2.256294   .453499
   8.88329   8.88329      1.00  2.256664   .452279
   8.88317   8.88317      1.00  2.254764   .451379
   8.88306   8.88306      1.00  2.254764   .449599
   8.88295   8.88295      1.00  2.255624   .449729
   8.88283   8.88283      1.00  2.256484   .452179
   8.88272   8.88272      1.00  2.256634   .451659
   8.88260   8.88260      1.00  2.239824   .448059
   8.88250   8.88250      1.00  2.253124   .451039
   8.88239   8.88239      1.00  2.256404   .450449
   8.88227   8.88227      1.00  2.252004   .450529
   8.88216   8.88216      1.00  2.255454   .451929
   8.88206   8.88206      1.00  2.254954   .450089
   8.88195   8.88195      1.00  2.253924   .449099
   8.88184   8.88184      1.00  2.257064   .450129
   8.88173   8.88173      1.00  2.253614   .448689
   8.88163   8.88163      1.00  2.250374   .448779
   8.88152   8.88152      1.00  2.255094   .448719
   8.88140   8.88140      1.00  2.249304   .447059
   8.88129   8.88129      1.00  2.256824   .448839
   8.88118   8.88118      1.00  2.254414   .446449
   8.88107   8.88107      1.00  2.240344   .444289
   8.88095   8.88095      1.00  2.255634   .448169
   8.88084   8.88084      1.00  2.252334   .450569
   8.88073   8.88073      1.00  2.258524   .452759
   8.88062   8.88062      1.00  2.254234   .450289
   8.88050   8.88050      1.00  2.254714   .449519
   8.88037   8.88037      1.00  2.250974   .448479
   8.88026   8.88026      1.00  2.254864   .447689
   8.88015   8.88015      1.00  2.255174   .445059
   8.88002   8.88002      1.00  2.253544   .444689
   8.87991   8.87991      1.00  2.255024   .444039
   8.87980   8.87980      1.00  2.253164   .443309
   8.87968   8.87968      1.00  2.255734   .443919
   8.87956   8.87956      1.00  2.252704   .446439
   8.87944   8.87944      1.00  2.241014   .440679
   8.87934   8.87934      1.00  2.254564   .444169
   8.87922   8.87922      1.00  2.252334   .445179
   8.87910   8.87910      1.00  2.253864   .443299
   8.87899   8.87899      1.00  2.253624   .444939
   8.87889   8.87889      1.00  2.256184   .445079
   8.87877   8.87877      1.00  2.252664   .441759
   8.87866   8.87866      1.00  2.255144   .442559
   8.87855   8.87855      1.00  2.253694   .442219
   8.87845   8.87845      1.00  2.255044   .442629
   8.87833   8.87833      1.00  2.254414   .442899
   8.87821   8.87821      1.00  2.253594   .443389
   8.87811   8.87811      1.00  2.253284   .443479
   8.87800   8.87800      1.00  2.252914   .443139
   8.87789   8.87789      1.00  2.240454   .439059
   8.87777   8.87777      1.00  2.251364   .441629
   8.87766   8.87766      1.00  2.254024   .442339
   8.87756   8.87756      1.00  2.253374   .442009
   8.87745   8.87745      1.00  2.254494   .440899
   8.87733   8.87733      1.00  2.250204   .441859
   8.87723   8.87723      1.00  2.253014   .443819
   8.87712   8.87712      1.00  2.253624   .442459
   8.87701   8.87701      1.00  2.254384   .440029
   8.87690   8.87690      1.00  2.251324   .444729
   8.87679   8.87679      1.00  2.252324   .442329
   8.87668   8.87668      1.00  2.251244   .442589
   8.87658   8.87658      1.00  2.254184   .443809
   8.87647   8.87647      1.00  2.243164   .439059
   8.87636   8.87636      1.00  2.251164   .441119
   8.87626   8.87626      1.00  2.252644   .441319
   8.87616   8.87616      1.00  2.252204   .439899
   8.87605   8.87605      1.00  2.255574   .440399
   8.87595   8.87595      1.00  2.252634   .443289
   8.87585   8.87585      1.00  2.253014   .440829
   8.87574   8.87574      1.00  2.252274   .442349
   8.87564   8.87564      1.00  2.251484   .440669
   8.87554   8.87554      1.00  2.249844   .441169
   8.87544   8.87544      1.00  2.250304   .441689
   8.87533   8.87533      1.00  2.249974   .440999
   8.87523   8.87523      1.00  2.251274   .438949
   8.87512   8.87512      1.00  2.250524   .442079
   8.87502   8.87502      1.00  2.235904   .440509
   8.87492   8.87492      1.00  2.251504   .442119
   8.87481   8.87481      1.00  2.252104   .443659
   8.87470   8.87470      1.00  2.252064   .443159
   8.87459   8.87459      1.00  2.253804   .444359
   8.87448   8.87448      1.00  2.252344   .444569
   8.87437   8.87437      1.00  2.251644   .444589
   8.87426   8.87426      1.00  2.249784   .443679
   8.87415   8.87415      1.00  2.249184   .440929
   8.87404   8.87404      1.00  2.249894   .442299
   8.87392   8.87392      1.00  2.249254   .442489
   8.87382   8.87382      1.00  2.251564   .444799
   8.87370   8.87370      1.00  2.247464   .447679
   8.87357   8.87357      1.00  2.236144   .443959
   8.87345   8.87345      1.00  2.246554   .447269
   8.87334   8.87334      1.00  2.249684   .444089
   8.87323   8.87323      1.00  2.250164   .447329
   8.87311   8.87311      1.00  2.250564   .444179
   8.87299   8.87299      1.00  2.247874   .444819
   8.87288   8.87288      1.00  2.250144   .443029
   8.87277   8.87277      1.00  2.248884   .443679
   8.87266   8.87266      1.00  2.250624   .445319
   8.87254   8.87254      1.00  2.246534   .446179
   8.87243   8.87243      1.00  2.245124   .443799
   8.87232   8.87232      1.00  2.250184   .447919
   8.87220   8.87220      1.00  2.247234   .445239
   8.87209   8.87209      1.00  2.249584   .447439
   8.87199   8.87199      1.00  2.240414   .444809
   8.87188   8.87188      1.00  2.246434   .447559
   8.87177   8.87177      1.00  2.250164   .448979
   8.87165   8.87165      1.00  2.248124   .447869
   8.87154   8.87154      1.00  2.246414   .448469
   8.87143   8.87143      1.00  2.248424   .448489
   8.87132   8.87132      1.00  2.247744   .450659
   8.87120   8.87120      1.00  2.247444   .450459
   8.87109   8.87109      1.00  2.245514   .450809
   8.87099   8.87099      1.00  2.248034   .450129
   8.87087   8.87087      1.00  2.248994   .450779
   8.87075   8.87075      1.00  2.249714   .450319
   8.87064   8.87064      1.00  2.249024   .450619
   8.87053   8.87053      1.00  2.250004   .451179
   8.87040   8.87040      1.00  2.233484   .447019
   8.87028   8.87028      1.00  2.244994   .449699
   8.87017   8.87017      1.00  2.250454   .451349
   8.87005   8.87005      1.00  2.245304   .451119
   8.86993   8.86993      1.00  2.247514   .453459
   8.86981   8.86981      1.00  2.247374   .451989
   8.86969   8.86969      1.00  2.247244   .453699
   8.86958   8.86958      1.00  2.248544   .454259
   8.86947   8.86947      1.00  2.246324   .452769
   8.86934   8.86934      1.00  2.248894   .453189
   8.86923   8.86923      1.00  2.245614   .453199
   8.86912   8.86912      1.00  2.246604   .453499
   8.86901   8.86901      1.00  2.249114   .456139
   8.86890   8.86890      1.00  2.247214   .454069
   8.86879   8.86879      1.00  2.248624   .454239
   8.86869   8.86869      1.00  2.247214   .454409
   8.86857   8.86857      1.00  2.235594   .451929
   8.86845   8.86845      1.00  2.247644   .456709
   8.86835   8.86835      1.00  2.250414   .456699
   8.86824   8.86824      1.00  2.250144   .457599
   8.86813   8.86813      1.00  2.248154   .456409
   8.86801   8.86801      1.00  2.248234   .457739
   8.86790   8.86790      1.00  2.249104   .458669
   8.86779   8.86779      1.00  2.247254   .457329
   8.86768   8.86768      1.00  2.247144   .457529
   8.86757   8.86757      1.00  2.248614   .459639
   8.86746   8.86746      1.00  2.248724   .458929
   8.86736   8.86736      1.00  2.248874   .459849
   8.86724   8.86724      1.00  2.247134   .459739
   8.86713   8.86713      1.00  2.233024   .457399
   8.86702   8.86702      1.00  2.245854   .460879
   8.86692   8.86692      1.00  2.248274   .461769
   8.86681   8.86681      1.00  2.245954   .459639
   8.86669   8.86669      1.00  2.246654   .460519
   8.86659   8.86659      1.00  2.248124   .463149
   8.86649   8.86649      1.00  2.245994   .464399
   8.86638   8.86638      1.00  2.249354   .463379
   8.86628   8.86628      1.00  2.248874   .463169
   8.86617   8.86617      1.00  2.247324   .465049
   8.86607   8.86607      1.00  2.250134   .467779
   8.86597   8.86597      1.00  2.245484   .467049
   8.86586   8.86586      1.00  2.249204   .467129
   8.86576   8.86576      1.00  2.246424   .467229
   8.86566   8.86566      1.00  2.247764   .467259
   8.86555   8.86555      1.00  2.231824   .465649
   8.86544   8.86544      1.00  2.244424   .468089
   8.86534   8.86534      1.00  2.245454   .469389
   8.86525   8.86525      1.00  2.243874   .471109
   8.86514   8.86514      1.00  2.248514   .470439
   8.86503   8.86503      1.00  2.246874   .468709
   8.86492   8.86492      1.00  2.247374   .469159
   8.86482   8.86482      1.00  2.243894   .468049
   8.86471   8.86471      1.00  2.244154   .470369
   8.86460   8.86460      1.00  2.245874   .471959
   8.86450   8.86450      1.00  2.246664   .470139
   8.86439   8.86439      1.00  2.245434   .471279
   8.86428   8.86428      1.00  2.248094   .472979
   8.86417   8.86417      1.00  2.245584   .470349
   8.86406   8.86406      1.00  2.232204   .468409
   8.86395   8.86395      1.00  2.247484   .471209
   8.86383   8.86383      1.00  2.244974   .469979
   8.86371   8.86371      1.00  2.246424   .469359
   8.86359   8.86359      1.00  2.245384   .469939
   8.86348   8.86348      1.00  2.247424   .470999
   8.86336   8.86336      1.00  2.243554   .467839
   8.86324   8.86324      1.00  2.247924   .470539
   8.86313   8.86313      1.00  2.244764   .470839
   8.86302   8.86302      1.00  2.244414   .473189
   8.86290   8.86290      1.00  2.245224   .475919
   8.86278   8.86278      1.00  2.240784   .472649
   8.86267   8.86267      1.00  2.245164   .471999
   8.86256   8.86256      1.00  2.245784   .472889
   8.86244   8.86244      1.00  2.231154   .470409
   8.86233   8.86233      1.00  2.244014   .474839
   8.86222   8.86222      1.00  2.243154   .471729
   8.86211   8.86211      1.00  2.245704   .473489
   8.86200   8.86200      1.00  2.245024   .474119
   8.86188   8.86188      1.00  2.248414   .474579
   8.86178   8.86178      1.00  2.245614   .477029
   8.86167   8.86167      1.00  2.247684   .476209
   8.86156   8.86156      1.00  2.243614   .474739
   8.86145   8.86145      1.00  2.241574   .472879
   8.86133   8.86133      1.00  2.246274   .475839
   8.86123   8.86123      1.00  2.242594   .476219
   8.86111   8.86111      1.00  2.246124   .479259
   8.86099   8.86099      1.00  2.243224   .477929
   8.86088   8.86088      1.00  2.227084   .473549
   8.86077   8.86077      1.00  2.244114   .478809
   8.86065   8.86065      1.00  2.244054   .478039
   8.86054   8.86054      1.00  2.243584   .477139
   8.86042   8.86042      1.00  2.244324   .476719
   8.86030   8.86030      1.00  2.245004   .478339
   8.86018   8.86018      1.00  2.244574   .477869
   8.86006   8.86006      1.00  2.244604   .479989
   8.85995   8.85995      1.00  2.242434   .479119
   8.85983   8.85983      1.00  2.242234   .478079
   8.85972   8.85972      1.00  2.241964   .478039
   8.85959   8.85959      1.00  2.242244   .481579
   8.85948   8.85948      1.00  2.242234   .480579
   8.85938   8.85938      1.00  2.242474   .480949
   8.85926   8.85926      1.00  2.243024   .480849
   8.85914   8.85914      1.00  2.227374   .476499
   8.85903   8.85903      1.00  2.242804   .479499
   8.85892   8.85892      1.00  2.243144   .478729
   8.85881   8.85881      1.00  2.242374   .479459
   8.85869   8.85869      1.00  2.243324   .480969
   8.85859   8.85859      1.00  2.242034   .481519
   8.85848   8.85848      1.00  2.242534   .481979
   8.85836   8.85836      1.00  2.240374   .482169
   8.85825   8.85825      1.00  2.239724   .482589
   8.85815   8.85815      1.00  2.240644   .481759
   8.85804   8.85804      1.00  2.240964   .487349
   8.85792   8.85792      1.00  2.242184   .483399
   8.85780   8.85780      1.00  2.241744   .485619
   8.85770   8.85770      1.00  2.227364   .482149
   8.85759   8.85759      1.00  2.240474   .484539
   8.85748   8.85748      1.00  2.241474   .483629
   8.85737   8.85737      1.00  2.238124   .483949
   8.85727   8.85727      1.00  2.243094   .483239
   8.85716   8.85716      1.00  2.239654   .484599
   8.85705   8.85705      1.00  2.240394   .482829
   8.85693   8.85693      1.00  2.239934   .482149
   8.85682   8.85682      1.00  2.239104   .484089
   8.85672   8.85672      1.00  2.237894   .483439
   8.85661   8.85661      1.00  2.240064   .482809
   8.85650   8.85650      1.00  2.241784   .484529
   8.85640   8.85640      1.00  2.235564   .484779
   8.85630   8.85630      1.00  2.225484   .481709
   8.85620   8.85620      1.00  2.234894   .481989
   8.85609   8.85609      1.00  2.239524   .482609
   8.85598   8.85598      1.00  2.238504   .483329
   8.85589   8.85589      1.00  2.238614   .485799
   8.85578   8.85578      1.00  2.241084   .483529
   8.85568   8.85568      1.00  2.238984   .483019
   8.85558   8.85558      1.00  2.237774   .482679
   8.85547   8.85547      1.00  2.237714   .485039
   8.85537   8.85537      1.00  2.236094   .485449
   8.85527   8.85527      1.00  2.236704   .484859
   8.85517   8.85517      1.00  2.236774   .485319
   8.85507   8.85507      1.00  2.235194   .483739
   8.85496   8.85496      1.00  2.232884   .482609
   8.85485   8.85485      1.00  2.221544   .481429
   8.85474   8.85474      1.00  2.237174   .485919
   8.85463   8.85463      1.00  2.236194   .487079
   8.85453   8.85453      1.00  2.238574   .487399
   8.85442   8.85442      1.00  2.235024   .483979
   8.85431   8.85431      1.00  2.235514   .485419
   8.85420   8.85420      1.00  2.234944   .485109
   8.85409   8.85409      1.00  2.234174   .483089
   8.85397   8.85397      1.00  2.236524   .485329
   8.85386   8.85386      1.00  2.232204   .484849
   8.85374   8.85374      1.00  2.235784   .483499
   8.85363   8.85363      1.00  2.235614   .485329
   8.85351   8.85351      1.00  2.234094   .451959
   8.85339   8.85339      1.00  2.228754   .464839
   8.85328   8.85328      1.00  2.233704   .430429
   8.85317   8.85317      1.00  2.233674   .486949
   8.85304   8.85304      1.00  2.233774   .484319
   8.85293   8.85293      1.00  2.234514   .484989
   8.85282   8.85282      1.00  2.231764   .483769
   8.85271   8.85271      1.00  2.232084   .485989
   8.85259   8.85259      1.00  2.228064   .483109
   8.85247   8.85247      1.00  2.228964   .481909
   8.85237   8.85237      1.00  2.232944   .486399
   8.85225   8.85225      1.00  2.232254   .486189
   8.85214   8.85214      1.00  2.232814   .484079
   8.85203   8.85203      1.00  2.232304   .485659
   8.85192   8.85192      1.00  2.231324   .484249
   8.85181   8.85181      1.00  2.215424   .481739
   8.85170   8.85170      1.00  2.228294   .483819
   8.85159   8.85159      1.00  2.230514   .483999
   8.85148   8.85148      1.00  2.230744   .485109
   8.85137   8.85137      1.00  2.231704   .483359
   8.85125   8.85125      1.00  2.230084   .483709
   8.85114   8.85114      1.00  2.229914   .483809
   8.85103   8.85103      1.00  2.230914   .483579
   8.85092   8.85092      1.00  2.233744   .485729
   8.85080   8.85080      1.00  2.229824   .485499
   8.85069   8.85069      1.00  2.229894   .485199
   8.85057   8.85057      1.00  2.228274   .487049
   8.85045   8.85045      1.00  2.229104   .485499
   8.85033   8.85033      1.00  2.226594   .486329
   8.85021   8.85021      1.00  2.212064   .479679
   8.85009   8.85009      1.00  2.229154   .484289
   8.84998   8.84998      1.00  2.228204   .482639
   8.84986   8.84986      1.00  2.229514   .481729
   8.84974   8.84974      1.00  2.234544   .483519
   8.84963   8.84963      1.00  2.231564   .482359
   8.84952   8.84952      1.00  2.230294   .479399
   8.84940   8.84940      1.00  2.227104   .481189
   8.84928   8.84928      1.00  2.230144   .482479
   8.84917   8.84917      1.00  2.228284   .482309
   8.84906   8.84906      1.00  2.228424   .481089
   8.84894   8.84894      1.00  2.229834   .483429
   8.84883   8.84883      1.00  2.229764   .483339
   8.84872   8.84872      1.00  2.229864   .482099
   8.84862   8.84862      1.00  2.213584   .478559
   8.84850   8.84850      1.00  2.229364   .484679
   8.84839   8.84839      1.00  2.229684   .486199
   8.84828   8.84828      1.00  2.230324   .486079
   8.84817   8.84817      1.00  2.228484   .484399
   8.84806   8.84806      1.00  2.225134   .484039
   8.84795   8.84795      1.00  2.226954   .481889
   8.84784   8.84784      1.00  2.229374   .484669
   8.84773   8.84773      1.00  2.228554   .481479
   8.84761   8.84761      1.00  2.227544   .483819
   8.84750   8.84750      1.00  2.227434   .480599
   8.84739   8.84739      1.00  2.229794   .480359
   8.84728   8.84728      1.00  2.229844   .478839
   8.84717   8.84717      1.00  2.227154   .479579
   8.84706   8.84706      1.00  2.211514   .478919
   8.84696   8.84696      1.00  2.226944   .480849
   8.84685   8.84685      1.00  2.227494   .481199
   8.84673   8.84673      1.00  2.225644   .481719
   8.84663   8.84663      1.00  2.227174   .483139
   8.84652   8.84652      1.00  2.227434   .482149
   8.84642   8.84642      1.00  2.226614   .480869
   8.84631   8.84631      1.00  2.230004   .481339
   8.84621   8.84621      1.00  2.226544   .480399
   8.84611   8.84611      1.00  2.228124   .481089
   8.84600   8.84600      1.00  2.225114   .483219
   8.84590   8.84590      1.00  2.226244   .480009
   8.84579   8.84579      1.00  2.229164   .480899
   8.84569   8.84569      1.00  2.226494   .477719
   8.84559   8.84559      1.00  2.226244   .463289
   8.84548   8.84548      1.00  2.211954   .477729
   8.84538   8.84538      1.00  2.227894   .480539
   8.84528   8.84528      1.00  2.229764   .482779
   8.84518   8.84518      1.00  2.229654   .454399
   8.84507   8.84507      1.00  2.228414   .197619
   8.84497   8.84497      1.00  2.225664   .115379
   8.84486   8.84486      1.00  2.228674   .469039
   8.84476   8.84476      1.00  2.227394   .480309
   8.84465   8.84465      1.00  2.224844   .478829
   8.84453   8.84453      1.00  2.226184   .480329
   8.84443   8.84443      1.00  2.228074   .481699
   8.84432   8.84432      1.00  2.228434   .483229
   8.84421   8.84421      1.00  2.226614   .481969
   8.84409   8.84409      1.00  2.227244   .481959
   8.84398   8.84398      1.00  2.212864   .478239
   8.84387   8.84387      1.00  2.228004   .483209
   8.84376   8.84376      1.00  2.225764   .479789
   8.84363   8.84363      1.00  2.229344   .483089
   8.84352   8.84352      1.00  2.226514   .484719
   8.84341   8.84341      1.00  2.226354   .482919
   8.84328   8.84328      1.00  2.228494   .483219
   8.84317   8.84317      1.00  2.226494   .483249
   8.84306   8.84306      1.00  2.229324   .483449
   8.84294   8.84294      1.00  2.226924   .482269
   8.84281   8.84281      1.00  2.227734   .483589
   8.84270   8.84270      1.00  2.227944   .483859
   8.84259   8.84259      1.00  2.228804   .483139
   8.84249   8.84249      1.00  2.221984   .483149
   8.84237   8.84237      1.00  2.218924   .483219
   8.84225   8.84225      1.00  2.226534   .485219
   8.84214   8.84214      1.00  2.226824   .486329
   8.84203   8.84203      1.00  2.228684   .486689
   8.84192   8.84192      1.00  2.228284   .486599
   8.84181   8.84181      1.00  2.227594   .485689
   8.84171   8.84171      1.00  2.225864   .486839
   8.84160   8.84160      1.00  2.226674   .488309
   8.84148   8.84148      1.00  2.228244   .485789
   8.84137   8.84137      1.00  2.226544   .486489
   8.84126   8.84126      1.00  2.227314   .486729
   8.84114   8.84114      1.00  2.225804   .489149
   8.84103   8.84103      1.00  2.224804   .485719
   8.84092   8.84092      1.00  2.215564   .487609
   8.84081   8.84081      1.00  2.229804   .489439
   8.84069   8.84069      1.00  2.227694   .489479
   8.84057   8.84057      1.00  2.224834   .488579
   8.84045   8.84045      1.00  2.227934   .490719
   8.84034   8.84034      1.00  2.225704   .489079
   8.84022   8.84022      1.00  2.226394   .491019
   8.84010   8.84010      1.00  2.224724   .490259
   8.83997   8.83997      1.00  2.224104   .490439
   8.83986   8.83986      1.00  2.223614   .487689
   8.83975   8.83975      1.00  2.225544   .486529
   8.83962   8.83962      1.00  2.223794   .490719
   8.83951   8.83951      1.00  2.225794   .487159
   8.83941   8.83941      1.00  2.226304   .489509
   8.83929   8.83929      1.00  2.212324   .485349
   8.83917   8.83917      1.00  2.230244   .490539
   8.83905   8.83905      1.00  2.227634   .491279
   8.83895   8.83895      1.00  2.228004   .491619
   8.83884   8.83884      1.00  2.224254   .490939
   8.83873   8.83873      1.00  2.226394   .493589
   8.83861   8.83861      1.00  2.226844   .492939
   8.83851   8.83851      1.00  2.226694   .492379
   8.83840   8.83840      1.00  2.225644   .493539
   8.83828   8.83828      1.00  2.227044   .494789
   8.83818   8.83818      1.00  2.229614   .496399
   8.83807   8.83807      1.00  2.227614   .494339
   8.83795   8.83795      1.00  2.227414   .494689
   8.83784   8.83784      1.00  2.209854   .489189
   8.83773   8.83773      1.00  2.226224   .492429
   8.83762   8.83762      1.00  2.226184   .494309
   8.83751   8.83751      1.00  2.226844   .494189
   8.83740   8.83740      1.00  2.225144   .493419
   8.83729   8.83729      1.00  2.226864   .494049
   8.83719   8.83719      1.00  2.228314   .490929
   8.83708   8.83708      1.00  2.227154   .495619
   8.83697   8.83697      1.00  2.230714   .496599
   8.83685   8.83685      1.00  2.230934   .499299
   8.83675   8.83675      1.00  2.227454   .497689
   8.83664   8.83664      1.00  2.228164   .499539
   8.83653   8.83653      1.00  2.228574   .499129
   8.83643   8.83643      1.00  2.227244   .498809
   8.83633   8.83633      1.00  2.227024   .497609
   8.83622   8.83622      1.00  2.213294   .495269
   8.83611   8.83611      1.00  2.226534   .499139
   8.83601   8.83601      1.00  2.227304   .502649
   8.83591   8.83591      1.00  2.227654   .501359
   8.83580   8.83580      1.00  2.228314   .502679
   8.83569   8.83569      1.00  2.228564   .501509
   8.83559   8.83559      1.00  2.226364   .497759
   8.83550   8.83550      1.00  2.226774   .497849
   8.83539   8.83539      1.00  2.224294   .499399
   8.83529   8.83529      1.00  2.225074   .498409
   8.83518   8.83518      1.00  2.228704   .502319
   8.83508   8.83508      1.00  2.225114   .498769
   8.83498   8.83498      1.00  2.226294   .500499
   8.83487   8.83487      1.00  2.226174   .500519
   8.83477   8.83477      1.00  2.212644   .496109
   8.83466   8.83466      1.00  2.229234   .501319
   8.83455   8.83455      1.00  2.227664   .498009
   8.83444   8.83444      1.00  2.226634   .497869
   8.83432   8.83432      1.00  2.225594   .499349
   8.83421   8.83421      1.00  2.223604   .499519
   8.83410   8.83410      1.00  2.225574   .501189
   8.83399   8.83399      1.00  2.226014   .501219
   8.83387   8.83387      1.00  2.227744   .505889
   8.83376   8.83376      1.00  2.222484   .502689
   8.83364   8.83364      1.00  2.224424   .502579
   8.83353   8.83353      1.00  2.224184   .507349
   8.83341   8.83341      1.00  2.222914   .504999
   8.83330   8.83330      1.00  2.227804   .502449
   8.83318   8.83318      1.00  2.207774   .498329
   8.83306   8.83306      1.00  2.225154   .502439
   8.83295   8.83295      1.00  2.225454   .503909
   8.83284   8.83284      1.00  2.222394   .502359
   8.83272   8.83272      1.00  2.224864   .504499
   8.83261   8.83261      1.00  2.222974   .503649
   8.83249   8.83249      1.00  2.224604   .504679
   8.83238   8.83238      1.00  2.224484   .505189
   8.83227   8.83227      1.00  2.224764   .505329
   8.83215   8.83215      1.00  2.224234   .507799
   8.83205   8.83205      1.00  2.222364   .506499
   8.83194   8.83194      1.00  2.222804   .504589
   8.83183   8.83183      1.00  2.220574   .504859
   8.83172   8.83172      1.00  2.207074   .501119
   8.83161   8.83161      1.00  2.220184   .503679
   8.83150   8.83150      1.00  2.225794   .507139
   8.83139   8.83139      1.00  2.221234   .507359
   8.83127   8.83127      1.00  2.221404   .505089
   8.83116   8.83116      1.00  2.223084   .507039
   8.83105   8.83105      1.00  2.221794   .506729
   8.83094   8.83094      1.00  2.225774   .509329
   8.83082   8.83082      1.00  2.222214   .508859
   8.83071   8.83071      1.00  2.221014   .509489
   8.83060   8.83060      1.00  2.220154   .510789
   8.83048   8.83048      1.00  2.221414   .513019
   8.83035   8.83035      1.00  2.220754   .510919
   8.83023   8.83023      1.00  2.222004   .510439
   8.83012   8.83012      1.00  2.205194   .502969
   8.83001   8.83001      1.00  2.222984   .510809
   8.82988   8.82988      1.00  2.221504   .510249
   8.82976   8.82976      1.00  2.221354   .511549
   8.82965   8.82965      1.00  2.222474   .510329
   8.82953   8.82953      1.00  2.218464   .506209
   8.82942   8.82942      1.00  2.222804   .506599
   8.82930   8.82930      1.00  2.218634   .506729
   8.82919   8.82919      1.00  2.221344   .507649
   8.82908   8.82908      1.00  2.217314   .508449
   8.82896   8.82896      1.00  2.220234   .509029
   8.82885   8.82885      1.00  2.223874   .513049
   8.82875   8.82875      1.00  2.221384   .511729
   8.82864   8.82864      1.00  2.214264   .506099
   8.82853   8.82853      1.00  2.217604   .510069
   8.82842   8.82842      1.00  2.221324   .513669
   8.82831   8.82831      1.00  2.223554   .510479
   8.82820   8.82820      1.00  2.221424   .510499
   8.82808   8.82808      1.00  2.218724   .509799
   8.82797   8.82797      1.00  2.219544   .509819
   8.82787   8.82787      1.00  2.219014   .509419
   8.82775   8.82775      1.00  2.219914   .510719
   8.82764   8.82764      1.00  2.220164   .511359
   8.82753   8.82753      1.00  2.218614   .511509
   8.82743   8.82743      1.00  2.221664   .512479
   8.82732   8.82732      1.00  2.219074   .513989
   8.82720   8.82720      1.00  2.217174   .511799
   8.82709   8.82709      1.00  2.207194   .507929
   8.82699   8.82699      1.00  2.216144   .509379
   8.82688   8.82688      1.00  2.218034   .508729
   8.82677   8.82677      1.00  2.217554   .511489
   8.82666   8.82666      1.00  2.220364   .516219
   8.82656   8.82656      1.00  2.221684   .514619
   8.82645   8.82645      1.00  2.223144   .514679
   8.82635   8.82635      1.00  2.221354   .514389
   8.82624   8.82624      1.00  2.221284   .514889
   8.82614   8.82614      1.00  2.216904   .515429
   8.82604   8.82604      1.00  2.218654   .514989
   8.82593   8.82593      1.00  2.215984   .513619
   8.82583   8.82583      1.00  2.219034   .514379
   8.82573   8.82573      1.00  2.216674   .514799
   8.82562   8.82562      1.00  2.205214   .514929
   8.82551   8.82551      1.00  2.219674   .514579
   8.82541   8.82541      1.00  2.217734   .512909
   8.82531   8.82531      1.00  2.219484   .512279
   8.82521   8.82521      1.00  2.219104   .513809
   8.82510   8.82510      1.00  2.217604   .512349
   8.82500   8.82500      1.00  2.219334   .512999
   8.82490   8.82490      1.00  2.215524   .511959
   8.82479   8.82479      1.00  2.216294   .510269
   8.82468   8.82468      1.00  2.217974   .513129
   8.82457   8.82457      1.00  2.216934   .512599
   8.82447   8.82447      1.00  2.217904   .516419
   8.82436   8.82436      1.00  2.216894   .515559
   8.82425   8.82425      1.00  2.219354   .516469
   8.82414   8.82414      1.00  2.219594   .515659
   8.82402   8.82402      1.00  2.206604   .513669
   8.82391   8.82391      1.00  2.215204   .516139
   8.82379   8.82379      1.00  2.216754   .518889
   8.82368   8.82368      1.00  2.215924   .516429
   8.82356   8.82356      1.00  2.214034   .514059
   8.82344   8.82344      1.00  2.218974   .514399
   8.82332   8.82332      1.00  2.215274   .513019
   8.82321   8.82321      1.00  2.214594   .513229
   8.82309   8.82309      1.00  2.217284   .515609
   8.82298   8.82298      1.00  2.215194   .510199
   8.82286   8.82286      1.00  2.215654   .511329
   8.82274   8.82274      1.00  2.219884   .513099
   8.82264   8.82264      1.00  2.215884   .511659
   8.82252   8.82252      1.00  2.204714   .509279
   8.82240   8.82240      1.00  2.212334   .511979
   8.82229   8.82229      1.00  2.211824   .508299
   8.82219   8.82219      1.00  2.216244   .509689
   8.82207   8.82207      1.00  2.213964   .512069
   8.82196   8.82196      1.00  2.216504   .513039
   8.82185   8.82185      1.00  2.217804   .513439
   8.82175   8.82175      1.00  2.214534   .513809
   8.82163   8.82163      1.00  2.218344   .515889
   8.82152   8.82152      1.00  2.214014   .514269
   8.82141   8.82141      1.00  2.214654   .516019
   8.82130   8.82130      1.00  2.209644   .512149
   8.82119   8.82119      1.00  2.212444   .515229
   8.82107   8.82107      1.00  2.213744   .515129
   8.82096   8.82096      1.00  2.214984   .513999
   8.82085   8.82085      1.00  2.200054   .510259
   8.82073   8.82073      1.00  2.211054   .514429
   8.82061   8.82061      1.00  2.215964   .514029
   8.82049   8.82049      1.00  2.215404   .518449
   8.82038   8.82038      1.00  2.215594   .515199
   8.82026   8.82026      1.00  2.214664   .515819
   8.82013   8.82013      1.00  2.213774   .513879
   8.82002   8.82002      1.00  2.213524   .511569
   8.81990   8.81990      1.00  2.210414   .512469
   8.81979   8.81979      1.00  2.212664   .511839
   8.81967   8.81967      1.00  2.214104   .512919
   8.81955   8.81955      1.00  2.214824   .512619
   8.81944   8.81944      1.00  2.214274   .512749
   8.81933   8.81933      1.00  2.195204   .507759
   8.81920   8.81920      1.00  2.213044   .512189
   8.81909   8.81909      1.00  2.212744   .514299
   8.81899   8.81899      1.00  2.211674   .511749
   8.81888   8.81888      1.00  2.210834   .509629
   8.81876   8.81876      1.00  2.209514   .510739
   8.81865   8.81865      1.00  2.211624   .512609
   8.81854   8.81854      1.00  2.209744   .513339
   8.81843   8.81843      1.00  2.211564   .517759
   8.81831   8.81831      1.00  2.211974   .517029
   8.81820   8.81820      1.00  2.215884   .516949
   8.81810   8.81810      1.00  2.212434   .516599
   8.81799   8.81799      1.00  2.212124   .513239
   8.81787   8.81787      1.00  2.211154   .514009
   8.81776   8.81776      1.00  2.202484   .508899
   8.81765   8.81765      1.00  2.211874   .512079
   8.81754   8.81754      1.00  2.204924   .509449
   8.81743   8.81743      1.00  2.213054   .511299
   8.81737   8.81737      1.00  2.213404   .509709
