# Supplementary material for: Direct Observation of Palladium Leaching from Pd/C by a Simple Method: X-ray Absorption Spectroscopy of Heterogeneous Mixtures
Source: ACS Omega. 2023 Jun 7;8(24):21787–92. doi: 10.1021/acsomega.3c01343 (PMC10286095; doi:10.1021/acsomega.3c01343)
Supplement: Supplementary file 2 — ao3c01343_si_002.zip [file ao3c01343_si_002.zip › Figure 9/HCl_Intermittent01N_10.qd]

  9809     KEK-PF   NW10A
 K_AirOx_40C_01N 20.12.12 2:42: - 20.12.12 2:42: Serial#KEKPF-NW10A_047700
 15_RK_AirOx_40C_01N                                                             
 Ring :   6.5 GeV    50.0 mA -   50.0 mA
 Mono :   Si(311)       D=  1.63747 A    Initial angle=  9.00032 deg
 NW10A     Transmission( 2)   Repetition= 10     Points= 1654
 Param file : QXAFS(SYNC)     angle axis (*)     Block =    1

 Block      Init-Ang  Final-Ang     Step/deg     Time/s       Num
     1        9.00032   8.81736          ***       1.00      1654
 Ortec(-1)     NDCH = 3
  Angle(c)  Angle(o)    time/s         2         3
      Mode         0         0         1         2
    Offset         0         0    .00492    .00311
   9.00032   9.00032      1.00  2.316444  2.785669
   9.00024   9.00024      1.00  2.317314  2.787049
   9.00013   9.00013      1.00  2.314514  2.782569
   9.00002   9.00002      1.00  2.314024  2.780089
   8.99990   8.99990      1.00  2.309634  2.779919
   8.99979   8.99979      1.00  2.312094  2.781799
   8.99968   8.99968      1.00  2.310654  2.778349
   8.99956   8.99956      1.00  2.314354  2.780689
   8.99944   8.99944      1.00  2.312064  2.781039
   8.99933   8.99933      1.00  2.310074  2.781819
   8.99922   8.99922      1.00  2.309534  2.780579
   8.99912   8.99912      1.00  2.306844  2.775529
   8.99900   8.99900      1.00  2.297024  2.763049
   8.99889   8.99889      1.00  2.304504  2.770459
   8.99879   8.99879      1.00  2.309734  2.780159
   8.99868   8.99868      1.00  2.305334  2.774059
   8.99858   8.99858      1.00  2.305624  2.775609
   8.99846   8.99846      1.00  2.305664  2.773449
   8.99836   8.99836      1.00  2.307684  2.775599
   8.99824   8.99824      1.00  2.312794  2.784529
   8.99813   8.99813      1.00  2.308034  2.779429
   8.99802   8.99802      1.00  2.305714  2.779009
   8.99792   8.99792      1.00  2.301794  2.778649
   8.99781   8.99781      1.00  2.299994  2.775619
   8.99770   8.99770      1.00  2.300774  2.776909
   8.99759   8.99759      1.00  2.304244  2.777659
   8.99749   8.99749      1.00  2.299224  2.771849
   8.99738   8.99738      1.00  2.303224  2.775989
   8.99726   8.99726      1.00  2.303554  2.775759
   8.99716   8.99716      1.00  2.299604  2.773019
   8.99706   8.99706      1.00  2.303944  2.777909
   8.99695   8.99695      1.00  2.309794  2.789649
   8.99684   8.99684      1.00  2.303834  2.778159
   8.99673   8.99673      1.00  2.300374  2.781529
   8.99663   8.99663      1.00  2.301304  2.778249
   8.99653   8.99653      1.00  2.293424  2.768929
   8.99642   8.99642      1.00  2.299874  2.776209
   8.99631   8.99631      1.00  2.302294  2.779899
   8.99621   8.99621      1.00  2.303744  2.780689
   8.99611   8.99611      1.00  2.305804  2.786379
   8.99600   8.99600      1.00  2.301924  2.786239
   8.99590   8.99590      1.00  2.287204  2.766139
   8.99580   8.99580      1.00  2.297304  2.773809
   8.99570   8.99570      1.00  2.299124  2.779069
   8.99560   8.99560      1.00  2.300364  2.782029
   8.99550   8.99550      1.00  2.297794  2.780389
   8.99540   8.99540      1.00  2.296864  2.775569
   8.99529   8.99529      1.00  2.296684  2.780379
   8.99518   8.99518      1.00  2.299144  2.780449
   8.99508   8.99508      1.00  2.301234  2.782459
   8.99499   8.99499      1.00  2.302494  2.782449
   8.99489   8.99489      1.00  2.299144  2.780759
   8.99478   8.99478      1.00  2.295034  2.772789
   8.99467   8.99467      1.00  2.296534  2.779839
   8.99457   8.99457      1.00  2.296374  2.775089
   8.99446   8.99446      1.00  2.280904  2.756339
   8.99434   8.99434      1.00  2.294774  2.775709
   8.99423   8.99423      1.00  2.299754  2.780829
   8.99412   8.99412      1.00  2.292644  2.775359
   8.99401   8.99401      1.00  2.297094  2.774379
   8.99389   8.99389      1.00  2.298624  2.779469
   8.99377   8.99377      1.00  2.299624  2.781709
   8.99366   8.99366      1.00  2.300914  2.784019
   8.99356   8.99356      1.00  2.298704  2.783469
   8.99344   8.99344      1.00  2.289344  2.773899
   8.99333   8.99333      1.00  2.289424  2.772939
   8.99322   8.99322      1.00  2.292094  2.779479
   8.99310   8.99310      1.00  2.291814  2.774479
   8.99299   8.99299      1.00  2.293934  2.779269
   8.99287   8.99287      1.00  2.288934  2.773709
   8.99276   8.99276      1.00  2.298904  2.784309
   8.99265   8.99265      1.00  2.291174  2.776919
   8.99253   8.99253      1.00  2.295494  2.782729
   8.99242   8.99242      1.00  2.295044  2.781569
   8.99232   8.99232      1.00  2.294224  2.781499
   8.99221   8.99221      1.00  2.299414  2.791729
   8.99209   8.99209      1.00  2.289894  2.781589
   8.99198   8.99198      1.00  2.287994  2.782489
   8.99188   8.99188      1.00  2.290514  2.777459
   8.99177   8.99177      1.00  2.291034  2.778169
   8.99165   8.99165      1.00  2.293064  2.780939
   8.99155   8.99155      1.00  2.297474  2.789649
   8.99144   8.99144      1.00  2.280094  2.766469
   8.99133   8.99133      1.00  2.293624  2.787769
   8.99122   8.99122      1.00  2.290144  2.776879
   8.99111   8.99111      1.00  2.292834  2.784199
   8.99100   8.99100      1.00  2.289504  2.780689
   8.99088   8.99088      1.00  2.291554  2.786789
   8.99076   8.99076      1.00  2.287154  2.778679
   8.99064   8.99064      1.00  2.290474  2.777629
   8.99054   8.99054      1.00  2.290124  2.779289
   8.99042   8.99042      1.00  2.287254  2.780789
   8.99030   8.99030      1.00  2.293204  2.791439
   8.99019   8.99019      1.00  2.297734  2.797309
   8.99007   8.99007      1.00  2.291664  2.786319
   8.98995   8.98995      1.00  2.288854  2.788739
   8.98983   8.98983      1.00  2.270834  2.762159
   8.98972   8.98972      1.00  2.288394  2.787759
   8.98960   8.98960      1.00  2.289294  2.786019
   8.98948   8.98948      1.00  2.289934  2.783379
   8.98937   8.98937      1.00  2.288024  2.783769
   8.98926   8.98926      1.00  2.287524  2.783749
   8.98915   8.98915      1.00  2.289564  2.787099
   8.98904   8.98904      1.00  2.290044  2.786669
   8.98893   8.98893      1.00  2.291004  2.786429
   8.98881   8.98881      1.00  2.291434  2.789949
   8.98871   8.98871      1.00  2.286604  2.782179
   8.98859   8.98859      1.00  2.283704  2.781849
   8.98848   8.98848      1.00  2.278424  2.773169
   8.98837   8.98837      1.00  2.279334  2.773169
   8.98826   8.98826      1.00  2.282704  2.774659
   8.98815   8.98815      1.00  2.291384  2.790459
   8.98804   8.98804      1.00  2.291484  2.793459
   8.98794   8.98794      1.00  2.290364  2.794199
   8.98783   8.98783      1.00  2.288244  2.799469
   8.98771   8.98771      1.00  2.288444  2.792739
   8.98760   8.98760      1.00  2.287984  2.786619
   8.98749   8.98749      1.00  2.288524  2.789069
   8.98738   8.98738      1.00  2.288714  2.788229
   8.98727   8.98727      1.00  2.281534  2.782579
   8.98716   8.98716      1.00  2.283744  2.784779
   8.98705   8.98705      1.00  2.284104  2.785269
   8.98695   8.98695      1.00  2.286354  2.788029
   8.98684   8.98684      1.00  2.285454  2.789649
   8.98673   8.98673      1.00  2.282934  2.782349
   8.98662   8.98662      1.00  2.290424  2.792539
   8.98652   8.98652      1.00  2.287344  2.785929
   8.98641   8.98641      1.00  2.282354  2.782669
   8.98630   8.98630      1.00  2.284214  2.785219
   8.98620   8.98620      1.00  2.286594  2.789639
   8.98610   8.98610      1.00  2.286434  2.789129
   8.98600   8.98600      1.00  2.283714  2.784619
   8.98589   8.98589      1.00  2.285974  2.788219
   8.98579   8.98579      1.00  2.286594  2.789159
   8.98569   8.98569      1.00  2.291624  2.796339
   8.98559   8.98559      1.00  2.292944  2.800169
   8.98548   8.98548      1.00  2.287404  2.794939
   8.98538   8.98538      1.00  2.271364  2.773789
   8.98528   8.98528      1.00  2.279434  2.786409
   8.98518   8.98518      1.00  2.282604  2.788569
   8.98507   8.98507      1.00  2.284324  2.787849
   8.98497   8.98497      1.00  2.289404  2.792709
   8.98486   8.98486      1.00  2.289834  2.795719
   8.98476   8.98476      1.00  2.288384  2.793889
   8.98465   8.98465      1.00  2.280674  2.785469
   8.98454   8.98454      1.00  2.288504  2.799389
   8.98444   8.98444      1.00  2.284414  2.793919
   8.98432   8.98432      1.00  2.290274  2.802769
   8.98420   8.98420      1.00  2.288364  2.796709
   8.98410   8.98410      1.00  2.283074  2.795129
   8.98399   8.98399      1.00  2.279644  2.790129
   8.98387   8.98387      1.00  2.264094  2.767679
   8.98376   8.98376      1.00  2.286504  2.798769
   8.98364   8.98364      1.00  2.289314  2.806459
   8.98352   8.98352      1.00  2.291684  2.809789
   8.98341   8.98341      1.00  2.286334  2.798549
   8.98329   8.98329      1.00  2.286274  2.799249
   8.98317   8.98317      1.00  2.289244  2.801879
   8.98306   8.98306      1.00  2.284634  2.796309
   8.98294   8.98294      1.00  2.288784  2.800959
   8.98283   8.98283      1.00  2.280014  2.792079
   8.98271   8.98271      1.00  2.282784  2.796469
   8.98261   8.98261      1.00  2.282864  2.793649
   8.98249   8.98249      1.00  2.285404  2.798889
   8.98238   8.98238      1.00  2.271744  2.782609
   8.98227   8.98227      1.00  2.288584  2.803289
   8.98216   8.98216      1.00  2.289244  2.807069
   8.98205   8.98205      1.00  2.280074  2.790359
   8.98193   8.98193      1.00  2.286644  2.806619
   8.98182   8.98182      1.00  2.287534  2.804429
   8.98172   8.98172      1.00  2.287014  2.798529
   8.98161   8.98161      1.00  2.287274  2.802829
   8.98149   8.98149      1.00  2.282774  2.801589
   8.98139   8.98139      1.00  2.279454  2.797039
   8.98128   8.98128      1.00  2.283704  2.802159
   8.98116   8.98116      1.00  2.291634  2.808689
   8.98105   8.98105      1.00  2.288034  2.809979
   8.98093   8.98093      1.00  2.294554  2.819799
   8.98082   8.98082      1.00  2.275864  2.790389
   8.98070   8.98070      1.00  2.282924  2.796469
   8.98058   8.98058      1.00  2.281304  2.795859
   8.98047   8.98047      1.00  2.284424  2.799899
   8.98036   8.98036      1.00  2.287354  2.809089
   8.98024   8.98024      1.00  2.286614  2.807159
   8.98012   8.98012      1.00  2.289624  2.809959
   8.98000   8.98000      1.00  2.284944  2.804809
   8.97988   8.97988      1.00  2.287244  2.805189
   8.97976   8.97976      1.00  2.285954  2.807149
   8.97964   8.97964      1.00  2.290164  2.812959
   8.97953   8.97953      1.00  2.288844  2.810679
   8.97942   8.97942      1.00  2.290484  2.811739
   8.97930   8.97930      1.00  2.283334  2.803409
   8.97919   8.97919      1.00  2.269254  2.787899
   8.97908   8.97908      1.00  2.282564  2.807529
   8.97898   8.97898      1.00  2.286434  2.808059
   8.97886   8.97886      1.00  2.289324  2.809149
   8.97875   8.97875      1.00  2.286364  2.808199
   8.97863   8.97863      1.00  2.291984  2.821189
   8.97853   8.97853      1.00  2.284374  2.811729
   8.97841   8.97841      1.00  2.285884  2.809669
   8.97830   8.97830      1.00  2.286724  2.811729
   8.97819   8.97819      1.00  2.288824  2.813169
   8.97808   8.97808      1.00  2.285084  2.811769
   8.97797   8.97797      1.00  2.280664  2.804769
   8.97786   8.97786      1.00  2.281604  2.801839
   8.97775   8.97775      1.00  2.276864  2.802799
   8.97764   8.97764      1.00  2.289834  2.815689
   8.97754   8.97754      1.00  2.290934  2.820169
   8.97742   8.97742      1.00  2.290734  2.820669
   8.97731   8.97731      1.00  2.287534  2.815599
   8.97720   8.97720      1.00  2.290234  2.817719
   8.97710   8.97710      1.00  2.287834  2.812069
   8.97698   8.97698      1.00  2.284784  2.814319
   8.97687   8.97687      1.00  2.292794  2.823129
   8.97677   8.97677      1.00  2.282894  2.810279
   8.97667   8.97667      1.00  2.284984  2.816259
   8.97655   8.97655      1.00  2.282564  2.809379
   8.97645   8.97645      1.00  2.288854  2.817439
   8.97635   8.97635      1.00  2.290584  2.821439
   8.97623   8.97623      1.00  2.277584  2.804319
   8.97613   8.97613      1.00  2.285024  2.812499
   8.97603   8.97603      1.00  2.285314  2.818139
   8.97593   8.97593      1.00  2.285624  2.820349
   8.97583   8.97583      1.00  2.282554  2.815709
   8.97572   8.97572      1.00  2.285104  2.817159
   8.97562   8.97562      1.00  2.289584  2.822399
   8.97552   8.97552      1.00  2.287064  2.821229
   8.97541   8.97541      1.00  2.286814  2.819319
   8.97531   8.97531      1.00  2.285324  2.817769
   8.97521   8.97521      1.00  2.286494  2.819729
   8.97511   8.97511      1.00  2.292244  2.824009
   8.97501   8.97501      1.00  2.291054  2.825239
   8.97489   8.97489      1.00  2.288224  2.822429
   8.97479   8.97479      1.00  2.270064  2.799229
   8.97469   8.97469      1.00  2.281474  2.812009
   8.97458   8.97458      1.00  2.282294  2.812659
   8.97447   8.97447      1.00  2.285264  2.817739
   8.97435   8.97435      1.00  2.287354  2.822219
   8.97425   8.97425      1.00  2.288634  2.822629
   8.97413   8.97413      1.00  2.283184  2.815529
   8.97401   8.97401      1.00  2.284034  2.813279
   8.97390   8.97390      1.00  2.288754  2.823189
   8.97379   8.97379      1.00  2.287824  2.822439
   8.97368   8.97368      1.00  2.287184  2.823379
   8.97356   8.97356      1.00  2.281654  2.817909
   8.97344   8.97344      1.00  2.279964  2.817959
   8.97333   8.97333      1.00  2.282634  2.816119
   8.97322   8.97322      1.00  2.282414  2.820169
   8.97309   8.97309      1.00  2.270574  2.803079
   8.97298   8.97298      1.00  2.288764  2.825269
   8.97287   8.97287      1.00  2.291244  2.833649
   8.97276   8.97276      1.00  2.283754  2.820199
   8.97263   8.97263      1.00  2.283084  2.818889
   8.97252   8.97252      1.00  2.283354  2.821479
   8.97242   8.97242      1.00  2.284214  2.823679
   8.97231   8.97231      1.00  2.286874  2.825629
   8.97219   8.97219      1.00  2.283084  2.825999
   8.97208   8.97208      1.00  2.280774  2.815289
   8.97197   8.97197      1.00  2.281314  2.820909
   8.97186   8.97186      1.00  2.282174  2.822219
   8.97175   8.97175      1.00  2.285154  2.827159
   8.97164   8.97164      1.00  2.280374  2.820759
   8.97153   8.97153      1.00  2.283114  2.821099
   8.97142   8.97142      1.00  2.286124  2.825949
   8.97131   8.97131      1.00  2.280784  2.819409
   8.97119   8.97119      1.00  2.281314  2.817919
   8.97109   8.97109      1.00  2.282944  2.824799
   8.97097   8.97097      1.00  2.284114  2.828859
   8.97085   8.97085      1.00  2.282584  2.823709
   8.97074   8.97074      1.00  2.283644  2.825599
   8.97063   8.97063      1.00  2.282244  2.822349
   8.97051   8.97051      1.00  2.281774  2.821209
   8.97039   8.97039      1.00  2.289564  2.840009
   8.97027   8.97027      1.00  2.285644  2.834979
   8.97016   8.97016      1.00  2.288224  2.834259
   8.97004   8.97004      1.00  2.272974  2.816809
   8.96992   8.96992      1.00  2.272484  2.816179
   8.96980   8.96980      1.00  2.279454  2.824029
   8.96969   8.96969      1.00  2.283614  2.832019
   8.96956   8.96956      1.00  2.286124  2.836969
   8.96945   8.96945      1.00  2.280274  2.834879
   8.96933   8.96933      1.00  2.284914  2.841629
   8.96923   8.96923      1.00  2.280464  2.830499
   8.96911   8.96911      1.00  2.286714  2.837279
   8.96900   8.96900      1.00  2.285084  2.830179
   8.96889   8.96889      1.00  2.287724  2.830849
   8.96878   8.96878      1.00  2.283594  2.830119
   8.96868   8.96868      1.00  2.276924  2.820809
   8.96857   8.96857      1.00  2.272004  2.818479
   8.96845   8.96845      1.00  2.262404  2.805509
   8.96834   8.96834      1.00  2.285594  2.834209
   8.96823   8.96823      1.00  2.288654  2.836139
   8.96812   8.96812      1.00  2.287484  2.832599
   8.96801   8.96801      1.00  2.280874  2.832259
   8.96790   8.96790      1.00  2.279054  2.823889
   8.96780   8.96780      1.00  2.280364  2.829189
   8.96768   8.96768      1.00  2.281054  2.826759
   8.96757   8.96757      1.00  2.286244  2.826459
   8.96746   8.96746      1.00  2.284264  2.830439
   8.96735   8.96735      1.00  2.275314  2.816699
   8.96724   8.96724      1.00  2.276074  2.821299
   8.96713   8.96713      1.00  2.280924  2.823289
   8.96703   8.96703      1.00  2.289854  2.833499
   8.96692   8.96692      1.00  2.289024  2.837889
   8.96681   8.96681      1.00  2.271854  2.814089
   8.96670   8.96670      1.00  2.280454  2.825939
   8.96660   8.96660      1.00  2.279984  2.822939
   8.96649   8.96649      1.00  2.282494  2.830389
   8.96638   8.96638      1.00  2.282774  2.829839
   8.96628   8.96628      1.00  2.287844  2.841359
   8.96618   8.96618      1.00  2.281244  2.832869
   8.96608   8.96608      1.00  2.279454  2.828859
   8.96597   8.96597      1.00  2.279404  2.827799
   8.96587   8.96587      1.00  2.285344  2.840449
   8.96577   8.96577      1.00  2.288904  2.842659
   8.96566   8.96566      1.00  2.289344  2.841569
   8.96556   8.96556      1.00  2.286584  2.835589
   8.96546   8.96546      1.00  2.279334  2.827299
   8.96536   8.96536      1.00  2.271104  2.814739
   8.96525   8.96525      1.00  2.273314  2.822259
   8.96514   8.96514      1.00  2.287574  2.840849
   8.96504   8.96504      1.00  2.291774  2.845929
   8.96494   8.96494      1.00  2.287694  2.840059
   8.96484   8.96484      1.00  2.280524  2.828989
   8.96472   8.96472      1.00  2.281924  2.831249
   8.96462   8.96462      1.00  2.284144  2.835159
   8.96452   8.96452      1.00  2.291704  2.845399
   8.96441   8.96441      1.00  2.289614  2.843169
   8.96429   8.96429      1.00  2.284554  2.839239
   8.96418   8.96418      1.00  2.278284  2.829149
   8.96407   8.96407      1.00  2.278144  2.205329
   8.96396   8.96396      1.00  2.283294  2.687459
   8.96384   8.96384      1.00  2.286404  2.842049
   8.96373   8.96373      1.00  2.278504  2.838909
   8.96362   8.96362      1.00  2.291024  2.845359
   8.96350   8.96350      1.00  2.283324  2.834779
   8.96337   8.96337      1.00  2.279634  2.830659
   8.96326   8.96326      1.00  2.282984  2.837129
   8.96315   8.96315      1.00  2.288984  2.844839
   8.96303   8.96303      1.00  2.294134  2.850869
   8.96291   8.96291      1.00  2.287054  2.841299
   8.96280   8.96280      1.00  2.279714  2.834209
   8.96269   8.96269      1.00  2.276474  2.830159
   8.96257   8.96257      1.00  2.286674  2.842289
   8.96246   8.96246      1.00  2.291134  2.850209
   8.96235   8.96235      1.00  2.295264  2.856349
   8.96224   8.96224      1.00  2.291084  2.847239
   8.96213   8.96213      1.00  2.267714  2.817419
   8.96201   8.96201      1.00  2.279764  2.833949
   8.96190   8.96190      1.00  2.284644  2.837739
   8.96180   8.96180      1.00  2.290564  2.844479
   8.96169   8.96169      1.00  2.293354  2.851229
   8.96157   8.96157      1.00  2.286404  2.842159
   8.96146   8.96146      1.00  2.280324  2.836369
   8.96136   8.96136      1.00  2.279234  2.830729
   8.96124   8.96124      1.00  2.282984  2.835999
   8.96112   8.96112      1.00  2.292604  2.844419
   8.96101   8.96101      1.00  2.296314  2.849789
   8.96090   8.96090      1.00  2.289454  2.844329
   8.96078   8.96078      1.00  2.279994  2.832219
   8.96066   8.96066      1.00  2.274274  2.825289
   8.96055   8.96055      1.00  2.270854  2.821959
   8.96044   8.96044      1.00  2.292524  2.850959
   8.96032   8.96032      1.00  2.297454  2.855359
   8.96020   8.96020      1.00  2.288484  2.847559
   8.96008   8.96008      1.00  2.281404  2.838139
   8.95997   8.95997      1.00  2.280954  2.837009
   8.95985   8.95985      1.00  2.287514  2.845469
   8.95972   8.95972      1.00  2.295174  2.852339
   8.95960   8.95960      1.00  2.297504  2.857299
   8.95950   8.95950      1.00  2.288754  2.843379
   8.95939   8.95939      1.00  2.275534  2.825899
   8.95927   8.95927      1.00  2.276444  2.824059
   8.95915   8.95915      1.00  2.284594  2.838599
   8.95905   8.95905      1.00  2.292204  2.844979
   8.95893   8.95893      1.00  2.280834  2.832379
   8.95882   8.95882      1.00  2.290304  2.843249
   8.95871   8.95871      1.00  2.281804  2.830169
   8.95860   8.95860      1.00  2.283734  2.834679
   8.95848   8.95848      1.00  2.290524  2.844209
   8.95837   8.95837      1.00  2.294064  2.846849
   8.95827   8.95827      1.00  2.295254  2.851999
   8.95816   8.95816      1.00  2.287974  2.837039
   8.95805   8.95805      1.00  2.276994  2.827079
   8.95794   8.95794      1.00  2.276794  2.830539
   8.95783   8.95783      1.00  2.286294  2.834379
   8.95772   8.95772      1.00  2.298104  2.854779
   8.95761   8.95761      1.00  2.297294  2.853539
   8.95749   8.95749      1.00  2.290854  2.841519
   8.95738   8.95738      1.00  2.266774  2.810589
   8.95728   8.95728      1.00  2.275264  2.822059
   8.95717   8.95717      1.00  2.284174  2.835999
   8.95705   8.95705      1.00  2.295274  2.851869
   8.95694   8.95694      1.00  2.297264  2.852629
   8.95684   8.95684      1.00  2.285684  2.839089
   8.95674   8.95674      1.00  2.278384  2.829589
   8.95662   8.95662      1.00  2.277034  2.827199
   8.95652   8.95652      1.00  2.291044  2.844439
   8.95642   8.95642      1.00  2.297724  2.851849
   8.95631   8.95631      1.00  2.296324  2.846929
   8.95620   8.95620      1.00  2.288704  2.838519
   8.95609   8.95609      1.00  2.278424  2.828879
   8.95600   8.95600      1.00  2.262844  2.808019
   8.95589   8.95589      1.00  2.284724  2.833879
   8.95579   8.95579      1.00  2.293844  2.847609
   8.95569   8.95569      1.00  2.294334  2.846489
   8.95559   8.95559      1.00  2.289224  2.839209
   8.95548   8.95548      1.00  2.277524  2.824999
   8.95538   8.95538      1.00  2.278074  2.826649
   8.95527   8.95527      1.00  2.288334  2.839819
   8.95517   8.95517      1.00  2.297004  2.848779
   8.95507   8.95507      1.00  2.292444  2.847799
   8.95496   8.95496      1.00  2.285364  2.833399
   8.95486   8.95486      1.00  2.278244  2.824039
   8.95475   8.95475      1.00  2.276054  2.820679
   8.95464   8.95464      1.00  2.289974  2.839449
   8.95453   8.95453      1.00  2.279724  2.826309
   8.95443   8.95443      1.00  2.297054  2.845659
   8.95432   8.95432      1.00  2.288144  2.832499
   8.95421   8.95421      1.00  2.279484  2.826439
   8.95408   8.95408      1.00  2.283674  2.830479
   8.95397   8.95397      1.00  2.288944  2.835479
   8.95387   8.95387      1.00  2.296514  2.845279
   8.95376   8.95376      1.00  2.295554  2.716749
   8.95363   8.95363      1.00  2.285404  1.763339
   8.95352   8.95352      1.00  2.274154  2.819189
   8.95341   8.95341      1.00  2.279534  2.822749
   8.95329   8.95329      1.00  2.288114  2.833499
   8.95317   8.95317      1.00  2.294234  2.840049
   8.95305   8.95305      1.00  2.285634  2.835479
   8.95294   8.95294      1.00  2.282564  2.831249
   8.95282   8.95282      1.00  2.277614  2.826479
   8.95271   8.95271      1.00  2.278914  2.822589
   8.95260   8.95260      1.00  2.290894  2.833169
   8.95249   8.95249      1.00  2.296914  2.838789
   8.95237   8.95237      1.00  2.294574  2.837299
   8.95226   8.95226      1.00  2.284184  2.829069
   8.95215   8.95215      1.00  2.273994  2.815619
   8.95204   8.95204      1.00  2.281094  2.823309
   8.95193   8.95193      1.00  2.292884  2.835229
   8.95181   8.95181      1.00  2.295044  2.836669
   8.95171   8.95171      1.00  2.296804  2.835929
   8.95160   8.95160      1.00  2.284884  2.824379
   8.95149   8.95149      1.00  2.260304  2.787649
   8.95137   8.95137      1.00  2.278704  2.811309
   8.95126   8.95126      1.00  2.290214  2.826929
   8.95116   8.95116      1.00  2.295744  2.833209
   8.95104   8.95104      1.00  2.292574  2.829149
   8.95091   8.95091      1.00  2.283354  2.813689
   8.95080   8.95080      1.00  2.275234  2.803309
   8.95070   8.95070      1.00  2.282434  2.811199
   8.95058   8.95058      1.00  2.291944  2.824149
   8.95046   8.95046      1.00  2.295324  2.825239
   8.95034   8.95034      1.00  2.294014  2.819889
   8.95023   8.95023      1.00  2.284964  2.810069
   8.95011   8.95011      1.00  2.278594  2.801979
   8.94998   8.94998      1.00  2.278324  2.799989
   8.94987   8.94987      1.00  2.275424  2.799709
   8.94976   8.94976      1.00  2.296314  2.820489
   8.94964   8.94964      1.00  2.291894  2.817129
   8.94952   8.94952      1.00  2.283214  2.807569
   8.94940   8.94940      1.00  2.277524  2.793979
   8.94929   8.94929      1.00  2.282034  2.805189
   8.94918   8.94918      1.00  2.291324  2.812549
   8.94906   8.94906      1.00  2.296124  2.816819
   8.94895   8.94895      1.00  2.293364  2.809799
   8.94885   8.94885      1.00  2.280644  2.793309
   8.94874   8.94874      1.00  2.277254  2.789589
   8.94862   8.94862      1.00  2.276224  2.791649
   8.94850   8.94850      1.00  2.287254  2.801389
   8.94840   8.94840      1.00  2.294584  2.809229
   8.94830   8.94830      1.00  2.277024  2.787229
   8.94818   8.94818      1.00  2.284444  2.794179
   8.94807   8.94807      1.00  2.277684  2.783809
   8.94797   8.94797      1.00  2.282394  2.789959
   8.94786   8.94786      1.00  2.286684  2.791479
   8.94774   8.94774      1.00  2.293414  2.797729
   8.94763   8.94763      1.00  2.290854  2.794949
   8.94752   8.94752      1.00  2.281554  2.781469
   8.94741   8.94741      1.00  2.278544  2.776019
   8.94730   8.94730      1.00  2.278634  2.777769
   8.94719   8.94719      1.00  2.287804  2.785639
   8.94709   8.94709      1.00  2.294284  2.794229
   8.94698   8.94698      1.00  2.290974  2.787069
   8.94687   8.94687      1.00  2.280054  2.770779
   8.94676   8.94676      1.00  2.260664  2.744779
   8.94665   8.94665      1.00  2.275294  2.765249
   8.94655   8.94655      1.00  2.287964  2.776279
   8.94643   8.94643      1.00  2.289434  2.776539
   8.94633   8.94633      1.00  2.288014  2.770549
   8.94623   8.94623      1.00  2.277884  2.758149
   8.94613   8.94613      1.00  2.275724  2.754279
   8.94602   8.94602      1.00  2.282384  2.757549
   8.94592   8.94592      1.00  2.287284  2.763549
   8.94582   8.94582      1.00  2.291734  2.772219
   8.94572   8.94572      1.00  2.286484  2.761829
   8.94561   8.94561      1.00  2.279044  2.754179
   8.94551   8.94551      1.00  2.271164  2.735609
   8.94541   8.94541      1.00  2.274044  2.742499
   8.94530   8.94530      1.00  2.270774  2.737589
   8.94519   8.94519      1.00  2.289474  2.749829
   8.94509   8.94509      1.00  2.286204  2.739589
   8.94499   8.94499      1.00  2.278424  2.735949
   8.94489   8.94489      1.00  2.271904  2.720309
   8.94478   8.94478      1.00  2.278914  2.728789
   8.94467   8.94467      1.00  2.286534  2.732119
   8.94456   8.94456      1.00  2.287184  2.732819
   8.94445   8.94445      1.00  2.283824  2.723179
   8.94434   8.94434      1.00  2.273744  2.725419
   8.94423   8.94423      1.00  2.272924  2.713189
   8.94413   8.94413      1.00  2.275634  2.707549
   8.94401   8.94401      1.00  2.286374  2.715849
   8.94389   8.94389      1.00  2.286724  2.710879
   8.94378   8.94378      1.00  2.282364  2.697969
   8.94367   8.94367      1.00  2.277864  2.686949
   8.94355   8.94355      1.00  2.262704  2.664599
   8.94343   8.94343      1.00  2.280434  2.680829
   8.94331   8.94331      1.00  2.282424  2.679929
   8.94320   8.94320      1.00  2.283414  2.678639
   8.94308   8.94308      1.00  2.281224  2.672729
   8.94296   8.94296      1.00  2.274574  2.654969
   8.94285   8.94285      1.00  2.274694  2.648809
   8.94274   8.94274      1.00  2.276024  2.644239
   8.94263   8.94263      1.00  2.284474  2.643759
   8.94251   8.94251      1.00  2.285924  2.075169
   8.94240   8.94240      1.00  2.280684  2.630909
   8.94229   8.94229      1.00  2.277214  2.620199
   8.94218   8.94218      1.00  2.270924  2.607629
   8.94206   8.94206      1.00  2.265424  2.593319
   8.94196   8.94196      1.00  2.285734  2.609319
   8.94185   8.94185      1.00  2.287714  2.602279
   8.94174   8.94174      1.00  2.279704  2.586329
   8.94163   8.94163      1.00  2.276314  2.566869
   8.94152   8.94152      1.00  2.271174  2.553629
   8.94141   8.94141      1.00  2.278294  2.555149
   8.94130   8.94130      1.00  2.287754  2.553549
   8.94118   8.94118      1.00  2.283974  2.535739
   8.94107   8.94107      1.00  2.280754  2.517999
   8.94096   8.94096      1.00  2.273434  2.500429
   8.94084   8.94084      1.00  2.273754  2.486119
   8.94072   8.94072      1.00  2.275174  2.471289
   8.94060   8.94060      1.00  2.267184  2.451429
   8.94049   8.94049      1.00  2.282154  2.451829
   8.94038   8.94038      1.00  2.279554  2.265689
   8.94026   8.94026      1.00  2.274274  2.383949
   8.94014   8.94014      1.00  2.273994  2.391219
   8.94003   8.94003      1.00  2.280304  2.376229
   8.93991   8.93991      1.00  2.285944  2.356129
   8.93978   8.93978      1.00  2.284414  2.336959
   8.93967   8.93967      1.00  2.280614  2.302729
   8.93956   8.93956      1.00  2.272584  2.273329
   8.93944   8.93944      1.00  2.272294  2.248709
   8.93933   8.93933      1.00  2.277724  2.227429
   8.93921   8.93921      1.00  2.284264  2.208219
   8.93911   8.93911      1.00  2.270244  2.160509
   8.93900   8.93900      1.00  2.279584  2.138909
   8.93888   8.93888      1.00  2.274724  2.101179
   8.93877   8.93877      1.00  2.276454  2.070719
   8.93866   8.93866      1.00  2.281774  2.038319
   8.93855   8.93855      1.00  2.283304  2.009629
   8.93844   8.93844      1.00  2.283124  1.964779
   8.93832   8.93832      1.00  2.278754  1.928839
   8.93822   8.93822      1.00  2.271794  1.885939
   8.93811   8.93811      1.00  2.272714  1.853759
   8.93800   8.93800      1.00  2.280644  1.817039
   8.93789   8.93789      1.00  2.282814  1.778419
   8.93778   8.93778      1.00  2.283814  1.736199
   8.93767   8.93767      1.00  2.280104  1.688059
   8.93756   8.93756      1.00  2.265034  1.638369
   8.93744   8.93744      1.00  2.276594  1.607409
   8.93734   8.93734      1.00  2.280664  1.573819
   8.93723   8.93723      1.00  2.284254  1.531639
   8.93712   8.93712      1.00  2.282014  1.490379
   8.93701   8.93701      1.00  2.278704  1.442639
   8.93690   8.93690      1.00  2.276364  1.406509
   8.93679   8.93679      1.00  2.277784  1.369139
   8.93668   8.93668      1.00  2.282244  1.329999
   8.93658   8.93658      1.00  2.284104  1.290749
   8.93647   8.93647      1.00  2.281764  1.250409
   8.93637   8.93637      1.00  2.278554  1.212499
   8.93626   8.93626      1.00  2.274374  1.170999
   8.93615   8.93615      1.00  2.274554  1.141509
   8.93606   8.93606      1.00  2.265444  1.104119
   8.93595   8.93595      1.00  2.280834  1.073069
   8.93585   8.93585      1.00  2.281564  1.042759
   8.93574   8.93574      1.00  2.275364  1.007429
   8.93565   8.93565      1.00  2.278714   .977819
   8.93554   8.93554      1.00  2.274854   .943849
   8.93543   8.93543      1.00  2.282044   .916949
   8.93533   8.93533      1.00  2.287144   .887549
   8.93523   8.93523      1.00  2.282354   .861619
   8.93513   8.93513      1.00  2.280744   .834339
   8.93503   8.93503      1.00  2.272994   .801199
   8.93492   8.93492      1.00  2.274454   .780549
   8.93482   8.93482      1.00  2.278674   .761909
   8.93471   8.93471      1.00  2.280704   .735199
   8.93460   8.93460      1.00  2.282244   .711479
   8.93448   8.93448      1.00  2.263014   .682179
   8.93437   8.93437      1.00  2.275974   .663899
   8.93426   8.93426      1.00  2.276764   .645999
   8.93415   8.93415      1.00  2.280064   .629479
   8.93404   8.93404      1.00  2.281524   .606349
   8.93393   8.93393      1.00  2.280044   .587979
   8.93382   8.93382      1.00  2.279424   .572289
   8.93370   8.93370      1.00  2.272374   .555249
   8.93358   8.93358      1.00  2.273704   .543839
   8.93347   8.93347      1.00  2.280534   .527109
   8.93335   8.93335      1.00  2.278294   .508899
   8.93323   8.93323      1.00  2.282054   .493909
   8.93311   8.93311      1.00  2.278164   .479179
   8.93300   8.93300      1.00  2.260274   .462809
   8.93288   8.93288      1.00  2.277504   .457319
   8.93277   8.93277      1.00  2.277224   .446949
   8.93266   8.93266      1.00  2.280404   .438309
   8.93255   8.93255      1.00  2.278834   .433939
   8.93243   8.93243      1.00  2.278794   .424939
   8.93232   8.93232      1.00  2.275044   .417589
   8.93221   8.93221      1.00  2.272684   .414049
   8.93210   8.93210      1.00  2.277424   .406229
   8.93199   8.93199      1.00  2.280654   .396869
   8.93187   8.93187      1.00  2.281004   .389419
   8.93176   8.93176      1.00  2.274794   .382759
   8.93166   8.93166      1.00  2.274094   .378849
   8.93154   8.93154      1.00  2.273414   .375579
   8.93143   8.93143      1.00  2.276294   .370229
   8.93132   8.93132      1.00  2.263954   .368319
   8.93121   8.93121      1.00  2.275574   .368839
   8.93110   8.93110      1.00  2.276784   .369129
   8.93098   8.93098      1.00  2.271384   .367759
   8.93086   8.93086      1.00  2.272254   .365089
   8.93075   8.93075      1.00  2.276624   .367149
   8.93064   8.93064      1.00  2.280624   .368059
   8.93052   8.93052      1.00  2.279264   .366689
   8.93040   8.93040      1.00  2.273454   .367769
   8.93029   8.93029      1.00  2.267844   .366479
   8.93017   8.93017      1.00  2.270644   .368469
   8.93004   8.93004      1.00  2.274384   .370529
   8.92993   8.92993      1.00  2.278614   .372649
   8.92981   8.92981      1.00  2.262484   .371349
   8.92969   8.92969      1.00  2.268864   .372609
   8.92957   8.92957      1.00  2.269224   .372639
   8.92946   8.92946      1.00  2.272774   .374819
   8.92935   8.92935      1.00  2.278564   .376519
   8.92924   8.92924      1.00  2.282604   .378829
   8.92911   8.92911      1.00  2.278444   .381789
   8.92900   8.92900      1.00  2.274974   .381679
   8.92890   8.92890      1.00  2.269184   .383099
   8.92878   8.92878      1.00  2.269994   .380699
   8.92866   8.92866      1.00  2.276214   .380909
   8.92855   8.92855      1.00  2.278344   .384569
   8.92845   8.92845      1.00  2.279224   .382649
   8.92835   8.92835      1.00  2.263404   .381349
   8.92823   8.92823      1.00  2.266794   .384779
   8.92812   8.92812      1.00  2.273414   .387309
   8.92801   8.92801      1.00  2.279834   .390189
   8.92790   8.92790      1.00  2.277464   .388109
   8.92779   8.92779      1.00  2.278424   .387459
   8.92768   8.92768      1.00  2.270114   .389639
   8.92757   8.92757      1.00  2.265744   .388469
   8.92745   8.92745      1.00  2.274064   .390899
   8.92734   8.92734      1.00  2.275884   .392479
   8.92724   8.92724      1.00  2.279624   .389969
   8.92713   8.92713      1.00  2.278744   .393429
   8.92702   8.92702      1.00  2.269914   .390859
   8.92691   8.92691      1.00  2.269264   .391359
   8.92680   8.92680      1.00  2.260664   .389119
   8.92670   8.92670      1.00  2.279544   .393519
   8.92659   8.92659      1.00  2.281484   .392369
   8.92648   8.92648      1.00  2.275514   .393389
   8.92637   8.92637      1.00  2.270314   .391799
   8.92627   8.92627      1.00  2.267454   .389699
   8.92617   8.92617      1.00  2.274014   .392499
   8.92606   8.92606      1.00  2.280654   .394329
   8.92596   8.92596      1.00  2.281154   .395839
   8.92586   8.92586      1.00  2.272944   .392519
   8.92575   8.92575      1.00  2.267484   .391399
   8.92565   8.92565      1.00  2.267434   .391099
   8.92555   8.92555      1.00  2.274174   .395689
   8.92545   8.92545      1.00  2.279754   .397299
   8.92534   8.92534      1.00  2.262314   .394409
   8.92523   8.92523      1.00  2.274804   .398269
   8.92513   8.92513      1.00  2.266014   .395709
   8.92504   8.92504      1.00  2.269174   .396319
   8.92493   8.92493      1.00  2.276914   .399919
   8.92482   8.92482      1.00  2.280324   .400339
   8.92471   8.92471      1.00  2.278324   .400649
   8.92461   8.92461      1.00  2.269234   .397419
   8.92450   8.92450      1.00  2.265444   .397829
   8.92438   8.92438      1.00  2.270034   .397389
   8.92427   8.92427      1.00  2.272664   .398069
   8.92416   8.92416      1.00  2.278874   .399169
   8.92405   8.92405      1.00  2.275654   .401049
   8.92394   8.92394      1.00  2.253954   .397339
   8.92382   8.92382      1.00  2.262654   .401089
   8.92370   8.92370      1.00  2.268964   .402099
   8.92359   8.92359      1.00  2.275894   .406489
   8.92347   8.92347      1.00  2.276114   .406629
   8.92336   8.92336      1.00  2.274424   .407289
   8.92324   8.92324      1.00  2.265294   .404999
   8.92313   8.92313      1.00  2.266204   .406909
   8.92301   8.92301      1.00  2.268424   .409149
   8.92289   8.92289      1.00  2.276324   .413999
   8.92278   8.92278      1.00  2.277624   .413459
   8.92267   8.92267      1.00  2.272354   .412569
   8.92255   8.92255      1.00  2.265264   .411859
   8.92244   8.92244      1.00  2.262664   .416819
   8.92233   8.92233      1.00  2.268874   .417589
   8.92221   8.92221      1.00  2.259114   .416199
   8.92210   8.92210      1.00  2.272824   .420599
   8.92199   8.92199      1.00  2.271994   .421879
   8.92189   8.92189      1.00  2.265694   .424309
   8.92178   8.92178      1.00  2.261764   .424409
   8.92166   8.92166      1.00  2.267424   .427159
   8.92155   8.92155      1.00  2.273484   .428269
   8.92145   8.92145      1.00  2.275494   .432559
   8.92134   8.92134      1.00  2.267164   .431689
   8.92122   8.92122      1.00  2.262644   .431189
   8.92111   8.92111      1.00  2.261494   .434009
   8.92100   8.92100      1.00  2.269384   .437269
   8.92088   8.92088      1.00  2.273694   .440629
   8.92076   8.92076      1.00  2.257174   .439099
   8.92065   8.92065      1.00  2.266434   .444359
   8.92054   8.92054      1.00  2.265184   .445879
   8.92041   8.92041      1.00  2.260774   .446169
   8.92029   8.92029      1.00  2.269144   .450099
   8.92018   8.92018      1.00  2.274384   .453089
   8.92007   8.92007      1.00  2.272254   .453859
   8.91994   8.91994      1.00  2.266114   .452479
   8.91982   8.91982      1.00  2.259344   .451669
   8.91971   8.91971      1.00  2.264614   .455229
   8.91959   8.91959      1.00  2.267904   .457119
   8.91947   8.91947      1.00  2.270234   .458049
   8.91936   8.91936      1.00  2.273544   .464559
   8.91925   8.91925      1.00  2.264684   .460839
   8.91914   8.91914      1.00  2.246234   .455749
   8.91903   8.91903      1.00  2.259744   .459839
   8.91891   8.91891      1.00  2.269224   .464529
   8.91880   8.91880      1.00  2.274504   .469129
   8.91869   8.91869      1.00  2.269144   .463709
   8.91858   8.91858      1.00  2.263364   .460889
   8.91847   8.91847      1.00  2.261114   .462999
   8.91836   8.91836      1.00  2.263784   .464269
   8.91825   8.91825      1.00  2.269044   .465219
   8.91814   8.91814      1.00  2.269174   .463639
   8.91803   8.91803      1.00  2.269784   .460329
   8.91791   8.91791      1.00  2.260994   .458829
   8.91781   8.91781      1.00  2.259814   .461089
   8.91770   8.91770      1.00  2.258594   .458549
   8.91758   8.91758      1.00  2.262534   .460559
   8.91747   8.91747      1.00  2.270874   .460019
   8.91737   8.91737      1.00  2.267354   .457529
   8.91726   8.91726      1.00  2.262844   .456889
   8.91715   8.91715      1.00  2.258844   .453369
   8.91704   8.91704      1.00  2.265014   .455489
   8.91693   8.91693      1.00  2.268794   .455289
   8.91683   8.91683      1.00  2.271724   .458149
   8.91672   8.91672      1.00  2.266724   .453479
   8.91661   8.91661      1.00  2.262984   .450839
   8.91650   8.91650      1.00  2.259594   .448849
   8.91639   8.91639      1.00  2.264574   .450139
   8.91628   8.91628      1.00  2.270994   .452229
   8.91618   8.91618      1.00  2.267074   .447939
   8.91608   8.91608      1.00  2.264714   .447859
   8.91598   8.91598      1.00  2.249894   .441229
   8.91587   8.91587      1.00  2.260204   .444249
   8.91577   8.91577      1.00  2.265164   .442259
   8.91568   8.91568      1.00  2.269814   .440909
   8.91557   8.91557      1.00  2.271104   .442289
   8.91546   8.91546      1.00  2.263424   .437339
   8.91536   8.91536      1.00  2.258744   .435099
   8.91526   8.91526      1.00  2.259634   .434839
   8.91516   8.91516      1.00  2.262554   .434329
   8.91505   8.91505      1.00  2.264774   .435439
   8.91495   8.91495      1.00  2.267884   .432709
   8.91485   8.91485      1.00  2.264014   .431439
   8.91474   8.91474      1.00  2.260704   .429519
   8.91463   8.91463      1.00  2.249974   .423929
   8.91451   8.91451      1.00  2.264594   .424829
   8.91441   8.91441      1.00  2.268174   .424819
   8.91430   8.91430      1.00  2.267024   .428169
   8.91418   8.91418      1.00  2.262514   .424139
   8.91407   8.91407      1.00  2.258644   .420299
   8.91396   8.91396      1.00  2.262954   .419499
   8.91385   8.91385      1.00  2.266744   .421289
   8.91373   8.91373      1.00  2.265604   .420109
   8.91362   8.91362      1.00  2.262714   .418689
   8.91351   8.91351      1.00  2.258104   .415449
   8.91339   8.91339      1.00  2.260004   .414529
   8.91326   8.91326      1.00  2.260294   .415419
   8.91314   8.91314      1.00  2.265054   .413189
   8.91304   8.91304      1.00  2.246484   .407689
   8.91293   8.91293      1.00  2.261264   .408199
   8.91281   8.91281      1.00  2.261434   .407059
   8.91269   8.91269      1.00  2.259294   .403799
   8.91259   8.91259      1.00  2.264704   .406479
   8.91247   8.91247      1.00  2.262474   .403479
   8.91235   8.91235      1.00  2.266544   .403259
   8.91225   8.91225      1.00  2.262094   .401089
   8.91214   8.91214      1.00  2.259264   .400069
   8.91203   8.91203      1.00  2.259904   .397219
   8.91191   8.91191      1.00  2.265674   .396299
   8.91180   8.91180      1.00  2.263564   .394729
   8.91170   8.91170      1.00  2.266814   .395079
   8.91159   8.91159      1.00  2.257144   .390279
   8.91147   8.91147      1.00  2.244614   .386769
   8.91136   8.91136      1.00  2.261194   .390199
   8.91126   8.91126      1.00  2.262264   .388759
   8.91114   8.91114      1.00  2.262924   .388779
   8.91103   8.91103      1.00  2.263774   .386999
   8.91091   8.91091      1.00  2.261574   .386229
   8.91080   8.91080      1.00  2.257164   .384149
   8.91069   8.91069      1.00  2.259534   .382969
   8.91057   8.91057      1.00  2.261264   .382439
   8.91045   8.91045      1.00  2.263724   .382619
   8.91033   8.91033      1.00  2.265924   .381529
   8.91022   8.91022      1.00  2.260774   .379729
   8.91011   8.91011      1.00  2.260394   .377409
   8.90998   8.90998      1.00  2.262274   .378979
   8.90986   8.90986      1.00  2.248984   .374989
   8.90975   8.90975      1.00  2.267224   .378759
   8.90963   8.90963      1.00  2.263124   .376789
   8.90951   8.90951      1.00  2.261234   .374439
   8.90940   8.90940      1.00  2.262124   .374349
   8.90929   8.90929      1.00  2.263724   .373199
   8.90918   8.90918      1.00  2.263204   .372999
   8.90907   8.90907      1.00  2.264694   .377949
   8.90896   8.90896      1.00  2.261864   .377699
   8.90885   8.90885      1.00  2.262214   .374949
   8.90873   8.90873      1.00  2.261964   .374099
   8.90862   8.90862      1.00  2.261194   .373889
   8.90851   8.90851      1.00  2.263244   .375319
   8.90840   8.90840      1.00  2.249584   .373309
   8.90829   8.90829      1.00  2.261404   .372089
   8.90818   8.90818      1.00  2.259354   .372099
   8.90808   8.90808      1.00  2.262564   .374019
   8.90797   8.90797      1.00  2.264464   .373039
   8.90785   8.90785      1.00  2.268544   .378059
   8.90774   8.90774      1.00  2.263064   .377429
   8.90764   8.90764      1.00  2.263884   .377599
   8.90752   8.90752      1.00  2.260204   .374309
   8.90740   8.90740      1.00  2.261014   .372449
   8.90730   8.90730      1.00  2.263754   .374399
   8.90719   8.90719      1.00  2.262414   .372779
   8.90708   8.90708      1.00  2.262804   .376019
   8.90697   8.90697      1.00  2.261914   .374249
   8.90687   8.90687      1.00  2.248154   .374099
   8.90676   8.90676      1.00  2.261224   .379649
   8.90665   8.90665      1.00  2.265434   .382979
   8.90654   8.90654      1.00  2.267454   .382179
   8.90644   8.90644      1.00  2.263674   .380429
   8.90634   8.90634      1.00  2.263794   .384149
   8.90623   8.90623      1.00  2.262884   .384309
   8.90612   8.90612      1.00  2.262354   .383749
   8.90602   8.90602      1.00  2.266584   .385579
   8.90592   8.90592      1.00  2.264294   .384329
   8.90582   8.90582      1.00  2.263354   .385469
   8.90572   8.90572      1.00  2.261384   .387959
   8.90561   8.90561      1.00  2.262884   .389959
   8.90551   8.90551      1.00  2.264584   .392359
   8.90540   8.90540      1.00  2.258724   .391189
   8.90530   8.90530      1.00  2.263154   .392109
   8.90519   8.90519      1.00  2.264244   .393939
   8.90510   8.90510      1.00  2.265134   .393589
   8.90499   8.90499      1.00  2.262854   .394819
   8.90488   8.90488      1.00  2.266874   .396089
   8.90478   8.90478      1.00  2.266344   .397949
   8.90468   8.90468      1.00  2.264584   .396629
   8.90457   8.90457      1.00  2.267464   .399539
   8.90445   8.90445      1.00  2.264374   .402249
   8.90435   8.90435      1.00  2.263394   .401299
   8.90424   8.90424      1.00  2.267174   .401619
   8.90412   8.90412      1.00  2.267654   .405389
   8.90400   8.90400      1.00  2.267814   .406699
   8.90389   8.90389      1.00  2.252834   .403499
   8.90378   8.90378      1.00  2.264824   .407649
   8.90367   8.90367      1.00  2.261444   .407199
   8.90354   8.90354      1.00  2.266374   .407749
   8.90344   8.90344      1.00  2.268064   .412129
   8.90332   8.90332      1.00  2.267264   .409139
   8.90320   8.90320      1.00  2.265274   .410349
   8.90308   8.90308      1.00  2.258244   .411539
   8.90296   8.90296      1.00  2.261034   .411109
   8.90286   8.90286      1.00  2.264574   .410169
   8.90274   8.90274      1.00  2.268204   .411469
   8.90263   8.90263      1.00  2.268684   .413079
   8.90252   8.90252      1.00  2.263644   .409719
   8.90240   8.90240      1.00  2.259404   .411979
   8.90229   8.90229      1.00  2.252174   .411029
   8.90217   8.90217      1.00  2.267314   .417989
   8.90206   8.90206      1.00  2.268954   .416319
   8.90196   8.90196      1.00  2.264194   .413669
   8.90185   8.90185      1.00  2.263954   .413649
   8.90173   8.90173      1.00  2.261554   .415189
   8.90163   8.90163      1.00  2.264264   .417829
   8.90153   8.90153      1.00  2.267684   .423429
   8.90141   8.90141      1.00  2.265434   .421489
   8.90130   8.90130      1.00  2.263764   .420539
   8.90118   8.90118      1.00  2.261764   .419459
   8.90107   8.90107      1.00  2.260644   .418079
   8.90095   8.90095      1.00  2.264334   .420069
   8.90083   8.90083      1.00  2.251664   .418519
   8.90072   8.90072      1.00  2.264834   .422339
   8.90061   8.90061      1.00  2.263194   .421709
   8.90049   8.90049      1.00  2.260744   .419979
   8.90037   8.90037      1.00  2.259954   .418209
   8.90026   8.90026      1.00  2.264264   .420139
   8.90015   8.90015      1.00  2.267024   .421589
   8.90003   8.90003      1.00  2.266394   .419099
   8.89990   8.89990      1.00  2.263234   .417809
   8.89978   8.89978      1.00  2.262884   .419549
   8.89967   8.89967      1.00  2.261634   .421059
   8.89955   8.89955      1.00  2.265114   .419279
   8.89944   8.89944      1.00  2.266744   .419939
   8.89933   8.89933      1.00  2.248814   .418809
   8.89923   8.89923      1.00  2.260674   .420199
   8.89911   8.89911      1.00  2.261724   .420399
   8.89899   8.89899      1.00  2.261394   .421079
   8.89887   8.89887      1.00  2.264554   .423389
   8.89877   8.89877      1.00  2.266964   .423259
   8.89866   8.89866      1.00  2.265454   .425259
   8.89854   8.89854      1.00  2.261784   .425029
   8.89843   8.89843      1.00  2.259374   .423619
   8.89833   8.89833      1.00  2.258854   .424359
   8.89821   8.89821      1.00  2.261974   .424999
   8.89810   8.89810      1.00  2.263784   .427599
   8.89799   8.89799      1.00  2.265484   .428629
   8.89789   8.89789      1.00  2.261744   .430149
   8.89777   8.89777      1.00  2.244534   .428519
   8.89766   8.89766      1.00  2.259924   .426059
   8.89755   8.89755      1.00  2.265324   .429089
   8.89745   8.89745      1.00  2.267794   .425809
   8.89734   8.89734      1.00  2.263574   .429169
   8.89722   8.89722      1.00  2.259454   .426529
   8.89712   8.89712      1.00  2.258184   .426429
   8.89701   8.89701      1.00  2.259754   .424889
   8.89690   8.89690      1.00  2.266074   .425029
   8.89679   8.89679      1.00  2.262864   .425259
   8.89668   8.89668      1.00  2.264634   .424299
   8.89658   8.89658      1.00  2.258984   .426209
   8.89647   8.89647      1.00  2.258534   .424669
   8.89636   8.89636      1.00  2.259464   .424289
   8.89626   8.89626      1.00  2.247704   .421639
   8.89616   8.89616      1.00  2.266594   .424909
   8.89605   8.89605      1.00  2.260894   .423719
   8.89595   8.89595      1.00  2.256474   .424889
   8.89585   8.89585      1.00  2.258454   .422959
   8.89575   8.89575      1.00  2.261634   .423469
   8.89564   8.89564      1.00  2.266764   .424759
   8.89554   8.89554      1.00  2.267774   .425059
   8.89543   8.89543      1.00  2.261354   .425459
   8.89534   8.89534      1.00  2.257264   .424909
   8.89523   8.89523      1.00  2.253704   .424449
   8.89513   8.89513      1.00  2.262284   .425999
   8.89502   8.89502      1.00  2.264844   .424379
   8.89492   8.89492      1.00  2.266774   .428739
   8.89482   8.89482      1.00  2.257554   .427269
   8.89470   8.89470      1.00  2.240074   .426929
   8.89459   8.89459      1.00  2.256714   .428149
   8.89449   8.89449      1.00  2.260404   .427619
   8.89438   8.89438      1.00  2.266044   .427669
   8.89427   8.89427      1.00  2.261994   .425519
   8.89416   8.89416      1.00  2.257304   .424969
   8.89405   8.89405      1.00  2.254294   .425119
   8.89394   8.89394      1.00  2.255784   .426109
   8.89382   8.89382      1.00  2.262814   .428179
   8.89370   8.89370      1.00  2.263754   .424149
   8.89359   8.89359      1.00  2.261184   .426749
   8.89347   8.89347      1.00  2.255054   .423929
   8.89335   8.89335      1.00  2.256084   .425999
   8.89323   8.89323      1.00  2.256974   .425359
   8.89312   8.89312      1.00  2.248944   .424289
   8.89301   8.89301      1.00  2.264604   .426229
   8.89289   8.89289      1.00  2.257294   .424279
   8.89277   8.89277      1.00  2.255424   .423189
   8.89267   8.89267      1.00  2.251964   .421139
   8.89255   8.89255      1.00  2.255704   .423419
   8.89243   8.89243      1.00  2.262544   .423829
   8.89232   8.89232      1.00  2.261974   .425099
   8.89222   8.89222      1.00  2.258934   .423179
   8.89211   8.89211      1.00  2.252164   .422379
   8.89199   8.89199      1.00  2.251444   .425419
   8.89188   8.89188      1.00  2.254344   .422499
   8.89178   8.89178      1.00  2.262984   .425159
   8.89167   8.89167      1.00  2.262574   .424079
   8.89155   8.89155      1.00  2.245174   .424519
   8.89145   8.89145      1.00  2.254784   .423729
   8.89134   8.89134      1.00  2.251884   .424819
   8.89122   8.89122      1.00  2.258854   .426939
   8.89111   8.89111      1.00  2.262494   .424689
   8.89100   8.89100      1.00  2.260034   .424119
   8.89089   8.89089      1.00  2.255964   .425139
   8.89077   8.89077      1.00  2.252294   .423409
   8.89065   8.89065      1.00  2.250614   .423949
   8.89053   8.89053      1.00  2.258514   .428219
   8.89042   8.89042      1.00  2.258594   .425249
   8.89030   8.89030      1.00  2.257614   .425879
   8.89018   8.89018      1.00  2.251704   .425199
   8.89006   8.89006      1.00  2.239384   .424499
   8.88994   8.88994      1.00  2.252644   .425879
   8.88983   8.88983      1.00  2.259314   .428629
   8.88971   8.88971      1.00  2.261784   .427769
   8.88959   8.88959      1.00  2.256884   .428019
   8.88948   8.88948      1.00  2.253094   .428529
   8.88936   8.88936      1.00  2.250204   .427719
   8.88924   8.88924      1.00  2.255354   .430609
   8.88914   8.88914      1.00  2.260384   .430159
   8.88903   8.88903      1.00  2.260864   .430169
   8.88892   8.88892      1.00  2.257544   .430819
   8.88880   8.88880      1.00  2.249254   .427089
   8.88869   8.88869      1.00  2.248774   .427919
   8.88858   8.88858      1.00  2.253054   .432479
   8.88847   8.88847      1.00  2.252404   .429259
   8.88836   8.88836      1.00  2.259374   .431349
   8.88825   8.88825      1.00  2.254914   .429119
   8.88815   8.88815      1.00  2.248654   .428279
   8.88803   8.88803      1.00  2.249554   .426659
   8.88792   8.88792      1.00  2.258124   .431479
   8.88781   8.88781      1.00  2.261824   .429729
   8.88770   8.88770      1.00  2.258364   .428169
   8.88759   8.88759      1.00  2.253144   .428869
   8.88747   8.88747      1.00  2.246794   .428279
   8.88737   8.88737      1.00  2.252484   .428329
   8.88726   8.88726      1.00  2.260214   .431939
   8.88715   8.88715      1.00  2.261774   .432139
   8.88704   8.88704      1.00  2.244944   .428489
   8.88693   8.88693      1.00  2.251774   .431319
   8.88683   8.88683      1.00  2.246894   .428539
   8.88672   8.88672      1.00  2.253624   .427329
   8.88661   8.88661      1.00  2.260274   .430549
   8.88650   8.88650      1.00  2.263054   .431139
   8.88640   8.88640      1.00  2.257524   .430199
   8.88630   8.88630      1.00  2.248264   .427569
   8.88619   8.88619      1.00  2.249174   .427679
   8.88609   8.88609      1.00  2.253054   .429819
   8.88599   8.88599      1.00  2.257264   .429739
   8.88589   8.88589      1.00  2.259274   .429199
   8.88578   8.88578      1.00  2.250444   .428219
   8.88567   8.88567      1.00  2.243704   .427409
   8.88557   8.88557      1.00  2.243744   .429059
   8.88547   8.88547      1.00  2.250744   .428959
   8.88536   8.88536      1.00  2.261124   .433079
   8.88526   8.88526      1.00  2.262094   .431749
   8.88516   8.88516      1.00  2.249134   .429169
   8.88506   8.88506      1.00  2.243794   .427269
   8.88496   8.88496      1.00  2.251324   .430719
   8.88485   8.88485      1.00  2.256504   .429319
   8.88475   8.88475      1.00  2.261444   .428419
   8.88464   8.88464      1.00  2.255784   .428379
   8.88452   8.88452      1.00  2.247104   .426159
   8.88441   8.88441      1.00  2.244494   .424379
   8.88431   8.88431      1.00  2.250954   .425839
   8.88420   8.88420      1.00  2.258494   .429059
   8.88408   8.88408      1.00  2.256724   .427199
   8.88397   8.88397      1.00  2.247904   .425599
   8.88386   8.88386      1.00  2.245794   .423679
   8.88374   8.88374      1.00  2.244914   .423669
   8.88363   8.88363      1.00  2.251194   .424349
   8.88352   8.88352      1.00  2.260084   .426599
   8.88340   8.88340      1.00  2.259584   .428849
   8.88328   8.88328      1.00  2.254484   .429659
   8.88316   8.88316      1.00  2.245484   .425719
   8.88306   8.88306      1.00  2.245694   .425129
   8.88294   8.88294      1.00  2.252564   .426599
   8.88282   8.88282      1.00  2.259924   .428049
   8.88271   8.88271      1.00  2.258364   .430059
   8.88260   8.88260      1.00  2.249554   .425389
   8.88249   8.88249      1.00  2.232854   .424379
   8.88238   8.88238      1.00  2.245474   .425009
   8.88226   8.88226      1.00  2.255234   .428229
   8.88215   8.88215      1.00  2.258764   .428279
   8.88205   8.88205      1.00  2.259604   .426799
   8.88194   8.88194      1.00  2.250094   .424759
   8.88183   8.88183      1.00  2.244114   .423709
   8.88172   8.88172      1.00  2.247674   .422319
   8.88161   8.88161      1.00  2.253604   .422529
   8.88151   8.88151      1.00  2.260704   .425569
   8.88139   8.88139      1.00  2.251714   .424059
   8.88128   8.88128      1.00  2.248784   .424269
   8.88117   8.88117      1.00  2.243584   .425089
   8.88106   8.88106      1.00  2.234054   .422429
   8.88094   8.88094      1.00  2.257434   .427189
   8.88083   8.88083      1.00  2.258244   .427289
   8.88072   8.88072      1.00  2.256264   .427389
   8.88060   8.88060      1.00  2.245344   .423919
   8.88048   8.88048      1.00  2.244424   .425489
   8.88037   8.88037      1.00  2.249874   .427619
   8.88026   8.88026      1.00  2.259424   .426009
   8.88014   8.88014      1.00  2.257124   .426559
   8.88002   8.88002      1.00  2.247994   .423389
   8.87990   8.87990      1.00  2.243844   .420139
   8.87978   8.87978      1.00  2.245284   .421329
   8.87967   8.87967      1.00  2.254374   .423149
   8.87955   8.87955      1.00  2.255264   .422749
   8.87944   8.87944      1.00  2.247044   .419419
   8.87933   8.87933      1.00  2.249844   .421899
   8.87921   8.87921      1.00  2.243824   .422649
   8.87910   8.87910      1.00  2.248734   .421399
   8.87899   8.87899      1.00  2.257164   .421859
   8.87887   8.87887      1.00  2.259174   .421469
   8.87876   8.87876      1.00  2.254354   .419729
   8.87865   8.87865      1.00  2.246844   .418869
   8.87853   8.87853      1.00  2.244064   .421099
   8.87843   8.87843      1.00  2.246254   .419499
   8.87833   8.87833      1.00  2.256954   .421069
   8.87821   8.87821      1.00  2.257494   .420489
   8.87810   8.87810      1.00  2.253954   .419889
   8.87799   8.87799      1.00  2.240464   .420209
   8.87788   8.87788      1.00  2.235574   .419829
   8.87776   8.87776      1.00  2.251554   .419829
   8.87765   8.87765      1.00  2.256944   .421299
   8.87755   8.87755      1.00  2.256204   .421699
   8.87744   8.87744      1.00  2.251544   .421969
   8.87733   8.87733      1.00  2.242024   .419579
   8.87722   8.87722      1.00  2.242004   .420789
   8.87711   8.87711      1.00  2.253694   .422499
   8.87700   8.87700      1.00  2.256744   .423769
   8.87689   8.87689      1.00  2.254084   .423499
   8.87678   8.87678      1.00  2.250344   .420889
   8.87668   8.87668      1.00  2.243824   .421529
   8.87657   8.87657      1.00  2.247274   .422399
   8.87646   8.87646      1.00  2.237934   .420619
   8.87635   8.87635      1.00  2.254874   .425969
   8.87625   8.87625      1.00  2.254794   .424549
   8.87615   8.87615      1.00  2.244374   .421809
   8.87604   8.87604      1.00  2.242024   .421859
   8.87594   8.87594      1.00  2.247164   .422289
   8.87584   8.87584      1.00  2.252394   .423129
   8.87574   8.87574      1.00  2.257194   .424399
   8.87563   8.87563      1.00  2.252194   .423549
   8.87552   8.87552      1.00  2.242424   .420959
   8.87543   8.87543      1.00  2.241064   .421119
   8.87533   8.87533      1.00  2.246944   .422569
   8.87522   8.87522      1.00  2.253484   .423459
   8.87512   8.87512      1.00  2.253164   .424689
   8.87502   8.87502      1.00  2.244444   .423479
   8.87491   8.87491      1.00  2.234334   .422139
   8.87480   8.87480      1.00  2.245254   .425179
   8.87469   8.87469      1.00  2.249654   .423839
   8.87458   8.87458      1.00  2.257684   .427589
   8.87447   8.87447      1.00  2.254794   .425749
   8.87436   8.87436      1.00  2.246264   .425119
   8.87425   8.87425      1.00  2.239674   .425789
   8.87415   8.87415      1.00  2.244334   .424859
   8.87403   8.87403      1.00  2.249164   .425349
   8.87391   8.87391      1.00  2.256234   .426519
   8.87380   8.87380      1.00  2.248584   .424649
   8.87369   8.87369      1.00  2.242384   .424889
   8.87357   8.87357      1.00  2.239074   .422029
   8.87345   8.87345      1.00  2.228494   .422639
   8.87334   8.87334      1.00  2.249324   .426519
   8.87323   8.87323      1.00  2.254384   .428009
   8.87311   8.87311      1.00  2.247284   .426779
   8.87299   8.87299      1.00  2.239284   .426949
   8.87287   8.87287      1.00  2.238944   .423879
   8.87276   8.87276      1.00  2.247844   .427269
   8.87265   8.87265      1.00  2.253934   .429629
   8.87253   8.87253      1.00  2.251424   .430169
   8.87242   8.87242      1.00  2.241964   .426919
   8.87231   8.87231      1.00  2.241484   .428999
   8.87219   8.87219      1.00  2.242354   .428079
   8.87208   8.87208      1.00  2.248734   .428269
   8.87197   8.87197      1.00  2.252964   .431499
   8.87187   8.87187      1.00  2.233174   .428079
   8.87175   8.87175      1.00  2.245644   .430269
   8.87164   8.87164      1.00  2.236734   .428779
   8.87153   8.87153      1.00  2.240984   .432939
   8.87143   8.87143      1.00  2.250154   .433999
   8.87131   8.87131      1.00  2.252894   .433809
   8.87120   8.87120      1.00  2.246024   .432969
   8.87108   8.87108      1.00  2.241724   .431629
   8.87097   8.87097      1.00  2.237444   .431469
   8.87086   8.87086      1.00  2.244144   .433509
   8.87074   8.87074      1.00  2.250234   .435879
   8.87062   8.87062      1.00  2.248634   .434649
   8.87051   8.87051      1.00  2.245084   .434419
   8.87040   8.87040      1.00  2.230874   .431929
   8.87027   8.87027      1.00  2.240224   .432229
   8.87015   8.87015      1.00  2.246184   .434109
   8.87004   8.87004      1.00  2.253774   .436339
   8.86992   8.86992      1.00  2.249714   .434979
   8.86980   8.86980      1.00  2.243214   .433769
   8.86968   8.86968      1.00  2.241654   .434249
   8.86957   8.86957      1.00  2.242574   .434359
   8.86946   8.86946      1.00  2.249294   .438219
   8.86934   8.86934      1.00  2.249304   .436499
   8.86923   8.86923      1.00  2.246224   .435699
   8.86911   8.86911      1.00  2.242474   .436499
   8.86900   8.86900      1.00  2.239864   .436059
   8.86889   8.86889      1.00  2.243124   .437089
   8.86878   8.86878      1.00  2.236434   .436419
   8.86868   8.86868      1.00  2.248344   .439989
   8.86857   8.86857      1.00  2.247304   .441249
   8.86845   8.86845      1.00  2.243154   .437569
   8.86833   8.86833      1.00  2.239444   .438079
   8.86823   8.86823      1.00  2.248024   .437439
   8.86812   8.86812      1.00  2.251044   .439599
   8.86800   8.86800      1.00  2.248624   .439109
   8.86789   8.86789      1.00  2.245054   .441759
   8.86779   8.86779      1.00  2.239084   .441289
   8.86767   8.86767      1.00  2.240424   .440239
   8.86755   8.86755      1.00  2.247294   .440939
   8.86745   8.86745      1.00  2.249874   .441549
   8.86735   8.86735      1.00  2.248604   .442979
   8.86723   8.86723      1.00  2.229774   .441699
   8.86712   8.86712      1.00  2.239604   .444049
   8.86702   8.86702      1.00  2.244404   .441709
   8.86691   8.86691      1.00  2.247944   .444459
   8.86680   8.86680      1.00  2.247994   .442669
   8.86668   8.86668      1.00  2.246644   .443929
   8.86658   8.86658      1.00  2.242144   .446719
   8.86648   8.86648      1.00  2.242014   .445069
   8.86637   8.86637      1.00  2.243574   .446139
   8.86626   8.86626      1.00  2.249364   .445299
   8.86616   8.86616      1.00  2.249164   .445149
   8.86606   8.86606      1.00  2.244824   .446049
   8.86596   8.86596      1.00  2.240484   .445799
   8.86585   8.86585      1.00  2.242304   .446589
   8.86575   8.86575      1.00  2.231984   .446149
   8.86565   8.86565      1.00  2.246514   .447549
   8.86554   8.86554      1.00  2.246444   .445999
   8.86543   8.86543      1.00  2.241494   .446859
   8.86533   8.86533      1.00  2.239784   .446519
   8.86524   8.86524      1.00  2.241444   .450279
   8.86513   8.86513      1.00  2.247474   .450039
   8.86502   8.86502      1.00  2.246654   .449949
   8.86492   8.86492      1.00  2.243434   .446459
   8.86482   8.86482      1.00  2.237554   .447989
   8.86471   8.86471      1.00  2.240554   .447789
   8.86459   8.86459      1.00  2.245234   .450199
   8.86449   8.86449      1.00  2.247944   .450719
   8.86438   8.86438      1.00  2.245264   .450309
   8.86426   8.86426      1.00  2.228454   .447189
   8.86414   8.86414      1.00  2.238534   .449629
   8.86404   8.86404      1.00  2.243924   .452499
   8.86394   8.86394      1.00  2.247234   .453899
   8.86382   8.86382      1.00  2.248024   .451959
   8.86370   8.86370      1.00  2.243324   .453789
   8.86358   8.86358      1.00  2.239574   .452609
   8.86347   8.86347      1.00  2.238324   .454849
   8.86335   8.86335      1.00  2.243734   .456089
   8.86322   8.86322      1.00  2.244774   .455539
   8.86311   8.86311      1.00  2.243834   .453999
   8.86300   8.86300      1.00  2.239234   .456089
   8.86289   8.86289      1.00  2.238674   .453769
   8.86278   8.86278      1.00  2.239974   .454759
   8.86266   8.86266      1.00  2.243344   .452799
   8.86255   8.86255      1.00  2.232384   .451019
   8.86243   8.86243      1.00  2.239514   .453509
   8.86232   8.86232      1.00  2.239254   .456359
   8.86220   8.86220      1.00  2.239174   .454459
   8.86210   8.86210      1.00  2.240534   .454929
   8.86199   8.86199      1.00  2.247774   .454909
   8.86188   8.86188      1.00  2.243284   .455249
   8.86177   8.86177      1.00  2.242154   .454929
   8.86167   8.86167      1.00  2.240284   .453319
   8.86155   8.86155      1.00  2.236104   .453559
   8.86143   8.86143      1.00  2.241904   .456459
   8.86133   8.86133      1.00  2.245384   .455969
   8.86122   8.86122      1.00  2.239804   .455189
   8.86110   8.86110      1.00  2.237754   .454379
   8.86098   8.86098      1.00  2.221724   .451129
   8.86087   8.86087      1.00  2.238714   .453679
   8.86075   8.86075      1.00  2.244744   .455729
   8.86064   8.86064      1.00  2.242194   .454579
   8.86052   8.86052      1.00  2.239674   .456119
   8.86041   8.86041      1.00  2.237044   .455279
   8.86030   8.86030      1.00  2.236964   .456249
   8.86018   8.86018      1.00  2.243194   .457369
   8.86005   8.86005      1.00  2.242444   .457399
   8.85993   8.85993      1.00  2.237644   .454329
   8.85982   8.85982      1.00  2.238744   .456539
   8.85970   8.85970      1.00  2.237074   .457259
   8.85958   8.85958      1.00  2.238304   .459819
   8.85947   8.85947      1.00  2.236214   .460009
   8.85935   8.85935      1.00  2.236904   .459319
   8.85924   8.85924      1.00  2.242484   .460399
   8.85913   8.85913      1.00  2.238894   .459319
   8.85901   8.85901      1.00  2.236924   .459859
   8.85890   8.85890      1.00  2.238894   .460579
   8.85880   8.85880      1.00  2.240084   .458349
   8.85868   8.85868      1.00  2.239914   .457919
   8.85857   8.85857      1.00  2.239694   .460659
   8.85846   8.85846      1.00  2.235454   .461529
   8.85835   8.85835      1.00  2.233354   .460079
   8.85824   8.85824      1.00  2.237454   .465119
   8.85813   8.85813      1.00  2.239214   .462999
   8.85803   8.85803      1.00  2.240374   .462789
   8.85792   8.85792      1.00  2.233014   .460949
   8.85781   8.85781      1.00  2.232754   .462039
   8.85769   8.85769      1.00  2.238144   .464269
   8.85758   8.85758      1.00  2.236654   .463119
   8.85748   8.85748      1.00  2.237224   .468869
   8.85736   8.85736      1.00  2.238934   .464029
   8.85725   8.85725      1.00  2.236184   .463349
   8.85715   8.85715      1.00  2.234074   .461609
   8.85704   8.85704      1.00  2.237074   .464699
   8.85693   8.85693      1.00  2.237324   .426579
   8.85682   8.85682      1.00  2.238364   .328009
   8.85671   8.85671      1.00  2.238694   .463289
   8.85660   8.85660      1.00  2.235134   .461139
   8.85649   8.85649      1.00  2.232894   .458689
   8.85639   8.85639      1.00  2.218314   .458789
   8.85629   8.85629      1.00  2.234634   .460909
   8.85619   8.85619      1.00  2.235334   .460239
   8.85608   8.85608      1.00  2.232544   .461079
   8.85598   8.85598      1.00  2.233344   .463299
   8.85588   8.85588      1.00  2.232264   .463959
   8.85577   8.85577      1.00  2.236034   .465019
   8.85567   8.85567      1.00  2.238454   .465799
   8.85557   8.85557      1.00  2.234454   .465259
   8.85546   8.85546      1.00  2.234714   .467739
   8.85536   8.85536      1.00  2.229154   .465249
   8.85525   8.85525      1.00  2.233274   .462409
   8.85515   8.85515      1.00  2.235524   .463209
   8.85505   8.85505      1.00  2.233724   .463139
   8.85495   8.85495      1.00  2.231054   .465649
   8.85485   8.85485      1.00  2.215274   .468329
   8.85473   8.85473      1.00  2.230144   .468789
   8.85463   8.85463      1.00  2.233164   .469889
   8.85452   8.85452      1.00  2.237944   .469049
   8.85441   8.85441      1.00  2.232724   .466029
   8.85430   8.85430      1.00  2.229214   .463809
   8.85419   8.85419      1.00  2.229084   .464339
   8.85407   8.85407      1.00  2.227084   .461349
   8.85395   8.85395      1.00  2.233384   .463749
   8.85385   8.85385      1.00  2.229844   .464789
   8.85373   8.85373      1.00  2.231724   .467519
   8.85362   8.85362      1.00  2.229744   .467529
   8.85350   8.85350      1.00  2.227114   .460589
   8.85338   8.85338      1.00  2.229194   .468119
   8.85327   8.85327      1.00  2.218334   .469829
   8.85315   8.85315      1.00  2.232704   .471539
   8.85302   8.85302      1.00  2.230034   .463809
   8.85292   8.85292      1.00  2.224424   .467219
   8.85281   8.85281      1.00  2.224224   .462849
   8.85269   8.85269      1.00  2.228144   .466169
   8.85258   8.85258      1.00  2.226354   .467079
   8.85247   8.85247      1.00  2.229274   .463359
   8.85235   8.85235      1.00  2.226854   .464639
   8.85224   8.85224      1.00  2.224944   .459979
   8.85213   8.85213      1.00  2.224624   .463169
   8.85202   8.85202      1.00  2.232214   .462839
   8.85191   8.85191      1.00  2.232764   .462389
   8.85180   8.85180      1.00  2.227384   .461109
   8.85168   8.85168      1.00  2.214914   .459019
   8.85158   8.85158      1.00  2.222754   .459909
   8.85147   8.85147      1.00  2.224004   .458569
   8.85136   8.85136      1.00  2.226904   .459939
   8.85124   8.85124      1.00  2.232074   .461609
   8.85113   8.85113      1.00  2.227384   .460279
   8.85102   8.85102      1.00  2.226264   .460989
   8.85091   8.85091      1.00  2.223834   .460779
   8.85079   8.85079      1.00  2.229074   .461299
   8.85068   8.85068      1.00  2.224274   .461669
   8.85056   8.85056      1.00  2.229744   .461769
   8.85044   8.85044      1.00  2.224574   .461539
   8.85032   8.85032      1.00  2.219254   .464249
   8.85020   8.85020      1.00  2.223194   .465509
   8.85009   8.85009      1.00  2.207474   .458959
   8.84996   8.84996      1.00  2.226904   .462749
   8.84984   8.84984      1.00  2.231044   .461679
   8.84973   8.84973      1.00  2.225934   .458059
   8.84962   8.84962      1.00  2.222484   .458229
   8.84950   8.84950      1.00  2.223334   .460299
   8.84939   8.84939      1.00  2.225704   .463479
   8.84928   8.84928      1.00  2.227784   .462719
   8.84916   8.84916      1.00  2.227824   .460559
   8.84905   8.84905      1.00  2.223494   .460279
   8.84893   8.84893      1.00  2.221854   .462339
   8.84881   8.84881      1.00  2.222664   .461739
   8.84871   8.84871      1.00  2.223414   .461569
   8.84861   8.84861      1.00  2.224474   .460839
   8.84849   8.84849      1.00  2.219694   .460799
   8.84838   8.84838      1.00  2.227884   .461919
   8.84827   8.84827      1.00  2.222394   .462039
   8.84816   8.84816      1.00  2.222004   .462269
   8.84804   8.84804      1.00  2.224184   .462639
   8.84794   8.84794      1.00  2.224734   .461799
   8.84783   8.84783      1.00  2.224354   .462449
   8.84771   8.84771      1.00  2.220824   .461339
   8.84760   8.84760      1.00  2.220744   .461069
   8.84749   8.84749      1.00  2.220554   .457999
   8.84739   8.84739      1.00  2.228854   .462739
   8.84728   8.84728      1.00  2.230614   .461209
   8.84716   8.84716      1.00  2.228104   .462629
   8.84705   8.84705      1.00  2.219874   .458879
   8.84695   8.84695      1.00  2.207304   .455139
   8.84684   8.84684      1.00  2.223234   .459619
   8.84672   8.84672      1.00  2.224794   .460609
   8.84662   8.84662      1.00  2.230464   .457659
   8.84651   8.84651      1.00  2.225674   .458939
   8.84641   8.84641      1.00  2.219544   .457769
   8.84631   8.84631      1.00  2.223594   .458659
   8.84620   8.84620      1.00  2.224804   .456859
   8.84610   8.84610      1.00  2.226444   .457309
   8.84599   8.84599      1.00  2.227504   .457729
   8.84589   8.84589      1.00  2.223204   .455139
   8.84578   8.84578      1.00  2.219274   .456789
   8.84568   8.84568      1.00  2.222714   .457859
   8.84558   8.84558      1.00  2.222954   .456249
   8.84547   8.84547      1.00  2.223714   .458589
   8.84538   8.84538      1.00  2.219514   .457399
   8.84528   8.84528      1.00  2.225834   .459749
   8.84517   8.84517      1.00  2.223594   .460239
   8.84506   8.84506      1.00  2.222664   .458459
   8.84496   8.84496      1.00  2.228364   .460829
   8.84486   8.84486      1.00  2.227354   .459469
   8.84475   8.84475      1.00  2.226134   .460489
   8.84464   8.84464      1.00  2.223364   .459739
   8.84453   8.84453      1.00  2.220574   .459489
   8.84443   8.84443      1.00  2.221884   .458399
   8.84431   8.84431      1.00  2.223984   .458919
   8.84420   8.84420      1.00  2.228094   .458099
   8.84408   8.84408      1.00  2.223334   .460259
   8.84397   8.84397      1.00  2.209304   .456119
   8.84386   8.84386      1.00  2.219534   .460739
   8.84374   8.84374      1.00  2.221984   .462369
   8.84362   8.84362      1.00  2.228044   .463089
   8.84350   8.84350      1.00  2.227264   .462119
   8.84339   8.84339      1.00  2.222924   .460999
   8.84327   8.84327      1.00  2.221604   .460339
   8.84315   8.84315      1.00  2.220374   .458779
   8.84305   8.84305      1.00  2.221024   .460389
   8.84293   8.84293      1.00  2.225734   .461249
   8.84280   8.84280      1.00  2.226084   .462719
   8.84270   8.84270      1.00  2.226874   .461739
   8.84259   8.84259      1.00  2.224094   .461089
   8.84247   8.84247      1.00  2.207724   .457329
   8.84235   8.84235      1.00  2.219244   .461299
   8.84224   8.84224      1.00  2.224704   .463069
   8.84214   8.84214      1.00  2.224954   .461909
   8.84203   8.84203      1.00  2.221314   .461259
   8.84191   8.84191      1.00  2.220354   .459139
   8.84180   8.84180      1.00  2.219684   .460139
   8.84170   8.84170      1.00  2.223474   .464099
   8.84159   8.84159      1.00  2.225894   .464009
   8.84147   8.84147      1.00  2.223254   .464179
   8.84136   8.84136      1.00  2.224134   .467839
   8.84125   8.84125      1.00  2.222374   .465929
   8.84113   8.84113      1.00  2.223524   .467969
   8.84102   8.84102      1.00  2.224194   .467079
   8.84091   8.84091      1.00  2.210044   .462819
   8.84079   8.84079      1.00  2.222324   .466189
   8.84068   8.84068      1.00  2.221464   .466629
   8.84056   8.84056      1.00  2.218964   .464389
   8.84044   8.84044      1.00  2.221254   .466069
   8.84033   8.84033      1.00  2.227854   .467509
   8.84021   8.84021      1.00  2.225524   .470209
   8.84008   8.84008      1.00  2.222284   .468729
   8.83997   8.83997      1.00  2.218594   .469589
   8.83985   8.83985      1.00  2.220104   .467239
   8.83974   8.83974      1.00  2.221284   .469969
   8.83962   8.83962      1.00  2.224714   .470829
   8.83951   8.83951      1.00  2.223964   .472729
   8.83940   8.83940      1.00  2.204154   .467669
   8.83928   8.83928      1.00  2.217144   .468869
   8.83916   8.83916      1.00  2.219674   .469549
   8.83905   8.83905      1.00  2.226414   .468899
   8.83893   8.83893      1.00  2.225364   .469319
   8.83882   8.83882      1.00  2.226114   .469109
   8.83871   8.83871      1.00  2.219594   .469789
   8.83860   8.83860      1.00  2.216794   .469319
   8.83850   8.83850      1.00  2.221674   .470019
   8.83839   8.83839      1.00  2.225384   .473119
   8.83827   8.83827      1.00  2.223094   .472569
   8.83816   8.83816      1.00  2.221484   .471129
   8.83805   8.83805      1.00  2.220674   .470779
   8.83794   8.83794      1.00  2.203334   .467889
   8.83783   8.83783      1.00  2.224214   .471559
   8.83772   8.83772      1.00  2.227774   .473579
   8.83761   8.83761      1.00  2.224814   .471169
   8.83751   8.83751      1.00  2.218104   .471539
   8.83739   8.83739      1.00  2.214914   .471179
   8.83728   8.83728      1.00  2.219944   .473839
   8.83718   8.83718      1.00  2.223934   .473389
   8.83706   8.83706      1.00  2.228734   .475659
   8.83695   8.83695      1.00  2.221644   .476739
   8.83684   8.83684      1.00  2.220314   .480549
   8.83674   8.83674      1.00  2.218954   .477179
   8.83663   8.83663      1.00  2.224564   .480079
   8.83652   8.83652      1.00  2.218674   .477819
   8.83642   8.83642      1.00  2.224894   .481229
   8.83632   8.83632      1.00  2.221654   .479779
   8.83621   8.83621      1.00  2.217194   .476579
   8.83610   8.83610      1.00  2.218254   .478499
   8.83600   8.83600      1.00  2.219984   .482809
   8.83590   8.83590      1.00  2.225464   .480179
   8.83579   8.83579      1.00  2.223414   .479379
   8.83568   8.83568      1.00  2.218464   .480129
   8.83558   8.83558      1.00  2.216414   .480249
   8.83549   8.83549      1.00  2.219484   .480669
   8.83539   8.83539      1.00  2.225934   .484399
   8.83528   8.83528      1.00  2.225024   .484379
   8.83518   8.83518      1.00  2.219494   .480669
   8.83508   8.83508      1.00  2.200714   .477289
   8.83497   8.83497      1.00  2.214644   .478249
   8.83486   8.83486      1.00  2.221894   .481319
   8.83475   8.83475      1.00  2.226134   .480479
   8.83465   8.83465      1.00  2.226914   .483379
   8.83454   8.83454      1.00  2.221164   .479819
   8.83442   8.83442      1.00  2.219024   .479539
   8.83431   8.83431      1.00  2.218614   .481539
   8.83420   8.83420      1.00  2.223404   .481979
   8.83409   8.83409      1.00  2.222584   .480339
   8.83398   8.83398      1.00  2.220834   .482119
   8.83387   8.83387      1.00  2.216954   .482259
   8.83375   8.83375      1.00  2.213904   .481129
   8.83363   8.83363      1.00  2.202724   .478169
   8.83352   8.83352      1.00  2.217104   .481779
   8.83340   8.83340      1.00  2.225034   .482129
   8.83329   8.83329      1.00  2.222374   .480979
   8.83318   8.83318      1.00  2.217664   .483139
   8.83305   8.83305      1.00  2.215644   .482339
   8.83293   8.83293      1.00  2.220214   .483639
   8.83283   8.83283      1.00  2.222564   .483419
   8.83271   8.83271      1.00  2.220254   .483799
   8.83259   8.83259      1.00  2.213664   .480839
   8.83248   8.83248      1.00  2.214054   .483439
   8.83237   8.83237      1.00  2.215764   .482119
   8.83226   8.83226      1.00  2.220684   .482659
   8.83214   8.83214      1.00  2.220664   .484489
   8.83204   8.83204      1.00  2.203974   .480479
   8.83193   8.83193      1.00  2.217234   .483109
   8.83182   8.83182      1.00  2.215484   .482249
   8.83171   8.83171      1.00  2.217394   .482619
   8.83160   8.83160      1.00  2.217994   .484769
   8.83149   8.83149      1.00  2.219204   .486499
   8.83138   8.83138      1.00  2.216854   .485069
   8.83126   8.83126      1.00  2.208754   .483759
   8.83115   8.83115      1.00  2.212934   .483929
   8.83104   8.83104      1.00  2.214544   .484889
   8.83093   8.83093      1.00  2.222984   .486989
   8.83081   8.83081      1.00  2.219204   .486439
   8.83070   8.83070      1.00  2.213994   .485549
   8.83059   8.83059      1.00  2.216754   .485939
   8.83047   8.83047      1.00  2.198314   .482579
   8.83035   8.83035      1.00  2.216694   .486399
   8.83023   8.83023      1.00  2.217564   .488239
   8.83011   8.83011      1.00  2.215294   .485439
   8.82999   8.82999      1.00  2.212214   .485849
   8.82987   8.82987      1.00  2.212654   .484569
   8.82976   8.82976      1.00  2.216284   .486779
   8.82965   8.82965      1.00  2.217844   .484799
   8.82952   8.82952      1.00  2.221324   .488719
   8.82940   8.82940      1.00  2.210984   .485709
   8.82929   8.82929      1.00  2.213014   .485699
   8.82919   8.82919      1.00  2.212264   .486789
   8.82907   8.82907      1.00  2.212994   .486789
   8.82896   8.82896      1.00  2.205484   .485949
   8.82884   8.82884      1.00  2.210654   .484569
   8.82874   8.82874      1.00  2.213754   .487079
   8.82864   8.82864      1.00  2.212124   .487589
   8.82852   8.82852      1.00  2.214624   .487749
   8.82841   8.82841      1.00  2.217994   .491109
   8.82830   8.82830      1.00  2.219394   .489949
   8.82819   8.82819      1.00  2.215464   .489319
   8.82807   8.82807      1.00  2.208614   .489089
   8.82797   8.82797      1.00  2.208944   .488709
   8.82786   8.82786      1.00  2.213944   .489319
   8.82775   8.82775      1.00  2.214124   .491209
   8.82763   8.82763      1.00  2.214014   .489779
   8.82752   8.82752      1.00  2.207914   .486889
   8.82742   8.82742      1.00  2.195774   .485249
   8.82730   8.82730      1.00  2.215424   .487719
   8.82719   8.82719      1.00  2.213574   .488769
   8.82709   8.82709      1.00  2.217584   .488839
   8.82698   8.82698      1.00  2.212834   .489279
   8.82687   8.82687      1.00  2.208544   .488559
   8.82675   8.82675      1.00  2.203904   .488769
   8.82665   8.82665      1.00  2.211014   .491389
   8.82655   8.82655      1.00  2.214454   .495999
   8.82645   8.82645      1.00  2.211294   .496039
   8.82634   8.82634      1.00  2.211184   .496369
   8.82623   8.82623      1.00  2.207964   .490459
   8.82613   8.82613      1.00  2.212364   .493229
   8.82603   8.82603      1.00  2.202884   .488689
   8.82592   8.82592      1.00  2.210554   .491649
   8.82581   8.82581      1.00  2.211444   .491219
   8.82571   8.82571      1.00  2.209794   .490609
   8.82561   8.82561      1.00  2.207314   .489589
   8.82551   8.82551      1.00  2.204694   .490379
   8.82541   8.82541      1.00  2.208374   .491369
   8.82531   8.82531      1.00  2.212654   .493159
   8.82520   8.82520      1.00  2.208744   .491369
   8.82510   8.82510      1.00  2.208834   .489319
   8.82499   8.82499      1.00  2.206544   .487849
   8.82489   8.82489      1.00  2.209974   .489139
   8.82478   8.82478      1.00  2.210844   .487519
   8.82467   8.82467      1.00  2.208544   .490409
   8.82456   8.82456      1.00  2.201414   .486129
   8.82446   8.82446      1.00  2.199774   .488259
   8.82435   8.82435      1.00  2.205764   .488169
   8.82423   8.82423      1.00  2.207474   .491899
   8.82412   8.82412      1.00  2.209904   .490439
   8.82402   8.82402      1.00  2.208224   .488859
   8.82390   8.82390      1.00  2.209744   .490479
   8.82378   8.82378      1.00  2.207714   .490249
   8.82367   8.82367      1.00  2.208264   .491529
   8.82355   8.82355      1.00  2.208964   .490359
   8.82343   8.82343      1.00  2.203574   .490779
   8.82331   8.82331      1.00  2.201784   .490209
   8.82320   8.82320      1.00  2.201284   .490559
   8.82308   8.82308      1.00  2.203394   .492009
   8.82297   8.82297      1.00  2.203634   .489519
   8.82285   8.82285      1.00  2.193344   .489109
   8.82274   8.82274      1.00  2.206464   .492899
   8.82263   8.82263      1.00  2.205174   .490679
   8.82251   8.82251      1.00  2.204994   .488849
   8.82239   8.82239      1.00  2.208554   .489599
   8.82228   8.82228      1.00  2.203094   .490079
   8.82217   8.82217      1.00  2.203144   .487669
   8.82206   8.82206      1.00  2.200344   .489179
   8.82195   8.82195      1.00  2.199234   .488339
   8.82185   8.82185      1.00  2.202024   .488349
   8.82174   8.82174      1.00  2.203014   .487739
   8.82162   8.82162      1.00  2.206974   .489589
   8.82151   8.82151      1.00  2.202904   .487979
   8.82140   8.82140      1.00  2.203424   .488279
   8.82129   8.82129      1.00  2.200524   .487929
   8.82117   8.82117      1.00  2.188994   .484729
   8.82106   8.82106      1.00  2.203694   .487739
   8.82095   8.82095      1.00  2.199364   .489659
   8.82083   8.82083      1.00  2.196434   .491199
   8.82072   8.82072      1.00  2.198034   .490239
   8.82060   8.82060      1.00  2.200524   .491279
   8.82048   8.82048      1.00  2.202774   .489679
   8.82037   8.82037      1.00  2.204904   .491189
   8.82026   8.82026      1.00  2.199174   .489909
   8.82013   8.82013      1.00  2.200534   .492099
   8.82001   8.82001      1.00  2.200654   .491339
   8.81989   8.81989      1.00  2.205654   .490589
   8.81978   8.81978      1.00  2.201124   .490629
   8.81966   8.81966      1.00  2.182834   .485489
   8.81954   8.81954      1.00  2.196694   .488029
   8.81943   8.81943      1.00  2.197024   .487899
   8.81931   8.81931      1.00  2.198624   .488609
   8.81919   8.81919      1.00  2.204344   .491249
   8.81908   8.81908      1.00  2.205074   .491259
   8.81898   8.81898      1.00  2.199454   .487209
   8.81886   8.81886      1.00  2.202004   .488289
   8.81874   8.81874      1.00  2.199824   .486199
   8.81863   8.81863      1.00  2.200964   .488699
   8.81854   8.81854      1.00  2.203604   .488389
   8.81843   8.81843      1.00  2.200924   .488019
   8.81831   8.81831      1.00  2.194934   .486869
   8.81819   8.81819      1.00  2.191314   .487459
   8.81808   8.81808      1.00  2.183644   .485879
   8.81797   8.81797      1.00  2.202774   .489529
   8.81786   8.81786      1.00  2.205014   .489139
   8.81775   8.81775      1.00  2.203534   .489829
   8.81765   8.81765      1.00  2.198364   .489389
   8.81754   8.81754      1.00  2.195464   .489039
   8.81742   8.81742      1.00  2.197064   .487379
   8.81736   8.81736      1.00  2.201144   .488299
