# Supplementary material for: Direct Observation of Palladium Leaching from Pd/C by a Simple Method: X-ray Absorption Spectroscopy of Heterogeneous Mixtures
Source: ACS Omega. 2023 Jun 7;8(24):21787–92. doi: 10.1021/acsomega.3c01343 (PMC10286095; doi:10.1021/acsomega.3c01343)
Supplement: Supplementary file 2 — ao3c01343_si_002.zip [file ao3c01343_si_002.zip › Figure 9/HCl_Intermittent01N_11.qd]

  9809     KEK-PF   NW10A
 K_AirOx_40C_01N 20.12.12 2:42: - 20.12.12 2:43: Serial#KEKPF-NW10A_047701
 15_RK_AirOx_40C_01N                                                             
 Ring :   6.5 GeV    50.0 mA -   50.0 mA
 Mono :   Si(311)       D=  1.63747 A    Initial angle=  9.00032 deg
 NW10A     Transmission( 2)   Repetition= 11     Points= 1654
 Param file : QXAFS(SYNC)     angle axis (*)     Block =    1

 Block      Init-Ang  Final-Ang     Step/deg     Time/s       Num
     1        9.00032   8.81735          ***       1.00      1654
 Ortec(-1)     NDCH = 3
  Angle(c)  Angle(o)    time/s         2         3
      Mode         0         0         1         2
    Offset         0         0    .00492    .00311
   9.00032   9.00032      1.00  2.308904  2.772699
   9.00024   9.00024      1.00  2.313804  2.781309
   9.00013   9.00013      1.00  2.314924  2.779689
   9.00002   9.00002      1.00  2.312804  2.782069
   8.99990   8.99990      1.00  2.304844  2.771909
   8.99979   8.99979      1.00  2.304194  2.777439
   8.99968   8.99968      1.00  2.311454  2.787559
   8.99956   8.99956      1.00  2.311574  2.784559
   8.99944   8.99944      1.00  2.313414  2.781289
   8.99933   8.99933      1.00  2.292764  2.757199
   8.99923   8.99923      1.00  2.300194  2.768919
   8.99912   8.99912      1.00  2.302854  2.770059
   8.99901   8.99901      1.00  2.306644  2.773799
   8.99890   8.99890      1.00  2.309094  2.775619
   8.99879   8.99879      1.00  2.304904  2.773579
   8.99869   8.99869      1.00  2.302694  2.775929
   8.99858   8.99858      1.00  2.299934  2.772829
   8.99846   8.99846      1.00  2.308464  2.783149
   8.99835   8.99835      1.00  2.307954  2.783449
   8.99825   8.99825      1.00  2.306524  2.780279
   8.99814   8.99814      1.00  2.304014  2.773239
   8.99804   8.99804      1.00  2.293634  2.764739
   8.99792   8.99792      1.00  2.300854  2.772919
   8.99782   8.99782      1.00  2.306364  2.780639
   8.99771   8.99771      1.00  2.302554  2.778699
   8.99759   8.99759      1.00  2.298034  2.770919
   8.99749   8.99749      1.00  2.297924  2.769759
   8.99738   8.99738      1.00  2.299594  2.773809
   8.99727   8.99727      1.00  2.305754  2.780029
   8.99716   8.99716      1.00  2.310724  2.787359
   8.99705   8.99705      1.00  2.303364  2.778259
   8.99695   8.99695      1.00  2.296624  2.770299
   8.99684   8.99684      1.00  2.291154  2.766669
   8.99673   8.99673      1.00  2.292784  2.769269
   8.99663   8.99663      1.00  2.297504  2.775749
   8.99652   8.99652      1.00  2.304074  2.789589
   8.99642   8.99642      1.00  2.302514  2.785909
   8.99631   8.99631      1.00  2.295464  2.770139
   8.99621   8.99621      1.00  2.283264  2.761229
   8.99611   8.99611      1.00  2.295204  2.778779
   8.99600   8.99600      1.00  2.303304  2.791729
   8.99590   8.99590      1.00  2.302214  2.787469
   8.99581   8.99581      1.00  2.295404  2.782019
   8.99570   8.99570      1.00  2.287714  2.766369
   8.99560   8.99560      1.00  2.293534  2.777219
   8.99550   8.99550      1.00  2.299914  2.782389
   8.99540   8.99540      1.00  2.302714  2.785489
   8.99529   8.99529      1.00  2.297574  2.780259
   8.99518   8.99518      1.00  2.286704  2.763839
   8.99508   8.99508      1.00  2.294894  2.776469
   8.99498   8.99498      1.00  2.295894  2.779589
   8.99488   8.99488      1.00  2.301134  2.786689
   8.99477   8.99477      1.00  2.286214  2.763869
   8.99467   8.99467      1.00  2.291764  2.773209
   8.99457   8.99457      1.00  2.287104  2.766119
   8.99446   8.99446      1.00  2.282354  2.764079
   8.99434   8.99434      1.00  2.293964  2.779879
   8.99423   8.99423      1.00  2.297424  2.781149
   8.99412   8.99412      1.00  2.299024  2.783769
   8.99401   8.99401      1.00  2.291764  2.771529
   8.99389   8.99389      1.00  2.291064  2.775549
   8.99378   8.99378      1.00  2.291464  2.775429
   8.99367   8.99367      1.00  2.295064  2.775439
   8.99356   8.99356      1.00  2.296164  2.781069
   8.99344   8.99344      1.00  2.288834  2.768709
   8.99333   8.99333      1.00  2.283064  2.766949
   8.99321   8.99321      1.00  2.273004  2.751779
   8.99310   8.99310      1.00  2.291174  2.778919
   8.99298   8.99298      1.00  2.298514  2.789369
   8.99287   8.99287      1.00  2.293674  2.782539
   8.99276   8.99276      1.00  2.290034  2.780439
   8.99265   8.99265      1.00  2.290474  2.788479
   8.99253   8.99253      1.00  2.291694  2.786859
   8.99242   8.99242      1.00  2.292314  2.783709
   8.99232   8.99232      1.00  2.293374  2.786749
   8.99221   8.99221      1.00  2.288834  2.777969
   8.99210   8.99210      1.00  2.281454  2.767919
   8.99199   8.99199      1.00  2.287644  2.773329
   8.99188   8.99188      1.00  2.289654  2.778639
   8.99177   8.99177      1.00  2.298034  2.787759
   8.99166   8.99166      1.00  2.289964  2.779149
   8.99155   8.99155      1.00  2.282144  2.772349
   8.99144   8.99144      1.00  2.290684  2.780379
   8.99133   8.99133      1.00  2.290454  2.781959
   8.99122   8.99122      1.00  2.289254  2.779939
   8.99111   8.99111      1.00  2.289564  2.780179
   8.99100   8.99100      1.00  2.284264  2.772169
   8.99089   8.99089      1.00  2.285894  2.775639
   8.99076   8.99076      1.00  2.287144  2.778609
   8.99065   8.99065      1.00  2.288644  2.779169
   8.99054   8.99054      1.00  2.292874  2.788009
   8.99042   8.99042      1.00  2.292084  2.788139
   8.99030   8.99030      1.00  2.289724  2.785129
   8.99018   8.99018      1.00  2.281874  2.778289
   8.99007   8.99007      1.00  2.288594  2.789009
   8.98995   8.98995      1.00  2.274914  2.771079
   8.98984   8.98984      1.00  2.283734  2.780659
   8.98972   8.98972      1.00  2.284504  2.783269
   8.98961   8.98961      1.00  2.283294  2.781169
   8.98949   8.98949      1.00  2.291074  2.789539
   8.98937   8.98937      1.00  2.291364  2.790659
   8.98927   8.98927      1.00  2.288974  2.792549
   8.98915   8.98915      1.00  2.289074  2.789689
   8.98903   8.98903      1.00  2.286644  2.783669
   8.98892   8.98892      1.00  2.285404  2.784229
   8.98881   8.98881      1.00  2.285664  2.784669
   8.98870   8.98870      1.00  2.285684  2.785399
   8.98859   8.98859      1.00  2.286614  2.783349
   8.98848   8.98848      1.00  2.264714  2.760969
   8.98837   8.98837      1.00  2.281564  2.778799
   8.98826   8.98826      1.00  2.285764  2.790079
   8.98816   8.98816      1.00  2.290184  2.793749
   8.98805   8.98805      1.00  2.291934  2.796889
   8.98793   8.98793      1.00  2.283764  2.788029
   8.98783   8.98783      1.00  2.282804  2.780409
   8.98772   8.98772      1.00  2.283034  2.783059
   8.98760   8.98760      1.00  2.287064  2.794039
   8.98749   8.98749      1.00  2.286384  2.789749
   8.98739   8.98739      1.00  2.285414  2.790029
   8.98728   8.98728      1.00  2.281594  2.783739
   8.98716   8.98716      1.00  2.277644  2.786509
   8.98705   8.98705      1.00  2.282994  2.785459
   8.98695   8.98695      1.00  2.274784  2.777459
   8.98684   8.98684      1.00  2.291954  2.797379
   8.98673   8.98673      1.00  2.287794  2.795529
   8.98662   8.98662      1.00  2.281114  2.783959
   8.98652   8.98652      1.00  2.284154  2.793249
   8.98642   8.98642      1.00  2.283644  2.789469
   8.98631   8.98631      1.00  2.281984  2.789769
   8.98620   8.98620      1.00  2.286014  2.793209
   8.98610   8.98610      1.00  2.278744  2.782449
   8.98600   8.98600      1.00  2.277934  2.784679
   8.98589   8.98589      1.00  2.283514  2.792789
   8.98579   8.98579      1.00  2.287114  2.798279
   8.98570   8.98570      1.00  2.288754  2.802299
   8.98559   8.98559      1.00  2.272354  2.785419
   8.98548   8.98548      1.00  2.282214  2.794439
   8.98538   8.98538      1.00  2.279364  2.787999
   8.98528   8.98528      1.00  2.283384  2.792909
   8.98518   8.98518      1.00  2.283084  2.792259
   8.98507   8.98507      1.00  2.284274  2.798659
   8.98496   8.98496      1.00  2.281004  2.795199
   8.98486   8.98486      1.00  2.278814  2.788629
   8.98476   8.98476      1.00  2.282384  2.795859
   8.98465   8.98465      1.00  2.290654  2.806989
   8.98454   8.98454      1.00  2.288904  2.803839
   8.98444   8.98444      1.00  2.285544  2.798929
   8.98432   8.98432      1.00  2.281254  2.794189
   8.98420   8.98420      1.00  2.262694  2.771029
   8.98410   8.98410      1.00  2.278504  2.792979
   8.98399   8.98399      1.00  2.281844  2.795139
   8.98387   8.98387      1.00  2.283414  2.792749
   8.98375   8.98375      1.00  2.284234  2.794269
   8.98364   8.98364      1.00  2.283874  2.796979
   8.98353   8.98353      1.00  2.283584  2.794309
   8.98342   8.98342      1.00  2.288014  2.800639
   8.98329   8.98329      1.00  2.285134  2.798579
   8.98317   8.98317      1.00  2.282914  2.798879
   8.98306   8.98306      1.00  2.282044  2.796719
   8.98295   8.98295      1.00  2.284884  2.801429
   8.98283   8.98283      1.00  2.277894  2.793929
   8.98272   8.98272      1.00  2.276154  2.789759
   8.98261   8.98261      1.00  2.277884  2.792279
   8.98249   8.98249      1.00  2.280424  2.795749
   8.98238   8.98238      1.00  2.281394  2.798479
   8.98227   8.98227      1.00  2.282024  2.793389
   8.98217   8.98217      1.00  2.287524  2.804219
   8.98205   8.98205      1.00  2.283044  2.800449
   8.98193   8.98193      1.00  2.282124  2.793859
   8.98182   8.98182      1.00  2.280844  2.795889
   8.98172   8.98172      1.00  2.280004  2.797879
   8.98161   8.98161      1.00  2.283874  2.801059
   8.98150   8.98150      1.00  2.277754  2.792399
   8.98138   8.98138      1.00  2.277674  2.794369
   8.98128   8.98128      1.00  2.281614  2.796399
   8.98117   8.98117      1.00  2.270774  2.788889
   8.98105   8.98105      1.00  2.286664  2.805849
   8.98093   8.98093      1.00  2.289164  2.807409
   8.98082   8.98082      1.00  2.281274  2.798319
   8.98071   8.98071      1.00  2.275854  2.792959
   8.98058   8.98058      1.00  2.282424  2.802279
   8.98047   8.98047      1.00  2.280854  2.800159
   8.98036   8.98036      1.00  2.287234  2.813669
   8.98024   8.98024      1.00  2.283194  2.807979
   8.98012   8.98012      1.00  2.278014  2.800069
   8.98000   8.98000      1.00  2.280324  2.807469
   8.97988   8.97988      1.00  2.284884  2.809659
   8.97977   8.97977      1.00  2.289494  2.811129
   8.97965   8.97965      1.00  2.273234  2.794569
   8.97953   8.97953      1.00  2.283254  2.808169
   8.97942   8.97942      1.00  2.278914  2.805379
   8.97930   8.97930      1.00  2.281054  2.807549
   8.97918   8.97918      1.00  2.284654  2.809159
   8.97908   8.97908      1.00  2.284694  2.806479
   8.97898   8.97898      1.00  2.286764  2.812899
   8.97887   8.97887      1.00  2.280224  2.800979
   8.97875   8.97875      1.00  2.282274  2.806169
   8.97864   8.97864      1.00  2.283384  2.808319
   8.97852   8.97852      1.00  2.288274  2.813949
   8.97841   8.97841      1.00  2.286334  2.808889
   8.97830   8.97830      1.00  2.283704  2.807729
   8.97819   8.97819      1.00  2.281114  2.804499
   8.97808   8.97808      1.00  2.262394  2.780709
   8.97797   8.97797      1.00  2.283104  2.806009
   8.97786   8.97786      1.00  2.281834  2.807989
   8.97775   8.97775      1.00  2.281764  2.809799
   8.97764   8.97764      1.00  2.283574  2.812219
   8.97754   8.97754      1.00  2.281784  2.810819
   8.97743   8.97743      1.00  2.284804  2.810959
   8.97731   8.97731      1.00  2.285964  2.814049
   8.97720   8.97720      1.00  2.286714  2.817269
   8.97710   8.97710      1.00  2.284144  2.818309
   8.97698   8.97698      1.00  2.278274  2.806839
   8.97688   8.97688      1.00  2.282364  2.809189
   8.97677   8.97677      1.00  2.281454  2.814889
   8.97667   8.97667      1.00  2.282074  2.816689
   8.97656   8.97656      1.00  2.283754  2.818309
   8.97645   8.97645      1.00  2.264204  2.787819
   8.97635   8.97635      1.00  2.287804  2.816789
   8.97624   8.97624      1.00  2.291634  2.821729
   8.97613   8.97613      1.00  2.284884  2.818489
   8.97603   8.97603      1.00  2.282234  2.815299
   8.97593   8.97593      1.00  2.279484  2.813329
   8.97583   8.97583      1.00  2.282974  2.819819
   8.97572   8.97572      1.00  2.281064  2.820039
   8.97562   8.97562      1.00  2.282504  2.819409
   8.97552   8.97552      1.00  2.285264  2.818739
   8.97542   8.97542      1.00  2.281074  2.811779
   8.97531   8.97531      1.00  2.283284  2.812969
   8.97521   8.97521      1.00  2.284714  2.817899
   8.97511   8.97511      1.00  2.270614  2.802269
   8.97500   8.97500      1.00  2.287874  2.822849
   8.97489   8.97489      1.00  2.284214  2.819169
   8.97480   8.97480      1.00  2.281114  2.814769
   8.97469   8.97469      1.00  2.278704  2.809809
   8.97458   8.97458      1.00  2.283814  2.821199
   8.97446   8.97446      1.00  2.281184  2.819469
   8.97435   8.97435      1.00  2.285134  2.820399
   8.97424   8.97424      1.00  2.280634  2.815379
   8.97413   8.97413      1.00  2.279954  2.814249
   8.97401   8.97401      1.00  2.286024  2.820809
   8.97391   8.97391      1.00  2.289864  2.828449
   8.97380   8.97380      1.00  2.286144  2.822999
   8.97368   8.97368      1.00  2.277854  2.819019
   8.97356   8.97356      1.00  2.272804  2.806709
   8.97345   8.97345      1.00  2.277194  2.813569
   8.97333   8.97333      1.00  2.280114  2.817519
   8.97321   8.97321      1.00  2.282834  2.818719
   8.97309   8.97309      1.00  2.286914  2.827649
   8.97298   8.97298      1.00  2.279494  2.824959
   8.97287   8.97287      1.00  2.283914  2.824519
   8.97275   8.97275      1.00  2.286134  2.828479
   8.97264   8.97264      1.00  2.283154  2.821869
   8.97253   8.97253      1.00  2.287724  2.829379
   8.97242   8.97242      1.00  2.282064  2.821049
   8.97231   8.97231      1.00  2.279884  2.814369
   8.97219   8.97219      1.00  2.279564  2.818829
   8.97208   8.97208      1.00  2.265684  2.800309
   8.97197   8.97197      1.00  2.279444  2.817439
   8.97186   8.97186      1.00  2.281024  2.825719
   8.97175   8.97175      1.00  2.280664  2.816609
   8.97164   8.97164      1.00  2.281224  2.825859
   8.97153   8.97153      1.00  2.282504  2.827149
   8.97142   8.97142      1.00  2.283974  2.827449
   8.97131   8.97131      1.00  2.282554  2.828349
   8.97120   8.97120      1.00  2.279664  2.823849
   8.97109   8.97109      1.00  2.275784  2.803509
   8.97098   8.97098      1.00  2.280374  2.309359
   8.97086   8.97086      1.00  2.279744   .013819
   8.97074   8.97074      1.00  2.282354   .981299
   8.97063   8.97063      1.00  2.281934  2.813609
   8.97051   8.97051      1.00  2.265754  2.822729
   8.97039   8.97039      1.00  2.283694  2.832489
   8.97027   8.97027      1.00  2.282984  2.843199
   8.97016   8.97016      1.00  2.285874  2.837289
   8.97004   8.97004      1.00  2.280214  2.834109
   8.96992   8.96992      1.00  2.279854  2.823679
   8.96980   8.96980      1.00  2.275194  2.819269
   8.96969   8.96969      1.00  2.280774  2.829639
   8.96957   8.96957      1.00  2.282104  2.828169
   8.96945   8.96945      1.00  2.277604  2.820859
   8.96934   8.96934      1.00  2.277264  2.816979
   8.96923   8.96923      1.00  2.280164  2.825709
   8.96912   8.96912      1.00  2.281624  2.827789
   8.96900   8.96900      1.00  2.284004  2.828319
   8.96889   8.96889      1.00  2.269444  2.815289
   8.96878   8.96878      1.00  2.279774  2.824849
   8.96867   8.96867      1.00  2.271714  2.813609
   8.96856   8.96856      1.00  2.278084  2.823839
   8.96845   8.96845      1.00  2.280044  2.822289
   8.96834   8.96834      1.00  2.283414  2.829989
   8.96823   8.96823      1.00  2.284084  2.829749
   8.96813   8.96813      1.00  2.280274  2.827009
   8.96802   8.96802      1.00  2.277824  2.818499
   8.96791   8.96791      1.00  2.281874  2.824799
   8.96779   8.96779      1.00  2.284314  2.830499
   8.96768   8.96768      1.00  2.283344  2.829489
   8.96757   8.96757      1.00  2.277804  2.825319
   8.96747   8.96747      1.00  2.275784  2.823479
   8.96735   8.96735      1.00  2.273004  2.822009
   8.96724   8.96724      1.00  2.265514  2.810289
   8.96714   8.96714      1.00  2.285004  2.832989
   8.96703   8.96703      1.00  2.284554  2.833699
   8.96692   8.96692      1.00  2.278184  2.826199
   8.96681   8.96681      1.00  2.280814  2.830419
   8.96670   8.96670      1.00  2.281284  2.828539
   8.96660   8.96660      1.00  2.284764  2.836509
   8.96649   8.96649      1.00  2.286394  2.840229
   8.96638   8.96638      1.00  2.277744  2.826819
   8.96628   8.96628      1.00  2.276994  2.825859
   8.96618   8.96618      1.00  2.272034  2.815869
   8.96608   8.96608      1.00  2.283464  2.832649
   8.96597   8.96597      1.00  2.286834  2.833809
   8.96587   8.96587      1.00  2.274524  2.825239
   8.96577   8.96577      1.00  2.280034  2.827449
   8.96566   8.96566      1.00  2.278814  2.830169
   8.96556   8.96556      1.00  2.282524  2.835539
   8.96546   8.96546      1.00  2.284634  2.834889
   8.96536   8.96536      1.00  2.289444  2.845349
   8.96525   8.96525      1.00  2.281254  2.834899
   8.96515   8.96515      1.00  2.274934  2.822689
   8.96504   8.96504      1.00  2.276354  2.825969
   8.96494   8.96494      1.00  2.280474  2.827889
   8.96484   8.96484      1.00  2.282864  2.834829
   8.96473   8.96473      1.00  2.289104  2.845929
   8.96462   8.96462      1.00  2.285834  2.842739
   8.96451   8.96451      1.00  2.272394  2.823149
   8.96440   8.96440      1.00  2.280354  2.832159
   8.96429   8.96429      1.00  2.282284  2.834269
   8.96418   8.96418      1.00  2.284984  2.840429
   8.96407   8.96407      1.00  2.283914  2.839949
   8.96396   8.96396      1.00  2.282054  2.842449
   8.96384   8.96384      1.00  2.277714  2.828219
   8.96373   8.96373      1.00  2.284234  2.837009
   8.96362   8.96362      1.00  2.288724  2.841319
   8.96350   8.96350      1.00  2.289534  2.845299
   8.96338   8.96338      1.00  2.282414  2.836639
   8.96326   8.96326      1.00  2.283414  2.838719
   8.96315   8.96315      1.00  2.281414  2.836829
   8.96303   8.96303      1.00  2.284164  2.838479
   8.96291   8.96291      1.00  2.282764  2.838279
   8.96280   8.96280      1.00  2.279524  2.846209
   8.96269   8.96269      1.00  2.280654  2.834779
   8.96258   8.96258      1.00  2.283594  2.842779
   8.96246   8.96246      1.00  2.284604  2.840019
   8.96235   8.96235      1.00  2.288574  2.843599
   8.96224   8.96224      1.00  2.286294  2.838799
   8.96213   8.96213      1.00  2.286474  2.839949
   8.96201   8.96201      1.00  2.285004  2.837599
   8.96190   8.96190      1.00  2.283624  2.839809
   8.96180   8.96180      1.00  2.284504  2.844449
   8.96169   8.96169      1.00  2.282944  2.837679
   8.96157   8.96157      1.00  2.279274  2.833019
   8.96146   8.96146      1.00  2.281884  2.834429
   8.96136   8.96136      1.00  2.270704  2.827169
   8.96125   8.96125      1.00  2.286864  2.846109
   8.96113   8.96113      1.00  2.286684  2.842349
   8.96101   8.96101      1.00  2.285374  2.841529
   8.96090   8.96090      1.00  2.285544  2.843169
   8.96078   8.96078      1.00  2.285534  2.844239
   8.96067   8.96067      1.00  2.285544  2.841159
   8.96055   8.96055      1.00  2.285864  2.840279
   8.96044   8.96044      1.00  2.284064  2.840429
   8.96032   8.96032      1.00  2.283534  2.838119
   8.96020   8.96020      1.00  2.283664  2.838869
   8.96008   8.96008      1.00  2.286784  2.844889
   8.95997   8.95997      1.00  2.288224  2.850339
   8.95985   8.95985      1.00  2.287074  2.840049
   8.95972   8.95972      1.00  2.285484  2.842589
   8.95961   8.95961      1.00  2.269814  2.826899
   8.95950   8.95950      1.00  2.284194  2.840749
   8.95939   8.95939      1.00  2.289854  2.850179
   8.95927   8.95927      1.00  2.284384  2.848569
   8.95916   8.95916      1.00  2.283564  2.843099
   8.95905   8.95905      1.00  2.281224  2.836989
   8.95894   8.95894      1.00  2.283364  2.839369
   8.95881   8.95881      1.00  2.285064  2.840349
   8.95871   8.95871      1.00  2.291984  2.850139
   8.95860   8.95860      1.00  2.287584  2.846169
   8.95849   8.95849      1.00  2.283464  2.840899
   8.95838   8.95838      1.00  2.281914  2.837049
   8.95827   8.95827      1.00  2.283464  2.837589
   8.95816   8.95816      1.00  2.288934  2.841979
   8.95805   8.95805      1.00  2.280304  2.833189
   8.95794   8.95794      1.00  2.281314  2.832939
   8.95783   8.95783      1.00  2.283944  2.842159
   8.95772   8.95772      1.00  2.285254  2.840439
   8.95761   8.95761      1.00  2.286874  2.845849
   8.95749   8.95749      1.00  2.286994  2.844809
   8.95738   8.95738      1.00  2.286384  2.845019
   8.95728   8.95728      1.00  2.288564  2.848249
   8.95717   8.95717      1.00  2.286464  2.841089
   8.95705   8.95705      1.00  2.284044  2.836529
   8.95695   8.95695      1.00  2.283414  2.838119
   8.95684   8.95684      1.00  2.286214  2.842239
   8.95674   8.95674      1.00  2.281724  2.836929
   8.95662   8.95662      1.00  2.280854  2.834629
   8.95652   8.95652      1.00  2.280444  2.832969
   8.95641   8.95641      1.00  2.284794  2.836249
   8.95631   8.95631      1.00  2.288464  2.838769
   8.95620   8.95620      1.00  2.276914  2.824789
   8.95609   8.95609      1.00  2.286214  2.836809
   8.95600   8.95600      1.00  2.282924  2.832349
   8.95590   8.95590      1.00  2.285574  2.838019
   8.95579   8.95579      1.00  2.285784  2.838559
   8.95569   8.95569      1.00  2.284614  2.836569
   8.95559   8.95559      1.00  2.287824  2.842149
   8.95548   8.95548      1.00  2.283734  2.837879
   8.95538   8.95538      1.00  2.284214  2.839609
   8.95528   8.95528      1.00  2.286774  2.840029
   8.95518   8.95518      1.00  2.287914  2.846579
   8.95507   8.95507      1.00  2.288854  2.846049
   8.95496   8.95496      1.00  2.282544  2.836239
   8.95485   8.95485      1.00  2.269584  2.817139
   8.95475   8.95475      1.00  2.279714  2.833769
   8.95465   8.95465      1.00  2.284274  2.834819
   8.95453   8.95453      1.00  2.285734  2.838899
   8.95443   8.95443      1.00  2.280564  2.825859
   8.95432   8.95432      1.00  2.285604  2.831469
   8.95421   8.95421      1.00  2.286024  2.834559
   8.95409   8.95409      1.00  2.286864  2.838389
   8.95398   8.95398      1.00  2.287064  2.833179
   8.95387   8.95387      1.00  2.287694  2.835699
   8.95375   8.95375      1.00  2.282974  2.827579
   8.95363   8.95363      1.00  2.283164  2.828769
   8.95352   8.95352      1.00  2.283214  2.829019
   8.95341   8.95341      1.00  2.278544  2.821489
   8.95329   8.95329      1.00  2.282454  2.827099
   8.95317   8.95317      1.00  2.281094  2.821229
   8.95305   8.95305      1.00  2.286044  2.828289
   8.95294   8.95294      1.00  2.285394  2.831149
   8.95282   8.95282      1.00  2.287014  2.830639
   8.95271   8.95271      1.00  2.288854  2.830369
   8.95259   8.95259      1.00  2.288964  2.831379
   8.95249   8.95249      1.00  2.282214  2.820879
   8.95238   8.95238      1.00  2.282074  2.820719
   8.95226   8.95226      1.00  2.283094  2.820219
   8.95215   8.95215      1.00  2.284454  2.820879
   8.95204   8.95204      1.00  2.287774  2.832549
   8.95193   8.95193      1.00  2.283634  2.820539
   8.95181   8.95181      1.00  2.270214  2.805089
   8.95171   8.95171      1.00  2.283934  2.820069
   8.95160   8.95160      1.00  2.285014  2.822039
   8.95149   8.95149      1.00  2.290374  2.827189
   8.95137   8.95137      1.00  2.288704  2.830569
   8.95126   8.95126      1.00  2.285824  2.825259
   8.95116   8.95116      1.00  2.282054  2.822229
   8.95104   8.95104      1.00  2.282564  2.819159
   8.95092   8.95092      1.00  2.285694  2.822329
   8.95080   8.95080      1.00  2.283324  2.820209
   8.95069   8.95069      1.00  2.284614  2.818509
   8.95058   8.95058      1.00  2.285144  2.819919
   8.95045   8.95045      1.00  2.281994  2.812979
   8.95034   8.95034      1.00  2.282314  2.814279
   8.95023   8.95023      1.00  2.279184  2.806209
   8.95011   8.95011      1.00  2.287224  2.818799
   8.94999   8.94999      1.00  2.285684  2.809469
   8.94987   8.94987      1.00  2.283774  2.809569
   8.94975   8.94975      1.00  2.283724  2.809259
   8.94963   8.94963      1.00  2.282754  2.808309
   8.94951   8.94951      1.00  2.287534  2.814049
   8.94940   8.94940      1.00  2.286494  2.812919
   8.94929   8.94929      1.00  2.286774  2.817549
   8.94918   8.94918      1.00  2.282434  2.805489
   8.94906   8.94906      1.00  2.282874  2.807869
   8.94895   8.94895      1.00  2.285384  2.806159
   8.94884   8.94884      1.00  2.285034  2.807179
   8.94874   8.94874      1.00  2.285264  2.807179
   8.94862   8.94862      1.00  2.266234  2.784619
   8.94851   8.94851      1.00  2.277364  2.790309
   8.94840   8.94840      1.00  2.284084  2.800139
   8.94830   8.94830      1.00  2.282874  2.794509
   8.94819   8.94819      1.00  2.286244  2.798319
   8.94807   8.94807      1.00  2.283864  2.793999
   8.94797   8.94797      1.00  2.281324  2.787979
   8.94786   8.94786      1.00  2.286454  2.795759
   8.94774   8.94774      1.00  2.284124  2.787529
   8.94763   8.94763      1.00  2.281194  2.782889
   8.94752   8.94752      1.00  2.284714  2.782579
   8.94741   8.94741      1.00  2.282704  2.784839
   8.94730   8.94730      1.00  2.283084  2.785729
   8.94719   8.94719      1.00  2.280814  2.780679
   8.94709   8.94709      1.00  2.268554  2.764739
   8.94698   8.94698      1.00  2.283374  2.784999
   8.94686   8.94686      1.00  2.284474  2.782149
   8.94676   8.94676      1.00  2.284094  2.773809
   8.94665   8.94665      1.00  2.283384  2.775859
   8.94654   8.94654      1.00  2.281704  2.767419
   8.94643   8.94643      1.00  2.280624  2.764819
   8.94633   8.94633      1.00  2.281334  2.764299
   8.94623   8.94623      1.00  2.274914  2.761729
   8.94613   8.94613      1.00  2.281624  2.771619
   8.94602   8.94602      1.00  2.279824  2.755159
   8.94592   8.94592      1.00  2.281754  2.758019
   8.94582   8.94582      1.00  2.281354  2.760099
   8.94572   8.94572      1.00  2.268954  2.742249
   8.94561   8.94561      1.00  2.280884  2.752609
   8.94551   8.94551      1.00  2.283834  2.749129
   8.94541   8.94541      1.00  2.284524  2.749579
   8.94530   8.94530      1.00  2.278294  2.739279
   8.94519   8.94519      1.00  2.281684  2.736489
   8.94509   8.94509      1.00  2.279104  2.733239
   8.94499   8.94499      1.00  2.280564  2.732379
   8.94489   8.94489      1.00  2.282214  2.730809
   8.94478   8.94478      1.00  2.276264  2.724329
   8.94467   8.94467      1.00  2.279664  2.723899
   8.94456   8.94456      1.00  2.281084  2.723619
   8.94446   8.94446      1.00  2.281174  2.719719
   8.94434   8.94434      1.00  2.269324  2.697969
   8.94423   8.94423      1.00  2.277294  2.708779
   8.94413   8.94413      1.00  2.278744  2.708649
   8.94402   8.94402      1.00  2.277364  2.695919
   8.94389   8.94389      1.00  2.277614  2.693589
   8.94378   8.94378      1.00  2.275544  2.687709
   8.94367   8.94367      1.00  2.282084  2.695189
   8.94355   8.94355      1.00  2.281954  2.687789
   8.94343   8.94343      1.00  2.282494  2.680789
   8.94331   8.94331      1.00  2.276954  2.674719
   8.94320   8.94320      1.00  2.276424  2.668289
   8.94308   8.94308      1.00  2.280934  2.666639
   8.94297   8.94297      1.00  2.278514  2.660399
   8.94285   8.94285      1.00  2.276874  2.653189
   8.94274   8.94274      1.00  2.264894  2.632239
   8.94263   8.94263      1.00  2.274464  2.641119
   8.94251   8.94251      1.00  2.276464  2.633309
   8.94240   8.94240      1.00  2.280394  2.627799
   8.94229   8.94229      1.00  2.280554  2.622349
   8.94218   8.94218      1.00  2.281204  2.615199
   8.94207   8.94207      1.00  2.279934  2.609999
   8.94196   8.94196      1.00  2.276734  2.595589
   8.94185   8.94185      1.00  2.277524  2.588829
   8.94174   8.94174      1.00  2.277364  2.584459
   8.94163   8.94163      1.00  2.277694  2.572139
   8.94152   8.94152      1.00  2.277994  2.566309
   8.94141   8.94141      1.00  2.276794  2.553159
   8.94130   8.94130      1.00  2.276964  2.543889
   8.94118   8.94118      1.00  2.263774  2.514279
   8.94107   8.94107      1.00  2.278864  2.523009
   8.94096   8.94096      1.00  2.279914  2.511339
   8.94084   8.94084      1.00  2.278244  2.493129
   8.94072   8.94072      1.00  2.278724  2.478379
   8.94061   8.94061      1.00  2.276564  2.461079
   8.94050   8.94050      1.00  2.278544  2.450339
   8.94038   8.94038      1.00  2.278244  2.434009
   8.94026   8.94026      1.00  2.275104  2.412219
   8.94014   8.94014      1.00  2.275884  2.396429
   8.94003   8.94003      1.00  2.277304  2.373269
   8.93990   8.93990      1.00  2.279124  2.355149
   8.93978   8.93978      1.00  2.280254  2.326919
   8.93967   8.93967      1.00  2.278424  2.302639
   8.93956   8.93956      1.00  2.260824  2.262869
   8.93945   8.93945      1.00  2.276524  2.253449
   8.93933   8.93933      1.00  2.277514  2.222989
   8.93921   8.93921      1.00  2.275994  2.198659
   8.93911   8.93911      1.00  2.279534  2.167999
   8.93900   8.93900      1.00  2.273674  2.135489
   8.93888   8.93888      1.00  2.277754  2.104059
   8.93877   8.93877      1.00  2.278944  2.068539
   8.93866   8.93866      1.00  2.278884  2.031509
   8.93855   8.93855      1.00  2.280434  2.004469
   8.93844   8.93844      1.00  2.278794  1.964889
   8.93832   8.93832      1.00  2.277324  1.923359
   8.93822   8.93822      1.00  2.275724  1.893869
   8.93811   8.93811      1.00  2.275134  1.849239
   8.93799   8.93799      1.00  2.263144  1.804419
   8.93788   8.93788      1.00  2.274584  1.772199
   8.93778   8.93778      1.00  2.275894  1.736239
   8.93767   8.93767      1.00  2.277794  1.697119
   8.93755   8.93755      1.00  2.279654  1.646999
   8.93744   8.93744      1.00  2.279984  1.610309
   8.93734   8.93734      1.00  2.281874  1.570079
   8.93723   8.93723      1.00  2.277424  1.530539
   8.93712   8.93712      1.00  2.276294  1.483339
   8.93701   8.93701      1.00  2.279604  1.443519
   8.93690   8.93690      1.00  2.275984  1.400709
   8.93680   8.93680      1.00  2.280994  1.365639
   8.93669   8.93669      1.00  2.275304  1.326079
   8.93658   8.93658      1.00  2.276164  1.285119
   8.93647   8.93647      1.00  2.273274  1.242759
   8.93636   8.93636      1.00  2.268664  1.202409
   8.93626   8.93626      1.00  2.279994  1.172839
   8.93616   8.93616      1.00  2.280744  1.140939
   8.93606   8.93606      1.00  2.278044  1.108539
   8.93596   8.93596      1.00  2.275454  1.071629
   8.93585   8.93585      1.00  2.276894  1.033569
   8.93574   8.93574      1.00  2.275544  1.003629
   8.93565   8.93565      1.00  2.277404   .975909
   8.93554   8.93554      1.00  2.278474   .944879
   8.93544   8.93544      1.00  2.277444   .912459
   8.93533   8.93533      1.00  2.279234   .884369
   8.93523   8.93523      1.00  2.279634   .859259
   8.93513   8.93513      1.00  2.278174   .831389
   8.93502   8.93502      1.00  2.262304   .802349
   8.93491   8.93491      1.00  2.279214   .782599
   8.93482   8.93482      1.00  2.278234   .755929
   8.93471   8.93471      1.00  2.276154   .733399
   8.93460   8.93460      1.00  2.277504   .710909
   8.93448   8.93448      1.00  2.275084   .685469
   8.93438   8.93438      1.00  2.277434   .666859
   8.93427   8.93427      1.00  2.277874   .648449
   8.93415   8.93415      1.00  2.275384   .623479
   8.93403   8.93403      1.00  2.278534   .604109
   8.93393   8.93393      1.00  2.277864   .587139
   8.93382   8.93382      1.00  2.273764   .571489
   8.93369   8.93369      1.00  2.278364   .554239
   8.93358   8.93358      1.00  2.274254   .536919
   8.93347   8.93347      1.00  2.276014   .520449
   8.93335   8.93335      1.00  2.259854   .501739
   8.93322   8.93322      1.00  2.276674   .491699
   8.93311   8.93311      1.00  2.277244   .478329
   8.93300   8.93300      1.00  2.279004   .468939
   8.93289   8.93289      1.00  2.277234   .456209
   8.93277   8.93277      1.00  2.277094   .445759
   8.93266   8.93266      1.00  2.274694   .435059
   8.93255   8.93255      1.00  2.275704   .427229
   8.93243   8.93243      1.00  2.276594   .418169
   8.93231   8.93231      1.00  2.274564   .410949
   8.93220   8.93220      1.00  2.273454   .402609
   8.93210   8.93210      1.00  2.273614   .396619
   8.93198   8.93198      1.00  2.273464   .392699
   8.93187   8.93187      1.00  2.274284   .385699
   8.93176   8.93176      1.00  2.259884   .377179
   8.93166   8.93166      1.00  2.274914   .377409
   8.93155   8.93155      1.00  2.274794   .376419
   8.93143   8.93143      1.00  2.269484   .372779
   8.93131   8.93131      1.00  2.273064   .371409
   8.93121   8.93121      1.00  2.270574   .370279
   8.93110   8.93110      1.00  2.275094   .368059
   8.93098   8.93098      1.00  2.274324   .368249
   8.93086   8.93086      1.00  2.274024   .366139
   8.93075   8.93075      1.00  2.271414   .367199
   8.93064   8.93064      1.00  2.274904   .367659
   8.93052   8.93052      1.00  2.275754   .368339
   8.93040   8.93040      1.00  2.271984   .368909
   8.93028   8.93028      1.00  2.275534   .367819
   8.93017   8.93017      1.00  2.258834   .364219
   8.93004   8.93004      1.00  2.272444   .366449
   8.92993   8.92993      1.00  2.274114   .369979
   8.92981   8.92981      1.00  2.271864   .367659
   8.92969   8.92969      1.00  2.271084   .368139
   8.92957   8.92957      1.00  2.273444   .371839
   8.92946   8.92946      1.00  2.271424   .374069
   8.92935   8.92935      1.00  2.274874   .375779
   8.92924   8.92924      1.00  2.269794   .377359
   8.92911   8.92911      1.00  2.271874   .375839
   8.92900   8.92900      1.00  2.272264   .376559
   8.92890   8.92890      1.00  2.273884   .378709
   8.92878   8.92878      1.00  2.271254   .380909
   8.92867   8.92867      1.00  2.255194   .381869
   8.92856   8.92856      1.00  2.271664   .385439
   8.92845   8.92845      1.00  2.271794   .385309
   8.92834   8.92834      1.00  2.272954   .385929
   8.92823   8.92823      1.00  2.273814   .386919
   8.92813   8.92813      1.00  2.275804   .385619
   8.92802   8.92802      1.00  2.274734   .388029
   8.92790   8.92790      1.00  2.273104   .389949
   8.92778   8.92778      1.00  2.271204   .388509
   8.92767   8.92767      1.00  2.270344   .385209
   8.92757   8.92757      1.00  2.274554   .386679
   8.92746   8.92746      1.00  2.274064   .390779
   8.92734   8.92734      1.00  2.270254   .389459
   8.92723   8.92723      1.00  2.268724   .389119
   8.92713   8.92713      1.00  2.257724   .388229
   8.92702   8.92702      1.00  2.274024   .391879
   8.92690   8.92690      1.00  2.274094   .389249
   8.92680   8.92680      1.00  2.274184   .389449
   8.92669   8.92669      1.00  2.273224   .388769
   8.92659   8.92659      1.00  2.271124   .387089
   8.92648   8.92648      1.00  2.273604   .389559
   8.92637   8.92637      1.00  2.274064   .388329
   8.92627   8.92627      1.00  2.273044   .389249
   8.92617   8.92617      1.00  2.274244   .393299
   8.92606   8.92606      1.00  2.270044   .391159
   8.92596   8.92596      1.00  2.271294   .394939
   8.92586   8.92586      1.00  2.272044   .390859
   8.92575   8.92575      1.00  2.272654   .391979
   8.92565   8.92565      1.00  2.271114   .394299
   8.92555   8.92555      1.00  2.264114   .392299
   8.92545   8.92545      1.00  2.271914   .392249
   8.92534   8.92534      1.00  2.268504   .390779
   8.92524   8.92524      1.00  2.272174   .395159
   8.92513   8.92513      1.00  2.270944   .394159
   8.92503   8.92503      1.00  2.271304   .394989
   8.92493   8.92493      1.00  2.271764   .397779
   8.92482   8.92482      1.00  2.272204   .396989
   8.92471   8.92471      1.00  2.269674   .397329
   8.92461   8.92461      1.00  2.270704   .396639
   8.92450   8.92450      1.00  2.271384   .396299
   8.92438   8.92438      1.00  2.269574   .396599
   8.92427   8.92427      1.00  2.264084   .397939
   8.92416   8.92416      1.00  2.265074   .398299
   8.92405   8.92405      1.00  2.273504   .399489
   8.92393   8.92393      1.00  2.270024   .398809
   8.92382   8.92382      1.00  2.271214   .400689
   8.92371   8.92371      1.00  2.269344   .402919
   8.92359   8.92359      1.00  2.269864   .407489
   8.92347   8.92347      1.00  2.268514   .404199
   8.92336   8.92336      1.00  2.266864   .405559
   8.92324   8.92324      1.00  2.267944   .407559
   8.92312   8.92312      1.00  2.268884   .408639
   8.92300   8.92300      1.00  2.267814   .409689
   8.92289   8.92289      1.00  2.269194   .409529
   8.92278   8.92278      1.00  2.268584   .410379
   8.92266   8.92266      1.00  2.255694   .412209
   8.92255   8.92255      1.00  2.269614   .415039
   8.92244   8.92244      1.00  2.267754   .418089
   8.92233   8.92233      1.00  2.270074   .416979
   8.92222   8.92222      1.00  2.268264   .418009
   8.92210   8.92210      1.00  2.267554   .419159
   8.92199   8.92199      1.00  2.267974   .422779
   8.92188   8.92188      1.00  2.264734   .423789
   8.92178   8.92178      1.00  2.266384   .428109
   8.92166   8.92166      1.00  2.267264   .428609
   8.92155   8.92155      1.00  2.266884   .431049
   8.92145   8.92145      1.00  2.266974   .431699
   8.92134   8.92134      1.00  2.266574   .431819
   8.92122   8.92122      1.00  2.251374   .432099
   8.92111   8.92111      1.00  2.262814   .434079
   8.92100   8.92100      1.00  2.266834   .436569
   8.92088   8.92088      1.00  2.264694   .439899
   8.92076   8.92076      1.00  2.265344   .442669
   8.92065   8.92065      1.00  2.266164   .445019
   8.92054   8.92054      1.00  2.267554   .445009
   8.92041   8.92041      1.00  2.264914   .448839
   8.92030   8.92030      1.00  2.265144   .447179
   8.92018   8.92018      1.00  2.264444   .446769
   8.92006   8.92006      1.00  2.266324   .450829
   8.91994   8.91994      1.00  2.267394   .448339
   8.91982   8.91982      1.00  2.264404   .450979
   8.91971   8.91971      1.00  2.263264   .452449
   8.91960   8.91960      1.00  2.254294   .453439
   8.91948   8.91948      1.00  2.264554   .454289
   8.91936   8.91936      1.00  2.261634   .459899
   8.91925   8.91925      1.00  2.264754   .461889
   8.91914   8.91914      1.00  2.263154   .459909
   8.91903   8.91903      1.00  2.264874   .460909
   8.91891   8.91891      1.00  2.262084   .461689
   8.91879   8.91879      1.00  2.261854   .459529
   8.91869   8.91869      1.00  2.262594   .460849
   8.91858   8.91858      1.00  2.260664   .459959
   8.91846   8.91846      1.00  2.264034   .459199
   8.91835   8.91835      1.00  2.261494   .459759
   8.91825   8.91825      1.00  2.265084   .460639
   8.91814   8.91814      1.00  2.255764   .460299
   8.91803   8.91803      1.00  2.262514   .460039
   8.91791   8.91791      1.00  2.264514   .460759
   8.91781   8.91781      1.00  2.263124   .459389
   8.91769   8.91769      1.00  2.262244   .458869
   8.91758   8.91758      1.00  2.263304   .457159
   8.91747   8.91747      1.00  2.265294   .458129
   8.91737   8.91737      1.00  2.263474   .458489
   8.91726   8.91726      1.00  2.264304   .456989
   8.91715   8.91715      1.00  2.259624   .455909
   8.91704   8.91704      1.00  2.261614   .454629
   8.91694   8.91694      1.00  2.262964   .453609
   8.91682   8.91682      1.00  2.265264   .455249
   8.91671   8.91671      1.00  2.262134   .454639
   8.91661   8.91661      1.00  2.263354   .453649
   8.91650   8.91650      1.00  2.244954   .447739
   8.91640   8.91640      1.00  2.261044   .447499
   8.91629   8.91629      1.00  2.263834   .447959
   8.91619   8.91619      1.00  2.264304   .446629
   8.91609   8.91609      1.00  2.262224   .446769
   8.91598   8.91598      1.00  2.262764   .441509
   8.91587   8.91587      1.00  2.262174   .441369
   8.91577   8.91577      1.00  2.263254   .439649
   8.91568   8.91568      1.00  2.265184   .439999
   8.91557   8.91557      1.00  2.263634   .438169
   8.91546   8.91546      1.00  2.259464   .436019
   8.91536   8.91536      1.00  2.262144   .435889
   8.91526   8.91526      1.00  2.262524   .433099
   8.91516   8.91516      1.00  2.247814   .428009
   8.91505   8.91505      1.00  2.261144   .430769
   8.91494   8.91494      1.00  2.259894   .428389
   8.91485   8.91485      1.00  2.258364   .427309
   8.91474   8.91474      1.00  2.261684   .428369
   8.91462   8.91462      1.00  2.262054   .427349
   8.91452   8.91452      1.00  2.260794   .424079
   8.91442   8.91442      1.00  2.264184   .423009
   8.91430   8.91430      1.00  2.260004   .422699
   8.91418   8.91418      1.00  2.260454   .418969
   8.91407   8.91407      1.00  2.263724   .418899
   8.91396   8.91396      1.00  2.258074   .417819
   8.91384   8.91384      1.00  2.260724   .417559
   8.91372   8.91372      1.00  2.258884   .416239
   8.91361   8.91361      1.00  2.244034   .413149
   8.91351   8.91351      1.00  2.265534   .415379
   8.91339   8.91339      1.00  2.260014   .412619
   8.91326   8.91326      1.00  2.263614   .413099
   8.91314   8.91314      1.00  2.259204   .411689
   8.91304   8.91304      1.00  2.259074   .409829
   8.91293   8.91293      1.00  2.260934   .408209
   8.91281   8.91281      1.00  2.259754   .406159
   8.91269   8.91269      1.00  2.260924   .407909
   8.91259   8.91259      1.00  2.258424   .402839
   8.91248   8.91248      1.00  2.259174   .401669
   8.91236   8.91236      1.00  2.257734   .400449
   8.91224   8.91224      1.00  2.261394   .400939
   8.91214   8.91214      1.00  2.248404   .396759
   8.91203   8.91203      1.00  2.258574   .398439
   8.91191   8.91191      1.00  2.261084   .398899
   8.91180   8.91180      1.00  2.259284   .399219
   8.91170   8.91170      1.00  2.262884   .395349
   8.91159   8.91159      1.00  2.264004   .396679
   8.91147   8.91147      1.00  2.261524   .393569
   8.91136   8.91136      1.00  2.258514   .390199
   8.91126   8.91126      1.00  2.259134   .388749
   8.91114   8.91114      1.00  2.259134   .389309
   8.91102   8.91102      1.00  2.261374   .387809
   8.91091   8.91091      1.00  2.260874   .386299
   8.91080   8.91080      1.00  2.260024   .385509
   8.91068   8.91068      1.00  2.259364   .382749
   8.91056   8.91056      1.00  2.255374   .379889
   8.91045   8.91045      1.00  2.246104   .377089
   8.91034   8.91034      1.00  2.264544   .378809
   8.91023   8.91023      1.00  2.260644   .377009
   8.91011   8.91011      1.00  2.262084   .378269
   8.90999   8.90999      1.00  2.259504   .375909
   8.90987   8.90987      1.00  2.259534   .373919
   8.90975   8.90975      1.00  2.264484   .376899
   8.90963   8.90963      1.00  2.259734   .376549
   8.90951   8.90951      1.00  2.261884   .374619
   8.90941   8.90941      1.00  2.259304   .370669
   8.90930   8.90930      1.00  2.256334   .369449
   8.90918   8.90918      1.00  2.260194   .371769
   8.90906   8.90906      1.00  2.261634   .372719
   8.90895   8.90895      1.00  2.254614   .369779
   8.90885   8.90885      1.00  2.254824   .370849
   8.90874   8.90874      1.00  2.262774   .370919
   8.90862   8.90862      1.00  2.259204   .369339
   8.90851   8.90851      1.00  2.261444   .370569
   8.90840   8.90840      1.00  2.260304   .369719
   8.90829   8.90829      1.00  2.261594   .368909
   8.90819   8.90819      1.00  2.259694   .369739
   8.90808   8.90808      1.00  2.262694   .371119
   8.90797   8.90797      1.00  2.260904   .371269
   8.90786   8.90786      1.00  2.260644   .370119
   8.90774   8.90774      1.00  2.260924   .369169
   8.90763   8.90763      1.00  2.259924   .369399
   8.90752   8.90752      1.00  2.263464   .372349
   8.90741   8.90741      1.00  2.261224   .372919
   8.90730   8.90730      1.00  2.261504   .373889
   8.90720   8.90720      1.00  2.255404   .373589
   8.90708   8.90708      1.00  2.254024   .378609
   8.90697   8.90697      1.00  2.263094   .375589
   8.90687   8.90687      1.00  2.260334   .377729
   8.90676   8.90676      1.00  2.260454   .378949
   8.90665   8.90665      1.00  2.260504   .381779
   8.90654   8.90654      1.00  2.260204   .380029
   8.90644   8.90644      1.00  2.262164   .379819
   8.90634   8.90634      1.00  2.260664   .382419
   8.90623   8.90623      1.00  2.259854   .379619
   8.90612   8.90612      1.00  2.261804   .382599
   8.90602   8.90602      1.00  2.258654   .385939
   8.90593   8.90593      1.00  2.259634   .385469
   8.90582   8.90582      1.00  2.263494   .387829
   8.90571   8.90571      1.00  2.250104   .387219
   8.90561   8.90561      1.00  2.262294   .388339
   8.90551   8.90551      1.00  2.261154   .391189
   8.90541   8.90541      1.00  2.260484   .390519
   8.90530   8.90530      1.00  2.264064   .391659
   8.90520   8.90520      1.00  2.263414   .394239
   8.90510   8.90510      1.00  2.264844   .394439
   8.90499   8.90499      1.00  2.264154   .393979
   8.90488   8.90488      1.00  2.261494   .396769
   8.90478   8.90478      1.00  2.263034   .397409
   8.90467   8.90467      1.00  2.262794   .398959
   8.90456   8.90456      1.00  2.263624   .401249
   8.90445   8.90445      1.00  2.264884   .400639
   8.90434   8.90434      1.00  2.259454   .400269
   8.90424   8.90424      1.00  2.247044   .398179
   8.90412   8.90412      1.00  2.262624   .405929
   8.90401   8.90401      1.00  2.264864   .404089
   8.90389   8.90389      1.00  2.264144   .408249
   8.90378   8.90378      1.00  2.261874   .406929
   8.90367   8.90367      1.00  2.262394   .405189
   8.90355   8.90355      1.00  2.262414   .406889
   8.90343   8.90343      1.00  2.263864   .406759
   8.90332   8.90332      1.00  2.266084   .407399
   8.90320   8.90320      1.00  2.263514   .407759
   8.90308   8.90308      1.00  2.262014   .408799
   8.90297   8.90297      1.00  2.261204   .410299
   8.90285   8.90285      1.00  2.264134   .410069
   8.90273   8.90273      1.00  2.264834   .410189
   8.90262   8.90262      1.00  2.246174   .408009
   8.90251   8.90251      1.00  2.260354   .409879
   8.90240   8.90240      1.00  2.261014   .411509
   8.90229   8.90229      1.00  2.263934   .412419
   8.90218   8.90218      1.00  2.263554   .412549
   8.90206   8.90206      1.00  2.262044   .413049
   8.90196   8.90196      1.00  2.262134   .413489
   8.90185   8.90185      1.00  2.260684   .412909
   8.90174   8.90174      1.00  2.261594   .415239
   8.90163   8.90163      1.00  2.262254   .420669
   8.90152   8.90152      1.00  2.261464   .422469
   8.90141   8.90141      1.00  2.261054   .421819
   8.90129   8.90129      1.00  2.261304   .421999
   8.90118   8.90118      1.00  2.260814   .421089
   8.90107   8.90107      1.00  2.247754   .418669
   8.90095   8.90095      1.00  2.261024   .422139
   8.90084   8.90084      1.00  2.261244   .423029
   8.90072   8.90072      1.00  2.260404   .419349
   8.90061   8.90061      1.00  2.262734   .418239
   8.90049   8.90049      1.00  2.259924   .416629
   8.90037   8.90037      1.00  2.260494   .417739
   8.90025   8.90025      1.00  2.261244   .419109
   8.90014   8.90014      1.00  2.258344   .421529
   8.90002   8.90002      1.00  2.260414   .419749
   8.89990   8.89990      1.00  2.258544   .420519
   8.89978   8.89978      1.00  2.260834   .421369
   8.89967   8.89967      1.00  2.260194   .421199
   8.89956   8.89956      1.00  2.260774   .419689
   8.89944   8.89944      1.00  2.248614   .418469
   8.89932   8.89932      1.00  2.263624   .423759
   8.89921   8.89921      1.00  2.261704   .421149
   8.89910   8.89910      1.00  2.260014   .420099
   8.89898   8.89898      1.00  2.257874   .420789
   8.89887   8.89887      1.00  2.259654   .422599
   8.89876   8.89876      1.00  2.262924   .424039
   8.89865   8.89865      1.00  2.260464   .420439
   8.89854   8.89854      1.00  2.259554   .424789
   8.89843   8.89843      1.00  2.258964   .423899
   8.89833   8.89833      1.00  2.257414   .420669
   8.89821   8.89821      1.00  2.260674   .421599
   8.89810   8.89810      1.00  2.260084   .421989
   8.89799   8.89799      1.00  2.245884   .420409
   8.89788   8.89788      1.00  2.257184   .424139
   8.89777   8.89777      1.00  2.255614   .425429
   8.89766   8.89766      1.00  2.257504   .426549
   8.89755   8.89755      1.00  2.261614   .426819
   8.89745   8.89745      1.00  2.261104   .427529
   8.89734   8.89734      1.00  2.262174   .427989
   8.89722   8.89722      1.00  2.259154   .425639
   8.89711   8.89711      1.00  2.259844   .423589
   8.89701   8.89701      1.00  2.259344   .424839
   8.89690   8.89690      1.00  2.259614   .423919
   8.89679   8.89679      1.00  2.261774   .425539
   8.89668   8.89668      1.00  2.260874   .426569
   8.89657   8.89657      1.00  2.258074   .426259
   8.89647   8.89647      1.00  2.253534   .425099
   8.89636   8.89636      1.00  2.253084   .427239
   8.89626   8.89626      1.00  2.259454   .429909
   8.89616   8.89616      1.00  2.258964   .428599
   8.89606   8.89606      1.00  2.259294   .427929
   8.89595   8.89595      1.00  2.260004   .429979
   8.89585   8.89585      1.00  2.258124   .429659
   8.89575   8.89575      1.00  2.259504   .428719
   8.89564   8.89564      1.00  2.259144   .430769
   8.89553   8.89553      1.00  2.258214   .429739
   8.89543   8.89543      1.00  2.256534   .430509
   8.89534   8.89534      1.00  2.260204   .430039
   8.89524   8.89524      1.00  2.257234   .426399
   8.89513   8.89513      1.00  2.260504   .425399
   8.89503   8.89503      1.00  2.242444   .423189
   8.89493   8.89493      1.00  2.256234   .424099
   8.89482   8.89482      1.00  2.261134   .426009
   8.89471   8.89471      1.00  2.258874   .424959
   8.89460   8.89460      1.00  2.258944   .426259
   8.89449   8.89449      1.00  2.254744   .425149
   8.89438   8.89438      1.00  2.258244   .424549
   8.89426   8.89426      1.00  2.257764   .424739
   8.89415   8.89415      1.00  2.257514   .425549
   8.89405   8.89405      1.00  2.258074   .426729
   8.89393   8.89393      1.00  2.252904   .424979
   8.89380   8.89380      1.00  2.251484   .424789
   8.89370   8.89370      1.00  2.255534   .424029
   8.89359   8.89359      1.00  2.257424   .422669
   8.89347   8.89347      1.00  2.247224   .421479
   8.89335   8.89335      1.00  2.256694   .424729
   8.89323   8.89323      1.00  2.254324   .422469
   8.89312   8.89312      1.00  2.253934   .422559
   8.89301   8.89301      1.00  2.259334   .426409
   8.89289   8.89289      1.00  2.257554   .425159
   8.89277   8.89277      1.00  2.257224   .427239
   8.89267   8.89267      1.00  2.256964   .426749
   8.89256   8.89256      1.00  2.252404   .426499
   8.89244   8.89244      1.00  2.255144   .428019
   8.89233   8.89233      1.00  2.255064   .424809
   8.89222   8.89222      1.00  2.257074   .427009
   8.89211   8.89211      1.00  2.256704   .428749
   8.89199   8.89199      1.00  2.253064   .429439
   8.89188   8.89188      1.00  2.252384   .431629
   8.89178   8.89178      1.00  2.239214   .428029
   8.89167   8.89167      1.00  2.251494   .427969
   8.89155   8.89155      1.00  2.254574   .427719
   8.89144   8.89144      1.00  2.252824   .426379
   8.89134   8.89134      1.00  2.251324   .426709
   8.89122   8.89122      1.00  2.256264   .427499
   8.89111   8.89111      1.00  2.256004   .428319
   8.89099   8.89099      1.00  2.255924   .426759
   8.89088   8.89088      1.00  2.255084   .425589
   8.89077   8.89077      1.00  2.252054   .426829
   8.89065   8.89065      1.00  2.253464   .426759
   8.89054   8.89054      1.00  2.254464   .426429
   8.89042   8.89042      1.00  2.253574   .426589
   8.89030   8.89030      1.00  2.252504   .428559
   8.89017   8.89017      1.00  2.239514   .426439
   8.89006   8.89006      1.00  2.255094   .428859
   8.88994   8.88994      1.00  2.252234   .428319
   8.88983   8.88983      1.00  2.252824   .427939
   8.88971   8.88971      1.00  2.252444   .427989
   8.88959   8.88959      1.00  2.253914   .426839
   8.88948   8.88948      1.00  2.250404   .426289
   8.88936   8.88936      1.00  2.253354   .426039
   8.88925   8.88925      1.00  2.251444   .425009
   8.88914   8.88914      1.00  2.252934   .426949
   8.88903   8.88903      1.00  2.253864   .424949
   8.88891   8.88891      1.00  2.250564   .426959
   8.88880   8.88880      1.00  2.251744   .426639
   8.88869   8.88869      1.00  2.240964   .426699
   8.88858   8.88858      1.00  2.252914   .428519
   8.88847   8.88847      1.00  2.252274   .430369
   8.88836   8.88836      1.00  2.252244   .431199
   8.88825   8.88825      1.00  2.253474   .429489
   8.88815   8.88815      1.00  2.253324   .427129
   8.88804   8.88804      1.00  2.251244   .426879
   8.88792   8.88792      1.00  2.254694   .430549
   8.88781   8.88781      1.00  2.249744   .429489
   8.88771   8.88771      1.00  2.251494   .431869
   8.88759   8.88759      1.00  2.250764   .429779
   8.88747   8.88747      1.00  2.252334   .432549
   8.88736   8.88736      1.00  2.252314   .429959
   8.88726   8.88726      1.00  2.249634   .428659
   8.88715   8.88715      1.00  2.242054   .428319
   8.88704   8.88704      1.00  2.252694   .428069
   8.88694   8.88694      1.00  2.255774   .430619
   8.88683   8.88683      1.00  2.251814   .428749
   8.88672   8.88672      1.00  2.251964   .431409
   8.88661   8.88661      1.00  2.253044   .432339
   8.88650   8.88650      1.00  2.252024   .431099
   8.88640   8.88640      1.00  2.249694   .430509
   8.88630   8.88630      1.00  2.253374   .432219
   8.88619   8.88619      1.00  2.251134   .431929
   8.88609   8.88609      1.00  2.251404   .432489
   8.88599   8.88599      1.00  2.248214   .430229
   8.88589   8.88589      1.00  2.251214   .433239
   8.88578   8.88578      1.00  2.239314   .427179
   8.88568   8.88568      1.00  2.248304   .428419
   8.88558   8.88558      1.00  2.251534   .430809
   8.88547   8.88547      1.00  2.249134   .429219
   8.88536   8.88536      1.00  2.250254   .429889
   8.88526   8.88526      1.00  2.250674   .429379
   8.88517   8.88517      1.00  2.251144   .432309
   8.88506   8.88506      1.00  2.249504   .429649
   8.88495   8.88495      1.00  2.251964   .430469
   8.88485   8.88485      1.00  2.251124   .428679
   8.88475   8.88475      1.00  2.249054   .427439
   8.88464   8.88464      1.00  2.252434   .430039
   8.88452   8.88452      1.00  2.248344   .428979
   8.88441   8.88441      1.00  2.248874   .428639
   8.88431   8.88431      1.00  2.235004   .425319
   8.88420   8.88420      1.00  2.249654   .428129
   8.88409   8.88409      1.00  2.252534   .431949
   8.88397   8.88397      1.00  2.251254   .429649
   8.88385   8.88385      1.00  2.249564   .425899
   8.88374   8.88374      1.00  2.250354   .425789
   8.88363   8.88363      1.00  2.247734   .426919
   8.88351   8.88351      1.00  2.249394   .425919
   8.88340   8.88340      1.00  2.252294   .427499
   8.88328   8.88328      1.00  2.244644   .426519
   8.88316   8.88316      1.00  2.247874   .428209
   8.88304   8.88304      1.00  2.249654   .429729
   8.88294   8.88294      1.00  2.248654   .428619
   8.88283   8.88283      1.00  2.252224   .429939
   8.88271   8.88271      1.00  2.235544   .422269
   8.88260   8.88260      1.00  2.245214   .426069
   8.88249   8.88249      1.00  2.252094   .426779
   8.88238   8.88238      1.00  2.251564   .427189
   8.88226   8.88226      1.00  2.250614   .424599
   8.88215   8.88215      1.00  2.250794   .423289
   8.88205   8.88205      1.00  2.250714   .425869
   8.88194   8.88194      1.00  2.247184   .424419
   8.88183   8.88183      1.00  2.250274   .423619
   8.88172   8.88172      1.00  2.251374   .424109
   8.88162   8.88162      1.00  2.250284   .422569
   8.88150   8.88150      1.00  2.248384   .422849
   8.88139   8.88139      1.00  2.246994   .421759
   8.88128   8.88128      1.00  2.248184   .421349
   8.88117   8.88117      1.00  2.246704   .423209
   8.88106   8.88106      1.00  2.232184   .421079
   8.88094   8.88094      1.00  2.249214   .429029
   8.88083   8.88083      1.00  2.246184   .427279
   8.88072   8.88072      1.00  2.251264   .424609
   8.88060   8.88060      1.00  2.251044   .428119
   8.88048   8.88048      1.00  2.251254   .428509
   8.88037   8.88037      1.00  2.248514   .427479
   8.88025   8.88025      1.00  2.249344   .429659
   8.88014   8.88014      1.00  2.248934   .432269
   8.88002   8.88002      1.00  2.248704   .426669
   8.87990   8.87990      1.00  2.250684   .425039
   8.87978   8.87978      1.00  2.247084   .425449
   8.87967   8.87967      1.00  2.248344   .423449
   8.87955   8.87955      1.00  2.234594   .418279
   8.87944   8.87944      1.00  2.249034   .421059
   8.87933   8.87933      1.00  2.249624   .420059
   8.87922   8.87922      1.00  2.249824   .419189
   8.87910   8.87910      1.00  2.246524   .417559
   8.87899   8.87899      1.00  2.244814   .417889
   8.87887   8.87887      1.00  2.249974   .419219
   8.87876   8.87876      1.00  2.249174   .417829
   8.87865   8.87865      1.00  2.251844   .420349
   8.87854   8.87854      1.00  2.250934   .419109
   8.87843   8.87843      1.00  2.245264   .417719
   8.87832   8.87832      1.00  2.249744   .419429
   8.87821   8.87821      1.00  2.246314   .418929
   8.87810   8.87810      1.00  2.250484   .418599
   8.87799   8.87799      1.00  2.241594   .418009
   8.87788   8.87788      1.00  2.244094   .420239
   8.87776   8.87776      1.00  2.247094   .423219
   8.87766   8.87766      1.00  2.250164   .426219
   8.87755   8.87755      1.00  2.250274   .427369
   8.87744   8.87744      1.00  2.249604   .423799
   8.87733   8.87733      1.00  2.247384   .422879
   8.87722   8.87722      1.00  2.245814   .421539
   8.87711   8.87711      1.00  2.244444   .422449
   8.87700   8.87700      1.00  2.246424   .421789
   8.87689   8.87689      1.00  2.248864   .423389
   8.87678   8.87678      1.00  2.248594   .424359
   8.87667   8.87667      1.00  2.244924   .422449
   8.87657   8.87657      1.00  2.236044   .423339
   8.87646   8.87646      1.00  2.244914   .424599
   8.87635   8.87635      1.00  2.250204   .424439
   8.87626   8.87626      1.00  2.248794   .426349
   8.87615   8.87615      1.00  2.246124   .424919
   8.87604   8.87604      1.00  2.247264   .421299
   8.87594   8.87594      1.00  2.244394   .419719
   8.87584   8.87584      1.00  2.248304   .421039
   8.87574   8.87574      1.00  2.249704   .421179
   8.87563   8.87563      1.00  2.244904   .420959
   8.87553   8.87553      1.00  2.247524   .421139
   8.87543   8.87543      1.00  2.242424   .423279
   8.87533   8.87533      1.00  2.246874   .423269
   8.87521   8.87521      1.00  2.246914   .424469
   8.87511   8.87511      1.00  2.230694   .421109
   8.87502   8.87502      1.00  2.245044   .426329
   8.87491   8.87491      1.00  2.243864   .425639
   8.87480   8.87480      1.00  2.245554   .423379
   8.87469   8.87469      1.00  2.247564   .424489
   8.87459   8.87459      1.00  2.247904   .424149
   8.87448   8.87448      1.00  2.246934   .424659
   8.87436   8.87436      1.00  2.246904   .423349
   8.87425   8.87425      1.00  2.243774   .422539
   8.87415   8.87415      1.00  2.245444   .423109
   8.87403   8.87403      1.00  2.247604   .423819
   8.87392   8.87392      1.00  2.243424   .423589
   8.87380   8.87380      1.00  2.245254   .424619
   8.87369   8.87369      1.00  2.242754   .425699
   8.87357   8.87357      1.00  2.229184   .421389
   8.87345   8.87345      1.00  2.246314   .424739
   8.87334   8.87334      1.00  2.245324   .423989
   8.87322   8.87322      1.00  2.243114   .425049
   8.87310   8.87310      1.00  2.244644   .425999
   8.87298   8.87298      1.00  2.244704   .426079
   8.87287   8.87287      1.00  2.244154   .426809
   8.87276   8.87276      1.00  2.244824   .428539
   8.87265   8.87265      1.00  2.241314   .426629
   8.87253   8.87253      1.00  2.242844   .427169
   8.87241   8.87241      1.00  2.242124   .427159
   8.87231   8.87231      1.00  2.243654   .428559
   8.87220   8.87220      1.00  2.243524   .429539
   8.87208   8.87208      1.00  2.245304   .429829
   8.87197   8.87197      1.00  2.239424   .429649
   8.87187   8.87187      1.00  2.235684   .428149
   8.87176   8.87176      1.00  2.245234   .432909
   8.87164   8.87164      1.00  2.242084   .430139
   8.87153   8.87153      1.00  2.242984   .430289
   8.87142   8.87142      1.00  2.242624   .431009
   8.87131   8.87131      1.00  2.243184   .432079
   8.87119   8.87119      1.00  2.241014   .433899
   8.87108   8.87108      1.00  2.240924   .431499
   8.87097   8.87097      1.00  2.242684   .433199
   8.87086   8.87086      1.00  2.240224   .433349
   8.87074   8.87074      1.00  2.241154   .434579
   8.87063   8.87063      1.00  2.241614   .433309
   8.87051   8.87051      1.00  2.241624   .433169
   8.87040   8.87040      1.00  2.241964   .434959
   8.87027   8.87027      1.00  2.229514   .432499
   8.87015   8.87015      1.00  2.243444   .438279
   8.87004   8.87004      1.00  2.243814   .435219
   8.86993   8.86993      1.00  2.245154   .435929
   8.86980   8.86980      1.00  2.245604   .437979
   8.86968   8.86968      1.00  2.241714   .437259
   8.86957   8.86957      1.00  2.243564   .438919
   8.86946   8.86946      1.00  2.243114   .438129
   8.86934   8.86934      1.00  2.242824   .438009
   8.86922   8.86922      1.00  2.243194   .435849
   8.86912   8.86912      1.00  2.240954   .439769
   8.86900   8.86900      1.00  2.239774   .437859
   8.86888   8.86888      1.00  2.239424   .438609
   8.86877   8.86877      1.00  2.241794   .438079
   8.86867   8.86867      1.00  2.228234   .434189
   8.86856   8.86856      1.00  2.242604   .439169
   8.86844   8.86844      1.00  2.242354   .439299
   8.86834   8.86834      1.00  2.241724   .437849
   8.86823   8.86823      1.00  2.243544   .437489
   8.86812   8.86812      1.00  2.242914   .439879
   8.86800   8.86800      1.00  2.245834   .442439
   8.86789   8.86789      1.00  2.242934   .440009
   8.86779   8.86779      1.00  2.239164   .440109
   8.86768   8.86768      1.00  2.239154   .439029
   8.86756   8.86756      1.00  2.244194   .439959
   8.86745   8.86745      1.00  2.244994   .440769
   8.86735   8.86735      1.00  2.244464   .443949
   8.86723   8.86723      1.00  2.227444   .437799
   8.86712   8.86712      1.00  2.240684   .442739
   8.86702   8.86702      1.00  2.242624   .441649
   8.86691   8.86691      1.00  2.243714   .443419
   8.86680   8.86680      1.00  2.243924   .444169
   8.86669   8.86669      1.00  2.244914   .444309
   8.86658   8.86658      1.00  2.242314   .444209
   8.86648   8.86648      1.00  2.239634   .444959
   8.86637   8.86637      1.00  2.239984   .445889
   8.86627   8.86627      1.00  2.237554   .444519
   8.86616   8.86616      1.00  2.243294   .446669
   8.86606   8.86606      1.00  2.242774   .448079
   8.86596   8.86596      1.00  2.243404   .445569
   8.86585   8.86585      1.00  2.233674   .445519
   8.86575   8.86575      1.00  2.239624   .444289
   8.86565   8.86565      1.00  2.244014   .448959
   8.86555   8.86555      1.00  2.242264   .447909
   8.86544   8.86544      1.00  2.241344   .447919
   8.86534   8.86534      1.00  2.242574   .449699
   8.86523   8.86523      1.00  2.243024   .450519
   8.86513   8.86513      1.00  2.242784   .453209
   8.86502   8.86502      1.00  2.240054   .449169
   8.86492   8.86492      1.00  2.237924   .450329
   8.86482   8.86482      1.00  2.243214   .452639
   8.86470   8.86470      1.00  2.242034   .449419
   8.86459   8.86459      1.00  2.240924   .449129
   8.86449   8.86449      1.00  2.238594   .448709
   8.86438   8.86438      1.00  2.222774   .448199
   8.86427   8.86427      1.00  2.240394   .450509
   8.86416   8.86416      1.00  2.243964   .451879
   8.86404   8.86404      1.00  2.242554   .451289
   8.86393   8.86393      1.00  2.240084   .453039
   8.86382   8.86382      1.00  2.239934   .455469
   8.86370   8.86370      1.00  2.238224   .453099
   8.86358   8.86358      1.00  2.241554   .453839
   8.86347   8.86347      1.00  2.242464   .457949
   8.86335   8.86335      1.00  2.238684   .452699
   8.86323   8.86323      1.00  2.240484   .454839
   8.86312   8.86312      1.00  2.237644   .451639
   8.86300   8.86300      1.00  2.238674   .450439
   8.86289   8.86289      1.00  2.239654   .451449
   8.86278   8.86278      1.00  2.223674   .450399
   8.86266   8.86266      1.00  2.241954   .453959
   8.86255   8.86255      1.00  2.239524   .455169
   8.86243   8.86243      1.00  2.238504   .454249
   8.86232   8.86232      1.00  2.239424   .455139
   8.86221   8.86221      1.00  2.240114   .455419
   8.86210   8.86210      1.00  2.240694   .456489
   8.86199   8.86199      1.00  2.241204   .456289
   8.86188   8.86188      1.00  2.235854   .455219
   8.86177   8.86177      1.00  2.237204   .456349
   8.86166   8.86166      1.00  2.238884   .455049
   8.86155   8.86155      1.00  2.241464   .456259
   8.86144   8.86144      1.00  2.238964   .458279
   8.86132   8.86132      1.00  2.223674   .455519
   8.86121   8.86121      1.00  2.234874   .458009
   8.86110   8.86110      1.00  2.240814   .462169
   8.86098   8.86098      1.00  2.240604   .460709
   8.86087   8.86087      1.00  2.239814   .460469
   8.86076   8.86076      1.00  2.237324   .459989
   8.86064   8.86064      1.00  2.235254   .464629
   8.86052   8.86052      1.00  2.235594   .460969
   8.86041   8.86041      1.00  2.237124   .462219
   8.86030   8.86030      1.00  2.239544   .462389
   8.86017   8.86017      1.00  2.236444   .456149
   8.86005   8.86005      1.00  2.237674   .455529
   8.85993   8.85993      1.00  2.237074   .457659
   8.85982   8.85982      1.00  2.237274   .457869
   8.85971   8.85971      1.00  2.239044   .456499
   8.85959   8.85959      1.00  2.222324   .458539
   8.85947   8.85947      1.00  2.237974   .460349
   8.85936   8.85936      1.00  2.237284   .460919
   8.85924   8.85924      1.00  2.237184   .464849
   8.85912   8.85912      1.00  2.237954   .461469
   8.85902   8.85902      1.00  2.236704   .460579
   8.85891   8.85891      1.00  2.237654   .462359
   8.85880   8.85880      1.00  2.235974   .461589
   8.85869   8.85869      1.00  2.234424   .465939
   8.85857   8.85857      1.00  2.237374   .462989
   8.85847   8.85847      1.00  2.234454   .459449
   8.85836   8.85836      1.00  2.234164   .460809
   8.85824   8.85824      1.00  2.234344   .461469
   8.85814   8.85814      1.00  2.218784   .457159
   8.85803   8.85803      1.00  2.232904   .461849
   8.85791   8.85791      1.00  2.235174   .463469
   8.85780   8.85780      1.00  2.234334   .462619
   8.85769   8.85769      1.00  2.236304   .460829
   8.85758   8.85758      1.00  2.235694   .461029
   8.85747   8.85747      1.00  2.236204   .459349
   8.85736   8.85736      1.00  2.234754   .459879
   8.85725   8.85725      1.00  2.236344   .461089
   8.85715   8.85715      1.00  2.234544   .461749
   8.85704   8.85704      1.00  2.232324   .461869
   8.85693   8.85693      1.00  2.232824   .462359
   8.85682   8.85682      1.00  2.234184   .462039
   8.85671   8.85671      1.00  2.232144   .459829
   8.85660   8.85660      1.00  2.219394   .457549
   8.85650   8.85650      1.00  2.231824   .460839
   8.85639   8.85639      1.00  2.233354   .460979
   8.85629   8.85629      1.00  2.235324   .460769
   8.85618   8.85618      1.00  2.231814   .461179
   8.85608   8.85608      1.00  2.229994   .459289
   8.85598   8.85598      1.00  2.231324   .461189
   8.85588   8.85588      1.00  2.230554   .461259
   8.85577   8.85577      1.00  2.231164   .461429
   8.85567   8.85567      1.00  2.228634   .460809
   8.85556   8.85556      1.00  2.232234   .463849
   8.85546   8.85546      1.00  2.232554   .461329
   8.85537   8.85537      1.00  2.232034   .461929
   8.85526   8.85526      1.00  2.224044   .461309
   8.85516   8.85516      1.00  2.230684   .461899
   8.85506   8.85506      1.00  2.230084   .461479
   8.85496   8.85496      1.00  2.226474   .460709
   8.85485   8.85485      1.00  2.229714   .463389
   8.85474   8.85474      1.00  2.232294   .462109
   8.85463   8.85463      1.00  2.228374   .463529
   8.85452   8.85452      1.00  2.228684   .462199
   8.85441   8.85441      1.00  2.229064   .463089
   8.85430   8.85430      1.00  2.227404   .461699
   8.85420   8.85420      1.00  2.230774   .462269
   8.85408   8.85408      1.00  2.227414   .460759
   8.85397   8.85397      1.00  2.225514   .459969
   8.85385   8.85385      1.00  2.227214   .459729
   8.85373   8.85373      1.00  2.226874   .460169
   8.85361   8.85361      1.00  2.223264   .461289
   8.85350   8.85350      1.00  2.217984   .458759
   8.85338   8.85338      1.00  2.229114   .461309
   8.85327   8.85327      1.00  2.228254   .459729
   8.85315   8.85315      1.00  2.226464   .458549
   8.85303   8.85303      1.00  2.224824   .459669
   8.85292   8.85292      1.00  2.229884   .459909
   8.85281   8.85281      1.00  2.227624   .459839
   8.85269   8.85269      1.00  2.228234   .460929
   8.85258   8.85258      1.00  2.221074   .458109
   8.85247   8.85247      1.00  2.221204   .460829
   8.85235   8.85235      1.00  2.227074   .462339
   8.85224   8.85224      1.00  2.225934   .459619
   8.85212   8.85212      1.00  2.223834   .461249
   8.85201   8.85201      1.00  2.207494   .455709
   8.85191   8.85191      1.00  2.222984   .456899
   8.85180   8.85180      1.00  2.221844   .458269
   8.85169   8.85169      1.00  2.227204   .461499
   8.85158   8.85158      1.00  2.225704   .460149
   8.85147   8.85147      1.00  2.224724   .459789
   8.85136   8.85136      1.00  2.225894   .461629
   8.85124   8.85124      1.00  2.219714   .460849
   8.85113   8.85113      1.00  2.224504   .463169
   8.85102   8.85102      1.00  2.223194   .460759
   8.85091   8.85091      1.00  2.227684   .462539
   8.85079   8.85079      1.00  2.222854   .459589
   8.85068   8.85068      1.00  2.222334   .460629
   8.85057   8.85057      1.00  2.224194   .460569
   8.85044   8.85044      1.00  2.209224   .456859
   8.85032   8.85032      1.00  2.224574   .461709
   8.85020   8.85020      1.00  2.223334   .459459
   8.85009   8.85009      1.00  2.221754   .459819
   8.84997   8.84997      1.00  2.218564   .456559
   8.84984   8.84984      1.00  2.221464   .460209
   8.84973   8.84973      1.00  2.223554   .458529
   8.84962   8.84962      1.00  2.222614   .460579
   8.84951   8.84951      1.00  2.220854   .457729
   8.84939   8.84939      1.00  2.220524   .459119
   8.84927   8.84927      1.00  2.222204   .459769
   8.84916   8.84916      1.00  2.226784   .461299
   8.84904   8.84904      1.00  2.224364   .459609
   8.84893   8.84893      1.00  2.206414   .454559
   8.84882   8.84882      1.00  2.220154   .459679
   8.84871   8.84871      1.00  2.219304   .459329
   8.84860   8.84860      1.00  2.219924   .454919
   8.84848   8.84848      1.00  2.221164   .460259
   8.84838   8.84838      1.00  2.225564   .459139
   8.84828   8.84828      1.00  2.222864   .459019
   8.84817   8.84817      1.00  2.222254   .458609
   8.84805   8.84805      1.00  2.220534   .457139
   8.84793   8.84793      1.00  2.220334   .459049
   8.84783   8.84783      1.00  2.221754   .457879
   8.84772   8.84772      1.00  2.222014   .458799
   8.84760   8.84760      1.00  2.219634   .458059
   8.84749   8.84749      1.00  2.216814   .455449
   8.84739   8.84739      1.00  2.206124   .454969
   8.84728   8.84728      1.00  2.222344   .458999
   8.84716   8.84716      1.00  2.224214   .458569
   8.84705   8.84705      1.00  2.225234   .456299
   8.84695   8.84695      1.00  2.222984   .456809
   8.84684   8.84684      1.00  2.224724   .459239
   8.84672   8.84672      1.00  2.223084   .457129
   8.84662   8.84662      1.00  2.222944   .458439
   8.84651   8.84651      1.00  2.220794   .457309
   8.84641   8.84641      1.00  2.218394   .458539
   8.84630   8.84630      1.00  2.222094   .457859
   8.84620   8.84620      1.00  2.221944   .457689
   8.84610   8.84610      1.00  2.223134   .454859
   8.84600   8.84600      1.00  2.217944   .457599
   8.84589   8.84589      1.00  2.218044   .457299
   8.84579   8.84579      1.00  2.222114   .454459
   8.84569   8.84569      1.00  2.225344   .456299
   8.84558   8.84558      1.00  2.220684   .456119
   8.84547   8.84547      1.00  2.219524   .457169
   8.84537   8.84537      1.00  2.221244   .457909
   8.84528   8.84528      1.00  2.221634   .458879
   8.84517   8.84517      1.00  2.224574   .457429
   8.84506   8.84506      1.00  2.222254   .459739
   8.84495   8.84495      1.00  2.220834   .457049
   8.84486   8.84486      1.00  2.223384   .458829
   8.84475   8.84475      1.00  2.224184   .462589
   8.84463   8.84463      1.00  2.223004   .462059
   8.84452   8.84452      1.00  2.224164   .461379
   8.84442   8.84442      1.00  2.210624   .458099
   8.84431   8.84431      1.00  2.216624   .459839
   8.84419   8.84419      1.00  2.219264   .459749
   8.84408   8.84408      1.00  2.224994   .459449
   8.84397   8.84397      1.00  2.223044   .461009
   8.84386   8.84386      1.00  2.222334   .462719
   8.84374   8.84374      1.00  2.219864   .459519
   8.84361   8.84361      1.00  2.222994   .459279
   8.84350   8.84350      1.00  2.222254   .457569
   8.84338   8.84338      1.00  2.221754   .458309
   8.84327   8.84327      1.00  2.224874   .459749
   8.84316   8.84316      1.00  2.219694   .459009
   8.84305   8.84305      1.00  2.220974   .459479
   8.84293   8.84293      1.00  2.221864   .458169
   8.84280   8.84280      1.00  2.221444   .458459
   8.84269   8.84269      1.00  2.211574   .457979
   8.84259   8.84259      1.00  2.223124   .458759
   8.84248   8.84248      1.00  2.222834   .460999
   8.84236   8.84236      1.00  2.219334   .459419
   8.84224   8.84224      1.00  2.222064   .460939
   8.84214   8.84214      1.00  2.221274   .460589
   8.84202   8.84202      1.00  2.223334   .461749
   8.84191   8.84191      1.00  2.220064   .458939
   8.84180   8.84180      1.00  2.220334   .460219
   8.84170   8.84170      1.00  2.220684   .461309
   8.84159   8.84159      1.00  2.221004   .462539
   8.84147   8.84147      1.00  2.224474   .467879
   8.84136   8.84136      1.00  2.221014   .468279
   8.84125   8.84125      1.00  2.220224   .468669
   8.84114   8.84114      1.00  2.207434   .465069
   8.84102   8.84102      1.00  2.219304   .464399
   8.84091   8.84091      1.00  2.219524   .463079
   8.84079   8.84079      1.00  2.220474   .465659
   8.84068   8.84068      1.00  2.224074   .469499
   8.84056   8.84056      1.00  2.219984   .467929
   8.84045   8.84045      1.00  2.222284   .466819
   8.84033   8.84033      1.00  2.221944   .468829
   8.84021   8.84021      1.00  2.220294   .470339
   8.84008   8.84008      1.00  2.223294   .467829
   8.83997   8.83997      1.00  2.220684   .467519
   8.83985   8.83985      1.00  2.224404   .466959
   8.83973   8.83973      1.00  2.218814   .466819
   8.83961   8.83961      1.00  2.219784   .466579
   8.83950   8.83950      1.00  2.202634   .465029
   8.83939   8.83939      1.00  2.220044   .469339
   8.83927   8.83927      1.00  2.220974   .468489
   8.83916   8.83916      1.00  2.218484   .467529
   8.83905   8.83905      1.00  2.219684   .467439
   8.83894   8.83894      1.00  2.217324   .467899
   8.83882   8.83882      1.00  2.222924   .467699
   8.83871   8.83871      1.00  2.220464   .468769
   8.83860   8.83860      1.00  2.223094   .467339
   8.83849   8.83849      1.00  2.222634   .467369
   8.83838   8.83838      1.00  2.217594   .467999
   8.83827   8.83827      1.00  2.217724   .468569
   8.83816   8.83816      1.00  2.219764   .468449
   8.83806   8.83806      1.00  2.220294   .468989
   8.83794   8.83794      1.00  2.214794   .466099
   8.83783   8.83783      1.00  2.219054   .469459
   8.83772   8.83772      1.00  2.219934   .467889
   8.83762   8.83762      1.00  2.223584   .470319
   8.83750   8.83750      1.00  2.222964   .469389
   8.83739   8.83739      1.00  2.222544   .472119
   8.83728   8.83728      1.00  2.222224   .471279
   8.83717   8.83717      1.00  2.221834   .472199
   8.83706   8.83706      1.00  2.219054   .471469
   8.83695   8.83695      1.00  2.218714   .473019
   8.83684   8.83684      1.00  2.223904   .473819
   8.83673   8.83673      1.00  2.224484   .475509
   8.83663   8.83663      1.00  2.222274   .475429
   8.83652   8.83652      1.00  2.221254   .473329
   8.83641   8.83641      1.00  2.206084   .470349
   8.83631   8.83631      1.00  2.222144   .473939
   8.83621   8.83621      1.00  2.224664   .474619
   8.83610   8.83610      1.00  2.222404   .474679
   8.83600   8.83600      1.00  2.222814   .476099
   8.83590   8.83590      1.00  2.218614   .474629
   8.83579   8.83579      1.00  2.218844   .476399
   8.83569   8.83569      1.00  2.220764   .478749
   8.83559   8.83559      1.00  2.221404   .476329
   8.83549   8.83549      1.00  2.222454   .481749
   8.83538   8.83538      1.00  2.220234   .479269
   8.83528   8.83528      1.00  2.221704   .476579
   8.83518   8.83518      1.00  2.219384   .476429
   8.83507   8.83507      1.00  2.221284   .480249
   8.83497   8.83497      1.00  2.216044   .476179
   8.83486   8.83486      1.00  2.212154   .474549
   8.83475   8.83475      1.00  2.221214   .478489
   8.83465   8.83465      1.00  2.221594   .477619
   8.83454   8.83454      1.00  2.221494   .477029
   8.83442   8.83442      1.00  2.221164   .477779
   8.83432   8.83432      1.00  2.220824   .481449
   8.83421   8.83421      1.00  2.221044   .481639
   8.83409   8.83409      1.00  2.220474   .483489
   8.83398   8.83398      1.00  2.222244   .479929
   8.83386   8.83386      1.00  2.217204   .481319
   8.83374   8.83374      1.00  2.217904   .479769
   8.83363   8.83363      1.00  2.217644   .478049
   8.83351   8.83351      1.00  2.215844   .481249
   8.83340   8.83340      1.00  2.208984   .482279
   8.83328   8.83328      1.00  2.216294   .481899
   8.83317   8.83317      1.00  2.222784   .484859
   8.83305   8.83305      1.00  2.220084   .484079
   8.83293   8.83293      1.00  2.217154   .481429
   8.83283   8.83283      1.00  2.218254   .481229
   8.83271   8.83271      1.00  2.217464   .481049
   8.83260   8.83260      1.00  2.218524   .482799
   8.83248   8.83248      1.00  2.216054   .481209
   8.83237   8.83237      1.00  2.213444   .484539
   8.83226   8.83226      1.00  2.217384   .487499
   8.83214   8.83214      1.00  2.218584   .485929
   8.83203   8.83203      1.00  2.218254   .487079
   8.83193   8.83193      1.00  2.213934   .487259
   8.83182   8.83182      1.00  2.211604   .485899
   8.83170   8.83170      1.00  2.221014   .486039
   8.83160   8.83160      1.00  2.217554   .486449
   8.83149   8.83149      1.00  2.215624   .486899
   8.83138   8.83138      1.00  2.216064   .490259
   8.83126   8.83126      1.00  2.212124   .487389
   8.83115   8.83115      1.00  2.213974   .485929
   8.83104   8.83104      1.00  2.213734   .487249
   8.83093   8.83093      1.00  2.215054   .489559
   8.83081   8.83081      1.00  2.216564   .489209
   8.83070   8.83070      1.00  2.217184   .491049
   8.83059   8.83059      1.00  2.217104   .488659
   8.83046   8.83046      1.00  2.215054   .487769
   8.83034   8.83034      1.00  2.200874   .486429
   8.83023   8.83023      1.00  2.211434   .490979
   8.83011   8.83011      1.00  2.217954   .490449
   8.82999   8.82999      1.00  2.215564   .490519
   8.82986   8.82986      1.00  2.214664   .488789
   8.82975   8.82975      1.00  2.215234   .491509
   8.82964   8.82964      1.00  2.215934   .486789
   8.82953   8.82953      1.00  2.215414   .489069
   8.82941   8.82941      1.00  2.214084   .487339
   8.82929   8.82929      1.00  2.213224   .492129
   8.82918   8.82918      1.00  2.214104   .494039
   8.82907   8.82907      1.00  2.215184   .492659
   8.82895   8.82895      1.00  2.212554   .491039
   8.82884   8.82884      1.00  2.206094   .489779
   8.82875   8.82875      1.00  2.206724   .487279
   8.82863   8.82863      1.00  2.214994   .488859
   8.82852   8.82852      1.00  2.212234   .487579
   8.82841   8.82841      1.00  2.216944   .489519
   8.82830   8.82830      1.00  2.216984   .487999
   8.82819   8.82819      1.00  2.215154   .487689
   8.82807   8.82807      1.00  2.214964   .488319
   8.82796   8.82796      1.00  2.212984   .489119
   8.82785   8.82785      1.00  2.214304   .488619
   8.82774   8.82774      1.00  2.213104   .488079
   8.82763   8.82763      1.00  2.210564   .488569
   8.82752   8.82752      1.00  2.212194   .487469
   8.82741   8.82741      1.00  2.214804   .490429
   8.82731   8.82731      1.00  2.201764   .485559
   8.82719   8.82719      1.00  2.212954   .487609
   8.82708   8.82708      1.00  2.215394   .487699
   8.82698   8.82698      1.00  2.212694   .487239
   8.82687   8.82687      1.00  2.213294   .487819
   8.82676   8.82676      1.00  2.211124   .489719
   8.82665   8.82665      1.00  2.212284   .488539
   8.82655   8.82655      1.00  2.212304   .487989
   8.82644   8.82644      1.00  2.207384   .487869
   8.82633   8.82633      1.00  2.211574   .489439
   8.82623   8.82623      1.00  2.209254   .489939
   8.82613   8.82613      1.00  2.212634   .488679
   8.82603   8.82603      1.00  2.214624   .490479
   8.82592   8.82592      1.00  2.213204   .491069
   8.82582   8.82582      1.00  2.197204   .487439
   8.82572   8.82572      1.00  2.206464   .487819
   8.82561   8.82561      1.00  2.210224   .488379
   8.82551   8.82551      1.00  2.206424   .489109
   8.82541   8.82541      1.00  2.210644   .490309
   8.82531   8.82531      1.00  2.209014   .488459
   8.82520   8.82520      1.00  2.208274   .488199
   8.82509   8.82509      1.00  2.211184   .490109
   8.82499   8.82499      1.00  2.211934   .491709
   8.82489   8.82489      1.00  2.210824   .489459
   8.82478   8.82478      1.00  2.205554   .487769
   8.82467   8.82467      1.00  2.207284   .489389
   8.82455   8.82455      1.00  2.207124   .488539
   8.82445   8.82445      1.00  2.206704   .492489
   8.82435   8.82435      1.00  2.193464   .483089
   8.82423   8.82423      1.00  2.203684   .485189
   8.82412   8.82412      1.00  2.207864   .489359
   8.82401   8.82401      1.00  2.208464   .490689
   8.82389   8.82389      1.00  2.207444   .489959
   8.82378   8.82378      1.00  2.206794   .486479
   8.82366   8.82366      1.00  2.209934   .488309
   8.82355   8.82355      1.00  2.209104   .490699
   8.82343   8.82343      1.00  2.207674   .488289
   8.82331   8.82331      1.00  2.203074   .487879
   8.82320   8.82320      1.00  2.204204   .487399
   8.82308   8.82308      1.00  2.204394   .488669
   8.82296   8.82296      1.00  2.202264   .487459
   8.82285   8.82285      1.00  2.206914   .490199
   8.82274   8.82274      1.00  2.188614   .488579
   8.82262   8.82262      1.00  2.208584   .491099
   8.82251   8.82251      1.00  2.205794   .490309
   8.82239   8.82239      1.00  2.206574   .489539
   8.82228   8.82228      1.00  2.207044   .488159
   8.82218   8.82218      1.00  2.204054   .490839
   8.82207   8.82207      1.00  2.205714   .491799
   8.82195   8.82195      1.00  2.199084   .487889
   8.82184   8.82184      1.00  2.203264   .488469
   8.82174   8.82174      1.00  2.204534   .489689
   8.82162   8.82162      1.00  2.203414   .489369
   8.82151   8.82151      1.00  2.205764   .490269
   8.82140   8.82140      1.00  2.203664   .491449
   8.82129   8.82129      1.00  2.205834   .489769
   8.82117   8.82117      1.00  2.206294   .492069
   8.82106   8.82106      1.00  2.188104   .486089
   8.82095   8.82095      1.00  2.201334   .488319
   8.82083   8.82083      1.00  2.199554   .485259
   8.82071   8.82071      1.00  2.198644   .487719
   8.82059   8.82059      1.00  2.198504   .489309
   8.82048   8.82048      1.00  2.203914   .490059
   8.82037   8.82037      1.00  2.205114   .487939
   8.82024   8.82024      1.00  2.202624   .489649
   8.82012   8.82012      1.00  2.201964   .490329
   8.82000   8.82000      1.00  2.200924   .486869
   8.81990   8.81990      1.00  2.202554   .490429
   8.81978   8.81978      1.00  2.201834   .487629
   8.81966   8.81966      1.00  2.201684   .486919
   8.81954   8.81954      1.00  2.201094   .487039
   8.81943   8.81943      1.00  2.185684   .484529
   8.81931   8.81931      1.00  2.200544   .488169
   8.81919   8.81919      1.00  2.198954   .487139
   8.81908   8.81908      1.00  2.200404   .489209
   8.81897   8.81897      1.00  2.205054   .490149
   8.81886   8.81886      1.00  2.204064   .489919
   8.81874   8.81874      1.00  2.200744   .490759
   8.81864   8.81864      1.00  2.200864   .489399
   8.81853   8.81853      1.00  2.196944   .491419
   8.81841   8.81841      1.00  2.194304   .488329
   8.81830   8.81830      1.00  2.192894   .487849
   8.81819   8.81819      1.00  2.196754   .488499
   8.81808   8.81808      1.00  2.198444   .485909
   8.81798   8.81798      1.00  2.199054   .486899
   8.81786   8.81786      1.00  2.185884   .482099
   8.81775   8.81775      1.00  2.203564   .484729
   8.81764   8.81764      1.00  2.199264   .486509
   8.81753   8.81753      1.00  2.201184   .488689
   8.81742   8.81742      1.00  2.199884   .489899
   8.81735   8.81735      1.00  2.196514   .488579
