# Supplementary material for: Direct Observation of Palladium Leaching from Pd/C by a Simple Method: X-ray Absorption Spectroscopy of Heterogeneous Mixtures
Source: ACS Omega. 2023 Jun 7;8(24):21787–92. doi: 10.1021/acsomega.3c01343 (PMC10286095; doi:10.1021/acsomega.3c01343)
Supplement: Supplementary file 2 — ao3c01343_si_002.zip [file ao3c01343_si_002.zip › Figure 9/HCl_Intermittent01N_12.qd]

  9809     KEK-PF   NW10A
 K_AirOx_40C_01N 20.12.12 2:43: - 20.12.12 2:43: Serial#KEKPF-NW10A_047702
 15_RK_AirOx_40C_01N                                                             
 Ring :   6.5 GeV    50.0 mA -   50.0 mA
 Mono :   Si(311)       D=  1.63747 A    Initial angle=  9.00032 deg
 NW10A     Transmission( 2)   Repetition= 12     Points= 1654
 Param file : QXAFS(SYNC)     angle axis (*)     Block =    1

 Block      Init-Ang  Final-Ang     Step/deg     Time/s       Num
     1        9.00032   8.81736          ***       1.00      1654
 Ortec(-1)     NDCH = 3
  Angle(c)  Angle(o)    time/s         2         3
      Mode         0         0         1         2
    Offset         0         0    .00492    .00311
   9.00032   9.00032      1.00  2.310974  2.781169
   9.00024   9.00024      1.00  2.292934  2.759339
   9.00013   9.00013      1.00  2.312494  2.778489
   9.00002   9.00002      1.00  2.312714  2.781169
   8.99990   8.99990      1.00  2.311504  2.779959
   8.99978   8.99978      1.00  2.309824  2.780309
   8.99968   8.99968      1.00  2.304944  2.774579
   8.99957   8.99957      1.00  2.308204  2.778009
   8.99945   8.99945      1.00  2.306094  2.774799
   8.99933   8.99933      1.00  2.307104  2.779749
   8.99923   8.99923      1.00  2.304894  2.774089
   8.99912   8.99912      1.00  2.304994  2.774409
   8.99900   8.99900      1.00  2.305534  2.775559
   8.99890   8.99890      1.00  2.308514  2.780709
   8.99879   8.99879      1.00  2.308964  2.783589
   8.99869   8.99869      1.00  2.290544  2.759499
   8.99857   8.99857      1.00  2.303254  2.775479
   8.99846   8.99846      1.00  2.305114  2.778199
   8.99836   8.99836      1.00  2.301654  2.778419
   8.99824   8.99824      1.00  2.304004  2.784389
   8.99813   8.99813      1.00  2.300394  2.780729
   8.99802   8.99802      1.00  2.301594  2.776989
   8.99792   8.99792      1.00  2.302374  2.772739
   8.99782   8.99782      1.00  2.308484  2.786669
   8.99770   8.99770      1.00  2.302334  2.779949
   8.99759   8.99759      1.00  2.301724  2.777559
   8.99749   8.99749      1.00  2.302984  2.784959
   8.99738   8.99738      1.00  2.294434  2.778299
   8.99726   8.99726      1.00  2.290674  2.766029
   8.99716   8.99716      1.00  2.296474  2.767019
   8.99706   8.99706      1.00  2.302224  2.780519
   8.99695   8.99695      1.00  2.299564  2.774209
   8.99684   8.99684      1.00  2.299774  2.775609
   8.99673   8.99673      1.00  2.301594  2.777759
   8.99663   8.99663      1.00  2.301194  2.777949
   8.99652   8.99652      1.00  2.303734  2.779119
   8.99641   8.99641      1.00  2.300534  2.777719
   8.99631   8.99631      1.00  2.296644  2.774139
   8.99621   8.99621      1.00  2.296444  2.772009
   8.99611   8.99611      1.00  2.300494  2.777409
   8.99600   8.99600      1.00  2.296764  2.769699
   8.99589   8.99589      1.00  2.295074  2.770099
   8.99580   8.99580      1.00  2.297194  2.773059
   8.99570   8.99570      1.00  2.284134  2.757239
   8.99559   8.99559      1.00  2.297524  2.773799
   8.99549   8.99549      1.00  2.302634  2.780719
   8.99540   8.99540      1.00  2.294334  2.771289
   8.99529   8.99529      1.00  2.293054  2.774649
   8.99519   8.99519      1.00  2.290774  2.769299
   8.99508   8.99508      1.00  2.292474  2.773899
   8.99498   8.99498      1.00  2.292534  2.768369
   8.99488   8.99488      1.00  2.296454  2.775939
   8.99477   8.99477      1.00  2.292514  2.770409
   8.99467   8.99467      1.00  2.290744  2.770029
   8.99457   8.99457      1.00  2.294514  2.774319
   8.99446   8.99446      1.00  2.295594  2.777029
   8.99434   8.99434      1.00  2.299074  2.782149
   8.99423   8.99423      1.00  2.279624  2.759539
   8.99412   8.99412      1.00  2.292144  2.772709
   8.99401   8.99401      1.00  2.288284  2.769399
   8.99389   8.99389      1.00  2.289644  2.771629
   8.99378   8.99378      1.00  2.293254  2.777469
   8.99367   8.99367      1.00  2.291134  2.772699
   8.99356   8.99356      1.00  2.294184  2.772849
   8.99344   8.99344      1.00  2.292304  2.775589
   8.99333   8.99333      1.00  2.291304  2.775759
   8.99322   8.99322      1.00  2.296634  2.779119
   8.99310   8.99310      1.00  2.293384  2.777379
   8.99297   8.99297      1.00  2.291104  2.775229
   8.99287   8.99287      1.00  2.284934  2.767199
   8.99276   8.99276      1.00  2.288044  2.774349
   8.99265   8.99265      1.00  2.287564  2.768799
   8.99253   8.99253      1.00  2.272014  2.754409
   8.99243   8.99243      1.00  2.292784  2.779569
   8.99232   8.99232      1.00  2.290104  2.778919
   8.99221   8.99221      1.00  2.293984  2.786149
   8.99209   8.99209      1.00  2.293074  2.778599
   8.99198   8.99198      1.00  2.290254  2.780169
   8.99187   8.99187      1.00  2.290644  2.778429
   8.99177   8.99177      1.00  2.289864  2.782769
   8.99166   8.99166      1.00  2.288044  2.778109
   8.99155   8.99155      1.00  2.285154  2.773049
   8.99144   8.99144      1.00  2.288984  2.779129
   8.99133   8.99133      1.00  2.286444  2.777909
   8.99122   8.99122      1.00  2.288464  2.779469
   8.99111   8.99111      1.00  2.285734  2.774729
   8.99100   8.99100      1.00  2.274284  2.761539
   8.99088   8.99088      1.00  2.292514  2.786129
   8.99076   8.99076      1.00  2.289634  2.780579
   8.99065   8.99065      1.00  2.288874  2.784309
   8.99054   8.99054      1.00  2.282484  2.774009
   8.99042   8.99042      1.00  2.285144  2.775209
   8.99030   8.99030      1.00  2.283054  2.774289
   8.99018   8.99018      1.00  2.282304  2.775719
   8.99007   8.99007      1.00  2.288504  2.779319
   8.98996   8.98996      1.00  2.290224  2.783599
   8.98983   8.98983      1.00  2.286334  2.777619
   8.98972   8.98972      1.00  2.287964  2.778439
   8.98960   8.98960      1.00  2.289844  2.781619
   8.98949   8.98949      1.00  2.288594  2.784189
   8.98936   8.98936      1.00  2.284204  2.782779
   8.98925   8.98925      1.00  2.267344  2.760609
   8.98915   8.98915      1.00  2.281234  2.777609
   8.98903   8.98903      1.00  2.285144  2.780749
   8.98892   8.98892      1.00  2.286784  2.786429
   8.98881   8.98881      1.00  2.287074  2.787839
   8.98871   8.98871      1.00  2.283804  2.787259
   8.98859   8.98859      1.00  2.285764  2.785939
   8.98848   8.98848      1.00  2.287074  2.785639
   8.98837   8.98837      1.00  2.286014  2.787249
   8.98827   8.98827      1.00  2.285094  2.788829
   8.98816   8.98816      1.00  2.283734  2.784029
   8.98804   8.98804      1.00  2.281494  2.779189
   8.98793   8.98793      1.00  2.275284  2.774919
   8.98783   8.98783      1.00  2.280614  2.777459
   8.98772   8.98772      1.00  2.274464  2.769829
   8.98760   8.98760      1.00  2.286434  2.788919
   8.98749   8.98749      1.00  2.287794  2.788279
   8.98739   8.98739      1.00  2.282684  2.784709
   8.98728   8.98728      1.00  2.286884  2.784199
   8.98716   8.98716      1.00  2.283554  2.783309
   8.98705   8.98705      1.00  2.287724  2.789199
   8.98695   8.98695      1.00  2.282694  2.784239
   8.98684   8.98684      1.00  2.279914  2.779959
   8.98673   8.98673      1.00  2.279064  2.776219
   8.98662   8.98662      1.00  2.277914  2.778279
   8.98652   8.98652      1.00  2.282874  2.781589
   8.98641   8.98641      1.00  2.287934  2.789549
   8.98630   8.98630      1.00  2.284964  2.786579
   8.98620   8.98620      1.00  2.282034  2.786809
   8.98610   8.98610      1.00  2.269674  2.771099
   8.98600   8.98600      1.00  2.282524  2.789069
   8.98589   8.98589      1.00  2.283484  2.787519
   8.98579   8.98579      1.00  2.280434  2.784289
   8.98569   8.98569      1.00  2.281534  2.783159
   8.98559   8.98559      1.00  2.278544  2.780369
   8.98548   8.98548      1.00  2.281864  2.787939
   8.98538   8.98538      1.00  2.285744  2.793759
   8.98527   8.98527      1.00  2.288074  2.792769
   8.98517   8.98517      1.00  2.286474  2.793109
   8.98507   8.98507      1.00  2.281944  2.787669
   8.98497   8.98497      1.00  2.276144  2.782059
   8.98486   8.98486      1.00  2.281264  2.789789
   8.98475   8.98475      1.00  2.283954  2.797029
   8.98465   8.98465      1.00  2.265384  2.769649
   8.98454   8.98454      1.00  2.279554  2.786829
   8.98443   8.98443      1.00  2.278624  2.785129
   8.98433   8.98433      1.00  2.280914  2.788869
   8.98421   8.98421      1.00  2.286114  2.794219
   8.98410   8.98410      1.00  2.284694  2.791159
   8.98399   8.98399      1.00  2.284504  2.790699
   8.98387   8.98387      1.00  2.281844  2.791419
   8.98375   8.98375      1.00  2.280864  2.792259
   8.98363   8.98363      1.00  2.281974  2.790699
   8.98353   8.98353      1.00  2.280934  2.789959
   8.98341   8.98341      1.00  2.281184  2.792659
   8.98329   8.98329      1.00  2.277914  2.788499
   8.98317   8.98317      1.00  2.277664  2.786549
   8.98306   8.98306      1.00  2.270014  2.778049
   8.98294   8.98294      1.00  2.284044  2.800479
   8.98282   8.98282      1.00  2.288864  2.806599
   8.98271   8.98271      1.00  2.283644  2.801779
   8.98260   8.98260      1.00  2.282484  2.797429
   8.98249   8.98249      1.00  2.281054  2.798939
   8.98238   8.98238      1.00  2.279654  2.798679
   8.98227   8.98227      1.00  2.280034  2.798379
   8.98216   8.98216      1.00  2.280204  2.793479
   8.98204   8.98204      1.00  2.277574  2.789219
   8.98193   8.98193      1.00  2.278634  2.789879
   8.98182   8.98182      1.00  2.284814  2.798409
   8.98172   8.98172      1.00  2.283924  2.797649
   8.98161   8.98161      1.00  2.278774  2.788439
   8.98149   8.98149      1.00  2.281984  2.796139
   8.98139   8.98139      1.00  2.280504  2.797479
   8.98128   8.98128      1.00  2.278914  2.793639
   8.98117   8.98117      1.00  2.280344  2.796309
   8.98105   8.98105      1.00  2.286184  2.803259
   8.98093   8.98093      1.00  2.280074  2.795759
   8.98082   8.98082      1.00  2.280374  2.794639
   8.98070   8.98070      1.00  2.283704  2.800279
   8.98058   8.98058      1.00  2.285054  2.804899
   8.98047   8.98047      1.00  2.287824  2.803449
   8.98035   8.98035      1.00  2.284034  2.801879
   8.98023   8.98023      1.00  2.285944  2.805799
   8.98012   8.98012      1.00  2.277684  2.795339
   8.98000   8.98000      1.00  2.264194  2.777419
   8.97989   8.97989      1.00  2.278114  2.799079
   8.97976   8.97976      1.00  2.284684  2.802879
   8.97964   8.97964      1.00  2.286764  2.802939
   8.97953   8.97953      1.00  2.284904  2.805549
   8.97942   8.97942      1.00  2.288344  2.808479
   8.97931   8.97931      1.00  2.284944  2.808709
   8.97918   8.97918      1.00  2.284324  2.806399
   8.97907   8.97907      1.00  2.286694  2.807479
   8.97897   8.97897      1.00  2.283714  2.802749
   8.97886   8.97886      1.00  2.280664  2.803269
   8.97875   8.97875      1.00  2.285674  2.812439
   8.97864   8.97864      1.00  2.279554  2.802789
   8.97853   8.97853      1.00  2.282174  2.804869
   8.97841   8.97841      1.00  2.278064  2.799509
   8.97830   8.97830      1.00  2.277984  2.800619
   8.97819   8.97819      1.00  2.283534  2.808749
   8.97808   8.97808      1.00  2.285954  2.808389
   8.97798   8.97798      1.00  2.285694  2.810459
   8.97786   8.97786      1.00  2.283204  2.805509
   8.97775   8.97775      1.00  2.282984  2.804779
   8.97765   8.97765      1.00  2.278914  2.805289
   8.97753   8.97753      1.00  2.281214  2.807879
   8.97742   8.97742      1.00  2.283314  2.816769
   8.97731   8.97731      1.00  2.281224  2.807549
   8.97721   8.97721      1.00  2.281804  2.809709
   8.97710   8.97710      1.00  2.286864  2.815149
   8.97698   8.97698      1.00  2.288334  2.818369
   8.97688   8.97688      1.00  2.286904  2.818759
   8.97677   8.97677      1.00  2.270554  2.797609
   8.97667   8.97667      1.00  2.279854  2.809899
   8.97655   8.97655      1.00  2.281464  2.812389
   8.97645   8.97645      1.00  2.283744  2.812529
   8.97634   8.97634      1.00  2.286744  2.815029
   8.97624   8.97624      1.00  2.284714  2.812709
   8.97613   8.97613      1.00  2.280094  2.802929
   8.97603   8.97603      1.00  2.281974  2.810389
   8.97593   8.97593      1.00  2.280934  2.811069
   8.97583   8.97583      1.00  2.287124  2.820179
   8.97572   8.97572      1.00  2.289704  2.823409
   8.97562   8.97562      1.00  2.281924  2.812079
   8.97552   8.97552      1.00  2.280594  2.808849
   8.97542   8.97542      1.00  2.280384  2.811779
   8.97531   8.97531      1.00  2.282024  2.812959
   8.97520   8.97520      1.00  2.272614  2.803449
   8.97511   8.97511      1.00  2.284494  2.816719
   8.97501   8.97501      1.00  2.285684  2.817569
   8.97489   8.97489      1.00  2.281744  2.815899
   8.97478   8.97478      1.00  2.284314  2.819489
   8.97468   8.97468      1.00  2.286134  2.819169
   8.97457   8.97457      1.00  2.286524  2.821199
   8.97446   8.97446      1.00  2.282324  2.819029
   8.97435   8.97435      1.00  2.282704  2.821179
   8.97425   8.97425      1.00  2.277574  2.815429
   8.97414   8.97414      1.00  2.282684  2.830139
   8.97402   8.97402      1.00  2.276344  2.812179
   8.97391   8.97391      1.00  2.283374  2.824349
   8.97379   8.97379      1.00  2.283464  2.819939
   8.97368   8.97368      1.00  2.265154  2.797559
   8.97356   8.97356      1.00  2.282324  2.816699
   8.97344   8.97344      1.00  2.282024  2.813559
   8.97333   8.97333      1.00  2.285394  2.821789
   8.97321   8.97321      1.00  2.284884  2.822269
   8.97310   8.97310      1.00  2.279024  2.812529
   8.97298   8.97298      1.00  2.273854  2.808339
   8.97287   8.97287      1.00  2.280644  2.817529
   8.97275   8.97275      1.00  2.282654  2.820459
   8.97264   8.97264      1.00  2.281704  2.814989
   8.97253   8.97253      1.00  2.285134  2.820169
   8.97242   8.97242      1.00  2.284524  2.823729
   8.97230   8.97230      1.00  2.279864  2.819579
   8.97219   8.97219      1.00  2.283404  2.824199
   8.97208   8.97208      1.00  2.270264  2.802519
   8.97197   8.97197      1.00  2.277094  2.816219
   8.97186   8.97186      1.00  2.279744  2.818989
   8.97175   8.97175      1.00  2.276104  2.818639
   8.97164   8.97164      1.00  2.277464  2.818719
   8.97154   8.97154      1.00  2.281054  2.824389
   8.97142   8.97142      1.00  2.282724  2.825119
   8.97130   8.97130      1.00  2.282784  2.819569
   8.97120   8.97120      1.00  2.281714  2.820429
   8.97109   8.97109      1.00  2.282164  2.825859
   8.97097   8.97097      1.00  2.282554  2.822449
   8.97085   8.97085      1.00  2.281534  2.827679
   8.97074   8.97074      1.00  2.278414  2.826229
   8.97063   8.97063      1.00  2.277594  2.817929
   8.97051   8.97051      1.00  2.273874  2.814119
   8.97038   8.97038      1.00  2.268564  2.803699
   8.97027   8.97027      1.00  2.280444  2.822029
   8.97016   8.97016      1.00  2.281804  2.822229
   8.97004   8.97004      1.00  2.282094  2.827249
   8.96992   8.96992      1.00  2.282754  2.827839
   8.96980   8.96980      1.00  2.277764  2.821809
   8.96969   8.96969      1.00  2.279394  2.819869
   8.96957   8.96957      1.00  2.281814  2.824879
   8.96945   8.96945      1.00  2.274754  2.815609
   8.96934   8.96934      1.00  2.273154  2.816109
   8.96923   8.96923      1.00  2.279144  2.824169
   8.96912   8.96912      1.00  2.281484  2.830069
   8.96900   8.96900      1.00  2.280584  2.827469
   8.96890   8.96890      1.00  2.280434  2.825359
   8.96879   8.96879      1.00  2.263604  2.804349
   8.96867   8.96867      1.00  2.279094  2.821079
   8.96856   8.96856      1.00  2.282514  2.830669
   8.96845   8.96845      1.00  2.281114  2.828009
   8.96834   8.96834      1.00  2.274794  2.819139
   8.96824   8.96824      1.00  2.280894  2.824639
   8.96813   8.96813      1.00  2.274274  2.817599
   8.96802   8.96802      1.00  2.273834  2.820859
   8.96790   8.96790      1.00  2.283234  2.832279
   8.96780   8.96780      1.00  2.285684  2.835439
   8.96768   8.96768      1.00  2.281084  2.832639
   8.96757   8.96757      1.00  2.278824  2.823349
   8.96746   8.96746      1.00  2.278414  2.828259
   8.96735   8.96735      1.00  2.260344  2.804819
   8.96724   8.96724      1.00  2.279494  2.833089
   8.96713   8.96713      1.00  2.279624  2.829419
   8.96703   8.96703      1.00  2.274444  2.817609
   8.96692   8.96692      1.00  2.282834  2.829829
   8.96681   8.96681      1.00  2.278554  2.828079
   8.96670   8.96670      1.00  2.281174  2.829179
   8.96660   8.96660      1.00  2.282694  2.830759
   8.96649   8.96649      1.00  2.284654  2.832679
   8.96638   8.96638      1.00  2.276804  2.824069
   8.96628   8.96628      1.00  2.279114  2.825939
   8.96618   8.96618      1.00  2.281514  2.830899
   8.96608   8.96608      1.00  2.283534  2.831409
   8.96597   8.96597      1.00  2.279794  2.826209
   8.96587   8.96587      1.00  2.261434  2.804969
   8.96577   8.96577      1.00  2.273924  2.823549
   8.96567   8.96567      1.00  2.279334  2.826279
   8.96556   8.96556      1.00  2.282224  2.830869
   8.96546   8.96546      1.00  2.287514  2.841709
   8.96535   8.96535      1.00  2.280104  2.830419
   8.96525   8.96525      1.00  2.282074  2.834089
   8.96515   8.96515      1.00  2.276324  2.826649
   8.96504   8.96504      1.00  2.277234  2.828039
   8.96494   8.96494      1.00  2.279584  2.828289
   8.96484   8.96484      1.00  2.280764  2.839449
   8.96473   8.96473      1.00  2.281954  2.837289
   8.96463   8.96463      1.00  2.278164  2.825859
   8.96451   8.96451      1.00  2.270144  2.817019
   8.96440   8.96440      1.00  2.284094  2.834179
   8.96429   8.96429      1.00  2.285294  2.837299
   8.96417   8.96417      1.00  2.281184  2.835179
   8.96407   8.96407      1.00  2.282644  2.833499
   8.96395   8.96395      1.00  2.282334  2.836349
   8.96383   8.96383      1.00  2.282174  2.837509
   8.96372   8.96372      1.00  2.283914  2.835599
   8.96361   8.96361      1.00  2.282564  2.833479
   8.96349   8.96349      1.00  2.280774  2.828619
   8.96338   8.96338      1.00  2.281144  2.834269
   8.96326   8.96326      1.00  2.279874  2.835259
   8.96314   8.96314      1.00  2.286804  2.839409
   8.96303   8.96303      1.00  2.289594  2.840579
   8.96291   8.96291      1.00  2.270334  2.819709
   8.96280   8.96280      1.00  2.280974  2.831179
   8.96269   8.96269      1.00  2.283464  2.835449
   8.96257   8.96257      1.00  2.283534  2.836739
   8.96246   8.96246      1.00  2.284694  2.836699
   8.96235   8.96235      1.00  2.284384  2.839369
   8.96224   8.96224      1.00  2.285054  2.839209
   8.96212   8.96212      1.00  2.283504  2.838759
   8.96201   8.96201      1.00  2.284934  2.835019
   8.96190   8.96190      1.00  2.284524  2.836159
   8.96180   8.96180      1.00  2.286124  2.840969
   8.96169   8.96169      1.00  2.286134  2.841999
   8.96157   8.96157      1.00  2.282434  2.834129
   8.96146   8.96146      1.00  2.283544  2.835499
   8.96136   8.96136      1.00  2.268194  2.817279
   8.96125   8.96125      1.00  2.284894  2.838599
   8.96113   8.96113      1.00  2.279754  2.830509
   8.96102   8.96102      1.00  2.282914  2.841419
   8.96090   8.96090      1.00  2.280734  2.842159
   8.96078   8.96078      1.00  2.288534  2.847499
   8.96067   8.96067      1.00  2.289384  2.847499
   8.96055   8.96055      1.00  2.284154  2.842159
   8.96044   8.96044      1.00  2.287994  2.847579
   8.96032   8.96032      1.00  2.279264  2.837829
   8.96020   8.96020      1.00  2.284644  2.841099
   8.96008   8.96008      1.00  2.283634  2.842249
   8.95997   8.95997      1.00  2.286264  2.841249
   8.95985   8.95985      1.00  2.277634  2.832249
   8.95973   8.95973      1.00  2.279694  2.834259
   8.95961   8.95961      1.00  2.285314  2.839399
   8.95950   8.95950      1.00  2.284544  2.839089
   8.95939   8.95939      1.00  2.289414  2.841319
   8.95927   8.95927      1.00  2.283934  2.835709
   8.95916   8.95916      1.00  2.281204  2.834979
   8.95905   8.95905      1.00  2.282124  2.836619
   8.95894   8.95894      1.00  2.281864  2.833269
   8.95882   8.95882      1.00  2.282924  2.834629
   8.95870   8.95870      1.00  2.282914  2.835919
   8.95860   8.95860      1.00  2.286114  2.837419
   8.95849   8.95849      1.00  2.286514  2.838949
   8.95837   8.95837      1.00  2.286704  2.843279
   8.95826   8.95826      1.00  2.286334  2.840779
   8.95816   8.95816      1.00  2.272484  2.821639
   8.95805   8.95805      1.00  2.285394  2.841529
   8.95793   8.95793      1.00  2.282724  2.840909
   8.95783   8.95783      1.00  2.280994  2.836719
   8.95771   8.95771      1.00  2.282244  2.840999
   8.95761   8.95761      1.00  2.287034  2.846349
   8.95749   8.95749      1.00  2.285494  2.846329
   8.95738   8.95738      1.00  2.284034  2.841969
   8.95727   8.95727      1.00  2.284704  2.841099
   8.95716   8.95716      1.00  2.283174  2.836619
   8.95705   8.95705      1.00  2.284124  2.838969
   8.95695   8.95695      1.00  2.284214  2.839829
   8.95684   8.95684      1.00  2.284194  2.842249
   8.95673   8.95673      1.00  2.279234  2.831789
   8.95662   8.95662      1.00  2.270524  2.823989
   8.95651   8.95651      1.00  2.281874  2.837899
   8.95641   8.95641      1.00  2.285924  2.835069
   8.95631   8.95631      1.00  2.284554  2.833939
   8.95620   8.95620      1.00  2.284154  2.830069
   8.95609   8.95609      1.00  2.283274  2.832619
   8.95600   8.95600      1.00  2.285494  2.835279
   8.95589   8.95589      1.00  2.291494  2.841689
   8.95579   8.95579      1.00  2.287174  2.839279
   8.95569   8.95569      1.00  2.279104  2.832889
   8.95559   8.95559      1.00  2.281444  2.833189
   8.95548   8.95548      1.00  2.280464  2.832939
   8.95538   8.95538      1.00  2.284294  2.835849
   8.95527   8.95527      1.00  2.284104  2.834599
   8.95517   8.95517      1.00  2.272674  2.819089
   8.95507   8.95507      1.00  2.283354  2.833389
   8.95496   8.95496      1.00  2.283994  2.830059
   8.95486   8.95486      1.00  2.284484  2.834409
   8.95476   8.95476      1.00  2.285054  2.834869
   8.95465   8.95465      1.00  2.284344  2.835149
   8.95454   8.95454      1.00  2.284474  2.834149
   8.95443   8.95443      1.00  2.280684  2.830489
   8.95432   8.95432      1.00  2.284524  2.836829
   8.95421   8.95421      1.00  2.287664  2.840929
   8.95409   8.95409      1.00  2.289204  2.841479
   8.95398   8.95398      1.00  2.288164  2.840879
   8.95387   8.95387      1.00  2.281984  2.829319
   8.95375   8.95375      1.00  2.270074  2.816839
   8.95363   8.95363      1.00  2.280754  2.830299
   8.95351   8.95351      1.00  2.288824  2.830259
   8.95341   8.95341      1.00  2.285514  2.830489
   8.95329   8.95329      1.00  2.282484  2.827949
   8.95316   8.95316      1.00  2.278744  2.821279
   8.95305   8.95305      1.00  2.279624  2.818699
   8.95294   8.95294      1.00  2.288704  2.833109
   8.95283   8.95283      1.00  2.284994  2.827789
   8.95270   8.95270      1.00  2.290564  2.835149
   8.95259   8.95259      1.00  2.282594  2.823259
   8.95248   8.95248      1.00  2.279504  2.822889
   8.95237   8.95237      1.00  2.284994  2.829539
   8.95225   8.95225      1.00  2.283654  2.824109
   8.95214   8.95214      1.00  2.277104  2.817929
   8.95204   8.95204      1.00  2.281664  2.825219
   8.95193   8.95193      1.00  2.282804  2.826839
   8.95181   8.95181      1.00  2.283344  2.822649
   8.95170   8.95170      1.00  2.284884  2.822779
   8.95160   8.95160      1.00  2.289934  2.828389
   8.95149   8.95149      1.00  2.288384  2.821889
   8.95137   8.95137      1.00  2.286264  2.820989
   8.95126   8.95126      1.00  2.280754  2.817739
   8.95115   8.95115      1.00  2.283304  2.819659
   8.95103   8.95103      1.00  2.284934  2.818879
   8.95092   8.95092      1.00  2.287094  2.822309
   8.95080   8.95080      1.00  2.285844  2.818169
   8.95069   8.95069      1.00  2.280004  2.810069
   8.95058   8.95058      1.00  2.267954  2.795929
   8.95046   8.95046      1.00  2.279764  2.806589
   8.95034   8.95034      1.00  2.287844  2.821509
   8.95023   8.95023      1.00  2.287664  2.819749
   8.95011   8.95011      1.00  2.286884  2.812879
   8.94999   8.94999      1.00  2.284314  2.806769
   8.94987   8.94987      1.00  2.283184  2.805679
   8.94976   8.94976      1.00  2.282694  2.806609
   8.94964   8.94964      1.00  2.284764  2.809059
   8.94952   8.94952      1.00  2.286564  2.806419
   8.94940   8.94940      1.00  2.283474  2.805029
   8.94929   8.94929      1.00  2.282114  2.803799
   8.94918   8.94918      1.00  2.282734  2.803659
   8.94907   8.94907      1.00  2.285594  2.807229
   8.94896   8.94896      1.00  2.286844  2.808859
   8.94885   8.94885      1.00  2.272404  2.786299
   8.94873   8.94873      1.00  2.279504  2.803839
   8.94862   8.94862      1.00  2.280504  2.801689
   8.94851   8.94851      1.00  2.281494  2.797489
   8.94840   8.94840      1.00  2.281364  2.798579
   8.94829   8.94829      1.00  2.282604  2.803989
   8.94818   8.94818      1.00  2.284354  2.799179
   8.94807   8.94807      1.00  2.282414  2.793219
   8.94796   8.94796      1.00  2.283774  2.790619
   8.94786   8.94786      1.00  2.284044  2.792239
   8.94774   8.94774      1.00  2.281604  2.791839
   8.94762   8.94762      1.00  2.285834  2.798679
   8.94752   8.94752      1.00  2.284784  2.800209
   8.94741   8.94741      1.00  2.279554  2.785149
   8.94729   8.94729      1.00  2.267444  2.768749
   8.94719   8.94719      1.00  2.280454  2.778549
   8.94708   8.94708      1.00  2.285454  2.783459
   8.94697   8.94697      1.00  2.284924  2.780409
   8.94686   8.94686      1.00  2.284754  2.782329
   8.94676   8.94676      1.00  2.280624  2.779489
   8.94665   8.94665      1.00  2.280754  2.776529
   8.94654   8.94654      1.00  2.278634  2.765649
   8.94643   8.94643      1.00  2.280924  2.768099
   8.94633   8.94633      1.00  2.277864  2.762629
   8.94623   8.94623      1.00  2.281954  2.763399
   8.94612   8.94612      1.00  2.280854  2.761519
   8.94602   8.94602      1.00  2.276754  2.751739
   8.94592   8.94592      1.00  2.277384  2.751479
   8.94582   8.94582      1.00  2.268704  2.738479
   8.94572   8.94572      1.00  2.284534  2.764759
   8.94561   8.94561      1.00  2.282864  2.759049
   8.94551   8.94551      1.00  2.281674  2.754089
   8.94540   8.94540      1.00  2.278694  2.745669
   8.94530   8.94530      1.00  2.278674  2.738339
   8.94519   8.94519      1.00  2.278504  2.742159
   8.94509   8.94509      1.00  2.280874  2.740839
   8.94499   8.94499      1.00  2.275424  2.730369
   8.94488   8.94488      1.00  2.278244  2.732369
   8.94477   8.94477      1.00  2.277304  2.727659
   8.94467   8.94467      1.00  2.280974  2.727699
   8.94456   8.94456      1.00  2.280424  2.722269
   8.94446   8.94446      1.00  2.266284  2.706359
   8.94434   8.94434      1.00  2.277084  2.716939
   8.94423   8.94423      1.00  2.274134  2.709429
   8.94412   8.94412      1.00  2.277324  2.709149
   8.94400   8.94400      1.00  2.278484  2.703119
   8.94389   8.94389      1.00  2.278534  2.696159
   8.94378   8.94378      1.00  2.277454  2.691539
   8.94367   8.94367      1.00  2.275114  2.683799
   8.94354   8.94354      1.00  2.278164  2.681829
   8.94342   8.94342      1.00  2.276114  2.673569
   8.94331   8.94331      1.00  2.280884  2.675659
   8.94320   8.94320      1.00  2.281124  2.670549
   8.94308   8.94308      1.00  2.275714  2.662009
   8.94296   8.94296      1.00  2.266944  2.646959
   8.94285   8.94285      1.00  2.269694  2.642699
   8.94274   8.94274      1.00  2.276184  2.643939
   8.94263   8.94263      1.00  2.276874  2.637519
   8.94251   8.94251      1.00  2.277114  2.635009
   8.94240   8.94240      1.00  2.278804  2.628719
   8.94229   8.94229      1.00  2.278874  2.620029
   8.94218   8.94218      1.00  2.275714  2.608549
   8.94207   8.94207      1.00  2.276824  2.605339
   8.94195   8.94195      1.00  2.275554  2.599479
   8.94185   8.94185      1.00  2.276914  2.593899
   8.94174   8.94174      1.00  2.277024  2.587779
   8.94162   8.94162      1.00  2.277054  2.573939
   8.94152   8.94152      1.00  2.278114  2.561199
   8.94141   8.94141      1.00  2.262574  2.534939
   8.94130   8.94130      1.00  2.277274  2.541409
   8.94118   8.94118      1.00  2.276614  2.534539
   8.94107   8.94107      1.00  2.277144  2.517039
   8.94096   8.94096      1.00  2.279644  2.509399
   8.94084   8.94084      1.00  2.278794  2.491919
   8.94072   8.94072      1.00  2.277024  2.473889
   8.94061   8.94061      1.00  2.275844  2.456679
   8.94050   8.94050      1.00  2.270994  2.438879
   8.94038   8.94038      1.00  2.272554  2.423209
   8.94026   8.94026      1.00  2.273404  2.403669
   8.94014   8.94014      1.00  2.277134  2.392269
   8.94003   8.94003      1.00  2.277654  2.370679
   8.93990   8.93990      1.00  2.278184  2.354339
   8.93978   8.93978      1.00  2.260154  2.307479
   8.93967   8.93967      1.00  2.274024  2.303109
   8.93956   8.93956      1.00  2.279664  2.279689
   8.93945   8.93945      1.00  2.277274  2.258769
   8.93933   8.93933      1.00  2.275384  2.225009
   8.93922   8.93922      1.00  2.273704  2.192129
   8.93911   8.93911      1.00  2.274014  2.165259
   8.93899   8.93899      1.00  2.277364  2.140449
   8.93888   8.93888      1.00  2.279654  2.105479
   8.93877   8.93877      1.00  2.276614  2.073899
   8.93866   8.93866      1.00  2.277304  2.037779
   8.93855   8.93855      1.00  2.278734  2.002309
   8.93843   8.93843      1.00  2.273394  1.962019
   8.93832   8.93832      1.00  2.266834  1.920759
   8.93821   8.93821      1.00  2.276204  1.890939
   8.93811   8.93811      1.00  2.273494  1.850579
   8.93799   8.93799      1.00  2.273494  1.814759
   8.93788   8.93788      1.00  2.272594  1.771519
   8.93778   8.93778      1.00  2.273204  1.732049
   8.93767   8.93767      1.00  2.280164  1.698689
   8.93755   8.93755      1.00  2.279994  1.651449
   8.93744   8.93744      1.00  2.277734  1.608849
   8.93734   8.93734      1.00  2.276354  1.572509
   8.93723   8.93723      1.00  2.276544  1.531509
   8.93712   8.93712      1.00  2.276534  1.496629
   8.93700   8.93700      1.00  2.278564  1.453059
   8.93690   8.93690      1.00  2.275614  1.410499
   8.93679   8.93679      1.00  2.276124  1.371539
   8.93668   8.93668      1.00  2.274794  1.328689
   8.93658   8.93658      1.00  2.262904  1.279529
   8.93647   8.93647      1.00  2.279154  1.256749
   8.93636   8.93636      1.00  2.277344  1.221739
   8.93626   8.93626      1.00  2.277224  1.174429
   8.93615   8.93615      1.00  2.277564  1.137789
   8.93605   8.93605      1.00  2.275074  1.103189
   8.93595   8.93595      1.00  2.276774  1.072299
   8.93585   8.93585      1.00  2.274814  1.038739
   8.93574   8.93574      1.00  2.277854  1.008519
   8.93564   8.93564      1.00  2.274164   .971339
   8.93554   8.93554      1.00  2.274704   .942419
   8.93543   8.93543      1.00  2.278324   .909929
   8.93533   8.93533      1.00  2.278864   .885009
   8.93523   8.93523      1.00  2.278514   .859709
   8.93513   8.93513      1.00  2.261504   .827309
   8.93502   8.93502      1.00  2.274444   .805149
   8.93492   8.93492      1.00  2.275964   .781029
   8.93482   8.93482      1.00  2.276704   .758179
   8.93470   8.93470      1.00  2.275544   .732919
   8.93459   8.93459      1.00  2.278404   .710219
   8.93449   8.93449      1.00  2.275824   .687649
   8.93438   8.93438      1.00  2.275724   .663079
   8.93427   8.93427      1.00  2.278014   .645079
   8.93415   8.93415      1.00  2.278314   .624079
   8.93404   8.93404      1.00  2.275894   .606629
   8.93393   8.93393      1.00  2.274214   .587939
   8.93382   8.93382      1.00  2.275454   .572189
   8.93370   8.93370      1.00  2.273834   .552709
   8.93358   8.93358      1.00  2.273424   .535279
   8.93347   8.93347      1.00  2.265044   .521499
   8.93335   8.93335      1.00  2.274934   .508719
   8.93322   8.93322      1.00  2.277244   .493879
   8.93311   8.93311      1.00  2.274554   .479649
   8.93301   8.93301      1.00  2.275514   .466369
   8.93289   8.93289      1.00  2.278224   .456739
   8.93277   8.93277      1.00  2.277084   .444909
   8.93266   8.93266      1.00  2.276034   .437099
   8.93255   8.93255      1.00  2.276814   .426209
   8.93244   8.93244      1.00  2.273434   .421009
   8.93232   8.93232      1.00  2.271164   .409189
   8.93220   8.93220      1.00  2.273304   .403529
   8.93209   8.93209      1.00  2.271024   .396399
   8.93198   8.93198      1.00  2.259124   .389519
   8.93187   8.93187      1.00  2.275514   .387049
   8.93176   8.93176      1.00  2.277084   .382389
   8.93166   8.93166      1.00  2.273604   .380759
   8.93154   8.93154      1.00  2.275564   .378039
   8.93143   8.93143      1.00  2.273884   .374939
   8.93132   8.93132      1.00  2.274494   .370739
   8.93121   8.93121      1.00  2.274394   .367799
   8.93110   8.93110      1.00  2.273214   .368249
   8.93098   8.93098      1.00  2.273024   .365749
   8.93086   8.93086      1.00  2.274494   .364879
   8.93075   8.93075      1.00  2.273234   .364609
   8.93064   8.93064      1.00  2.274694   .366199
   8.93051   8.93051      1.00  2.272244   .367609
   8.93040   8.93040      1.00  2.259684   .365859
   8.93029   8.93029      1.00  2.271874   .366459
   8.93017   8.93017      1.00  2.272334   .368659
   8.93005   8.93005      1.00  2.273164   .370479
   8.92993   8.92993      1.00  2.273954   .370209
   8.92981   8.92981      1.00  2.271554   .369939
   8.92969   8.92969      1.00  2.271514   .371849
   8.92957   8.92957      1.00  2.270864   .372789
   8.92945   8.92945      1.00  2.272504   .373599
   8.92935   8.92935      1.00  2.271464   .374049
   8.92924   8.92924      1.00  2.271774   .374429
   8.92912   8.92912      1.00  2.274384   .375399
   8.92900   8.92900      1.00  2.270714   .375489
   8.92890   8.92890      1.00  2.273774   .378669
   8.92879   8.92879      1.00  2.257874   .379409
   8.92867   8.92867      1.00  2.274024   .381539
   8.92856   8.92856      1.00  2.271634   .381069
   8.92845   8.92845      1.00  2.272544   .382739
   8.92834   8.92834      1.00  2.270014   .383439
   8.92823   8.92823      1.00  2.271164   .383839
   8.92812   8.92812      1.00  2.278934   .383209
   8.92802   8.92802      1.00  2.271814   .385149
   8.92790   8.92790      1.00  2.271434   .386439
   8.92779   8.92779      1.00  2.270694   .385219
   8.92768   8.92768      1.00  2.269704   .387649
   8.92757   8.92757      1.00  2.274114   .389279
   8.92745   8.92745      1.00  2.270804   .386749
   8.92734   8.92734      1.00  2.274294   .388879
   8.92724   8.92724      1.00  2.269424   .387709
   8.92713   8.92713      1.00  2.260394   .384369
   8.92702   8.92702      1.00  2.273184   .387889
   8.92690   8.92690      1.00  2.274854   .387679
   8.92680   8.92680      1.00  2.275484   .388529
   8.92669   8.92669      1.00  2.272624   .389769
   8.92658   8.92658      1.00  2.274614   .390829
   8.92647   8.92647      1.00  2.271594   .389209
   8.92637   8.92637      1.00  2.275334   .389929
   8.92627   8.92627      1.00  2.272834   .388929
   8.92617   8.92617      1.00  2.272374   .388629
   8.92606   8.92606      1.00  2.271564   .391419
   8.92596   8.92596      1.00  2.273084   .390919
   8.92586   8.92586      1.00  2.272564   .392019
   8.92576   8.92576      1.00  2.272354   .392159
   8.92565   8.92565      1.00  2.264794   .392039
   8.92555   8.92555      1.00  2.268504   .389949
   8.92544   8.92544      1.00  2.271414   .389949
   8.92534   8.92534      1.00  2.268394   .391829
   8.92524   8.92524      1.00  2.273744   .392809
   8.92513   8.92513      1.00  2.274304   .393679
   8.92503   8.92503      1.00  2.273024   .396579
   8.92492   8.92492      1.00  2.272654   .394899
   8.92481   8.92481      1.00  2.270204   .396959
   8.92471   8.92471      1.00  2.271624   .395379
   8.92461   8.92461      1.00  2.274624   .396189
   8.92449   8.92449      1.00  2.272844   .400109
   8.92438   8.92438      1.00  2.271254   .403129
   8.92427   8.92427      1.00  2.267594   .401639
   8.92416   8.92416      1.00  2.257044   .402299
   8.92405   8.92405      1.00  2.271964   .404349
   8.92393   8.92393      1.00  2.272004   .404979
   8.92382   8.92382      1.00  2.271704   .403159
   8.92371   8.92371      1.00  2.267864   .401559
   8.92360   8.92360      1.00  2.267664   .402409
   8.92347   8.92347      1.00  2.271134   .404009
   8.92335   8.92335      1.00  2.270914   .404529
   8.92325   8.92325      1.00  2.268624   .404279
   8.92313   8.92313      1.00  2.267184   .406769
   8.92301   8.92301      1.00  2.265534   .406709
   8.92289   8.92289      1.00  2.268844   .408839
   8.92277   8.92277      1.00  2.269304   .408929
   8.92266   8.92266      1.00  2.261694   .409759
   8.92255   8.92255      1.00  2.271184   .412779
   8.92244   8.92244      1.00  2.268694   .414519
   8.92233   8.92233      1.00  2.264994   .414799
   8.92221   8.92221      1.00  2.273054   .417619
   8.92210   8.92210      1.00  2.270184   .420819
   8.92199   8.92199      1.00  2.270404   .422989
   8.92189   8.92189      1.00  2.268924   .426359
   8.92178   8.92178      1.00  2.261654   .426839
   8.92166   8.92166      1.00  2.267844   .427069
   8.92155   8.92155      1.00  2.269594   .426839
   8.92145   8.92145      1.00  2.272504   .429249
   8.92133   8.92133      1.00  2.269814   .432579
   8.92122   8.92122      1.00  2.250674   .430409
   8.92111   8.92111      1.00  2.261584   .433069
   8.92099   8.92099      1.00  2.268104   .435429
   8.92087   8.92087      1.00  2.271714   .441399
   8.92076   8.92076      1.00  2.269774   .444449
   8.92065   8.92065      1.00  2.268104   .443879
   8.92054   8.92054      1.00  2.262554   .444099
   8.92041   8.92041      1.00  2.268204   .447169
   8.92029   8.92029      1.00  2.270394   .446539
   8.92018   8.92018      1.00  2.266294   .448159
   8.92006   8.92006      1.00  2.269644   .448919
   8.91994   8.91994      1.00  2.261094   .448379
   8.91982   8.91982      1.00  2.264484   .451339
   8.91970   8.91970      1.00  2.258004   .451389
   8.91960   8.91960      1.00  2.266734   .455949
   8.91948   8.91948      1.00  2.268044   .456679
   8.91936   8.91936      1.00  2.266614   .456009
   8.91925   8.91925      1.00  2.262714   .456259
   8.91915   8.91915      1.00  2.264004   .459019
   8.91903   8.91903      1.00  2.267924   .460029
   8.91891   8.91891      1.00  2.264704   .460889
   8.91880   8.91880      1.00  2.265024   .460609
   8.91869   8.91869      1.00  2.264944   .459529
   8.91858   8.91858      1.00  2.263804   .460239
   8.91847   8.91847      1.00  2.267444   .460779
   8.91835   8.91835      1.00  2.270544   .459459
   8.91825   8.91825      1.00  2.267064   .458489
   8.91814   8.91814      1.00  2.249564   .457069
   8.91803   8.91803      1.00  2.261144   .458699
   8.91792   8.91792      1.00  2.266664   .459179
   8.91781   8.91781      1.00  2.268684   .460129
   8.91770   8.91770      1.00  2.268864   .459099
   8.91758   8.91758      1.00  2.264664   .457909
   8.91747   8.91747      1.00  2.262544   .458119
   8.91737   8.91737      1.00  2.261304   .456559
   8.91726   8.91726      1.00  2.265664   .457599
   8.91715   8.91715      1.00  2.265214   .455209
   8.91704   8.91704      1.00  2.264144   .454169
   8.91693   8.91693      1.00  2.262444   .453469
   8.91682   8.91682      1.00  2.262564   .452299
   8.91671   8.91671      1.00  2.264874   .451979
   8.91661   8.91661      1.00  2.250014   .448399
   8.91650   8.91650      1.00  2.266694   .450989
   8.91639   8.91639      1.00  2.267214   .450419
   8.91628   8.91628      1.00  2.262524   .446389
   8.91618   8.91618      1.00  2.266214   .445719
   8.91608   8.91608      1.00  2.263404   .444789
   8.91598   8.91598      1.00  2.268584   .445009
   8.91587   8.91587      1.00  2.268574   .443039
   8.91577   8.91577      1.00  2.262364   .440309
   8.91567   8.91567      1.00  2.262674   .441249
   8.91557   8.91557      1.00  2.261284   .438679
   8.91546   8.91546      1.00  2.263794   .439869
   8.91536   8.91536      1.00  2.267604   .435069
   8.91526   8.91526      1.00  2.262714   .433369
   8.91516   8.91516      1.00  2.245014   .430659
   8.91505   8.91505      1.00  2.260484   .431279
   8.91494   8.91494      1.00  2.262654   .434369
   8.91484   8.91484      1.00  2.265024   .432089
   8.91474   8.91474      1.00  2.268264   .429809
   8.91462   8.91462      1.00  2.264844   .428469
   8.91451   8.91451      1.00  2.260254   .426429
   8.91441   8.91441      1.00  2.263654   .426009
   8.91430   8.91430      1.00  2.264494   .422399
   8.91419   8.91419      1.00  2.268214   .423239
   8.91408   8.91408      1.00  2.266494   .422429
   8.91396   8.91396      1.00  2.260824   .420279
   8.91384   8.91384      1.00  2.260084   .419979
   8.91373   8.91373      1.00  2.261404   .419049
   8.91362   8.91362      1.00  2.248724   .414419
   8.91350   8.91350      1.00  2.266864   .418719
   8.91339   8.91339      1.00  2.265004   .415829
   8.91326   8.91326      1.00  2.258104   .411069
   8.91315   8.91315      1.00  2.260474   .409599
   8.91304   8.91304      1.00  2.264724   .411069
   8.91293   8.91293      1.00  2.265754   .409789
   8.91281   8.91281      1.00  2.265564   .408749
   8.91270   8.91270      1.00  2.259934   .404439
   8.91259   8.91259      1.00  2.257084   .404849
   8.91247   8.91247      1.00  2.262524   .403369
   8.91236   8.91236      1.00  2.264194   .402129
   8.91225   8.91225      1.00  2.268664   .402139
   8.91214   8.91214      1.00  2.259514   .399539
   8.91203   8.91203      1.00  2.255234   .395709
   8.91191   8.91191      1.00  2.260194   .396239
   8.91180   8.91180      1.00  2.264654   .393799
   8.91170   8.91170      1.00  2.267524   .394059
   8.91159   8.91159      1.00  2.265664   .393089
   8.91147   8.91147      1.00  2.263284   .391139
   8.91136   8.91136      1.00  2.259244   .389239
   8.91126   8.91126      1.00  2.260944   .388689
   8.91115   8.91115      1.00  2.263994   .387129
   8.91103   8.91103      1.00  2.264424   .386269
   8.91091   8.91091      1.00  2.263444   .384819
   8.91080   8.91080      1.00  2.257094   .382949
   8.91069   8.91069      1.00  2.259834   .381319
   8.91057   8.91057      1.00  2.257744   .379449
   8.91045   8.91045      1.00  2.254654   .379029
   8.91034   8.91034      1.00  2.267414   .381349
   8.91022   8.91022      1.00  2.262004   .377689
   8.91010   8.91010      1.00  2.260584   .376489
   8.90999   8.90999      1.00  2.261274   .376969
   8.90987   8.90987      1.00  2.264834   .376839
   8.90975   8.90975      1.00  2.266584   .377459
   8.90963   8.90963      1.00  2.265824   .374039
   8.90952   8.90952      1.00  2.257874   .376089
   8.90941   8.90941      1.00  2.258794   .377969
   8.90929   8.90929      1.00  2.265034   .374379
   8.90917   8.90917      1.00  2.263774   .371679
   8.90906   8.90906      1.00  2.267214   .372549
   8.90896   8.90896      1.00  2.256884   .368549
   8.90884   8.90884      1.00  2.254594   .368299
   8.90873   8.90873      1.00  2.261234   .370259
   8.90863   8.90863      1.00  2.263994   .369479
   8.90852   8.90852      1.00  2.266384   .370299
   8.90840   8.90840      1.00  2.265174   .368359
   8.90829   8.90829      1.00  2.260604   .369649
   8.90819   8.90819      1.00  2.259564   .370309
   8.90808   8.90808      1.00  2.264574   .371359
   8.90797   8.90797      1.00  2.263524   .371149
   8.90786   8.90786      1.00  2.265514   .370669
   8.90775   8.90775      1.00  2.261354   .370709
   8.90764   8.90764      1.00  2.261904   .373069
   8.90752   8.90752      1.00  2.259744   .369999
   8.90741   8.90741      1.00  2.264684   .372179
   8.90730   8.90730      1.00  2.257554   .370699
   8.90719   8.90719      1.00  2.263234   .374449
   8.90708   8.90708      1.00  2.261084   .375509
   8.90697   8.90697      1.00  2.262104   .377039
   8.90686   8.90686      1.00  2.263494   .376419
   8.90676   8.90676      1.00  2.265374   .376799
   8.90665   8.90665      1.00  2.266214   .380989
   8.90654   8.90654      1.00  2.262304   .380499
   8.90644   8.90644      1.00  2.260784   .382269
   8.90634   8.90634      1.00  2.260664   .384019
   8.90623   8.90623      1.00  2.262824   .382499
   8.90612   8.90612      1.00  2.268544   .386329
   8.90602   8.90602      1.00  2.266614   .387029
   8.90592   8.90592      1.00  2.261744   .387419
   8.90582   8.90582      1.00  2.246314   .385919
   8.90571   8.90571      1.00  2.261064   .388879
   8.90561   8.90561      1.00  2.264844   .388649
   8.90552   8.90552      1.00  2.267904   .392589
   8.90541   8.90541      1.00  2.267154   .392839
   8.90529   8.90529      1.00  2.261744   .391719
   8.90519   8.90519      1.00  2.264524   .397919
   8.90510   8.90510      1.00  2.265574   .396879
   8.90500   8.90500      1.00  2.265024   .397079
   8.90489   8.90489      1.00  2.264204   .395319
   8.90478   8.90478      1.00  2.264194   .395809
   8.90468   8.90468      1.00  2.261934   .395609
   8.90456   8.90456      1.00  2.261964   .397159
   8.90445   8.90445      1.00  2.264134   .396859
   8.90434   8.90434      1.00  2.250444   .399719
   8.90424   8.90424      1.00  2.267324   .401129
   8.90413   8.90413      1.00  2.262584   .400649
   8.90401   8.90401      1.00  2.265234   .402759
   8.90390   8.90390      1.00  2.266434   .402989
   8.90379   8.90379      1.00  2.264984   .403329
   8.90367   8.90367      1.00  2.266704   .406409
   8.90354   8.90354      1.00  2.265374   .410859
   8.90344   8.90344      1.00  2.260764   .411229
   8.90332   8.90332      1.00  2.263564   .408819
   8.90320   8.90320      1.00  2.265374   .409769
   8.90309   8.90309      1.00  2.262484   .407639
   8.90297   8.90297      1.00  2.266284   .407529
   8.90286   8.90286      1.00  2.247214   .404199
   8.90274   8.90274      1.00  2.260464   .408649
   8.90262   8.90262      1.00  2.263574   .409969
   8.90251   8.90251      1.00  2.263544   .412999
   8.90241   8.90241      1.00  2.265064   .415309
   8.90230   8.90230      1.00  2.263464   .417019
   8.90218   8.90218      1.00  2.263754   .417019
   8.90206   8.90206      1.00  2.261024   .416809
   8.90196   8.90196      1.00  2.265724   .417929
   8.90185   8.90185      1.00  2.263934   .415809
   8.90174   8.90174      1.00  2.266144   .414799
   8.90163   8.90163      1.00  2.265454   .415129
   8.90152   8.90152      1.00  2.261924   .417009
   8.90141   8.90141      1.00  2.261814   .415859
   8.90130   8.90130      1.00  2.249454   .412909
   8.90118   8.90118      1.00  2.265174   .416979
   8.90107   8.90107      1.00  2.261674   .416359
   8.90096   8.90096      1.00  2.263154   .419689
   8.90084   8.90084      1.00  2.259204   .421719
   8.90073   8.90073      1.00  2.261434   .421419
   8.90061   8.90061      1.00  2.264874   .419749
   8.90049   8.90049      1.00  2.264584   .420599
   8.90037   8.90037      1.00  2.265304   .418809
   8.90025   8.90025      1.00  2.255864   .418929
   8.90014   8.90014      1.00  2.261064   .418859
   8.90002   8.90002      1.00  2.260824   .418359
   8.89989   8.89989      1.00  2.263054   .420119
   8.89978   8.89978      1.00  2.261004   .418739
   8.89967   8.89967      1.00  2.251174   .416949
   8.89956   8.89956      1.00  2.262164   .419969
   8.89944   8.89944      1.00  2.262044   .419579
   8.89933   8.89933      1.00  2.265344   .421289
   8.89922   8.89922      1.00  2.265674   .422849
   8.89910   8.89910      1.00  2.264754   .422729
   8.89898   8.89898      1.00  2.262764   .421839
   8.89888   8.89888      1.00  2.258654   .422909
   8.89877   8.89877      1.00  2.262424   .422929
   8.89865   8.89865      1.00  2.261384   .422189
   8.89854   8.89854      1.00  2.261544   .421529
   8.89843   8.89843      1.00  2.261064   .421269
   8.89833   8.89833      1.00  2.261364   .424269
   8.89822   8.89822      1.00  2.259244   .422859
   8.89810   8.89810      1.00  2.249374   .425029
   8.89800   8.89800      1.00  2.263314   .429819
   8.89789   8.89789      1.00  2.263104   .427399
   8.89777   8.89777      1.00  2.261334   .424499
   8.89765   8.89765      1.00  2.256834   .423569
   8.89754   8.89754      1.00  2.260894   .426369
   8.89744   8.89744      1.00  2.261734   .427339
   8.89733   8.89733      1.00  2.262724   .428959
   8.89722   8.89722      1.00  2.265204   .430759
   8.89712   8.89712      1.00  2.260404   .426809
   8.89701   8.89701      1.00  2.257204   .427049
   8.89690   8.89690      1.00  2.263344   .424969
   8.89679   8.89679      1.00  2.262894   .423859
   8.89668   8.89668      1.00  2.263884   .425049
   8.89658   8.89658      1.00  2.247494   .422149
   8.89647   8.89647      1.00  2.254594   .423849
   8.89636   8.89636      1.00  2.260264   .426469
   8.89626   8.89626      1.00  2.261714   .424279
   8.89616   8.89616      1.00  2.262064   .424519
   8.89605   8.89605      1.00  2.263204   .426749
   8.89595   8.89595      1.00  2.259904   .424659
   8.89585   8.89585      1.00  2.259334   .425779
   8.89575   8.89575      1.00  2.257784   .406639
   8.89565   8.89565      1.00  2.262534   .412479
   8.89554   8.89554      1.00  2.263964   .345589
   8.89543   8.89543      1.00  2.262524   .175249
   8.89533   8.89533      1.00  2.258914   .414789
   8.89523   8.89523      1.00  2.240844   .422199
   8.89512   8.89512      1.00  2.258974   .423299
   8.89502   8.89502      1.00  2.262434   .425239
   8.89492   8.89492      1.00  2.265884   .428139
   8.89481   8.89481      1.00  2.259174   .425219
   8.89471   8.89471      1.00  2.259824   .425929
   8.89460   8.89460      1.00  2.256884   .423909
   8.89449   8.89449      1.00  2.259344   .425869
   8.89438   8.89438      1.00  2.263944   .426449
   8.89427   8.89427      1.00  2.259724   .426119
   8.89416   8.89416      1.00  2.258164   .423699
   8.89404   8.89404      1.00  2.255274   .424249
   8.89392   8.89392      1.00  2.256834   .426199
   8.89381   8.89381      1.00  2.255654   .423929
   8.89370   8.89370      1.00  2.255264   .425299
   8.89358   8.89358      1.00  2.259274   .425759
   8.89347   8.89347      1.00  2.259144   .426729
   8.89334   8.89334      1.00  2.257874   .425879
   8.89323   8.89323      1.00  2.258904   .426789
   8.89312   8.89312      1.00  2.261544   .429179
   8.89301   8.89301      1.00  2.258844   .425249
   8.89289   8.89289      1.00  2.261514   .426169
   8.89278   8.89278      1.00  2.253974   .424099
   8.89267   8.89267      1.00  2.257694   .424769
   8.89256   8.89256      1.00  2.255534   .426199
   8.89244   8.89244      1.00  2.262104   .424419
   8.89233   8.89233      1.00  2.259294   .425319
   8.89221   8.89221      1.00  2.241444   .422629
   8.89210   8.89210      1.00  2.254044   .422809
   8.89199   8.89199      1.00  2.255004   .422379
   8.89188   8.89188      1.00  2.259894   .425489
   8.89178   8.89178      1.00  2.257574   .423569
   8.89167   8.89167      1.00  2.258404   .423159
   8.89155   8.89155      1.00  2.257764   .428189
   8.89144   8.89144      1.00  2.256274   .428149
   8.89134   8.89134      1.00  2.256464   .427249
   8.89122   8.89122      1.00  2.259714   .426469
   8.89110   8.89110      1.00  2.260554   .427469
   8.89099   8.89099      1.00  2.253714   .426669
   8.89088   8.89088      1.00  2.254074   .425209
   8.89077   8.89077      1.00  2.239494   .420529
   8.89065   8.89065      1.00  2.257774   .424049
   8.89053   8.89053      1.00  2.258254   .424169
   8.89042   8.89042      1.00  2.257954   .424879
   8.89031   8.89031      1.00  2.255354   .427279
   8.89018   8.89018      1.00  2.254784   .426709
   8.89006   8.89006      1.00  2.257214   .426549
   8.88994   8.88994      1.00  2.256684   .425579
   8.88982   8.88982      1.00  2.257694   .425739
   8.88971   8.88971      1.00  2.255844   .426089
   8.88959   8.88959      1.00  2.252424   .431919
   8.88948   8.88948      1.00  2.255194   .429309
   8.88937   8.88937      1.00  2.254584   .427969
   8.88925   8.88925      1.00  2.247554   .431069
   8.88913   8.88913      1.00  2.257564   .430859
   8.88903   8.88903      1.00  2.254724   .435219
   8.88891   8.88891      1.00  2.256144   .436739
   8.88880   8.88880      1.00  2.253534   .433649
   8.88869   8.88869      1.00  2.259324   .434709
   8.88858   8.88858      1.00  2.257854   .430999
   8.88848   8.88848      1.00  2.256894   .425579
   8.88836   8.88836      1.00  2.255144   .427189
   8.88825   8.88825      1.00  2.252504   .425719
   8.88815   8.88815      1.00  2.254784   .428679
   8.88803   8.88803      1.00  2.257254   .427949
   8.88792   8.88792      1.00  2.258444   .430379
   8.88781   8.88781      1.00  2.255034   .426539
   8.88770   8.88770      1.00  2.241554   .425719
   8.88759   8.88759      1.00  2.255114   .431749
   8.88748   8.88748      1.00  2.256264   .434419
   8.88736   8.88736      1.00  2.259074   .436339
   8.88726   8.88726      1.00  2.258534   .433689
   8.88715   8.88715      1.00  2.255154   .432139
   8.88704   8.88704      1.00  2.256934   .431059
   8.88694   8.88694      1.00  2.254904   .430639
   8.88683   8.88683      1.00  2.255734   .430609
   8.88672   8.88672      1.00  2.259574   .430899
   8.88660   8.88660      1.00  2.258014   .430289
   8.88650   8.88650      1.00  2.255524   .433169
   8.88640   8.88640      1.00  2.253344   .438199
   8.88630   8.88630      1.00  2.239994   .432699
   8.88619   8.88619      1.00  2.255824   .430519
   8.88609   8.88609      1.00  2.257334   .427569
   8.88599   8.88599      1.00  2.256154   .429119
   8.88588   8.88588      1.00  2.255384   .434659
   8.88578   8.88578      1.00  2.254574   .432159
   8.88568   8.88568      1.00  2.255894   .431869
   8.88558   8.88558      1.00  2.254784   .431199
   8.88547   8.88547      1.00  2.254724   .431619
   8.88536   8.88536      1.00  2.253114   .434059
   8.88526   8.88526      1.00  2.256694   .431529
   8.88516   8.88516      1.00  2.255834   .430359
   8.88506   8.88506      1.00  2.255634   .431299
   8.88496   8.88496      1.00  2.255814   .429749
   8.88485   8.88485      1.00  2.238484   .428069
   8.88475   8.88475      1.00  2.253154   .429709
   8.88463   8.88463      1.00  2.255304   .431589
   8.88452   8.88452      1.00  2.253394   .427739
   8.88441   8.88441      1.00  2.258184   .430169
   8.88431   8.88431      1.00  2.255934   .430219
   8.88420   8.88420      1.00  2.252544   .431629
   8.88408   8.88408      1.00  2.256544   .426299
   8.88397   8.88397      1.00  2.253844   .426769
   8.88386   8.88386      1.00  2.254534   .426639
   8.88375   8.88375      1.00  2.252354   .425419
   8.88363   8.88363      1.00  2.254044   .427249
   8.88351   8.88351      1.00  2.252904   .425809
   8.88340   8.88340      1.00  2.252834   .424599
   8.88329   8.88329      1.00  2.240624   .423929
   8.88316   8.88316      1.00  2.253804   .426659
   8.88305   8.88305      1.00  2.254284   .426189
   8.88294   8.88294      1.00  2.253984   .425999
   8.88283   8.88283      1.00  2.254204   .427819
   8.88271   8.88271      1.00  2.255514   .426439
   8.88260   8.88260      1.00  2.253234   .427629
   8.88249   8.88249      1.00  2.252164   .427499
   8.88238   8.88238      1.00  2.251614   .425349
   8.88226   8.88226      1.00  2.253164   .426709
   8.88216   8.88216      1.00  2.253124   .426929
   8.88205   8.88205      1.00  2.251764   .427269
   8.88194   8.88194      1.00  2.251024   .425009
   8.88183   8.88183      1.00  2.249734   .424119
   8.88172   8.88172      1.00  2.244824   .424519
   8.88161   8.88161      1.00  2.254144   .426679
   8.88150   8.88150      1.00  2.254644   .426739
   8.88139   8.88139      1.00  2.253144   .426879
   8.88128   8.88128      1.00  2.253534   .428429
   8.88117   8.88117      1.00  2.253794   .428199
   8.88106   8.88106      1.00  2.253394   .426849
   8.88094   8.88094      1.00  2.255504   .426629
   8.88083   8.88083      1.00  2.254904   .425219
   8.88072   8.88072      1.00  2.250934   .425039
   8.88061   8.88061      1.00  2.250954   .421149
   8.88048   8.88048      1.00  2.252404   .421529
   8.88037   8.88037      1.00  2.253474   .421739
   8.88025   8.88025      1.00  2.243784   .420869
   8.88013   8.88013      1.00  2.249174   .421379
   8.88001   8.88001      1.00  2.251594   .419939
   8.87990   8.87990      1.00  2.253544   .421129
   8.87979   8.87979      1.00  2.251874   .420139
   8.87968   8.87968      1.00  2.253974   .419459
   8.87956   8.87956      1.00  2.254764   .422669
   8.87944   8.87944      1.00  2.251354   .421239
   8.87932   8.87932      1.00  2.250034   .421989
   8.87921   8.87921      1.00  2.247364   .420959
   8.87909   8.87909      1.00  2.250854   .423259
   8.87898   8.87898      1.00  2.252754   .421799
   8.87888   8.87888      1.00  2.254854   .419999
   8.87877   8.87877      1.00  2.253224   .418489
   8.87865   8.87865      1.00  2.249354   .418739
   8.87853   8.87853      1.00  2.235474   .417889
   8.87843   8.87843      1.00  2.252504   .422059
   8.87832   8.87832      1.00  2.256654   .421949
   8.87821   8.87821      1.00  2.253794   .420829
   8.87810   8.87810      1.00  2.252244   .419999
   8.87799   8.87799      1.00  2.247594   .420259
   8.87788   8.87788      1.00  2.248494   .420209
   8.87776   8.87776      1.00  2.250724   .419569
   8.87765   8.87765      1.00  2.251924   .426109
   8.87755   8.87755      1.00  2.251394   .421959
   8.87744   8.87744      1.00  2.248244   .420829
   8.87732   8.87732      1.00  2.249024   .421879
   8.87721   8.87721      1.00  2.249484   .420319
   8.87711   8.87711      1.00  2.252904   .419559
   8.87701   8.87701      1.00  2.237204   .418679
   8.87689   8.87689      1.00  2.248444   .418309
   8.87678   8.87678      1.00  2.249274   .419969
   8.87667   8.87667      1.00  2.246974   .419539
   8.87656   8.87656      1.00  2.252184   .421059
   8.87645   8.87645      1.00  2.255664   .419849
   8.87635   8.87635      1.00  2.252964   .420209
   8.87625   8.87625      1.00  2.251314   .419819
   8.87615   8.87615      1.00  2.247984   .417799
   8.87604   8.87604      1.00  2.248144   .419879
   8.87594   8.87594      1.00  2.250914   .420849
   8.87584   8.87584      1.00  2.251934   .422929
   8.87574   8.87574      1.00  2.251044   .422789
   8.87563   8.87563      1.00  2.240474   .422259
   8.87552   8.87552      1.00  2.241884   .420549
   8.87543   8.87543      1.00  2.249094   .422369
   8.87533   8.87533      1.00  2.252624   .421669
   8.87522   8.87522      1.00  2.252454   .421679
   8.87512   8.87512      1.00  2.248354   .419759
   8.87502   8.87502      1.00  2.247014   .419229
   8.87491   8.87491      1.00  2.247094   .421009
   8.87479   8.87479      1.00  2.249384   .424729
   8.87469   8.87469      1.00  2.250774   .425579
   8.87459   8.87459      1.00  2.249994   .424979
   8.87448   8.87448      1.00  2.247684   .424949
   8.87436   8.87436      1.00  2.246424   .424249
   8.87425   8.87425      1.00  2.243864   .426859
   8.87415   8.87415      1.00  2.238164   .421079
   8.87403   8.87403      1.00  2.253314   .426529
   8.87391   8.87391      1.00  2.250854   .423879
   8.87379   8.87379      1.00  2.248064   .425679
   8.87368   8.87368      1.00  2.242354   .422919
   8.87356   8.87356      1.00  2.248354   .424209
   8.87345   8.87345      1.00  2.250614   .425749
   8.87333   8.87333      1.00  2.250784   .427599
   8.87322   8.87322      1.00  2.248294   .427699
   8.87311   8.87311      1.00  2.239954   .425809
   8.87299   8.87299      1.00  2.242884   .426609
   8.87288   8.87288      1.00  2.245654   .423859
   8.87276   8.87276      1.00  2.251834   .428769
   8.87265   8.87265      1.00  2.246204   .426499
   8.87253   8.87253      1.00  2.239634   .427309
   8.87242   8.87242      1.00  2.243564   .427869
   8.87231   8.87231      1.00  2.243014   .428619
   8.87219   8.87219      1.00  2.250874   .428869
   8.87208   8.87208      1.00  2.248794   .428639
   8.87197   8.87197      1.00  2.250824   .430879
   8.87186   8.87186      1.00  2.245444   .429799
   8.87175   8.87175      1.00  2.242414   .427919
   8.87164   8.87164      1.00  2.244174   .427869
   8.87153   8.87153      1.00  2.249484   .430039
   8.87143   8.87143      1.00  2.250064   .431059
   8.87131   8.87131      1.00  2.245974   .430519
   8.87120   8.87120      1.00  2.241534   .430699
   8.87108   8.87108      1.00  2.227474   .426079
   8.87097   8.87097      1.00  2.243884   .431589
   8.87086   8.87086      1.00  2.250174   .429809
   8.87074   8.87074      1.00  2.248324   .430059
   8.87063   8.87063      1.00  2.246374   .431999
   8.87052   8.87052      1.00  2.243424   .430119
   8.87040   8.87040      1.00  2.243134   .431409
   8.87027   8.87027      1.00  2.249244   .433089
   8.87015   8.87015      1.00  2.249764   .432779
   8.87004   8.87004      1.00  2.249624   .433639
   8.86992   8.86992      1.00  2.243034   .431829
   8.86980   8.86980      1.00  2.236924   .430889
   8.86968   8.86968      1.00  2.244644   .432589
   8.86957   8.86957      1.00  2.249074   .434869
   8.86945   8.86945      1.00  2.250824   .435659
   8.86934   8.86934      1.00  2.249404   .435369
   8.86922   8.86922      1.00  2.228334   .430059
   8.86911   8.86911      1.00  2.240804   .433699
   8.86900   8.86900      1.00  2.246184   .435639
   8.86888   8.86888      1.00  2.248354   .437919
   8.86877   8.86877      1.00  2.250084   .438279
   8.86867   8.86867      1.00  2.245284   .438289
   8.86856   8.86856      1.00  2.242004   .434329
   8.86845   8.86845      1.00  2.241754   .434469
   8.86834   8.86834      1.00  2.246114   .437759
   8.86823   8.86823      1.00  2.247104   .438109
   8.86812   8.86812      1.00  2.248564   .439259
   8.86800   8.86800      1.00  2.249104   .439899
   8.86789   8.86789      1.00  2.242514   .438609
   8.86778   8.86778      1.00  2.242324   .438839
   8.86767   8.86767      1.00  2.231304   .436469
   8.86755   8.86755      1.00  2.249414   .442079
   8.86745   8.86745      1.00  2.248464   .441459
   8.86734   8.86734      1.00  2.243214   .440199
   8.86723   8.86723      1.00  2.240924   .441599
   8.86712   8.86712      1.00  2.245924   .442179
   8.86701   8.86701      1.00  2.247794   .443759
   8.86691   8.86691      1.00  2.249544   .443589
   8.86680   8.86680      1.00  2.245784   .443719
   8.86669   8.86669      1.00  2.241854   .440349
   8.86658   8.86658      1.00  2.240264   .444339
   8.86648   8.86648      1.00  2.244844   .443119
   8.86638   8.86638      1.00  2.249664   .443979
   8.86627   8.86627      1.00  2.247194   .443769
   8.86616   8.86616      1.00  2.245754   .444329
   8.86606   8.86606      1.00  2.228484   .440339
   8.86596   8.86596      1.00  2.241484   .443709
   8.86585   8.86585      1.00  2.246994   .444939
   8.86575   8.86575      1.00  2.247924   .445659
   8.86565   8.86565      1.00  2.249834   .447199
   8.86555   8.86555      1.00  2.243494   .447719
   8.86544   8.86544      1.00  2.242094   .447049
   8.86533   8.86533      1.00  2.242284   .443659
   8.86523   8.86523      1.00  2.245224   .446419
   8.86513   8.86513      1.00  2.245014   .445629
   8.86502   8.86502      1.00  2.245794   .448119
   8.86492   8.86492      1.00  2.243014   .447619
   8.86482   8.86482      1.00  2.238684   .447509
   8.86471   8.86471      1.00  2.240324   .449169
   8.86460   8.86460      1.00  2.233394   .446079
   8.86449   8.86449      1.00  2.249074   .448609
   8.86438   8.86438      1.00  2.246474   .446889
   8.86427   8.86427      1.00  2.242144   .446239
   8.86416   8.86416      1.00  2.240754   .447499
   8.86404   8.86404      1.00  2.242314   .446979
   8.86393   8.86393      1.00  2.246694   .449419
   8.86382   8.86382      1.00  2.249304   .450919
   8.86370   8.86370      1.00  2.243334   .451689
   8.86359   8.86359      1.00  2.241524   .449579
   8.86347   8.86347      1.00  2.240234   .451619
   8.86335   8.86335      1.00  2.242704   .448999
   8.86323   8.86323      1.00  2.245484   .451229
   8.86312   8.86312      1.00  2.230684   .446409
   8.86300   8.86300      1.00  2.239724   .447369
   8.86289   8.86289      1.00  2.235484   .445089
   8.86277   8.86277      1.00  2.238804   .447549
   8.86266   8.86266      1.00  2.239974   .449489
   8.86255   8.86255      1.00  2.245384   .448869
   8.86244   8.86244      1.00  2.245104   .446699
   8.86232   8.86232      1.00  2.242054   .449709
   8.86220   8.86220      1.00  2.240384   .452459
   8.86210   8.86210      1.00  2.237824   .449929
   8.86199   8.86199      1.00  2.240184   .450739
   8.86188   8.86188      1.00  2.245384   .453649
   8.86177   8.86177      1.00  2.244924   .453869
   8.86166   8.86166      1.00  2.240864   .453399
   8.86155   8.86155      1.00  2.234884   .451059
   8.86143   8.86143      1.00  2.227354   .448009
   8.86133   8.86133      1.00  2.243634   .450939
   8.86122   8.86122      1.00  2.246144   .453499
   8.86110   8.86110      1.00  2.246394   .452889
   8.86099   8.86099      1.00  2.239054   .451659
   8.86087   8.86087      1.00  2.236904   .452019
   8.86076   8.86076      1.00  2.236394   .451899
   8.86064   8.86064      1.00  2.240394   .452569
   8.86052   8.86052      1.00  2.243414   .452739
   8.86041   8.86041      1.00  2.240604   .452989
   8.86029   8.86029      1.00  2.237234   .453479
   8.86017   8.86017      1.00  2.234184   .452489
   8.86005   8.86005      1.00  2.240234   .454699
   8.85993   8.85993      1.00  2.237064   .452419
   8.85982   8.85982      1.00  2.243024   .454009
   8.85970   8.85970      1.00  2.241764   .455389
   8.85958   8.85958      1.00  2.232104   .454349
   8.85947   8.85947      1.00  2.237074   .454989
   8.85936   8.85936      1.00  2.239484   .458589
   8.85925   8.85925      1.00  2.241044   .459489
   8.85913   8.85913      1.00  2.243274   .458679
   8.85901   8.85901      1.00  2.239374   .457159
   8.85890   8.85890      1.00  2.231454   .455219
   8.85879   8.85879      1.00  2.236414   .456089
   8.85867   8.85867      1.00  2.239864   .454349
   8.85857   8.85857      1.00  2.240844   .458319
   8.85847   8.85847      1.00  2.239194   .457009
   8.85835   8.85835      1.00  2.228304   .454939
   8.85824   8.85824      1.00  2.232324   .454939
   8.85813   8.85813      1.00  2.233154   .457969
   8.85802   8.85802      1.00  2.238774   .458449
   8.85791   8.85791      1.00  2.240234   .457539
   8.85779   8.85779      1.00  2.241404   .458619
   8.85768   8.85768      1.00  2.238434   .458029
   8.85758   8.85758      1.00  2.231134   .455699
   8.85747   8.85747      1.00  2.233164   .456539
   8.85736   8.85736      1.00  2.240094   .458499
   8.85725   8.85725      1.00  2.240474   .457469
   8.85715   8.85715      1.00  2.236874   .459079
   8.85704   8.85704      1.00  2.232394   .456739
   8.85693   8.85693      1.00  2.217004   .452499
   8.85682   8.85682      1.00  2.228334   .454659
   8.85671   8.85671      1.00  2.236994   .456949
   8.85661   8.85661      1.00  2.240664   .458669
   8.85649   8.85649      1.00  2.236794   .458819
   8.85639   8.85639      1.00  2.232024   .456679
   8.85629   8.85629      1.00  2.229724   .458509
   8.85619   8.85619      1.00  2.233774   .457799
   8.85608   8.85608      1.00  2.233894   .460019
   8.85598   8.85598      1.00  2.239294   .458339
   8.85588   8.85588      1.00  2.231244   .459849
   8.85577   8.85577      1.00  2.227604   .458139
   8.85566   8.85566      1.00  2.227474   .461399
   8.85557   8.85557      1.00  2.227054   .459609
   8.85547   8.85547      1.00  2.236184   .460439
   8.85536   8.85536      1.00  2.240464   .459429
   8.85526   8.85526      1.00  2.233064   .457299
   8.85516   8.85516      1.00  2.226564   .456609
   8.85505   8.85505      1.00  2.227294   .457949
   8.85495   8.85495      1.00  2.231014   .459699
   8.85484   8.85484      1.00  2.233564   .459339
   8.85473   8.85473      1.00  2.234304   .458449
   8.85463   8.85463      1.00  2.232204   .460109
   8.85452   8.85452      1.00  2.225434   .457769
   8.85440   8.85440      1.00  2.226384   .461119
   8.85429   8.85429      1.00  2.230994   .459999
   8.85418   8.85418      1.00  2.235324   .462009
   8.85408   8.85408      1.00  2.216424   .457759
   8.85396   8.85396      1.00  2.226904   .456789
   8.85384   8.85384      1.00  2.223724   .456489
   8.85374   8.85374      1.00  2.225644   .457949
   8.85362   8.85362      1.00  2.230534   .459569
   8.85350   8.85350      1.00  2.231494   .457349
   8.85338   8.85338      1.00  2.230584   .458229
   8.85327   8.85327      1.00  2.224774   .459109
   8.85315   8.85315      1.00  2.225124   .457189
   8.85303   8.85303      1.00  2.225044   .458349
   8.85292   8.85292      1.00  2.231554   .460669
   8.85281   8.85281      1.00  2.231944   .459169
   8.85269   8.85269      1.00  2.227874   .459579
   8.85258   8.85258      1.00  2.219344   .457519
   8.85247   8.85247      1.00  2.202784   .455759
   8.85235   8.85235      1.00  2.221314   .457829
   8.85224   8.85224      1.00  2.229234   .460829
   8.85212   8.85212      1.00  2.233044   .460999
   8.85201   8.85201      1.00  2.229174   .460389
   8.85191   8.85191      1.00  2.221754   .457599
   8.85180   8.85180      1.00  2.221904   .456869
   8.85169   8.85169      1.00  2.224664   .457649
   8.85158   8.85158      1.00  2.230544   .457479
   8.85147   8.85147      1.00  2.226824   .455979
   8.85136   8.85136      1.00  2.224554   .454179
   8.85124   8.85124      1.00  2.219424   .453089
   8.85113   8.85113      1.00  2.217254   .453669
   8.85102   8.85102      1.00  2.226304   .454859
   8.85091   8.85091      1.00  2.218804   .454439
   8.85079   8.85079      1.00  2.229724   .458109
   8.85067   8.85067      1.00  2.225874   .455509
   8.85056   8.85056      1.00  2.217494   .452459
   8.85044   8.85044      1.00  2.220734   .451579
   8.85032   8.85032      1.00  2.225124   .454519
   8.85020   8.85020      1.00  2.227424   .456809
   8.85009   8.85009      1.00  2.221934   .454279
   8.84997   8.84997      1.00  2.216584   .454299
   8.84985   8.84985      1.00  2.217104   .452639
   8.84973   8.84973      1.00  2.223434   .454499
   8.84962   8.84962      1.00  2.231394   .458309
   8.84950   8.84950      1.00  2.232404   .454809
   8.84939   8.84939      1.00  2.222064   .453429
   8.84926   8.84926      1.00  2.214644   .452329
   8.84916   8.84916      1.00  2.217364   .452989
   8.84904   8.84904      1.00  2.222414   .454379
   8.84893   8.84893      1.00  2.223414   .455189
   8.84882   8.84882      1.00  2.230744   .458049
   8.84871   8.84871      1.00  2.224384   .457029
   8.84860   8.84860      1.00  2.218644   .454669
   8.84848   8.84848      1.00  2.218944   .452729
   8.84838   8.84838      1.00  2.225144   .455209
   8.84827   8.84827      1.00  2.227444   .455429
   8.84816   8.84816      1.00  2.230544   .455009
   8.84804   8.84804      1.00  2.221504   .452249
   8.84793   8.84793      1.00  2.214994   .452969
   8.84783   8.84783      1.00  2.204684   .451109
   8.84771   8.84771      1.00  2.220514   .452009
   8.84760   8.84760      1.00  2.227454   .454779
   8.84749   8.84749      1.00  2.226384   .454189
   8.84739   8.84739      1.00  2.222904   .452809
   8.84728   8.84728      1.00  2.220494   .452489
   8.84716   8.84716      1.00  2.223024   .451269
   8.84705   8.84705      1.00  2.228194   .452809
   8.84694   8.84694      1.00  2.232664   .453329
   8.84684   8.84684      1.00  2.225794   .453669
   8.84673   8.84673      1.00  2.219224   .452659
   8.84662   8.84662      1.00  2.214814   .451039
   8.84651   8.84651      1.00  2.223514   .454149
   8.84641   8.84641      1.00  2.226924   .454449
   8.84630   8.84630      1.00  2.230414   .459099
   8.84620   8.84620      1.00  2.212514   .450199
   8.84610   8.84610      1.00  2.219964   .453229
   8.84599   8.84599      1.00  2.222654   .453049
   8.84588   8.84588      1.00  2.221034   .454169
   8.84578   8.84578      1.00  2.228924   .453349
   8.84568   8.84568      1.00  2.230334   .453469
   8.84558   8.84558      1.00  2.224614   .454229
   8.84547   8.84547      1.00  2.217554   .450119
   8.84537   8.84537      1.00  2.221444   .452269
   8.84527   8.84527      1.00  2.224874   .452819
   8.84516   8.84516      1.00  2.229464   .454229
   8.84506   8.84506      1.00  2.230014   .454259
   8.84496   8.84496      1.00  2.222444   .452439
   8.84485   8.84485      1.00  2.222054   .452539
   8.84474   8.84474      1.00  2.203744   .449359
   8.84462   8.84462      1.00  2.226594   .452869
   8.84452   8.84452      1.00  2.230644   .454329
   8.84442   8.84442      1.00  2.227984   .454039
   8.84431   8.84431      1.00  2.221554   .456779
   8.84419   8.84419      1.00  2.219184   .454919
   8.84408   8.84408      1.00  2.221844   .455069
   8.84398   8.84398      1.00  2.227684   .457089
   8.84386   8.84386      1.00  2.231304   .456189
   8.84373   8.84373      1.00  2.224294   .456339
   8.84362   8.84362      1.00  2.222374   .457249
   8.84351   8.84351      1.00  2.216754   .457579
   8.84339   8.84339      1.00  2.221604   .457649
   8.84327   8.84327      1.00  2.222024   .457219
   8.84315   8.84315      1.00  2.219434   .455979
   8.84304   8.84304      1.00  2.225844   .455929
   8.84293   8.84293      1.00  2.219264   .455789
   8.84281   8.84281      1.00  2.219644   .456019
   8.84270   8.84270      1.00  2.225314   .457959
   8.84259   8.84259      1.00  2.229294   .458009
   8.84247   8.84247      1.00  2.229494   .459549
   8.84235   8.84235      1.00  2.223664   .456649
   8.84224   8.84224      1.00  2.215554   .456139
   8.84213   8.84213      1.00  2.213004   .455009
   8.84202   8.84202      1.00  2.225254   .455359
   8.84191   8.84191      1.00  2.227104   .458039
   8.84180   8.84180      1.00  2.229644   .459099
   8.84170   8.84170      1.00  2.208674   .454529
   8.84159   8.84159      1.00  2.215994   .460149
   8.84147   8.84147      1.00  2.217774   .459769
   8.84136   8.84136      1.00  2.227084   .461509
   8.84125   8.84125      1.00  2.230614   .460849
   8.84113   8.84113      1.00  2.225814   .460069
   8.84101   8.84101      1.00  2.224354   .462329
   8.84090   8.84090      1.00  2.216504   .459479
   8.84080   8.84080      1.00  2.220524   .462309
   8.84068   8.84068      1.00  2.223904   .459579
   8.84055   8.84055      1.00  2.225084   .460819
   8.84044   8.84044      1.00  2.223514   .461449
   8.84032   8.84032      1.00  2.221504   .461429
   8.84021   8.84021      1.00  2.220414   .461619
   8.84009   8.84009      1.00  2.215034   .462319
   8.83997   8.83997      1.00  2.221684   .463399
   8.83986   8.83986      1.00  2.223734   .461719
   8.83974   8.83974      1.00  2.222954   .459569
   8.83961   8.83961      1.00  2.215884   .460129
   8.83950   8.83950      1.00  2.219634   .460919
   8.83939   8.83939      1.00  2.221124   .461529
   8.83927   8.83927      1.00  2.225414   .463159
   8.83916   8.83916      1.00  2.228374   .463319
   8.83905   8.83905      1.00  2.224034   .462309
   8.83894   8.83894      1.00  2.221974   .463079
   8.83882   8.83882      1.00  2.220404   .463759
   8.83871   8.83871      1.00  2.224204   .466169
   8.83860   8.83860      1.00  2.224734   .464629
   8.83850   8.83850      1.00  2.208424   .460609
   8.83838   8.83838      1.00  2.219664   .464339
   8.83827   8.83827      1.00  2.218134   .464589
   8.83816   8.83816      1.00  2.222644   .465889
   8.83806   8.83806      1.00  2.223654   .466659
   8.83795   8.83795      1.00  2.226814   .465949
   8.83783   8.83783      1.00  2.225754   .465769
   8.83772   8.83772      1.00  2.223744   .464119
   8.83761   8.83761      1.00  2.218704   .462029
   8.83750   8.83750      1.00  2.220274   .463159
   8.83739   8.83739      1.00  2.221804   .465079
   8.83728   8.83728      1.00  2.223664   .464699
   8.83718   8.83718      1.00  2.225274   .467749
   8.83706   8.83706      1.00  2.220554   .466429
   8.83695   8.83695      1.00  2.221654   .468439
   8.83685   8.83685      1.00  2.207634   .466209
   8.83674   8.83674      1.00  2.227194   .469799
   8.83663   8.83663      1.00  2.228734   .472519
   8.83652   8.83652      1.00  2.223454   .468459
   8.83641   8.83641      1.00  2.222224   .467929
   8.83631   8.83631      1.00  2.219644   .467509
   8.83621   8.83621      1.00  2.224774   .468249
   8.83610   8.83610      1.00  2.224074   .467469
   8.83600   8.83600      1.00  2.226304   .469849
   8.83590   8.83590      1.00  2.221464   .469329
   8.83579   8.83579      1.00  2.220434   .469359
   8.83568   8.83568      1.00  2.222084   .469499
   8.83558   8.83558      1.00  2.225044   .471899
   8.83549   8.83549      1.00  2.223914   .470979
   8.83538   8.83538      1.00  2.209364   .469609
   8.83527   8.83527      1.00  2.214954   .471579
   8.83517   8.83517      1.00  2.215044   .470009
   8.83507   8.83507      1.00  2.220604   .474339
   8.83497   8.83497      1.00  2.222664   .471629
   8.83486   8.83486      1.00  2.229204   .472049
   8.83475   8.83475      1.00  2.224444   .473159
   8.83465   8.83465      1.00  2.221714   .472619
   8.83453   8.83453      1.00  2.216144   .472749
   8.83442   8.83442      1.00  2.218454   .473389
   8.83431   8.83431      1.00  2.226354   .473549
   8.83421   8.83421      1.00  2.223334   .474829
   8.83410   8.83410      1.00  2.220274   .473709
   8.83397   8.83397      1.00  2.207214   .471209
   8.83385   8.83385      1.00  2.213744   .473279
   8.83374   8.83374      1.00  2.219134   .477139
   8.83363   8.83363      1.00  2.223444   .478199
   8.83351   8.83351      1.00  2.224074   .477499
   8.83340   8.83340      1.00  2.220044   .478599
   8.83329   8.83329      1.00  2.215904   .475249
   8.83317   8.83317      1.00  2.212224   .476369
   8.83304   8.83304      1.00  2.221074   .479309
   8.83293   8.83293      1.00  2.219944   .478569
   8.83282   8.83282      1.00  2.220934   .480179
   8.83271   8.83271      1.00  2.215224   .476139
   8.83259   8.83259      1.00  2.209794   .475389
   8.83248   8.83248      1.00  2.207114   .473389
   8.83237   8.83237      1.00  2.219434   .477249
   8.83226   8.83226      1.00  2.226104   .479409
   8.83214   8.83214      1.00  2.224014   .478419
   8.83203   8.83203      1.00  2.216394   .478329
   8.83193   8.83193      1.00  2.211004   .476929
   8.83182   8.83182      1.00  2.215224   .476699
   8.83171   8.83171      1.00  2.218514   .477449
   8.83160   8.83160      1.00  2.219684   .479669
   8.83149   8.83149      1.00  2.218764   .479139
   8.83138   8.83138      1.00  2.212534   .477529
   8.83126   8.83126      1.00  2.210824   .477749
   8.83115   8.83115      1.00  2.214114   .478829
   8.83104   8.83104      1.00  2.219974   .480719
   8.83093   8.83093      1.00  2.208764   .475599
   8.83081   8.83081      1.00  2.220054   .481079
   8.83070   8.83070      1.00  2.212394   .478109
   8.83059   8.83059      1.00  2.206754   .478459
   8.83047   8.83047      1.00  2.214014   .478399
   8.83034   8.83034      1.00  2.218894   .481599
   8.83022   8.83022      1.00  2.220104   .483959
   8.83011   8.83011      1.00  2.217544   .483339
   8.82999   8.82999      1.00  2.209364   .479739
   8.82987   8.82987      1.00  2.210494   .479689
   8.82976   8.82976      1.00  2.214764   .483309
   8.82964   8.82964      1.00  2.217504   .485299
   8.82953   8.82953      1.00  2.219574   .483999
   8.82940   8.82940      1.00  2.196544   .479059
   8.82930   8.82930      1.00  2.203604   .480419
   8.82919   8.82919      1.00  2.208274   .481509
   8.82907   8.82907      1.00  2.213934   .481909
   8.82896   8.82896      1.00  2.216944   .482839
   8.82884   8.82884      1.00  2.221054   .483539
   8.82874   8.82874      1.00  2.212194   .482039
   8.82863   8.82863      1.00  2.207784   .481049
   8.82852   8.82852      1.00  2.210484   .480139
   8.82840   8.82840      1.00  2.215444   .482159
   8.82830   8.82830      1.00  2.216824   .481889
   8.82819   8.82819      1.00  2.217284   .480619
   8.82807   8.82807      1.00  2.208664   .481429
   8.82797   8.82797      1.00  2.186214   .475229
   8.82785   8.82785      1.00  2.206084   .480429
   8.82774   8.82774      1.00  2.215074   .481679
   8.82763   8.82763      1.00  2.218094   .483299
   8.82752   8.82752      1.00  2.219354   .483359
   8.82742   8.82742      1.00  2.212004   .481419
   8.82731   8.82731      1.00  2.202574   .480039
   8.82719   8.82719      1.00  2.208664   .480739
   8.82708   8.82708      1.00  2.214394   .483259
   8.82698   8.82698      1.00  2.213284   .482069
   8.82686   8.82686      1.00  2.215174   .482629
   8.82675   8.82675      1.00  2.208204   .482039
   8.82665   8.82665      1.00  2.203914   .482579
   8.82655   8.82655      1.00  2.208924   .482629
   8.82644   8.82644      1.00  2.207374   .483669
   8.82634   8.82634      1.00  2.219124   .488229
   8.82623   8.82623      1.00  2.217094   .485709
   8.82613   8.82613      1.00  2.208324   .484169
   8.82603   8.82603      1.00  2.203044   .480719
   8.82592   8.82592      1.00  2.208384   .483759
   8.82582   8.82582      1.00  2.211164   .486139
   8.82572   8.82572      1.00  2.215824   .483619
   8.82561   8.82561      1.00  2.210294   .484079
   8.82551   8.82551      1.00  2.204014   .479289
   8.82541   8.82541      1.00  2.203574   .482069
   8.82531   8.82531      1.00  2.209214   .483609
   8.82520   8.82520      1.00  2.213654   .484059
   8.82509   8.82509      1.00  2.198844   .480719
   8.82499   8.82499      1.00  2.209034   .480059
   8.82489   8.82489      1.00  2.199414   .479459
   8.82478   8.82478      1.00  2.193984   .479259
   8.82467   8.82467      1.00  2.207734   .482869
   8.82456   8.82456      1.00  2.211154   .481329
   8.82446   8.82446      1.00  2.217004   .484369
   8.82435   8.82435      1.00  2.210654   .483989
   8.82424   8.82424      1.00  2.206864   .481059
   8.82412   8.82412      1.00  2.197524   .480399
   8.82401   8.82401      1.00  2.210874   .483389
   8.82390   8.82390      1.00  2.214424   .482839
   8.82378   8.82378      1.00  2.212784   .481809
   8.82366   8.82366      1.00  2.197674   .481379
   8.82355   8.82355      1.00  2.195624   .481849
   8.82343   8.82343      1.00  2.197354   .482049
   8.82331   8.82331      1.00  2.201924   .482649
   8.82320   8.82320      1.00  2.213864   .485769
   8.82308   8.82308      1.00  2.212884   .486689
   8.82297   8.82297      1.00  2.207444   .487279
   8.82285   8.82285      1.00  2.202004   .482109
   8.82274   8.82274      1.00  2.198284   .484339
   8.82262   8.82262      1.00  2.204014   .481979
   8.82251   8.82251      1.00  2.204484   .483169
   8.82239   8.82239      1.00  2.211584   .484989
   8.82228   8.82228      1.00  2.195884   .481349
   8.82217   8.82217      1.00  2.198274   .482499
   8.82206   8.82206      1.00  2.199064   .479269
   8.82195   8.82195      1.00  2.192074   .480189
   8.82184   8.82184      1.00  2.212354   .483589
   8.82173   8.82173      1.00  2.212344   .482709
   8.82162   8.82162      1.00  2.203474   .479559
   8.82151   8.82151      1.00  2.193184   .475289
   8.82140   8.82140      1.00  2.199814   .478239
   8.82129   8.82129      1.00  2.201074   .479019
   8.82117   8.82117      1.00  2.208724   .479749
   8.82105   8.82105      1.00  2.208804   .479749
   8.82094   8.82094      1.00  2.198364   .479829
   8.82084   8.82084      1.00  2.192854   .478549
   8.82072   8.82072      1.00  2.201324   .481769
   8.82059   8.82059      1.00  2.207504   .480069
   8.82048   8.82048      1.00  2.208004   .480939
   8.82037   8.82037      1.00  2.206334   .480159
   8.82025   8.82025      1.00  2.181564   .474299
   8.82012   8.82012      1.00  2.189334   .476629
   8.82000   8.82000      1.00  2.197874   .480449
   8.81989   8.81989      1.00  2.199984   .480009
   8.81977   8.81977      1.00  2.206134   .481369
   8.81966   8.81966      1.00  2.204634   .485609
   8.81954   8.81954      1.00  2.199944   .479999
   8.81943   8.81943      1.00  2.193494   .478269
   8.81932   8.81932      1.00  2.199854   .481129
   8.81919   8.81919      1.00  2.204004   .482299
   8.81908   8.81908      1.00  2.205044   .481009
   8.81897   8.81897      1.00  2.200654   .480979
   8.81886   8.81886      1.00  2.196204   .478059
   8.81875   8.81875      1.00  2.189194   .478099
   8.81864   8.81864      1.00  2.179634   .476029
   8.81853   8.81853      1.00  2.199314   .479129
   8.81842   8.81842      1.00  2.204954   .481579
   8.81830   8.81830      1.00  2.204144   .480819
   8.81819   8.81819      1.00  2.198054   .480999
   8.81808   8.81808      1.00  2.191424   .481459
   8.81797   8.81797      1.00  2.197324   .480419
   8.81786   8.81786      1.00  2.199474   .481219
   8.81775   8.81775      1.00  2.203074   .483959
   8.81764   8.81764      1.00  2.196514   .481909
   8.81753   8.81753      1.00  2.189194   .478559
   8.81742   8.81742      1.00  2.190584   .480829
   8.81736   8.81736      1.00  2.198464   .481129
