# Supplementary material for: Direct Observation of Palladium Leaching from Pd/C by a Simple Method: X-ray Absorption Spectroscopy of Heterogeneous Mixtures
Source: ACS Omega. 2023 Jun 7;8(24):21787–92. doi: 10.1021/acsomega.3c01343 (PMC10286095; doi:10.1021/acsomega.3c01343)
Supplement: Supplementary file 2 — ao3c01343_si_002.zip [file ao3c01343_si_002.zip › Figure 9/HCl_Intermittent01N_13.qd]

  9809     KEK-PF   NW10A
 K_AirOx_40C_01N 20.12.12 2:43: - 20.12.12 2:44: Serial#KEKPF-NW10A_047703
 15_RK_AirOx_40C_01N                                                             
 Ring :   6.5 GeV    50.0 mA -   49.9 mA
 Mono :   Si(311)       D=  1.63747 A    Initial angle=  9.00032 deg
 NW10A     Transmission( 2)   Repetition= 13     Points= 1654
 Param file : QXAFS(SYNC)     angle axis (*)     Block =    1

 Block      Init-Ang  Final-Ang     Step/deg     Time/s       Num
     1        9.00032   8.81735          ***       1.00      1654
 Ortec(-1)     NDCH = 3
  Angle(c)  Angle(o)    time/s         2         3
      Mode         0         0         1         2
    Offset         0         0    .00492    .00311
   9.00032   9.00032      1.00  2.313554  2.662079
   9.00023   9.00023      1.00  2.308024  2.641129
   9.00013   9.00013      1.00  2.305284  2.678169
   9.00002   9.00002      1.00  2.297024  2.667119
   8.99990   8.99990      1.00  2.311134  2.672439
   8.99978   8.99978      1.00  2.310634  2.668119
   8.99968   8.99968      1.00  2.311894  2.683689
   8.99956   8.99956      1.00  2.304354  2.674859
   8.99945   8.99945      1.00  2.304754  2.676319
   8.99934   8.99934      1.00  2.311004  2.682249
   8.99923   8.99923      1.00  2.310224  2.684759
   8.99912   8.99912      1.00  2.309334  2.683679
   8.99901   8.99901      1.00  2.299994  2.666329
   8.99890   8.99890      1.00  2.298154  2.665359
   8.99879   8.99879      1.00  2.300624  2.668009
   8.99868   8.99868      1.00  2.303274  2.673489
   8.99857   8.99857      1.00  2.291874  2.663869
   8.99847   8.99847      1.00  2.306174  2.679179
   8.99836   8.99836      1.00  2.305114  2.678199
   8.99825   8.99825      1.00  2.300944  2.676979
   8.99814   8.99814      1.00  2.299284  2.677859
   8.99803   8.99803      1.00  2.301884  2.679649
   8.99793   8.99793      1.00  2.306434  2.684859
   8.99782   8.99782      1.00  2.303394  2.682099
   8.99770   8.99770      1.00  2.298724  2.666079
   8.99759   8.99759      1.00  2.292324  2.657879
   8.99749   8.99749      1.00  2.297004  2.664969
   8.99738   8.99738      1.00  2.306564  2.679639
   8.99727   8.99727      1.00  2.301194  2.679979
   8.99716   8.99716      1.00  2.300754  2.678709
   8.99705   8.99705      1.00  2.295194  2.670169
   8.99695   8.99695      1.00  2.292364  2.669229
   8.99684   8.99684      1.00  2.295964  2.673929
   8.99673   8.99673      1.00  2.296264  2.676899
   8.99663   8.99663      1.00  2.298194  2.678949
   8.99652   8.99652      1.00  2.297234  2.674909
   8.99641   8.99641      1.00  2.297494  2.678409
   8.99631   8.99631      1.00  2.292884  2.673549
   8.99621   8.99621      1.00  2.293924  2.677909
   8.99611   8.99611      1.00  2.301954  2.687409
   8.99600   8.99600      1.00  2.296044  2.677549
   8.99590   8.99590      1.00  2.298764  2.677229
   8.99580   8.99580      1.00  2.296784  2.679709
   8.99570   8.99570      1.00  2.276124  2.657339
   8.99560   8.99560      1.00  2.291634  2.674069
   8.99549   8.99549      1.00  2.293794  2.678069
   8.99539   8.99539      1.00  2.295374  2.679549
   8.99529   8.99529      1.00  2.296614  2.680929
   8.99518   8.99518      1.00  2.294444  2.678399
   8.99508   8.99508      1.00  2.291214  2.677539
   8.99499   8.99499      1.00  2.294464  2.679109
   8.99488   8.99488      1.00  2.296674  2.682519
   8.99477   8.99477      1.00  2.295524  2.679189
   8.99466   8.99466      1.00  2.292514  2.680039
   8.99456   8.99456      1.00  2.290924  2.678219
   8.99445   8.99445      1.00  2.285054  2.669549
   8.99434   8.99434      1.00  2.269804  2.651719
   8.99423   8.99423      1.00  2.287304  2.671539
   8.99413   8.99413      1.00  2.294474  2.677319
   8.99401   8.99401      1.00  2.296604  2.678629
   8.99389   8.99389      1.00  2.294484  2.680149
   8.99378   8.99378      1.00  2.291684  2.668049
   8.99367   8.99367      1.00  2.287314  2.656809
   8.99356   8.99356      1.00  2.289634  2.680359
   8.99344   8.99344      1.00  2.287794  2.671919
   8.99332   8.99332      1.00  2.288924  2.675959
   8.99321   8.99321      1.00  2.286514  2.672829
   8.99310   8.99310      1.00  2.290104  2.678519
   8.99298   8.99298      1.00  2.287774  2.673419
   8.99287   8.99287      1.00  2.287854  2.671339
   8.99275   8.99275      1.00  2.278454  2.657709
   8.99264   8.99264      1.00  2.293664  2.657179
   8.99253   8.99253      1.00  2.289934  2.679999
   8.99242   8.99242      1.00  2.284894  2.670939
   8.99232   8.99232      1.00  2.287164  2.674619
   8.99221   8.99221      1.00  2.282994  2.668589
   8.99209   8.99209      1.00  2.281334  2.667439
   8.99198   8.99198      1.00  2.289674  2.677649
   8.99188   8.99188      1.00  2.289234  2.679229
   8.99177   8.99177      1.00  2.286874  2.674899
   8.99166   8.99166      1.00  2.288424  2.676769
   8.99155   8.99155      1.00  2.288814  2.675939
   8.99144   8.99144      1.00  2.289254  2.671459
   8.99133   8.99133      1.00  2.289684  2.678989
   8.99122   8.99122      1.00  2.287464  2.677919
   8.99110   8.99110      1.00  2.271894  2.656489
   8.99100   8.99100      1.00  2.284274  2.674309
   8.99089   8.99089      1.00  2.285224  2.670909
   8.99076   8.99076      1.00  2.285134  2.672219
   8.99065   8.99065      1.00  2.288394  2.679069
   8.99054   8.99054      1.00  2.285994  2.675429
   8.99042   8.99042      1.00  2.288464  2.675359
   8.99030   8.99030      1.00  2.282394  2.666339
   8.99018   8.99018      1.00  2.285274  2.667229
   8.99007   8.99007      1.00  2.282664  2.669229
   8.98995   8.98995      1.00  2.287684  2.675159
   8.98983   8.98983      1.00  2.280054  2.663329
   8.98971   8.98971      1.00  2.279654  2.647329
   8.98960   8.98960      1.00  2.261074  2.608099
   8.98948   8.98948      1.00  2.283284  2.630229
   8.98937   8.98937      1.00  2.289084  2.648029
   8.98925   8.98925      1.00  2.288144  2.651619
   8.98915   8.98915      1.00  2.286314  2.641809
   8.98904   8.98904      1.00  2.286424  2.667389
   8.98892   8.98892      1.00  2.280874  2.668599
   8.98881   8.98881      1.00  2.276654  2.657409
   8.98871   8.98871      1.00  2.282894  2.647399
   8.98859   8.98859      1.00  2.280784  2.660019
   8.98847   8.98847      1.00  2.278654  2.665719
   8.98837   8.98837      1.00  2.283944  2.671879
   8.98826   8.98826      1.00  2.281574  2.676339
   8.98815   8.98815      1.00  2.282524  2.677199
   8.98804   8.98804      1.00  2.270424  2.666449
   8.98793   8.98793      1.00  2.281364  2.672579
   8.98783   8.98783      1.00  2.283884  2.670499
   8.98772   8.98772      1.00  2.283864  2.675959
   8.98760   8.98760      1.00  2.280134  2.672919
   8.98749   8.98749      1.00  2.278444  2.667199
   8.98739   8.98739      1.00  2.282204  2.673719
   8.98727   8.98727      1.00  2.280814  2.668429
   8.98716   8.98716      1.00  2.277044  2.669349
   8.98705   8.98705      1.00  2.280594  2.673639
   8.98695   8.98695      1.00  2.283284  2.674409
   8.98684   8.98684      1.00  2.287654  2.676929
   8.98673   8.98673      1.00  2.282644  2.669689
   8.98662   8.98662      1.00  2.263304  2.648909
   8.98652   8.98652      1.00  2.274994  2.665729
   8.98641   8.98641      1.00  2.278344  2.665389
   8.98630   8.98630      1.00  2.271744  2.656319
   8.98620   8.98620      1.00  2.280534  2.668679
   8.98610   8.98610      1.00  2.282734  2.674759
   8.98600   8.98600      1.00  2.281084  2.673099
   8.98589   8.98589      1.00  2.276574  2.668989
   8.98579   8.98579      1.00  2.279644  2.672769
   8.98570   8.98570      1.00  2.285494  2.675749
   8.98559   8.98559      1.00  2.278204  2.667149
   8.98548   8.98548      1.00  2.283784  2.674449
   8.98538   8.98538      1.00  2.276384  2.668629
   8.98528   8.98528      1.00  2.276594  2.662979
   8.98517   8.98517      1.00  2.276554  2.669959
   8.98506   8.98506      1.00  2.266934  2.660289
   8.98496   8.98496      1.00  2.277194  2.674649
   8.98486   8.98486      1.00  2.282084  2.684609
   8.98475   8.98475      1.00  2.287554  2.694799
   8.98465   8.98465      1.00  2.273764  2.677579
   8.98454   8.98454      1.00  2.282764  2.682649
   8.98444   8.98444      1.00  2.282254  2.684829
   8.98432   8.98432      1.00  2.277684  2.676359
   8.98420   8.98420      1.00  2.273904  2.672699
   8.98409   8.98409      1.00  2.273814  2.677249
   8.98399   8.98399      1.00  2.276094  2.675479
   8.98387   8.98387      1.00  2.272514  2.668929
   8.98375   8.98375      1.00  2.285004  2.688739
   8.98364   8.98364      1.00  2.269054  2.668259
   8.98353   8.98353      1.00  2.283624  2.685779
   8.98341   8.98341      1.00  2.282234  2.680819
   8.98329   8.98329      1.00  2.275454  2.681739
   8.98317   8.98317      1.00  2.280164  2.686359
   8.98307   8.98307      1.00  2.278064  2.682299
   8.98295   8.98295      1.00  2.281854  2.685489
   8.98283   8.98283      1.00  2.277564  2.683499
   8.98271   8.98271      1.00  2.275674  2.676279
   8.98260   8.98260      1.00  2.279224  2.677949
   8.98249   8.98249      1.00  2.276494  2.673229
   8.98238   8.98238      1.00  2.278064  2.682829
   8.98226   8.98226      1.00  2.283654  2.685349
   8.98216   8.98216      1.00  2.284904  2.688109
   8.98205   8.98205      1.00  2.277334  2.678859
   8.98193   8.98193      1.00  2.259734  2.656729
   8.98182   8.98182      1.00  2.270244  2.672269
   8.98172   8.98172      1.00  2.274144  2.682339
   8.98161   8.98161      1.00  2.280014  2.688419
   8.98149   8.98149      1.00  2.280424  2.686009
   8.98139   8.98139      1.00  2.281404  2.689859
   8.98128   8.98128      1.00  2.281094  2.683079
   8.98117   8.98117      1.00  2.281864  2.687829
   8.98105   8.98105      1.00  2.278524  2.681749
   8.98093   8.98093      1.00  2.281014  2.684969
   8.98082   8.98082      1.00  2.278834  2.677909
   8.98070   8.98070      1.00  2.278304  2.677889
   8.98058   8.98058      1.00  2.277984  2.680379
   8.98047   8.98047      1.00  2.261014  2.663049
   8.98035   8.98035      1.00  2.276714  2.683689
   8.98023   8.98023      1.00  2.283514  2.690009
   8.98011   8.98011      1.00  2.283044  2.695959
   8.97999   8.97999      1.00  2.282204  2.691139
   8.97988   8.97988      1.00  2.279484  2.691229
   8.97977   8.97977      1.00  2.284114  2.690769
   8.97965   8.97965      1.00  2.278024  2.681469
   8.97953   8.97953      1.00  2.277654  2.680219
   8.97942   8.97942      1.00  2.277994  2.688449
   8.97931   8.97931      1.00  2.277414  2.684419
   8.97919   8.97919      1.00  2.277114  2.684599
   8.97908   8.97908      1.00  2.280254  2.694369
   8.97897   8.97897      1.00  2.282744  2.692219
   8.97886   8.97886      1.00  2.270144  2.676069
   8.97874   8.97874      1.00  2.282564  2.687879
   8.97863   8.97863      1.00  2.283464  2.682569
   8.97852   8.97852      1.00  2.278294  2.684339
   8.97841   8.97841      1.00  2.281594  2.689519
   8.97830   8.97830      1.00  2.282324  2.692019
   8.97819   8.97819      1.00  2.279244  2.683509
   8.97808   8.97808      1.00  2.281504  2.682839
   8.97797   8.97797      1.00  2.277704  2.669289
   8.97786   8.97786      1.00  2.280234  2.683929
   8.97775   8.97775      1.00  2.280424  2.680329
   8.97765   8.97765      1.00  2.286514  2.684429
   8.97753   8.97753      1.00  2.287224  2.684949
   8.97742   8.97742      1.00  2.266134  2.666159
   8.97731   8.97731      1.00  2.279444  2.680949
   8.97721   8.97721      1.00  2.281924  2.685339
   8.97709   8.97709      1.00  2.281104  2.672259
   8.97698   8.97698      1.00  2.278714  2.684049
   8.97687   8.97687      1.00  2.280814  2.680309
   8.97677   8.97677      1.00  2.281854  2.679019
   8.97667   8.97667      1.00  2.281344  2.671669
   8.97655   8.97655      1.00  2.289184  2.694179
   8.97645   8.97645      1.00  2.285644  2.693319
   8.97634   8.97634      1.00  2.285054  2.694339
   8.97624   8.97624      1.00  2.278744  2.683189
   8.97613   8.97613      1.00  2.280084  2.688999
   8.97603   8.97603      1.00  2.274954  2.672279
   8.97593   8.97593      1.00  2.282874  2.690809
   8.97583   8.97583      1.00  2.268994  2.674769
   8.97572   8.97572      1.00  2.282244  2.686339
   8.97562   8.97562      1.00  2.283764  2.683119
   8.97552   8.97552      1.00  2.282994  2.681799
   8.97542   8.97542      1.00  2.281264  2.682219
   8.97530   8.97530      1.00  2.282594  2.689589
   8.97520   8.97520      1.00  2.288064  2.697519
   8.97510   8.97510      1.00  2.282944  2.692179
   8.97500   8.97500      1.00  2.281254  2.688429
   8.97490   8.97490      1.00  2.274844  2.674759
   8.97479   8.97479      1.00  2.282454  2.686109
   8.97469   8.97469      1.00  2.278634  2.685629
   8.97458   8.97458      1.00  2.278644  2.685339
   8.97446   8.97446      1.00  2.282474  2.687009
   8.97435   8.97435      1.00  2.273484  2.674019
   8.97424   8.97424      1.00  2.285394  2.684749
   8.97413   8.97413      1.00  2.278034  2.688459
   8.97402   8.97402      1.00  2.281954  2.688779
   8.97391   8.97391      1.00  2.280224  2.676829
   8.97379   8.97379      1.00  2.277444  2.662989
   8.97368   8.97368      1.00  2.276874  2.660989
   8.97356   8.97356      1.00  2.274664  2.671569
   8.97345   8.97345      1.00  2.281294  2.683779
   8.97333   8.97333      1.00  2.279104  2.680449
   8.97321   8.97321      1.00  2.283164  2.667749
   8.97310   8.97310      1.00  2.280304  2.681799
   8.97298   8.97298      1.00  2.284334  2.694119
   8.97287   8.97287      1.00  2.281054  2.660069
   8.97275   8.97275      1.00  2.262014  2.663599
   8.97264   8.97264      1.00  2.280234  2.692089
   8.97253   8.97253      1.00  2.278394  2.685079
   8.97242   8.97242      1.00  2.278174  2.686639
   8.97231   8.97231      1.00  2.278864  2.687789
   8.97218   8.97218      1.00  2.277864  2.687169
   8.97208   8.97208      1.00  2.278354  2.693289
   8.97197   8.97197      1.00  2.284414  2.701879
   8.97186   8.97186      1.00  2.283084  2.699229
   8.97174   8.97174      1.00  2.278344  2.690769
   8.97164   8.97164      1.00  2.279894  2.693849
   8.97153   8.97153      1.00  2.276484  2.691819
   8.97142   8.97142      1.00  2.276924  2.692349
   8.97130   8.97130      1.00  2.276754  2.694129
   8.97120   8.97120      1.00  2.266804  2.683279
   8.97109   8.97109      1.00  2.279024  2.697959
   8.97097   8.97097      1.00  2.279784  2.697779
   8.97085   8.97085      1.00  2.278894  2.699569
   8.97074   8.97074      1.00  2.279624  2.697559
   8.97063   8.97063      1.00  2.282064  2.695159
   8.97051   8.97051      1.00  2.281224  2.703999
   8.97039   8.97039      1.00  2.281814  2.699879
   8.97027   8.97027      1.00  2.276474  2.695889
   8.97016   8.97016      1.00  2.274944  2.693819
   8.97005   8.97005      1.00  2.274414  2.690539
   8.96992   8.96992      1.00  2.276784  2.693099
   8.96980   8.96980      1.00  2.280954  2.694049
   8.96969   8.96969      1.00  2.271244  2.685219
   8.96957   8.96957      1.00  2.274344  2.688499
   8.96946   8.96946      1.00  2.279914  2.695489
   8.96934   8.96934      1.00  2.282204  2.697439
   8.96923   8.96923      1.00  2.281504  2.701159
   8.96912   8.96912      1.00  2.277024  2.688519
   8.96901   8.96901      1.00  2.275874  2.686749
   8.96889   8.96889      1.00  2.274384  2.693329
   8.96879   8.96879      1.00  2.276564  2.694609
   8.96867   8.96867      1.00  2.277954  2.696859
   8.96855   8.96855      1.00  2.284544  2.707219
   8.96844   8.96844      1.00  2.281034  2.700499
   8.96834   8.96834      1.00  2.278894  2.697499
   8.96823   8.96823      1.00  2.280014  2.701299
   8.96812   8.96812      1.00  2.274214  2.692719
   8.96802   8.96802      1.00  2.263974  2.688679
   8.96791   8.96791      1.00  2.278494  2.701229
   8.96779   8.96779      1.00  2.277894  2.699509
   8.96768   8.96768      1.00  2.273944  2.698459
   8.96757   8.96757      1.00  2.276504  2.697309
   8.96746   8.96746      1.00  2.277094  2.692819
   8.96735   8.96735      1.00  2.279274  2.695559
   8.96724   8.96724      1.00  2.284904  2.702159
   8.96713   8.96713      1.00  2.281154  2.700159
   8.96702   8.96702      1.00  2.278134  2.693549
   8.96692   8.96692      1.00  2.277264  2.692659
   8.96680   8.96680      1.00  2.277934  2.689509
   8.96670   8.96670      1.00  2.277314  2.684749
   8.96660   8.96660      1.00  2.278904  2.693519
   8.96649   8.96649      1.00  2.264324  2.682209
   8.96638   8.96638      1.00  2.277624  2.694389
   8.96628   8.96628      1.00  2.281344  2.693379
   8.96618   8.96618      1.00  2.281274  2.700579
   8.96607   8.96607      1.00  2.282224  2.696219
   8.96597   8.96597      1.00  2.283754  2.704979
   8.96587   8.96587      1.00  2.280774  2.703779
   8.96577   8.96577      1.00  2.279124  2.694969
   8.96566   8.96566      1.00  2.277944  2.691559
   8.96556   8.96556      1.00  2.275524  2.687369
   8.96546   8.96546      1.00  2.280404  2.689779
   8.96536   8.96536      1.00  2.277494  2.696779
   8.96525   8.96525      1.00  2.279114  2.697119
   8.96514   8.96514      1.00  2.278954  2.690759
   8.96504   8.96504      1.00  2.267474  2.682199
   8.96494   8.96494      1.00  2.281734  2.700159
   8.96483   8.96483      1.00  2.281744  2.697119
   8.96473   8.96473      1.00  2.282434  2.693939
   8.96462   8.96462      1.00  2.281434  2.691469
   8.96452   8.96452      1.00  2.278434  2.689399
   8.96440   8.96440      1.00  2.277284  2.689879
   8.96428   8.96428      1.00  2.277064  2.691939
   8.96418   8.96418      1.00  2.282244  2.695419
   8.96407   8.96407      1.00  2.282484  2.698529
   8.96396   8.96396      1.00  2.285614  2.706039
   8.96384   8.96384      1.00  2.284874  2.702239
   8.96372   8.96372      1.00  2.282194  2.700889
   8.96361   8.96361      1.00  2.280354  2.699369
   8.96350   8.96350      1.00  2.265614  2.684559
   8.96337   8.96337      1.00  2.278414  2.703479
   8.96326   8.96326      1.00  2.281824  2.703249
   8.96314   8.96314      1.00  2.283164  2.702229
   8.96303   8.96303      1.00  2.281924  2.699629
   8.96291   8.96291      1.00  2.284414  2.705379
   8.96279   8.96279      1.00  2.283644  2.700459
   8.96268   8.96268      1.00  2.283614  2.701939
   8.96258   8.96258      1.00  2.284684  2.700419
   8.96246   8.96246      1.00  2.284714  2.693069
   8.96235   8.96235      1.00  2.283904  2.683949
   8.96224   8.96224      1.00  2.282714  2.709349
   8.96213   8.96213      1.00  2.283234  2.705649
   8.96201   8.96201      1.00  2.282204  2.698649
   8.96190   8.96190      1.00  2.265004  2.676429
   8.96180   8.96180      1.00  2.283054  2.697439
   8.96169   8.96169      1.00  2.284344  2.700079
   8.96157   8.96157      1.00  2.285434  2.704769
   8.96146   8.96146      1.00  2.282834  2.694239
   8.96136   8.96136      1.00  2.286044  2.698919
   8.96124   8.96124      1.00  2.284174  2.699669
   8.96113   8.96113      1.00  2.283064  2.694749
   8.96101   8.96101      1.00  2.280824  2.696659
   8.96090   8.96090      1.00  2.278934  2.696709
   8.96078   8.96078      1.00  2.283084  2.702979
   8.96066   8.96066      1.00  2.283524  2.691229
   8.96055   8.96055      1.00  2.284284  2.699609
   8.96044   8.96044      1.00  2.283774  2.698089
   8.96032   8.96032      1.00  2.270614  2.684709
   8.96020   8.96020      1.00  2.285974  2.705539
   8.96008   8.96008      1.00  2.285544  2.707779
   8.95997   8.95997      1.00  2.283904  2.703389
   8.95984   8.95984      1.00  2.282824  2.702859
   8.95972   8.95972      1.00  2.282014  2.696359
   8.95961   8.95961      1.00  2.281864  2.694149
   8.95950   8.95950      1.00  2.285494  2.700099
   8.95939   8.95939      1.00  2.283944  2.697289
   8.95927   8.95927      1.00  2.287184  2.706319
   8.95916   8.95916      1.00  2.283724  2.701709
   8.95905   8.95905      1.00  2.281494  2.700359
   8.95894   8.95894      1.00  2.285044  2.697899
   8.95882   8.95882      1.00  2.284194  2.692509
   8.95871   8.95871      1.00  2.282564  2.702389
   8.95860   8.95860      1.00  2.274184  2.695779
   8.95848   8.95848      1.00  2.280304  2.701349
   8.95837   8.95837      1.00  2.285794  2.707759
   8.95827   8.95827      1.00  2.284444  2.710519
   8.95816   8.95816      1.00  2.281864  2.702339
   8.95805   8.95805      1.00  2.286524  2.710679
   8.95794   8.95794      1.00  2.290614  2.712119
   8.95782   8.95782      1.00  2.283504  2.700559
   8.95772   8.95772      1.00  2.282624  2.696159
   8.95760   8.95760      1.00  2.283224  2.690919
   8.95749   8.95749      1.00  2.283384  2.693759
   8.95738   8.95738      1.00  2.282094  2.695119
   8.95727   8.95727      1.00  2.283594  2.698919
   8.95717   8.95717      1.00  2.273854  2.693079
   8.95706   8.95706      1.00  2.277814  2.692209
   8.95695   8.95695      1.00  2.283294  2.699069
   8.95684   8.95684      1.00  2.284734  2.701369
   8.95674   8.95674      1.00  2.284854  2.698939
   8.95662   8.95662      1.00  2.284994  2.695429
   8.95652   8.95652      1.00  2.283094  2.697409
   8.95641   8.95641      1.00  2.281824  2.693529
   8.95631   8.95631      1.00  2.282414  2.693629
   8.95620   8.95620      1.00  2.282734  2.694769
   8.95609   8.95609      1.00  2.279714  2.690729
   8.95600   8.95600      1.00  2.284424  2.698569
   8.95590   8.95590      1.00  2.287864  2.702819
   8.95579   8.95579      1.00  2.285994  2.697929
   8.95569   8.95569      1.00  2.269014  2.679959
   8.95559   8.95559      1.00  2.284004  2.699539
   8.95548   8.95548      1.00  2.285004  2.702779
   8.95537   8.95537      1.00  2.286384  2.702279
   8.95527   8.95527      1.00  2.283524  2.697369
   8.95517   8.95517      1.00  2.283754  2.698589
   8.95507   8.95507      1.00  2.282384  2.690569
   8.95496   8.95496      1.00  2.281504  2.682479
   8.95486   8.95486      1.00  2.284564  2.687969
   8.95476   8.95476      1.00  2.281394  2.680619
   8.95465   8.95465      1.00  2.290754  2.692129
   8.95453   8.95453      1.00  2.282154  2.686699
   8.95442   8.95442      1.00  2.283204  2.697179
   8.95432   8.95432      1.00  2.268704  2.674259
   8.95420   8.95420      1.00  2.281254  2.692639
   8.95408   8.95408      1.00  2.289124  2.701049
   8.95398   8.95398      1.00  2.282214  2.690989
   8.95387   8.95387      1.00  2.283224  2.696929
   8.95375   8.95375      1.00  2.285674  2.692959
   8.95363   8.95363      1.00  2.285284  2.688469
   8.95351   8.95351      1.00  2.286234  2.693569
   8.95340   8.95340      1.00  2.288564  2.694419
   8.95328   8.95328      1.00  2.283954  2.683059
   8.95316   8.95316      1.00  2.280084  2.675659
   8.95305   8.95305      1.00  2.285334  2.681879
   8.95294   8.95294      1.00  2.282534  2.678799
   8.95283   8.95283      1.00  2.285824  2.682509
   8.95271   8.95271      1.00  2.273704  2.676299
   8.95259   8.95259      1.00  2.280284  2.680769
   8.95248   8.95248      1.00  2.282284  2.689629
   8.95237   8.95237      1.00  2.285774  2.689789
   8.95225   8.95225      1.00  2.286384  2.694159
   8.95214   8.95214      1.00  2.288834  2.694609
   8.95204   8.95204      1.00  2.285024  2.685769
   8.95193   8.95193      1.00  2.284274  2.683979
   8.95181   8.95181      1.00  2.285854  2.683319
   8.95171   8.95171      1.00  2.282144  2.681409
   8.95160   8.95160      1.00  2.282794  2.680109
   8.95149   8.95149      1.00  2.283354  2.679999
   8.95137   8.95137      1.00  2.283304  2.681419
   8.95126   8.95126      1.00  2.284084  2.688169
   8.95115   8.95115      1.00  2.273774  2.664029
   8.95104   8.95104      1.00  2.286814  2.676599
   8.95092   8.95092      1.00  2.284134  2.674639
   8.95080   8.95080      1.00  2.283554  2.669409
   8.95069   8.95069      1.00  2.280954  2.670769
   8.95057   8.95057      1.00  2.283464  2.668779
   8.95046   8.95046      1.00  2.286604  2.672749
   8.95034   8.95034      1.00  2.284374  2.671989
   8.95023   8.95023      1.00  2.281344  2.669929
   8.95011   8.95011      1.00  2.281444  2.664529
   8.94999   8.94999      1.00  2.282994  2.667469
   8.94987   8.94987      1.00  2.282094  2.664019
   8.94975   8.94975      1.00  2.287234  2.667039
   8.94963   8.94963      1.00  2.286064  2.664879
   8.94952   8.94952      1.00  2.271934  2.647609
   8.94941   8.94941      1.00  2.282614  2.659449
   8.94929   8.94929      1.00  2.280364  2.654239
   8.94918   8.94918      1.00  2.284444  2.657419
   8.94907   8.94907      1.00  2.283944  2.662289
   8.94896   8.94896      1.00  2.286474  2.664439
   8.94885   8.94885      1.00  2.281104  2.652519
   8.94874   8.94874      1.00  2.281904  2.654869
   8.94862   8.94862      1.00  2.283304  2.657199
   8.94851   8.94851      1.00  2.283324  2.656719
   8.94841   8.94841      1.00  2.282494  2.654689
   8.94830   8.94830      1.00  2.283344  2.656569
   8.94819   8.94819      1.00  2.281034  2.649639
   8.94808   8.94808      1.00  2.278834  2.652339
   8.94797   8.94797      1.00  2.268074  2.636239
   8.94786   8.94786      1.00  2.280994  2.645819
   8.94774   8.94774      1.00  2.283514  2.647919
   8.94763   8.94763      1.00  2.283534  2.645459
   8.94752   8.94752      1.00  2.282944  2.640219
   8.94741   8.94741      1.00  2.283614  2.640959
   8.94730   8.94730      1.00  2.282594  2.640809
   8.94719   8.94719      1.00  2.279464  2.635119
   8.94708   8.94708      1.00  2.282184  2.637559
   8.94697   8.94697      1.00  2.280634  2.634649
   8.94686   8.94686      1.00  2.277934  2.631109
   8.94676   8.94676      1.00  2.275764  2.625959
   8.94665   8.94665      1.00  2.277834  2.626079
   8.94654   8.94654      1.00  2.283334  2.629669
   8.94643   8.94643      1.00  2.277874  2.619489
   8.94633   8.94633      1.00  2.276464  2.614339
   8.94623   8.94623      1.00  2.278804  2.615749
   8.94613   8.94613      1.00  2.278974  2.611369
   8.94602   8.94602      1.00  2.277614  2.609469
   8.94592   8.94592      1.00  2.281514  2.614649
   8.94582   8.94582      1.00  2.278404  2.601099
   8.94572   8.94572      1.00  2.280344  2.603979
   8.94561   8.94561      1.00  2.281274  2.612229
   8.94551   8.94551      1.00  2.273404  2.599299
   8.94541   8.94541      1.00  2.280714  2.600799
   8.94530   8.94530      1.00  2.279894  2.601889
   8.94519   8.94519      1.00  2.284064  2.600459
   8.94509   8.94509      1.00  2.279984  2.592609
   8.94499   8.94499      1.00  2.264314  2.574169
   8.94489   8.94489      1.00  2.275764  2.584449
   8.94478   8.94478      1.00  2.277154  2.585779
   8.94467   8.94467      1.00  2.278184  2.582759
   8.94457   8.94457      1.00  2.276734  2.578889
   8.94445   8.94445      1.00  2.275834  2.572629
   8.94434   8.94434      1.00  2.276524  2.571639
   8.94423   8.94423      1.00  2.279444  2.567839
   8.94412   8.94412      1.00  2.276244  2.562149
   8.94401   8.94401      1.00  2.276294  2.547649
   8.94390   8.94390      1.00  2.279704  2.559799
   8.94378   8.94378      1.00  2.277334  2.542639
   8.94367   8.94367      1.00  2.273944  2.539589
   8.94355   8.94355      1.00  2.266384  2.527009
   8.94343   8.94343      1.00  2.273924  2.525929
   8.94332   8.94332      1.00  2.276884  2.530309
   8.94320   8.94320      1.00  2.281004  2.529699
   8.94309   8.94309      1.00  2.276214  2.522079
   8.94297   8.94297      1.00  2.274924  2.512589
   8.94285   8.94285      1.00  2.277764  2.516859
   8.94274   8.94274      1.00  2.280784  2.513099
   8.94263   8.94263      1.00  2.276124  2.507709
   8.94252   8.94252      1.00  2.273934  2.490699
   8.94240   8.94240      1.00  2.274574  2.486199
   8.94229   8.94229      1.00  2.268564  2.477429
   8.94218   8.94218      1.00  2.273164  2.473599
   8.94206   8.94206      1.00  2.276214  2.465929
   8.94195   8.94195      1.00  2.258864  2.445319
   8.94185   8.94185      1.00  2.277604  2.456129
   8.94174   8.94174      1.00  2.279134  2.447929
   8.94163   8.94163      1.00  2.277184  2.440629
   8.94152   8.94152      1.00  2.274284  2.426849
   8.94142   8.94142      1.00  2.274174  2.417229
   8.94130   8.94130      1.00  2.277454  2.410049
   8.94118   8.94118      1.00  2.272054  2.398629
   8.94107   8.94107      1.00  2.275954  2.388619
   8.94096   8.94096      1.00  2.273084  2.372559
   8.94084   8.94084      1.00  2.273854  2.363749
   8.94073   8.94073      1.00  2.277894  2.354049
   8.94061   8.94061      1.00  2.277864  2.342859
   8.94049   8.94049      1.00  2.274584  2.326419
   8.94038   8.94038      1.00  2.259394  2.291059
   8.94026   8.94026      1.00  2.274614  2.286719
   8.94014   8.94014      1.00  2.270774  2.264119
   8.94002   8.94002      1.00  2.272694  2.257369
   8.93990   8.93990      1.00  2.272794  2.235389
   8.93978   8.93978      1.00  2.272334  2.218489
   8.93967   8.93967      1.00  2.271474  2.192919
   8.93956   8.93956      1.00  2.278004  2.175639
   8.93945   8.93945      1.00  2.275274  2.156209
   8.93933   8.93933      1.00  2.278634  2.127259
   8.93922   8.93922      1.00  2.280034  2.103649
   8.93911   8.93911      1.00  2.273144  2.075299
   8.93899   8.93899      1.00  2.272444  2.046539
   8.93888   8.93888      1.00  2.265104  2.004839
   8.93877   8.93877      1.00  2.273334  1.981799
   8.93866   8.93866      1.00  2.272044  1.954199
   8.93855   8.93855      1.00  2.277984  1.925509
   8.93843   8.93843      1.00  2.276104  1.887809
   8.93832   8.93832      1.00  2.275774  1.854489
   8.93822   8.93822      1.00  2.275724  1.817369
   8.93811   8.93811      1.00  2.277924  1.783579
   8.93799   8.93799      1.00  2.276104  1.743949
   8.93788   8.93788      1.00  2.275674  1.707319
   8.93778   8.93778      1.00  2.274204  1.668239
   8.93767   8.93767      1.00  2.273394  1.627429
   8.93755   8.93755      1.00  2.273454  1.588069
   8.93744   8.93744      1.00  2.277164  1.546389
   8.93734   8.93734      1.00  2.277224  1.505829
   8.93723   8.93723      1.00  2.263304  1.459419
   8.93712   8.93712      1.00  2.275684  1.425169
   8.93701   8.93701      1.00  2.278894  1.382369
   8.93690   8.93690      1.00  2.277874  1.347579
   8.93680   8.93680      1.00  2.277284  1.303359
   8.93668   8.93668      1.00  2.275984  1.265559
   8.93657   8.93657      1.00  2.274194  1.224259
   8.93647   8.93647      1.00  2.276144  1.192699
   8.93636   8.93636      1.00  2.273774  1.151949
   8.93625   8.93625      1.00  2.272714  1.111549
   8.93615   8.93615      1.00  2.273134  1.077869
   8.93605   8.93605      1.00  2.276344  1.045809
   8.93595   8.93595      1.00  2.279484  1.010219
   8.93585   8.93585      1.00  2.276074   .980569
   8.93574   8.93574      1.00  2.264354   .939619
   8.93564   8.93564      1.00  2.273684   .913269
   8.93554   8.93554      1.00  2.274294   .885109
   8.93543   8.93543      1.00  2.274404   .851959
   8.93533   8.93533      1.00  2.279094   .825279
   8.93523   8.93523      1.00  2.276224   .799099
   8.93512   8.93512      1.00  2.276884   .771899
   8.93502   8.93502      1.00  2.276914   .745259
   8.93492   8.93492      1.00  2.273084   .721609
   8.93481   8.93481      1.00  2.274544   .700209
   8.93471   8.93471      1.00  2.280774   .683889
   8.93460   8.93460      1.00  2.275104   .658049
   8.93449   8.93449      1.00  2.275914   .634879
   8.93438   8.93438      1.00  2.272574   .616139
   8.93427   8.93427      1.00  2.257694   .592669
   8.93415   8.93415      1.00  2.274864   .577679
   8.93404   8.93404      1.00  2.278024   .560939
   8.93393   8.93393      1.00  2.275774   .546609
   8.93381   8.93381      1.00  2.275894   .528489
   8.93369   8.93369      1.00  2.272134   .510529
   8.93358   8.93358      1.00  2.277564   .499739
   8.93347   8.93347      1.00  2.277194   .487619
   8.93335   8.93335      1.00  2.272684   .475099
   8.93323   8.93323      1.00  2.276024   .462939
   8.93311   8.93311      1.00  2.274484   .450719
   8.93300   8.93300      1.00  2.272914   .440429
   8.93289   8.93289      1.00  2.274374   .431919
   8.93277   8.93277      1.00  2.264314   .421409
   8.93266   8.93266      1.00  2.275474   .416369
   8.93255   8.93255      1.00  2.275724   .407299
   8.93243   8.93243      1.00  2.275114   .398949
   8.93232   8.93232      1.00  2.273874   .395119
   8.93220   8.93220      1.00  2.275454   .391369
   8.93209   8.93209      1.00  2.274784   .384129
   8.93198   8.93198      1.00  2.272624   .384319
   8.93187   8.93187      1.00  2.273104   .378059
   8.93176   8.93176      1.00  2.267914   .373299
   8.93166   8.93166      1.00  2.272504   .372279
   8.93154   8.93154      1.00  2.274644   .370479
   8.93143   8.93143      1.00  2.276574   .366449
   8.93132   8.93132      1.00  2.258254   .363369
   8.93121   8.93121      1.00  2.272244   .363709
   8.93110   8.93110      1.00  2.272464   .364709
   8.93098   8.93098      1.00  2.271994   .362799
   8.93086   8.93086      1.00  2.272394   .360039
   8.93075   8.93075      1.00  2.272824   .359729
   8.93064   8.93064      1.00  2.273374   .360819
   8.93052   8.93052      1.00  2.269534   .357939
   8.93040   8.93040      1.00  2.272844   .358329
   8.93029   8.93029      1.00  2.272954   .359439
   8.93017   8.93017      1.00  2.275114   .362849
   8.93004   8.93004      1.00  2.274784   .362489
   8.92992   8.92992      1.00  2.272224   .360469
   8.92981   8.92981      1.00  2.267694   .358699
   8.92969   8.92969      1.00  2.263504   .361239
   8.92957   8.92957      1.00  2.270624   .361379
   8.92945   8.92945      1.00  2.272574   .365209
   8.92935   8.92935      1.00  2.268904   .364199
   8.92924   8.92924      1.00  2.271454   .363359
   8.92912   8.92912      1.00  2.273334   .363099
   8.92901   8.92901      1.00  2.272864   .363259
   8.92889   8.92889      1.00  2.274214   .363569
   8.92878   8.92878      1.00  2.274514   .364119
   8.92867   8.92867      1.00  2.270184   .365659
   8.92856   8.92856      1.00  2.273144   .363789
   8.92845   8.92845      1.00  2.271194   .366479
   8.92835   8.92835      1.00  2.271964   .366389
   8.92823   8.92823      1.00  2.258304   .363829
   8.92812   8.92812      1.00  2.270414   .365749
   8.92801   8.92801      1.00  2.273144   .368969
   8.92790   8.92790      1.00  2.271394   .366739
   8.92778   8.92778      1.00  2.272574   .367889
   8.92767   8.92767      1.00  2.273604   .368439
   8.92757   8.92757      1.00  2.273684   .368199
   8.92746   8.92746      1.00  2.271674   .366589
   8.92734   8.92734      1.00  2.270614   .367499
   8.92723   8.92723      1.00  2.269444   .366959
   8.92713   8.92713      1.00  2.272504   .367279
   8.92702   8.92702      1.00  2.269574   .366299
   8.92690   8.92690      1.00  2.272934   .368149
   8.92680   8.92680      1.00  2.269044   .368899
   8.92669   8.92669      1.00  2.258594   .365619
   8.92659   8.92659      1.00  2.274654   .370259
   8.92648   8.92648      1.00  2.272234   .367959
   8.92637   8.92637      1.00  2.273694   .370919
   8.92627   8.92627      1.00  2.272154   .372219
   8.92617   8.92617      1.00  2.272634   .370559
   8.92606   8.92606      1.00  2.272594   .369299
   8.92596   8.92596      1.00  2.271214   .368019
   8.92586   8.92586      1.00  2.272864   .367589
   8.92576   8.92576      1.00  2.274094   .367229
   8.92565   8.92565      1.00  2.271524   .367919
   8.92554   8.92554      1.00  2.273174   .368099
   8.92544   8.92544      1.00  2.274204   .369809
   8.92534   8.92534      1.00  2.271054   .370019
   8.92524   8.92524      1.00  2.265514   .370219
   8.92514   8.92514      1.00  2.265954   .370439
   8.92503   8.92503      1.00  2.270564   .371169
   8.92493   8.92493      1.00  2.275224   .372419
   8.92482   8.92482      1.00  2.272534   .373019
   8.92471   8.92471      1.00  2.271514   .375189
   8.92461   8.92461      1.00  2.269734   .374059
   8.92450   8.92450      1.00  2.273434   .377029
   8.92438   8.92438      1.00  2.273554   .376899
   8.92427   8.92427      1.00  2.271914   .376009
   8.92416   8.92416      1.00  2.269644   .376419
   8.92405   8.92405      1.00  2.268174   .377569
   8.92393   8.92393      1.00  2.271274   .379389
   8.92381   8.92381      1.00  2.267654   .380409
   8.92371   8.92371      1.00  2.270464   .383239
   8.92359   8.92359      1.00  2.258204   .380589
   8.92347   8.92347      1.00  2.272114   .383679
   8.92335   8.92335      1.00  2.270554   .384229
   8.92324   8.92324      1.00  2.270514   .387619
   8.92313   8.92313      1.00  2.270444   .387979
   8.92301   8.92301      1.00  2.265884   .388299
   8.92289   8.92289      1.00  2.271774   .389679
   8.92278   8.92278      1.00  2.269674   .392909
   8.92267   8.92267      1.00  2.270784   .393299
   8.92255   8.92255      1.00  2.269364   .395109
   8.92244   8.92244      1.00  2.268744   .396979
   8.92233   8.92233      1.00  2.269974   .399339
   8.92222   8.92222      1.00  2.268924   .401619
   8.92210   8.92210      1.00  2.255104   .400119
   8.92199   8.92199      1.00  2.267774   .404949
   8.92188   8.92188      1.00  2.267974   .406869
   8.92178   8.92178      1.00  2.267844   .405709
   8.92167   8.92167      1.00  2.266234   .408519
   8.92155   8.92155      1.00  2.269444   .410619
   8.92145   8.92145      1.00  2.267934   .411809
   8.92133   8.92133      1.00  2.269404   .414579
   8.92122   8.92122      1.00  2.267814   .418639
   8.92111   8.92111      1.00  2.264554   .416959
   8.92100   8.92100      1.00  2.266394   .420279
   8.92088   8.92088      1.00  2.266034   .420349
   8.92076   8.92076      1.00  2.267444   .422149
   8.92065   8.92065      1.00  2.269084   .424409
   8.92054   8.92054      1.00  2.253674   .423449
   8.92042   8.92042      1.00  2.268444   .427619
   8.92029   8.92029      1.00  2.265944   .430639
   8.92018   8.92018      1.00  2.266984   .429169
   8.92007   8.92007      1.00  2.268074   .431449
   8.91995   8.91995      1.00  2.268974   .432259
   8.91982   8.91982      1.00  2.268234   .433539
   8.91970   8.91970      1.00  2.264424   .434409
   8.91959   8.91959      1.00  2.264384   .434309
   8.91947   8.91947      1.00  2.264094   .436059
   8.91936   8.91936      1.00  2.266594   .439249
   8.91925   8.91925      1.00  2.264794   .438759
   8.91914   8.91914      1.00  2.264434   .437739
   8.91903   8.91903      1.00  2.253234   .437169
   8.91891   8.91891      1.00  2.257264   .437589
   8.91879   8.91879      1.00  2.264344   .438809
   8.91869   8.91869      1.00  2.267294   .440539
   8.91859   8.91859      1.00  2.265594   .439369
   8.91847   8.91847      1.00  2.268624   .440619
   8.91836   8.91836      1.00  2.264704   .440329
   8.91825   8.91825      1.00  2.265134   .439289
   8.91814   8.91814      1.00  2.266024   .439509
   8.91802   8.91802      1.00  2.267484   .438389
   8.91791   8.91791      1.00  2.264674   .439429
   8.91781   8.91781      1.00  2.264684   .438289
   8.91769   8.91769      1.00  2.262054   .437029
   8.91758   8.91758      1.00  2.263814   .433259
   8.91747   8.91747      1.00  2.266194   .435479
   8.91737   8.91737      1.00  2.262184   .434619
   8.91726   8.91726      1.00  2.257844   .433469
   8.91714   8.91714      1.00  2.264124   .433829
   8.91703   8.91703      1.00  2.263834   .433279
   8.91693   8.91693      1.00  2.262754   .432989
   8.91682   8.91682      1.00  2.265414   .432929
   8.91671   8.91671      1.00  2.265334   .432039
   8.91660   8.91660      1.00  2.265754   .429889
   8.91651   8.91651      1.00  2.264294   .429599
   8.91640   8.91640      1.00  2.261534   .428199
   8.91629   8.91629      1.00  2.262294   .426779
   8.91618   8.91618      1.00  2.267394   .423849
   8.91608   8.91608      1.00  2.266254   .425769
   8.91598   8.91598      1.00  2.265734   .424329
   8.91587   8.91587      1.00  2.248824   .419379
   8.91577   8.91577      1.00  2.260194   .418279
   8.91567   8.91567      1.00  2.265004   .419539
   8.91557   8.91557      1.00  2.264084   .422689
   8.91546   8.91546      1.00  2.266704   .417919
   8.91536   8.91536      1.00  2.262304   .415439
   8.91527   8.91527      1.00  2.261654   .414369
   8.91516   8.91516      1.00  2.263334   .415149
   8.91505   8.91505      1.00  2.264004   .415259
   8.91495   8.91495      1.00  2.265634   .413809
   8.91484   8.91484      1.00  2.260784   .410409
   8.91474   8.91474      1.00  2.261684   .412809
   8.91463   8.91463      1.00  2.262584   .407989
   8.91452   8.91452      1.00  2.263734   .407299
   8.91441   8.91441      1.00  2.264464   .405649
   8.91430   8.91430      1.00  2.253484   .402499
   8.91418   8.91418      1.00  2.265094   .406329
   8.91407   8.91407      1.00  2.262454   .405019
   8.91396   8.91396      1.00  2.259574   .402079
   8.91385   8.91385      1.00  2.263054   .386379
   8.91373   8.91373      1.00  2.263354   .369299
   8.91361   8.91361      1.00  2.264244   .401339
   8.91350   8.91350      1.00  2.264234   .399399
   8.91339   8.91339      1.00  2.259354   .394209
   8.91327   8.91327      1.00  2.262574   .391169
   8.91315   8.91315      1.00  2.261294   .391589
   8.91304   8.91304      1.00  2.263674   .391289
   8.91293   8.91293      1.00  2.264184   .391439
   8.91281   8.91281      1.00  2.248304   .387119
   8.91270   8.91270      1.00  2.259954   .385889
   8.91259   8.91259      1.00  2.260454   .388129
   8.91247   8.91247      1.00  2.260544   .385109
   8.91236   8.91236      1.00  2.261984   .384449
   8.91224   8.91224      1.00  2.263354   .380579
   8.91214   8.91214      1.00  2.261684   .382279
   8.91203   8.91203      1.00  2.262874   .381659
   8.91191   8.91191      1.00  2.259914   .379589
   8.91180   8.91180      1.00  2.261074   .377969
   8.91170   8.91170      1.00  2.261884   .377469
   8.91159   8.91159      1.00  2.263474   .376769
   8.91148   8.91148      1.00  2.260614   .373519
   8.91137   8.91137      1.00  2.244984   .368679
   8.91126   8.91126      1.00  2.258314   .370369
   8.91115   8.91115      1.00  2.262154   .367579
   8.91103   8.91103      1.00  2.265204   .366679
   8.91091   8.91091      1.00  2.262364   .365409
   8.91080   8.91080      1.00  2.261224   .364919
   8.91069   8.91069      1.00  2.259774   .365169
   8.91056   8.91056      1.00  2.260684   .364449
   8.91045   8.91045      1.00  2.261954   .363249
   8.91034   8.91034      1.00  2.262674   .361429
   8.91022   8.91022      1.00  2.261354   .363099
   8.91010   8.91010      1.00  2.262304   .361599
   8.90998   8.90998      1.00  2.258574   .357729
   8.90987   8.90987      1.00  2.259224   .356049
   8.90975   8.90975      1.00  2.259104   .355889
   8.90963   8.90963      1.00  2.263324   .355549
   8.90952   8.90952      1.00  2.260914   .354219
   8.90941   8.90941      1.00  2.261534   .353679
   8.90929   8.90929      1.00  2.261444   .352819
   8.90918   8.90918      1.00  2.258874   .351009
   8.90907   8.90907      1.00  2.263404   .352539
   8.90896   8.90896      1.00  2.263454   .350809
   8.90884   8.90884      1.00  2.260064   .350189
   8.90873   8.90873      1.00  2.260994   .347749
   8.90862   8.90862      1.00  2.259164   .347359
   8.90852   8.90852      1.00  2.264134   .349499
   8.90842   8.90842      1.00  2.261704   .348709
   8.90830   8.90830      1.00  2.247194   .344899
   8.90819   8.90819      1.00  2.263594   .349109
   8.90808   8.90808      1.00  2.262784   .350679
   8.90796   8.90796      1.00  2.264554   .350589
   8.90785   8.90785      1.00  2.263574   .350679
   8.90774   8.90774      1.00  2.262684   .350909
   8.90763   8.90763      1.00  2.265794   .354109
   8.90752   8.90752      1.00  2.262124   .353509
   8.90741   8.90741      1.00  2.262624   .355799
   8.90730   8.90730      1.00  2.259914   .356519
   8.90719   8.90719      1.00  2.263074   .357119
   8.90708   8.90708      1.00  2.261534   .357389
   8.90697   8.90697      1.00  2.262154   .353779
   8.90687   8.90687      1.00  2.262044   .352169
   8.90676   8.90676      1.00  2.251454   .353739
   8.90666   8.90666      1.00  2.262364   .355429
   8.90654   8.90654      1.00  2.260114   .354599
   8.90644   8.90644      1.00  2.262164   .358359
   8.90634   8.90634      1.00  2.260524   .358059
   8.90623   8.90623      1.00  2.262854   .357109
   8.90612   8.90612      1.00  2.262634   .359699
   8.90602   8.90602      1.00  2.265054   .361419
   8.90593   8.90593      1.00  2.264254   .362779
   8.90582   8.90582      1.00  2.261734   .362189
   8.90571   8.90571      1.00  2.263454   .362689
   8.90561   8.90561      1.00  2.263724   .363029
   8.90552   8.90552      1.00  2.263814   .365639
   8.90541   8.90541      1.00  2.254204   .365999
   8.90530   8.90530      1.00  2.260814   .361199
   8.90520   8.90520      1.00  2.262004   .328399
   8.90510   8.90510      1.00  2.260614   .370729
   8.90499   8.90499      1.00  2.260714   .371279
   8.90489   8.90489      1.00  2.264354   .371959
   8.90478   8.90478      1.00  2.265814   .374509
   8.90468   8.90468      1.00  2.263384   .374369
   8.90457   8.90457      1.00  2.265274   .374729
   8.90445   8.90445      1.00  2.262074   .373599
   8.90434   8.90434      1.00  2.259854   .376649
   8.90424   8.90424      1.00  2.262974   .379349
   8.90413   8.90413      1.00  2.263324   .380519
   8.90401   8.90401      1.00  2.263834   .381509
   8.90389   8.90389      1.00  2.249394   .378909
   8.90378   8.90378      1.00  2.262724   .385469
   8.90367   8.90367      1.00  2.262054   .385849
   8.90355   8.90355      1.00  2.264254   .387469
   8.90343   8.90343      1.00  2.263934   .386789
   8.90332   8.90332      1.00  2.264794   .386499
   8.90320   8.90320      1.00  2.264894   .388289
   8.90308   8.90308      1.00  2.263124   .389379
   8.90296   8.90296      1.00  2.262904   .390679
   8.90285   8.90285      1.00  2.259544   .388789
   8.90275   8.90275      1.00  2.261504   .389169
   8.90262   8.90262      1.00  2.264354   .393059
   8.90251   8.90251      1.00  2.262284   .390709
   8.90241   8.90241      1.00  2.263084   .391239
   8.90229   8.90229      1.00  2.247044   .389689
   8.90218   8.90218      1.00  2.259314   .393369
   8.90206   8.90206      1.00  2.264114   .393169
   8.90196   8.90196      1.00  2.263134   .393579
   8.90185   8.90185      1.00  2.260694   .391879
   8.90174   8.90174      1.00  2.263784   .395529
   8.90163   8.90163      1.00  2.260504   .396259
   8.90152   8.90152      1.00  2.262414   .396349
   8.90141   8.90141      1.00  2.265544   .397909
   8.90130   8.90130      1.00  2.261844   .396909
   8.90118   8.90118      1.00  2.259474   .398249
   8.90107   8.90107      1.00  2.264604   .398069
   8.90096   8.90096      1.00  2.261244   .398689
   8.90083   8.90083      1.00  2.262694   .399369
   8.90072   8.90072      1.00  2.260454   .400419
   8.90062   8.90062      1.00  2.250064   .398739
   8.90049   8.90049      1.00  2.263054   .401789
   8.90037   8.90037      1.00  2.260064   .401199
   8.90026   8.90026      1.00  2.261384   .402059
   8.90015   8.90015      1.00  2.262684   .401599
   8.90003   8.90003      1.00  2.260854   .400579
   8.89990   8.89990      1.00  2.261744   .401829
   8.89978   8.89978      1.00  2.262784   .403429
   8.89967   8.89967      1.00  2.261434   .402989
   8.89956   8.89956      1.00  2.260214   .403029
   8.89943   8.89943      1.00  2.262864   .401459
   8.89932   8.89932      1.00  2.259954   .402389
   8.89922   8.89922      1.00  2.261074   .401979
   8.89910   8.89910      1.00  2.261164   .402359
   8.89899   8.89899      1.00  2.245904   .400059
   8.89888   8.89888      1.00  2.260044   .403309
   8.89877   8.89877      1.00  2.263904   .405009
   8.89865   8.89865      1.00  2.262924   .404349
   8.89854   8.89854      1.00  2.263074   .404709
   8.89844   8.89844      1.00  2.260884   .408739
   8.89833   8.89833      1.00  2.259944   .408519
   8.89822   8.89822      1.00  2.261154   .408769
   8.89810   8.89810      1.00  2.259874   .409249
   8.89799   8.89799      1.00  2.261524   .409799
   8.89789   8.89789      1.00  2.259314   .407579
   8.89777   8.89777      1.00  2.259824   .405019
   8.89766   8.89766      1.00  2.262674   .406889
   8.89755   8.89755      1.00  2.261474   .406679
   8.89744   8.89744      1.00  2.256984   .406569
   8.89733   8.89733      1.00  2.257724   .405719
   8.89722   8.89722      1.00  2.262324   .407309
   8.89712   8.89712      1.00  2.259654   .406849
   8.89701   8.89701      1.00  2.260594   .410489
   8.89690   8.89690      1.00  2.258774   .406819
   8.89679   8.89679      1.00  2.259884   .407159
   8.89668   8.89668      1.00  2.258334   .407159
   8.89658   8.89658      1.00  2.261424   .408309
   8.89647   8.89647      1.00  2.259844   .408619
   8.89636   8.89636      1.00  2.261814   .410079
   8.89626   8.89626      1.00  2.259544   .408839
   8.89616   8.89616      1.00  2.256364   .409939
   8.89605   8.89605      1.00  2.259384   .414729
   8.89595   8.89595      1.00  2.243684   .411859
   8.89585   8.89585      1.00  2.260584   .414969
   8.89575   8.89575      1.00  2.260744   .411899
   8.89564   8.89564      1.00  2.261364   .410709
   8.89554   8.89554      1.00  2.259724   .410289
   8.89543   8.89543      1.00  2.258984   .408919
   8.89533   8.89533      1.00  2.260684   .410079
   8.89523   8.89523      1.00  2.262234   .407669
   8.89512   8.89512      1.00  2.260904   .409759
   8.89502   8.89502      1.00  2.257074   .407739
   8.89492   8.89492      1.00  2.257094   .409789
   8.89482   8.89482      1.00  2.257384   .408449
   8.89471   8.89471      1.00  2.258464   .408869
   8.89460   8.89460      1.00  2.260654   .409979
   8.89449   8.89449      1.00  2.243524   .406069
   8.89438   8.89438      1.00  2.256394   .409619
   8.89426   8.89426      1.00  2.258194   .409929
   8.89415   8.89415      1.00  2.256514   .408339
   8.89404   8.89404      1.00  2.256024   .406729
   8.89392   8.89392      1.00  2.257034   .407999
   8.89381   8.89381      1.00  2.257484   .409529
   8.89370   8.89370      1.00  2.262404   .408769
   8.89358   8.89358      1.00  2.259124   .409659
   8.89346   8.89346      1.00  2.255614   .410649
   8.89335   8.89335      1.00  2.257804   .408559
   8.89323   8.89323      1.00  2.258064   .408559
   8.89312   8.89312      1.00  2.258104   .410249
   8.89301   8.89301      1.00  2.253054   .409869
   8.89289   8.89289      1.00  2.252794   .413399
   8.89278   8.89278      1.00  2.259024   .414389
   8.89267   8.89267      1.00  2.257534   .415069
   8.89255   8.89255      1.00  2.252864   .410959
   8.89243   8.89243      1.00  2.254654   .410249
   8.89232   8.89232      1.00  2.256394   .412979
   8.89221   8.89221      1.00  2.255974   .412909
   8.89210   8.89210      1.00  2.257324   .409149
   8.89199   8.89199      1.00  2.255684   .410929
   8.89188   8.89188      1.00  2.256314   .413199
   8.89178   8.89178      1.00  2.253944   .413359
   8.89167   8.89167      1.00  2.254704   .412189
   8.89155   8.89155      1.00  2.254994   .410419
   8.89144   8.89144      1.00  2.241094   .409399
   8.89133   8.89133      1.00  2.253954   .413319
   8.89122   8.89122      1.00  2.256584   .410119
   8.89111   8.89111      1.00  2.257074   .409959
   8.89099   8.89099      1.00  2.253694   .408179
   8.89088   8.89088      1.00  2.255894   .410069
   8.89076   8.89076      1.00  2.256834   .410619
   8.89065   8.89065      1.00  2.256264   .408259
   8.89054   8.89054      1.00  2.256724   .410509
   8.89042   8.89042      1.00  2.251784   .407159
   8.89030   8.89030      1.00  2.252744   .408489
   8.89018   8.89018      1.00  2.256284   .408209
   8.89006   8.89006      1.00  2.255484   .407229
   8.88995   8.88995      1.00  2.254444   .408159
   8.88983   8.88983      1.00  2.238734   .404679
   8.88971   8.88971      1.00  2.250224   .404439
   8.88959   8.88959      1.00  2.253774   .405529
   8.88948   8.88948      1.00  2.255264   .408039
   8.88936   8.88936      1.00  2.256294   .408609
   8.88925   8.88925      1.00  2.254444   .406379
   8.88914   8.88914      1.00  2.252504   .407149
   8.88903   8.88903      1.00  2.254424   .406719
   8.88892   8.88892      1.00  2.253574   .407459
   8.88880   8.88880      1.00  2.255514   .407939
   8.88870   8.88870      1.00  2.254674   .407629
   8.88859   8.88859      1.00  2.255384   .408939
   8.88848   8.88848      1.00  2.254084   .408719
   8.88836   8.88836      1.00  2.252404   .407389
   8.88825   8.88825      1.00  2.254104   .406729
   8.88815   8.88815      1.00  2.239504   .408749
   8.88804   8.88804      1.00  2.254094   .408399
   8.88792   8.88792      1.00  2.257784   .410589
   8.88781   8.88781      1.00  2.254194   .409109
   8.88770   8.88770      1.00  2.254664   .408889
   8.88759   8.88759      1.00  2.255264   .409209
   8.88748   8.88748      1.00  2.253774   .412169
   8.88737   8.88737      1.00  2.255044   .409899
   8.88726   8.88726      1.00  2.257114   .408609
   8.88715   8.88715      1.00  2.252564   .408659
   8.88704   8.88704      1.00  2.254414   .409199
   8.88693   8.88693      1.00  2.254544   .408599
   8.88683   8.88683      1.00  2.253564   .408169
   8.88672   8.88672      1.00  2.254014   .407949
   8.88661   8.88661      1.00  2.240494   .403399
   8.88650   8.88650      1.00  2.255444   .406339
   8.88640   8.88640      1.00  2.254684   .407119
   8.88630   8.88630      1.00  2.254714   .407649
   8.88619   8.88619      1.00  2.255574   .406079
   8.88609   8.88609      1.00  2.253964   .406529
   8.88599   8.88599      1.00  2.255874   .407379
   8.88588   8.88588      1.00  2.254814   .407599
   8.88578   8.88578      1.00  2.253014   .405969
   8.88567   8.88567      1.00  2.250864   .406589
   8.88558   8.88558      1.00  2.251674   .405719
   8.88547   8.88547      1.00  2.252224   .403239
   8.88537   8.88537      1.00  2.253244   .404389
   8.88526   8.88526      1.00  2.252894   .403899
   8.88517   8.88517      1.00  2.242744   .402869
   8.88507   8.88507      1.00  2.252464   .403389
   8.88496   8.88496      1.00  2.254694   .403549
   8.88485   8.88485      1.00  2.254274   .403759
   8.88475   8.88475      1.00  2.251004   .401569
   8.88464   8.88464      1.00  2.254334   .403649
   8.88452   8.88452      1.00  2.251034   .401249
   8.88441   8.88441      1.00  2.254674   .402539
   8.88431   8.88431      1.00  2.253604   .400879
   8.88420   8.88420      1.00  2.249924   .402349
   8.88408   8.88408      1.00  2.252814   .401979
   8.88396   8.88396      1.00  2.250704   .402329
   8.88386   8.88386      1.00  2.252644   .404189
   8.88375   8.88375      1.00  2.244764   .399859
   8.88363   8.88363      1.00  2.250064   .401629
   8.88351   8.88351      1.00  2.252264   .400059
   8.88340   8.88340      1.00  2.253964   .402269
   8.88328   8.88328      1.00  2.250974   .400239
   8.88316   8.88316      1.00  2.252044   .400489
   8.88305   8.88305      1.00  2.252494   .400959
   8.88294   8.88294      1.00  2.253534   .401299
   8.88283   8.88283      1.00  2.253754   .401299
   8.88271   8.88271      1.00  2.254564   .401219
   8.88260   8.88260      1.00  2.250794   .397749
   8.88249   8.88249      1.00  2.251114   .396669
   8.88238   8.88238      1.00  2.250714   .397519
   8.88226   8.88226      1.00  2.250304   .398249
   8.88215   8.88215      1.00  2.247894   .398899
   8.88205   8.88205      1.00  2.247174   .399669
   8.88194   8.88194      1.00  2.251384   .399889
   8.88183   8.88183      1.00  2.253914   .400279
   8.88172   8.88172      1.00  2.250824   .398439
   8.88162   8.88162      1.00  2.250624   .400369
   8.88151   8.88151      1.00  2.250254   .399939
   8.88139   8.88139      1.00  2.251564   .399539
   8.88128   8.88128      1.00  2.252754   .399459
   8.88117   8.88117      1.00  2.248794   .397259
   8.88106   8.88106      1.00  2.249474   .398339
   8.88094   8.88094      1.00  2.252294   .396059
   8.88083   8.88083      1.00  2.253094   .397639
   8.88072   8.88072      1.00  2.252374   .397009
   8.88060   8.88060      1.00  2.250394   .394429
   8.88048   8.88048      1.00  2.233954   .391969
   8.88037   8.88037      1.00  2.252094   .397329
   8.88025   8.88025      1.00  2.250274   .395159
   8.88013   8.88013      1.00  2.252904   .396249
   8.88001   8.88001      1.00  2.251474   .398519
   8.87989   8.87989      1.00  2.250944   .394579
   8.87978   8.87978      1.00  2.252304   .397069
   8.87967   8.87967      1.00  2.251074   .395819
   8.87955   8.87955      1.00  2.251644   .392439
   8.87943   8.87943      1.00  2.248394   .394249
   8.87932   8.87932      1.00  2.246694   .394699
   8.87921   8.87921      1.00  2.250884   .393579
   8.87909   8.87909      1.00  2.249714   .393969
   8.87898   8.87898      1.00  2.241254   .396099
   8.87887   8.87887      1.00  2.246244   .397619
   8.87876   8.87876      1.00  2.249204   .398399
   8.87864   8.87864      1.00  2.251594   .400979
   8.87853   8.87853      1.00  2.251544   .400529
   8.87843   8.87843      1.00  2.249174   .400579
   8.87832   8.87832      1.00  2.251814   .398009
   8.87821   8.87821      1.00  2.251624   .398649
   8.87809   8.87809      1.00  2.249564   .397489
   8.87799   8.87799      1.00  2.248774   .397939
   8.87788   8.87788      1.00  2.248894   .397749
   8.87776   8.87776      1.00  2.250434   .397289
   8.87765   8.87765      1.00  2.248934   .396769
   8.87755   8.87755      1.00  2.248454   .396409
   8.87744   8.87744      1.00  2.235404   .393579
   8.87733   8.87733      1.00  2.246974   .396429
   8.87722   8.87722      1.00  2.250394   .397519
   8.87711   8.87711      1.00  2.247024   .397449
   8.87700   8.87700      1.00  2.249904   .397859
   8.87689   8.87689      1.00  2.248984   .397479
   8.87678   8.87678      1.00  2.250514   .397319
   8.87668   8.87668      1.00  2.248484   .398229
   8.87657   8.87657      1.00  2.247344   .397539
   8.87646   8.87646      1.00  2.250414   .398709
   8.87635   8.87635      1.00  2.247324   .399969
   8.87625   8.87625      1.00  2.247424   .398719
   8.87615   8.87615      1.00  2.245884   .400719
   8.87604   8.87604      1.00  2.229924   .397419
   8.87594   8.87594      1.00  2.247884   .401449
   8.87584   8.87584      1.00  2.250424   .401799
   8.87573   8.87573      1.00  2.246614   .401829
   8.87563   8.87563      1.00  2.251404   .403149
   8.87553   8.87553      1.00  2.248804   .404799
   8.87543   8.87543      1.00  2.248724   .403659
   8.87533   8.87533      1.00  2.244454   .403899
   8.87522   8.87522      1.00  2.243984   .403359
   8.87512   8.87512      1.00  2.243304   .405649
   8.87501   8.87501      1.00  2.247044   .405999
   8.87491   8.87491      1.00  2.246214   .401929
   8.87479   8.87479      1.00  2.248004   .407469
   8.87469   8.87469      1.00  2.235824   .407329
   8.87459   8.87459      1.00  2.245944   .406929
   8.87448   8.87448      1.00  2.248524   .408229
   8.87436   8.87436      1.00  2.246394   .407049
   8.87425   8.87425      1.00  2.246694   .408199
   8.87414   8.87414      1.00  2.247294   .405059
   8.87403   8.87403      1.00  2.246554   .405409
   8.87391   8.87391      1.00  2.246234   .404589
   8.87380   8.87380      1.00  2.245824   .406819
   8.87369   8.87369      1.00  2.241444   .405979
   8.87356   8.87356      1.00  2.246624   .405849
   8.87344   8.87344      1.00  2.244234   .405529
   8.87333   8.87333      1.00  2.245624   .406269
   8.87322   8.87322      1.00  2.233654   .405009
   8.87311   8.87311      1.00  2.245324   .407269
   8.87298   8.87298      1.00  2.245184   .408249
   8.87287   8.87287      1.00  2.243754   .407779
   8.87276   8.87276      1.00  2.244064   .409019
   8.87264   8.87264      1.00  2.244064   .408039
   8.87252   8.87252      1.00  2.246704   .409169
   8.87241   8.87241      1.00  2.245724   .411339
   8.87231   8.87231      1.00  2.244384   .411019
   8.87219   8.87219      1.00  2.245174   .411439
   8.87207   8.87207      1.00  2.242474   .412179
   8.87197   8.87197      1.00  2.245374   .412389
   8.87187   8.87187      1.00  2.244084   .413199
   8.87175   8.87175      1.00  2.244624   .412299
   8.87164   8.87164      1.00  2.227804   .410779
   8.87153   8.87153      1.00  2.240824   .416209
   8.87142   8.87142      1.00  2.241264   .414049
   8.87131   8.87131      1.00  2.242584   .415799
   8.87119   8.87119      1.00  2.244364   .416059
   8.87108   8.87108      1.00  2.242494   .417119
   8.87098   8.87098      1.00  2.243074   .417849
   8.87086   8.87086      1.00  2.243964   .416469
   8.87074   8.87074      1.00  2.243994   .414919
   8.87063   8.87063      1.00  2.242474   .413829
   8.87051   8.87051      1.00  2.244264   .414699
   8.87039   8.87039      1.00  2.244724   .413339
   8.87027   8.87027      1.00  2.243944   .415139
   8.87016   8.87016      1.00  2.242484   .414779
   8.87004   8.87004      1.00  2.229404   .413219
   8.86992   8.86992      1.00  2.241934   .415049
   8.86979   8.86979      1.00  2.244214   .414219
   8.86968   8.86968      1.00  2.245904   .415189
   8.86957   8.86957      1.00  2.244884   .417749
   8.86945   8.86945      1.00  2.244654   .420979
   8.86933   8.86933      1.00  2.242304   .417949
   8.86922   8.86922      1.00  2.240654   .418909
   8.86911   8.86911      1.00  2.242714   .422339
   8.86900   8.86900      1.00  2.243424   .424089
   8.86888   8.86888      1.00  2.239044   .422959
   8.86877   8.86877      1.00  2.244404   .422949
   8.86867   8.86867      1.00  2.241314   .422639
   8.86856   8.86856      1.00  2.241964   .422459
   8.86845   8.86845      1.00  2.244894   .424799
   8.86834   8.86834      1.00  2.231964   .423369
   8.86823   8.86823      1.00  2.244554   .422669
   8.86812   8.86812      1.00  2.242204   .424229
   8.86801   8.86801      1.00  2.246604   .425979
   8.86790   8.86790      1.00  2.244414   .423939
   8.86779   8.86779      1.00  2.245104   .422779
   8.86768   8.86768      1.00  2.245844   .424859
   8.86756   8.86756      1.00  2.241874   .423959
   8.86745   8.86745      1.00  2.243404   .424599
   8.86734   8.86734      1.00  2.245804   .423989
   8.86724   8.86724      1.00  2.242064   .424699
   8.86712   8.86712      1.00  2.243914   .424249
   8.86702   8.86702      1.00  2.240294   .423369
   8.86691   8.86691      1.00  2.228504   .423559
   8.86680   8.86680      1.00  2.242734   .423529
   8.86668   8.86668      1.00  2.243484   .427249
   8.86658   8.86658      1.00  2.243084   .427249
   8.86648   8.86648      1.00  2.244524   .426419
   8.86637   8.86637      1.00  2.244964   .428209
   8.86626   8.86626      1.00  2.243624   .427929
   8.86616   8.86616      1.00  2.244494   .429049
   8.86606   8.86606      1.00  2.243594   .429619
   8.86596   8.86596      1.00  2.243894   .429399
   8.86585   8.86585      1.00  2.243674   .428109
   8.86575   8.86575      1.00  2.242654   .427719
   8.86565   8.86565      1.00  2.242744   .429229
   8.86554   8.86554      1.00  2.241264   .428939
   8.86544   8.86544      1.00  2.227794   .426859
   8.86534   8.86534      1.00  2.240504   .429469
   8.86524   8.86524      1.00  2.242934   .430739
   8.86513   8.86513      1.00  2.242894   .429269
   8.86502   8.86502      1.00  2.243434   .430919
   8.86491   8.86491      1.00  2.244094   .430699
   8.86482   8.86482      1.00  2.242074   .429049
   8.86471   8.86471      1.00  2.241784   .430149
   8.86460   8.86460      1.00  2.237874   .430259
   8.86449   8.86449      1.00  2.240904   .430029
   8.86438   8.86438      1.00  2.239404   .431029
   8.86427   8.86427      1.00  2.242014   .428789
   8.86415   8.86415      1.00  2.241984   .431559
   8.86405   8.86405      1.00  2.226864   .430869
   8.86394   8.86394      1.00  2.242464   .433929
   8.86382   8.86382      1.00  2.242994   .433659
   8.86370   8.86370      1.00  2.241014   .433589
   8.86359   8.86359      1.00  2.240914   .435489
   8.86347   8.86347      1.00  2.239274   .433619
   8.86335   8.86335      1.00  2.239964   .432239
   8.86323   8.86323      1.00  2.241214   .432359
   8.86312   8.86312      1.00  2.241654   .433889
   8.86301   8.86301      1.00  2.237384   .434419
   8.86289   8.86289      1.00  2.241954   .438629
   8.86277   8.86277      1.00  2.240634   .438469
   8.86266   8.86266      1.00  2.240324   .435969
   8.86254   8.86254      1.00  2.240854   .437339
   8.86243   8.86243      1.00  2.224934   .433189
   8.86232   8.86232      1.00  2.238314   .435079
   8.86221   8.86221      1.00  2.237574   .432119
   8.86210   8.86210      1.00  2.241094   .436129
   8.86199   8.86199      1.00  2.238084   .434139
   8.86187   8.86187      1.00  2.242704   .433989
   8.86177   8.86177      1.00  2.240064   .433169
   8.86166   8.86166      1.00  2.239384   .432999
   8.86155   8.86155      1.00  2.241554   .436729
   8.86143   8.86143      1.00  2.239984   .434309
   8.86132   8.86132      1.00  2.239364   .435569
   8.86121   8.86121      1.00  2.235574   .434129
   8.86110   8.86110      1.00  2.239004   .434279
   8.86098   8.86098      1.00  2.239504   .434689
   8.86087   8.86087      1.00  2.230244   .433099
   8.86076   8.86076      1.00  2.235174   .435109
   8.86064   8.86064      1.00  2.237264   .436369
   8.86052   8.86052      1.00  2.237814   .435039
   8.86041   8.86041      1.00  2.238254   .435129
   8.86029   8.86029      1.00  2.238994   .435699
   8.86017   8.86017      1.00  2.235514   .433949
   8.86005   8.86005      1.00  2.238654   .437229
   8.85993   8.85993      1.00  2.239284   .436879
   8.85982   8.85982      1.00  2.237874   .435719
   8.85970   8.85970      1.00  2.236254   .435969
   8.85959   8.85959      1.00  2.235704   .435999
   8.85947   8.85947      1.00  2.236914   .437799
   8.85936   8.85936      1.00  2.239304   .437129
   8.85924   8.85924      1.00  2.222254   .434359
   8.85913   8.85913      1.00  2.238584   .439929
   8.85901   8.85901      1.00  2.239014   .441309
   8.85891   8.85891      1.00  2.234884   .440919
   8.85880   8.85880      1.00  2.237814   .440219
   8.85869   8.85869      1.00  2.232544   .438639
   8.85858   8.85858      1.00  2.235844   .438689
   8.85847   8.85847      1.00  2.239224   .439129
   8.85836   8.85836      1.00  2.232644   .438499
   8.85825   8.85825      1.00  2.235444   .442069
   8.85814   8.85814      1.00  2.234554   .439929
   8.85803   8.85803      1.00  2.236054   .439919
   8.85792   8.85792      1.00  2.236574   .442979
   8.85780   8.85780      1.00  2.221824   .438809
   8.85769   8.85769      1.00  2.233944   .442899
   8.85758   8.85758      1.00  2.236204   .442749
   8.85748   8.85748      1.00  2.235554   .443689
   8.85736   8.85736      1.00  2.234334   .442379
   8.85725   8.85725      1.00  2.233994   .444819
   8.85715   8.85715      1.00  2.234034   .445059
   8.85704   8.85704      1.00  2.233104   .445239
   8.85692   8.85692      1.00  2.230164   .442869
   8.85682   8.85682      1.00  2.233544   .440999
   8.85671   8.85671      1.00  2.231564   .441259
   8.85660   8.85660      1.00  2.234514   .445109
   8.85649   8.85649      1.00  2.233174   .447359
   8.85639   8.85639      1.00  2.230444   .444989
   8.85629   8.85629      1.00  2.218014   .438889
   8.85618   8.85618      1.00  2.228654   .436579
   8.85608   8.85608      1.00  2.230334   .437749
   8.85598   8.85598      1.00  2.231384   .435309
   8.85588   8.85588      1.00  2.233224   .435999
   8.85577   8.85577      1.00  2.234094   .435089
   8.85567   8.85567      1.00  2.233314   .436679
   8.85556   8.85556      1.00  2.233474   .439129
   8.85546   8.85546      1.00  2.232274   .435149
   8.85536   8.85536      1.00  2.231814   .437559
   8.85526   8.85526      1.00  2.230144   .438589
   8.85515   8.85515      1.00  2.228544   .440569
   8.85506   8.85506      1.00  2.227754   .437959
   8.85495   8.85495      1.00  2.230534   .440069
   8.85485   8.85485      1.00  2.230564   .437949
   8.85474   8.85474      1.00  2.215554   .434969
   8.85463   8.85463      1.00  2.231084   .440119
   8.85452   8.85452      1.00  2.230514   .441289
   8.85440   8.85440      1.00  2.228034   .439579
   8.85430   8.85430      1.00  2.229064   .437709
   8.85419   8.85419      1.00  2.227864   .435469
   8.85408   8.85408      1.00  2.228564   .440069
   8.85396   8.85396      1.00  2.225734   .439359
   8.85385   8.85385      1.00  2.225444   .440169
   8.85373   8.85373      1.00  2.226474   .435789
   8.85362   8.85362      1.00  2.226754   .435779
   8.85350   8.85350      1.00  2.226864   .434779
   8.85338   8.85338      1.00  2.228394   .437329
   8.85327   8.85327      1.00  2.227784   .432049
   8.85316   8.85316      1.00  2.217704   .434909
   8.85303   8.85303      1.00  2.227034   .437439
   8.85292   8.85292      1.00  2.226894   .434779
   8.85281   8.85281      1.00  2.225954   .435489
   8.85270   8.85270      1.00  2.225604   .435339
   8.85258   8.85258      1.00  2.223174   .437319
   8.85247   8.85247      1.00  2.223554   .434989
   8.85236   8.85236      1.00  2.224534   .435989
   8.85224   8.85224      1.00  2.222444   .436909
   8.85213   8.85213      1.00  2.224384   .435019
   8.85202   8.85202      1.00  2.229144   .437319
   8.85191   8.85191      1.00  2.223504   .436749
   8.85180   8.85180      1.00  2.219884   .435949
   8.85169   8.85169      1.00  2.210544   .431799
   8.85158   8.85158      1.00  2.223874   .436469
   8.85147   8.85147      1.00  2.224624   .437389
   8.85136   8.85136      1.00  2.225894   .438539
   8.85124   8.85124      1.00  2.225134   .436269
   8.85113   8.85113      1.00  2.223364   .439119
   8.85102   8.85102      1.00  2.227854   .437069
   8.85091   8.85091      1.00  2.221884   .437699
   8.85079   8.85079      1.00  2.224454   .436669
   8.85067   8.85067      1.00  2.222764   .436839
   8.85056   8.85056      1.00  2.223934   .437619
   8.85044   8.85044      1.00  2.221504   .435939
   8.85032   8.85032      1.00  2.222244   .435169
   8.85020   8.85020      1.00  2.208184   .431809
   8.85008   8.85008      1.00  2.219804   .432079
   8.84996   8.84996      1.00  2.222524   .432129
   8.84985   8.84985      1.00  2.221884   .435079
   8.84973   8.84973      1.00  2.223604   .435459
   8.84962   8.84962      1.00  2.224234   .436479
   8.84950   8.84950      1.00  2.224794   .434739
   8.84938   8.84938      1.00  2.221874   .435319
   8.84927   8.84927      1.00  2.222364   .433649
   8.84916   8.84916      1.00  2.218234   .433919
   8.84905   8.84905      1.00  2.222534   .434539
   8.84893   8.84893      1.00  2.220144   .431949
   8.84881   8.84881      1.00  2.222754   .434789
   8.84871   8.84871      1.00  2.220204   .434519
   8.84861   8.84861      1.00  2.217474   .432429
   8.84849   8.84849      1.00  2.223594   .435219
   8.84838   8.84838      1.00  2.222154   .433349
   8.84827   8.84827      1.00  2.224504   .433119
   8.84816   8.84816      1.00  2.218554   .434049
   8.84805   8.84805      1.00  2.221494   .432769
   8.84794   8.84794      1.00  2.219304   .434019
   8.84783   8.84783      1.00  2.218984   .432739
   8.84772   8.84772      1.00  2.220304   .433599
   8.84760   8.84760      1.00  2.220434   .432089
   8.84749   8.84749      1.00  2.223774   .432519
   8.84738   8.84738      1.00  2.223234   .434549
   8.84727   8.84727      1.00  2.225664   .436469
   8.84716   8.84716      1.00  2.221584   .434729
   8.84705   8.84705      1.00  2.207444   .432719
   8.84695   8.84695      1.00  2.220904   .434189
   8.84683   8.84683      1.00  2.217614   .436819
   8.84672   8.84672      1.00  2.219254   .436179
   8.84662   8.84662      1.00  2.222264   .435739
   8.84652   8.84652      1.00  2.222004   .437879
   8.84641   8.84641      1.00  2.221564   .437459
   8.84630   8.84630      1.00  2.224264   .437369
   8.84620   8.84620      1.00  2.220494   .432159
   8.84610   8.84610      1.00  2.220844   .434779
   8.84599   8.84599      1.00  2.222384   .433339
   8.84589   8.84589      1.00  2.219874   .432849
   8.84578   8.84578      1.00  2.221354   .433229
   8.84568   8.84568      1.00  2.215374   .433349
   8.84558   8.84558      1.00  2.215314   .433649
   8.84547   8.84547      1.00  2.223324   .434439
   8.84537   8.84537      1.00  2.223494   .433179
   8.84527   8.84527      1.00  2.221984   .435179
   8.84517   8.84517      1.00  2.223944   .437259
   8.84506   8.84506      1.00  2.222254   .434849
   8.84495   8.84495      1.00  2.223264   .435879
   8.84485   8.84485      1.00  2.222334   .434939
   8.84474   8.84474      1.00  2.220564   .434009
   8.84463   8.84463      1.00  2.222124   .434139
   8.84453   8.84453      1.00  2.220234   .434869
   8.84442   8.84442      1.00  2.217424   .433869
   8.84430   8.84430      1.00  2.220534   .435679
   8.84419   8.84419      1.00  2.223404   .435709
   8.84408   8.84408      1.00  2.219564   .435929
   8.84397   8.84397      1.00  2.213484   .435289
   8.84386   8.84386      1.00  2.221324   .437479
   8.84374   8.84374      1.00  2.222534   .436469
   8.84362   8.84362      1.00  2.218914   .434149
   8.84351   8.84351      1.00  2.223624   .435449
   8.84339   8.84339      1.00  2.221394   .437629
   8.84327   8.84327      1.00  2.221994   .438289
   8.84315   8.84315      1.00  2.219554   .438939
   8.84305   8.84305      1.00  2.221464   .440459
   8.84293   8.84293      1.00  2.221424   .440059
   8.84281   8.84281      1.00  2.221414   .439669
   8.84269   8.84269      1.00  2.226524   .441869
   8.84258   8.84258      1.00  2.222624   .439539
   8.84247   8.84247      1.00  2.206184   .434699
   8.84235   8.84235      1.00  2.217054   .437389
   8.84224   8.84224      1.00  2.218024   .438649
   8.84214   8.84214      1.00  2.218474   .440069
   8.84203   8.84203      1.00  2.223844   .439999
   8.84191   8.84191      1.00  2.220494   .439449
   8.84180   8.84180      1.00  2.221144   .441289
   8.84170   8.84170      1.00  2.221094   .439139
   8.84159   8.84159      1.00  2.218134   .439349
   8.84147   8.84147      1.00  2.223064   .440249
   8.84136   8.84136      1.00  2.220734   .439599
   8.84125   8.84125      1.00  2.220074   .441509
   8.84113   8.84113      1.00  2.217624   .440619
   8.84102   8.84102      1.00  2.208574   .436779
   8.84091   8.84091      1.00  2.218374   .438979
   8.84079   8.84079      1.00  2.222364   .440219
   8.84067   8.84067      1.00  2.223054   .441099
   8.84056   8.84056      1.00  2.221024   .441349
   8.84044   8.84044      1.00  2.221324   .442779
   8.84033   8.84033      1.00  2.221644   .441859
   8.84021   8.84021      1.00  2.222014   .443329
   8.84008   8.84008      1.00  2.220574   .445219
   8.83997   8.83997      1.00  2.219384   .445319
   8.83985   8.83985      1.00  2.217184   .447959
   8.83974   8.83974      1.00  2.217924   .447859
   8.83963   8.83963      1.00  2.218304   .447309
   8.83951   8.83951      1.00  2.219434   .448719
   8.83939   8.83939      1.00  2.206434   .446319
   8.83928   8.83928      1.00  2.220474   .447239
   8.83916   8.83916      1.00  2.222374   .444999
   8.83904   8.83904      1.00  2.223204   .448239
   8.83894   8.83894      1.00  2.222284   .448939
   8.83882   8.83882      1.00  2.220404   .453149
   8.83871   8.83871      1.00  2.220254   .452559
   8.83859   8.83859      1.00  2.219684   .452579
   8.83849   8.83849      1.00  2.220764   .452779
   8.83838   8.83838      1.00  2.218034   .453039
   8.83827   8.83827      1.00  2.219634   .450759
   8.83817   8.83817      1.00  2.221514   .448099
   8.83806   8.83806      1.00  2.224014   .446599
   8.83794   8.83794      1.00  2.217214   .444809
   8.83783   8.83783      1.00  2.214034   .446819
   8.83772   8.83772      1.00  2.221764   .447649
   8.83761   8.83761      1.00  2.220784   .447259
   8.83750   8.83750      1.00  2.220524   .449019
   8.83739   8.83739      1.00  2.220734   .448579
   8.83728   8.83728      1.00  2.218564   .452279
   8.83717   8.83717      1.00  2.219664   .451929
   8.83706   8.83706      1.00  2.220394   .453479
   8.83695   8.83695      1.00  2.221494   .452329
   8.83685   8.83685      1.00  2.220834   .453559
   8.83674   8.83674      1.00  2.223974   .452319
   8.83663   8.83663      1.00  2.220294   .451339
   8.83652   8.83652      1.00  2.221724   .452149
   8.83641   8.83641      1.00  2.216504   .453789
   8.83631   8.83631      1.00  2.212334   .450789
   8.83621   8.83621      1.00  2.221184   .456589
   8.83610   8.83610      1.00  2.218364   .455469
   8.83600   8.83600      1.00  2.223654   .458949
   8.83590   8.83590      1.00  2.220794   .457989
   8.83579   8.83579      1.00  2.218444   .459779
   8.83568   8.83568      1.00  2.221954   .459479
   8.83559   8.83559      1.00  2.222434   .459359
   8.83549   8.83549      1.00  2.220084   .456779
   8.83538   8.83538      1.00  2.217514   .456189
   8.83528   8.83528      1.00  2.217294   .456909
   8.83518   8.83518      1.00  2.217734   .455049
   8.83508   8.83508      1.00  2.216874   .457379
   8.83497   8.83497      1.00  2.215644   .455049
   8.83486   8.83486      1.00  2.213664   .455659
   8.83475   8.83475      1.00  2.220654   .457989
   8.83465   8.83465      1.00  2.222084   .456839
   8.83453   8.83453      1.00  2.219064   .457459
   8.83441   8.83441      1.00  2.219624   .459319
   8.83431   8.83431      1.00  2.218324   .460379
   8.83420   8.83420      1.00  2.216204   .455459
   8.83409   8.83409      1.00  2.217384   .457019
   8.83398   8.83398      1.00  2.218134   .455989
   8.83386   8.83386      1.00  2.214764   .456779
   8.83374   8.83374      1.00  2.217714   .458529
   8.83363   8.83363      1.00  2.220694   .457349
   8.83351   8.83351      1.00  2.217204   .458819
   8.83340   8.83340      1.00  2.205624   .455659
   8.83329   8.83329      1.00  2.215934   .458719
   8.83317   8.83317      1.00  2.216354   .458369
   8.83305   8.83305      1.00  2.216834   .458949
   8.83294   8.83294      1.00  2.217654   .461359
   8.83283   8.83283      1.00  2.219984   .461219
   8.83271   8.83271      1.00  2.217434   .459869
   8.83259   8.83259      1.00  2.215674   .459239
   8.83247   8.83247      1.00  2.217464   .460429
   8.83236   8.83236      1.00  2.213314   .460649
   8.83226   8.83226      1.00  2.218074   .460039
   8.83214   8.83214      1.00  2.217954   .460509
   8.83204   8.83204      1.00  2.218474   .461149
   8.83193   8.83193      1.00  2.215014   .461409
   8.83182   8.83182      1.00  2.214494   .459549
   8.83171   8.83171      1.00  2.198794   .458679
   8.83160   8.83160      1.00  2.209844   .462099
   8.83149   8.83149      1.00  2.216164   .463369
   8.83138   8.83138      1.00  2.214744   .463629
   8.83126   8.83126      1.00  2.213624   .463189
   8.83115   8.83115      1.00  2.216714   .464649
   8.83104   8.83104      1.00  2.217954   .463919
   8.83093   8.83093      1.00  2.216904   .464739
   8.83081   8.83081      1.00  2.215324   .464679
   8.83069   8.83069      1.00  2.212254   .463809
   8.83059   8.83059      1.00  2.212874   .464409
   8.83047   8.83047      1.00  2.211504   .462779
   8.83034   8.83034      1.00  2.213864   .462739
   8.83022   8.83022      1.00  2.212354   .465199
   8.83011   8.83011      1.00  2.196294   .462089
   8.83000   8.83000      1.00  2.211764   .465439
   8.82987   8.82987      1.00  2.214074   .464459
   8.82975   8.82975      1.00  2.216294   .463219
   8.82964   8.82964      1.00  2.215214   .464419
   8.82952   8.82952      1.00  2.211434   .463369
   8.82940   8.82940      1.00  2.210574   .462549
   8.82929   8.82929      1.00  2.208454   .463939
   8.82918   8.82918      1.00  2.206314   .463789
   8.82907   8.82907      1.00  2.209284   .465139
   8.82896   8.82896      1.00  2.210414   .466929
   8.82885   8.82885      1.00  2.210414   .466549
   8.82874   8.82874      1.00  2.212004   .466819
   8.82863   8.82863      1.00  2.199794   .465919
   8.82852   8.82852      1.00  2.212204   .468219
   8.82841   8.82841      1.00  2.210624   .465419
   8.82829   8.82829      1.00  2.215094   .467949
   8.82818   8.82818      1.00  2.211484   .466569
   8.82807   8.82807      1.00  2.211714   .466539
   8.82796   8.82796      1.00  2.209524   .466069
   8.82785   8.82785      1.00  2.210734   .466679
   8.82774   8.82774      1.00  2.207484   .467049
   8.82763   8.82763      1.00  2.211274   .467719
   8.82753   8.82753      1.00  2.210834   .466639
   8.82742   8.82742      1.00  2.211084   .467549
   8.82731   8.82731      1.00  2.212714   .468019
   8.82719   8.82719      1.00  2.197724   .464869
   8.82708   8.82708      1.00  2.206004   .466949
   8.82698   8.82698      1.00  2.207194   .467259
   8.82687   8.82687      1.00  2.205744   .468579
   8.82676   8.82676      1.00  2.205294   .467949
   8.82665   8.82665      1.00  2.209574   .467949
   8.82655   8.82655      1.00  2.208504   .468659
   8.82644   8.82644      1.00  2.211214   .469979
   8.82634   8.82634      1.00  2.214054   .469389
   8.82623   8.82623      1.00  2.209444   .469909
   8.82613   8.82613      1.00  2.209644   .469409
   8.82603   8.82603      1.00  2.204544   .468339
   8.82592   8.82592      1.00  2.205244   .471459
   8.82582   8.82582      1.00  2.206234   .470869
   8.82572   8.82572      1.00  2.189334   .467189
   8.82561   8.82561      1.00  2.204204   .466809
   8.82551   8.82551      1.00  2.207354   .469429
   8.82540   8.82540      1.00  2.207644   .467769
   8.82531   8.82531      1.00  2.208644   .470279
   8.82520   8.82520      1.00  2.205634   .465949
   8.82510   8.82510      1.00  2.207754   .467069
   8.82499   8.82499      1.00  2.207194   .467409
   8.82489   8.82489      1.00  2.203934   .467279
   8.82478   8.82478      1.00  2.200184   .468529
   8.82467   8.82467      1.00  2.201974   .467999
   8.82456   8.82456      1.00  2.205354   .467959
   8.82445   8.82445      1.00  2.202184   .468319
   8.82434   8.82434      1.00  2.206544   .466709
   8.82423   8.82423      1.00  2.191784   .466019
   8.82412   8.82412      1.00  2.207714   .470219
   8.82401   8.82401      1.00  2.206804   .471359
   8.82390   8.82390      1.00  2.206324   .471459
   8.82378   8.82378      1.00  2.204674   .469649
   8.82366   8.82366      1.00  2.205584   .469309
   8.82355   8.82355      1.00  2.202564   .468169
   8.82343   8.82343      1.00  2.201174   .467999
   8.82331   8.82331      1.00  2.201064   .469909
   8.82319   8.82319      1.00  2.205074   .471479
   8.82309   8.82309      1.00  2.203864   .469949
   8.82297   8.82297      1.00  2.203234   .468679
   8.82285   8.82285      1.00  2.205454   .469729
   8.82274   8.82274      1.00  2.204424   .468989
   8.82262   8.82262      1.00  2.186894   .463499
   8.82251   8.82251      1.00  2.202914   .467319
   8.82239   8.82239      1.00  2.203434   .467779
   8.82228   8.82228      1.00  2.197804   .464669
   8.82217   8.82217      1.00  2.200444   .467489
   8.82206   8.82206      1.00  2.201204   .466659
   8.82195   8.82195      1.00  2.199944   .464389
   8.82184   8.82184      1.00  2.203454   .465659
   8.82174   8.82174      1.00  2.206594   .466959
   8.82162   8.82162      1.00  2.205134   .465949
   8.82151   8.82151      1.00  2.197684   .462759
   8.82140   8.82140      1.00  2.200234   .465849
   8.82129   8.82129      1.00  2.197864   .463049
   8.82117   8.82117      1.00  2.196314   .466309
   8.82105   8.82105      1.00  2.198424   .464749
   8.82094   8.82094      1.00  2.178034   .461309
   8.82083   8.82083      1.00  2.199484   .465639
   8.82072   8.82072      1.00  2.199664   .466749
   8.82060   8.82060      1.00  2.202024   .465449
   8.82048   8.82048      1.00  2.200884   .463819
   8.82036   8.82036      1.00  2.197724   .464939
   8.82024   8.82024      1.00  2.200964   .465419
   8.82012   8.82012      1.00  2.197524   .467119
   8.82000   8.82000      1.00  2.196324   .464519
   8.81989   8.81989      1.00  2.194624   .464849
   8.81977   8.81977      1.00  2.194624   .465689
   8.81966   8.81966      1.00  2.194644   .465679
   8.81954   8.81954      1.00  2.195144   .466089
   8.81943   8.81943      1.00  2.180684   .460179
   8.81931   8.81931      1.00  2.198574   .464749
   8.81920   8.81920      1.00  2.201014   .466259
   8.81908   8.81908      1.00  2.198304   .466179
   8.81897   8.81897      1.00  2.197394   .465509
   8.81886   8.81886      1.00  2.194564   .468179
   8.81875   8.81875      1.00  2.192234   .466729
   8.81864   8.81864      1.00  2.192394   .466329
   8.81853   8.81853      1.00  2.194034   .467619
   8.81842   8.81842      1.00  2.193844   .466339
   8.81830   8.81830      1.00  2.194384   .466119
   8.81819   8.81819      1.00  2.198874   .466499
   8.81809   8.81809      1.00  2.195764   .465869
   8.81797   8.81797      1.00  2.182744   .461239
   8.81786   8.81786      1.00  2.195944   .461959
   8.81775   8.81775      1.00  2.195714   .462429
   8.81764   8.81764      1.00  2.194344   .464179
   8.81753   8.81753      1.00  2.191014   .461299
   8.81742   8.81742      1.00  2.188164   .460289
   8.81735   8.81735      1.00  2.191704   .462869
