# Supplementary material for: Direct Observation of Palladium Leaching from Pd/C by a Simple Method: X-ray Absorption Spectroscopy of Heterogeneous Mixtures
Source: ACS Omega. 2023 Jun 7;8(24):21787–92. doi: 10.1021/acsomega.3c01343 (PMC10286095; doi:10.1021/acsomega.3c01343)
Supplement: Supplementary file 2 — ao3c01343_si_002.zip [file ao3c01343_si_002.zip › Figure 9/HCl_Intermittent01N_14.qd]

  9809     KEK-PF   NW10A
 K_AirOx_40C_01N 20.12.12 2:44: - 20.12.12 2:44: Serial#KEKPF-NW10A_047704
 15_RK_AirOx_40C_01N                                                             
 Ring :   6.5 GeV    49.9 mA -   49.9 mA
 Mono :   Si(311)       D=  1.63747 A    Initial angle=  9.00033 deg
 NW10A     Transmission( 2)   Repetition= 14     Points= 1654
 Param file : QXAFS(SYNC)     angle axis (*)     Block =    1

 Block      Init-Ang  Final-Ang     Step/deg     Time/s       Num
     1        9.00033   8.81735          ***       1.00      1654
 Ortec(-1)     NDCH = 3
  Angle(c)  Angle(o)    time/s         2         3
      Mode         0         0         1         2
    Offset         0         0    .00492    .00311
   9.00033   9.00033      1.00  2.308044  2.598959
   9.00024   9.00024      1.00  2.307394  2.596169
   9.00013   9.00013      1.00  2.305734  2.593979
   9.00002   9.00002      1.00  2.307374  2.596399
   8.99990   8.99990      1.00  2.308564  2.600389
   8.99978   8.99978      1.00  2.309394  2.603209
   8.99967   8.99967      1.00  2.308074  2.602969
   8.99956   8.99956      1.00  2.305494  2.600899
   8.99944   8.99944      1.00  2.303584  2.601489
   8.99934   8.99934      1.00  2.306834  2.623819
   8.99923   8.99923      1.00  2.306634  2.597069
   8.99912   8.99912      1.00  2.306084  2.597199
   8.99900   8.99900      1.00  2.299204  2.588349
   8.99889   8.99889      1.00  2.289214  2.575749
   8.99880   8.99880      1.00  2.299084  2.589359
   8.99869   8.99869      1.00  2.303784  2.595729
   8.99857   8.99857      1.00  2.303914  2.597019
   8.99846   8.99846      1.00  2.303114  2.593989
   8.99835   8.99835      1.00  2.305924  2.595449
   8.99824   8.99824      1.00  2.301574  2.590959
   8.99813   8.99813      1.00  2.296914  2.586489
   8.99802   8.99802      1.00  2.298314  2.512139
   8.99792   8.99792      1.00  2.297284  2.586759
   8.99782   8.99782      1.00  2.298734  2.589429
   8.99770   8.99770      1.00  2.296764  2.589839
   8.99759   8.99759      1.00  2.296954  2.590749
   8.99749   8.99749      1.00  2.287294  2.581399
   8.99738   8.99738      1.00  2.299204  2.593599
   8.99726   8.99726      1.00  2.302364  2.599289
   8.99716   8.99716      1.00  2.295784  2.594439
   8.99705   8.99705      1.00  2.298254  2.594989
   8.99694   8.99694      1.00  2.295264  2.590439
   8.99683   8.99683      1.00  2.297024  2.593059
   8.99673   8.99673      1.00  2.296364  2.590929
   8.99663   8.99663      1.00  2.295144  2.589479
   8.99652   8.99652      1.00  2.291644  2.586599
   8.99641   8.99641      1.00  2.292984  2.586439
   8.99631   8.99631      1.00  2.295674  2.591279
   8.99621   8.99621      1.00  2.293564  2.590639
   8.99610   8.99610      1.00  2.293094  2.590489
   8.99599   8.99599      1.00  2.289844  2.586679
   8.99589   8.99589      1.00  2.294574  2.592009
   8.99580   8.99580      1.00  2.294214  2.590699
   8.99570   8.99570      1.00  2.291854  2.589789
   8.99560   8.99560      1.00  2.290694  2.586469
   8.99550   8.99550      1.00  2.292574  2.591939
   8.99540   8.99540      1.00  2.297434  2.599029
   8.99529   8.99529      1.00  2.292904  2.594599
   8.99519   8.99519      1.00  2.290054  2.592599
   8.99508   8.99508      1.00  2.293614  2.595099
   8.99499   8.99499      1.00  2.295234  2.598009
   8.99488   8.99488      1.00  2.292884  2.598219
   8.99477   8.99477      1.00  2.290504  2.592549
   8.99467   8.99467      1.00  2.274854  2.571659
   8.99456   8.99456      1.00  2.285864  2.587869
   8.99446   8.99446      1.00  2.287994  2.591819
   8.99434   8.99434      1.00  2.288494  2.592529
   8.99422   8.99422      1.00  2.287434  2.589299
   8.99411   8.99411      1.00  2.289614  2.591709
   8.99400   8.99400      1.00  2.289024  2.590659
   8.99389   8.99389      1.00  2.289184  2.592429
   8.99378   8.99378      1.00  2.291934  2.599209
   8.99367   8.99367      1.00  2.292434  2.597269
   8.99355   8.99355      1.00  2.289174  2.597019
   8.99343   8.99343      1.00  2.284834  2.596809
   8.99333   8.99333      1.00  2.281554  2.593459
   8.99321   8.99321      1.00  2.283944  2.597209
   8.99310   8.99310      1.00  2.275624  2.584279
   8.99298   8.99298      1.00  2.286544  2.594179
   8.99287   8.99287      1.00  2.291054  2.601499
   8.99275   8.99275      1.00  2.289004  2.603269
   8.99264   8.99264      1.00  2.287284  2.598079
   8.99252   8.99252      1.00  2.288124  2.598439
   8.99242   8.99242      1.00  2.284484  2.595169
   8.99232   8.99232      1.00  2.287324  2.594019
   8.99220   8.99220      1.00  2.284494  2.592239
   8.99209   8.99209      1.00  2.281954  2.590049
   8.99198   8.99198      1.00  2.283444  2.588769
   8.99188   8.99188      1.00  2.283334  2.590149
   8.99177   8.99177      1.00  2.286434  2.600629
   8.99165   8.99165      1.00  2.285244  2.596309
   8.99155   8.99155      1.00  2.274474  2.582369
   8.99144   8.99144      1.00  2.284484  2.594569
   8.99133   8.99133      1.00  2.287264  2.596879
   8.99121   8.99121      1.00  2.283054  2.595919
   8.99111   8.99111      1.00  2.283664  2.594409
   8.99100   8.99100      1.00  2.283064  2.593969
   8.99088   8.99088      1.00  2.277784  2.593689
   8.99076   8.99076      1.00  2.276774  2.589789
   8.99065   8.99065      1.00  2.283944  2.596249
   8.99054   8.99054      1.00  2.286744  2.604159
   8.99042   8.99042      1.00  2.287404  2.603159
   8.99030   8.99030      1.00  2.285304  2.601209
   8.99018   8.99018      1.00  2.280944  2.595649
   8.99007   8.99007      1.00  2.284044  2.595659
   8.98995   8.98995      1.00  2.265794  2.577559
   8.98984   8.98984      1.00  2.280544  2.592469
   8.98972   8.98972      1.00  2.278794  2.593019
   8.98960   8.98960      1.00  2.282414  2.595029
   8.98948   8.98948      1.00  2.281074  2.590789
   8.98937   8.98937      1.00  2.281304  2.591399
   8.98926   8.98926      1.00  2.284094  2.599659
   8.98915   8.98915      1.00  2.289174  2.602599
   8.98904   8.98904      1.00  2.287714  2.602459
   8.98892   8.98892      1.00  2.280704  2.593519
   8.98881   8.98881      1.00  2.280674  2.591769
   8.98871   8.98871      1.00  2.278224  2.593719
   8.98860   8.98860      1.00  2.279764  2.593029
   8.98847   8.98847      1.00  2.278934  2.593209
   8.98837   8.98837      1.00  2.263934  2.575669
   8.98826   8.98826      1.00  2.276134  2.593139
   8.98815   8.98815      1.00  2.283644  2.606089
   8.98804   8.98804      1.00  2.283234  2.603509
   8.98794   8.98794      1.00  2.282494  2.600449
   8.98783   8.98783      1.00  2.284994  2.601789
   8.98772   8.98772      1.00  2.278624  2.592269
   8.98760   8.98760      1.00  2.275714  2.591969
   8.98749   8.98749      1.00  2.277714  2.596569
   8.98738   8.98738      1.00  2.279634  2.595439
   8.98727   8.98727      1.00  2.278654  2.598189
   8.98716   8.98716      1.00  2.280034  2.600939
   8.98705   8.98705      1.00  2.280544  2.603599
   8.98694   8.98694      1.00  2.278004  2.600849
   8.98684   8.98684      1.00  2.278304  2.602809
   8.98673   8.98673      1.00  2.268244  2.585459
   8.98662   8.98662      1.00  2.285644  2.606989
   8.98652   8.98652      1.00  2.280504  2.603969
   8.98641   8.98641      1.00  2.276194  2.596569
   8.98630   8.98630      1.00  2.270444  2.587039
   8.98620   8.98620      1.00  2.275624  2.597489
   8.98610   8.98610      1.00  2.280764  2.601269
   8.98600   8.98600      1.00  2.277024  2.600239
   8.98589   8.98589      1.00  2.278064  2.599449
   8.98579   8.98579      1.00  2.277164  2.596969
   8.98569   8.98569      1.00  2.280564  2.604739
   8.98559   8.98559      1.00  2.282894  2.607959
   8.98548   8.98548      1.00  2.278964  2.601469
   8.98538   8.98538      1.00  2.269284  2.593629
   8.98528   8.98528      1.00  2.271004  2.594669
   8.98517   8.98517      1.00  2.275904  2.602759
   8.98507   8.98507      1.00  2.270704  2.599479
   8.98497   8.98497      1.00  2.278014  2.608919
   8.98486   8.98486      1.00  2.284404  2.616929
   8.98476   8.98476      1.00  2.281044  2.618759
   8.98465   8.98465      1.00  2.278394  2.616049
   8.98454   8.98454      1.00  2.281264  2.613399
   8.98443   8.98443      1.00  2.274464  2.608459
   8.98432   8.98432      1.00  2.280934  2.619079
   8.98420   8.98420      1.00  2.280324  2.616679
   8.98409   8.98409      1.00  2.273694  2.607719
   8.98399   8.98399      1.00  2.274034  2.608219
   8.98387   8.98387      1.00  2.261494  2.594999
   8.98375   8.98375      1.00  2.273404  2.607159
   8.98364   8.98364      1.00  2.279574  2.614639
   8.98353   8.98353      1.00  2.285014  2.619049
   8.98341   8.98341      1.00  2.281354  2.617799
   8.98329   8.98329      1.00  2.277844  2.613029
   8.98317   8.98317      1.00  2.278324  2.611649
   8.98306   8.98306      1.00  2.275574  2.605349
   8.98294   8.98294      1.00  2.276634  2.605729
   8.98282   8.98282      1.00  2.276614  2.606699
   8.98271   8.98271      1.00  2.272454  2.599319
   8.98260   8.98260      1.00  2.275994  2.604519
   8.98249   8.98249      1.00  2.278894  2.605959
   8.98238   8.98238      1.00  2.263744  2.591809
   8.98227   8.98227      1.00  2.277554  2.608799
   8.98216   8.98216      1.00  2.282214  2.613239
   8.98205   8.98205      1.00  2.279374  2.608439
   8.98193   8.98193      1.00  2.274904  2.608869
   8.98182   8.98182      1.00  2.277214  2.614039
   8.98172   8.98172      1.00  2.278144  2.613159
   8.98161   8.98161      1.00  2.274884  2.611719
   8.98149   8.98149      1.00  2.272184  2.608059
   8.98139   8.98139      1.00  2.274354  2.612249
   8.98128   8.98128      1.00  2.276364  2.610959
   8.98116   8.98116      1.00  2.280334  2.612239
   8.98104   8.98104      1.00  2.282244  2.614299
   8.98093   8.98093      1.00  2.275964  2.610469
   8.98082   8.98082      1.00  2.277814  2.612569
   8.98070   8.98070      1.00  2.281474  2.615859
   8.98058   8.98058      1.00  2.271094  2.607309
   8.98046   8.98046      1.00  2.275504  2.607299
   8.98035   8.98035      1.00  2.281214  2.615949
   8.98023   8.98023      1.00  2.279084  2.622249
   8.98011   8.98011      1.00  2.278674  2.615139
   8.98000   8.98000      1.00  2.279494  2.616139
   8.97989   8.97989      1.00  2.280754  2.622629
   8.97977   8.97977      1.00  2.276194  2.614499
   8.97964   8.97964      1.00  2.283394  2.621949
   8.97952   8.97952      1.00  2.281274  2.622519
   8.97942   8.97942      1.00  2.274514  2.613339
   8.97931   8.97931      1.00  2.267774  2.608839
   8.97919   8.97919      1.00  2.276254  2.621789
   8.97908   8.97908      1.00  2.277944  2.624559
   8.97897   8.97897      1.00  2.282044  2.621959
   8.97886   8.97886      1.00  2.280104  2.623029
   8.97874   8.97874      1.00  2.278614  2.620369
   8.97863   8.97863      1.00  2.280114  2.621959
   8.97852   8.97852      1.00  2.288924  2.632989
   8.97842   8.97842      1.00  2.280774  2.624959
   8.97830   8.97830      1.00  2.280694  2.625789
   8.97819   8.97819      1.00  2.279034  2.627209
   8.97809   8.97809      1.00  2.275244  2.615869
   8.97798   8.97798      1.00  2.270434  2.614749
   8.97786   8.97786      1.00  2.280544  2.630469
   8.97776   8.97776      1.00  2.265674  2.618679
   8.97765   8.97765      1.00  2.279044  2.632789
   8.97754   8.97754      1.00  2.282934  2.637509
   8.97742   8.97742      1.00  2.278354  2.625509
   8.97731   8.97731      1.00  2.282984  2.632339
   8.97720   8.97720      1.00  2.282704  2.630769
   8.97710   8.97710      1.00  2.284564  2.634779
   8.97698   8.97698      1.00  2.276764  2.620279
   8.97688   8.97688      1.00  2.278704  2.623999
   8.97677   8.97677      1.00  2.274044  2.619569
   8.97666   8.97666      1.00  2.276754  2.629999
   8.97655   8.97655      1.00  2.280864  2.633829
   8.97645   8.97645      1.00  2.285104  2.635249
   8.97634   8.97634      1.00  2.282044  2.637879
   8.97624   8.97624      1.00  2.265544  2.616849
   8.97613   8.97613      1.00  2.279304  2.630789
   8.97603   8.97603      1.00  2.280024  2.627119
   8.97593   8.97593      1.00  2.279174  2.629199
   8.97583   8.97583      1.00  2.279454  2.634019
   8.97572   8.97572      1.00  2.276114  2.630769
   8.97562   8.97562      1.00  2.276714  2.623679
   8.97552   8.97552      1.00  2.275274  2.624909
   8.97542   8.97542      1.00  2.282274  2.640989
   8.97531   8.97531      1.00  2.278284  2.631579
   8.97521   8.97521      1.00  2.278724  2.630959
   8.97510   8.97510      1.00  2.283434  2.636019
   8.97500   8.97500      1.00  2.277544  2.628959
   8.97489   8.97489      1.00  2.274644  2.624219
   8.97479   8.97479      1.00  2.271554  2.618889
   8.97469   8.97469      1.00  2.282554  2.632589
   8.97458   8.97458      1.00  2.277444  2.622439
   8.97447   8.97447      1.00  2.277244  2.627789
   8.97436   8.97436      1.00  2.276174  2.628489
   8.97424   8.97424      1.00  2.277264  2.632589
   8.97413   8.97413      1.00  2.282774  2.637059
   8.97401   8.97401      1.00  2.284194  2.638099
   8.97390   8.97390      1.00  2.280884  2.638099
   8.97379   8.97379      1.00  2.278144  2.631979
   8.97368   8.97368      1.00  2.276074  2.630369
   8.97356   8.97356      1.00  2.274524  2.628809
   8.97344   8.97344      1.00  2.276994  2.629719
   8.97333   8.97333      1.00  2.276234  2.627419
   8.97320   8.97320      1.00  2.263444  2.613199
   8.97309   8.97309      1.00  2.271634  2.620759
   8.97298   8.97298      1.00  2.283344  2.639719
   8.97287   8.97287      1.00  2.282664  2.635349
   8.97275   8.97275      1.00  2.282614  2.637379
   8.97263   8.97263      1.00  2.282674  2.637499
   8.97252   8.97252      1.00  2.274704  2.629699
   8.97242   8.97242      1.00  2.276034  2.628579
   8.97230   8.97230      1.00  2.274254  2.629339
   8.97219   8.97219      1.00  2.273834  2.626759
   8.97208   8.97208      1.00  2.276724  2.631099
   8.97197   8.97197      1.00  2.279694  2.638339
   8.97186   8.97186      1.00  2.276494  2.637059
   8.97174   8.97174      1.00  2.276064  2.630159
   8.97163   8.97163      1.00  2.268284  2.623799
   8.97153   8.97153      1.00  2.279974  2.636599
   8.97142   8.97142      1.00  2.279444  2.638419
   8.97131   8.97131      1.00  2.276674  2.634049
   8.97120   8.97120      1.00  2.275064  2.629159
   8.97109   8.97109      1.00  2.272334  2.630279
   8.97097   8.97097      1.00  2.275954  2.632169
   8.97085   8.97085      1.00  2.275794  2.632789
   8.97073   8.97073      1.00  2.277314  2.636319
   8.97063   8.97063      1.00  2.284164  2.644869
   8.97051   8.97051      1.00  2.279474  2.639089
   8.97039   8.97039      1.00  2.279694  2.638819
   8.97027   8.97027      1.00  2.280074  2.635469
   8.97016   8.97016      1.00  2.276274  2.635139
   8.97004   8.97004      1.00  2.260464  2.618279
   8.96992   8.96992      1.00  2.274334  2.633379
   8.96980   8.96980      1.00  2.278244  2.640589
   8.96969   8.96969      1.00  2.274154  2.636999
   8.96956   8.96956      1.00  2.276854  2.638539
   8.96945   8.96945      1.00  2.273494  2.635859
   8.96934   8.96934      1.00  2.276734  2.635809
   8.96923   8.96923      1.00  2.282574  2.646419
   8.96911   8.96911      1.00  2.277914  2.640699
   8.96900   8.96900      1.00  2.274494  2.637699
   8.96889   8.96889      1.00  2.274394  2.636339
   8.96878   8.96878      1.00  2.276374  2.640009
   8.96867   8.96867      1.00  2.269734  2.633399
   8.96856   8.96856      1.00  2.273494  2.638389
   8.96845   8.96845      1.00  2.261474  2.621599
   8.96834   8.96834      1.00  2.276594  2.638749
   8.96823   8.96823      1.00  2.278184  2.646709
   8.96812   8.96812      1.00  2.278334  2.641229
   8.96801   8.96801      1.00  2.279444  2.644559
   8.96791   8.96791      1.00  2.279314  2.642909
   8.96780   8.96780      1.00  2.277404  2.638779
   8.96768   8.96768      1.00  2.272884  2.634719
   8.96757   8.96757      1.00  2.271404  2.635549
   8.96746   8.96746      1.00  2.270364  2.636349
   8.96735   8.96735      1.00  2.275634  2.645989
   8.96724   8.96724      1.00  2.275104  2.645659
   8.96713   8.96713      1.00  2.274254  2.646329
   8.96703   8.96703      1.00  2.276674  2.648739
   8.96692   8.96692      1.00  2.276544  2.649609
   8.96681   8.96681      1.00  2.263754  2.632789
   8.96670   8.96670      1.00  2.278364  2.648839
   8.96660   8.96660      1.00  2.278884  2.646899
   8.96649   8.96649      1.00  2.278664  2.651729
   8.96638   8.96638      1.00  2.274274  2.639579
   8.96627   8.96627      1.00  2.272474  2.639629
   8.96617   8.96617      1.00  2.274194  2.641779
   8.96607   8.96607      1.00  2.279184  2.651029
   8.96597   8.96597      1.00  2.278884  2.649629
   8.96587   8.96587      1.00  2.275754  2.646719
   8.96577   8.96577      1.00  2.279864  2.650489
   8.96566   8.96566      1.00  2.278674  2.648749
   8.96556   8.96556      1.00  2.277474  2.652079
   8.96545   8.96545      1.00  2.267154  2.641009
   8.96536   8.96536      1.00  2.276084  2.648019
   8.96525   8.96525      1.00  2.275864  2.650819
   8.96515   8.96515      1.00  2.275234  2.643909
   8.96505   8.96505      1.00  2.276114  2.644189
   8.96494   8.96494      1.00  2.278944  2.650039
   8.96484   8.96484      1.00  2.281104  2.652249
   8.96473   8.96473      1.00  2.279814  2.644569
   8.96462   8.96462      1.00  2.280164  2.646039
   8.96451   8.96451      1.00  2.281224  2.648219
   8.96440   8.96440      1.00  2.279084  2.644459
   8.96429   8.96429      1.00  2.277994  2.649739
   8.96418   8.96418      1.00  2.280624  2.650739
   8.96407   8.96407      1.00  2.264374  2.630069
   8.96396   8.96396      1.00  2.278034  2.650899
   8.96383   8.96383      1.00  2.277164  2.648199
   8.96372   8.96372      1.00  2.280194  2.648569
   8.96362   8.96362      1.00  2.281334  2.652379
   8.96349   8.96349      1.00  2.281294  2.650449
   8.96338   8.96338      1.00  2.281944  2.648489
   8.96326   8.96326      1.00  2.278444  2.647149
   8.96314   8.96314      1.00  2.283024  2.652889
   8.96303   8.96303      1.00  2.276704  2.647019
   8.96291   8.96291      1.00  2.273004  2.647499
   8.96279   8.96279      1.00  2.282194  2.656069
   8.96269   8.96269      1.00  2.278274  2.650869
   8.96258   8.96258      1.00  2.281324  2.659319
   8.96246   8.96246      1.00  2.267374  2.638419
   8.96235   8.96235      1.00  2.281714  2.653489
   8.96224   8.96224      1.00  2.281774  2.656989
   8.96213   8.96213      1.00  2.283784  2.654249
   8.96201   8.96201      1.00  2.281304  2.655509
   8.96190   8.96190      1.00  2.279544  2.650329
   8.96180   8.96180      1.00  2.283114  2.654369
   8.96169   8.96169      1.00  2.281164  2.656809
   8.96157   8.96157      1.00  2.274384  2.646899
   8.96146   8.96146      1.00  2.276984  2.648769
   8.96136   8.96136      1.00  2.284234  2.655469
   8.96124   8.96124      1.00  2.281444  2.652379
   8.96112   8.96112      1.00  2.278544  2.649489
   8.96101   8.96101      1.00  2.283504  2.658579
   8.96090   8.96090      1.00  2.268864  2.640069
   8.96079   8.96079      1.00  2.279074  2.652759
   8.96066   8.96066      1.00  2.279394  2.653509
   8.96055   8.96055      1.00  2.280164  2.652939
   8.96043   8.96043      1.00  2.278724  2.652419
   8.96032   8.96032      1.00  2.281404  2.657299
   8.96020   8.96020      1.00  2.281354  2.656929
   8.96008   8.96008      1.00  2.282684  2.656209
   8.95996   8.95996      1.00  2.284984  2.656859
   8.95984   8.95984      1.00  2.281614  2.651019
   8.95972   8.95972      1.00  2.283084  2.656489
   8.95960   8.95960      1.00  2.281664  2.651759
   8.95950   8.95950      1.00  2.285084  2.659029
   8.95939   8.95939      1.00  2.278414  2.654689
   8.95926   8.95926      1.00  2.265824  2.639429
   8.95915   8.95915      1.00  2.285084  2.657589
   8.95905   8.95905      1.00  2.278934  2.653089
   8.95894   8.95894      1.00  2.282114  2.660179
   8.95882   8.95882      1.00  2.283624  2.656459
   8.95871   8.95871      1.00  2.284004  2.655259
   8.95861   8.95861      1.00  2.283424  2.654319
   8.95849   8.95849      1.00  2.282724  2.652709
   8.95837   8.95837      1.00  2.281754  2.652089
   8.95826   8.95826      1.00  2.282194  2.651139
   8.95816   8.95816      1.00  2.281234  2.651589
   8.95805   8.95805      1.00  2.280234  2.653839
   8.95793   8.95793      1.00  2.283774  2.656169
   8.95782   8.95782      1.00  2.281354  2.662659
   8.95772   8.95772      1.00  2.282834  2.658959
   8.95760   8.95760      1.00  2.271624  2.649099
   8.95749   8.95749      1.00  2.286044  2.664779
   8.95738   8.95738      1.00  2.283334  2.663459
   8.95728   8.95728      1.00  2.283884  2.665669
   8.95717   8.95717      1.00  2.282654  2.656669
   8.95705   8.95705      1.00  2.282824  2.655049
   8.95694   8.95694      1.00  2.282714  2.653009
   8.95684   8.95684      1.00  2.278414  2.656159
   8.95673   8.95673      1.00  2.278544  2.659119
   8.95662   8.95662      1.00  2.280114  2.653449
   8.95652   8.95652      1.00  2.283044  2.657229
   8.95641   8.95641      1.00  2.280944  2.656649
   8.95630   8.95630      1.00  2.284804  2.654089
   8.95619   8.95619      1.00  2.269134  2.634379
   8.95609   8.95609      1.00  2.282684  2.652649
   8.95600   8.95600      1.00  2.282094  2.652369
   8.95589   8.95589      1.00  2.283084  2.649769
   8.95579   8.95579      1.00  2.280514  2.649529
   8.95569   8.95569      1.00  2.279564  2.649339
   8.95559   8.95559      1.00  2.282404  2.649749
   8.95548   8.95548      1.00  2.284454  2.657339
   8.95538   8.95538      1.00  2.281684  2.651419
   8.95527   8.95527      1.00  2.285224  2.657499
   8.95517   8.95517      1.00  2.284234  2.654579
   8.95507   8.95507      1.00  2.280824  2.652209
   8.95496   8.95496      1.00  2.282294  2.656259
   8.95486   8.95486      1.00  2.280754  2.652919
   8.95476   8.95476      1.00  2.268424  2.641469
   8.95465   8.95465      1.00  2.282654  2.655629
   8.95453   8.95453      1.00  2.279124  2.652869
   8.95442   8.95442      1.00  2.283084  2.652889
   8.95432   8.95432      1.00  2.281804  2.647829
   8.95421   8.95421      1.00  2.283334  2.649259
   8.95409   8.95409      1.00  2.286964  2.658629
   8.95397   8.95397      1.00  2.283014  2.647969
   8.95387   8.95387      1.00  2.282454  2.646709
   8.95376   8.95376      1.00  2.281324  2.645719
   8.95363   8.95363      1.00  2.280074  2.647139
   8.95351   8.95351      1.00  2.281514  2.644769
   8.95340   8.95340      1.00  2.281954  2.648459
   8.95329   8.95329      1.00  2.283424  2.648849
   8.95317   8.95317      1.00  2.265204  2.627229
   8.95305   8.95305      1.00  2.280314  2.642829
   8.95294   8.95294      1.00  2.282464  2.643069
   8.95283   8.95283      1.00  2.283994  2.645119
   8.95271   8.95271      1.00  2.287164  2.649589
   8.95260   8.95260      1.00  2.282434  2.642839
   8.95249   8.95249      1.00  2.283624  2.645569
   8.95238   8.95238      1.00  2.281634  2.638559
   8.95226   8.95226      1.00  2.280154  2.637359
   8.95215   8.95215      1.00  2.281014  2.639959
   8.95204   8.95204      1.00  2.281794  2.641559
   8.95192   8.95192      1.00  2.285754  2.648559
   8.95181   8.95181      1.00  2.282514  2.641449
   8.95170   8.95170      1.00  2.281024  2.643029
   8.95160   8.95160      1.00  2.270094  2.625239
   8.95149   8.95149      1.00  2.284544  2.648439
   8.95137   8.95137      1.00  2.282964  2.641989
   8.95126   8.95126      1.00  2.281434  2.637819
   8.95115   8.95115      1.00  2.283674  2.645859
   8.95104   8.95104      1.00  2.280714  2.636889
   8.95092   8.95092      1.00  2.281334  2.634109
   8.95080   8.95080      1.00  2.282284  2.637959
   8.95070   8.95070      1.00  2.282744  2.638269
   8.95058   8.95058      1.00  2.282564  2.637619
   8.95046   8.95046      1.00  2.284254  2.635129
   8.95034   8.95034      1.00  2.280524  2.635979
   8.95023   8.95023      1.00  2.279104  2.629089
   8.95011   8.95011      1.00  2.266114  2.613019
   8.94999   8.94999      1.00  2.282844  2.633439
   8.94987   8.94987      1.00  2.280174  2.630489
   8.94975   8.94975      1.00  2.284614  2.633219
   8.94963   8.94963      1.00  2.282664  2.627119
   8.94951   8.94951      1.00  2.282574  2.627829
   8.94940   8.94940      1.00  2.282414  2.627339
   8.94929   8.94929      1.00  2.285294  2.629079
   8.94919   8.94919      1.00  2.286614  2.629359
   8.94908   8.94908      1.00  2.281194  2.621469
   8.94896   8.94896      1.00  2.281054  2.418979
   8.94885   8.94885      1.00  2.279144  2.616839
   8.94873   8.94873      1.00  2.282924  2.624239
   8.94862   8.94862      1.00  2.280254  2.618649
   8.94851   8.94851      1.00  2.269774  2.603209
   8.94840   8.94840      1.00  2.277434  2.612169
   8.94830   8.94830      1.00  2.282154  2.619559
   8.94819   8.94819      1.00  2.287034  2.618619
   8.94807   8.94807      1.00  2.282174  2.613799
   8.94797   8.94797      1.00  2.284144  2.613079
   8.94786   8.94786      1.00  2.278444  2.605709
   8.94775   8.94775      1.00  2.279604  2.606379
   8.94764   8.94764      1.00  2.282454  2.606129
   8.94752   8.94752      1.00  2.280784  2.605399
   8.94741   8.94741      1.00  2.277944  2.603369
   8.94730   8.94730      1.00  2.279394  2.608749
   8.94719   8.94719      1.00  2.280634  2.599679
   8.94708   8.94708      1.00  2.281744  2.602469
   8.94697   8.94697      1.00  2.282834  2.601959
   8.94686   8.94686      1.00  2.264204  2.577939
   8.94676   8.94676      1.00  2.280794  2.594369
   8.94665   8.94665      1.00  2.279054  2.592619
   8.94654   8.94654      1.00  2.277734  2.590499
   8.94643   8.94643      1.00  2.278534  2.587909
   8.94633   8.94633      1.00  2.276984  2.585389
   8.94623   8.94623      1.00  2.277264  2.586009
   8.94613   8.94613      1.00  2.275214  2.582579
   8.94602   8.94602      1.00  2.277704  2.584489
   8.94591   8.94591      1.00  2.278274  2.581649
   8.94582   8.94582      1.00  2.276814  2.575169
   8.94571   8.94571      1.00  2.283964  2.582659
   8.94561   8.94561      1.00  2.277834  2.573939
   8.94550   8.94550      1.00  2.277484  2.572109
   8.94541   8.94541      1.00  2.259494  2.550009
   8.94530   8.94530      1.00  2.272194  2.563919
   8.94520   8.94520      1.00  2.277914  2.565379
   8.94510   8.94510      1.00  2.276614  2.556779
   8.94499   8.94499      1.00  2.276654  2.558489
   8.94489   8.94489      1.00  2.275904  2.554549
   8.94478   8.94478      1.00  2.275424  2.553829
   8.94467   8.94467      1.00  2.278294  2.547139
   8.94457   8.94457      1.00  2.276604  2.549069
   8.94446   8.94446      1.00  2.278574  2.548229
   8.94434   8.94434      1.00  2.272274  2.539949
   8.94423   8.94423      1.00  2.270194  2.531989
   8.94412   8.94412      1.00  2.271234  2.527429
   8.94401   8.94401      1.00  2.270444  2.529099
   8.94389   8.94389      1.00  2.262524  2.513619
   8.94378   8.94378      1.00  2.272644  2.522279
   8.94367   8.94367      1.00  2.274604  2.524059
   8.94355   8.94355      1.00  2.275394  2.515159
   8.94343   8.94343      1.00  2.276714  2.507909
   8.94331   8.94331      1.00  2.278734  2.510569
   8.94320   8.94320      1.00  2.274004  2.500269
   8.94308   8.94308      1.00  2.276534  2.498709
   8.94296   8.94296      1.00  2.271134  2.487189
   8.94285   8.94285      1.00  2.271014  2.483659
   8.94274   8.94274      1.00  2.270404  2.472469
   8.94263   8.94263      1.00  2.277004  2.479069
   8.94251   8.94251      1.00  2.279424  2.475889
   8.94240   8.94240      1.00  2.273794  2.466959
   8.94229   8.94229      1.00  2.276374  2.461299
   8.94218   8.94218      1.00  2.259014  2.436439
   8.94206   8.94206      1.00  2.272604  2.442769
   8.94195   8.94195      1.00  2.272494  2.433429
   8.94185   8.94185      1.00  2.273794  2.431669
   8.94174   8.94174      1.00  2.271934  2.425819
   8.94163   8.94163      1.00  2.273494  2.416919
   8.94152   8.94152      1.00  2.271154  2.402749
   8.94141   8.94141      1.00  2.272924  2.395309
   8.94130   8.94130      1.00  2.277544  2.392619
   8.94118   8.94118      1.00  2.274074  2.380289
   8.94107   8.94107      1.00  2.275614  2.368699
   8.94096   8.94096      1.00  2.274894  2.351049
   8.94084   8.94084      1.00  2.275254  2.345269
   8.94072   8.94072      1.00  2.271724  2.331009
   8.94061   8.94061      1.00  2.257324  2.302449
   8.94050   8.94050      1.00  2.273204  2.300509
   8.94038   8.94038      1.00  2.273184  2.288859
   8.94026   8.94026      1.00  2.271454  2.273179
   8.94014   8.94014      1.00  2.273064  2.266429
   8.94003   8.94003      1.00  2.274424  2.244409
   8.93991   8.93991      1.00  2.274914  2.227229
   8.93979   8.93979      1.00  2.275054  2.205179
   8.93967   8.93967      1.00  2.274324  2.183639
   8.93956   8.93956      1.00  2.269654  2.161659
   8.93944   8.93944      1.00  2.275544  2.143339
   8.93933   8.93933      1.00  2.274034  2.119289
   8.93921   8.93921      1.00  2.274574  2.092779
   8.93910   8.93910      1.00  2.271084  2.063529
   8.93899   8.93899      1.00  2.257054  2.023509
   8.93888   8.93888      1.00  2.274674  2.007289
   8.93877   8.93877      1.00  2.273584  1.981119
   8.93866   8.93866      1.00  2.276084  1.955559
   8.93855   8.93855      1.00  2.277134  1.919839
   8.93844   8.93844      1.00  2.274114  1.880139
   8.93833   8.93833      1.00  2.274084  1.848379
   8.93822   8.93822      1.00  2.271034  1.815489
   8.93811   8.93811      1.00  2.273314  1.778619
   8.93799   8.93799      1.00  2.271194  1.738129
   8.93788   8.93788      1.00  2.274344  1.702509
   8.93778   8.93778      1.00  2.273444  1.666279
   8.93767   8.93767      1.00  2.273564  1.624769
   8.93755   8.93755      1.00  2.262254  1.576229
   8.93744   8.93744      1.00  2.272624  1.543619
   8.93734   8.93734      1.00  2.276534  1.508119
   8.93723   8.93723      1.00  2.276304  1.466459
   8.93712   8.93712      1.00  2.275864  1.424109
   8.93700   8.93700      1.00  2.275444  1.383589
   8.93690   8.93690      1.00  2.273074  1.342629
   8.93679   8.93679      1.00  2.272704  1.304039
   8.93668   8.93668      1.00  2.275874  1.263009
   8.93657   8.93657      1.00  2.274224  1.225069
   8.93647   8.93647      1.00  2.274294  1.186069
   8.93637   8.93637      1.00  2.273604  1.147889
   8.93626   8.93626      1.00  2.275074  1.107139
   8.93615   8.93615      1.00  2.273134  1.073229
   8.93606   8.93606      1.00  2.260264  1.035919
   8.93595   8.93595      1.00  2.275214  1.003719
   8.93585   8.93585      1.00  2.273454   .972079
   8.93575   8.93575      1.00  2.274264   .936409
   8.93564   8.93564      1.00  2.271394   .907319
   8.93554   8.93554      1.00  2.272764   .872149
   8.93543   8.93543      1.00  2.275864   .840309
   8.93533   8.93533      1.00  2.276904   .813519
   8.93523   8.93523      1.00  2.279894   .790369
   8.93513   8.93513      1.00  2.277324   .761759
   8.93502   8.93502      1.00  2.275474   .732469
   8.93491   8.93491      1.00  2.273774   .710729
   8.93481   8.93481      1.00  2.274924   .686879
   8.93471   8.93471      1.00  2.276824   .662979
   8.93460   8.93460      1.00  2.260124   .634489
   8.93448   8.93448      1.00  2.270334   .617479
   8.93438   8.93438      1.00  2.275224   .605959
   8.93427   8.93427      1.00  2.275254   .584639
   8.93415   8.93415      1.00  2.275474   .563739
   8.93404   8.93404      1.00  2.276304   .548539
   8.93393   8.93393      1.00  2.276064   .533849
   8.93381   8.93381      1.00  2.274644   .515659
   8.93370   8.93370      1.00  2.270864   .502349
   8.93358   8.93358      1.00  2.274514   .490919
   8.93347   8.93347      1.00  2.275874   .478329
   8.93336   8.93336      1.00  2.271634   .465249
   8.93323   8.93323      1.00  2.275334   .453769
   8.93311   8.93311      1.00  2.273414   .443769
   8.93301   8.93301      1.00  2.275684   .433789
   8.93289   8.93289      1.00  2.263314   .422929
   8.93277   8.93277      1.00  2.273474   .417519
   8.93266   8.93266      1.00  2.273944   .409849
   8.93254   8.93254      1.00  2.274254   .404189
   8.93243   8.93243      1.00  2.271694   .396769
   8.93231   8.93231      1.00  2.274164   .393249
   8.93220   8.93220      1.00  2.274724   .389769
   8.93210   8.93210      1.00  2.272674   .385839
   8.93198   8.93198      1.00  2.271794   .380649
   8.93187   8.93187      1.00  2.272264   .375509
   8.93176   8.93176      1.00  2.271654   .373449
   8.93166   8.93166      1.00  2.275304   .371789
   8.93154   8.93154      1.00  2.272684   .370879
   8.93143   8.93143      1.00  2.273494   .366499
   8.93132   8.93132      1.00  2.254754   .361679
   8.93121   8.93121      1.00  2.268914   .363919
   8.93110   8.93110      1.00  2.271024   .362529
   8.93098   8.93098      1.00  2.270964   .364809
   8.93086   8.93086      1.00  2.272154   .362309
   8.93075   8.93075      1.00  2.271734   .361919
   8.93064   8.93064      1.00  2.270484   .360619
   8.93052   8.93052      1.00  2.271584   .361339
   8.93040   8.93040      1.00  2.275264   .359959
   8.93029   8.93029      1.00  2.271344   .360769
   8.93017   8.93017      1.00  2.271104   .364139
   8.93004   8.93004      1.00  2.272094   .365329
   8.92992   8.92992      1.00  2.268334   .363569
   8.92981   8.92981      1.00  2.271494   .363759
   8.92969   8.92969      1.00  2.255254   .361199
   8.92957   8.92957      1.00  2.267234   .362979
   8.92946   8.92946      1.00  2.269934   .363679
   8.92935   8.92935      1.00  2.270924   .367419
   8.92923   8.92923      1.00  2.270554   .362259
   8.92912   8.92912      1.00  2.273684   .363899
   8.92900   8.92900      1.00  2.274154   .364999
   8.92889   8.92889      1.00  2.270324   .363299
   8.92879   8.92879      1.00  2.271984   .364569
   8.92867   8.92867      1.00  2.266934   .363229
   8.92856   8.92856      1.00  2.268954   .363689
   8.92845   8.92845      1.00  2.270744   .364259
   8.92834   8.92834      1.00  2.272484   .364739
   8.92822   8.92822      1.00  2.271184   .364269
   8.92812   8.92812      1.00  2.258784   .363669
   8.92802   8.92802      1.00  2.271294   .366259
   8.92790   8.92790      1.00  2.269164   .364099
   8.92779   8.92779      1.00  2.272244   .364339
   8.92767   8.92767      1.00  2.271264   .365679
   8.92757   8.92757      1.00  2.271044   .364629
   8.92746   8.92746      1.00  2.269244   .363789
   8.92734   8.92734      1.00  2.269344   .363669
   8.92723   8.92723      1.00  2.271984   .364389
   8.92713   8.92713      1.00  2.268394   .365279
   8.92702   8.92702      1.00  2.272444   .366899
   8.92690   8.92690      1.00  2.274014   .364179
   8.92680   8.92680      1.00  2.272114   .363449
   8.92670   8.92670      1.00  2.272144   .363779
   8.92659   8.92659      1.00  2.258794   .360869
   8.92648   8.92648      1.00  2.271474   .363509
   8.92637   8.92637      1.00  2.271294   .363339
   8.92627   8.92627      1.00  2.270614   .363439
   8.92617   8.92617      1.00  2.271884   .365259
   8.92606   8.92606      1.00  2.271614   .364739
   8.92596   8.92596      1.00  2.271904   .364509
   8.92586   8.92586      1.00  2.273124   .364589
   8.92575   8.92575      1.00  2.270944   .366039
   8.92565   8.92565      1.00  2.269304   .369179
   8.92555   8.92555      1.00  2.270174   .366249
   8.92545   8.92545      1.00  2.270904   .365369
   8.92534   8.92534      1.00  2.268594   .367899
   8.92523   8.92523      1.00  2.260414   .369319
   8.92513   8.92513      1.00  2.265684   .369819
   8.92503   8.92503      1.00  2.270534   .371109
   8.92493   8.92493      1.00  2.273524   .368679
   8.92482   8.92482      1.00  2.270154   .369059
   8.92471   8.92471      1.00  2.273344   .368459
   8.92460   8.92460      1.00  2.272594   .370669
   8.92449   8.92449      1.00  2.272274   .372369
   8.92438   8.92438      1.00  2.269434   .370729
   8.92426   8.92426      1.00  2.269014   .374009
   8.92416   8.92416      1.00  2.269594   .375099
   8.92405   8.92405      1.00  2.270854   .374439
   8.92394   8.92394      1.00  2.271134   .375869
   8.92382   8.92382      1.00  2.267564   .379839
   8.92371   8.92371      1.00  2.253894   .380829
   8.92360   8.92360      1.00  2.267744   .385519
   8.92347   8.92347      1.00  2.266574   .383379
   8.92335   8.92335      1.00  2.271744   .383749
   8.92325   8.92325      1.00  2.269334   .383839
   8.92313   8.92313      1.00  2.269524   .386809
   8.92300   8.92300      1.00  2.267914   .388139
   8.92290   8.92290      1.00  2.267514   .388529
   8.92279   8.92279      1.00  2.269294   .390739
   8.92266   8.92266      1.00  2.266624   .391019
   8.92255   8.92255      1.00  2.270834   .393749
   8.92243   8.92243      1.00  2.269024   .396029
   8.92233   8.92233      1.00  2.268154   .395479
   8.92221   8.92221      1.00  2.268744   .397759
   8.92210   8.92210      1.00  2.254014   .398119
   8.92199   8.92199      1.00  2.268324   .401189
   8.92189   8.92189      1.00  2.270954   .403639
   8.92177   8.92177      1.00  2.266004   .407409
   8.92166   8.92166      1.00  2.268884   .409439
   8.92155   8.92155      1.00  2.266274   .409959
   8.92145   8.92145      1.00  2.267574   .413459
   8.92134   8.92134      1.00  2.266854   .414459
   8.92122   8.92122      1.00  2.266224   .416119
   8.92111   8.92111      1.00  2.267874   .419089
   8.92100   8.92100      1.00  2.264134   .419419
   8.92088   8.92088      1.00  2.266814   .420589
   8.92076   8.92076      1.00  2.268944   .424649
   8.92065   8.92065      1.00  2.268084   .424699
   8.92054   8.92054      1.00  2.254864   .423409
   8.92042   8.92042      1.00  2.265664   .428619
   8.92030   8.92030      1.00  2.267264   .428569
   8.92018   8.92018      1.00  2.267054   .427149
   8.92006   8.92006      1.00  2.268394   .429189
   8.91995   8.91995      1.00  2.267664   .430699
   8.91982   8.91982      1.00  2.266894   .435369
   8.91970   8.91970      1.00  2.266364   .439649
   8.91959   8.91959      1.00  2.265634   .440499
   8.91948   8.91948      1.00  2.266504   .441259
   8.91936   8.91936      1.00  2.264524   .441339
   8.91925   8.91925      1.00  2.265524   .439009
   8.91914   8.91914      1.00  2.263704   .437789
   8.91903   8.91903      1.00  2.263904   .437409
   8.91891   8.91891      1.00  2.261934   .439249
   8.91880   8.91880      1.00  2.248814   .434789
   8.91870   8.91870      1.00  2.265224   .438069
   8.91858   8.91858      1.00  2.266624   .439609
   8.91847   8.91847      1.00  2.266214   .439359
   8.91836   8.91836      1.00  2.263574   .435449
   8.91825   8.91825      1.00  2.265204   .436579
   8.91814   8.91814      1.00  2.266674   .437099
   8.91803   8.91803      1.00  2.266084   .435559
   8.91792   8.91792      1.00  2.262854   .437209
   8.91781   8.91781      1.00  2.263574   .434669
   8.91770   8.91770      1.00  2.261844   .433909
   8.91758   8.91758      1.00  2.266344   .434299
   8.91747   8.91747      1.00  2.265624   .435749
   8.91737   8.91737      1.00  2.266524   .435479
   8.91726   8.91726      1.00  2.250654   .431369
   8.91714   8.91714      1.00  2.259244   .433459
   8.91704   8.91704      1.00  2.265774   .435059
   8.91694   8.91694      1.00  2.265064   .433519
   8.91682   8.91682      1.00  2.267644   .433729
   8.91671   8.91671      1.00  2.263524   .435259
   8.91660   8.91660      1.00  2.262114   .428019
   8.91650   8.91650      1.00  2.265114   .426049
   8.91640   8.91640      1.00  2.264944   .425399
   8.91629   8.91629      1.00  2.264274   .425589
   8.91618   8.91618      1.00  2.262364   .421559
   8.91608   8.91608      1.00  2.264304   .421389
   8.91598   8.91598      1.00  2.264584   .422169
   8.91587   8.91587      1.00  2.262174   .418439
   8.91577   8.91577      1.00  2.253184   .417749
   8.91567   8.91567      1.00  2.263604   .416689
   8.91556   8.91556      1.00  2.264114   .417409
   8.91546   8.91546      1.00  2.262924   .416989
   8.91536   8.91536      1.00  2.263774   .415579
   8.91526   8.91526      1.00  2.263314   .413159
   8.91516   8.91516      1.00  2.266204   .415569
   8.91505   8.91505      1.00  2.264404   .414409
   8.91495   8.91495      1.00  2.260814   .413159
   8.91485   8.91485      1.00  2.261434   .414029
   8.91474   8.91474      1.00  2.261424   .412949
   8.91462   8.91462      1.00  2.264974   .411729
   8.91452   8.91452      1.00  2.263714   .412559
   8.91441   8.91441      1.00  2.258974   .407549
   8.91429   8.91429      1.00  2.256994   .407979
   8.91417   8.91417      1.00  2.262754   .409839
   8.91406   8.91406      1.00  2.263114   .409469
   8.91396   8.91396      1.00  2.262494   .406609
   8.91385   8.91385      1.00  2.262184   .406239
   8.91373   8.91373      1.00  2.261954   .407149
   8.91361   8.91361      1.00  2.262454   .401579
   8.91350   8.91350      1.00  2.261904   .396709
   8.91338   8.91338      1.00  2.258604   .394409
   8.91327   8.91327      1.00  2.262964   .393389
   8.91315   8.91315      1.00  2.262244   .393839
   8.91304   8.91304      1.00  2.261914   .399879
   8.91293   8.91293      1.00  2.261104   .397959
   8.91281   8.91281      1.00  2.245354   .393769
   8.91270   8.91270      1.00  2.262904   .395209
   8.91259   8.91259      1.00  2.263174   .393319
   8.91247   8.91247      1.00  2.262064   .395229
   8.91236   8.91236      1.00  2.262454   .390519
   8.91224   8.91224      1.00  2.261444   .386869
   8.91214   8.91214      1.00  2.262544   .390789
   8.91202   8.91202      1.00  2.263034   .388049
   8.91191   8.91191      1.00  2.263554   .385079
   8.91180   8.91180      1.00  2.261264   .379729
   8.91170   8.91170      1.00  2.260014   .375659
   8.91159   8.91159      1.00  2.261884   .373519
   8.91147   8.91147      1.00  2.260384   .371629
   8.91136   8.91136      1.00  2.260514   .372229
   8.91126   8.91126      1.00  2.246814   .367449
   8.91114   8.91114      1.00  2.262434   .367719
   8.91103   8.91103      1.00  2.260694   .367979
   8.91091   8.91091      1.00  2.259854   .366239
   8.91080   8.91080      1.00  2.262414   .365169
   8.91069   8.91069      1.00  2.261924   .363789
   8.91057   8.91057      1.00  2.260884   .365139
   8.91045   8.91045      1.00  2.262634   .368589
   8.91034   8.91034      1.00  2.258984   .365399
   8.91022   8.91022      1.00  2.262914   .361659
   8.91010   8.91010      1.00  2.262074   .358639
   8.90998   8.90998      1.00  2.261404   .359899
   8.90987   8.90987      1.00  2.262494   .360409
   8.90975   8.90975      1.00  2.246404   .356209
   8.90963   8.90963      1.00  2.258344   .354359
   8.90952   8.90952      1.00  2.263224   .353179
   8.90941   8.90941      1.00  2.264134   .354659
   8.90930   8.90930      1.00  2.262284   .350809
   8.90918   8.90918      1.00  2.262164   .352539
   8.90906   8.90906      1.00  2.262544   .351069
   8.90896   8.90896      1.00  2.259954   .353699
   8.90885   8.90885      1.00  2.262084   .352079
   8.90873   8.90873      1.00  2.261854   .347949
   8.90862   8.90862      1.00  2.258924   .348169
   8.90852   8.90852      1.00  2.257844   .348419
   8.90840   8.90840      1.00  2.259434   .348239
   8.90829   8.90829      1.00  2.261214   .345949
   8.90818   8.90818      1.00  2.262454   .347989
   8.90808   8.90808      1.00  2.251454   .346139
   8.90797   8.90797      1.00  2.264744   .347239
   8.90785   8.90785      1.00  2.263274   .346239
   8.90774   8.90774      1.00  2.260734   .345749
   8.90764   8.90764      1.00  2.261954   .349179
   8.90752   8.90752      1.00  2.265724   .350549
   8.90741   8.90741      1.00  2.263004   .354799
   8.90730   8.90730      1.00  2.263264   .355659
   8.90720   8.90720      1.00  2.261154   .353349
   8.90709   8.90709      1.00  2.261634   .353209
   8.90698   8.90698      1.00  2.260964   .355039
   8.90687   8.90687      1.00  2.261214   .356079
   8.90676   8.90676      1.00  2.263484   .357479
   8.90665   8.90665      1.00  2.259904   .359199
   8.90654   8.90654      1.00  2.256634   .357429
   8.90643   8.90643      1.00  2.255034   .356859
   8.90634   8.90634      1.00  2.264184   .361889
   8.90623   8.90623      1.00  2.260934   .358409
   8.90613   8.90613      1.00  2.261254   .361699
   8.90602   8.90602      1.00  2.261584   .362469
   8.90593   8.90593      1.00  2.263864   .363169
   8.90582   8.90582      1.00  2.265744   .362159
   8.90571   8.90571      1.00  2.263854   .362859
   8.90561   8.90561      1.00  2.263934   .363729
   8.90551   8.90551      1.00  2.262284   .366229
   8.90541   8.90541      1.00  2.263274   .366859
   8.90530   8.90530      1.00  2.263394   .368859
   8.90520   8.90520      1.00  2.263134   .367499
   8.90509   8.90509      1.00  2.260834   .368319
   8.90499   8.90499      1.00  2.251404   .367739
   8.90488   8.90488      1.00  2.264124   .370699
   8.90478   8.90478      1.00  2.264244   .371759
   8.90468   8.90468      1.00  2.265524   .373959
   8.90456   8.90456      1.00  2.263184   .372979
   8.90445   8.90445      1.00  2.262504   .374049
   8.90434   8.90434      1.00  2.262974   .375029
   8.90424   8.90424      1.00  2.261774   .376199
   8.90413   8.90413      1.00  2.262004   .377309
   8.90401   8.90401      1.00  2.263704   .378559
   8.90390   8.90390      1.00  2.264134   .379339
   8.90379   8.90379      1.00  2.262814   .379889
   8.90367   8.90367      1.00  2.265694   .382699
   8.90355   8.90355      1.00  2.261864   .383899
   8.90343   8.90343      1.00  2.250484   .381499
   8.90332   8.90332      1.00  2.263494   .386349
   8.90320   8.90320      1.00  2.262054   .385549
   8.90308   8.90308      1.00  2.263874   .385029
   8.90297   8.90297      1.00  2.261034   .385819
   8.90286   8.90286      1.00  2.265134   .388199
   8.90274   8.90274      1.00  2.262544   .388389
   8.90262   8.90262      1.00  2.262424   .389659
   8.90251   8.90251      1.00  2.263134   .392269
   8.90240   8.90240      1.00  2.258934   .389629
   8.90229   8.90229      1.00  2.262104   .391969
   8.90217   8.90217      1.00  2.263514   .391919
   8.90207   8.90207      1.00  2.263784   .393899
   8.90196   8.90196      1.00  2.260204   .391299
   8.90185   8.90185      1.00  2.253884   .392209
   8.90173   8.90173      1.00  2.261454   .393409
   8.90162   8.90162      1.00  2.260024   .394249
   8.90152   8.90152      1.00  2.263644   .395959
   8.90141   8.90141      1.00  2.262364   .396169
   8.90129   8.90129      1.00  2.261614   .399079
   8.90118   8.90118      1.00  2.263044   .399389
   8.90107   8.90107      1.00  2.262894   .398639
   8.90096   8.90096      1.00  2.262804   .400509
   8.90084   8.90084      1.00  2.259514   .398079
   8.90072   8.90072      1.00  2.258604   .398349
   8.90061   8.90061      1.00  2.259884   .400239
   8.90049   8.90049      1.00  2.262034   .400789
   8.90037   8.90037      1.00  2.260144   .400149
   8.90025   8.90025      1.00  2.245444   .398629
   8.90014   8.90014      1.00  2.261854   .403129
   8.90002   8.90002      1.00  2.259764   .402029
   8.89990   8.89990      1.00  2.263284   .402569
   8.89979   8.89979      1.00  2.263064   .402329
   8.89968   8.89968      1.00  2.262444   .404369
   8.89956   8.89956      1.00  2.262904   .404469
   8.89944   8.89944      1.00  2.260664   .405359
   8.89933   8.89933      1.00  2.260834   .404729
   8.89922   8.89922      1.00  2.260694   .403289
   8.89911   8.89911      1.00  2.257864   .403659
   8.89899   8.89899      1.00  2.259904   .403539
   8.89888   8.89888      1.00  2.259394   .404199
   8.89877   8.89877      1.00  2.260244   .404129
   8.89865   8.89865      1.00  2.257814   .404949
   8.89854   8.89854      1.00  2.256424   .405219
   8.89843   8.89843      1.00  2.259854   .406949
   8.89833   8.89833      1.00  2.258274   .407049
   8.89821   8.89821      1.00  2.258794   .410119
   8.89810   8.89810      1.00  2.259244   .407719
   8.89800   8.89800      1.00  2.259194   .407429
   8.89789   8.89789      1.00  2.260444   .409559
   8.89778   8.89778      1.00  2.260824   .408429
   8.89766   8.89766      1.00  2.260284   .409509
   8.89755   8.89755      1.00  2.259374   .408879
   8.89745   8.89745      1.00  2.264084   .410289
   8.89734   8.89734      1.00  2.259624   .410929
   8.89722   8.89722      1.00  2.261954   .411629
   8.89711   8.89711      1.00  2.244014   .408229
   8.89701   8.89701      1.00  2.259544   .407989
   8.89690   8.89690      1.00  2.258904   .406089
   8.89678   8.89678      1.00  2.256754   .409949
   8.89668   8.89668      1.00  2.261324   .408519
   8.89657   8.89657      1.00  2.262204   .409219
   8.89647   8.89647      1.00  2.258974   .409449
   8.89636   8.89636      1.00  2.258474   .409069
   8.89625   8.89625      1.00  2.261214   .407279
   8.89616   8.89616      1.00  2.258804   .408499
   8.89605   8.89605      1.00  2.259794   .409449
   8.89595   8.89595      1.00  2.256804   .408849
   8.89585   8.89585      1.00  2.259794   .410549
   8.89575   8.89575      1.00  2.256734   .410109
   8.89564   8.89564      1.00  2.243844   .409549
   8.89553   8.89553      1.00  2.259944   .412969
   8.89543   8.89543      1.00  2.260304   .412869
   8.89533   8.89533      1.00  2.262214   .410289
   8.89523   8.89523      1.00  2.260294   .411709
   8.89512   8.89512      1.00  2.258284   .409889
   8.89502   8.89502      1.00  2.258054   .412449
   8.89493   8.89493      1.00  2.258904   .411159
   8.89482   8.89482      1.00  2.259934   .411599
   8.89470   8.89470      1.00  2.259304   .413199
   8.89459   8.89459      1.00  2.256834   .415549
   8.89449   8.89449      1.00  2.255114   .411799
   8.89438   8.89438      1.00  2.255724   .414129
   8.89426   8.89426      1.00  2.241894   .409479
   8.89416   8.89416      1.00  2.257654   .414859
   8.89405   8.89405      1.00  2.259104   .417619
   8.89393   8.89393      1.00  2.255394   .416089
   8.89381   8.89381      1.00  2.255834   .412709
   8.89370   8.89370      1.00  2.257454   .410659
   8.89359   8.89359      1.00  2.255504   .410139
   8.89347   8.89347      1.00  2.258874   .409809
   8.89335   8.89335      1.00  2.257894   .409959
   8.89323   8.89323      1.00  2.253544   .408959
   8.89313   8.89313      1.00  2.256604   .410519
   8.89301   8.89301      1.00  2.259354   .408969
   8.89289   8.89289      1.00  2.256494   .408179
   8.89277   8.89277      1.00  2.257404   .410809
   8.89266   8.89266      1.00  2.243074   .409539
   8.89255   8.89255      1.00  2.256564   .412299
   8.89244   8.89244      1.00  2.256354   .413109
   8.89232   8.89232      1.00  2.256524   .412699
   8.89222   8.89222      1.00  2.255984   .410489
   8.89210   8.89210      1.00  2.258344   .410619
   8.89199   8.89199      1.00  2.254834   .410999
   8.89188   8.89188      1.00  2.254704   .411759
   8.89178   8.89178      1.00  2.256404   .411939
   8.89167   8.89167      1.00  2.252544   .410009
   8.89155   8.89155      1.00  2.255364   .412049
   8.89145   8.89145      1.00  2.254754   .411829
   8.89134   8.89134      1.00  2.255404   .410739
   8.89122   8.89122      1.00  2.245574   .408609
   8.89111   8.89111      1.00  2.252874   .410509
   8.89100   8.89100      1.00  2.255524   .410229
   8.89088   8.89088      1.00  2.254714   .410139
   8.89077   8.89077      1.00  2.255114   .409629
   8.89065   8.89065      1.00  2.255084   .410109
   8.89053   8.89053      1.00  2.255894   .409689
   8.89043   8.89043      1.00  2.255774   .409149
   8.89031   8.89031      1.00  2.256694   .409509
   8.89018   8.89018      1.00  2.254964   .410509
   8.89006   8.89006      1.00  2.249444   .408859
   8.88994   8.88994      1.00  2.254574   .411189
   8.88982   8.88982      1.00  2.254144   .409969
   8.88970   8.88970      1.00  2.252584   .408019
   8.88959   8.88959      1.00  2.254754   .410269
   8.88949   8.88949      1.00  2.238544   .405839
   8.88936   8.88936      1.00  2.253614   .409859
   8.88925   8.88925      1.00  2.255354   .409529
   8.88913   8.88913      1.00  2.254824   .410399
   8.88903   8.88903      1.00  2.256344   .410829
   8.88892   8.88892      1.00  2.255194   .411099
   8.88879   8.88879      1.00  2.252384   .409849
   8.88869   8.88869      1.00  2.253934   .411079
   8.88859   8.88859      1.00  2.252384   .408889
   8.88848   8.88848      1.00  2.256864   .409679
   8.88836   8.88836      1.00  2.254844   .406239
   8.88825   8.88825      1.00  2.253334   .409279
   8.88815   8.88815      1.00  2.254114   .408269
   8.88803   8.88803      1.00  2.237424   .404329
   8.88792   8.88792      1.00  2.254524   .407389
   8.88781   8.88781      1.00  2.253174   .408099
   8.88770   8.88770      1.00  2.255094   .406189
   8.88759   8.88759      1.00  2.253424   .406379
   8.88747   8.88747      1.00  2.254444   .406619
   8.88737   8.88737      1.00  2.254974   .406309
   8.88726   8.88726      1.00  2.254164   .407759
   8.88715   8.88715      1.00  2.255644   .407859
   8.88704   8.88704      1.00  2.256594   .406699
   8.88693   8.88693      1.00  2.252354   .405089
   8.88683   8.88683      1.00  2.255844   .406709
   8.88672   8.88672      1.00  2.254354   .405579
   8.88660   8.88660      1.00  2.253174   .404349
   8.88650   8.88650      1.00  2.254904   .405729
   8.88640   8.88640      1.00  2.239974   .403899
   8.88630   8.88630      1.00  2.252904   .406639
   8.88619   8.88619      1.00  2.253604   .404249
   8.88609   8.88609      1.00  2.251824   .405989
   8.88599   8.88599      1.00  2.254754   .405819
   8.88589   8.88589      1.00  2.253884   .404749
   8.88578   8.88578      1.00  2.253104   .403289
   8.88567   8.88567      1.00  2.256054   .404959
   8.88558   8.88558      1.00  2.250344   .405329
   8.88547   8.88547      1.00  2.249804   .404069
   8.88536   8.88536      1.00  2.253934   .404199
   8.88526   8.88526      1.00  2.252564   .404099
   8.88516   8.88516      1.00  2.254394   .402979
   8.88506   8.88506      1.00  2.251844   .404789
   8.88495   8.88495      1.00  2.238244   .399209
   8.88485   8.88485      1.00  2.252184   .401639
   8.88475   8.88475      1.00  2.255814   .400989
   8.88463   8.88463      1.00  2.254784   .401729
   8.88452   8.88452      1.00  2.252584   .401179
   8.88441   8.88441      1.00  2.252124   .400129
   8.88431   8.88431      1.00  2.251434   .401189
   8.88420   8.88420      1.00  2.253054   .398499
   8.88408   8.88408      1.00  2.253504   .398869
   8.88397   8.88397      1.00  2.253704   .398799
   8.88386   8.88386      1.00  2.250394   .398329
   8.88375   8.88375      1.00  2.250154   .400769
   8.88363   8.88363      1.00  2.251904   .398489
   8.88351   8.88351      1.00  2.235154   .399889
   8.88340   8.88340      1.00  2.252804   .399309
   8.88327   8.88327      1.00  2.254384   .402019
   8.88316   8.88316      1.00  2.251234   .402099
   8.88305   8.88305      1.00  2.253084   .403979
   8.88294   8.88294      1.00  2.253054   .403219
   8.88283   8.88283      1.00  2.253424   .400889
   8.88271   8.88271      1.00  2.252924   .401569
   8.88260   8.88260      1.00  2.252694   .403559
   8.88250   8.88250      1.00  2.250134   .403129
   8.88238   8.88238      1.00  2.252824   .398609
   8.88226   8.88226      1.00  2.249604   .396739
   8.88215   8.88215      1.00  2.251384   .398279
   8.88205   8.88205      1.00  2.246894   .397149
   8.88195   8.88195      1.00  2.246774   .397639
   8.88183   8.88183      1.00  2.251564   .397879
   8.88172   8.88172      1.00  2.248984   .395089
   8.88162   8.88162      1.00  2.252824   .393999
   8.88151   8.88151      1.00  2.250314   .395729
   8.88139   8.88139      1.00  2.250834   .394759
   8.88128   8.88128      1.00  2.247794   .393279
   8.88118   8.88118      1.00  2.248294   .354589
   8.88106   8.88106      1.00  2.251034   .397509
   8.88094   8.88094      1.00  2.252084   .398739
   8.88083   8.88083      1.00  2.252344   .396649
   8.88072   8.88072      1.00  2.249544   .397009
   8.88060   8.88060      1.00  2.248764   .397869
   8.88048   8.88048      1.00  2.235984   .395469
   8.88037   8.88037      1.00  2.248334   .399449
   8.88026   8.88026      1.00  2.252964   .400819
   8.88014   8.88014      1.00  2.250444   .400739
   8.88001   8.88001      1.00  2.248284   .399929
   8.87989   8.87989      1.00  2.250734   .401829
   8.87978   8.87978      1.00  2.248994   .401669
   8.87967   8.87967      1.00  2.249154   .399999
   8.87955   8.87955      1.00  2.250694   .400659
   8.87943   8.87943      1.00  2.245904   .401689
   8.87933   8.87933      1.00  2.248354   .401549
   8.87922   8.87922      1.00  2.248644   .403639
   8.87910   8.87910      1.00  2.246994   .400809
   8.87899   8.87899      1.00  2.250234   .396039
   8.87887   8.87887      1.00  2.235014   .392659
   8.87876   8.87876      1.00  2.249364   .394429
   8.87865   8.87865      1.00  2.250284   .394489
   8.87854   8.87854      1.00  2.249474   .394549
   8.87844   8.87844      1.00  2.252694   .394429
   8.87833   8.87833      1.00  2.246294   .395569
   8.87821   8.87821      1.00  2.249224   .395279
   8.87810   8.87810      1.00  2.249084   .396839
   8.87800   8.87800      1.00  2.249084   .395859
   8.87788   8.87788      1.00  2.246854   .395859
   8.87777   8.87777      1.00  2.243524   .395099
   8.87765   8.87765      1.00  2.250474   .398789
   8.87755   8.87755      1.00  2.246154   .398069
   8.87744   8.87744      1.00  2.249704   .397029
   8.87733   8.87733      1.00  2.232164   .394439
   8.87722   8.87722      1.00  2.245414   .397019
   8.87711   8.87711      1.00  2.249384   .396499
   8.87700   8.87700      1.00  2.247744   .396929
   8.87689   8.87689      1.00  2.245584   .396829
   8.87678   8.87678      1.00  2.244654   .397239
   8.87668   8.87668      1.00  2.248304   .401269
   8.87657   8.87657      1.00  2.247484   .397679
   8.87646   8.87646      1.00  2.248004   .400029
   8.87636   8.87636      1.00  2.248954   .400759
   8.87625   8.87625      1.00  2.248104   .401409
   8.87615   8.87615      1.00  2.247784   .401349
   8.87604   8.87604      1.00  2.245824   .401569
   8.87594   8.87594      1.00  2.243954   .400609
   8.87584   8.87584      1.00  2.243694   .403149
   8.87574   8.87574      1.00  2.235004   .401029
   8.87563   8.87563      1.00  2.246584   .403039
   8.87552   8.87552      1.00  2.247934   .402129
   8.87543   8.87543      1.00  2.244384   .403869
   8.87532   8.87532      1.00  2.249654   .403969
   8.87522   8.87522      1.00  2.247584   .403229
   8.87511   8.87511      1.00  2.248504   .404729
   8.87502   8.87502      1.00  2.244944   .404199
   8.87491   8.87491      1.00  2.244114   .403109
   8.87480   8.87480      1.00  2.246054   .405479
   8.87469   8.87469      1.00  2.245514   .404899
   8.87459   8.87459      1.00  2.246064   .405369
   8.87447   8.87447      1.00  2.241824   .404399
   8.87435   8.87435      1.00  2.234504   .403459
   8.87425   8.87425      1.00  2.246004   .406069
   8.87414   8.87414      1.00  2.248264   .407439
   8.87403   8.87403      1.00  2.247414   .406589
   8.87391   8.87391      1.00  2.244784   .407739
   8.87380   8.87380      1.00  2.244454   .409079
   8.87369   8.87369      1.00  2.241104   .407149
   8.87357   8.87357      1.00  2.246334   .409149
   8.87345   8.87345      1.00  2.243354   .409169
   8.87333   8.87333      1.00  2.243214   .407139
   8.87322   8.87322      1.00  2.243874   .407659
   8.87310   8.87310      1.00  2.243474   .408409
   8.87299   8.87299      1.00  2.244374   .409529
   8.87288   8.87288      1.00  2.230594   .408489
   8.87277   8.87277      1.00  2.245424   .410429
   8.87265   8.87265      1.00  2.243664   .410419
   8.87253   8.87253      1.00  2.245454   .412049
   8.87242   8.87242      1.00  2.241544   .410339
   8.87231   8.87231      1.00  2.245994   .413539
   8.87220   8.87220      1.00  2.244034   .413119
   8.87208   8.87208      1.00  2.243504   .411549
   8.87197   8.87197      1.00  2.243994   .412959
   8.87186   8.87186      1.00  2.240954   .411079
   8.87175   8.87175      1.00  2.244784   .415039
   8.87164   8.87164      1.00  2.243194   .413079
   8.87153   8.87153      1.00  2.240624   .415109
   8.87142   8.87142      1.00  2.240114   .413399
   8.87131   8.87131      1.00  2.235554   .412369
   8.87119   8.87119      1.00  2.242654   .416219
   8.87109   8.87109      1.00  2.243104   .416569
   8.87097   8.87097      1.00  2.241794   .414879
   8.87086   8.87086      1.00  2.240454   .412589
   8.87074   8.87074      1.00  2.244374   .416329
   8.87063   8.87063      1.00  2.244374   .415489
   8.87052   8.87052      1.00  2.245924   .417029
   8.87039   8.87039      1.00  2.244154   .415629
   8.87027   8.87027      1.00  2.243104   .417609
   8.87015   8.87015      1.00  2.243004   .417689
   8.87004   8.87004      1.00  2.242264   .419199
   8.86992   8.86992      1.00  2.243944   .416859
   8.86980   8.86980      1.00  2.228394   .417699
   8.86968   8.86968      1.00  2.239974   .418489
   8.86957   8.86957      1.00  2.241494   .419859
   8.86945   8.86945      1.00  2.243254   .421209
   8.86933   8.86933      1.00  2.242904   .421629
   8.86922   8.86922      1.00  2.244794   .421719
   8.86912   8.86912      1.00  2.242564   .420809
   8.86900   8.86900      1.00  2.244114   .421109
   8.86888   8.86888      1.00  2.242574   .421969
   8.86877   8.86877      1.00  2.238814   .421859
   8.86866   8.86866      1.00  2.242974   .422459
   8.86856   8.86856      1.00  2.242524   .422529
   8.86845   8.86845      1.00  2.244224   .424799
   8.86835   8.86835      1.00  2.242314   .423179
   8.86823   8.86823      1.00  2.229464   .421379
   8.86811   8.86811      1.00  2.243204   .424029
   8.86800   8.86800      1.00  2.243304   .423199
   8.86789   8.86789      1.00  2.244604   .423479
   8.86778   8.86778      1.00  2.242054   .425699
   8.86767   8.86767      1.00  2.243824   .424129
   8.86756   8.86756      1.00  2.240734   .423869
   8.86745   8.86745      1.00  2.243624   .426429
   8.86734   8.86734      1.00  2.243624   .423749
   8.86724   8.86724      1.00  2.241884   .425779
   8.86712   8.86712      1.00  2.244584   .425629
   8.86701   8.86701      1.00  2.241204   .424349
   8.86691   8.86691      1.00  2.239404   .426689
   8.86680   8.86680      1.00  2.242794   .424839
   8.86669   8.86669      1.00  2.230584   .423879
   8.86658   8.86658      1.00  2.242194   .425339
   8.86648   8.86648      1.00  2.242244   .425539
   8.86637   8.86637      1.00  2.241924   .427909
   8.86626   8.86626      1.00  2.241374   .432849
   8.86616   8.86616      1.00  2.243854   .431859
   8.86606   8.86606      1.00  2.243604   .432049
   8.86596   8.86596      1.00  2.242544   .429509
   8.86585   8.86585      1.00  2.242764   .430119
   8.86574   8.86574      1.00  2.243004   .430789
   8.86565   8.86565      1.00  2.242394   .426389
   8.86554   8.86554      1.00  2.245554   .428629
   8.86544   8.86544      1.00  2.241854   .429229
   8.86534   8.86534      1.00  2.239304   .427949
   8.86524   8.86524      1.00  2.227274   .427779
   8.86513   8.86513      1.00  2.238894   .428959
   8.86502   8.86502      1.00  2.241694   .432109
   8.86492   8.86492      1.00  2.239854   .429039
   8.86482   8.86482      1.00  2.242494   .430419
   8.86471   8.86471      1.00  2.239994   .430949
   8.86460   8.86460      1.00  2.242244   .436769
   8.86448   8.86448      1.00  2.241574   .434709
   8.86438   8.86438      1.00  2.239824   .434029
   8.86427   8.86427      1.00  2.240634   .432929
   8.86416   8.86416      1.00  2.237524   .432119
   8.86405   8.86405      1.00  2.239494   .436069
   8.86393   8.86393      1.00  2.239964   .435099
   8.86381   8.86381      1.00  2.239834   .438099
   8.86370   8.86370      1.00  2.226614   .432309
   8.86358   8.86358      1.00  2.242584   .435289
   8.86346   8.86346      1.00  2.242304   .434209
   8.86334   8.86334      1.00  2.241124   .434129
   8.86322   8.86322      1.00  2.238964   .435479
   8.86311   8.86311      1.00  2.239984   .435139
   8.86300   8.86300      1.00  2.240654   .433549
   8.86289   8.86289      1.00  2.236944   .432789
   8.86278   8.86278      1.00  2.239514   .435229
   8.86266   8.86266      1.00  2.236984   .433269
   8.86255   8.86255      1.00  2.241374   .433499
   8.86244   8.86244      1.00  2.239054   .432169
   8.86232   8.86232      1.00  2.240884   .434249
   8.86220   8.86220      1.00  2.242424   .433759
   8.86210   8.86210      1.00  2.224514   .431879
   8.86199   8.86199      1.00  2.239254   .435239
   8.86188   8.86188      1.00  2.237784   .433899
   8.86177   8.86177      1.00  2.241324   .435029
   8.86167   8.86167      1.00  2.238864   .436199
   8.86155   8.86155      1.00  2.238144   .436979
   8.86144   8.86144      1.00  2.236124   .435759
   8.86133   8.86133      1.00  2.237514   .433959
   8.86122   8.86122      1.00  2.241124   .435329
   8.86110   8.86110      1.00  2.238164   .437389
   8.86098   8.86098      1.00  2.238484   .436409
   8.86087   8.86087      1.00  2.237844   .440029
   8.86076   8.86076      1.00  2.237234   .439799
   8.86064   8.86064      1.00  2.234234   .439719
   8.86052   8.86052      1.00  2.224934   .435269
   8.86041   8.86041      1.00  2.237914   .436599
   8.86030   8.86030      1.00  2.235464   .436179
   8.86017   8.86017      1.00  2.239874   .434999
   8.86005   8.86005      1.00  2.239004   .437879
   8.85993   8.85993      1.00  2.239764   .436469
   8.85982   8.85982      1.00  2.239974   .436289
   8.85970   8.85970      1.00  2.238904   .438549
   8.85958   8.85958      1.00  2.237204   .439489
   8.85947   8.85947      1.00  2.235464   .438109
   8.85936   8.85936      1.00  2.237524   .439019
   8.85924   8.85924      1.00  2.235774   .441319
   8.85912   8.85912      1.00  2.235174   .440619
   8.85901   8.85901      1.00  2.225914   .435089
   8.85891   8.85891      1.00  2.232514   .436849
   8.85880   8.85880      1.00  2.236074   .440379
   8.85868   8.85868      1.00  2.239324   .438749
   8.85857   8.85857      1.00  2.237604   .436989
   8.85847   8.85847      1.00  2.232404   .439069
   8.85835   8.85835      1.00  2.234714   .438549
   8.85824   8.85824      1.00  2.234664   .438639
   8.85814   8.85814      1.00  2.234864   .436929
   8.85803   8.85803      1.00  2.237104   .435899
   8.85792   8.85792      1.00  2.232004   .438929
   8.85780   8.85780      1.00  2.234984   .438519
   8.85769   8.85769      1.00  2.235074   .438479
   8.85758   8.85758      1.00  2.236834   .437939
   8.85747   8.85747      1.00  2.235414   .441409
   8.85735   8.85735      1.00  2.225064   .437779
   8.85725   8.85725      1.00  2.232724   .438439
   8.85714   8.85714      1.00  2.231804   .438809
   8.85704   8.85704      1.00  2.233474   .438429
   8.85692   8.85692      1.00  2.234024   .438139
   8.85682   8.85682      1.00  2.231744   .436559
   8.85671   8.85671      1.00  2.232744   .438899
   8.85660   8.85660      1.00  2.230334   .437479
   8.85649   8.85649      1.00  2.231374   .436219
   8.85639   8.85639      1.00  2.230844   .436779
   8.85629   8.85629      1.00  2.235304   .437379
   8.85619   8.85619      1.00  2.233034   .437489
   8.85608   8.85608      1.00  2.232334   .438649
   8.85597   8.85597      1.00  2.230984   .437749
   8.85588   8.85588      1.00  2.211984   .433569
   8.85577   8.85577      1.00  2.232214   .437029
   8.85567   8.85567      1.00  2.231574   .436769
   8.85557   8.85557      1.00  2.232394   .438219
   8.85547   8.85547      1.00  2.232704   .438609
   8.85536   8.85536      1.00  2.229194   .443519
   8.85526   8.85526      1.00  2.233204   .443819
   8.85516   8.85516      1.00  2.229764   .441529
   8.85505   8.85505      1.00  2.234154   .441759
   8.85495   8.85495      1.00  2.227064   .441059
   8.85484   8.85484      1.00  2.226954   .439959
   8.85473   8.85473      1.00  2.230314   .439829
   8.85462   8.85462      1.00  2.227384   .441179
   8.85452   8.85452      1.00  2.226164   .440889
   8.85441   8.85441      1.00  2.214394   .439609
   8.85429   8.85429      1.00  2.225294   .437619
   8.85418   8.85418      1.00  2.228534   .438859
   8.85408   8.85408      1.00  2.230614   .437389
   8.85396   8.85396      1.00  2.230144   .437069
   8.85384   8.85384      1.00  2.228374   .436289
   8.85373   8.85373      1.00  2.225884   .434599
   8.85362   8.85362      1.00  2.225184   .435399
   8.85349   8.85349      1.00  2.221764   .433599
   8.85338   8.85338      1.00  2.227024   .437869
   8.85327   8.85327      1.00  2.230214   .439349
   8.85315   8.85315      1.00  2.225444   .438159
   8.85303   8.85303      1.00  2.224744   .435479
   8.85292   8.85292      1.00  2.211714   .431769
   8.85281   8.85281      1.00  2.226554   .437889
   8.85270   8.85270      1.00  2.228944   .437469
   8.85257   8.85257      1.00  2.225574   .434919
   8.85246   8.85246      1.00  2.224664   .437679
   8.85236   8.85236      1.00  2.222164   .433569
   8.85224   8.85224      1.00  2.222534   .434519
   8.85212   8.85212      1.00  2.222644   .434379
   8.85202   8.85202      1.00  2.225614   .433199
   8.85191   8.85191      1.00  2.225674   .432709
   8.85180   8.85180      1.00  2.225974   .435519
   8.85169   8.85169      1.00  2.224374   .434909
   8.85158   8.85158      1.00  2.223394   .433809
   8.85147   8.85147      1.00  2.225944   .434529
   8.85136   8.85136      1.00  2.208594   .432649
   8.85124   8.85124      1.00  2.225054   .435069
   8.85113   8.85113      1.00  2.222694   .433579
   8.85102   8.85102      1.00  2.223064   .433919
   8.85091   8.85091      1.00  2.222754   .432589
   8.85079   8.85079      1.00  2.223904   .436599
   8.85067   8.85067      1.00  2.226724   .433779
   8.85056   8.85056      1.00  2.223424   .430829
   8.85045   8.85045      1.00  2.224534   .434159
   8.85033   8.85033      1.00  2.220374   .432919
   8.85020   8.85020      1.00  2.223214   .434669
   8.85009   8.85009      1.00  2.223924   .437479
   8.84997   8.84997      1.00  2.219994   .439959
   8.84985   8.84985      1.00  2.218544   .436629
   8.84973   8.84973      1.00  2.216974   .437419
   8.84962   8.84962      1.00  2.222524   .435899
   8.84951   8.84951      1.00  2.222854   .434729
   8.84939   8.84939      1.00  2.221404   .434799
   8.84927   8.84927      1.00  2.225714   .439339
   8.84916   8.84916      1.00  2.225964   .439849
   8.84904   8.84904      1.00  2.223654   .439139
   8.84893   8.84893      1.00  2.221144   .435789
   8.84882   8.84882      1.00  2.221304   .432469
   8.84871   8.84871      1.00  2.218844   .432889
   8.84860   8.84860      1.00  2.218844   .433649
   8.84849   8.84849      1.00  2.220034   .433299
   8.84838   8.84838      1.00  2.220814   .432539
   8.84827   8.84827      1.00  2.215464   .431999
   8.84817   8.84817      1.00  2.215984   .431449
   8.84805   8.84805      1.00  2.220364   .431999
   8.84793   8.84793      1.00  2.222444   .432729
   8.84782   8.84782      1.00  2.227144   .435029
   8.84771   8.84771      1.00  2.221044   .434219
   8.84760   8.84760      1.00  2.219554   .434899
   8.84749   8.84749      1.00  2.217784   .434859
   8.84738   8.84738      1.00  2.221684   .432279
   8.84727   8.84727      1.00  2.221294   .431589
   8.84716   8.84716      1.00  2.219044   .433609
   8.84705   8.84705      1.00  2.222774   .435329
   8.84695   8.84695      1.00  2.220874   .439499
   8.84684   8.84684      1.00  2.223044   .440739
   8.84672   8.84672      1.00  2.206754   .438989
   8.84662   8.84662      1.00  2.221054   .440459
   8.84651   8.84651      1.00  2.220144   .437469
   8.84641   8.84641      1.00  2.218904   .436969
   8.84630   8.84630      1.00  2.218794   .432079
   8.84620   8.84620      1.00  2.217064   .429739
   8.84610   8.84610      1.00  2.221944   .433889
   8.84600   8.84600      1.00  2.222424   .432679
   8.84589   8.84589      1.00  2.221094   .432259
   8.84578   8.84578      1.00  2.220394   .431779
   8.84568   8.84568      1.00  2.222384   .433649
   8.84558   8.84558      1.00  2.219794   .435939
   8.84547   8.84547      1.00  2.221034   .432759
   8.84537   8.84537      1.00  2.224064   .431619
   8.84527   8.84527      1.00  2.219474   .432659
   8.84517   8.84517      1.00  2.204794   .429409
   8.84506   8.84506      1.00  2.218354   .431859
   8.84496   8.84496      1.00  2.220184   .433019
   8.84486   8.84486      1.00  2.223584   .434139
   8.84475   8.84475      1.00  2.221024   .433539
   8.84463   8.84463      1.00  2.221924   .432159
   8.84452   8.84452      1.00  2.220604   .437229
   8.84442   8.84442      1.00  2.221134   .435529
   8.84430   8.84430      1.00  2.220964   .436159
   8.84419   8.84419      1.00  2.217014   .434309
   8.84408   8.84408      1.00  2.217654   .433459
   8.84398   8.84398      1.00  2.217864   .434399
   8.84386   8.84386      1.00  2.216304   .434809
   8.84373   8.84373      1.00  2.210824   .436109
   8.84362   8.84362      1.00  2.220174   .436329
   8.84351   8.84351      1.00  2.223804   .436399
   8.84339   8.84339      1.00  2.221394   .436929
   8.84327   8.84327      1.00  2.221884   .438319
   8.84315   8.84315      1.00  2.219934   .440339
   8.84304   8.84304      1.00  2.219864   .439239
   8.84293   8.84293      1.00  2.219924   .438209
   8.84281   8.84281      1.00  2.219494   .439799
   8.84270   8.84270      1.00  2.220964   .437209
   8.84258   8.84258      1.00  2.218444   .436739
   8.84247   8.84247      1.00  2.219824   .437329
   8.84236   8.84236      1.00  2.221394   .439909
   8.84224   8.84224      1.00  2.220354   .441169
   8.84213   8.84213      1.00  2.209084   .441139
   8.84202   8.84202      1.00  2.219754   .446199
   8.84191   8.84191      1.00  2.219344   .448619
   8.84180   8.84180      1.00  2.218424   .440619
   8.84170   8.84170      1.00  2.218414   .440609
   8.84159   8.84159      1.00  2.218644   .438999
   8.84147   8.84147      1.00  2.216594   .437859
   8.84136   8.84136      1.00  2.220734   .440929
   8.84125   8.84125      1.00  2.219074   .441929
   8.84113   8.84113      1.00  2.220614   .442029
   8.84102   8.84102      1.00  2.222274   .443709
   8.84091   8.84091      1.00  2.221534   .443749
   8.84079   8.84079      1.00  2.222114   .443829
   8.84068   8.84068      1.00  2.203124   .439089
   8.84056   8.84056      1.00  2.218304   .442129
   8.84045   8.84045      1.00  2.219544   .443419
   8.84033   8.84033      1.00  2.218784   .442589
   8.84021   8.84021      1.00  2.220224   .443609
   8.84008   8.84008      1.00  2.218904   .447279
   8.83996   8.83996      1.00  2.219784   .447059
   8.83985   8.83985      1.00  2.220454   .449589
   8.83974   8.83974      1.00  2.220354   .446989
   8.83961   8.83961      1.00  2.218744   .444929
   8.83950   8.83950      1.00  2.217724   .449349
   8.83939   8.83939      1.00  2.218264   .447629
   8.83927   8.83927      1.00  2.217504   .447859
   8.83915   8.83915      1.00  2.217844   .448519
   8.83905   8.83905      1.00  2.214494   .447689
   8.83894   8.83894      1.00  2.211304   .447609
   8.83882   8.83882      1.00  2.221054   .451479
   8.83870   8.83870      1.00  2.219614   .450839
   8.83860   8.83860      1.00  2.219774   .449389
   8.83849   8.83849      1.00  2.219894   .448349
   8.83838   8.83838      1.00  2.220614   .449049
   8.83826   8.83826      1.00  2.218984   .449809
   8.83816   8.83816      1.00  2.214184   .449739
   8.83805   8.83805      1.00  2.215454   .451639
   8.83794   8.83794      1.00  2.218894   .451769
   8.83782   8.83782      1.00  2.220094   .452339
   8.83772   8.83772      1.00  2.219414   .453769
   8.83761   8.83761      1.00  2.218614   .452559
   8.83750   8.83750      1.00  2.203314   .447879
   8.83739   8.83739      1.00  2.220284   .451199
   8.83728   8.83728      1.00  2.222614   .452009
   8.83717   8.83717      1.00  2.220814   .452049
   8.83706   8.83706      1.00  2.220094   .451459
   8.83695   8.83695      1.00  2.219994   .450219
   8.83684   8.83684      1.00  2.218894   .450409
   8.83674   8.83674      1.00  2.218934   .450639
   8.83663   8.83663      1.00  2.219424   .451169
   8.83652   8.83652      1.00  2.219404   .450389
   8.83641   8.83641      1.00  2.220504   .451049
   8.83631   8.83631      1.00  2.222224   .450969
   8.83621   8.83621      1.00  2.220854   .453059
   8.83610   8.83610      1.00  2.218184   .456639
   8.83600   8.83600      1.00  2.219044   .454739
   8.83590   8.83590      1.00  2.204894   .455729
   8.83579   8.83579      1.00  2.215994   .458779
   8.83569   8.83569      1.00  2.217784   .455549
   8.83558   8.83558      1.00  2.219724   .456289
   8.83549   8.83549      1.00  2.218094   .458439
   8.83539   8.83539      1.00  2.218734   .461129
   8.83528   8.83528      1.00  2.220864   .455229
   8.83517   8.83517      1.00  2.218994   .453799
   8.83507   8.83507      1.00  2.218594   .455099
   8.83497   8.83497      1.00  2.219394   .453079
   8.83486   8.83486      1.00  2.216624   .455609
   8.83475   8.83475      1.00  2.215284   .454129
   8.83465   8.83465      1.00  2.218434   .455259
   8.83453   8.83453      1.00  2.211334   .453259
   8.83442   8.83442      1.00  2.207014   .454179
   8.83432   8.83432      1.00  2.217804   .457799
   8.83421   8.83421      1.00  2.218824   .462449
   8.83409   8.83409      1.00  2.218534   .461619
   8.83397   8.83397      1.00  2.218504   .457339
   8.83386   8.83386      1.00  2.218594   .459499
   8.83376   8.83376      1.00  2.214214   .460079
   8.83364   8.83364      1.00  2.213384   .458819
   8.83351   8.83351      1.00  2.212144   .458019
   8.83339   8.83339      1.00  2.216244   .459949
   8.83328   8.83328      1.00  2.215004   .458749
   8.83317   8.83317      1.00  2.214864   .458569
   8.83305   8.83305      1.00  2.215064   .461839
   8.83294   8.83294      1.00  2.203214   .458409
   8.83283   8.83283      1.00  2.217664   .460189
   8.83271   8.83271      1.00  2.217944   .461799
   8.83259   8.83259      1.00  2.217794   .462159
   8.83248   8.83248      1.00  2.216484   .462099
   8.83237   8.83237      1.00  2.214074   .462759
   8.83225   8.83225      1.00  2.212844   .460829
   8.83214   8.83214      1.00  2.212994   .461849
   8.83204   8.83204      1.00  2.211544   .461029
   8.83193   8.83193      1.00  2.214544   .462209
   8.83182   8.83182      1.00  2.213674   .463409
   8.83170   8.83170      1.00  2.213514   .460799
   8.83160   8.83160      1.00  2.214654   .461239
   8.83149   8.83149      1.00  2.200374   .459719
   8.83138   8.83138      1.00  2.212444   .464589
   8.83126   8.83126      1.00  2.211174   .464089
   8.83115   8.83115      1.00  2.211884   .465649
   8.83104   8.83104      1.00  2.210884   .467929
   8.83093   8.83093      1.00  2.212634   .467159
   8.83081   8.83081      1.00  2.214164   .464959
   8.83070   8.83070      1.00  2.213524   .469099
   8.83059   8.83059      1.00  2.215364   .468119
   8.83046   8.83046      1.00  2.214434   .466369
   8.83034   8.83034      1.00  2.214114   .467619
   8.83023   8.83023      1.00  2.211684   .466269
   8.83011   8.83011      1.00  2.212604   .464669
   8.82999   8.82999      1.00  2.212204   .463919
   8.82986   8.82986      1.00  2.197444   .464289
   8.82975   8.82975      1.00  2.208364   .469119
   8.82965   8.82965      1.00  2.212244   .466979
   8.82953   8.82953      1.00  2.211544   .469209
   8.82941   8.82941      1.00  2.211944   .466669
   8.82929   8.82929      1.00  2.214594   .467519
   8.82918   8.82918      1.00  2.213814   .465469
   8.82907   8.82907      1.00  2.210074   .465819
   8.82895   8.82895      1.00  2.209674   .467989
   8.82885   8.82885      1.00  2.207314   .467939
   8.82875   8.82875      1.00  2.208284   .467109
   8.82863   8.82863      1.00  2.209824   .466239
   8.82852   8.82852      1.00  2.208594   .463329
   8.82841   8.82841      1.00  2.207074   .465209
   8.82830   8.82830      1.00  2.203014   .464509
   8.82820   8.82820      1.00  2.212354   .466639
   8.82808   8.82808      1.00  2.210714   .466729
   8.82796   8.82796      1.00  2.213094   .468039
   8.82786   8.82786      1.00  2.212814   .468849
   8.82774   8.82774      1.00  2.210344   .469949
   8.82763   8.82763      1.00  2.206474   .468559
   8.82752   8.82752      1.00  2.208914   .473329
   8.82741   8.82741      1.00  2.207434   .472339
   8.82730   8.82730      1.00  2.205674   .468789
   8.82719   8.82719      1.00  2.204024   .467239
   8.82708   8.82708      1.00  2.210014   .467079
   8.82698   8.82698      1.00  2.210714   .469199
   8.82687   8.82687      1.00  2.204914   .466769
   8.82676   8.82676      1.00  2.202854   .465629
   8.82665   8.82665      1.00  2.206834   .466159
   8.82655   8.82655      1.00  2.210514   .467979
   8.82644   8.82644      1.00  2.210714   .467759
   8.82633   8.82633      1.00  2.203094   .467009
   8.82623   8.82623      1.00  2.202934   .468859
   8.82613   8.82613      1.00  2.207634   .470039
   8.82603   8.82603      1.00  2.206554   .470679
   8.82592   8.82592      1.00  2.207004   .473119
   8.82582   8.82582      1.00  2.210074   .467769
   8.82572   8.82572      1.00  2.208904   .469959
   8.82561   8.82561      1.00  2.208474   .467139
   8.82551   8.82551      1.00  2.207084   .466959
   8.82540   8.82540      1.00  2.203224   .467929
   8.82531   8.82531      1.00  2.193874   .463979
   8.82520   8.82520      1.00  2.201264   .466739
   8.82509   8.82509      1.00  2.203964   .467109
   8.82499   8.82499      1.00  2.201514   .466349
   8.82489   8.82489      1.00  2.205844   .467509
   8.82479   8.82479      1.00  2.205644   .469239
   8.82467   8.82467      1.00  2.206684   .466929
   8.82456   8.82456      1.00  2.208414   .468079
   8.82446   8.82446      1.00  2.208824   .467699
   8.82434   8.82434      1.00  2.203714   .467579
   8.82423   8.82423      1.00  2.200984   .468249
   8.82413   8.82413      1.00  2.202194   .467179
   8.82402   8.82402      1.00  2.202044   .465129
   8.82390   8.82390      1.00  2.188904   .464769
   8.82377   8.82377      1.00  2.201764   .466389
   8.82365   8.82365      1.00  2.205444   .468209
   8.82354   8.82354      1.00  2.203194   .467309
   8.82343   8.82343      1.00  2.206204   .468999
   8.82331   8.82331      1.00  2.205764   .468499
   8.82320   8.82320      1.00  2.205074   .467499
   8.82309   8.82309      1.00  2.203024   .465769
   8.82297   8.82297      1.00  2.200764   .465299
   8.82285   8.82285      1.00  2.194924   .467319
   8.82273   8.82273      1.00  2.201584   .466769
   8.82262   8.82262      1.00  2.202984   .467839
   8.82251   8.82251      1.00  2.203344   .466699
   8.82239   8.82239      1.00  2.202644   .466889
   8.82228   8.82228      1.00  2.187434   .465479
   8.82217   8.82217      1.00  2.205134   .468819
   8.82206   8.82206      1.00  2.202804   .468939
   8.82195   8.82195      1.00  2.202104   .466269
   8.82184   8.82184      1.00  2.200094   .465719
   8.82173   8.82173      1.00  2.198024   .465379
   8.82162   8.82162      1.00  2.198604   .465839
   8.82151   8.82151      1.00  2.194974   .463549
   8.82140   8.82140      1.00  2.199574   .465139
   8.82129   8.82129      1.00  2.198094   .464169
   8.82117   8.82117      1.00  2.200744   .464939
   8.82106   8.82106      1.00  2.202314   .464299
   8.82095   8.82095      1.00  2.198424   .464459
   8.82083   8.82083      1.00  2.185754   .461079
   8.82072   8.82072      1.00  2.191194   .463559
   8.82060   8.82060      1.00  2.194484   .463389
   8.82048   8.82048      1.00  2.193624   .464299
   8.82037   8.82037      1.00  2.194664   .466329
   8.82025   8.82025      1.00  2.197654   .465619
   8.82012   8.82012      1.00  2.192554   .464539
   8.82000   8.82000      1.00  2.199484   .465769
   8.81990   8.81990      1.00  2.199194   .467829
   8.81978   8.81978      1.00  2.194184   .465279
   8.81965   8.81965      1.00  2.200574   .467689
   8.81954   8.81954      1.00  2.195674   .465849
   8.81943   8.81943      1.00  2.196724   .468299
   8.81931   8.81931      1.00  2.193364   .464439
   8.81920   8.81920      1.00  2.175424   .460429
   8.81908   8.81908      1.00  2.192174   .465059
   8.81897   8.81897      1.00  2.190654   .464599
   8.81886   8.81886      1.00  2.197214   .463879
   8.81875   8.81875      1.00  2.193694   .462669
   8.81864   8.81864      1.00  2.198994   .466379
   8.81852   8.81852      1.00  2.198294   .466149
   8.81841   8.81841      1.00  2.195174   .467229
   8.81830   8.81830      1.00  2.191304   .463439
   8.81820   8.81820      1.00  2.191074   .464129
   8.81809   8.81809      1.00  2.192094   .463499
   8.81798   8.81798      1.00  2.193114   .465099
   8.81786   8.81786      1.00  2.188984   .461889
   8.81775   8.81775      1.00  2.195194   .463059
   8.81764   8.81764      1.00  2.183804   .467139
   8.81753   8.81753      1.00  2.193844   .465599
   8.81742   8.81742      1.00  2.196294   .465549
   8.81735   8.81735      1.00  2.196234   .469129
