# Supplementary material for: Direct Observation of Palladium Leaching from Pd/C by a Simple Method: X-ray Absorption Spectroscopy of Heterogeneous Mixtures
Source: ACS Omega. 2023 Jun 7;8(24):21787–92. doi: 10.1021/acsomega.3c01343 (PMC10286095; doi:10.1021/acsomega.3c01343)
Supplement: Supplementary file 2 — ao3c01343_si_002.zip [file ao3c01343_si_002.zip › Figure 9/HCl_Intermittent01N_15.qd]

  9809     KEK-PF   NW10A
 K_AirOx_40C_01N 20.12.12 2:45: - 20.12.12 2:45: Serial#KEKPF-NW10A_047705
 15_RK_AirOx_40C_01N                                                             
 Ring :   6.5 GeV    49.9 mA -   50.1 mA
 Mono :   Si(311)       D=  1.63747 A    Initial angle=  9.00032 deg
 NW10A     Transmission( 2)   Repetition= 15     Points= 1654
 Param file : QXAFS(SYNC)     angle axis (*)     Block =    1

 Block      Init-Ang  Final-Ang     Step/deg     Time/s       Num
     1        9.00032   8.81735          ***       1.00      1654
 Ortec(-1)     NDCH = 3
  Angle(c)  Angle(o)    time/s         2         3
      Mode         0         0         1         2
    Offset         0         0    .00492    .00311
   9.00032   9.00032      1.00  2.312384  2.599169
   9.00023   9.00023      1.00  2.313314  2.600319
   9.00013   9.00013      1.00  2.311384  2.599409
   9.00001   9.00001      1.00  2.309814  2.597719
   8.99990   8.99990      1.00  2.306934  2.592489
   8.99979   8.99979      1.00  2.308274  2.593619
   8.99967   8.99967      1.00  2.305464  2.590929
   8.99955   8.99955      1.00  2.304734  2.589309
   8.99943   8.99943      1.00  2.303544  2.589299
   8.99932   8.99932      1.00  2.303364  2.589709
   8.99922   8.99922      1.00  2.301594  2.587559
   8.99911   8.99911      1.00  2.305294  2.590899
   8.99900   8.99900      1.00  2.301384  2.590349
   8.99889   8.99889      1.00  2.290364  2.573899
   8.99879   8.99879      1.00  2.298024  2.589149
   8.99868   8.99868      1.00  2.300444  2.585139
   8.99857   8.99857      1.00  2.300514  2.589829
   8.99846   8.99846      1.00  2.296944  2.586659
   8.99835   8.99835      1.00  2.296344  2.583809
   8.99824   8.99824      1.00  2.296594  2.586399
   8.99813   8.99813      1.00  2.301354  2.602259
   8.99802   8.99802      1.00  2.300314  2.593729
   8.99792   8.99792      1.00  2.302774  2.598349
   8.99781   8.99781      1.00  2.301534  2.599619
   8.99770   8.99770      1.00  2.294244  2.590729
   8.99759   8.99759      1.00  2.297364  2.590669
   8.99749   8.99749      1.00  2.294044  2.587909
   8.99738   8.99738      1.00  2.278534  2.569319
   8.99727   8.99727      1.00  2.295164  2.588139
   8.99715   8.99715      1.00  2.297684  2.592579
   8.99705   8.99705      1.00  2.297304  2.590679
   8.99695   8.99695      1.00  2.297884  2.594459
   8.99684   8.99684      1.00  2.292594  2.593949
   8.99673   8.99673      1.00  2.298554  2.602989
   8.99663   8.99663      1.00  2.296554  2.597119
   8.99652   8.99652      1.00  2.295414  2.593799
   8.99641   8.99641      1.00  2.290964  2.592089
   8.99631   8.99631      1.00  2.293244  2.596299
   8.99621   8.99621      1.00  2.292644  2.597369
   8.99611   8.99611      1.00  2.290544  2.590679
   8.99600   8.99600      1.00  2.292524  2.594039
   8.99590   8.99590      1.00  2.279884  2.580179
   8.99580   8.99580      1.00  2.291274  2.591539
   8.99570   8.99570      1.00  2.299234  2.600469
   8.99559   8.99559      1.00  2.292914  2.594239
   8.99549   8.99549      1.00  2.292504  2.593959
   8.99540   8.99540      1.00  2.294124  2.593769
   8.99529   8.99529      1.00  2.287164  2.585069
   8.99518   8.99518      1.00  2.283394  2.581529
   8.99507   8.99507      1.00  2.289174  2.587249
   8.99498   8.99498      1.00  2.293784  2.595609
   8.99488   8.99488      1.00  2.286274  2.584539
   8.99477   8.99477      1.00  2.290094  2.587579
   8.99466   8.99466      1.00  2.290294  2.589989
   8.99456   8.99456      1.00  2.290234  2.593879
   8.99445   8.99445      1.00  2.287214  2.594759
   8.99434   8.99434      1.00  2.279534  2.585869
   8.99423   8.99423      1.00  2.289454  2.597539
   8.99412   8.99412      1.00  2.286514  2.595489
   8.99401   8.99401      1.00  2.287274  2.595349
   8.99389   8.99389      1.00  2.284574  2.594899
   8.99377   8.99377      1.00  2.285774  2.592929
   8.99366   8.99366      1.00  2.291444  2.597879
   8.99356   8.99356      1.00  2.288764  2.595119
   8.99344   8.99344      1.00  2.286734  2.590259
   8.99332   8.99332      1.00  2.289164  2.592229
   8.99321   8.99321      1.00  2.286454  2.588639
   8.99309   8.99309      1.00  2.284424  2.586379
   8.99298   8.99298      1.00  2.285264  2.588019
   8.99287   8.99287      1.00  2.268144  2.571239
   8.99276   8.99276      1.00  2.282594  2.587799
   8.99264   8.99264      1.00  2.279644  2.581549
   8.99253   8.99253      1.00  2.285554  2.592599
   8.99243   8.99243      1.00  2.287434  2.594549
   8.99232   8.99232      1.00  2.285034  2.591989
   8.99221   8.99221      1.00  2.285834  2.591289
   8.99209   8.99209      1.00  2.287354  2.593819
   8.99198   8.99198      1.00  2.283914  2.592389
   8.99188   8.99188      1.00  2.285494  2.592019
   8.99177   8.99177      1.00  2.283264  2.591849
   8.99165   8.99165      1.00  2.282674  2.593009
   8.99154   8.99154      1.00  2.281854  2.593029
   8.99144   8.99144      1.00  2.267614  2.578769
   8.99133   8.99133      1.00  2.277904  2.582439
   8.99121   8.99121      1.00  2.284454  2.593909
   8.99111   8.99111      1.00  2.287594  2.598899
   8.99100   8.99100      1.00  2.287154  2.597839
   8.99088   8.99088      1.00  2.284764  2.597319
   8.99076   8.99076      1.00  2.280094  2.594149
   8.99065   8.99065      1.00  2.278974  2.596289
   8.99054   8.99054      1.00  2.277244  2.595479
   8.99042   8.99042      1.00  2.276994  2.591349
   8.99030   8.99030      1.00  2.280674  2.597329
   8.99018   8.99018      1.00  2.280194  2.597469
   8.99007   8.99007      1.00  2.280304  2.595439
   8.98995   8.98995      1.00  2.283204  2.596249
   8.98983   8.98983      1.00  2.270584  2.578379
   8.98971   8.98971      1.00  2.286074  2.597379
   8.98960   8.98960      1.00  2.278814  2.592059
   8.98948   8.98948      1.00  2.280504  2.592379
   8.98937   8.98937      1.00  2.275634  2.590969
   8.98926   8.98926      1.00  2.277824  2.593839
   8.98915   8.98915      1.00  2.279214  2.594289
   8.98904   8.98904      1.00  2.279124  2.591709
   8.98892   8.98892      1.00  2.274494  2.587209
   8.98882   8.98882      1.00  2.279604  2.598019
   8.98871   8.98871      1.00  2.281654  2.594109
   8.98859   8.98859      1.00  2.277754  2.591649
   8.98848   8.98848      1.00  2.283074  2.600139
   8.98837   8.98837      1.00  2.270114  2.585159
   8.98826   8.98826      1.00  2.272574  2.591469
   8.98815   8.98815      1.00  2.274814  2.592989
   8.98804   8.98804      1.00  2.274944  2.594919
   8.98793   8.98793      1.00  2.278024  2.595989
   8.98782   8.98782      1.00  2.280574  2.595879
   8.98772   8.98772      1.00  2.281304  2.602539
   8.98760   8.98760      1.00  2.281874  2.605839
   8.98749   8.98749      1.00  2.276154  2.598439
   8.98738   8.98738      1.00  2.283434  2.609909
   8.98727   8.98727      1.00  2.276794  2.600959
   8.98716   8.98716      1.00  2.278084  2.599349
   8.98705   8.98705      1.00  2.279284  2.599919
   8.98695   8.98695      1.00  2.260894  2.580239
   8.98684   8.98684      1.00  2.273954  2.591589
   8.98673   8.98673      1.00  2.273064  2.592709
   8.98662   8.98662      1.00  2.278454  2.603099
   8.98652   8.98652      1.00  2.276904  2.601629
   8.98641   8.98641      1.00  2.278964  2.603359
   8.98630   8.98630      1.00  2.278874  2.600929
   8.98620   8.98620      1.00  2.278844  2.606489
   8.98610   8.98610      1.00  2.279074  2.603329
   8.98599   8.98599      1.00  2.272044  2.593799
   8.98589   8.98589      1.00  2.273174  2.596269
   8.98579   8.98579      1.00  2.269374  2.591909
   8.98569   8.98569      1.00  2.278184  2.602339
   8.98559   8.98559      1.00  2.262144  2.581979
   8.98548   8.98548      1.00  2.274104  2.599549
   8.98538   8.98538      1.00  2.278994  2.606469
   8.98528   8.98528      1.00  2.282084  2.609109
   8.98517   8.98517      1.00  2.276594  2.602269
   8.98507   8.98507      1.00  2.274054  2.601929
   8.98497   8.98497      1.00  2.274154  2.598279
   8.98487   8.98487      1.00  2.271814  2.598079
   8.98476   8.98476      1.00  2.277754  2.602249
   8.98465   8.98465      1.00  2.270874  2.595549
   8.98454   8.98454      1.00  2.275124  2.600819
   8.98442   8.98442      1.00  2.275694  2.603789
   8.98432   8.98432      1.00  2.273254  2.603649
   8.98421   8.98421      1.00  2.273754  2.600789
   8.98409   8.98409      1.00  2.263344  2.590019
   8.98399   8.98399      1.00  2.279894  2.608239
   8.98387   8.98387      1.00  2.275824  2.604179
   8.98376   8.98376      1.00  2.275454  2.603189
   8.98364   8.98364      1.00  2.274594  2.607739
   8.98352   8.98352      1.00  2.269114  2.596639
   8.98340   8.98340      1.00  2.272294  2.605219
   8.98329   8.98329      1.00  2.274334  2.603989
   8.98318   8.98318      1.00  2.274984  2.605959
   8.98306   8.98306      1.00  2.274144  2.608379
   8.98295   8.98295      1.00  2.276394  2.613139
   8.98282   8.98282      1.00  2.274234  2.611439
   8.98271   8.98271      1.00  2.280954  2.617079
   8.98261   8.98261      1.00  2.265834  2.600899
   8.98249   8.98249      1.00  2.270584  2.605519
   8.98237   8.98237      1.00  2.273234  2.607749
   8.98226   8.98226      1.00  2.274104  2.608399
   8.98216   8.98216      1.00  2.274604  2.608169
   8.98204   8.98204      1.00  2.272404  2.603109
   8.98193   8.98193      1.00  2.275414  2.610379
   8.98182   8.98182      1.00  2.275274  2.612029
   8.98171   8.98171      1.00  2.278904  2.617749
   8.98161   8.98161      1.00  2.281174  2.621429
   8.98150   8.98150      1.00  2.275714  2.609579
   8.98139   8.98139      1.00  2.278374  2.611379
   8.98128   8.98128      1.00  2.273784  2.611719
   8.98117   8.98117      1.00  2.270664  2.599539
   8.98105   8.98105      1.00  2.272464  2.607019
   8.98093   8.98093      1.00  2.260204  2.593129
   8.98082   8.98082      1.00  2.275864  2.613999
   8.98070   8.98070      1.00  2.277064  2.616389
   8.98058   8.98058      1.00  2.280334  2.619799
   8.98047   8.98047      1.00  2.277974  2.615939
   8.98035   8.98035      1.00  2.274944  2.612449
   8.98023   8.98023      1.00  2.273644  2.607499
   8.98011   8.98011      1.00  2.273164  2.614319
   8.98000   8.98000      1.00  2.271204  2.608349
   8.97989   8.97989      1.00  2.272874  2.610619
   8.97976   8.97976      1.00  2.273804  2.612789
   8.97964   8.97964      1.00  2.275554  2.615129
   8.97953   8.97953      1.00  2.278164  2.621869
   8.97942   8.97942      1.00  2.264154  2.600029
   8.97930   8.97930      1.00  2.274374  2.618099
   8.97919   8.97919      1.00  2.278674  2.620979
   8.97908   8.97908      1.00  2.279614  2.621989
   8.97897   8.97897      1.00  2.278874  2.620739
   8.97886   8.97886      1.00  2.277204  2.620759
   8.97875   8.97875      1.00  2.276024  2.621959
   8.97864   8.97864      1.00  2.270944  2.616489
   8.97853   8.97853      1.00  2.270864  2.615539
   8.97842   8.97842      1.00  2.273354  2.619179
   8.97830   8.97830      1.00  2.280554  2.624199
   8.97819   8.97819      1.00  2.281374  2.626179
   8.97808   8.97808      1.00  2.280984  2.626369
   8.97798   8.97798      1.00  2.275684  2.618719
   8.97787   8.97787      1.00  2.259144  2.598599
   8.97776   8.97776      1.00  2.273814  2.616089
   8.97765   8.97765      1.00  2.278234  2.623289
   8.97753   8.97753      1.00  2.273364  2.617329
   8.97742   8.97742      1.00  2.276714  2.621969
   8.97731   8.97731      1.00  2.275914  2.622739
   8.97720   8.97720      1.00  2.281404  2.626219
   8.97710   8.97710      1.00  2.276844  2.621439
   8.97698   8.97698      1.00  2.281934  2.629429
   8.97687   8.97687      1.00  2.282714  2.630519
   8.97677   8.97677      1.00  2.278534  2.621059
   8.97666   8.97666      1.00  2.276144  2.626279
   8.97655   8.97655      1.00  2.276564  2.629499
   8.97645   8.97645      1.00  2.271174  2.618879
   8.97634   8.97634      1.00  2.271044  2.619279
   8.97624   8.97624      1.00  2.279614  2.627789
   8.97613   8.97613      1.00  2.272784  2.619249
   8.97603   8.97603      1.00  2.281324  2.627699
   8.97593   8.97593      1.00  2.280914  2.631139
   8.97583   8.97583      1.00  2.280804  2.630239
   8.97572   8.97572      1.00  2.275414  2.629479
   8.97562   8.97562      1.00  2.280474  2.631199
   8.97552   8.97552      1.00  2.274864  2.624829
   8.97542   8.97542      1.00  2.271624  2.618909
   8.97531   8.97531      1.00  2.280854  2.632639
   8.97520   8.97520      1.00  2.277074  2.629269
   8.97511   8.97511      1.00  2.280174  2.627599
   8.97501   8.97501      1.00  2.277764  2.627699
   8.97489   8.97489      1.00  2.264384  2.613929
   8.97479   8.97479      1.00  2.277584  2.628309
   8.97469   8.97469      1.00  2.280394  2.629389
   8.97458   8.97458      1.00  2.280774  2.630229
   8.97447   8.97447      1.00  2.274614  2.623019
   8.97436   8.97436      1.00  2.277934  2.629479
   8.97425   8.97425      1.00  2.274004  2.624039
   8.97413   8.97413      1.00  2.272624  2.619989
   8.97401   8.97401      1.00  2.272634  2.622499
   8.97390   8.97390      1.00  2.274474  2.623849
   8.97379   8.97379      1.00  2.273044  2.627099
   8.97367   8.97367      1.00  2.275964  2.628949
   8.97355   8.97355      1.00  2.279834  2.631369
   8.97344   8.97344      1.00  2.271864  2.625199
   8.97333   8.97333      1.00  2.273554  2.630059
   8.97322   8.97322      1.00  2.274884  2.628139
   8.97309   8.97309      1.00  2.274204  2.627959
   8.97297   8.97297      1.00  2.271974  2.626549
   8.97287   8.97287      1.00  2.274004  2.628579
   8.97276   8.97276      1.00  2.278724  2.632149
   8.97263   8.97263      1.00  2.276884  2.633139
   8.97252   8.97252      1.00  2.280254  2.633889
   8.97242   8.97242      1.00  2.277714  2.633949
   8.97230   8.97230      1.00  2.275524  2.629259
   8.97219   8.97219      1.00  2.277184  2.632129
   8.97208   8.97208      1.00  2.275174  2.630669
   8.97197   8.97197      1.00  2.275494  2.626869
   8.97186   8.97186      1.00  2.272434  2.625969
   8.97174   8.97174      1.00  2.275004  2.630259
   8.97163   8.97163      1.00  2.258894  2.615569
   8.97153   8.97153      1.00  2.272874  2.632119
   8.97142   8.97142      1.00  2.276244  2.632749
   8.97131   8.97131      1.00  2.276954  2.638359
   8.97119   8.97119      1.00  2.278924  2.636509
   8.97109   8.97109      1.00  2.279844  2.639719
   8.97097   8.97097      1.00  2.276954  2.631359
   8.97085   8.97085      1.00  2.273664  2.628569
   8.97073   8.97073      1.00  2.272204  2.627929
   8.97063   8.97063      1.00  2.274174  2.632459
   8.97051   8.97051      1.00  2.267924  2.627159
   8.97039   8.97039      1.00  2.276034  2.634989
   8.97027   8.97027      1.00  2.275224  2.638759
   8.97016   8.97016      1.00  2.258874  2.619989
   8.97004   8.97004      1.00  2.277154  2.639559
   8.96992   8.96992      1.00  2.274524  2.634429
   8.96980   8.96980      1.00  2.274754  2.637029
   8.96969   8.96969      1.00  2.275004  2.639699
   8.96957   8.96957      1.00  2.274154  2.637809
   8.96945   8.96945      1.00  2.269784  2.627739
   8.96934   8.96934      1.00  2.272224  2.633839
   8.96923   8.96923      1.00  2.275224  2.637569
   8.96912   8.96912      1.00  2.267164  2.626779
   8.96900   8.96900      1.00  2.272694  2.637029
   8.96889   8.96889      1.00  2.277204  2.642139
   8.96878   8.96878      1.00  2.277644  2.642419
   8.96867   8.96867      1.00  2.275324  2.636429
   8.96856   8.96856      1.00  2.261304  2.618169
   8.96845   8.96845      1.00  2.272634  2.629909
   8.96835   8.96835      1.00  2.270974  2.629809
   8.96823   8.96823      1.00  2.268404  2.631559
   8.96812   8.96812      1.00  2.274824  2.636559
   8.96801   8.96801      1.00  2.269864  2.631099
   8.96790   8.96790      1.00  2.276074  2.638509
   8.96779   8.96779      1.00  2.275924  2.638929
   8.96768   8.96768      1.00  2.271634  2.631959
   8.96757   8.96757      1.00  2.275874  2.636939
   8.96746   8.96746      1.00  2.273454  2.634879
   8.96735   8.96735      1.00  2.273714  2.639069
   8.96724   8.96724      1.00  2.269474  2.635019
   8.96713   8.96713      1.00  2.267544  2.629539
   8.96702   8.96702      1.00  2.268154  2.631939
   8.96692   8.96692      1.00  2.275454  2.644659
   8.96680   8.96680      1.00  2.272954  2.638869
   8.96670   8.96670      1.00  2.275954  2.641589
   8.96659   8.96659      1.00  2.276694  2.642769
   8.96649   8.96649      1.00  2.273374  2.637509
   8.96638   8.96638      1.00  2.277924  2.645739
   8.96628   8.96628      1.00  2.276454  2.643029
   8.96618   8.96618      1.00  2.277314  2.646089
   8.96607   8.96607      1.00  2.274374  2.639689
   8.96597   8.96597      1.00  2.271014  2.639379
   8.96587   8.96587      1.00  2.272654  2.636989
   8.96577   8.96577      1.00  2.272534  2.642999
   8.96566   8.96566      1.00  2.263024  2.630969
   8.96556   8.96556      1.00  2.272704  2.643309
   8.96546   8.96546      1.00  2.277434  2.648439
   8.96535   8.96535      1.00  2.274964  2.644379
   8.96525   8.96525      1.00  2.275974  2.645229
   8.96515   8.96515      1.00  2.276214  2.646059
   8.96505   8.96505      1.00  2.274504  2.640689
   8.96494   8.96494      1.00  2.276334  2.640979
   8.96483   8.96483      1.00  2.275554  2.642309
   8.96472   8.96472      1.00  2.273114  2.639399
   8.96462   8.96462      1.00  2.274404  2.643979
   8.96452   8.96452      1.00  2.276724  2.645989
   8.96441   8.96441      1.00  2.281464  2.653509
   8.96428   8.96428      1.00  2.277164  2.648929
   8.96417   8.96417      1.00  2.262494  2.633369
   8.96407   8.96407      1.00  2.276694  2.644149
   8.96395   8.96395      1.00  2.277164  2.650289
   8.96384   8.96384      1.00  2.278724  2.652449
   8.96373   8.96373      1.00  2.275444  2.645869
   8.96362   8.96362      1.00  2.271554  2.642319
   8.96350   8.96350      1.00  2.276194  2.649389
   8.96338   8.96338      1.00  2.275434  2.651139
   8.96326   8.96326      1.00  2.280904  2.655739
   8.96315   8.96315      1.00  2.281404  2.654739
   8.96303   8.96303      1.00  2.281094  2.656919
   8.96290   8.96290      1.00  2.276454  2.651709
   8.96279   8.96279      1.00  2.278084  2.651579
   8.96268   8.96268      1.00  2.276094  2.645209
   8.96257   8.96257      1.00  2.275424  2.648379
   8.96246   8.96246      1.00  2.264534  2.634689
   8.96235   8.96235      1.00  2.277184  2.649179
   8.96224   8.96224      1.00  2.278134  2.656679
   8.96213   8.96213      1.00  2.276614  2.650579
   8.96201   8.96201      1.00  2.276674  2.647419
   8.96190   8.96190      1.00  2.280994  2.653099
   8.96180   8.96180      1.00  2.282224  2.658299
   8.96168   8.96168      1.00  2.281394  2.656039
   8.96157   8.96157      1.00  2.278514  2.651649
   8.96146   8.96146      1.00  2.276314  2.647339
   8.96135   8.96135      1.00  2.273544  2.643349
   8.96124   8.96124      1.00  2.274654  2.646889
   8.96112   8.96112      1.00  2.274804  2.650289
   8.96101   8.96101      1.00  2.276124  2.649169
   8.96090   8.96090      1.00  2.263714  2.632409
   8.96079   8.96079      1.00  2.283764  2.655439
   8.96066   8.96066      1.00  2.280764  2.658029
   8.96055   8.96055      1.00  2.283304  2.659449
   8.96044   8.96044      1.00  2.281744  2.656119
   8.96032   8.96032      1.00  2.279344  2.647919
   8.96019   8.96019      1.00  2.276074  2.647359
   8.96007   8.96007      1.00  2.278984  2.653459
   8.95996   8.95996      1.00  2.277704  2.651899
   8.95984   8.95984      1.00  2.279594  2.656919
   8.95972   8.95972      1.00  2.281754  2.657079
   8.95960   8.95960      1.00  2.280524  2.660369
   8.95949   8.95949      1.00  2.280744  2.666859
   8.95938   8.95938      1.00  2.283814  2.661629
   8.95926   8.95926      1.00  2.268434  2.636989
   8.95915   8.95915      1.00  2.280744  2.655739
   8.95905   8.95905      1.00  2.280514  2.657259
   8.95894   8.95894      1.00  2.279294  2.653999
   8.95882   8.95882      1.00  2.280134  2.652799
   8.95871   8.95871      1.00  2.279454  2.657139
   8.95860   8.95860      1.00  2.280694  2.657589
   8.95849   8.95849      1.00  2.283714  2.660239
   8.95837   8.95837      1.00  2.281534  2.656799
   8.95826   8.95826      1.00  2.285574  2.659929
   8.95816   8.95816      1.00  2.280914  2.652689
   8.95805   8.95805      1.00  2.282094  2.651259
   8.95793   8.95793      1.00  2.280294  2.649889
   8.95782   8.95782      1.00  2.277124  2.648769
   8.95772   8.95772      1.00  2.262984  2.630319
   8.95761   8.95761      1.00  2.276174  2.643569
   8.95749   8.95749      1.00  2.284214  2.657359
   8.95738   8.95738      1.00  2.279154  2.650349
   8.95727   8.95727      1.00  2.283154  2.656409
   8.95716   8.95716      1.00  2.281674  2.654619
   8.95705   8.95705      1.00  2.280164  2.649279
   8.95695   8.95695      1.00  2.283284  2.653929
   8.95684   8.95684      1.00  2.281024  2.649709
   8.95674   8.95674      1.00  2.279214  2.651309
   8.95662   8.95662      1.00  2.279004  2.649049
   8.95652   8.95652      1.00  2.279864  2.647659
   8.95641   8.95641      1.00  2.278594  2.650099
   8.95630   8.95630      1.00  2.281134  2.633549
   8.95620   8.95620      1.00  2.272394  2.643119
   8.95610   8.95610      1.00  2.280724  2.652219
   8.95600   8.95600      1.00  2.281544  2.652229
   8.95589   8.95589      1.00  2.284334  2.658629
   8.95578   8.95578      1.00  2.285344  2.658199
   8.95569   8.95569      1.00  2.279234  2.650679
   8.95559   8.95559      1.00  2.280134  2.654339
   8.95548   8.95548      1.00  2.282294  2.654439
   8.95537   8.95537      1.00  2.276534  2.647569
   8.95527   8.95527      1.00  2.280094  2.654659
   8.95517   8.95517      1.00  2.281494  2.649759
   8.95507   8.95507      1.00  2.280504  2.653559
   8.95496   8.95496      1.00  2.284364  2.652999
   8.95486   8.95486      1.00  2.280374  2.653839
   8.95476   8.95476      1.00  2.265674  2.632649
   8.95465   8.95465      1.00  2.273024  2.639949
   8.95454   8.95454      1.00  2.284364  2.656999
   8.95442   8.95442      1.00  2.282384  2.654819
   8.95432   8.95432      1.00  2.281674  2.647689
   8.95420   8.95420      1.00  2.286914  2.655559
   8.95408   8.95408      1.00  2.281394  2.649649
   8.95397   8.95397      1.00  2.284324  2.658689
   8.95386   8.95386      1.00  2.287434  2.659499
   8.95375   8.95375      1.00  2.286094  2.654799
   8.95363   8.95363      1.00  2.288084  2.660319
   8.95351   8.95351      1.00  2.283754  2.656749
   8.95340   8.95340      1.00  2.285234  2.653799
   8.95328   8.95328      1.00  2.267944  2.636169
   8.95317   8.95317      1.00  2.282714  2.653969
   8.95305   8.95305      1.00  2.286634  2.657029
   8.95294   8.95294      1.00  2.282704  2.652319
   8.95282   8.95282      1.00  2.284704  2.655629
   8.95270   8.95270      1.00  2.285744  2.658179
   8.95259   8.95259      1.00  2.286344  2.654289
   8.95249   8.95249      1.00  2.284164  2.651749
   8.95238   8.95238      1.00  2.289804  2.654069
   8.95226   8.95226      1.00  2.283644  2.651949
   8.95215   8.95215      1.00  2.285724  2.645579
   8.95204   8.95204      1.00  2.284294  2.644089
   8.95193   8.95193      1.00  2.285544  2.642909
   8.95181   8.95181      1.00  2.281634  2.639829
   8.95170   8.95170      1.00  2.284694  2.646079
   8.95160   8.95160      1.00  2.272814  2.631809
   8.95149   8.95149      1.00  2.282494  2.638829
   8.95137   8.95137      1.00  2.286294  2.642149
   8.95126   8.95126      1.00  2.286584  2.641329
   8.95115   8.95115      1.00  2.283834  2.636639
   8.95104   8.95104      1.00  2.281694  2.263569
   8.95092   8.95092      1.00  2.285094  2.633209
   8.95080   8.95080      1.00  2.281784  2.636939
   8.95070   8.95070      1.00  2.280894  2.635029
   8.95058   8.95058      1.00  2.283604  2.638749
   8.95046   8.95046      1.00  2.283974  2.633809
   8.95034   8.95034      1.00  2.288164  2.640769
   8.95023   8.95023      1.00  2.284974  2.635139
   8.95011   8.95011      1.00  2.285314  2.635289
   8.94999   8.94999      1.00  2.270534  2.617069
   8.94987   8.94987      1.00  2.285634  2.633269
   8.94975   8.94975      1.00  2.285024  2.632209
   8.94963   8.94963      1.00  2.283214  2.629689
   8.94951   8.94951      1.00  2.284984  2.630819
   8.94940   8.94940      1.00  2.283854  2.624039
   8.94930   8.94930      1.00  2.281374  2.626239
   8.94918   8.94918      1.00  2.283544  2.626369
   8.94907   8.94907      1.00  2.286804  2.629239
   8.94895   8.94895      1.00  2.281754  2.623599
   8.94885   8.94885      1.00  2.285524  2.629459
   8.94874   8.94874      1.00  2.282654  2.625529
   8.94862   8.94862      1.00  2.283514  2.622709
   8.94851   8.94851      1.00  2.280574  2.617579
   8.94840   8.94840      1.00  2.265544  2.597789
   8.94829   8.94829      1.00  2.280314  2.618229
   8.94818   8.94818      1.00  2.282854  2.619929
   8.94808   8.94808      1.00  2.282074  2.617539
   8.94796   8.94796      1.00  2.281984  2.615049
   8.94785   8.94785      1.00  2.284234  2.620069
   8.94774   8.94774      1.00  2.284984  2.617029
   8.94763   8.94763      1.00  2.284634  2.617479
   8.94752   8.94752      1.00  2.279924  2.606569
   8.94741   8.94741      1.00  2.280404  2.606249
   8.94730   8.94730      1.00  2.282384  2.602559
   8.94719   8.94719      1.00  2.263294  2.583589
   8.94709   8.94709      1.00  2.281824  2.600529
   8.94698   8.94698      1.00  2.283744  2.605519
   8.94686   8.94686      1.00  2.267794  2.582289
   8.94676   8.94676      1.00  2.284994  2.606479
   8.94665   8.94665      1.00  2.280994  2.594659
   8.94654   8.94654      1.00  2.283784  2.591829
   8.94643   8.94643      1.00  2.283024  2.590739
   8.94633   8.94633      1.00  2.284814  2.591059
   8.94623   8.94623      1.00  2.281134  2.583969
   8.94613   8.94613      1.00  2.279834  2.584079
   8.94602   8.94602      1.00  2.280834  2.585659
   8.94592   8.94592      1.00  2.278734  2.580659
   8.94582   8.94582      1.00  2.280174  2.580649
   8.94571   8.94571      1.00  2.281894  2.581949
   8.94561   8.94561      1.00  2.284354  2.586809
   8.94550   8.94550      1.00  2.267204  2.565939
   8.94541   8.94541      1.00  2.283804  2.581819
   8.94530   8.94530      1.00  2.282834  2.578039
   8.94519   8.94519      1.00  2.277184  2.569289
   8.94509   8.94509      1.00  2.282384  2.569539
   8.94500   8.94500      1.00  2.282484  2.569439
   8.94489   8.94489      1.00  2.277284  2.562769
   8.94478   8.94478      1.00  2.278314  2.555789
   8.94467   8.94467      1.00  2.278684  2.549069
   8.94456   8.94456      1.00  2.276834  2.547619
   8.94445   8.94445      1.00  2.281594  2.550539
   8.94434   8.94434      1.00  2.279474  2.546289
   8.94423   8.94423      1.00  2.279164  2.546409
   8.94412   8.94412      1.00  2.266234  2.525369
   8.94402   8.94402      1.00  2.276074  2.536859
   8.94389   8.94389      1.00  2.276884  2.526179
   8.94377   8.94377      1.00  2.277694  2.524249
   8.94366   8.94366      1.00  2.277694  2.521809
   8.94355   8.94355      1.00  2.277124  2.517109
   8.94343   8.94343      1.00  2.280294  2.513019
   8.94332   8.94332      1.00  2.281304  2.517289
   8.94321   8.94321      1.00  2.281084  2.505989
   8.94308   8.94308      1.00  2.278804  2.498729
   8.94296   8.94296      1.00  2.278724  2.493639
   8.94285   8.94285      1.00  2.275164  2.487019
   8.94274   8.94274      1.00  2.274434  2.480229
   8.94263   8.94263      1.00  2.277864  2.477709
   8.94251   8.94251      1.00  2.260934  2.455909
   8.94240   8.94240      1.00  2.280814  2.466209
   8.94229   8.94229      1.00  2.277374  2.456669
   8.94218   8.94218      1.00  2.276174  2.455709
   8.94206   8.94206      1.00  2.281144  2.447209
   8.94195   8.94195      1.00  2.278774  2.441069
   8.94185   8.94185      1.00  2.281094  2.436879
   8.94174   8.94174      1.00  2.279184  2.427309
   8.94163   8.94163      1.00  2.279814  2.427409
   8.94152   8.94152      1.00  2.275774  2.414889
   8.94141   8.94141      1.00  2.275014  2.409749
   8.94130   8.94130      1.00  2.274394  2.399359
   8.94118   8.94118      1.00  2.276894  2.395839
   8.94107   8.94107      1.00  2.277654  2.375209
   8.94096   8.94096      1.00  2.269014  2.361019
   8.94084   8.94084      1.00  2.278424  2.356369
   8.94072   8.94072      1.00  2.277474  2.335799
   8.94061   8.94061      1.00  2.278654  2.325219
   8.94050   8.94050      1.00  2.275114  2.304629
   8.94038   8.94038      1.00  2.276994  2.296539
   8.94026   8.94026      1.00  2.276194  2.280219
   8.94014   8.94014      1.00  2.274884  2.261949
   8.94002   8.94002      1.00  2.276324  2.249449
   8.93991   8.93991      1.00  2.265654  2.219269
   8.93978   8.93978      1.00  2.282174  2.209459
   8.93967   8.93967      1.00  2.282484  2.192549
   8.93956   8.93956      1.00  2.282954  2.170179
   8.93944   8.93944      1.00  2.274364  2.145269
   8.93932   8.93932      1.00  2.278854  2.125999
   8.93922   8.93922      1.00  2.281564  2.106659
   8.93911   8.93911      1.00  2.280614  2.082839
   8.93900   8.93900      1.00  2.281594  2.048849
   8.93888   8.93888      1.00  2.277364  2.017529
   8.93877   8.93877      1.00  2.279194  1.986969
   8.93866   8.93866      1.00  2.281444  1.956579
   8.93855   8.93855      1.00  2.281014  1.927639
   8.93844   8.93844      1.00  2.283074  1.892679
   8.93832   8.93832      1.00  2.283704  1.861349
   8.93821   8.93821      1.00  2.280564  1.821959
   8.93811   8.93811      1.00  2.277284  1.785619
   8.93800   8.93800      1.00  2.281454  1.750109
   8.93789   8.93789      1.00  2.263874  1.697449
   8.93778   8.93778      1.00  2.277124  1.670559
   8.93767   8.93767      1.00  2.282824  1.633859
   8.93755   8.93755      1.00  2.282154  1.590969
   8.93745   8.93745      1.00  2.281834  1.545169
   8.93734   8.93734      1.00  2.283284  1.509819
   8.93722   8.93722      1.00  2.285274  1.473339
   8.93711   8.93711      1.00  2.283334  1.434989
   8.93701   8.93701      1.00  2.283674  1.389609
   8.93690   8.93690      1.00  2.281194  1.349819
   8.93679   8.93679      1.00  2.280674  1.311869
   8.93668   8.93668      1.00  2.278204  1.264509
   8.93657   8.93657      1.00  2.281704  1.224759
   8.93647   8.93647      1.00  2.277284  1.182109
   8.93636   8.93636      1.00  2.268084  1.140099
   8.93626   8.93626      1.00  2.281874  1.107459
   8.93615   8.93615      1.00  2.284024  1.068709
   8.93605   8.93605      1.00  2.282524  1.037249
   8.93595   8.93595      1.00  2.283334  1.007159
   8.93584   8.93584      1.00  2.282514   .971149
   8.93574   8.93574      1.00  2.279874   .940909
   8.93565   8.93565      1.00  2.282594   .905049
   8.93554   8.93554      1.00  2.282054   .874569
   8.93543   8.93543      1.00  2.280684   .841489
   8.93533   8.93533      1.00  2.283704   .811019
   8.93523   8.93523      1.00  2.285144   .784809
   8.93513   8.93513      1.00  2.284064   .758299
   8.93502   8.93502      1.00  2.282524   .730249
   8.93492   8.93492      1.00  2.270824   .702629
   8.93481   8.93481      1.00  2.280964   .689269
   8.93471   8.93471      1.00  2.283094   .664549
   8.93459   8.93459      1.00  2.282114   .642169
   8.93448   8.93448      1.00  2.279364   .620769
   8.93438   8.93438      1.00  2.283434   .606269
   8.93427   8.93427      1.00  2.279924   .585949
   8.93415   8.93415      1.00  2.281364   .568149
   8.93404   8.93404      1.00  2.283314   .554279
   8.93393   8.93393      1.00  2.282824   .540089
   8.93382   8.93382      1.00  2.284434   .526939
   8.93369   8.93369      1.00  2.281594   .510159
   8.93358   8.93358      1.00  2.282204   .497589
   8.93347   8.93347      1.00  2.282074   .484949
   8.93335   8.93335      1.00  2.280224   .471249
   8.93323   8.93323      1.00  2.273014   .456859
   8.93312   8.93312      1.00  2.277224   .446429
   8.93301   8.93301      1.00  2.280524   .438639
   8.93289   8.93289      1.00  2.285434   .431369
   8.93278   8.93278      1.00  2.283084   .421559
   8.93266   8.93266      1.00  2.279974   .414409
   8.93255   8.93255      1.00  2.280944   .405679
   8.93244   8.93244      1.00  2.280724   .401699
   8.93232   8.93232      1.00  2.282424   .395849
   8.93221   8.93221      1.00  2.280374   .393259
   8.93210   8.93210      1.00  2.279924   .387389
   8.93198   8.93198      1.00  2.276124   .382349
   8.93187   8.93187      1.00  2.279074   .379019
   8.93176   8.93176      1.00  2.278194   .375799
   8.93166   8.93166      1.00  2.264454   .369629
   8.93154   8.93154      1.00  2.284414   .371329
   8.93143   8.93143      1.00  2.281344   .368799
   8.93132   8.93132      1.00  2.278994   .365819
   8.93121   8.93121      1.00  2.280694   .365279
   8.93109   8.93109      1.00  2.276764   .364209
   8.93098   8.93098      1.00  2.280244   .365089
   8.93086   8.93086      1.00  2.280114   .364199
   8.93075   8.93075      1.00  2.277364   .364249
   8.93064   8.93064      1.00  2.276904   .367009
   8.93051   8.93051      1.00  2.277144   .366419
   8.93040   8.93040      1.00  2.278794   .366619
   8.93029   8.93029      1.00  2.281384   .368339
   8.93017   8.93017      1.00  2.280404   .365199
   8.93005   8.93005      1.00  2.262014   .364589
   8.92993   8.92993      1.00  2.273794   .367839
   8.92981   8.92981      1.00  2.276174   .366329
   8.92969   8.92969      1.00  2.277534   .366419
   8.92956   8.92956      1.00  2.276524   .366839
   8.92946   8.92946      1.00  2.279324   .367079
   8.92935   8.92935      1.00  2.279254   .366489
   8.92923   8.92923      1.00  2.277094   .367629
   8.92912   8.92912      1.00  2.277554   .366309
   8.92901   8.92901      1.00  2.278214   .364869
   8.92890   8.92890      1.00  2.280434   .365479
   8.92879   8.92879      1.00  2.278724   .367299
   8.92867   8.92867      1.00  2.279194   .364569
   8.92856   8.92856      1.00  2.260474   .363359
   8.92846   8.92846      1.00  2.275434   .363519
   8.92834   8.92834      1.00  2.277454   .364289
   8.92823   8.92823      1.00  2.276364   .365329
   8.92812   8.92812      1.00  2.280964   .367579
   8.92802   8.92802      1.00  2.279864   .370269
   8.92790   8.92790      1.00  2.278184   .368849
   8.92778   8.92778      1.00  2.277894   .368139
   8.92768   8.92768      1.00  2.278244   .367259
   8.92757   8.92757      1.00  2.277674   .366609
   8.92746   8.92746      1.00  2.276704   .365899
   8.92734   8.92734      1.00  2.277844   .364469
   8.92723   8.92723      1.00  2.277034   .365339
   8.92713   8.92713      1.00  2.280794   .365609
   8.92702   8.92702      1.00  2.276294   .365359
   8.92691   8.92691      1.00  2.273174   .363959
   8.92680   8.92680      1.00  2.280024   .366549
   8.92669   8.92669      1.00  2.280634   .366449
   8.92658   8.92658      1.00  2.279304   .365979
   8.92647   8.92647      1.00  2.276774   .367859
   8.92637   8.92637      1.00  2.278064   .366939
   8.92627   8.92627      1.00  2.279494   .366999
   8.92617   8.92617      1.00  2.279904   .368579
   8.92606   8.92606      1.00  2.275584   .366559
   8.92596   8.92596      1.00  2.278294   .364699
   8.92586   8.92586      1.00  2.278194   .365689
   8.92576   8.92576      1.00  2.278514   .366339
   8.92565   8.92565      1.00  2.277404   .366169
   8.92555   8.92555      1.00  2.262954   .364409
   8.92545   8.92545      1.00  2.277584   .365709
   8.92534   8.92534      1.00  2.277754   .367139
   8.92523   8.92523      1.00  2.280414   .367659
   8.92513   8.92513      1.00  2.280434   .367389
   8.92503   8.92503      1.00  2.280924   .370109
   8.92493   8.92493      1.00  2.278514   .371129
   8.92481   8.92481      1.00  2.277884   .371359
   8.92471   8.92471      1.00  2.276304   .371159
   8.92460   8.92460      1.00  2.278244   .373769
   8.92449   8.92449      1.00  2.279364   .374969
   8.92438   8.92438      1.00  2.278004   .374389
   8.92427   8.92427      1.00  2.279384   .376339
   8.92416   8.92416      1.00  2.275604   .374779
   8.92405   8.92405      1.00  2.264804   .375799
   8.92392   8.92392      1.00  2.275444   .378399
   8.92381   8.92381      1.00  2.278554   .378659
   8.92371   8.92371      1.00  2.276524   .379199
   8.92360   8.92360      1.00  2.277184   .381139
   8.92348   8.92348      1.00  2.275064   .381249
   8.92336   8.92336      1.00  2.277614   .384259
   8.92324   8.92324      1.00  2.277914   .385949
   8.92313   8.92313      1.00  2.276704   .384419
   8.92301   8.92301      1.00  2.275864   .386709
   8.92289   8.92289      1.00  2.276824   .390009
   8.92278   8.92278      1.00  2.278304   .389949
   8.92266   8.92266      1.00  2.276314   .391899
   8.92255   8.92255      1.00  2.262864   .390539
   8.92244   8.92244      1.00  2.278594   .396409
   8.92233   8.92233      1.00  2.273524   .398049
   8.92222   8.92222      1.00  2.276624   .398359
   8.92210   8.92210      1.00  2.276034   .401649
   8.92199   8.92199      1.00  2.276234   .403039
   8.92188   8.92188      1.00  2.278044   .407459
   8.92177   8.92177      1.00  2.275654   .407589
   8.92166   8.92166      1.00  2.275474   .412009
   8.92155   8.92155      1.00  2.273874   .411619
   8.92145   8.92145      1.00  2.271334   .414539
   8.92133   8.92133      1.00  2.274904   .415839
   8.92122   8.92122      1.00  2.275154   .421209
   8.92111   8.92111      1.00  2.274974   .420699
   8.92099   8.92099      1.00  2.265924   .419739
   8.92088   8.92088      1.00  2.270444   .421669
   8.92076   8.92076      1.00  2.275274   .425749
   8.92064   8.92064      1.00  2.276844   .427329
   8.92053   8.92053      1.00  2.274854   .428289
   8.92041   8.92041      1.00  2.273694   .428099
   8.92029   8.92029      1.00  2.274524   .432089
   8.92018   8.92018      1.00  2.270204   .431109
   8.92006   8.92006      1.00  2.275424   .433039
   8.91995   8.91995      1.00  2.274714   .435509
   8.91982   8.91982      1.00  2.272524   .433469
   8.91970   8.91970      1.00  2.277144   .437679
   8.91960   8.91960      1.00  2.271134   .436269
   8.91948   8.91948      1.00  2.270334   .437469
   8.91936   8.91936      1.00  2.265064   .438619
   8.91924   8.91924      1.00  2.271984   .440869
   8.91914   8.91914      1.00  2.271584   .442599
   8.91903   8.91903      1.00  2.269924   .442339
   8.91891   8.91891      1.00  2.272234   .443329
   8.91880   8.91880      1.00  2.275014   .443509
   8.91869   8.91869      1.00  2.275244   .444789
   8.91859   8.91859      1.00  2.272684   .446639
   8.91847   8.91847      1.00  2.272284   .394019
   8.91836   8.91836      1.00  2.271264   .445409
   8.91825   8.91825      1.00  2.271294   .435889
   8.91814   8.91814      1.00  2.275224   .446069
   8.91803   8.91803      1.00  2.272664   .442159
   8.91792   8.91792      1.00  2.270084   .439609
   8.91781   8.91781      1.00  2.257514   .436269
   8.91769   8.91769      1.00  2.271004   .438989
   8.91758   8.91758      1.00  2.273794   .436749
   8.91747   8.91747      1.00  2.274924   .438589
   8.91737   8.91737      1.00  2.273384   .435969
   8.91726   8.91726      1.00  2.271764   .435369
   8.91715   8.91715      1.00  2.271674   .433449
   8.91704   8.91704      1.00  2.271444   .433509
   8.91693   8.91693      1.00  2.269184   .433509
   8.91683   8.91683      1.00  2.273824   .431659
   8.91671   8.91671      1.00  2.270624   .431099
   8.91661   8.91661      1.00  2.273184   .428489
   8.91650   8.91650      1.00  2.271114   .427879
   8.91639   8.91639      1.00  2.257054   .425879
   8.91629   8.91629      1.00  2.272664   .427489
   8.91618   8.91618      1.00  2.272624   .427179
   8.91608   8.91608      1.00  2.273444   .425079
   8.91598   8.91598      1.00  2.270074   .424759
   8.91587   8.91587      1.00  2.271074   .422959
   8.91577   8.91577      1.00  2.269664   .424289
   8.91567   8.91567      1.00  2.270974   .419919
   8.91557   8.91557      1.00  2.270714   .419549
   8.91546   8.91546      1.00  2.270604   .417409
   8.91536   8.91536      1.00  2.269274   .414899
   8.91526   8.91526      1.00  2.269064   .415619
   8.91516   8.91516      1.00  2.268634   .414639
   8.91505   8.91505      1.00  2.271184   .415329
   8.91494   8.91494      1.00  2.256604   .412049
   8.91484   8.91484      1.00  2.271564   .412359
   8.91474   8.91474      1.00  2.272524   .410579
   8.91462   8.91462      1.00  2.269974   .410289
   8.91452   8.91452      1.00  2.270724   .408469
   8.91442   8.91442      1.00  2.272434   .408889
   8.91430   8.91430      1.00  2.272364   .405319
   8.91419   8.91419      1.00  2.271014   .404219
   8.91407   8.91407      1.00  2.267924   .402999
   8.91396   8.91396      1.00  2.268234   .401169
   8.91384   8.91384      1.00  2.268834   .402359
   8.91372   8.91372      1.00  2.269504   .402669
   8.91361   8.91361      1.00  2.270494   .399609
   8.91350   8.91350      1.00  2.267674   .397819
   8.91339   8.91339      1.00  2.258104   .395269
   8.91326   8.91326      1.00  2.267254   .396669
   8.91315   8.91315      1.00  2.268764   .395219
   8.91304   8.91304      1.00  2.269264   .394209
   8.91292   8.91292      1.00  2.269824   .393759
   8.91281   8.91281      1.00  2.271624   .391969
   8.91269   8.91269      1.00  2.270374   .390569
   8.91259   8.91259      1.00  2.271744   .390409
   8.91248   8.91248      1.00  2.270174   .388159
   8.91236   8.91236      1.00  2.271444   .385669
   8.91224   8.91224      1.00  2.271214   .385059
   8.91214   8.91214      1.00  2.269064   .382869
   8.91202   8.91202      1.00  2.268924   .382989
   8.91191   8.91191      1.00  2.271314   .381679
   8.91181   8.91181      1.00  2.268414   .378899
   8.91170   8.91170      1.00  2.264414   .376699
   8.91159   8.91159      1.00  2.264394   .376009
   8.91147   8.91147      1.00  2.268754   .375459
   8.91136   8.91136      1.00  2.268174   .375409
   8.91126   8.91126      1.00  2.268714   .372489
   8.91114   8.91114      1.00  2.268494   .373549
   8.91102   8.91102      1.00  2.266984   .370729
   8.91091   8.91091      1.00  2.268284   .372379
   8.91080   8.91080      1.00  2.266984   .369659
   8.91069   8.91069      1.00  2.267694   .367019
   8.91056   8.91056      1.00  2.271704   .366659
   8.91045   8.91045      1.00  2.269364   .366719
   8.91034   8.91034      1.00  2.270004   .364499
   8.91023   8.91023      1.00  2.264564   .362599
   8.91010   8.91010      1.00  2.263684   .362519
   8.90998   8.90998      1.00  2.267974   .358859
   8.90987   8.90987      1.00  2.272274   .358599
   8.90975   8.90975      1.00  2.270394   .359159
   8.90963   8.90963      1.00  2.269064   .359479
   8.90952   8.90952      1.00  2.268394   .360739
   8.90941   8.90941      1.00  2.266924   .355099
   8.90929   8.90929      1.00  2.270874   .356009
   8.90917   8.90917      1.00  2.266594   .352679
   8.90906   8.90906      1.00  2.270164   .352359
   8.90896   8.90896      1.00  2.265264   .351869
   8.90885   8.90885      1.00  2.267404   .352949
   8.90872   8.90872      1.00  2.269264   .351579
   8.90862   8.90862      1.00  2.254794   .347309
   8.90852   8.90852      1.00  2.271684   .351949
   8.90841   8.90841      1.00  2.269124   .348639
   8.90830   8.90830      1.00  2.271344   .349499
   8.90819   8.90819      1.00  2.268404   .349889
   8.90808   8.90808      1.00  2.270244   .347529
   8.90797   8.90797      1.00  2.269544   .348679
   8.90785   8.90785      1.00  2.270524   .349069
   8.90774   8.90774      1.00  2.269274   .350789
   8.90763   8.90763      1.00  2.265734   .351639
   8.90752   8.90752      1.00  2.271754   .353349
   8.90741   8.90741      1.00  2.268934   .352319
   8.90730   8.90730      1.00  2.269434   .353399
   8.90719   8.90719      1.00  2.253634   .351279
   8.90709   8.90709      1.00  2.268164   .351949
   8.90697   8.90697      1.00  2.269374   .351709
   8.90687   8.90687      1.00  2.271464   .353509
   8.90676   8.90676      1.00  2.268264   .354939
   8.90665   8.90665      1.00  2.270174   .354179
   8.90654   8.90654      1.00  2.265694   .356929
   8.90644   8.90644      1.00  2.268564   .356319
   8.90633   8.90633      1.00  2.270824   .357039
   8.90623   8.90623      1.00  2.268034   .356549
   8.90612   8.90612      1.00  2.268434   .358129
   8.90602   8.90602      1.00  2.269534   .360259
   8.90593   8.90593      1.00  2.271734   .360429
   8.90582   8.90582      1.00  2.267334   .362579
   8.90571   8.90571      1.00  2.256664   .362399
   8.90561   8.90561      1.00  2.268374   .366849
   8.90551   8.90551      1.00  2.271504   .366739
   8.90541   8.90541      1.00  2.271394   .368429
   8.90530   8.90530      1.00  2.270474   .368869
   8.90520   8.90520      1.00  2.270524   .369069
   8.90510   8.90510      1.00  2.268934   .370129
   8.90500   8.90500      1.00  2.270994   .372689
   8.90488   8.90488      1.00  2.274064   .371049
   8.90478   8.90478      1.00  2.270904   .374249
   8.90468   8.90468      1.00  2.270394   .375849
   8.90457   8.90457      1.00  2.268064   .377409
   8.90445   8.90445      1.00  2.271284   .377859
   8.90434   8.90434      1.00  2.270424   .378699
   8.90424   8.90424      1.00  2.261574   .379439
   8.90413   8.90413      1.00  2.268404   .383749
   8.90401   8.90401      1.00  2.272684   .383019
   8.90389   8.90389      1.00  2.270904   .383779
   8.90379   8.90379      1.00  2.270064   .384879
   8.90368   8.90368      1.00  2.272144   .386879
   8.90355   8.90355      1.00  2.271134   .390619
   8.90343   8.90343      1.00  2.271624   .391409
   8.90332   8.90332      1.00  2.269664   .389349
   8.90320   8.90320      1.00  2.269704   .390039
   8.90308   8.90308      1.00  2.271104   .390609
   8.90297   8.90297      1.00  2.266594   .388619
   8.90286   8.90286      1.00  2.268254   .389519
   8.90274   8.90274      1.00  2.271034   .392269
   8.90262   8.90262      1.00  2.268644   .393989
   8.90251   8.90251      1.00  2.269914   .392579
   8.90240   8.90240      1.00  2.257444   .389479
   8.90229   8.90229      1.00  2.270104   .394109
   8.90218   8.90218      1.00  2.271604   .393829
   8.90206   8.90206      1.00  2.269514   .392449
   8.90196   8.90196      1.00  2.271654   .393839
   8.90185   8.90185      1.00  2.269394   .394299
   8.90174   8.90174      1.00  2.271164   .398319
   8.90163   8.90163      1.00  2.267584   .396599
   8.90152   8.90152      1.00  2.269624   .396639
   8.90141   8.90141      1.00  2.269234   .398519
   8.90129   8.90129      1.00  2.270814   .397579
   8.90118   8.90118      1.00  2.268724   .399789
   8.90107   8.90107      1.00  2.270884   .401909
   8.90095   8.90095      1.00  2.258264   .395909
   8.90084   8.90084      1.00  2.266874   .398429
   8.90072   8.90072      1.00  2.268304   .399629
   8.90061   8.90061      1.00  2.266344   .401199
   8.90049   8.90049      1.00  2.269604   .402149
   8.90037   8.90037      1.00  2.268014   .400569
   8.90025   8.90025      1.00  2.268444   .402029
   8.90014   8.90014      1.00  2.270884   .403219
   8.90002   8.90002      1.00  2.269224   .403419
   8.89990   8.89990      1.00  2.269114   .404259
   8.89978   8.89978      1.00  2.268294   .403099
   8.89967   8.89967      1.00  2.268284   .403969
   8.89956   8.89956      1.00  2.269424   .405099
   8.89944   8.89944      1.00  2.265794   .408569
   8.89932   8.89932      1.00  2.253884   .401439
   8.89922   8.89922      1.00  2.266894   .405199
   8.89911   8.89911      1.00  2.269104   .406429
   8.89898   8.89898      1.00  2.267794   .406299
   8.89887   8.89887      1.00  2.267724   .408619
   8.89877   8.89877      1.00  2.270184   .406859
   8.89866   8.89866      1.00  2.267944   .408109
   8.89854   8.89854      1.00  2.268124   .407669
   8.89843   8.89843      1.00  2.265934   .409509
   8.89833   8.89833      1.00  2.263974   .409949
   8.89822   8.89822      1.00  2.265104   .411609
   8.89811   8.89811      1.00  2.268274   .410509
   8.89799   8.89799      1.00  2.268124   .408939
   8.89788   8.89788      1.00  2.269794   .413019
   8.89777   8.89777      1.00  2.253084   .408359
   8.89766   8.89766      1.00  2.269004   .412789
   8.89755   8.89755      1.00  2.268754   .410059
   8.89745   8.89745      1.00  2.268354   .412609
   8.89733   8.89733      1.00  2.269294   .413069
   8.89722   8.89722      1.00  2.267634   .413039
   8.89711   8.89711      1.00  2.267654   .412369
   8.89701   8.89701      1.00  2.267204   .413769
   8.89690   8.89690      1.00  2.266764   .415319
   8.89679   8.89679      1.00  2.267154   .412139
   8.89668   8.89668      1.00  2.266274   .412239
   8.89658   8.89658      1.00  2.267064   .414479
   8.89647   8.89647      1.00  2.268214   .413589
   8.89636   8.89636      1.00  2.266994   .415939
   8.89626   8.89626      1.00  2.254424   .413909
   8.89616   8.89616      1.00  2.265364   .415419
   8.89605   8.89605      1.00  2.267834   .414519
   8.89595   8.89595      1.00  2.267124   .414789
   8.89585   8.89585      1.00  2.268174   .413709
   8.89574   8.89574      1.00  2.265814   .413169
   8.89564   8.89564      1.00  2.268684   .412989
   8.89553   8.89553      1.00  2.265954   .413219
   8.89543   8.89543      1.00  2.268194   .414009
   8.89533   8.89533      1.00  2.264194   .411259
   8.89523   8.89523      1.00  2.266594   .412289
   8.89513   8.89513      1.00  2.268354   .411739
   8.89502   8.89502      1.00  2.267554   .411379
   8.89493   8.89493      1.00  2.264154   .410349
   8.89481   8.89481      1.00  2.249604   .408109
   8.89470   8.89470      1.00  2.265314   .411989
   8.89459   8.89459      1.00  2.266874   .412789
   8.89449   8.89449      1.00  2.266784   .416189
   8.89438   8.89438      1.00  2.266954   .414469
   8.89426   8.89426      1.00  2.264614   .412219
   8.89415   8.89415      1.00  2.267584   .414389
   8.89404   8.89404      1.00  2.262244   .415949
   8.89393   8.89393      1.00  2.264704   .415319
   8.89381   8.89381      1.00  2.264904   .414599
   8.89370   8.89370      1.00  2.265104   .410779
   8.89358   8.89358      1.00  2.263844   .410169
   8.89347   8.89347      1.00  2.265654   .411679
   8.89334   8.89334      1.00  2.265134   .412489
   8.89323   8.89323      1.00  2.250084   .410779
   8.89312   8.89312      1.00  2.263734   .413329
   8.89300   8.89300      1.00  2.263174   .414129
   8.89289   8.89289      1.00  2.263264   .414359
   8.89277   8.89277      1.00  2.264554   .414239
   8.89267   8.89267      1.00  2.264224   .414779
   8.89255   8.89255      1.00  2.263654   .418659
   8.89244   8.89244      1.00  2.262914   .422089
   8.89232   8.89232      1.00  2.262744   .416729
   8.89221   8.89221      1.00  2.261184   .413159
   8.89210   8.89210      1.00  2.263914   .414039
   8.89199   8.89199      1.00  2.263754   .412899
   8.89188   8.89188      1.00  2.262394   .417329
   8.89178   8.89178      1.00  2.261024   .414739
   8.89167   8.89167      1.00  2.249294   .409949
   8.89155   8.89155      1.00  2.262664   .411619
   8.89144   8.89144      1.00  2.264064   .412269
   8.89133   8.89133      1.00  2.263424   .411259
   8.89122   8.89122      1.00  2.262014   .415369
   8.89110   8.89110      1.00  2.264064   .415149
   8.89099   8.89099      1.00  2.262034   .412659
   8.89089   8.89089      1.00  2.263204   .411149
   8.89077   8.89077      1.00  2.262384   .411559
   8.89065   8.89065      1.00  2.261924   .410679
   8.89053   8.89053      1.00  2.259944   .409679
   8.89042   8.89042      1.00  2.260604   .411069
   8.89030   8.89030      1.00  2.259934   .412599
   8.89018   8.89018      1.00  2.260654   .414809
   8.89007   8.89007      1.00  2.263284   .412079
   8.88995   8.88995      1.00  2.246934   .410769
   8.88982   8.88982      1.00  2.264864   .417229
   8.88970   8.88970      1.00  2.262944   .413139
   8.88959   8.88959      1.00  2.262254   .411019
   8.88948   8.88948      1.00  2.265524   .411489
   8.88937   8.88937      1.00  2.259954   .412139
   8.88925   8.88925      1.00  2.262404   .412889
   8.88914   8.88914      1.00  2.260484   .415929
   8.88903   8.88903      1.00  2.259094   .414259
   8.88891   8.88891      1.00  2.261944   .412279
   8.88880   8.88880      1.00  2.262534   .413689
   8.88869   8.88869      1.00  2.260564   .413529
   8.88858   8.88858      1.00  2.263274   .412429
   8.88847   8.88847      1.00  2.245514   .408839
   8.88836   8.88836      1.00  2.260724   .410419
   8.88826   8.88826      1.00  2.263724   .410319
   8.88815   8.88815      1.00  2.260354   .410749
   8.88804   8.88804      1.00  2.262414   .407869
   8.88792   8.88792      1.00  2.261254   .407779
   8.88781   8.88781      1.00  2.261134   .407899
   8.88770   8.88770      1.00  2.261264   .407529
   8.88759   8.88759      1.00  2.263164   .407849
   8.88748   8.88748      1.00  2.259924   .406109
   8.88737   8.88737      1.00  2.264404   .405549
   8.88726   8.88726      1.00  2.262354   .407029
   8.88715   8.88715      1.00  2.263094   .408419
   8.88704   8.88704      1.00  2.254204   .406099
   8.88693   8.88693      1.00  2.258384   .405159
   8.88683   8.88683      1.00  2.261984   .408319
   8.88672   8.88672      1.00  2.262194   .408409
   8.88661   8.88661      1.00  2.259834   .407159
   8.88650   8.88650      1.00  2.264084   .407149
   8.88640   8.88640      1.00  2.261254   .408009
   8.88630   8.88630      1.00  2.261494   .408929
   8.88619   8.88619      1.00  2.262004   .409169
   8.88608   8.88608      1.00  2.258334   .408249
   8.88599   8.88599      1.00  2.260814   .408319
   8.88588   8.88588      1.00  2.259944   .409529
   8.88578   8.88578      1.00  2.258904   .407009
   8.88568   8.88568      1.00  2.259694   .406259
   8.88558   8.88558      1.00  2.262224   .405729
   8.88547   8.88547      1.00  2.248024   .403299
   8.88537   8.88537      1.00  2.261754   .404749
   8.88527   8.88527      1.00  2.260244   .403719
   8.88516   8.88516      1.00  2.259424   .404439
   8.88505   8.88505      1.00  2.262874   .404079
   8.88495   8.88495      1.00  2.261384   .402779
   8.88485   8.88485      1.00  2.265604   .403389
   8.88475   8.88475      1.00  2.261224   .401849
   8.88463   8.88463      1.00  2.258944   .401489
   8.88452   8.88452      1.00  2.257914   .401959
   8.88441   8.88441      1.00  2.257064   .400999
   8.88431   8.88431      1.00  2.259124   .401059
   8.88420   8.88420      1.00  2.259864   .402679
   8.88409   8.88409      1.00  2.259224   .403439
   8.88398   8.88398      1.00  2.243404   .401379
   8.88386   8.88386      1.00  2.260094   .403829
   8.88374   8.88374      1.00  2.259364   .404129
   8.88362   8.88362      1.00  2.261434   .401509
   8.88351   8.88351      1.00  2.261524   .401639
   8.88340   8.88340      1.00  2.259604   .399829
   8.88328   8.88328      1.00  2.260024   .402699
   8.88316   8.88316      1.00  2.259814   .400749
   8.88305   8.88305      1.00  2.260084   .399019
   8.88294   8.88294      1.00  2.256244   .401469
   8.88283   8.88283      1.00  2.262054   .400239
   8.88271   8.88271      1.00  2.259754   .398929
   8.88260   8.88260      1.00  2.259924   .400419
   8.88249   8.88249      1.00  2.260604   .401039
   8.88238   8.88238      1.00  2.244394   .399919
   8.88226   8.88226      1.00  2.258944   .399069
   8.88215   8.88215      1.00  2.260274   .398369
   8.88205   8.88205      1.00  2.259654   .396279
   8.88194   8.88194      1.00  2.258374   .396389
   8.88183   8.88183      1.00  2.258804   .397709
   8.88172   8.88172      1.00  2.255824   .395619
   8.88162   8.88162      1.00  2.256984   .397009
   8.88151   8.88151      1.00  2.259634   .398829
   8.88139   8.88139      1.00  2.256774   .395119
   8.88128   8.88128      1.00  2.260624   .396259
   8.88117   8.88117      1.00  2.256264   .394629
   8.88106   8.88106      1.00  2.255984   .394689
   8.88094   8.88094      1.00  2.249504   .393989
   8.88083   8.88083      1.00  2.255624   .395639
   8.88072   8.88072      1.00  2.259204   .395529
   8.88060   8.88060      1.00  2.260914   .395179
   8.88048   8.88048      1.00  2.257654   .397189
   8.88037   8.88037      1.00  2.258104   .397039
   8.88026   8.88026      1.00  2.257784   .396859
   8.88014   8.88014      1.00  2.258844   .401519
   8.88001   8.88001      1.00  2.257594   .399369
   8.87990   8.87990      1.00  2.253474   .397309
   8.87979   8.87979      1.00  2.255664   .397259
   8.87967   8.87967      1.00  2.258484   .399029
   8.87955   8.87955      1.00  2.256574   .398599
   8.87944   8.87944      1.00  2.246314   .397019
   8.87933   8.87933      1.00  2.255794   .399549
   8.87921   8.87921      1.00  2.258424   .391489
   8.87909   8.87909      1.00  2.259234   .400899
   8.87899   8.87899      1.00  2.259644   .397249
   8.87888   8.87888      1.00  2.257694   .396949
   8.87877   8.87877      1.00  2.259194   .399569
   8.87865   8.87865      1.00  2.256954   .397679
   8.87854   8.87854      1.00  2.255474   .397669
   8.87844   8.87844      1.00  2.254924   .395969
   8.87833   8.87833      1.00  2.254724   .397819
   8.87821   8.87821      1.00  2.255284   .395339
   8.87810   8.87810      1.00  2.258394   .396709
   8.87799   8.87799      1.00  2.257424   .396509
   8.87788   8.87788      1.00  2.242034   .395199
   8.87776   8.87776      1.00  2.254544   .397949
   8.87766   8.87766      1.00  2.255104   .398949
   8.87755   8.87755      1.00  2.257134   .399519
   8.87744   8.87744      1.00  2.256144   .402449
   8.87733   8.87733      1.00  2.255864   .400199
   8.87722   8.87722      1.00  2.253184   .399299
   8.87711   8.87711      1.00  2.257084   .397769
   8.87701   8.87701      1.00  2.254054   .397839
   8.87689   8.87689      1.00  2.255684   .398699
   8.87678   8.87678      1.00  2.257544   .398969
   8.87668   8.87668      1.00  2.257764   .398829
   8.87657   8.87657      1.00  2.255314   .398049
   8.87646   8.87646      1.00  2.243374   .396779
   8.87636   8.87636      1.00  2.250494   .399869
   8.87625   8.87625      1.00  2.255774   .400639
   8.87615   8.87615      1.00  2.254674   .400459
   8.87604   8.87604      1.00  2.253844   .401549
   8.87594   8.87594      1.00  2.251914   .402229
   8.87584   8.87584      1.00  2.254094   .404409
   8.87574   8.87574      1.00  2.254834   .403009
   8.87563   8.87563      1.00  2.256414   .404219
   8.87553   8.87553      1.00  2.252614   .402399
   8.87543   8.87543      1.00  2.252854   .404999
   8.87533   8.87533      1.00  2.254114   .404809
   8.87522   8.87522      1.00  2.253044   .404749
   8.87511   8.87511      1.00  2.244044   .402639
   8.87502   8.87502      1.00  2.252794   .405309
   8.87491   8.87491      1.00  2.253914   .406119
   8.87480   8.87480      1.00  2.255804   .406979
   8.87470   8.87470      1.00  2.253654   .405579
   8.87459   8.87459      1.00  2.253844   .403969
   8.87447   8.87447      1.00  2.256194   .405159
   8.87436   8.87436      1.00  2.254504   .406509
   8.87425   8.87425      1.00  2.251844   .408739
   8.87414   8.87414      1.00  2.250774   .405619
   8.87403   8.87403      1.00  2.250334   .408749
   8.87391   8.87391      1.00  2.251114   .407799
   8.87380   8.87380      1.00  2.252034   .407019
   8.87368   8.87368      1.00  2.250244   .407909
   8.87356   8.87356      1.00  2.237884   .406639
   8.87344   8.87344      1.00  2.254354   .409839
   8.87333   8.87333      1.00  2.251874   .408749
   8.87323   8.87323      1.00  2.252964   .410949
   8.87311   8.87311      1.00  2.252484   .407869
   8.87299   8.87299      1.00  2.250824   .406349
   8.87287   8.87287      1.00  2.252534   .409989
   8.87276   8.87276      1.00  2.252174   .409129
   8.87265   8.87265      1.00  2.249884   .409789
   8.87252   8.87252      1.00  2.252804   .413359
   8.87241   8.87241      1.00  2.250214   .413289
   8.87231   8.87231      1.00  2.252204   .413319
   8.87220   8.87220      1.00  2.252904   .415639
   8.87208   8.87208      1.00  2.237714   .413219
   8.87197   8.87197      1.00  2.251474   .416929
   8.87187   8.87187      1.00  2.250194   .416749
   8.87176   8.87176      1.00  2.250184   .415389
   8.87164   8.87164      1.00  2.248794   .415549
   8.87153   8.87153      1.00  2.249194   .417779
   8.87142   8.87142      1.00  2.250964   .415279
   8.87132   8.87132      1.00  2.253094   .415989
   8.87119   8.87119      1.00  2.248724   .415909
   8.87108   8.87108      1.00  2.249434   .416049
   8.87097   8.87097      1.00  2.250934   .416809
   8.87086   8.87086      1.00  2.251284   .416209
   8.87074   8.87074      1.00  2.251374   .418019
   8.87062   8.87062      1.00  2.253124   .416629
   8.87051   8.87051      1.00  2.235574   .414509
   8.87039   8.87039      1.00  2.248234   .417419
   8.87027   8.87027      1.00  2.250494   .420349
   8.87015   8.87015      1.00  2.250854   .417199
   8.87004   8.87004      1.00  2.252384   .419379
   8.86992   8.86992      1.00  2.250884   .420059
   8.86980   8.86980      1.00  2.251864   .420519
   8.86968   8.86968      1.00  2.250574   .419289
   8.86957   8.86957      1.00  2.251894   .422069
   8.86945   8.86945      1.00  2.249154   .420089
   8.86934   8.86934      1.00  2.250444   .422259
   8.86922   8.86922      1.00  2.248014   .421489
   8.86911   8.86911      1.00  2.247904   .421269
   8.86900   8.86900      1.00  2.248304   .420519
   8.86888   8.86888      1.00  2.236504   .420019
   8.86878   8.86878      1.00  2.250534   .424209
   8.86867   8.86867      1.00  2.252724   .423519
   8.86856   8.86856      1.00  2.253534   .425019
   8.86844   8.86844      1.00  2.250794   .427619
   8.86834   8.86834      1.00  2.252284   .426309
   8.86823   8.86823      1.00  2.250474   .424249
   8.86812   8.86812      1.00  2.249454   .424899
   8.86801   8.86801      1.00  2.250114   .424949
   8.86790   8.86790      1.00  2.248324   .425119
   8.86779   8.86779      1.00  2.252124   .428889
   8.86767   8.86767      1.00  2.251074   .431609
   8.86756   8.86756      1.00  2.249134   .428679
   8.86745   8.86745      1.00  2.252244   .429539
   8.86734   8.86734      1.00  2.249504   .429369
   8.86723   8.86723      1.00  2.236774   .428169
   8.86712   8.86712      1.00  2.250354   .427649
   8.86701   8.86701      1.00  2.247064   .425129
   8.86691   8.86691      1.00  2.249024   .426269
   8.86680   8.86680      1.00  2.251904   .427529
   8.86669   8.86669      1.00  2.251454   .426989
   8.86658   8.86658      1.00  2.249554   .427449
   8.86648   8.86648      1.00  2.250544   .427889
   8.86637   8.86637      1.00  2.253014   .428169
   8.86627   8.86627      1.00  2.250024   .428169
   8.86616   8.86616      1.00  2.250904   .427859
   8.86606   8.86606      1.00  2.249534   .430429
   8.86596   8.86596      1.00  2.252264   .430669
   8.86585   8.86585      1.00  2.234314   .428309
   8.86575   8.86575      1.00  2.246794   .432069
   8.86565   8.86565      1.00  2.250604   .431029
   8.86555   8.86555      1.00  2.249504   .430859
   8.86544   8.86544      1.00  2.251714   .430289
   8.86533   8.86533      1.00  2.248894   .430339
   8.86523   8.86523      1.00  2.249984   .433859
   8.86512   8.86512      1.00  2.248984   .432389
   8.86502   8.86502      1.00  2.248654   .433719
   8.86492   8.86492      1.00  2.246664   .436359
   8.86482   8.86482      1.00  2.249754   .433419
   8.86471   8.86471      1.00  2.251234   .431839
   8.86459   8.86459      1.00  2.246974   .432529
   8.86448   8.86448      1.00  2.251624   .434469
   8.86439   8.86439      1.00  2.234404   .431759
   8.86427   8.86427      1.00  2.249154   .437489
   8.86415   8.86415      1.00  2.249964   .433039
   8.86404   8.86404      1.00  2.249784   .433399
   8.86394   8.86394      1.00  2.250184   .434339
   8.86382   8.86382      1.00  2.248824   .432499
   8.86370   8.86370      1.00  2.246894   .432919
   8.86358   8.86358      1.00  2.244704   .435339
   8.86347   8.86347      1.00  2.248794   .433999
   8.86335   8.86335      1.00  2.245954   .435529
   8.86323   8.86323      1.00  2.248664   .435269
   8.86312   8.86312      1.00  2.249244   .436069
   8.86301   8.86301      1.00  2.249154   .436549
   8.86289   8.86289      1.00  2.235474   .433209
   8.86277   8.86277      1.00  2.244764   .435799
   8.86266   8.86266      1.00  2.248244   .436749
   8.86254   8.86254      1.00  2.249164   .435939
   8.86243   8.86243      1.00  2.247264   .436199
   8.86231   8.86231      1.00  2.248364   .438739
   8.86220   8.86220      1.00  2.248944   .437449
   8.86210   8.86210      1.00  2.243904   .438669
   8.86199   8.86199      1.00  2.248474   .441379
   8.86188   8.86188      1.00  2.245434   .438749
   8.86177   8.86177      1.00  2.249054   .438439
   8.86166   8.86166      1.00  2.246994   .437649
   8.86155   8.86155      1.00  2.245244   .439519
   8.86144   8.86144      1.00  2.246754   .435689
   8.86133   8.86133      1.00  2.229354   .436229
   8.86122   8.86122      1.00  2.247374   .439919
   8.86110   8.86110      1.00  2.244164   .438639
   8.86098   8.86098      1.00  2.246544   .439209
   8.86087   8.86087      1.00  2.245734   .440729
   8.86076   8.86076      1.00  2.245794   .436999
   8.86064   8.86064      1.00  2.247314   .437979
   8.86052   8.86052      1.00  2.249434   .440649
   8.86041   8.86041      1.00  2.246664   .439629
   8.86029   8.86029      1.00  2.247504   .441229
   8.86018   8.86018      1.00  2.247664   .442149
   8.86005   8.86005      1.00  2.245504   .441579
   8.85993   8.85993      1.00  2.248724   .441529
   8.85982   8.85982      1.00  2.232854   .438719
   8.85970   8.85970      1.00  2.242884   .440759
   8.85958   8.85958      1.00  2.246494   .442579
   8.85947   8.85947      1.00  2.244244   .439609
   8.85936   8.85936      1.00  2.246684   .439819
   8.85924   8.85924      1.00  2.246634   .440459
   8.85913   8.85913      1.00  2.245214   .441139
   8.85901   8.85901      1.00  2.244784   .439229
   8.85891   8.85891      1.00  2.243254   .437319
   8.85879   8.85879      1.00  2.241154   .438229
   8.85868   8.85868      1.00  2.239564   .439239
   8.85857   8.85857      1.00  2.241584   .438379
   8.85847   8.85847      1.00  2.245024   .438459
   8.85836   8.85836      1.00  2.246244   .439569
   8.85825   8.85825      1.00  2.243364   .440349
   8.85814   8.85814      1.00  2.228374   .436769
   8.85803   8.85803      1.00  2.244734   .441229
   8.85792   8.85792      1.00  2.241724   .439709
   8.85780   8.85780      1.00  2.245694   .441279
   8.85769   8.85769      1.00  2.241634   .440349
   8.85758   8.85758      1.00  2.244474   .442129
   8.85747   8.85747      1.00  2.243354   .444669
   8.85736   8.85736      1.00  2.240254   .440239
   8.85725   8.85725      1.00  2.241694   .439969
   8.85715   8.85715      1.00  2.242084   .438929
   8.85704   8.85704      1.00  2.242644   .439869
   8.85692   8.85692      1.00  2.243034   .439179
   8.85682   8.85682      1.00  2.241064   .438779
   8.85671   8.85671      1.00  2.225224   .438059
   8.85660   8.85660      1.00  2.237794   .440359
   8.85649   8.85649      1.00  2.239994   .442339
   8.85639   8.85639      1.00  2.237294   .440159
   8.85629   8.85629      1.00  2.238474   .440039
   8.85619   8.85619      1.00  2.240034   .441819
   8.85608   8.85608      1.00  2.242924   .440399
   8.85598   8.85598      1.00  2.242224   .445029
   8.85588   8.85588      1.00  2.239254   .441869
   8.85577   8.85577      1.00  2.238184   .443829
   8.85567   8.85567      1.00  2.239464   .440239
   8.85556   8.85556      1.00  2.237904   .438929
   8.85547   8.85547      1.00  2.239574   .439909
   8.85536   8.85536      1.00  2.236024   .441589
   8.85526   8.85526      1.00  2.224404   .438399
   8.85516   8.85516      1.00  2.237854   .438709
   8.85506   8.85506      1.00  2.241154   .439839
   8.85495   8.85495      1.00  2.238904   .438439
   8.85484   8.85484      1.00  2.238594   .440769
   8.85473   8.85473      1.00  2.237854   .438379
   8.85462   8.85462      1.00  2.236524   .437499
   8.85452   8.85452      1.00  2.236364   .439779
   8.85441   8.85441      1.00  2.233644   .435749
   8.85429   8.85429      1.00  2.235454   .436179
   8.85418   8.85418      1.00  2.234674   .436669
   8.85407   8.85407      1.00  2.236234   .437729
   8.85395   8.85395      1.00  2.236354   .436319
   8.85384   8.85384      1.00  2.224674   .436899
   8.85373   8.85373      1.00  2.236524   .440229
   8.85361   8.85361      1.00  2.235824   .439229
   8.85349   8.85349      1.00  2.237024   .441649
   8.85338   8.85338      1.00  2.234824   .441589
   8.85327   8.85327      1.00  2.234874   .440399
   8.85315   8.85315      1.00  2.234294   .437759
   8.85302   8.85302      1.00  2.232014   .438459
   8.85291   8.85291      1.00  2.232244   .438359
   8.85281   8.85281      1.00  2.233284   .436359
   8.85270   8.85270      1.00  2.233644   .436869
   8.85258   8.85258      1.00  2.234534   .435259
   8.85247   8.85247      1.00  2.231674   .438119
   8.85236   8.85236      1.00  2.234184   .435889
   8.85224   8.85224      1.00  2.233054   .438649
   8.85212   8.85212      1.00  2.232814   .435879
   8.85202   8.85202      1.00  2.217144   .432139
   8.85191   8.85191      1.00  2.232064   .436139
   8.85180   8.85180      1.00  2.229604   .436369
   8.85169   8.85169      1.00  2.230684   .435679
   8.85158   8.85158      1.00  2.232284   .437429
   8.85147   8.85147      1.00  2.232694   .435029
   8.85136   8.85136      1.00  2.235624   .436279
   8.85124   8.85124      1.00  2.232114   .436229
   8.85113   8.85113      1.00  2.230904   .436169
   8.85102   8.85102      1.00  2.228204   .435269
   8.85091   8.85091      1.00  2.229014   .437209
   8.85079   8.85079      1.00  2.230344   .437709
   8.85067   8.85067      1.00  2.230134   .436749
   8.85056   8.85056      1.00  2.218254   .434939
   8.85045   8.85045      1.00  2.229124   .434819
   8.85032   8.85032      1.00  2.227974   .435079
   8.85020   8.85020      1.00  2.231744   .438429
   8.85009   8.85009      1.00  2.234604   .437999
   8.84996   8.84996      1.00  2.232104   .438159
   8.84984   8.84984      1.00  2.232304   .437859
   8.84973   8.84973      1.00  2.229164   .438299
   8.84962   8.84962      1.00  2.227894   .439489
   8.84951   8.84951      1.00  2.231964   .441789
   8.84939   8.84939      1.00  2.228574   .439439
   8.84927   8.84927      1.00  2.228564   .438019
   8.84916   8.84916      1.00  2.231074   .436349
   8.84904   8.84904      1.00  2.230074   .434239
   8.84893   8.84893      1.00  2.226084   .434479
   8.84882   8.84882      1.00  2.217094   .431249
   8.84871   8.84871      1.00  2.228994   .432689
   8.84860   8.84860      1.00  2.228414   .435899
   8.84849   8.84849      1.00  2.231374   .435479
   8.84838   8.84838      1.00  2.224114   .433519
   8.84827   8.84827      1.00  2.229934   .435189
   8.84816   8.84816      1.00  2.232834   .438409
   8.84805   8.84805      1.00  2.229754   .438379
   8.84794   8.84794      1.00  2.228194   .435439
   8.84783   8.84783      1.00  2.229964   .435359
   8.84772   8.84772      1.00  2.230194   .434639
   8.84760   8.84760      1.00  2.230444   .435579
   8.84749   8.84749      1.00  2.230374   .437199
   8.84739   8.84739      1.00  2.227794   .434979
   8.84728   8.84728      1.00  2.213294   .432879
   8.84716   8.84716      1.00  2.228834   .436399
   8.84705   8.84705      1.00  2.230004   .434679
   8.84695   8.84695      1.00  2.228054   .434099
   8.84683   8.84683      1.00  2.229574   .432509
   8.84672   8.84672      1.00  2.231464   .432969
   8.84661   8.84661      1.00  2.230164   .432259
   8.84651   8.84651      1.00  2.230644   .433649
   8.84641   8.84641      1.00  2.232094   .435589
   8.84630   8.84630      1.00  2.227454   .434149
   8.84620   8.84620      1.00  2.225564   .434879
   8.84610   8.84610      1.00  2.228214   .433579
   8.84600   8.84600      1.00  2.226634   .434889
   8.84589   8.84589      1.00  2.230264   .434459
   8.84578   8.84578      1.00  2.217184   .432759
   8.84568   8.84568      1.00  2.229574   .433389
   8.84558   8.84558      1.00  2.233164   .435739
   8.84547   8.84547      1.00  2.232144   .434949
   8.84537   8.84537      1.00  2.232474   .435139
   8.84527   8.84527      1.00  2.229104   .435249
   8.84517   8.84517      1.00  2.231594   .436569
   8.84506   8.84506      1.00  2.230584   .436009
   8.84495   8.84495      1.00  2.228504   .434509
   8.84486   8.84486      1.00  2.224744   .433759
   8.84475   8.84475      1.00  2.228774   .436449
   8.84464   8.84464      1.00  2.229254   .434079
   8.84453   8.84453      1.00  2.227694   .435179
   8.84442   8.84442      1.00  2.229884   .436759
   8.84431   8.84431      1.00  2.214874   .431189
   8.84420   8.84420      1.00  2.229304   .435699
   8.84408   8.84408      1.00  2.227794   .436549
   8.84397   8.84397      1.00  2.225294   .437649
   8.84386   8.84386      1.00  2.227034   .436839
   8.84374   8.84374      1.00  2.228224   .439319
   8.84362   8.84362      1.00  2.228734   .437839
   8.84350   8.84350      1.00  2.229944   .437499
   8.84339   8.84339      1.00  2.233234   .438939
   8.84327   8.84327      1.00  2.231314   .439969
   8.84316   8.84316      1.00  2.226174   .437239
   8.84304   8.84304      1.00  2.227864   .435979
   8.84293   8.84293      1.00  2.227994   .439719
   8.84281   8.84281      1.00  2.227474   .438429
   8.84270   8.84270      1.00  2.225484   .440119
   8.84259   8.84259      1.00  2.214414   .437239
   8.84247   8.84247      1.00  2.223954   .442269
   8.84235   8.84235      1.00  2.228244   .440249
   8.84224   8.84224      1.00  2.230484   .442239
   8.84213   8.84213      1.00  2.228224   .440149
   8.84202   8.84202      1.00  2.229664   .443839
   8.84191   8.84191      1.00  2.227524   .441329
   8.84180   8.84180      1.00  2.227764   .442089
   8.84170   8.84170      1.00  2.227064   .443649
   8.84158   8.84158      1.00  2.227184   .442069
   8.84147   8.84147      1.00  2.226924   .441029
   8.84136   8.84136      1.00  2.225494   .443289
   8.84125   8.84125      1.00  2.226834   .442269
   8.84114   8.84114      1.00  2.213634   .440219
   8.84102   8.84102      1.00  2.229394   .445009
   8.84091   8.84091      1.00  2.230124   .443269
   8.84079   8.84079      1.00  2.229554   .444089
   8.84068   8.84068      1.00  2.227904   .447209
   8.84056   8.84056      1.00  2.228234   .447089
   8.84045   8.84045      1.00  2.225974   .446269
   8.84033   8.84033      1.00  2.225964   .444929
   8.84021   8.84021      1.00  2.226584   .445289
   8.84008   8.84008      1.00  2.225294   .444899
   8.83997   8.83997      1.00  2.225464   .447429
   8.83986   8.83986      1.00  2.226934   .447519
   8.83974   8.83974      1.00  2.228184   .444189
   8.83962   8.83962      1.00  2.214014   .442529
   8.83951   8.83951      1.00  2.225294   .447869
   8.83939   8.83939      1.00  2.229174   .450149
   8.83928   8.83928      1.00  2.226494   .448639
   8.83916   8.83916      1.00  2.228684   .447949
   8.83904   8.83904      1.00  2.226054   .447619
   8.83894   8.83894      1.00  2.224614   .448429
   8.83882   8.83882      1.00  2.225584   .445929
   8.83871   8.83871      1.00  2.230094   .446899
   8.83860   8.83860      1.00  2.227664   .446489
   8.83850   8.83850      1.00  2.225474   .446669
   8.83838   8.83838      1.00  2.227524   .449269
   8.83827   8.83827      1.00  2.226834   .448879
   8.83817   8.83817      1.00  2.225974   .448659
   8.83806   8.83806      1.00  2.225964   .450299
   8.83795   8.83795      1.00  2.212324   .450309
   8.83783   8.83783      1.00  2.224904   .452969
   8.83772   8.83772      1.00  2.226804   .454719
   8.83761   8.83761      1.00  2.227884   .457459
   8.83751   8.83751      1.00  2.229624   .457989
   8.83739   8.83739      1.00  2.227654   .453739
   8.83728   8.83728      1.00  2.229274   .451919
   8.83717   8.83717      1.00  2.226784   .450819
   8.83706   8.83706      1.00  2.228954   .451479
   8.83695   8.83695      1.00  2.229614   .452389
   8.83684   8.83684      1.00  2.226624   .452509
   8.83673   8.83673      1.00  2.226074   .453349
   8.83663   8.83663      1.00  2.228024   .454519
   8.83652   8.83652      1.00  2.227584   .457319
   8.83641   8.83641      1.00  2.209104   .452029
   8.83631   8.83631      1.00  2.232174   .454579
   8.83621   8.83621      1.00  2.229354   .456189
   8.83610   8.83610      1.00  2.228174   .457169
   8.83600   8.83600      1.00  2.227654   .457319
   8.83590   8.83590      1.00  2.223904   .460119
   8.83580   8.83580      1.00  2.226734   .458509
   8.83569   8.83569      1.00  2.225124   .462469
   8.83559   8.83559      1.00  2.225624   .463989
   8.83549   8.83549      1.00  2.220564   .461179
   8.83538   8.83538      1.00  2.226964   .459939
   8.83528   8.83528      1.00  2.229484   .457969
   8.83518   8.83518      1.00  2.227664   .460369
   8.83507   8.83507      1.00  2.226134   .458399
   8.83497   8.83497      1.00  2.212284   .458339
   8.83486   8.83486      1.00  2.227484   .461919
   8.83475   8.83475      1.00  2.222714   .462729
   8.83465   8.83465      1.00  2.223854   .463059
   8.83454   8.83454      1.00  2.224864   .458169
   8.83442   8.83442      1.00  2.222454   .455599
   8.83431   8.83431      1.00  2.226284   .457949
   8.83421   8.83421      1.00  2.224894   .464689
   8.83410   8.83410      1.00  2.223784   .464879
   8.83398   8.83398      1.00  2.223734   .463599
   8.83387   8.83387      1.00  2.227614   .461749
   8.83376   8.83376      1.00  2.223354   .460839
   8.83363   8.83363      1.00  2.221314   .460659
   8.83351   8.83351      1.00  2.219634   .461679
   8.83340   8.83340      1.00  2.209224   .458929
   8.83328   8.83328      1.00  2.223264   .462259
   8.83317   8.83317      1.00  2.224184   .460809
   8.83305   8.83305      1.00  2.225194   .460929
   8.83294   8.83294      1.00  2.222804   .460199
   8.83283   8.83283      1.00  2.224494   .460889
   8.83271   8.83271      1.00  2.225574   .463369
   8.83260   8.83260      1.00  2.222874   .464179
   8.83248   8.83248      1.00  2.223394   .462419
   8.83237   8.83237      1.00  2.224364   .461279
   8.83226   8.83226      1.00  2.221014   .465879
   8.83215   8.83215      1.00  2.220864   .468449
   8.83204   8.83204      1.00  2.216444   .467409
   8.83193   8.83193      1.00  2.211204   .461289
   8.83182   8.83182      1.00  2.223244   .462099
   8.83170   8.83170      1.00  2.223154   .463239
   8.83160   8.83160      1.00  2.220894   .463069
   8.83149   8.83149      1.00  2.223324   .463349
   8.83138   8.83138      1.00  2.221534   .463249
   8.83126   8.83126      1.00  2.220454   .464289
   8.83115   8.83115      1.00  2.219454   .462429
   8.83104   8.83104      1.00  2.220054   .462829
   8.83093   8.83093      1.00  2.217074   .466159
   8.83081   8.83081      1.00  2.223214   .466039
   8.83070   8.83070      1.00  2.220564   .465139
   8.83059   8.83059      1.00  2.222174   .472519
   8.83047   8.83047      1.00  2.208604   .468429
   8.83035   8.83035      1.00  2.219194   .467359
   8.83023   8.83023      1.00  2.220994   .466089
   8.83011   8.83011      1.00  2.218904   .465609
   8.82999   8.82999      1.00  2.221274   .469829
   8.82987   8.82987      1.00  2.218874   .468939
   8.82975   8.82975      1.00  2.218254   .467899
   8.82965   8.82965      1.00  2.215374   .472179
   8.82953   8.82953      1.00  2.217974   .468809
   8.82941   8.82941      1.00  2.218464   .469409
   8.82930   8.82930      1.00  2.218594   .467949
   8.82919   8.82919      1.00  2.221384   .468009
   8.82907   8.82907      1.00  2.217384   .466939
   8.82895   8.82895      1.00  2.215744   .464329
   8.82884   8.82884      1.00  2.213924   .465139
   8.82874   8.82874      1.00  2.218674   .466999
   8.82863   8.82863      1.00  2.217034   .472119
   8.82852   8.82852      1.00  2.216224   .468649
   8.82841   8.82841      1.00  2.216904   .468809
   8.82830   8.82830      1.00  2.215544   .467699
   8.82819   8.82819      1.00  2.218114   .468459
   8.82808   8.82808      1.00  2.218714   .469889
   8.82796   8.82796      1.00  2.218504   .467939
   8.82786   8.82786      1.00  2.214154   .466739
   8.82775   8.82775      1.00  2.217254   .466129
   8.82763   8.82763      1.00  2.217234   .467969
   8.82752   8.82752      1.00  2.215124   .466839
   8.82742   8.82742      1.00  2.201074   .463059
   8.82730   8.82730      1.00  2.213024   .469629
   8.82719   8.82719      1.00  2.211244   .466019
   8.82708   8.82708      1.00  2.214654   .468189
   8.82698   8.82698      1.00  2.219354   .467769
   8.82687   8.82687      1.00  2.216504   .470139
   8.82675   8.82675      1.00  2.219874   .470029
   8.82665   8.82665      1.00  2.214754   .467929
   8.82655   8.82655      1.00  2.213404   .468099
   8.82645   8.82645      1.00  2.214464   .468209
   8.82634   8.82634      1.00  2.211604   .470179
   8.82623   8.82623      1.00  2.211484   .465799
   8.82613   8.82613      1.00  2.211184   .467299
   8.82603   8.82603      1.00  2.215854   .471079
   8.82592   8.82592      1.00  2.200384   .467069
   8.82582   8.82582      1.00  2.213254   .468989
   8.82572   8.82572      1.00  2.215714   .468099
   8.82561   8.82561      1.00  2.213574   .467959
   8.82551   8.82551      1.00  2.212594   .468479
   8.82541   8.82541      1.00  2.207924   .468769
   8.82531   8.82531      1.00  2.209664   .467119
   8.82520   8.82520      1.00  2.214354   .467399
   8.82509   8.82509      1.00  2.213494   .467709
   8.82499   8.82499      1.00  2.209484   .467449
   8.82489   8.82489      1.00  2.213364   .467819
   8.82478   8.82478      1.00  2.214844   .467979
   8.82467   8.82467      1.00  2.212404   .468989
   8.82456   8.82456      1.00  2.211194   .468229
   8.82446   8.82446      1.00  2.198374   .464359
   8.82435   8.82435      1.00  2.214104   .468879
   8.82423   8.82423      1.00  2.209474   .468919
   8.82412   8.82412      1.00  2.211664   .470479
   8.82401   8.82401      1.00  2.206484   .468649
   8.82390   8.82390      1.00  2.210544   .469769
   8.82378   8.82378      1.00  2.209374   .469169
   8.82367   8.82367      1.00  2.210224   .469179
   8.82355   8.82355      1.00  2.212114   .468749
   8.82344   8.82344      1.00  2.214164   .472119
   8.82331   8.82331      1.00  2.207424   .471379
   8.82319   8.82319      1.00  2.208494   .473129
   8.82309   8.82309      1.00  2.209624   .474379
   8.82297   8.82297      1.00  2.205564   .470499
   8.82285   8.82285      1.00  2.202574   .468769
   8.82274   8.82274      1.00  2.202534   .470099
   8.82262   8.82262      1.00  2.211774   .469799
   8.82251   8.82251      1.00  2.208164   .470029
   8.82239   8.82239      1.00  2.211684   .470189
   8.82228   8.82228      1.00  2.210924   .470619
   8.82217   8.82217      1.00  2.211004   .469559
   8.82206   8.82206      1.00  2.209384   .468829
   8.82195   8.82195      1.00  2.206704   .469839
   8.82184   8.82184      1.00  2.204144   .469859
   8.82174   8.82174      1.00  2.207254   .468219
   8.82163   8.82163      1.00  2.209764   .466209
   8.82151   8.82151      1.00  2.201894   .465499
   8.82140   8.82140      1.00  2.203734   .467859
   8.82129   8.82129      1.00  2.194254   .462959
   8.82117   8.82117      1.00  2.206044   .468249
   8.82105   8.82105      1.00  2.207064   .468999
   8.82094   8.82094      1.00  2.209144   .467609
   8.82083   8.82083      1.00  2.204254   .466559
   8.82072   8.82072      1.00  2.204634   .465499
   8.82060   8.82060      1.00  2.204384   .468129
   8.82048   8.82048      1.00  2.208284   .465399
   8.82036   8.82036      1.00  2.201564   .467849
   8.82024   8.82024      1.00  2.205414   .466399
   8.82013   8.82013      1.00  2.203354   .465539
   8.82001   8.82001      1.00  2.204504   .467239
   8.81989   8.81989      1.00  2.207734   .467899
   8.81977   8.81977      1.00  2.207124   .469489
   8.81965   8.81965      1.00  2.193304   .464989
   8.81955   8.81955      1.00  2.205284   .469469
   8.81944   8.81944      1.00  2.204224   .469119
   8.81932   8.81932      1.00  2.198284   .467489
   8.81919   8.81919      1.00  2.203254   .467199
   8.81908   8.81908      1.00  2.201484   .466919
   8.81897   8.81897      1.00  2.202934   .466249
   8.81886   8.81886      1.00  2.205024   .465879
   8.81875   8.81875      1.00  2.203634   .465739
   8.81864   8.81864      1.00  2.206024   .468589
   8.81853   8.81853      1.00  2.205034   .447049
   8.81842   8.81842      1.00  2.203134   .425819
   8.81830   8.81830      1.00  2.199844   .467219
   8.81819   8.81819      1.00  2.185814   .465189
   8.81808   8.81808      1.00  2.195324   .468229
   8.81797   8.81797      1.00  2.201244   .469849
   8.81786   8.81786      1.00  2.202394   .471079
   8.81775   8.81775      1.00  2.205814   .470489
   8.81764   8.81764      1.00  2.202964   .466809
   8.81753   8.81753      1.00  2.202894   .465849
   8.81742   8.81742      1.00  2.203434   .466909
   8.81735   8.81735      1.00  2.199824   .464299
