# Supplementary material for: Direct Observation of Palladium Leaching from Pd/C by a Simple Method: X-ray Absorption Spectroscopy of Heterogeneous Mixtures
Source: ACS Omega. 2023 Jun 7;8(24):21787–92. doi: 10.1021/acsomega.3c01343 (PMC10286095; doi:10.1021/acsomega.3c01343)
Supplement: Supplementary file 2 — ao3c01343_si_002.zip [file ao3c01343_si_002.zip › Figure 9/HCl_Intermittent01N_16.qd]

  9809     KEK-PF   NW10A
 K_AirOx_40C_01N 20.12.12 2:45: - 20.12.12 2:46: Serial#KEKPF-NW10A_047706
 15_RK_AirOx_40C_01N                                                             
 Ring :   6.5 GeV    50.1 mA -   50.1 mA
 Mono :   Si(311)       D=  1.63747 A    Initial angle=  9.00032 deg
 NW10A     Transmission( 2)   Repetition= 16     Points= 1654
 Param file : QXAFS(SYNC)     angle axis (*)     Block =    1

 Block      Init-Ang  Final-Ang     Step/deg     Time/s       Num
     1        9.00032   8.81735          ***       1.00      1654
 Ortec(-1)     NDCH = 3
  Angle(c)  Angle(o)    time/s         2         3
      Mode         0         0         1         2
    Offset         0         0    .00492    .00311
   9.00032   9.00032      1.00  2.318784  2.604869
   9.00024   9.00024      1.00  2.320034  2.606729
   9.00012   9.00012      1.00  2.315494  2.600909
   9.00001   9.00001      1.00  2.318414  2.607439
   8.99990   8.99990      1.00  2.314784  2.604189
   8.99979   8.99979      1.00  2.316914  2.606199
   8.99968   8.99968      1.00  2.312214  2.601089
   8.99957   8.99957      1.00  2.298714  2.586249
   8.99945   8.99945      1.00  2.313684  2.604649
   8.99934   8.99934      1.00  2.310754  2.602619
   8.99923   8.99923      1.00  2.312814  2.602269
   8.99912   8.99912      1.00  2.309014  2.596239
   8.99900   8.99900      1.00  2.313634  2.605489
   8.99890   8.99890      1.00  2.313954  2.607649
   8.99880   8.99880      1.00  2.311044  2.602399
   8.99869   8.99869      1.00  2.313274  2.604069
   8.99857   8.99857      1.00  2.305654  2.599529
   8.99846   8.99846      1.00  2.306934  2.598239
   8.99836   8.99836      1.00  2.306334  2.599119
   8.99826   8.99826      1.00  2.304374  2.597009
   8.99814   8.99814      1.00  2.296164  2.589269
   8.99803   8.99803      1.00  2.305194  2.594579
   8.99793   8.99793      1.00  2.309904  2.605289
   8.99781   8.99781      1.00  2.307244  2.603519
   8.99770   8.99770      1.00  2.309204  2.603889
   8.99760   8.99760      1.00  2.311724  2.607429
   8.99749   8.99749      1.00  2.307184  2.600619
   8.99738   8.99738      1.00  2.304944  2.596299
   8.99727   8.99727      1.00  2.304254  2.596959
   8.99716   8.99716      1.00  2.303664  2.600319
   8.99705   8.99705      1.00  2.301774  2.594649
   8.99694   8.99694      1.00  2.304084  2.599939
   8.99684   8.99684      1.00  2.304134  2.597409
   8.99673   8.99673      1.00  2.304144  2.599049
   8.99663   8.99663      1.00  2.299844  2.594149
   8.99652   8.99652      1.00  2.299984  2.594639
   8.99642   8.99642      1.00  2.302744  2.599399
   8.99631   8.99631      1.00  2.304184  2.602839
   8.99621   8.99621      1.00  2.303634  2.600219
   8.99611   8.99611      1.00  2.303454  2.600579
   8.99600   8.99600      1.00  2.302254  2.595879
   8.99590   8.99590      1.00  2.304844  2.601839
   8.99580   8.99580      1.00  2.300734  2.597739
   8.99570   8.99570      1.00  2.302254  2.596719
   8.99560   8.99560      1.00  2.299504  2.599189
   8.99549   8.99549      1.00  2.303714  2.603269
   8.99539   8.99539      1.00  2.304934  2.603289
   8.99529   8.99529      1.00  2.300404  2.599789
   8.99518   8.99518      1.00  2.284494  2.582509
   8.99508   8.99508      1.00  2.297304  2.594529
   8.99498   8.99498      1.00  2.297514  2.596479
   8.99488   8.99488      1.00  2.295204  2.592269
   8.99478   8.99478      1.00  2.298224  2.599999
   8.99467   8.99467      1.00  2.299304  2.599429
   8.99457   8.99457      1.00  2.297764  2.599539
   8.99445   8.99445      1.00  2.298094  2.601029
   8.99434   8.99434      1.00  2.300364  2.606669
   8.99423   8.99423      1.00  2.302524  2.604539
   8.99412   8.99412      1.00  2.297004  2.597149
   8.99401   8.99401      1.00  2.294294  2.598429
   8.99389   8.99389      1.00  2.296524  2.609609
   8.99378   8.99378      1.00  2.295844  2.606029
   8.99367   8.99367      1.00  2.293714  2.605889
   8.99356   8.99356      1.00  2.286274  2.594569
   8.99344   8.99344      1.00  2.297184  2.609909
   8.99333   8.99333      1.00  2.300564  2.608639
   8.99321   8.99321      1.00  2.299214  2.610129
   8.99309   8.99309      1.00  2.296784  2.603809
   8.99298   8.99298      1.00  2.292634  2.598469
   8.99286   8.99286      1.00  2.295364  2.598569
   8.99276   8.99276      1.00  2.290334  2.594029
   8.99265   8.99265      1.00  2.292084  2.598829
   8.99254   8.99254      1.00  2.287564  2.590279
   8.99243   8.99243      1.00  2.295174  2.602249
   8.99232   8.99232      1.00  2.294084  2.605319
   8.99220   8.99220      1.00  2.295654  2.604089
   8.99209   8.99209      1.00  2.285334  2.592209
   8.99198   8.99198      1.00  2.293204  2.600159
   8.99188   8.99188      1.00  2.296824  2.604869
   8.99177   8.99177      1.00  2.293764  2.600879
   8.99165   8.99165      1.00  2.294834  2.603829
   8.99155   8.99155      1.00  2.289324  2.596489
   8.99144   8.99144      1.00  2.295764  2.605859
   8.99133   8.99133      1.00  2.291644  2.601939
   8.99122   8.99122      1.00  2.291774  2.601299
   8.99111   8.99111      1.00  2.289774  2.605569
   8.99100   8.99100      1.00  2.293614  2.610549
   8.99089   8.99089      1.00  2.295434  2.610609
   8.99077   8.99077      1.00  2.293664  2.611259
   8.99065   8.99065      1.00  2.284384  2.592189
   8.99054   8.99054      1.00  2.285914  2.598009
   8.99042   8.99042      1.00  2.285934  2.599109
   8.99030   8.99030      1.00  2.284744  2.599739
   8.99018   8.99018      1.00  2.289374  2.605099
   8.99007   8.99007      1.00  2.284944  2.599239
   8.98995   8.98995      1.00  2.293414  2.608599
   8.98983   8.98983      1.00  2.290854  2.607409
   8.98971   8.98971      1.00  2.294004  2.613799
   8.98960   8.98960      1.00  2.293654  2.609039
   8.98949   8.98949      1.00  2.291014  2.605999
   8.98937   8.98937      1.00  2.292764  2.607459
   8.98926   8.98926      1.00  2.287644  2.603649
   8.98914   8.98914      1.00  2.287924  2.601859
   8.98903   8.98903      1.00  2.270994  2.585289
   8.98892   8.98892      1.00  2.288244  2.603219
   8.98881   8.98881      1.00  2.293514  2.611629
   8.98870   8.98870      1.00  2.291694  2.611759
   8.98859   8.98859      1.00  2.291204  2.607289
   8.98848   8.98848      1.00  2.288434  2.606479
   8.98837   8.98837      1.00  2.293434  2.609599
   8.98827   8.98827      1.00  2.294614  2.609099
   8.98816   8.98816      1.00  2.288064  2.602879
   8.98804   8.98804      1.00  2.284494  2.602569
   8.98794   8.98794      1.00  2.286634  2.602559
   8.98783   8.98783      1.00  2.288154  2.606639
   8.98772   8.98772      1.00  2.286974  2.605529
   8.98760   8.98760      1.00  2.281044  2.602959
   8.98749   8.98749      1.00  2.289674  2.611469
   8.98738   8.98738      1.00  2.294854  2.614399
   8.98727   8.98727      1.00  2.291494  2.613409
   8.98716   8.98716      1.00  2.286774  2.612249
   8.98705   8.98705      1.00  2.290394  2.614269
   8.98695   8.98695      1.00  2.285954  2.613119
   8.98684   8.98684      1.00  2.287784  2.614579
   8.98673   8.98673      1.00  2.283294  2.576029
   8.98662   8.98662      1.00  2.287154  2.614059
   8.98652   8.98652      1.00  2.283024  2.613269
   8.98641   8.98641      1.00  2.291814  2.619069
   8.98630   8.98630      1.00  2.287464  2.608739
   8.98620   8.98620      1.00  2.275554  2.597709
   8.98610   8.98610      1.00  2.290084  2.615379
   8.98600   8.98600      1.00  2.283144  2.608629
   8.98589   8.98589      1.00  2.286884  2.614139
   8.98579   8.98579      1.00  2.283654  2.606769
   8.98569   8.98569      1.00  2.286164  2.612209
   8.98559   8.98559      1.00  2.282814  2.608849
   8.98548   8.98548      1.00  2.281304  2.606659
   8.98538   8.98538      1.00  2.287534  2.616319
   8.98528   8.98528      1.00  2.286024  2.614589
   8.98517   8.98517      1.00  2.292434  2.619129
   8.98506   8.98506      1.00  2.290464  2.617759
   8.98497   8.98497      1.00  2.288954  2.613839
   8.98487   8.98487      1.00  2.283154  2.607359
   8.98476   8.98476      1.00  2.269604  2.591969
   8.98464   8.98464      1.00  2.286324  2.609679
   8.98453   8.98453      1.00  2.284334  2.611529
   8.98443   8.98443      1.00  2.285654  2.617209
   8.98432   8.98432      1.00  2.287944  2.623129
   8.98421   8.98421      1.00  2.288234  2.622879
   8.98409   8.98409      1.00  2.288364  2.623499
   8.98398   8.98398      1.00  2.287844  2.618639
   8.98386   8.98386      1.00  2.287074  2.613809
   8.98375   8.98375      1.00  2.288844  2.622029
   8.98363   8.98363      1.00  2.286464  2.618799
   8.98353   8.98353      1.00  2.285814  2.617199
   8.98341   8.98341      1.00  2.284214  2.614749
   8.98329   8.98329      1.00  2.270344  2.609089
   8.98317   8.98317      1.00  2.288934  2.619099
   8.98306   8.98306      1.00  2.284284  2.622039
   8.98295   8.98295      1.00  2.289534  2.624979
   8.98282   8.98282      1.00  2.290174  2.622069
   8.98271   8.98271      1.00  2.290684  2.626359
   8.98261   8.98261      1.00  2.291724  2.620479
   8.98250   8.98250      1.00  2.285134  2.614429
   8.98238   8.98238      1.00  2.279314  2.610309
   8.98226   8.98226      1.00  2.280294  2.609359
   8.98216   8.98216      1.00  2.284724  2.616649
   8.98205   8.98205      1.00  2.284854  2.617529
   8.98193   8.98193      1.00  2.286714  2.621199
   8.98182   8.98182      1.00  2.274914  2.610189
   8.98172   8.98172      1.00  2.285184  2.628709
   8.98161   8.98161      1.00  2.291574  2.630719
   8.98150   8.98150      1.00  2.288634  2.630439
   8.98138   8.98138      1.00  2.291614  2.630139
   8.98128   8.98128      1.00  2.288054  2.621979
   8.98116   8.98116      1.00  2.289284  2.630049
   8.98104   8.98104      1.00  2.285274  2.617269
   8.98093   8.98093      1.00  2.285144  2.629849
   8.98082   8.98082      1.00  2.291354  2.663719
   8.98070   8.98070      1.00  2.289654  2.631839
   8.98058   8.98058      1.00  2.290904  2.633189
   8.98047   8.98047      1.00  2.291264  2.632049
   8.98036   8.98036      1.00  2.289124  2.633309
   8.98024   8.98024      1.00  2.273444  2.619929
   8.98011   8.98011      1.00  2.288194  2.637079
   8.98000   8.98000      1.00  2.289134  2.628859
   8.97989   8.97989      1.00  2.286744  2.628929
   8.97977   8.97977      1.00  2.284544  2.627319
   8.97964   8.97964      1.00  2.290624  2.631779
   8.97952   8.97952      1.00  2.290894  2.631029
   8.97941   8.97941      1.00  2.293754  2.634119
   8.97930   8.97930      1.00  2.293424  2.635469
   8.97919   8.97919      1.00  2.291714  2.634909
   8.97908   8.97908      1.00  2.285094  2.629339
   8.97897   8.97897      1.00  2.287914  2.632879
   8.97886   8.97886      1.00  2.288114  2.635389
   8.97875   8.97875      1.00  2.290034  2.636899
   8.97863   8.97863      1.00  2.288074  2.631949
   8.97852   8.97852      1.00  2.273234  2.615439
   8.97841   8.97841      1.00  2.284894  2.623999
   8.97831   8.97831      1.00  2.288484  2.631609
   8.97819   8.97819      1.00  2.292614  2.635389
   8.97809   8.97809      1.00  2.291604  2.636789
   8.97797   8.97797      1.00  2.293124  2.639209
   8.97786   8.97786      1.00  2.288324  2.632419
   8.97775   8.97775      1.00  2.289174  2.633439
   8.97764   8.97764      1.00  2.283874  2.628369
   8.97753   8.97753      1.00  2.285624  2.628729
   8.97742   8.97742      1.00  2.286064  2.634779
   8.97731   8.97731      1.00  2.287904  2.636459
   8.97720   8.97720      1.00  2.292234  2.642839
   8.97710   8.97710      1.00  2.288634  2.640019
   8.97698   8.97698      1.00  2.281464  2.640019
   8.97687   8.97687      1.00  2.293224  2.653999
   8.97677   8.97677      1.00  2.296634  2.650049
   8.97666   8.97666      1.00  2.286954  2.637619
   8.97655   8.97655      1.00  2.290524  2.637269
   8.97645   8.97645      1.00  2.289544  2.639889
   8.97634   8.97634      1.00  2.287374  2.635249
   8.97624   8.97624      1.00  2.292764  2.646549
   8.97613   8.97613      1.00  2.289584  2.640309
   8.97603   8.97603      1.00  2.290414  2.640649
   8.97593   8.97593      1.00  2.292114  2.644769
   8.97583   8.97583      1.00  2.293714  2.645549
   8.97572   8.97572      1.00  2.285814  2.636489
   8.97562   8.97562      1.00  2.276764  2.625709
   8.97552   8.97552      1.00  2.292174  2.643409
   8.97541   8.97541      1.00  2.289034  2.642779
   8.97531   8.97531      1.00  2.288844  2.642489
   8.97521   8.97521      1.00  2.287314  2.637299
   8.97510   8.97510      1.00  2.290394  2.643719
   8.97500   8.97500      1.00  2.291694  2.647789
   8.97489   8.97489      1.00  2.295574  2.648389
   8.97479   8.97479      1.00  2.290314  2.644039
   8.97469   8.97469      1.00  2.287954  2.639909
   8.97458   8.97458      1.00  2.289294  2.642529
   8.97447   8.97447      1.00  2.289604  2.641459
   8.97435   8.97435      1.00  2.288644  2.642909
   8.97425   8.97425      1.00  2.282254  2.631069
   8.97413   8.97413      1.00  2.280004  2.631179
   8.97401   8.97401      1.00  2.283704  2.634169
   8.97390   8.97390      1.00  2.289894  2.645029
   8.97380   8.97380      1.00  2.287724  2.644299
   8.97368   8.97368      1.00  2.288944  2.644079
   8.97355   8.97355      1.00  2.292134  2.647209
   8.97344   8.97344      1.00  2.289864  2.648109
   8.97333   8.97333      1.00  2.287524  2.640889
   8.97321   8.97321      1.00  2.285094  2.640629
   8.97309   8.97309      1.00  2.287154  2.643169
   8.97298   8.97298      1.00  2.284794  2.638989
   8.97287   8.97287      1.00  2.285894  2.641589
   8.97276   8.97276      1.00  2.284224  2.637889
   8.97264   8.97264      1.00  2.272334  2.626259
   8.97252   8.97252      1.00  2.289614  2.649129
   8.97241   8.97241      1.00  2.294314  2.656489
   8.97230   8.97230      1.00  2.290044  2.650529
   8.97219   8.97219      1.00  2.284854  2.641079
   8.97208   8.97208      1.00  2.288624  2.649409
   8.97197   8.97197      1.00  2.284564  2.638809
   8.97186   8.97186      1.00  2.282984  2.643799
   8.97174   8.97174      1.00  2.289844  2.646309
   8.97164   8.97164      1.00  2.286224  2.646389
   8.97153   8.97153      1.00  2.286334  2.648649
   8.97142   8.97142      1.00  2.287904  2.649309
   8.97131   8.97131      1.00  2.288954  2.648509
   8.97120   8.97120      1.00  2.285044  2.645589
   8.97109   8.97109      1.00  2.275884  2.638049
   8.97097   8.97097      1.00  2.289414  2.649099
   8.97085   8.97085      1.00  2.283334  2.646319
   8.97074   8.97074      1.00  2.285424  2.645729
   8.97063   8.97063      1.00  2.289354  2.650889
   8.97051   8.97051      1.00  2.281714  2.645029
   8.97039   8.97039      1.00  2.284814  2.649359
   8.97027   8.97027      1.00  2.287254  2.647419
   8.97016   8.97016      1.00  2.286164  2.651439
   8.97005   8.97005      1.00  2.288564  2.647519
   8.96991   8.96991      1.00  2.289874  2.653899
   8.96979   8.96979      1.00  2.284404  2.647709
   8.96968   8.96968      1.00  2.286584  2.648489
   8.96957   8.96957      1.00  2.281814  2.647369
   8.96946   8.96946      1.00  2.269104  2.633629
   8.96934   8.96934      1.00  2.279654  2.646159
   8.96922   8.96922      1.00  2.288344  2.653449
   8.96911   8.96911      1.00  2.284414  2.653639
   8.96900   8.96900      1.00  2.289184  2.655049
   8.96889   8.96889      1.00  2.291524  2.659519
   8.96878   8.96878      1.00  2.286164  2.650539
   8.96867   8.96867      1.00  2.288364  2.653859
   8.96856   8.96856      1.00  2.287624  2.652129
   8.96845   8.96845      1.00  2.286374  2.651829
   8.96834   8.96834      1.00  2.283294  2.651239
   8.96824   8.96824      1.00  2.283594  2.652949
   8.96812   8.96812      1.00  2.283024  2.646869
   8.96802   8.96802      1.00  2.287214  2.655019
   8.96791   8.96791      1.00  2.279044  2.644049
   8.96780   8.96780      1.00  2.285054  2.652359
   8.96768   8.96768      1.00  2.285854  2.648919
   8.96757   8.96757      1.00  2.286414  2.654659
   8.96746   8.96746      1.00  2.289404  2.657199
   8.96735   8.96735      1.00  2.283934  2.645089
   8.96724   8.96724      1.00  2.284694  2.654419
   8.96713   8.96713      1.00  2.282374  2.651809
   8.96702   8.96702      1.00  2.283484  2.652379
   8.96692   8.96692      1.00  2.280724  2.651599
   8.96681   8.96681      1.00  2.284944  2.649619
   8.96670   8.96670      1.00  2.290364  2.659679
   8.96660   8.96660      1.00  2.290414  2.665709
   8.96649   8.96649      1.00  2.291524  2.660999
   8.96638   8.96638      1.00  2.285194  2.654239
   8.96627   8.96627      1.00  2.275724  2.644459
   8.96617   8.96617      1.00  2.286084  2.655859
   8.96607   8.96607      1.00  2.289464  2.662979
   8.96596   8.96596      1.00  2.284424  2.660199
   8.96586   8.96586      1.00  2.285264  2.659589
   8.96577   8.96577      1.00  2.286854  2.663649
   8.96567   8.96567      1.00  2.289014  2.660089
   8.96556   8.96556      1.00  2.288694  2.666259
   8.96546   8.96546      1.00  2.291514  2.665779
   8.96536   8.96536      1.00  2.289474  2.667519
   8.96525   8.96525      1.00  2.287874  2.659079
   8.96515   8.96515      1.00  2.284624  2.663339
   8.96504   8.96504      1.00  2.285794  2.657549
   8.96494   8.96494      1.00  2.282464  2.652669
   8.96483   8.96483      1.00  2.274904  2.642539
   8.96472   8.96472      1.00  2.289894  2.664739
   8.96461   8.96461      1.00  2.289274  2.660529
   8.96451   8.96451      1.00  2.291824  2.665099
   8.96440   8.96440      1.00  2.289374  2.664619
   8.96429   8.96429      1.00  2.292144  2.669129
   8.96418   8.96418      1.00  2.287414  2.663799
   8.96407   8.96407      1.00  2.291974  2.671949
   8.96395   8.96395      1.00  2.285884  2.661219
   8.96383   8.96383      1.00  2.289814  2.663009
   8.96372   8.96372      1.00  2.288284  2.671269
   8.96361   8.96361      1.00  2.290894  2.668069
   8.96349   8.96349      1.00  2.291214  2.664199
   8.96337   8.96337      1.00  2.275314  2.648239
   8.96326   8.96326      1.00  2.291074  2.666659
   8.96315   8.96315      1.00  2.289674  2.665489
   8.96303   8.96303      1.00  2.290634  2.668809
   8.96291   8.96291      1.00  2.289774  2.669009
   8.96280   8.96280      1.00  2.286084  2.669309
   8.96269   8.96269      1.00  2.290704  2.666489
   8.96257   8.96257      1.00  2.290244  2.665549
   8.96246   8.96246      1.00  2.286494  2.662899
   8.96235   8.96235      1.00  2.289584  2.664639
   8.96224   8.96224      1.00  2.291754  2.668639
   8.96212   8.96212      1.00  2.291144  2.664009
   8.96201   8.96201      1.00  2.292274  2.667679
   8.96190   8.96190      1.00  2.293154  2.669989
   8.96179   8.96179      1.00  2.275354  2.650089
   8.96168   8.96168      1.00  2.286324  2.663529
   8.96157   8.96157      1.00  2.288744  2.666229
   8.96146   8.96146      1.00  2.289814  2.664949
   8.96136   8.96136      1.00  2.288884  2.664739
   8.96124   8.96124      1.00  2.291264  2.666579
   8.96112   8.96112      1.00  2.288874  2.659889
   8.96101   8.96101      1.00  2.290884  2.663309
   8.96090   8.96090      1.00  2.293354  2.668399
   8.96078   8.96078      1.00  2.293244  2.664309
   8.96066   8.96066      1.00  2.292704  2.667029
   8.96055   8.96055      1.00  2.290944  2.662959
   8.96043   8.96043      1.00  2.290544  2.663079
   8.96032   8.96032      1.00  2.286004  2.661049
   8.96019   8.96019      1.00  2.281284  2.650829
   8.96008   8.96008      1.00  2.291774  2.672959
   8.95996   8.95996      1.00  2.291984  2.670529
   8.95985   8.95985      1.00  2.290724  2.664279
   8.95972   8.95972      1.00  2.295954  2.670719
   8.95961   8.95961      1.00  2.292284  2.666709
   8.95951   8.95951      1.00  2.292874  2.669189
   8.95939   8.95939      1.00  2.290554  2.668299
   8.95926   8.95926      1.00  2.288324  2.665789
   8.95915   8.95915      1.00  2.289614  2.663389
   8.95905   8.95905      1.00  2.290744  2.665029
   8.95893   8.95893      1.00  2.291494  2.666779
   8.95881   8.95881      1.00  2.290184  2.658479
   8.95870   8.95870      1.00  2.279644  2.650699
   8.95860   8.95860      1.00  2.292604  2.662339
   8.95848   8.95848      1.00  2.292694  2.662909
   8.95837   8.95837      1.00  2.292184  2.666039
   8.95826   8.95826      1.00  2.292774  2.665109
   8.95816   8.95816      1.00  2.292994  2.667859
   8.95805   8.95805      1.00  2.292184  2.673229
   8.95793   8.95793      1.00  2.292464  2.670309
   8.95782   8.95782      1.00  2.288824  2.665469
   8.95772   8.95772      1.00  2.287184  2.661869
   8.95760   8.95760      1.00  2.292544  2.668829
   8.95748   8.95748      1.00  2.288764  2.673789
   8.95738   8.95738      1.00  2.295754  2.677639
   8.95728   8.95728      1.00  2.292214  2.667199
   8.95717   8.95717      1.00  2.278574  2.651299
   8.95706   8.95706      1.00  2.289284  2.663089
   8.95695   8.95695      1.00  2.290774  2.664829
   8.95684   8.95684      1.00  2.291554  2.668099
   8.95673   8.95673      1.00  2.286944  2.660069
   8.95662   8.95662      1.00  2.292334  2.664779
   8.95652   8.95652      1.00  2.287454  2.665679
   8.95641   8.95641      1.00  2.291214  2.662169
   8.95630   8.95630      1.00  2.294674  2.666989
   8.95620   8.95620      1.00  2.291774  2.663829
   8.95609   8.95609      1.00  2.295054  2.666969
   8.95599   8.95599      1.00  2.292714  2.661929
   8.95589   8.95589      1.00  2.293984  2.661829
   8.95579   8.95579      1.00  2.290774  2.661659
   8.95568   8.95568      1.00  2.276124  2.642869
   8.95559   8.95559      1.00  2.290554  2.662089
   8.95548   8.95548      1.00  2.292964  2.663049
   8.95538   8.95538      1.00  2.292414  2.664799
   8.95527   8.95527      1.00  2.291214  2.660769
   8.95517   8.95517      1.00  2.292784  2.663789
   8.95507   8.95507      1.00  2.289874  2.664729
   8.95496   8.95496      1.00  2.294254  2.673849
   8.95486   8.95486      1.00  2.290394  2.669259
   8.95476   8.95476      1.00  2.289814  2.665429
   8.95465   8.95465      1.00  2.290144  2.662609
   8.95454   8.95454      1.00  2.287984  2.663019
   8.95442   8.95442      1.00  2.288204  2.661469
   8.95431   8.95431      1.00  2.277964  2.648339
   8.95421   8.95421      1.00  2.294984  2.669719
   8.95409   8.95409      1.00  2.294624  2.668469
   8.95398   8.95398      1.00  2.293074  2.666319
   8.95387   8.95387      1.00  2.291504  2.662099
   8.95375   8.95375      1.00  2.294214  2.661149
   8.95363   8.95363      1.00  2.291184  2.660579
   8.95352   8.95352      1.00  2.293514  2.659189
   8.95340   8.95340      1.00  2.291594  2.655349
   8.95328   8.95328      1.00  2.287784  2.653399
   8.95316   8.95316      1.00  2.289634  2.656839
   8.95305   8.95305      1.00  2.288724  2.654229
   8.95295   8.95295      1.00  2.293684  2.657889
   8.95283   8.95283      1.00  2.290114  2.656919
   8.95271   8.95271      1.00  2.283064  2.644729
   8.95260   8.95260      1.00  2.291194  2.651129
   8.95249   8.95249      1.00  2.289454  2.653499
   8.95237   8.95237      1.00  2.292854  2.655759
   8.95226   8.95226      1.00  2.290524  2.653629
   8.95214   8.95214      1.00  2.290034  2.649819
   8.95204   8.95204      1.00  2.291544  2.652099
   8.95192   8.95192      1.00  2.291904  2.650029
   8.95181   8.95181      1.00  2.290934  2.652559
   8.95170   8.95170      1.00  2.293274  2.654829
   8.95159   8.95159      1.00  2.291854  2.649409
   8.95148   8.95148      1.00  2.292264  2.650989
   8.95137   8.95137      1.00  2.291434  2.649699
   8.95126   8.95126      1.00  2.277144  2.633519
   8.95115   8.95115      1.00  2.288954  2.647479
   8.95104   8.95104      1.00  2.291624  2.648249
   8.95092   8.95092      1.00  2.291414  2.641969
   8.95080   8.95080      1.00  2.290464  2.649539
   8.95070   8.95070      1.00  2.292464  2.648199
   8.95058   8.95058      1.00  2.290434  2.645099
   8.95046   8.95046      1.00  2.291114  2.648689
   8.95034   8.95034      1.00  2.289284  2.642989
   8.95022   8.95022      1.00  2.292064  2.646359
   8.95011   8.95011      1.00  2.289884  2.642319
   8.94999   8.94999      1.00  2.290144  2.638159
   8.94987   8.94987      1.00  2.290974  2.640529
   8.94976   8.94976      1.00  2.287584  2.633589
   8.94964   8.94964      1.00  2.275424  2.620559
   8.94952   8.94952      1.00  2.288204  2.629049
   8.94941   8.94941      1.00  2.291044  2.635749
   8.94929   8.94929      1.00  2.292304  2.635549
   8.94918   8.94918      1.00  2.291874  2.636499
   8.94906   8.94906      1.00  2.292874  2.640269
   8.94895   8.94895      1.00  2.287324  2.630259
   8.94885   8.94885      1.00  2.288864  2.628409
   8.94874   8.94874      1.00  2.288964  2.630479
   8.94862   8.94862      1.00  2.285134  2.621839
   8.94851   8.94851      1.00  2.288584  2.627519
   8.94841   8.94841      1.00  2.291044  2.625539
   8.94830   8.94830      1.00  2.287324  2.622399
   8.94818   8.94818      1.00  2.290094  2.627059
   8.94808   8.94808      1.00  2.275054  2.611199
   8.94797   8.94797      1.00  2.287374  2.624459
   8.94785   8.94785      1.00  2.292144  2.623639
   8.94774   8.94774      1.00  2.290754  2.613059
   8.94763   8.94763      1.00  2.287014  2.614389
   8.94752   8.94752      1.00  2.287194  2.614289
   8.94740   8.94740      1.00  2.287924  2.612729
   8.94729   8.94729      1.00  2.289284  2.615319
   8.94719   8.94719      1.00  2.287834  2.609309
   8.94708   8.94708      1.00  2.289454  2.611659
   8.94698   8.94698      1.00  2.288134  2.612419
   8.94686   8.94686      1.00  2.288874  2.605779
   8.94676   8.94676      1.00  2.287914  2.607679
   8.94665   8.94665      1.00  2.286864  2.600019
   8.94654   8.94654      1.00  2.270494  2.584469
   8.94644   8.94644      1.00  2.282234  2.599079
   8.94633   8.94633      1.00  2.287814  2.599879
   8.94623   8.94623      1.00  2.286024  2.594829
   8.94612   8.94612      1.00  2.287724  2.596579
   8.94602   8.94602      1.00  2.287054  2.592079
   8.94592   8.94592      1.00  2.283854  2.586959
   8.94582   8.94582      1.00  2.291754  2.591199
   8.94572   8.94572      1.00  2.286714  2.582759
   8.94561   8.94561      1.00  2.285554  2.586919
   8.94551   8.94551      1.00  2.287744  2.581899
   8.94541   8.94541      1.00  2.283924  2.576119
   8.94530   8.94530      1.00  2.285984  2.578969
   8.94519   8.94519      1.00  2.283714  2.569299
   8.94509   8.94509      1.00  2.281424  2.563919
   8.94499   8.94499      1.00  2.270834  2.555219
   8.94489   8.94489      1.00  2.285384  2.564429
   8.94478   8.94478      1.00  2.288714  2.568559
   8.94467   8.94467      1.00  2.286334  2.560189
   8.94457   8.94457      1.00  2.285024  2.552909
   8.94446   8.94446      1.00  2.282304  2.551149
   8.94434   8.94434      1.00  2.283204  2.545289
   8.94423   8.94423      1.00  2.285394  2.544669
   8.94413   8.94413      1.00  2.281204  2.538389
   8.94401   8.94401      1.00  2.285234  2.532949
   8.94389   8.94389      1.00  2.283494  2.531329
   8.94378   8.94378      1.00  2.286994  2.531339
   8.94367   8.94367      1.00  2.287884  2.528719
   8.94355   8.94355      1.00  2.284014  2.519089
   8.94343   8.94343      1.00  2.276674  2.507139
   8.94331   8.94331      1.00  2.284434  2.516009
   8.94320   8.94320      1.00  2.285224  2.513019
   8.94309   8.94309      1.00  2.279874  2.499809
   8.94297   8.94297      1.00  2.281454  2.501249
   8.94285   8.94285      1.00  2.283114  2.499489
   8.94274   8.94274      1.00  2.283314  2.489769
   8.94263   8.94263      1.00  2.285354  2.488959
   8.94251   8.94251      1.00  2.282394  2.479189
   8.94240   8.94240      1.00  2.283604  2.476909
   8.94229   8.94229      1.00  2.285844  2.469339
   8.94218   8.94218      1.00  2.282904  2.460309
   8.94207   8.94207      1.00  2.281014  2.452979
   8.94195   8.94195      1.00  2.278964  2.444069
   8.94185   8.94185      1.00  2.280794  2.436609
   8.94174   8.94174      1.00  2.266614  2.415389
   8.94163   8.94163      1.00  2.282964  2.425429
   8.94152   8.94152      1.00  2.282534  2.413609
   8.94141   8.94141      1.00  2.285544  2.410999
   8.94130   8.94130      1.00  2.285464  2.400579
   8.94118   8.94118      1.00  2.282794  2.384639
   8.94107   8.94107      1.00  2.281724  2.378079
   8.94096   8.94096      1.00  2.285174  2.363109
   8.94084   8.94084      1.00  2.285684  2.352049
   8.94072   8.94072      1.00  2.277814  2.331739
   8.94061   8.94061      1.00  2.281504  2.324279
   8.94049   8.94049      1.00  2.280584  2.311609
   8.94038   8.94038      1.00  2.282664  2.296899
   8.94026   8.94026      1.00  2.280774  2.280249
   8.94014   8.94014      1.00  2.266634  2.243819
   8.94003   8.94003      1.00  2.284664  2.249019
   8.93991   8.93991      1.00  2.282604  2.224079
   8.93979   8.93979      1.00  2.280784  2.202839
   8.93967   8.93967      1.00  2.282894  2.188829
   8.93956   8.93956      1.00  2.283464  2.168139
   8.93944   8.93944      1.00  2.282094  2.148009
   8.93932   8.93932      1.00  2.281844  2.118319
   8.93921   8.93921      1.00  2.281214  2.094289
   8.93911   8.93911      1.00  2.283434  2.069959
   8.93899   8.93899      1.00  2.283744  2.046419
   8.93887   8.93887      1.00  2.285654  2.016159
   8.93876   8.93876      1.00  2.283654  1.972139
   8.93866   8.93866      1.00  2.282044  1.960349
   8.93854   8.93854      1.00  2.271594  1.918289
   8.93843   8.93843      1.00  2.278244  1.888839
   8.93832   8.93832      1.00  2.285524  1.862689
   8.93822   8.93822      1.00  2.284344  1.827419
   8.93811   8.93811      1.00  2.282304  1.788859
   8.93799   8.93799      1.00  2.281644  1.753289
   8.93788   8.93788      1.00  2.280314  1.709239
   8.93777   8.93777      1.00  2.281304  1.675769
   8.93766   8.93766      1.00  2.284564  1.637169
   8.93755   8.93755      1.00  2.281254  1.594329
   8.93744   8.93744      1.00  2.282584  1.558429
   8.93733   8.93733      1.00  2.284104  1.512169
   8.93723   8.93723      1.00  2.283174  1.469359
   8.93711   8.93711      1.00  2.278154  1.426569
   8.93701   8.93701      1.00  2.266944  1.373709
   8.93690   8.93690      1.00  2.283734  1.347359
   8.93679   8.93679      1.00  2.284904  1.301969
   8.93668   8.93668      1.00  2.282994  1.261339
   8.93657   8.93657      1.00  2.283024  1.217469
   8.93647   8.93647      1.00  2.285834  1.184109
   8.93636   8.93636      1.00  2.285464  1.149329
   8.93625   8.93625      1.00  2.283344  1.107349
   8.93615   8.93615      1.00  2.281454  1.075879
   8.93606   8.93606      1.00  2.284324  1.034979
   8.93596   8.93596      1.00  2.280844  1.000459
   8.93585   8.93585      1.00  2.282354   .963049
   8.93574   8.93574      1.00  2.283754   .933109
   8.93564   8.93564      1.00  2.281524   .899109
   8.93554   8.93554      1.00  2.271734   .865679
   8.93544   8.93544      1.00  2.281364   .835899
   8.93533   8.93533      1.00  2.284264   .814659
   8.93523   8.93523      1.00  2.285564   .781839
   8.93513   8.93513      1.00  2.284944   .758829
   8.93502   8.93502      1.00  2.282684   .733549
   8.93492   8.93492      1.00  2.281404   .706089
   8.93481   8.93481      1.00  2.281944   .686439
   8.93471   8.93471      1.00  2.280504   .664089
   8.93460   8.93460      1.00  2.282764   .642449
   8.93449   8.93449      1.00  2.284044   .621629
   8.93439   8.93439      1.00  2.284094   .603349
   8.93427   8.93427      1.00  2.281704   .586259
   8.93415   8.93415      1.00  2.272184   .566329
   8.93404   8.93404      1.00  2.279154   .552989
   8.93394   8.93394      1.00  2.281804   .534699
   8.93382   8.93382      1.00  2.282914   .521339
   8.93369   8.93369      1.00  2.282314   .507169
   8.93358   8.93358      1.00  2.279984   .494099
   8.93347   8.93347      1.00  2.283014   .483019
   8.93335   8.93335      1.00  2.281744   .474139
   8.93323   8.93323      1.00  2.281234   .457619
   8.93312   8.93312      1.00  2.283774   .444189
   8.93300   8.93300      1.00  2.282804   .435429
   8.93289   8.93289      1.00  2.281754   .427739
   8.93277   8.93277      1.00  2.281944   .418889
   8.93266   8.93266      1.00  2.281274   .412159
   8.93255   8.93255      1.00  2.264634   .403959
   8.93243   8.93243      1.00  2.281574   .399839
   8.93232   8.93232      1.00  2.280394   .393609
   8.93220   8.93220      1.00  2.277864   .389039
   8.93209   8.93209      1.00  2.283114   .386959
   8.93198   8.93198      1.00  2.279994   .383849
   8.93187   8.93187      1.00  2.283054   .381679
   8.93176   8.93176      1.00  2.278444   .378229
   8.93166   8.93166      1.00  2.280424   .376109
   8.93154   8.93154      1.00  2.277314   .373709
   8.93143   8.93143      1.00  2.278694   .369869
   8.93132   8.93132      1.00  2.280054   .367499
   8.93121   8.93121      1.00  2.280024   .367319
   8.93109   8.93109      1.00  2.268314   .365219
   8.93098   8.93098      1.00  2.275504   .364929
   8.93086   8.93086      1.00  2.280674   .368409
   8.93075   8.93075      1.00  2.280944   .364969
   8.93064   8.93064      1.00  2.281594   .365389
   8.93051   8.93051      1.00  2.280934   .365039
   8.93040   8.93040      1.00  2.277174   .367409
   8.93029   8.93029      1.00  2.277284   .369849
   8.93017   8.93017      1.00  2.278544   .369579
   8.93004   8.93004      1.00  2.275054   .368449
   8.92992   8.92992      1.00  2.278294   .366119
   8.92981   8.92981      1.00  2.280154   .367699
   8.92969   8.92969      1.00  2.278104   .369069
   8.92957   8.92957      1.00  2.263254   .365499
   8.92945   8.92945      1.00  2.276084   .369809
   8.92934   8.92934      1.00  2.277894   .373349
   8.92924   8.92924      1.00  2.278264   .372669
   8.92912   8.92912      1.00  2.280284   .372979
   8.92900   8.92900      1.00  2.277964   .371389
   8.92889   8.92889      1.00  2.278044   .367969
   8.92878   8.92878      1.00  2.278854   .370489
   8.92866   8.92866      1.00  2.278414   .367069
   8.92856   8.92856      1.00  2.278314   .364629
   8.92846   8.92846      1.00  2.278034   .367449
   8.92835   8.92835      1.00  2.279694   .368469
   8.92823   8.92823      1.00  2.278014   .368839
   8.92811   8.92811      1.00  2.278834   .367729
   8.92801   8.92801      1.00  2.265224   .365819
   8.92790   8.92790      1.00  2.277034   .367439
   8.92779   8.92779      1.00  2.277344   .366139
   8.92767   8.92767      1.00  2.278354   .365779
   8.92757   8.92757      1.00  2.279354   .364759
   8.92745   8.92745      1.00  2.275834   .365679
   8.92734   8.92734      1.00  2.278654   .364119
   8.92723   8.92723      1.00  2.278304   .365549
   8.92713   8.92713      1.00  2.275784   .366479
   8.92702   8.92702      1.00  2.278924   .368799
   8.92691   8.92691      1.00  2.276804   .365869
   8.92680   8.92680      1.00  2.279324   .364469
   8.92669   8.92669      1.00  2.280914   .365639
   8.92659   8.92659      1.00  2.263134   .363469
   8.92648   8.92648      1.00  2.279364   .365139
   8.92637   8.92637      1.00  2.278494   .365819
   8.92627   8.92627      1.00  2.279974   .364169
   8.92617   8.92617      1.00  2.277824   .365869
   8.92606   8.92606      1.00  2.281124   .367499
   8.92596   8.92596      1.00  2.279304   .367109
   8.92586   8.92586      1.00  2.276434   .364769
   8.92576   8.92576      1.00  2.278174   .365929
   8.92565   8.92565      1.00  2.277374   .366889
   8.92554   8.92554      1.00  2.278904   .366459
   8.92544   8.92544      1.00  2.277284   .365339
   8.92534   8.92534      1.00  2.275644   .364449
   8.92523   8.92523      1.00  2.266534   .364989
   8.92513   8.92513      1.00  2.272924   .367629
   8.92503   8.92503      1.00  2.279304   .366979
   8.92493   8.92493      1.00  2.278794   .368809
   8.92482   8.92482      1.00  2.277144   .368559
   8.92472   8.92472      1.00  2.276544   .370179
   8.92461   8.92461      1.00  2.278004   .370689
   8.92449   8.92449      1.00  2.277414   .371079
   8.92438   8.92438      1.00  2.276914   .373129
   8.92427   8.92427      1.00  2.274964   .374869
   8.92417   8.92417      1.00  2.275604   .376189
   8.92405   8.92405      1.00  2.279404   .378889
   8.92393   8.92393      1.00  2.276224   .380929
   8.92382   8.92382      1.00  2.274764   .381029
   8.92371   8.92371      1.00  2.260824   .378409
   8.92359   8.92359      1.00  2.272734   .383589
   8.92347   8.92347      1.00  2.275354   .385519
   8.92336   8.92336      1.00  2.275374   .384269
   8.92324   8.92324      1.00  2.276174   .384609
   8.92313   8.92313      1.00  2.274774   .385279
   8.92300   8.92300      1.00  2.274494   .385029
   8.92289   8.92289      1.00  2.274734   .388329
   8.92278   8.92278      1.00  2.273974   .391039
   8.92266   8.92266      1.00  2.272734   .390889
   8.92255   8.92255      1.00  2.273044   .393369
   8.92244   8.92244      1.00  2.273614   .396309
   8.92233   8.92233      1.00  2.273864   .396519
   8.92221   8.92221      1.00  2.273934   .397609
   8.92210   8.92210      1.00  2.271194   .400189
   8.92199   8.92199      1.00  2.275404   .402939
   8.92188   8.92188      1.00  2.260684   .401629
   8.92178   8.92178      1.00  2.271984   .405429
   8.92166   8.92166      1.00  2.273964   .408739
   8.92156   8.92156      1.00  2.272094   .410609
   8.92145   8.92145      1.00  2.274014   .413189
   8.92133   8.92133      1.00  2.270934   .413469
   8.92122   8.92122      1.00  2.272174   .417269
   8.92110   8.92110      1.00  2.271324   .417729
   8.92099   8.92099      1.00  2.267364   .417869
   8.92088   8.92088      1.00  2.273164   .419899
   8.92076   8.92076      1.00  2.273144   .422459
   8.92065   8.92065      1.00  2.272684   .425959
   8.92054   8.92054      1.00  2.273534   .426299
   8.92041   8.92041      1.00  2.256264   .424669
   8.92029   8.92029      1.00  2.270844   .429739
   8.92018   8.92018      1.00  2.271504   .430829
   8.92007   8.92007      1.00  2.271414   .432569
   8.91995   8.91995      1.00  2.270474   .436629
   8.91982   8.91982      1.00  2.273154   .437259
   8.91970   8.91970      1.00  2.271224   .437599
   8.91960   8.91960      1.00  2.269844   .437009
   8.91948   8.91948      1.00  2.270924   .437099
   8.91936   8.91936      1.00  2.266014   .437639
   8.91925   8.91925      1.00  2.268954   .437359
   8.91914   8.91914      1.00  2.268574   .437589
   8.91902   8.91902      1.00  2.267234   .439499
   8.91891   8.91891      1.00  2.268294   .438109
   8.91880   8.91880      1.00  2.253844   .436879
   8.91870   8.91870      1.00  2.269154   .439679
   8.91858   8.91858      1.00  2.269114   .440579
   8.91846   8.91846      1.00  2.268964   .442149
   8.91835   8.91835      1.00  2.274484   .438999
   8.91825   8.91825      1.00  2.271424   .437829
   8.91814   8.91814      1.00  2.269744   .438809
   8.91803   8.91803      1.00  2.269134   .437709
   8.91792   8.91792      1.00  2.269994   .437249
   8.91781   8.91781      1.00  2.268274   .438519
   8.91769   8.91769      1.00  2.267184   .435869
   8.91758   8.91758      1.00  2.270344   .437799
   8.91747   8.91747      1.00  2.269204   .436529
   8.91737   8.91737      1.00  2.254804   .432399
   8.91726   8.91726      1.00  2.265274   .434429
   8.91715   8.91715      1.00  2.271024   .433169
   8.91704   8.91704      1.00  2.270034   .434779
   8.91693   8.91693      1.00  2.267074   .431329
   8.91682   8.91682      1.00  2.268334   .429749
   8.91671   8.91671      1.00  2.268704   .431539
   8.91660   8.91660      1.00  2.268384   .430579
   8.91650   8.91650      1.00  2.270814   .428969
   8.91639   8.91639      1.00  2.267714   .428249
   8.91628   8.91628      1.00  2.269734   .425789
   8.91618   8.91618      1.00  2.269434   .427709
   8.91609   8.91609      1.00  2.271344   .426779
   8.91598   8.91598      1.00  2.266604   .423039
   8.91587   8.91587      1.00  2.255734   .421609
   8.91577   8.91577      1.00  2.270074   .423369
   8.91567   8.91567      1.00  2.266874   .421019
   8.91557   8.91557      1.00  2.269334   .421689
   8.91546   8.91546      1.00  2.267224   .419309
   8.91536   8.91536      1.00  2.269404   .418629
   8.91526   8.91526      1.00  2.269074   .417189
   8.91516   8.91516      1.00  2.267374   .417329
   8.91505   8.91505      1.00  2.269224   .417549
   8.91495   8.91495      1.00  2.265414   .415489
   8.91485   8.91485      1.00  2.266224   .417609
   8.91474   8.91474      1.00  2.266044   .415019
   8.91463   8.91463      1.00  2.266804   .412789
   8.91452   8.91452      1.00  2.251734   .409319
   8.91441   8.91441      1.00  2.264654   .408829
   8.91430   8.91430      1.00  2.269104   .408269
   8.91418   8.91418      1.00  2.267114   .405699
   8.91406   8.91406      1.00  2.270814   .406669
   8.91396   8.91396      1.00  2.267464   .403779
   8.91385   8.91385      1.00  2.267474   .402379
   8.91373   8.91373      1.00  2.269004   .400799
   8.91362   8.91362      1.00  2.268264   .399839
   8.91350   8.91350      1.00  2.268964   .399579
   8.91338   8.91338      1.00  2.268244   .396659
   8.91326   8.91326      1.00  2.264924   .393489
   8.91315   8.91315      1.00  2.264014   .393729
   8.91303   8.91303      1.00  2.266964   .391999
   8.91292   8.91292      1.00  2.265964   .391969
   8.91281   8.91281      1.00  2.251284   .387359
   8.91269   8.91269      1.00  2.264594   .388489
   8.91259   8.91259      1.00  2.268264   .388469
   8.91247   8.91247      1.00  2.264784   .387559
   8.91236   8.91236      1.00  2.264064   .388399
   8.91225   8.91225      1.00  2.269044   .388419
   8.91214   8.91214      1.00  2.267514   .385239
   8.91202   8.91202      1.00  2.270154   .386509
   8.91191   8.91191      1.00  2.266534   .381169
   8.91180   8.91180      1.00  2.261904   .380389
   8.91170   8.91170      1.00  2.270014   .379399
   8.91159   8.91159      1.00  2.267724   .376419
   8.91148   8.91148      1.00  2.266434   .376859
   8.91136   8.91136      1.00  2.262464   .374709
   8.91126   8.91126      1.00  2.258954   .374359
   8.91115   8.91115      1.00  2.267934   .374779
   8.91102   8.91102      1.00  2.266164   .375409
   8.91091   8.91091      1.00  2.268534   .368949
   8.91080   8.91080      1.00  2.264604   .364999
   8.91069   8.91069      1.00  2.263214   .362689
   8.91056   8.91056      1.00  2.267174   .361559
   8.91045   8.91045      1.00  2.265584   .361639
   8.91034   8.91034      1.00  2.268714   .360269
   8.91022   8.91022      1.00  2.262834   .358789
   8.91010   8.91010      1.00  2.264984   .358359
   8.90998   8.90998      1.00  2.266694   .356749
   8.90987   8.90987      1.00  2.269534   .356859
   8.90975   8.90975      1.00  2.263394   .354089
   8.90962   8.90962      1.00  2.251634   .354139
   8.90951   8.90951      1.00  2.267334   .355509
   8.90941   8.90941      1.00  2.267294   .356339
   8.90929   8.90929      1.00  2.267114   .353029
   8.90918   8.90918      1.00  2.265584   .351049
   8.90906   8.90906      1.00  2.269094   .349489
   8.90895   8.90895      1.00  2.267614   .350919
   8.90885   8.90885      1.00  2.265544   .350169
   8.90873   8.90873      1.00  2.264314   .349779
   8.90862   8.90862      1.00  2.266714   .349159
   8.90851   8.90851      1.00  2.266364   .348989
   8.90840   8.90840      1.00  2.267684   .348599
   8.90829   8.90829      1.00  2.264754   .345489
   8.90818   8.90818      1.00  2.251914   .344249
   8.90807   8.90807      1.00  2.269854   .349879
   8.90797   8.90797      1.00  2.266264   .349239
   8.90785   8.90785      1.00  2.266274   .350869
   8.90774   8.90774      1.00  2.269164   .350539
   8.90763   8.90763      1.00  2.265924   .348279
   8.90752   8.90752      1.00  2.266184   .350029
   8.90741   8.90741      1.00  2.267604   .350019
   8.90730   8.90730      1.00  2.265564   .348169
   8.90720   8.90720      1.00  2.265884   .348969
   8.90709   8.90709      1.00  2.266064   .351009
   8.90697   8.90697      1.00  2.266434   .349669
   8.90687   8.90687      1.00  2.268114   .350759
   8.90676   8.90676      1.00  2.265264   .351829
   8.90665   8.90665      1.00  2.252464   .351059
   8.90654   8.90654      1.00  2.265024   .352909
   8.90644   8.90644      1.00  2.266424   .354119
   8.90634   8.90634      1.00  2.266204   .354279
   8.90623   8.90623      1.00  2.266194   .359259
   8.90612   8.90612      1.00  2.268774   .360069
   8.90602   8.90602      1.00  2.266314   .360439
   8.90592   8.90592      1.00  2.269294   .361489
   8.90582   8.90582      1.00  2.269454   .363729
   8.90572   8.90572      1.00  2.267404   .364319
   8.90561   8.90561      1.00  2.269394   .365279
   8.90551   8.90551      1.00  2.267484   .365799
   8.90541   8.90541      1.00  2.270564   .367329
   8.90530   8.90530      1.00  2.267844   .367209
   8.90519   8.90519      1.00  2.255374   .365179
   8.90510   8.90510      1.00  2.267314   .368849
   8.90499   8.90499      1.00  2.268774   .371119
   8.90488   8.90488      1.00  2.267924   .371579
   8.90478   8.90478      1.00  2.266594   .372999
   8.90467   8.90467      1.00  2.269884   .373339
   8.90457   8.90457      1.00  2.268384   .375709
   8.90445   8.90445      1.00  2.268094   .378469
   8.90435   8.90435      1.00  2.268404   .377579
   8.90424   8.90424      1.00  2.265154   .377989
   8.90412   8.90412      1.00  2.271174   .379559
   8.90401   8.90401      1.00  2.267834   .380819
   8.90390   8.90390      1.00  2.271014   .382249
   8.90378   8.90378      1.00  2.270414   .384159
   8.90366   8.90366      1.00  2.251194   .380699
   8.90355   8.90355      1.00  2.269134   .383199
   8.90343   8.90343      1.00  2.268964   .383899
   8.90332   8.90332      1.00  2.270384   .386169
   8.90321   8.90321      1.00  2.271854   .386979
   8.90308   8.90308      1.00  2.266104   .389009
   8.90296   8.90296      1.00  2.268384   .391899
   8.90285   8.90285      1.00  2.269354   .392289
   8.90275   8.90275      1.00  2.268004   .391649
   8.90263   8.90263      1.00  2.266344   .393109
   8.90251   8.90251      1.00  2.268434   .392009
   8.90241   8.90241      1.00  2.265054   .391939
   8.90229   8.90229      1.00  2.266974   .393929
   8.90217   8.90217      1.00  2.255154   .394469
   8.90207   8.90207      1.00  2.264714   .393549
   8.90196   8.90196      1.00  2.268804   .394009
   8.90185   8.90185      1.00  2.268434   .396809
   8.90173   8.90173      1.00  2.267254   .398619
   8.90163   8.90163      1.00  2.268654   .397819
   8.90152   8.90152      1.00  2.267634   .399319
   8.90141   8.90141      1.00  2.267834   .399539
   8.90129   8.90129      1.00  2.268484   .397889
   8.90118   8.90118      1.00  2.263794   .397469
   8.90107   8.90107      1.00  2.266034   .397549
   8.90095   8.90095      1.00  2.265614   .396429
   8.90084   8.90084      1.00  2.267024   .398949
   8.90072   8.90072      1.00  2.268934   .401249
   8.90061   8.90061      1.00  2.255634   .397429
   8.90049   8.90049      1.00  2.265574   .400609
   8.90037   8.90037      1.00  2.266614   .401519
   8.90026   8.90026      1.00  2.265164   .401419
   8.90015   8.90015      1.00  2.266374   .400759
   8.90002   8.90002      1.00  2.267964   .401959
   8.89990   8.89990      1.00  2.264214   .401629
   8.89979   8.89979      1.00  2.266654   .404239
   8.89968   8.89968      1.00  2.263534   .406269
   8.89956   8.89956      1.00  2.264694   .407299
   8.89944   8.89944      1.00  2.267664   .407389
   8.89932   8.89932      1.00  2.266724   .409129
   8.89922   8.89922      1.00  2.268044   .406489
   8.89910   8.89910      1.00  2.255044   .403999
   8.89898   8.89898      1.00  2.263714   .404609
   8.89887   8.89887      1.00  2.266364   .406059
   8.89876   8.89876      1.00  2.267814   .405809
   8.89865   8.89865      1.00  2.266844   .407359
   8.89854   8.89854      1.00  2.265864   .407609
   8.89843   8.89843      1.00  2.266574   .407499
   8.89832   8.89832      1.00  2.267424   .407929
   8.89822   8.89822      1.00  2.264824   .409269
   8.89810   8.89810      1.00  2.265844   .409209
   8.89800   8.89800      1.00  2.262364   .407429
   8.89789   8.89789      1.00  2.266744   .410199
   8.89778   8.89778      1.00  2.263414   .409299
   8.89766   8.89766      1.00  2.264144   .408859
   8.89755   8.89755      1.00  2.266914   .408349
   8.89744   8.89744      1.00  2.250414   .405819
   8.89734   8.89734      1.00  2.265634   .410469
   8.89722   8.89722      1.00  2.264744   .408559
   8.89712   8.89712      1.00  2.266094   .409769
   8.89701   8.89701      1.00  2.267834   .410169
   8.89690   8.89690      1.00  2.264274   .410799
   8.89679   8.89679      1.00  2.264884   .410749
   8.89668   8.89668      1.00  2.261434   .409099
   8.89657   8.89657      1.00  2.264094   .411189
   8.89647   8.89647      1.00  2.262314   .409229
   8.89636   8.89636      1.00  2.264494   .411749
   8.89625   8.89625      1.00  2.265724   .411659
   8.89616   8.89616      1.00  2.266064   .412889
   8.89606   8.89606      1.00  2.262004   .412179
   8.89595   8.89595      1.00  2.253424   .412369
   8.89585   8.89585      1.00  2.263964   .413949
   8.89575   8.89575      1.00  2.263254   .413729
   8.89564   8.89564      1.00  2.264204   .415019
   8.89554   8.89554      1.00  2.265534   .414899
   8.89543   8.89543      1.00  2.264514   .415519
   8.89533   8.89533      1.00  2.264054   .415319
   8.89523   8.89523      1.00  2.264414   .414699
   8.89513   8.89513      1.00  2.263884   .415009
   8.89502   8.89502      1.00  2.261304   .412829
   8.89492   8.89492      1.00  2.264144   .413429
   8.89481   8.89481      1.00  2.264334   .413629
   8.89470   8.89470      1.00  2.261594   .414159
   8.89459   8.89459      1.00  2.256374   .414329
   8.89449   8.89449      1.00  2.258744   .415049
   8.89438   8.89438      1.00  2.265284   .415399
   8.89427   8.89427      1.00  2.261874   .415119
   8.89416   8.89416      1.00  2.262524   .411809
   8.89404   8.89404      1.00  2.262184   .412209
   8.89392   8.89392      1.00  2.261774   .410959
   8.89381   8.89381      1.00  2.263124   .410719
   8.89369   8.89369      1.00  2.260194   .410439
   8.89359   8.89359      1.00  2.261174   .410309
   8.89347   8.89347      1.00  2.262364   .411819
   8.89335   8.89335      1.00  2.261534   .413999
   8.89323   8.89323      1.00  2.264194   .411539
   8.89312   8.89312      1.00  2.257804   .414429
   8.89300   8.89300      1.00  2.253584   .411799
   8.89289   8.89289      1.00  2.262774   .411809
   8.89278   8.89278      1.00  2.260664   .412969
   8.89267   8.89267      1.00  2.262644   .414469
   8.89255   8.89255      1.00  2.261154   .416549
   8.89244   8.89244      1.00  2.261194   .415679
   8.89232   8.89232      1.00  2.263014   .415799
   8.89222   8.89222      1.00  2.260264   .415549
   8.89210   8.89210      1.00  2.258984   .414159
   8.89199   8.89199      1.00  2.262234   .407949
   8.89188   8.89188      1.00  2.257714   .414429
   8.89177   8.89177      1.00  2.258924   .413309
   8.89167   8.89167      1.00  2.259484   .414119
   8.89155   8.89155      1.00  2.242634   .410059
   8.89144   8.89144      1.00  2.261334   .410179
   8.89133   8.89133      1.00  2.262814   .414649
   8.89122   8.89122      1.00  2.260374   .413499
   8.89110   8.89110      1.00  2.260214   .411419
   8.89099   8.89099      1.00  2.258974   .411929
   8.89088   8.89088      1.00  2.261484   .409679
   8.89077   8.89077      1.00  2.259094   .409499
   8.89066   8.89066      1.00  2.259874   .410009
   8.89054   8.89054      1.00  2.257494   .408059
   8.89042   8.89042      1.00  2.259384   .408849
   8.89030   8.89030      1.00  2.263384   .416219
   8.89018   8.89018      1.00  2.256234   .412629
   8.89007   8.89007      1.00  2.250824   .410609
   8.88995   8.88995      1.00  2.252374   .411699
   8.88983   8.88983      1.00  2.258104   .413199
   8.88971   8.88971      1.00  2.259654   .409649
   8.88960   8.88960      1.00  2.258294   .412689
   8.88948   8.88948      1.00  2.260114   .411389
   8.88936   8.88936      1.00  2.256914   .410849
   8.88925   8.88925      1.00  2.258554   .413979
   8.88914   8.88914      1.00  2.259994   .416219
   8.88903   8.88903      1.00  2.257274   .410249
   8.88891   8.88891      1.00  2.259984   .408999
   8.88880   8.88880      1.00  2.257554   .409419
   8.88869   8.88869      1.00  2.260554   .409849
   8.88858   8.88858      1.00  2.250134   .408989
   8.88848   8.88848      1.00  2.258664   .407809
   8.88836   8.88836      1.00  2.257874   .411989
   8.88825   8.88825      1.00  2.258634   .415519
   8.88815   8.88815      1.00  2.260894   .415819
   8.88804   8.88804      1.00  2.259894   .411539
   8.88792   8.88792      1.00  2.261444   .409989
   8.88781   8.88781      1.00  2.260534   .407499
   8.88770   8.88770      1.00  2.258554   .406539
   8.88759   8.88759      1.00  2.255604   .407669
   8.88748   8.88748      1.00  2.258714   .406129
   8.88737   8.88737      1.00  2.261184   .406019
   8.88727   8.88727      1.00  2.259804   .406039
   8.88715   8.88715      1.00  2.257084   .407659
   8.88704   8.88704      1.00  2.243524   .406609
   8.88694   8.88694      1.00  2.261204   .409389
   8.88683   8.88683      1.00  2.260104   .408259
   8.88672   8.88672      1.00  2.261084   .410119
   8.88661   8.88661      1.00  2.260644   .410299
   8.88650   8.88650      1.00  2.258144   .406139
   8.88640   8.88640      1.00  2.259604   .404429
   8.88630   8.88630      1.00  2.259774   .406149
   8.88619   8.88619      1.00  2.259724   .409129
   8.88609   8.88609      1.00  2.259154   .408169
   8.88599   8.88599      1.00  2.258114   .409249
   8.88589   8.88589      1.00  2.255934   .407059
   8.88578   8.88578      1.00  2.260154   .408759
   8.88568   8.88568      1.00  2.244484   .407699
   8.88558   8.88558      1.00  2.256154   .407609
   8.88548   8.88548      1.00  2.258674   .405579
   8.88537   8.88537      1.00  2.255154   .406169
   8.88527   8.88527      1.00  2.256254   .408829
   8.88517   8.88517      1.00  2.257244   .408739
   8.88506   8.88506      1.00  2.258714   .408939
   8.88495   8.88495      1.00  2.257564   .406169
   8.88485   8.88485      1.00  2.258744   .407639
   8.88475   8.88475      1.00  2.254644   .406819
   8.88464   8.88464      1.00  2.256424   .402309
   8.88453   8.88453      1.00  2.259454   .401689
   8.88441   8.88441      1.00  2.257224   .400819
   8.88430   8.88430      1.00  2.253284   .401469
   8.88420   8.88420      1.00  2.253884   .400809
   8.88408   8.88408      1.00  2.257074   .398549
   8.88397   8.88397      1.00  2.256024   .399879
   8.88386   8.88386      1.00  2.257304   .397699
   8.88375   8.88375      1.00  2.257314   .399199
   8.88363   8.88363      1.00  2.258944   .398089
   8.88351   8.88351      1.00  2.256324   .397899
   8.88340   8.88340      1.00  2.258434   .398839
   8.88328   8.88328      1.00  2.257064   .403909
   8.88317   8.88317      1.00  2.254404   .403659
   8.88305   8.88305      1.00  2.258454   .404899
   8.88294   8.88294      1.00  2.257534   .399209
   8.88283   8.88283      1.00  2.256874   .398899
   8.88271   8.88271      1.00  2.242434   .396979
   8.88260   8.88260      1.00  2.255734   .397899
   8.88249   8.88249      1.00  2.256984   .400439
   8.88239   8.88239      1.00  2.257584   .396559
   8.88227   8.88227      1.00  2.255904   .395399
   8.88215   8.88215      1.00  2.255574   .396239
   8.88205   8.88205      1.00  2.255904   .395639
   8.88194   8.88194      1.00  2.256494   .397089
   8.88183   8.88183      1.00  2.258174   .395939
   8.88172   8.88172      1.00  2.255544   .397759
   8.88162   8.88162      1.00  2.254964   .393859
   8.88151   8.88151      1.00  2.252944   .393399
   8.88139   8.88139      1.00  2.253984   .393359
   8.88128   8.88128      1.00  2.256244   .392669
   8.88118   8.88118      1.00  2.242044   .391619
   8.88106   8.88106      1.00  2.253824   .395519
   8.88094   8.88094      1.00  2.255074   .394399
   8.88083   8.88083      1.00  2.257804   .393719
   8.88072   8.88072      1.00  2.257974   .395489
   8.88060   8.88060      1.00  2.258164   .394219
   8.88048   8.88048      1.00  2.255434   .394149
   8.88037   8.88037      1.00  2.257154   .394249
   8.88026   8.88026      1.00  2.254534   .393729
   8.88014   8.88014      1.00  2.252174   .392679
   8.88002   8.88002      1.00  2.255434   .394639
   8.87990   8.87990      1.00  2.255324   .395299
   8.87979   8.87979      1.00  2.257544   .395669
   8.87968   8.87968      1.00  2.251014   .397619
   8.87955   8.87955      1.00  2.243814   .394769
   8.87944   8.87944      1.00  2.256124   .397339
   8.87933   8.87933      1.00  2.252954   .396959
   8.87921   8.87921      1.00  2.255744   .396469
   8.87910   8.87910      1.00  2.252964   .395709
   8.87898   8.87898      1.00  2.253774   .396349
   8.87887   8.87887      1.00  2.255294   .397299
   8.87876   8.87876      1.00  2.253494   .395129
   8.87865   8.87865      1.00  2.255674   .393689
   8.87855   8.87855      1.00  2.255424   .394999
   8.87844   8.87844      1.00  2.254234   .393749
   8.87832   8.87832      1.00  2.254914   .394759
   8.87821   8.87821      1.00  2.253764   .399519
   8.87810   8.87810      1.00  2.238374   .395999
   8.87799   8.87799      1.00  2.252404   .396659
   8.87788   8.87788      1.00  2.256024   .398689
   8.87777   8.87777      1.00  2.254354   .397589
   8.87766   8.87766      1.00  2.255634   .397239
   8.87755   8.87755      1.00  2.253434   .398269
   8.87744   8.87744      1.00  2.253714   .396899
   8.87733   8.87733      1.00  2.254564   .400259
   8.87722   8.87722      1.00  2.252594   .398969
   8.87711   8.87711      1.00  2.250754   .400979
   8.87700   8.87700      1.00  2.251814   .400639
   8.87689   8.87689      1.00  2.252724   .402789
   8.87678   8.87678      1.00  2.250014   .400899
   8.87668   8.87668      1.00  2.252714   .399979
   8.87657   8.87657      1.00  2.237394   .399859
   8.87646   8.87646      1.00  2.253864   .402549
   8.87636   8.87636      1.00  2.255544   .400049
   8.87625   8.87625      1.00  2.251784   .399919
   8.87615   8.87615      1.00  2.253374   .401009
   8.87604   8.87604      1.00  2.252254   .400749
   8.87594   8.87594      1.00  2.253434   .400029
   8.87584   8.87584      1.00  2.252804   .401119
   8.87574   8.87574      1.00  2.251474   .401059
   8.87563   8.87563      1.00  2.252924   .403199
   8.87553   8.87553      1.00  2.252514   .406219
   8.87543   8.87543      1.00  2.251574   .402949
   8.87533   8.87533      1.00  2.249984   .405749
   8.87522   8.87522      1.00  2.253584   .406259
   8.87512   8.87512      1.00  2.238154   .402179
   8.87502   8.87502      1.00  2.248074   .405099
   8.87491   8.87491      1.00  2.251754   .406849
   8.87480   8.87480      1.00  2.248744   .404479
   8.87469   8.87469      1.00  2.250954   .402659
   8.87459   8.87459      1.00  2.251924   .404139
   8.87448   8.87448      1.00  2.247644   .402309
   8.87436   8.87436      1.00  2.252684   .405719
   8.87426   8.87426      1.00  2.250444   .406899
   8.87415   8.87415      1.00  2.252944   .406399
   8.87403   8.87403      1.00  2.252394   .408719
   8.87392   8.87392      1.00  2.248304   .407499
   8.87380   8.87380      1.00  2.252144   .409459
   8.87369   8.87369      1.00  2.248364   .409279
   8.87357   8.87357      1.00  2.236364   .407189
   8.87345   8.87345      1.00  2.248514   .411279
   8.87333   8.87333      1.00  2.248864   .409579
   8.87322   8.87322      1.00  2.248534   .409679
   8.87311   8.87311      1.00  2.249534   .411259
   8.87299   8.87299      1.00  2.252174   .410959
   8.87287   8.87287      1.00  2.250374   .412379
   8.87277   8.87277      1.00  2.248464   .410829
   8.87265   8.87265      1.00  2.247714   .408919
   8.87253   8.87253      1.00  2.248704   .410789
   8.87241   8.87241      1.00  2.250874   .412279
   8.87231   8.87231      1.00  2.248324   .413259
   8.87220   8.87220      1.00  2.249164   .413059
   8.87208   8.87208      1.00  2.249264   .413399
   8.87197   8.87197      1.00  2.250244   .412979
   8.87187   8.87187      1.00  2.233614   .410499
   8.87175   8.87175      1.00  2.246644   .415259
   8.87164   8.87164      1.00  2.245984   .415649
   8.87153   8.87153      1.00  2.248074   .415589
   8.87142   8.87142      1.00  2.249074   .415149
   8.87131   8.87131      1.00  2.248604   .415339
   8.87119   8.87119      1.00  2.248184   .417339
   8.87108   8.87108      1.00  2.249724   .418769
   8.87098   8.87098      1.00  2.246664   .418479
   8.87086   8.87086      1.00  2.249584   .416849
   8.87074   8.87074      1.00  2.246504   .416209
   8.87063   8.87063      1.00  2.249234   .416039
   8.87052   8.87052      1.00  2.247714   .417079
   8.87040   8.87040      1.00  2.247294   .417219
   8.87027   8.87027      1.00  2.249174   .420599
   8.87015   8.87015      1.00  2.236754   .419449
   8.87004   8.87004      1.00  2.249554   .419599
   8.86992   8.86992      1.00  2.247734   .422929
   8.86980   8.86980      1.00  2.249234   .422359
   8.86969   8.86969      1.00  2.248084   .421699
   8.86958   8.86958      1.00  2.249134   .422189
   8.86946   8.86946      1.00  2.249804   .424319
   8.86934   8.86934      1.00  2.247364   .425479
   8.86923   8.86923      1.00  2.249684   .425899
   8.86912   8.86912      1.00  2.247694   .424439
   8.86900   8.86900      1.00  2.247824   .424769
   8.86889   8.86889      1.00  2.248834   .424049
   8.86877   8.86877      1.00  2.248534   .425889
   8.86867   8.86867      1.00  2.246104   .423949
   8.86857   8.86857      1.00  2.235114   .422949
   8.86845   8.86845      1.00  2.248004   .425219
   8.86834   8.86834      1.00  2.249364   .427229
   8.86823   8.86823      1.00  2.250584   .427789
   8.86812   8.86812      1.00  2.248234   .426589
   8.86801   8.86801      1.00  2.247514   .427099
   8.86790   8.86790      1.00  2.248564   .428389
   8.86778   8.86778      1.00  2.250424   .427469
   8.86767   8.86767      1.00  2.250064   .429159
   8.86756   8.86756      1.00  2.247314   .425709
   8.86745   8.86745      1.00  2.249344   .424639
   8.86735   8.86735      1.00  2.248374   .425529
   8.86723   8.86723      1.00  2.246094   .426069
   8.86712   8.86712      1.00  2.246034   .427319
   8.86702   8.86702      1.00  2.243414   .425419
   8.86691   8.86691      1.00  2.249034   .425439
   8.86680   8.86680      1.00  2.248754   .425709
   8.86669   8.86669      1.00  2.246094   .427079
   8.86658   8.86658      1.00  2.247424   .426279
   8.86648   8.86648      1.00  2.248544   .428169
   8.86638   8.86638      1.00  2.247254   .426749
   8.86627   8.86627      1.00  2.246984   .426579
   8.86616   8.86616      1.00  2.247624   .428039
   8.86606   8.86606      1.00  2.245724   .427539
   8.86596   8.86596      1.00  2.249014   .427649
   8.86585   8.86585      1.00  2.247094   .430019
   8.86575   8.86575      1.00  2.248934   .430319
   8.86565   8.86565      1.00  2.246184   .430429
   8.86555   8.86555      1.00  2.239784   .427909
   8.86544   8.86544      1.00  2.246774   .424309
   8.86534   8.86534      1.00  2.247304   .431269
   8.86524   8.86524      1.00  2.247694   .432319
   8.86513   8.86513      1.00  2.247134   .431519
   8.86503   8.86503      1.00  2.248954   .431849
   8.86493   8.86493      1.00  2.247424   .431469
   8.86482   8.86482      1.00  2.246994   .433259
   8.86471   8.86471      1.00  2.246304   .431819
   8.86460   8.86460      1.00  2.245054   .431289
   8.86449   8.86449      1.00  2.246014   .432399
   8.86438   8.86438      1.00  2.246074   .435109
   8.86427   8.86427      1.00  2.245134   .433669
   8.86416   8.86416      1.00  2.244154   .432559
   8.86405   8.86405      1.00  2.233714   .431449
   8.86393   8.86393      1.00  2.247404   .433679
   8.86381   8.86381      1.00  2.248054   .432579
   8.86369   8.86369      1.00  2.245694   .431779
   8.86358   8.86358      1.00  2.248374   .433289
   8.86347   8.86347      1.00  2.247524   .434059
   8.86336   8.86336      1.00  2.245704   .432549
   8.86323   8.86323      1.00  2.246744   .434219
   8.86311   8.86311      1.00  2.246534   .433809
   8.86301   8.86301      1.00  2.244794   .433239
   8.86289   8.86289      1.00  2.245584   .434519
   8.86277   8.86277      1.00  2.245374   .435549
   8.86266   8.86266      1.00  2.245114   .434929
   8.86255   8.86255      1.00  2.243444   .434219
   8.86243   8.86243      1.00  2.236474   .434319
   8.86232   8.86232      1.00  2.245734   .435309
   8.86221   8.86221      1.00  2.243064   .435839
   8.86210   8.86210      1.00  2.244594   .434809
   8.86199   8.86199      1.00  2.245324   .435449
   8.86188   8.86188      1.00  2.244284   .435059
   8.86177   8.86177      1.00  2.246424   .437189
   8.86167   8.86167      1.00  2.243914   .438439
   8.86156   8.86156      1.00  2.244014   .444109
   8.86144   8.86144      1.00  2.244904   .443739
   8.86132   8.86132      1.00  2.242064   .443059
   8.86122   8.86122      1.00  2.246524   .444689
   8.86110   8.86110      1.00  2.244124   .443109
   8.86099   8.86099      1.00  2.230344   .438829
   8.86087   8.86087      1.00  2.241264   .439029
   8.86076   8.86076      1.00  2.240664   .438929
   8.86064   8.86064      1.00  2.244654   .439409
   8.86052   8.86052      1.00  2.244204   .439589
   8.86040   8.86040      1.00  2.241124   .440019
   8.86029   8.86029      1.00  2.243114   .446999
   8.86018   8.86018      1.00  2.242734   .439219
   8.86005   8.86005      1.00  2.243734   .440299
   8.85993   8.85993      1.00  2.240324   .438319
   8.85982   8.85982      1.00  2.241354   .437279
   8.85971   8.85971      1.00  2.243274   .439799
   8.85959   8.85959      1.00  2.242844   .438209
   8.85947   8.85947      1.00  2.240424   .438359
   8.85936   8.85936      1.00  2.231984   .436249
   8.85925   8.85925      1.00  2.243344   .436799
   8.85914   8.85914      1.00  2.240484   .439689
   8.85902   8.85902      1.00  2.244284   .439619
   8.85890   8.85890      1.00  2.243764   .438489
   8.85879   8.85879      1.00  2.242694   .438719
   8.85868   8.85868      1.00  2.242594   .438469
   8.85857   8.85857      1.00  2.239454   .441149
   8.85846   8.85846      1.00  2.241304   .443299
   8.85835   8.85835      1.00  2.237484   .443329
   8.85824   8.85824      1.00  2.240124   .446789
   8.85813   8.85813      1.00  2.241794   .446579
   8.85803   8.85803      1.00  2.238014   .448779
   8.85792   8.85792      1.00  2.237024   .447969
   8.85780   8.85780      1.00  2.234264   .446049
   8.85769   8.85769      1.00  2.242064   .444799
   8.85758   8.85758      1.00  2.243304   .440989
   8.85748   8.85748      1.00  2.240274   .440849
   8.85736   8.85736      1.00  2.239004   .439169
   8.85726   8.85726      1.00  2.238764   .438789
   8.85715   8.85715      1.00  2.239804   .440059
   8.85704   8.85704      1.00  2.238654   .441309
   8.85693   8.85693      1.00  2.238904   .440409
   8.85682   8.85682      1.00  2.238534   .421659
   8.85671   8.85671      1.00  2.238854   .432069
   8.85661   8.85661      1.00  2.238704   .439739
   8.85649   8.85649      1.00  2.236734   .437519
   8.85639   8.85639      1.00  2.224004   .437139
   8.85629   8.85629      1.00  2.234994   .389259
   8.85619   8.85619      1.00  2.237434   .106229
   8.85608   8.85608      1.00  2.236024   .101199
   8.85598   8.85598      1.00  2.236754   .380479
   8.85588   8.85588      1.00  2.236844   .439999
   8.85578   8.85578      1.00  2.237574   .440159
   8.85567   8.85567      1.00  2.236154   .437679
   8.85556   8.85556      1.00  2.236614   .438999
   8.85546   8.85546      1.00  2.235774   .438189
   8.85536   8.85536      1.00  2.234984   .438119
   8.85526   8.85526      1.00  2.237774   .438329
   8.85516   8.85516      1.00  2.234854   .438769
   8.85506   8.85506      1.00  2.236894   .436369
   8.85495   8.85495      1.00  2.220274   .436029
   8.85484   8.85484      1.00  2.230394   .435949
   8.85474   8.85474      1.00  2.235344   .437159
   8.85463   8.85463      1.00  2.234994   .437619
   8.85451   8.85451      1.00  2.236274   .434339
   8.85440   8.85440      1.00  2.235504   .435909
   8.85429   8.85429      1.00  2.233804   .434759
   8.85419   8.85419      1.00  2.232794   .437129
   8.85408   8.85408      1.00  2.232004   .436339
   8.85396   8.85396      1.00  2.231244   .434819
   8.85384   8.85384      1.00  2.232464   .435309
   8.85373   8.85373      1.00  2.233864   .435629
   8.85361   8.85361      1.00  2.231864   .434599
   8.85349   8.85349      1.00  2.233644   .434899
   8.85338   8.85338      1.00  2.221334   .434329
   8.85327   8.85327      1.00  2.230364   .434119
   8.85316   8.85316      1.00  2.236214   .435939
   8.85304   8.85304      1.00  2.230224   .434809
   8.85293   8.85293      1.00  2.231514   .434559
   8.85281   8.85281      1.00  2.230984   .435419
   8.85270   8.85270      1.00  2.230614   .433449
   8.85258   8.85258      1.00  2.232784   .436389
   8.85246   8.85246      1.00  2.229144   .435539
   8.85236   8.85236      1.00  2.229624   .436049
   8.85225   8.85225      1.00  2.227964   .434809
   8.85213   8.85213      1.00  2.231754   .436819
   8.85202   8.85202      1.00  2.233044   .435499
   8.85191   8.85191      1.00  2.228854   .433469
   8.85180   8.85180      1.00  2.226314   .435089
   8.85169   8.85169      1.00  2.218394   .436609
   8.85158   8.85158      1.00  2.224914   .433919
   8.85147   8.85147      1.00  2.227484   .433389
   8.85136   8.85136      1.00  2.228064   .434249
   8.85124   8.85124      1.00  2.229434   .434109
   8.85113   8.85113      1.00  2.229174   .432419
   8.85103   8.85103      1.00  2.232444   .433219
   8.85091   8.85091      1.00  2.230784   .434299
   8.85079   8.85079      1.00  2.227064   .431739
   8.85068   8.85068      1.00  2.229894   .434469
   8.85057   8.85057      1.00  2.225754   .434609
   8.85045   8.85045      1.00  2.227414   .432929
   8.85032   8.85032      1.00  2.226654   .431599
   8.85021   8.85021      1.00  2.211954   .429499
   8.85009   8.85009      1.00  2.225674   .433579
   8.84997   8.84997      1.00  2.227344   .432979
   8.84985   8.84985      1.00  2.227384   .434089
   8.84973   8.84973      1.00  2.227514   .434279
   8.84961   8.84961      1.00  2.228484   .433889
   8.84950   8.84950      1.00  2.229294   .434659
   8.84938   8.84938      1.00  2.225274   .432799
   8.84927   8.84927      1.00  2.228474   .435269
   8.84917   8.84917      1.00  2.225704   .433339
   8.84905   8.84905      1.00  2.225414   .432979
   8.84893   8.84893      1.00  2.223604   .435079
   8.84883   8.84883      1.00  2.228554   .434449
   8.84872   8.84872      1.00  2.228124   .434739
   8.84860   8.84860      1.00  2.229384   .435629
   8.84848   8.84848      1.00  2.214424   .433499
   8.84838   8.84838      1.00  2.225024   .436209
   8.84827   8.84827      1.00  2.225674   .433489
   8.84816   8.84816      1.00  2.226174   .433919
   8.84805   8.84805      1.00  2.226554   .435779
   8.84793   8.84793      1.00  2.224284   .435419
   8.84782   8.84782      1.00  2.226444   .434579
   8.84771   8.84771      1.00  2.223894   .432029
   8.84760   8.84760      1.00  2.223834   .432749
   8.84750   8.84750      1.00  2.225444   .432319
   8.84739   8.84739      1.00  2.225114   .436949
   8.84728   8.84728      1.00  2.229434   .439159
   8.84716   8.84716      1.00  2.225764   .437039
   8.84705   8.84705      1.00  2.225574   .439029
   8.84694   8.84694      1.00  2.217524   .433709
   8.84684   8.84684      1.00  2.225654   .437289
   8.84672   8.84672      1.00  2.227434   .436059
   8.84662   8.84662      1.00  2.225694   .434019
   8.84652   8.84652      1.00  2.228924   .432289
   8.84641   8.84641      1.00  2.225514   .432549
   8.84631   8.84631      1.00  2.226164   .433369
   8.84620   8.84620      1.00  2.228474   .431559
   8.84610   8.84610      1.00  2.227874   .432879
   8.84599   8.84599      1.00  2.224934   .433329
   8.84589   8.84589      1.00  2.224094   .433339
   8.84579   8.84579      1.00  2.226414   .435159
   8.84569   8.84569      1.00  2.223674   .435169
   8.84558   8.84558      1.00  2.215904   .436909
   8.84547   8.84547      1.00  2.224264   .434699
   8.84537   8.84537      1.00  2.225864   .434649
   8.84527   8.84527      1.00  2.227564   .435109
   8.84517   8.84517      1.00  2.226924   .435229
   8.84506   8.84506      1.00  2.229294   .436919
   8.84495   8.84495      1.00  2.228024   .437019
   8.84485   8.84485      1.00  2.226874   .440119
   8.84475   8.84475      1.00  2.226064   .436879
   8.84464   8.84464      1.00  2.221864   .434439
   8.84452   8.84452      1.00  2.224204   .435679
   8.84442   8.84442      1.00  2.226404   .435789
   8.84430   8.84430      1.00  2.226134   .434949
   8.84419   8.84419      1.00  2.221244   .435549
   8.84409   8.84409      1.00  2.221454   .436099
   8.84398   8.84398      1.00  2.225704   .437419
   8.84386   8.84386      1.00  2.227624   .438779
   8.84374   8.84374      1.00  2.226714   .436769
   8.84362   8.84362      1.00  2.226274   .435839
   8.84350   8.84350      1.00  2.224214   .437279
   8.84338   8.84338      1.00  2.225474   .437359
   8.84327   8.84327      1.00  2.222114   .437369
   8.84315   8.84315      1.00  2.228184   .439949
   8.84305   8.84305      1.00  2.224154   .441499
   8.84293   8.84293      1.00  2.227514   .443699
   8.84281   8.84281      1.00  2.228174   .440799
   8.84269   8.84269      1.00  2.225334   .438769
   8.84259   8.84259      1.00  2.217484   .437119
   8.84247   8.84247      1.00  2.222714   .439949
   8.84236   8.84236      1.00  2.228324   .440419
   8.84224   8.84224      1.00  2.221344   .436419
   8.84213   8.84213      1.00  2.225674   .438879
   8.84202   8.84202      1.00  2.223384   .441209
   8.84191   8.84191      1.00  2.225874   .439639
   8.84180   8.84180      1.00  2.228314   .440599
   8.84170   8.84170      1.00  2.225714   .440369
   8.84159   8.84159      1.00  2.228804   .442969
   8.84147   8.84147      1.00  2.220684   .443349
   8.84136   8.84136      1.00  2.223434   .443719
   8.84125   8.84125      1.00  2.222824   .444049
   8.84114   8.84114      1.00  2.220054   .441519
   8.84102   8.84102      1.00  2.210424   .438909
   8.84091   8.84091      1.00  2.222734   .444289
   8.84080   8.84080      1.00  2.226324   .440239
   8.84068   8.84068      1.00  2.225704   .443639
   8.84056   8.84056      1.00  2.227324   .445019
   8.84044   8.84044      1.00  2.225954   .444829
   8.84033   8.84033      1.00  2.226334   .446459
   8.84021   8.84021      1.00  2.225164   .445909
   8.84009   8.84009      1.00  2.222984   .444399
   8.83997   8.83997      1.00  2.224424   .444729
   8.83986   8.83986      1.00  2.224014   .445949
   8.83975   8.83975      1.00  2.226804   .449449
   8.83962   8.83962      1.00  2.221404   .446229
   8.83950   8.83950      1.00  2.221774   .447209
   8.83939   8.83939      1.00  2.223814   .447099
   8.83928   8.83928      1.00  2.215724   .447479
   8.83917   8.83917      1.00  2.225864   .449949
   8.83905   8.83905      1.00  2.223864   .449599
   8.83894   8.83894      1.00  2.221814   .446629
   8.83883   8.83883      1.00  2.220024   .443819
   8.83871   8.83871      1.00  2.222624   .446989
   8.83860   8.83860      1.00  2.223764   .447359
   8.83850   8.83850      1.00  2.225484   .448349
   8.83838   8.83838      1.00  2.225364   .446209
   8.83827   8.83827      1.00  2.222924   .445569
   8.83817   8.83817      1.00  2.223784   .447639
   8.83806   8.83806      1.00  2.228204   .448859
   8.83794   8.83794      1.00  2.226814   .449029
   8.83783   8.83783      1.00  2.215484   .449439
   8.83772   8.83772      1.00  2.220894   .448809
   8.83761   8.83761      1.00  2.223924   .450249
   8.83751   8.83751      1.00  2.227734   .450309
   8.83739   8.83739      1.00  2.221044   .450399
   8.83728   8.83728      1.00  2.226444   .454269
   8.83718   8.83718      1.00  2.225404   .451379
   8.83707   8.83707      1.00  2.223494   .451019
   8.83695   8.83695      1.00  2.224414   .451869
   8.83684   8.83684      1.00  2.225814   .453849
   8.83673   8.83673      1.00  2.227024   .454419
   8.83663   8.83663      1.00  2.226624   .454069
   8.83652   8.83652      1.00  2.223444   .452939
   8.83641   8.83641      1.00  2.223174   .452449
   8.83632   8.83632      1.00  2.218424   .451239
   8.83621   8.83621      1.00  2.222684   .452299
   8.83610   8.83610      1.00  2.227054   .455199
   8.83600   8.83600      1.00  2.228424   .452799
   8.83590   8.83590      1.00  2.227084   .454049
   8.83579   8.83579      1.00  2.224874   .456149
   8.83568   8.83568      1.00  2.225204   .457749
   8.83559   8.83559      1.00  2.224954   .455469
   8.83549   8.83549      1.00  2.224004   .456029
   8.83538   8.83538      1.00  2.224214   .457789
   8.83528   8.83528      1.00  2.224424   .459079
   8.83517   8.83517      1.00  2.218814   .457389
   8.83507   8.83507      1.00  2.222114   .454799
   8.83497   8.83497      1.00  2.215304   .453919
   8.83486   8.83486      1.00  2.222224   .455759
   8.83475   8.83475      1.00  2.226224   .456409
   8.83464   8.83464      1.00  2.227154   .459359
   8.83453   8.83453      1.00  2.224764   .460899
   8.83443   8.83443      1.00  2.222234   .464939
   8.83432   8.83432      1.00  2.225264   .464369
   8.83421   8.83421      1.00  2.222564   .460259
   8.83410   8.83410      1.00  2.220644   .458299
   8.83398   8.83398      1.00  2.219644   .461229
   8.83386   8.83386      1.00  2.224614   .468959
   8.83374   8.83374      1.00  2.222814   .459159
   8.83363   8.83363      1.00  2.225194   .464459
   8.83351   8.83351      1.00  2.226804   .460809
   8.83340   8.83340      1.00  2.207144   .459029
   8.83328   8.83328      1.00  2.220404   .460359
   8.83317   8.83317      1.00  2.221274   .462149
   8.83305   8.83305      1.00  2.220284   .460179
   8.83294   8.83294      1.00  2.219634   .459299
   8.83283   8.83283      1.00  2.220714   .459449
   8.83271   8.83271      1.00  2.220964   .460479
   8.83259   8.83259      1.00  2.219184   .461899
   8.83248   8.83248      1.00  2.224794   .463429
   8.83237   8.83237      1.00  2.220034   .461639
   8.83226   8.83226      1.00  2.222824   .462469
   8.83214   8.83214      1.00  2.224424   .461499
   8.83204   8.83204      1.00  2.220814   .461519
   8.83193   8.83193      1.00  2.206314   .458149
   8.83182   8.83182      1.00  2.217714   .461509
   8.83171   8.83171      1.00  2.218404   .460399
   8.83160   8.83160      1.00  2.218134   .463489
   8.83149   8.83149      1.00  2.222254   .462719
   8.83138   8.83138      1.00  2.218454   .464439
   8.83126   8.83126      1.00  2.219964   .463799
   8.83115   8.83115      1.00  2.219544   .464619
   8.83104   8.83104      1.00  2.221074   .464689
   8.83093   8.83093      1.00  2.220684   .466029
   8.83081   8.83081      1.00  2.218554   .465499
   8.83070   8.83070      1.00  2.216674   .466359
   8.83058   8.83058      1.00  2.214084   .466429
   8.83046   8.83046      1.00  2.216634   .466479
   8.83035   8.83035      1.00  2.204784   .464009
   8.83023   8.83023      1.00  2.218984   .467329
   8.83011   8.83011      1.00  2.219994   .468959
   8.82999   8.82999      1.00  2.222664   .469889
   8.82987   8.82987      1.00  2.218614   .469289
   8.82976   8.82976      1.00  2.220294   .471169
   8.82965   8.82965      1.00  2.217824   .468049
   8.82953   8.82953      1.00  2.216814   .470219
   8.82941   8.82941      1.00  2.220114   .468859
   8.82930   8.82930      1.00  2.211604   .466079
   8.82919   8.82919      1.00  2.216404   .467469
   8.82908   8.82908      1.00  2.215664   .469939
   8.82895   8.82895      1.00  2.218854   .469839
   8.82885   8.82885      1.00  2.219194   .469409
   8.82875   8.82875      1.00  2.203944   .464639
   8.82863   8.82863      1.00  2.215984   .469579
   8.82852   8.82852      1.00  2.214464   .467879
   8.82840   8.82840      1.00  2.217584   .468099
   8.82830   8.82830      1.00  2.214234   .467369
   8.82819   8.82819      1.00  2.219794   .472009
   8.82807   8.82807      1.00  2.215784   .471209
   8.82796   8.82796      1.00  2.215904   .473249
   8.82786   8.82786      1.00  2.216854   .471089
   8.82775   8.82775      1.00  2.218874   .471479
   8.82763   8.82763      1.00  2.218654   .469279
   8.82752   8.82752      1.00  2.217914   .472849
   8.82741   8.82741      1.00  2.216744   .470089
   8.82731   8.82731      1.00  2.214214   .469849
   8.82719   8.82719      1.00  2.215654   .471469
   8.82708   8.82708      1.00  2.199004   .467169
   8.82698   8.82698      1.00  2.211554   .472169
   8.82687   8.82687      1.00  2.211344   .468379
   8.82676   8.82676      1.00  2.216714   .469089
   8.82665   8.82665      1.00  2.214754   .468559
   8.82655   8.82655      1.00  2.214364   .467599
   8.82644   8.82644      1.00  2.216674   .469939
   8.82634   8.82634      1.00  2.214944   .470259
   8.82623   8.82623      1.00  2.213794   .470199
   8.82613   8.82613      1.00  2.211174   .467759
   8.82603   8.82603      1.00  2.210954   .470299
   8.82592   8.82592      1.00  2.209064   .470259
   8.82582   8.82582      1.00  2.214824   .472239
   8.82571   8.82571      1.00  2.204414   .468289
   8.82561   8.82561      1.00  2.210424   .468389
   8.82551   8.82551      1.00  2.216254   .470389
   8.82541   8.82541      1.00  2.214684   .471529
   8.82531   8.82531      1.00  2.212524   .468039
   8.82520   8.82520      1.00  2.211234   .474059
   8.82510   8.82510      1.00  2.215814   .475409
   8.82499   8.82499      1.00  2.209604   .473999
   8.82489   8.82489      1.00  2.210694   .471029
   8.82479   8.82479      1.00  2.210264   .469559
   8.82467   8.82467      1.00  2.204064   .468249
   8.82456   8.82456      1.00  2.209264   .472439
   8.82445   8.82445      1.00  2.211194   .474409
   8.82435   8.82435      1.00  2.212154   .472369
   8.82423   8.82423      1.00  2.211064   .469759
   8.82413   8.82413      1.00  2.199664   .467589
   8.82401   8.82401      1.00  2.209384   .469579
   8.82389   8.82389      1.00  2.209674   .469599
   8.82377   8.82377      1.00  2.206374   .465149
   8.82366   8.82366      1.00  2.207364   .465959
   8.82355   8.82355      1.00  2.206654   .466099
   8.82342   8.82342      1.00  2.210204   .469479
   8.82330   8.82330      1.00  2.212434   .467329
   8.82319   8.82319      1.00  2.208304   .466849
   8.82309   8.82309      1.00  2.210244   .467559
   8.82297   8.82297      1.00  2.209604   .470679
   8.82285   8.82285      1.00  2.207054   .472629
   8.82274   8.82274      1.00  2.206584   .470639
   8.82263   8.82263      1.00  2.193884   .466389
   8.82251   8.82251      1.00  2.203334   .468799
   8.82239   8.82239      1.00  2.205674   .467839
   8.82228   8.82228      1.00  2.205194   .467129
   8.82217   8.82217      1.00  2.206414   .468229
   8.82207   8.82207      1.00  2.208444   .469189
   8.82195   8.82195      1.00  2.209224   .469009
   8.82184   8.82184      1.00  2.211184   .468499
   8.82174   8.82174      1.00  2.205334   .467519
   8.82163   8.82163      1.00  2.204034   .466019
   8.82151   8.82151      1.00  2.204964   .467369
   8.82140   8.82140      1.00  2.203374   .464609
   8.82128   8.82128      1.00  2.203254   .465289
   8.82117   8.82117      1.00  2.204784   .464799
   8.82106   8.82106      1.00  2.189534   .461559
   8.82094   8.82094      1.00  2.206064   .468599
   8.82083   8.82083      1.00  2.208404   .469889
   8.82072   8.82072      1.00  2.206894   .469079
   8.82060   8.82060      1.00  2.202274   .470289
   8.82048   8.82048      1.00  2.203424   .472329
   8.82037   8.82037      1.00  2.203824   .471059
   8.82025   8.82025      1.00  2.202394   .472519
   8.82012   8.82012      1.00  2.204004   .469559
   8.82001   8.82001      1.00  2.199614   .466539
   8.81989   8.81989      1.00  2.202844   .466209
   8.81978   8.81978      1.00  2.204444   .469659
   8.81966   8.81966      1.00  2.203534   .465299
   8.81954   8.81954      1.00  2.199724   .465639
   8.81943   8.81943      1.00  2.204344   .466089
   8.81931   8.81931      1.00  2.204744   .466809
   8.81919   8.81919      1.00  2.202004   .463999
   8.81908   8.81908      1.00  2.200854   .463809
   8.81898   8.81898      1.00  2.201574   .467479
   8.81887   8.81887      1.00  2.200894   .467949
   8.81875   8.81875      1.00  2.199034   .467479
   8.81864   8.81864      1.00  2.200644   .465819
   8.81853   8.81853      1.00  2.204364   .465639
   8.81842   8.81842      1.00  2.202274   .465799
   8.81831   8.81831      1.00  2.205944   .467719
   8.81819   8.81819      1.00  2.205144   .465649
   8.81808   8.81808      1.00  2.201784   .468399
   8.81797   8.81797      1.00  2.197724   .465719
   8.81785   8.81785      1.00  2.189124   .461889
   8.81774   8.81774      1.00  2.198374   .465929
   8.81764   8.81764      1.00  2.200134   .465599
   8.81754   8.81754      1.00  2.206114   .466449
   8.81742   8.81742      1.00  2.200354   .467989
   8.81735   8.81735      1.00  2.205844   .465779
