# Supplementary material for: Direct Observation of Palladium Leaching from Pd/C by a Simple Method: X-ray Absorption Spectroscopy of Heterogeneous Mixtures
Source: ACS Omega. 2023 Jun 7;8(24):21787–92. doi: 10.1021/acsomega.3c01343 (PMC10286095; doi:10.1021/acsomega.3c01343)
Supplement: Supplementary file 2 — ao3c01343_si_002.zip [file ao3c01343_si_002.zip › Figure 9/HCl_Intermittent01N_17.qd]

  9809     KEK-PF   NW10A
 K_AirOx_40C_01N 20.12.12 2:46: - 20.12.12 2:46: Serial#KEKPF-NW10A_047707
 15_RK_AirOx_40C_01N                                                             
 Ring :   6.5 GeV    50.1 mA -   50.1 mA
 Mono :   Si(311)       D=  1.63747 A    Initial angle=  9.00033 deg
 NW10A     Transmission( 2)   Repetition= 17     Points= 1654
 Param file : QXAFS(SYNC)     angle axis (*)     Block =    1

 Block      Init-Ang  Final-Ang     Step/deg     Time/s       Num
     1        9.00033   8.81735          ***       1.00      1654
 Ortec(-1)     NDCH = 3
  Angle(c)  Angle(o)    time/s         2         3
      Mode         0         0         1         2
    Offset         0         0    .00492    .00311
   9.00033   9.00033      1.00  2.315274  2.601159
   9.00024   9.00024      1.00  2.318414  2.609019
   9.00013   9.00013      1.00  2.312444  2.597809
   9.00002   9.00002      1.00  2.314074  2.604389
   8.99990   8.99990      1.00  2.298364  2.588269
   8.99980   8.99980      1.00  2.313424  2.599489
   8.99968   8.99968      1.00  2.311914  2.600979
   8.99956   8.99956      1.00  2.310654  2.597799
   8.99944   8.99944      1.00  2.310884  2.601269
   8.99934   8.99934      1.00  2.308614  2.601919
   8.99923   8.99923      1.00  2.309784  2.600439
   8.99912   8.99912      1.00  2.307394  2.595349
   8.99901   8.99901      1.00  2.310604  2.601859
   8.99890   8.99890      1.00  2.309804  2.600899
   8.99879   8.99879      1.00  2.310054  2.603069
   8.99869   8.99869      1.00  2.310294  2.605969
   8.99858   8.99858      1.00  2.308344  2.602979
   8.99847   8.99847      1.00  2.309024  2.599449
   8.99836   8.99836      1.00  2.307794  2.598359
   8.99825   8.99825      1.00  2.290314  2.580889
   8.99813   8.99813      1.00  2.302374  2.594519
   8.99802   8.99802      1.00  2.305084  2.599299
   8.99792   8.99792      1.00  2.306874  2.600849
   8.99782   8.99782      1.00  2.301844  2.595699
   8.99771   8.99771      1.00  2.303894  2.598019
   8.99759   8.99759      1.00  2.305354  2.602549
   8.99749   8.99749      1.00  2.311514  2.607099
   8.99738   8.99738      1.00  2.307604  2.604619
   8.99726   8.99726      1.00  2.305094  2.598509
   8.99716   8.99716      1.00  2.302384  2.596859
   8.99706   8.99706      1.00  2.301914  2.598549
   8.99695   8.99695      1.00  2.306714  2.601089
   8.99684   8.99684      1.00  2.299404  2.592739
   8.99673   8.99673      1.00  2.290554  2.584219
   8.99663   8.99663      1.00  2.302994  2.598519
   8.99652   8.99652      1.00  2.302874  2.601599
   8.99641   8.99641      1.00  2.302524  2.597009
   8.99631   8.99631      1.00  2.304024  2.597189
   8.99621   8.99621      1.00  2.303404  2.597869
   8.99611   8.99611      1.00  2.303514  2.601069
   8.99600   8.99600      1.00  2.297884  2.597549
   8.99590   8.99590      1.00  2.298894  2.598629
   8.99580   8.99580      1.00  2.297884  2.597349
   8.99570   8.99570      1.00  2.299954  2.596179
   8.99560   8.99560      1.00  2.297194  2.592059
   8.99550   8.99550      1.00  2.297204  2.597629
   8.99540   8.99540      1.00  2.281274  2.579959
   8.99529   8.99529      1.00  2.299064  2.599899
   8.99518   8.99518      1.00  2.304084  2.608099
   8.99508   8.99508      1.00  2.299694  2.598509
   8.99499   8.99499      1.00  2.298954  2.602129
   8.99488   8.99488      1.00  2.297594  2.600529
   8.99477   8.99477      1.00  2.294324  2.592749
   8.99467   8.99467      1.00  2.290694  2.595819
   8.99456   8.99456      1.00  2.294664  2.602509
   8.99445   8.99445      1.00  2.295974  2.596839
   8.99434   8.99434      1.00  2.298494  2.598339
   8.99422   8.99422      1.00  2.301094  2.602539
   8.99412   8.99412      1.00  2.296504  2.601009
   8.99401   8.99401      1.00  2.286914  2.586079
   8.99388   8.99388      1.00  2.293374  2.592359
   8.99377   8.99377      1.00  2.295844  2.601199
   8.99367   8.99367      1.00  2.295374  2.602429
   8.99356   8.99356      1.00  2.294164  2.609929
   8.99344   8.99344      1.00  2.292894  2.600119
   8.99333   8.99333      1.00  2.294204  2.599039
   8.99321   8.99321      1.00  2.297224  2.609369
   8.99309   8.99309      1.00  2.298364  2.607009
   8.99297   8.99297      1.00  2.296354  2.606829
   8.99286   8.99286      1.00  2.298544  2.607579
   8.99276   8.99276      1.00  2.294554  2.604669
   8.99265   8.99265      1.00  2.299364  2.608729
   8.99253   8.99253      1.00  2.292734  2.607809
   8.99242   8.99242      1.00  2.293204  2.609139
   8.99232   8.99232      1.00  2.274474  2.580549
   8.99221   8.99221      1.00  2.290714  2.597739
   8.99209   8.99209      1.00  2.292474  2.601199
   8.99198   8.99198      1.00  2.294464  2.603599
   8.99188   8.99188      1.00  2.297224  2.604529
   8.99177   8.99177      1.00  2.297204  2.601859
   8.99165   8.99165      1.00  2.294344  2.598239
   8.99155   8.99155      1.00  2.286564  2.591619
   8.99144   8.99144      1.00  2.291864  2.596249
   8.99133   8.99133      1.00  2.291014  2.596529
   8.99122   8.99122      1.00  2.289854  2.597169
   8.99111   8.99111      1.00  2.289994  2.596229
   8.99100   8.99100      1.00  2.288304  2.595669
   8.99088   8.99088      1.00  2.275004  2.585539
   8.99076   8.99076      1.00  2.289384  2.611279
   8.99065   8.99065      1.00  2.292744  2.618139
   8.99054   8.99054      1.00  2.296424  2.612009
   8.99042   8.99042      1.00  2.293364  2.608309
   8.99030   8.99030      1.00  2.291184  2.602799
   8.99019   8.99019      1.00  2.285204  2.598789
   8.99008   8.99008      1.00  2.286954  2.599679
   8.98996   8.98996      1.00  2.287404  2.599649
   8.98983   8.98983      1.00  2.288074  2.601309
   8.98971   8.98971      1.00  2.287594  2.596189
   8.98960   8.98960      1.00  2.291204  2.602919
   8.98949   8.98949      1.00  2.293324  2.608749
   8.98937   8.98937      1.00  2.288214  2.602219
   8.98926   8.98926      1.00  2.291014  2.608689
   8.98915   8.98915      1.00  2.274494  2.590799
   8.98904   8.98904      1.00  2.284904  2.606099
   8.98893   8.98893      1.00  2.285904  2.609409
   8.98881   8.98881      1.00  2.291004  2.546619
   8.98870   8.98870      1.00  2.288664  2.613559
   8.98860   8.98860      1.00  2.287034  2.606749
   8.98848   8.98848      1.00  2.290004  2.609659
   8.98837   8.98837      1.00  2.285944  2.599989
   8.98826   8.98826      1.00  2.290584  2.608759
   8.98815   8.98815      1.00  2.292074  2.608599
   8.98804   8.98804      1.00  2.290274  2.604979
   8.98793   8.98793      1.00  2.290414  2.605549
   8.98783   8.98783      1.00  2.288874  2.610249
   8.98772   8.98772      1.00  2.285794  2.609549
   8.98760   8.98760      1.00  2.265034  2.583619
   8.98749   8.98749      1.00  2.287074  2.609579
   8.98738   8.98738      1.00  2.284374  2.604139
   8.98727   8.98727      1.00  2.292664  2.612039
   8.98716   8.98716      1.00  2.287424  2.606979
   8.98705   8.98705      1.00  2.291364  2.609499
   8.98694   8.98694      1.00  2.290144  2.607099
   8.98683   8.98683      1.00  2.288364  2.608459
   8.98672   8.98672      1.00  2.288634  2.612169
   8.98662   8.98662      1.00  2.279904  2.598959
   8.98652   8.98652      1.00  2.285634  2.603579
   8.98641   8.98641      1.00  2.285414  2.602369
   8.98630   8.98630      1.00  2.287494  2.610309
   8.98620   8.98620      1.00  2.286044  2.606109
   8.98610   8.98610      1.00  2.276924  2.594349
   8.98600   8.98600      1.00  2.289494  2.615599
   8.98589   8.98589      1.00  2.286424  2.608829
   8.98579   8.98579      1.00  2.287284  2.612489
   8.98569   8.98569      1.00  2.284474  2.611479
   8.98559   8.98559      1.00  2.284894  2.607789
   8.98548   8.98548      1.00  2.281244  2.603699
   8.98538   8.98538      1.00  2.281334  2.602329
   8.98528   8.98528      1.00  2.278384  2.605039
   8.98517   8.98517      1.00  2.282084  2.604839
   8.98507   8.98507      1.00  2.286374  2.609309
   8.98497   8.98497      1.00  2.286054  2.609369
   8.98486   8.98486      1.00  2.288684  2.611349
   8.98476   8.98476      1.00  2.272904  2.596849
   8.98465   8.98465      1.00  2.283934  2.611049
   8.98454   8.98454      1.00  2.281144  2.601539
   8.98443   8.98443      1.00  2.286794  2.615019
   8.98432   8.98432      1.00  2.283854  2.610209
   8.98421   8.98421      1.00  2.280584  2.605869
   8.98409   8.98409      1.00  2.285094  2.613529
   8.98399   8.98399      1.00  2.285594  2.617609
   8.98387   8.98387      1.00  2.287454  2.617819
   8.98375   8.98375      1.00  2.282934  2.613959
   8.98363   8.98363      1.00  2.290464  2.618919
   8.98353   8.98353      1.00  2.287814  2.620399
   8.98342   8.98342      1.00  2.285124  2.621439
   8.98330   8.98330      1.00  2.270614  2.601419
   8.98317   8.98317      1.00  2.276614  2.609209
   8.98306   8.98306      1.00  2.289274  2.627389
   8.98294   8.98294      1.00  2.280064  2.613579
   8.98282   8.98282      1.00  2.283714  2.623059
   8.98271   8.98271      1.00  2.287934  2.626009
   8.98260   8.98260      1.00  2.287294  2.622419
   8.98249   8.98249      1.00  2.293374  2.627789
   8.98238   8.98238      1.00  2.288314  2.624079
   8.98227   8.98227      1.00  2.285044  2.617269
   8.98216   8.98216      1.00  2.282744  2.618999
   8.98204   8.98204      1.00  2.286814  2.622339
   8.98193   8.98193      1.00  2.279454  2.614109
   8.98182   8.98182      1.00  2.283444  2.618499
   8.98171   8.98171      1.00  2.278004  2.608389
   8.98161   8.98161      1.00  2.288854  2.623099
   8.98150   8.98150      1.00  2.287014  2.618679
   8.98139   8.98139      1.00  2.286904  2.620849
   8.98128   8.98128      1.00  2.290004  2.620419
   8.98117   8.98117      1.00  2.284804  2.616909
   8.98105   8.98105      1.00  2.287714  2.617819
   8.98093   8.98093      1.00  2.282494  2.615849
   8.98082   8.98082      1.00  2.279654  2.612059
   8.98070   8.98070      1.00  2.286964  2.620979
   8.98058   8.98058      1.00  2.284464  2.622459
   8.98047   8.98047      1.00  2.284294  2.620239
   8.98036   8.98036      1.00  2.285314  2.623809
   8.98024   8.98024      1.00  2.273504  2.609879
   8.98011   8.98011      1.00  2.286894  2.623029
   8.98000   8.98000      1.00  2.291134  2.631809
   8.97988   8.97988      1.00  2.290324  2.631869
   8.97976   8.97976      1.00  2.284564  2.622949
   8.97965   8.97965      1.00  2.285224  2.619929
   8.97954   8.97954      1.00  2.285294  2.621999
   8.97942   8.97942      1.00  2.283194  2.194449
   8.97931   8.97931      1.00  2.290214  2.649619
   8.97919   8.97919      1.00  2.284184  2.623629
   8.97907   8.97907      1.00  2.289024  2.630819
   8.97897   8.97897      1.00  2.288044  2.629089
   8.97886   8.97886      1.00  2.288634  2.631329
   8.97874   8.97874      1.00  2.286094  2.628089
   8.97863   8.97863      1.00  2.271744  2.611319
   8.97852   8.97852      1.00  2.288604  2.637279
   8.97841   8.97841      1.00  2.286944  2.632009
   8.97830   8.97830      1.00  2.286464  2.627719
   8.97819   8.97819      1.00  2.285774  2.626919
   8.97808   8.97808      1.00  2.288414  2.632319
   8.97797   8.97797      1.00  2.290134  2.638389
   8.97786   8.97786      1.00  2.288434  2.634879
   8.97775   8.97775      1.00  2.292164  2.646819
   8.97764   8.97764      1.00  2.288944  2.638049
   8.97753   8.97753      1.00  2.285474  2.630719
   8.97742   8.97742      1.00  2.286344  2.630269
   8.97731   8.97731      1.00  2.286864  2.628549
   8.97720   8.97720      1.00  2.283664  2.625689
   8.97710   8.97710      1.00  2.273604  2.613029
   8.97698   8.97698      1.00  2.289024  2.632179
   8.97688   8.97688      1.00  2.287364  2.628949
   8.97677   8.97677      1.00  2.290004  2.632289
   8.97667   8.97667      1.00  2.290064  2.632319
   8.97655   8.97655      1.00  2.287044  2.627159
   8.97644   8.97644      1.00  2.285794  2.626979
   8.97634   8.97634      1.00  2.288344  2.634309
   8.97624   8.97624      1.00  2.286554  2.630909
   8.97613   8.97613      1.00  2.284854  2.626829
   8.97603   8.97603      1.00  2.286124  2.630759
   8.97593   8.97593      1.00  2.285374  2.630929
   8.97583   8.97583      1.00  2.286924  2.633389
   8.97572   8.97572      1.00  2.275864  2.627039
   8.97562   8.97562      1.00  2.285814  2.628999
   8.97552   8.97552      1.00  2.288334  2.636829
   8.97542   8.97542      1.00  2.291684  2.638459
   8.97531   8.97531      1.00  2.290634  2.640159
   8.97521   8.97521      1.00  2.285634  2.635519
   8.97511   8.97511      1.00  2.286104  2.634329
   8.97501   8.97501      1.00  2.284704  2.634239
   8.97490   8.97490      1.00  2.282454  2.631119
   8.97479   8.97479      1.00  2.282914  2.633089
   8.97469   8.97469      1.00  2.287294  2.638029
   8.97458   8.97458      1.00  2.289314  2.641969
   8.97446   8.97446      1.00  2.287854  2.641949
   8.97435   8.97435      1.00  2.288734  2.638169
   8.97425   8.97425      1.00  2.273784  2.621639
   8.97413   8.97413      1.00  2.282934  2.634699
   8.97402   8.97402      1.00  2.286414  2.639219
   8.97391   8.97391      1.00  2.287284  2.636289
   8.97379   8.97379      1.00  2.284524  2.636429
   8.97367   8.97367      1.00  2.284404  2.632459
   8.97356   8.97356      1.00  2.289774  2.642869
   8.97344   8.97344      1.00  2.288704  2.644629
   8.97333   8.97333      1.00  2.283654  2.637209
   8.97321   8.97321      1.00  2.292364  2.651129
   8.97309   8.97309      1.00  2.282024  2.634869
   8.97298   8.97298      1.00  2.287744  2.644569
   8.97286   8.97286      1.00  2.287174  2.641519
   8.97275   8.97275      1.00  2.282724  2.637669
   8.97264   8.97264      1.00  2.276774  2.629889
   8.97252   8.97252      1.00  2.274364  2.626889
   8.97242   8.97242      1.00  2.286694  2.640879
   8.97231   8.97231      1.00  2.282844  2.639179
   8.97219   8.97219      1.00  2.288134  2.642509
   8.97208   8.97208      1.00  2.291034  2.652429
   8.97197   8.97197      1.00  2.286274  2.645479
   8.97186   8.97186      1.00  2.287274  2.648349
   8.97174   8.97174      1.00  2.288934  2.648709
   8.97164   8.97164      1.00  2.282944  2.637439
   8.97153   8.97153      1.00  2.284324  2.637389
   8.97142   8.97142      1.00  2.286044  2.644889
   8.97131   8.97131      1.00  2.281474  2.641759
   8.97119   8.97119      1.00  2.286464  2.644129
   8.97109   8.97109      1.00  2.270154  2.624719
   8.97097   8.97097      1.00  2.286594  2.646819
   8.97085   8.97085      1.00  2.287804  2.643269
   8.97074   8.97074      1.00  2.285974  2.646089
   8.97063   8.97063      1.00  2.286604  2.648859
   8.97051   8.97051      1.00  2.284364  2.643069
   8.97039   8.97039      1.00  2.282334  2.643259
   8.97027   8.97027      1.00  2.279934  2.641739
   8.97016   8.97016      1.00  2.285324  2.643099
   8.97004   8.97004      1.00  2.279684  2.639299
   8.96992   8.96992      1.00  2.287834  2.648539
   8.96980   8.96980      1.00  2.283534  2.643909
   8.96969   8.96969      1.00  2.286104  2.647619
   8.96957   8.96957      1.00  2.288694  2.651109
   8.96945   8.96945      1.00  2.271454  2.630369
   8.96934   8.96934      1.00  2.283684  2.646309
   8.96923   8.96923      1.00  2.278134  2.641399
   8.96912   8.96912      1.00  2.282134  2.645679
   8.96901   8.96901      1.00  2.281044  2.648059
   8.96889   8.96889      1.00  2.285294  2.653859
   8.96878   8.96878      1.00  2.281344  2.646369
   8.96867   8.96867      1.00  2.284184  2.649209
   8.96856   8.96856      1.00  2.281094  2.646529
   8.96845   8.96845      1.00  2.284174  2.642749
   8.96835   8.96835      1.00  2.284494  2.648889
   8.96823   8.96823      1.00  2.281724  2.645489
   8.96813   8.96813      1.00  2.286534  2.647269
   8.96801   8.96801      1.00  2.278904  2.640289
   8.96791   8.96791      1.00  2.271044  2.631249
   8.96780   8.96780      1.00  2.282054  2.646969
   8.96768   8.96768      1.00  2.281504  2.645809
   8.96757   8.96757      1.00  2.283664  2.647559
   8.96746   8.96746      1.00  2.283434  2.652219
   8.96736   8.96736      1.00  2.286584  2.648369
   8.96724   8.96724      1.00  2.284934  2.644609
   8.96713   8.96713      1.00  2.288774  2.651689
   8.96703   8.96703      1.00  2.283584  2.644769
   8.96692   8.96692      1.00  2.282324  2.645799
   8.96680   8.96680      1.00  2.283614  2.647789
   8.96670   8.96670      1.00  2.278984  2.642989
   8.96660   8.96660      1.00  2.283704  2.650889
   8.96649   8.96649      1.00  2.285434  2.650739
   8.96638   8.96638      1.00  2.270634  2.634759
   8.96628   8.96628      1.00  2.285014  2.653939
   8.96618   8.96618      1.00  2.285094  2.652649
   8.96608   8.96608      1.00  2.288064  2.656779
   8.96597   8.96597      1.00  2.284834  2.650399
   8.96587   8.96587      1.00  2.287864  2.653179
   8.96577   8.96577      1.00  2.282804  2.647769
   8.96566   8.96566      1.00  2.288464  2.654929
   8.96556   8.96556      1.00  2.281214  2.647529
   8.96546   8.96546      1.00  2.281604  2.649729
   8.96536   8.96536      1.00  2.285354  2.652879
   8.96525   8.96525      1.00  2.287684  2.652829
   8.96515   8.96515      1.00  2.290134  2.658139
   8.96504   8.96504      1.00  2.288004  2.654389
   8.96494   8.96494      1.00  2.270384  2.635709
   8.96483   8.96483      1.00  2.283754  2.651159
   8.96472   8.96472      1.00  2.281494  2.651779
   8.96462   8.96462      1.00  2.282634  2.649589
   8.96451   8.96451      1.00  2.283244  2.653399
   8.96441   8.96441      1.00  2.282984  2.656419
   8.96429   8.96429      1.00  2.285334  2.653649
   8.96418   8.96418      1.00  2.288674  2.658569
   8.96407   8.96407      1.00  2.288394  2.661709
   8.96396   8.96396      1.00  2.287724  2.661269
   8.96384   8.96384      1.00  2.290584  2.665889
   8.96373   8.96373      1.00  2.282894  2.658169
   8.96361   8.96361      1.00  2.290774  2.663019
   8.96349   8.96349      1.00  2.286884  2.654899
   8.96337   8.96337      1.00  2.286024  2.656779
   8.96326   8.96326      1.00  2.285374  2.657429
   8.96315   8.96315      1.00  2.272654  2.640779
   8.96303   8.96303      1.00  2.287444  2.650879
   8.96291   8.96291      1.00  2.287714  2.652569
   8.96279   8.96279      1.00  2.291764  2.666579
   8.96268   8.96268      1.00  2.288464  2.661279
   8.96257   8.96257      1.00  2.291144  2.666119
   8.96245   8.96245      1.00  2.288064  2.665779
   8.96235   8.96235      1.00  2.285644  2.657449
   8.96224   8.96224      1.00  2.283814  2.654439
   8.96213   8.96213      1.00  2.281054  2.650219
   8.96201   8.96201      1.00  2.285074  2.661009
   8.96190   8.96190      1.00  2.289044  2.662349
   8.96179   8.96179      1.00  2.287804  2.662159
   8.96168   8.96168      1.00  2.275894  2.647029
   8.96157   8.96157      1.00  2.288634  2.662889
   8.96146   8.96146      1.00  2.290324  2.663119
   8.96135   8.96135      1.00  2.289144  2.662999
   8.96125   8.96125      1.00  2.285724  2.656559
   8.96113   8.96113      1.00  2.288044  2.658099
   8.96101   8.96101      1.00  2.287554  2.660779
   8.96090   8.96090      1.00  2.288524  2.665569
   8.96078   8.96078      1.00  2.288274  2.660529
   8.96066   8.96066      1.00  2.290164  2.663449
   8.96055   8.96055      1.00  2.287914  2.662599
   8.96044   8.96044      1.00  2.289924  2.667939
   8.96032   8.96032      1.00  2.289364  2.668659
   8.96020   8.96020      1.00  2.289024  2.659719
   8.96008   8.96008      1.00  2.274834  2.643819
   8.95997   8.95997      1.00  2.285554  2.658099
   8.95985   8.95985      1.00  2.287404  2.655679
   8.95972   8.95972      1.00  2.288714  2.661829
   8.95960   8.95960      1.00  2.289074  2.665559
   8.95949   8.95949      1.00  2.288644  2.666589
   8.95938   8.95938      1.00  2.289784  2.666919
   8.95927   8.95927      1.00  2.290724  2.666039
   8.95915   8.95915      1.00  2.292824  2.670749
   8.95904   8.95904      1.00  2.289824  2.670319
   8.95894   8.95894      1.00  2.291054  2.671259
   8.95882   8.95882      1.00  2.285774  2.665749
   8.95871   8.95871      1.00  2.290674  2.669249
   8.95860   8.95860      1.00  2.287734  2.662749
   8.95848   8.95848      1.00  2.274284  2.654969
   8.95837   8.95837      1.00  2.287064  2.664249
   8.95827   8.95827      1.00  2.290724  2.667229
   8.95816   8.95816      1.00  2.291514  2.668829
   8.95805   8.95805      1.00  2.290794  2.667659
   8.95793   8.95793      1.00  2.291764  2.666449
   8.95782   8.95782      1.00  2.289274  2.664949
   8.95772   8.95772      1.00  2.290274  2.660329
   8.95761   8.95761      1.00  2.288674  2.666119
   8.95749   8.95749      1.00  2.289014  2.662969
   8.95738   8.95738      1.00  2.282634  2.659519
   8.95728   8.95728      1.00  2.287434  2.660609
   8.95717   8.95717      1.00  2.292334  2.665059
   8.95705   8.95705      1.00  2.290184  2.659769
   8.95695   8.95695      1.00  2.276724  2.644299
   8.95684   8.95684      1.00  2.291104  2.664249
   8.95674   8.95674      1.00  2.288824  2.661639
   8.95662   8.95662      1.00  2.290244  2.665689
   8.95652   8.95652      1.00  2.290714  2.662369
   8.95641   8.95641      1.00  2.286654  2.663479
   8.95630   8.95630      1.00  2.289984  2.664429
   8.95620   8.95620      1.00  2.289124  2.661859
   8.95609   8.95609      1.00  2.286964  2.660599
   8.95599   8.95599      1.00  2.287294  2.659529
   8.95589   8.95589      1.00  2.289914  2.662029
   8.95578   8.95578      1.00  2.289204  2.655339
   8.95568   8.95568      1.00  2.290744  2.658739
   8.95559   8.95559      1.00  2.292084  2.662869
   8.95548   8.95548      1.00  2.276304  2.645619
   8.95537   8.95537      1.00  2.287044  2.660269
   8.95527   8.95527      1.00  2.289534  2.666469
   8.95517   8.95517      1.00  2.287504  2.661159
   8.95507   8.95507      1.00  2.287984  2.660109
   8.95497   8.95497      1.00  2.287674  2.663959
   8.95485   8.95485      1.00  2.289144  2.658719
   8.95475   8.95475      1.00  2.291214  2.662539
   8.95464   8.95464      1.00  2.289964  2.660379
   8.95453   8.95453      1.00  2.290004  2.654369
   8.95442   8.95442      1.00  2.290244  2.653389
   8.95431   8.95431      1.00  2.287334  2.652529
   8.95420   8.95420      1.00  2.289184  2.653719
   8.95409   8.95409      1.00  2.285614  2.649569
   8.95397   8.95397      1.00  2.275954  2.639379
   8.95386   8.95386      1.00  2.290764  2.657119
   8.95375   8.95375      1.00  2.288124  2.653229
   8.95363   8.95363      1.00  2.287644  2.647909
   8.95352   8.95352      1.00  2.291994  2.654719
   8.95341   8.95341      1.00  2.294434  2.654989
   8.95329   8.95329      1.00  2.289114  2.649839
   8.95316   8.95316      1.00  2.290794  2.655869
   8.95305   8.95305      1.00  2.289784  2.652789
   8.95293   8.95293      1.00  2.288654  2.652989
   8.95282   8.95282      1.00  2.287924  2.650779
   8.95271   8.95271      1.00  2.289244  2.651929
   8.95260   8.95260      1.00  2.290464  2.654959
   8.95249   8.95249      1.00  2.283644  2.643969
   8.95238   8.95238      1.00  2.288124  2.651049
   8.95226   8.95226      1.00  2.292184  2.656729
   8.95214   8.95214      1.00  2.289434  2.649259
   8.95204   8.95204      1.00  2.288834  2.643069
   8.95193   8.95193      1.00  2.289024  2.643999
   8.95181   8.95181      1.00  2.284674  2.641419
   8.95170   8.95170      1.00  2.288094  2.640329
   8.95160   8.95160      1.00  2.289444  2.642199
   8.95149   8.95149      1.00  2.289074  2.642889
   8.95137   8.95137      1.00  2.288804  2.640199
   8.95126   8.95126      1.00  2.291814  2.644069
   8.95116   8.95116      1.00  2.290894  2.642049
   8.95104   8.95104      1.00  2.290224  2.642219
   8.95092   8.95092      1.00  2.288694  2.637099
   8.95081   8.95081      1.00  2.282474  2.631699
   8.95070   8.95070      1.00  2.288624  2.635969
   8.95058   8.95058      1.00  2.289574  2.638559
   8.95046   8.95046      1.00  2.291064  2.639879
   8.95034   8.95034      1.00  2.286934  2.635579
   8.95023   8.95023      1.00  2.287374  2.633669
   8.95011   8.95011      1.00  2.289394  2.633839
   8.94999   8.94999      1.00  2.290354  2.632969
   8.94987   8.94987      1.00  2.290584  2.633909
   8.94976   8.94976      1.00  2.288744  2.632539
   8.94963   8.94963      1.00  2.289564  2.629489
   8.94952   8.94952      1.00  2.286384  2.628559
   8.94941   8.94941      1.00  2.289664  2.637169
   8.94930   8.94930      1.00  2.284174  2.624239
   8.94918   8.94918      1.00  2.276964  2.617149
   8.94906   8.94906      1.00  2.290164  2.629279
   8.94896   8.94896      1.00  2.287974  2.628579
   8.94885   8.94885      1.00  2.289244  2.626199
   8.94874   8.94874      1.00  2.289304  2.626659
   8.94862   8.94862      1.00  2.290074  2.628639
   8.94851   8.94851      1.00  2.287904  2.620379
   8.94841   8.94841      1.00  2.288564  2.623849
   8.94829   8.94829      1.00  2.288354  2.620479
   8.94818   8.94818      1.00  2.283144  2.612159
   8.94807   8.94807      1.00  2.286794  2.615549
   8.94797   8.94797      1.00  2.286614  2.615129
   8.94786   8.94786      1.00  2.284634  2.611099
   8.94775   8.94775      1.00  2.286184  2.608389
   8.94763   8.94763      1.00  2.271294  2.596839
   8.94752   8.94752      1.00  2.284914  2.609829
   8.94741   8.94741      1.00  2.289154  2.608009
   8.94730   8.94730      1.00  2.286074  2.604929
   8.94719   8.94719      1.00  2.283184  2.604599
   8.94708   8.94708      1.00  2.285274  2.608779
   8.94697   8.94697      1.00  2.284994  2.606369
   8.94687   8.94687      1.00  2.285154  2.606959
   8.94676   8.94676      1.00  2.284684  2.599849
   8.94665   8.94665      1.00  2.285804  2.603019
   8.94654   8.94654      1.00  2.288484  2.599829
   8.94643   8.94643      1.00  2.281824  2.598739
   8.94632   8.94632      1.00  2.288054  2.600889
   8.94623   8.94623      1.00  2.285944  2.601369
   8.94613   8.94613      1.00  2.284444  2.599299
   8.94602   8.94602      1.00  2.281004  2.584589
   8.94592   8.94592      1.00  2.275564  2.572069
   8.94582   8.94582      1.00  2.282754  2.581329
   8.94571   8.94571      1.00  2.281514  2.576499
   8.94561   8.94561      1.00  2.280974  2.573679
   8.94551   8.94551      1.00  2.284164  2.573589
   8.94541   8.94541      1.00  2.283194  2.576769
   8.94530   8.94530      1.00  2.284054  2.572089
   8.94520   8.94520      1.00  2.284544  2.569409
   8.94509   8.94509      1.00  2.284994  2.564549
   8.94499   8.94499      1.00  2.282304  2.558709
   8.94489   8.94489      1.00  2.281784  2.556519
   8.94478   8.94478      1.00  2.279784  2.551459
   8.94467   8.94467      1.00  2.281874  2.550179
   8.94457   8.94457      1.00  2.269254  2.536979
   8.94446   8.94446      1.00  2.281914  2.546369
   8.94435   8.94435      1.00  2.281664  2.543949
   8.94423   8.94423      1.00  2.285054  2.549189
   8.94412   8.94412      1.00  2.282354  2.547529
   8.94400   8.94400      1.00  2.283174  2.541429
   8.94389   8.94389      1.00  2.280634  2.532299
   8.94378   8.94378      1.00  2.280284  2.527259
   8.94367   8.94367      1.00  2.280274  2.518539
   8.94355   8.94355      1.00  2.279704  2.519589
   8.94343   8.94343      1.00  2.279134  2.516249
   8.94332   8.94332      1.00  2.279754  2.514909
   8.94320   8.94320      1.00  2.283784  2.507209
   8.94308   8.94308      1.00  2.281024  2.507059
   8.94296   8.94296      1.00  2.282264  2.499439
   8.94285   8.94285      1.00  2.284864  2.494549
   8.94274   8.94274      1.00  2.268164  2.470399
   8.94263   8.94263      1.00  2.281504  2.484649
   8.94251   8.94251      1.00  2.279594  2.478629
   8.94240   8.94240      1.00  2.282584  2.479869
   8.94229   8.94229      1.00  2.277444  2.467539
   8.94218   8.94218      1.00  2.280144  2.462319
   8.94206   8.94206      1.00  2.281224  2.453089
   8.94195   8.94195      1.00  2.284184  2.443639
   8.94185   8.94185      1.00  2.283274  2.439389
   8.94174   8.94174      1.00  2.281014  2.431259
   8.94163   8.94163      1.00  2.279714  2.419679
   8.94152   8.94152      1.00  2.278284  2.408779
   8.94141   8.94141      1.00  2.280124  2.400289
   8.94130   8.94130      1.00  2.265334  2.377179
   8.94118   8.94118      1.00  2.277514  2.380319
   8.94107   8.94107      1.00  2.280734  2.373609
   8.94096   8.94096      1.00  2.278784  2.356369
   8.94084   8.94084      1.00  2.282104  2.350159
   8.94073   8.94073      1.00  2.282124  2.338919
   8.94061   8.94061      1.00  2.285134  2.329359
   8.94050   8.94050      1.00  2.281104  2.312629
   8.94038   8.94038      1.00  2.280724  2.295619
   8.94026   8.94026      1.00  2.278714  2.281369
   8.94014   8.94014      1.00  2.279534  2.267249
   8.94002   8.94002      1.00  2.280954  2.254139
   8.93991   8.93991      1.00  2.280804  2.234479
   8.93979   8.93979      1.00  2.269884  2.209839
   8.93968   8.93968      1.00  2.275834  2.192389
   8.93956   8.93956      1.00  2.278854  2.173689
   8.93944   8.93944      1.00  2.283264  2.156179
   8.93933   8.93933      1.00  2.281774  2.126809
   8.93921   8.93921      1.00  2.280884  2.103079
   8.93910   8.93910      1.00  2.277124  2.072819
   8.93899   8.93899      1.00  2.277154  2.041809
   8.93888   8.93888      1.00  2.277524  2.012979
   8.93877   8.93877      1.00  2.279184  1.981109
   8.93866   8.93866      1.00  2.280164  1.954249
   8.93855   8.93855      1.00  2.280374  1.922779
   8.93843   8.93843      1.00  2.282274  1.891549
   8.93833   8.93833      1.00  2.279324  1.852689
   8.93822   8.93822      1.00  2.266424  1.805899
   8.93811   8.93811      1.00  2.283994  1.786909
   8.93800   8.93800      1.00  2.281304  1.742129
   8.93789   8.93789      1.00  2.282614  1.709129
   8.93779   8.93779      1.00  2.280754  1.674939
   8.93767   8.93767      1.00  2.278534  1.632459
   8.93755   8.93755      1.00  2.276574  1.585599
   8.93744   8.93744      1.00  2.278224  1.545129
   8.93734   8.93734      1.00  2.281074  1.509859
   8.93723   8.93723      1.00  2.281234  1.469359
   8.93712   8.93712      1.00  2.281764  1.427759
   8.93701   8.93701      1.00  2.282494  1.389469
   8.93690   8.93690      1.00  2.281414  1.347279
   8.93680   8.93680      1.00  2.267384  1.299439
   8.93668   8.93668      1.00  2.278284  1.264609
   8.93657   8.93657      1.00  2.280834  1.220049
   8.93647   8.93647      1.00  2.279444  1.188799
   8.93636   8.93636      1.00  2.282274  1.145809
   8.93626   8.93626      1.00  2.281144  1.104589
   8.93615   8.93615      1.00  2.284414  1.072549
   8.93605   8.93605      1.00  2.285834  1.035579
   8.93595   8.93595      1.00  2.283064   .998309
   8.93584   8.93584      1.00  2.279854   .960369
   8.93574   8.93574      1.00  2.282714   .930909
   8.93564   8.93564      1.00  2.280804   .896739
   8.93554   8.93554      1.00  2.280674   .868249
   8.93543   8.93543      1.00  2.276954   .835319
   8.93533   8.93533      1.00  2.266124   .802159
   8.93523   8.93523      1.00  2.279644   .781229
   8.93513   8.93513      1.00  2.281034   .753289
   8.93502   8.93502      1.00  2.283184   .730099
   8.93492   8.93492      1.00  2.282634   .709009
   8.93482   8.93482      1.00  2.281844   .688969
   8.93470   8.93470      1.00  2.284964   .665569
   8.93459   8.93459      1.00  2.278574   .644179
   8.93449   8.93449      1.00  2.280124   .621999
   8.93438   8.93438      1.00  2.280784   .602809
   8.93426   8.93426      1.00  2.279464   .585729
   8.93415   8.93415      1.00  2.282374   .565319
   8.93404   8.93404      1.00  2.283194   .547509
   8.93393   8.93393      1.00  2.282154   .532339
   8.93381   8.93381      1.00  2.265744   .512479
   8.93370   8.93370      1.00  2.281734   .501829
   8.93358   8.93358      1.00  2.282384   .489509
   8.93347   8.93347      1.00  2.281784   .478279
   8.93335   8.93335      1.00  2.279654   .467289
   8.93323   8.93323      1.00  2.280014   .458639
   8.93311   8.93311      1.00  2.279044   .444859
   8.93300   8.93300      1.00  2.280444   .436229
   8.93289   8.93289      1.00  2.278764   .427249
   8.93277   8.93277      1.00  2.276094   .418059
   8.93266   8.93266      1.00  2.281894   .410689
   8.93255   8.93255      1.00  2.278834   .405779
   8.93244   8.93244      1.00  2.281454   .401249
   8.93232   8.93232      1.00  2.281564   .397709
   8.93220   8.93220      1.00  2.266194   .387969
   8.93210   8.93210      1.00  2.278384   .385219
   8.93198   8.93198      1.00  2.278514   .381759
   8.93187   8.93187      1.00  2.277384   .377619
   8.93176   8.93176      1.00  2.279054   .374559
   8.93166   8.93166      1.00  2.279004   .373489
   8.93155   8.93155      1.00  2.277864   .374129
   8.93143   8.93143      1.00  2.279764   .371389
   8.93132   8.93132      1.00  2.281424   .371549
   8.93121   8.93121      1.00  2.275814   .367689
   8.93110   8.93110      1.00  2.277264   .366309
   8.93098   8.93098      1.00  2.278954   .366089
   8.93087   8.93087      1.00  2.276824   .364929
   8.93075   8.93075      1.00  2.270494   .366379
   8.93064   8.93064      1.00  2.270944   .363869
   8.93052   8.93052      1.00  2.278364   .367699
   8.93040   8.93040      1.00  2.277264   .367629
   8.93029   8.93029      1.00  2.277274   .368309
   8.93018   8.93018      1.00  2.277704   .364479
   8.93005   8.93005      1.00  2.279424   .366529
   8.92992   8.92992      1.00  2.279904   .369019
   8.92981   8.92981      1.00  2.276354   .368599
   8.92969   8.92969      1.00  2.277274   .369019
   8.92958   8.92958      1.00  2.276134   .367059
   8.92946   8.92946      1.00  2.274194   .368879
   8.92935   8.92935      1.00  2.276254   .370689
   8.92924   8.92924      1.00  2.278484   .368879
   8.92912   8.92912      1.00  2.277754   .367859
   8.92901   8.92901      1.00  2.267494   .364809
   8.92890   8.92890      1.00  2.273634   .367499
   8.92879   8.92879      1.00  2.279164   .366239
   8.92867   8.92867      1.00  2.277194   .366969
   8.92856   8.92856      1.00  2.275834   .366589
   8.92845   8.92845      1.00  2.274714   .366579
   8.92835   8.92835      1.00  2.277294   .366579
   8.92823   8.92823      1.00  2.277364   .366439
   8.92812   8.92812      1.00  2.275654   .366119
   8.92801   8.92801      1.00  2.276624   .367459
   8.92791   8.92791      1.00  2.275924   .367849
   8.92778   8.92778      1.00  2.279204   .370729
   8.92767   8.92767      1.00  2.279034   .368539
   8.92757   8.92757      1.00  2.276704   .365949
   8.92746   8.92746      1.00  2.276074   .364589
   8.92734   8.92734      1.00  2.262344   .363979
   8.92723   8.92723      1.00  2.278944   .367399
   8.92713   8.92713      1.00  2.276254   .365009
   8.92702   8.92702      1.00  2.277434   .368309
   8.92691   8.92691      1.00  2.274804   .365649
   8.92680   8.92680      1.00  2.278444   .368659
   8.92669   8.92669      1.00  2.279874   .371169
   8.92658   8.92658      1.00  2.277284   .369969
   8.92647   8.92647      1.00  2.279384   .369029
   8.92637   8.92637      1.00  2.271824   .364359
   8.92627   8.92627      1.00  2.278694   .364919
   8.92617   8.92617      1.00  2.278744   .362349
   8.92606   8.92606      1.00  2.278514   .366509
   8.92596   8.92596      1.00  2.264744   .365779
   8.92586   8.92586      1.00  2.274734   .365749
   8.92575   8.92575      1.00  2.278464   .368579
   8.92565   8.92565      1.00  2.276574   .367929
   8.92554   8.92554      1.00  2.279084   .368339
   8.92544   8.92544      1.00  2.279814   .369759
   8.92534   8.92534      1.00  2.278134   .368639
   8.92524   8.92524      1.00  2.276484   .369779
   8.92514   8.92514      1.00  2.275694   .371309
   8.92503   8.92503      1.00  2.274454   .371889
   8.92492   8.92492      1.00  2.275054   .374329
   8.92482   8.92482      1.00  2.276444   .373589
   8.92471   8.92471      1.00  2.276434   .370049
   8.92460   8.92460      1.00  2.270584   .369259
   8.92450   8.92450      1.00  2.270334   .368829
   8.92438   8.92438      1.00  2.275544   .370289
   8.92427   8.92427      1.00  2.275424   .371349
   8.92416   8.92416      1.00  2.275604   .373089
   8.92405   8.92405      1.00  2.278944   .374329
   8.92393   8.92393      1.00  2.276284   .375189
   8.92382   8.92382      1.00  2.275094   .378039
   8.92371   8.92371      1.00  2.274584   .377239
   8.92359   8.92359      1.00  2.275804   .380359
   8.92347   8.92347      1.00  2.276094   .384049
   8.92336   8.92336      1.00  2.275394   .385099
   8.92324   8.92324      1.00  2.275724   .387259
   8.92313   8.92313      1.00  2.275624   .390799
   8.92301   8.92301      1.00  2.276384   .390219
   8.92289   8.92289      1.00  2.268374   .390929
   8.92278   8.92278      1.00  2.271394   .394949
   8.92266   8.92266      1.00  2.273964   .395199
   8.92255   8.92255      1.00  2.272754   .396089
   8.92244   8.92244      1.00  2.272994   .398809
   8.92233   8.92233      1.00  2.274924   .401789
   8.92222   8.92222      1.00  2.272714   .401789
   8.92210   8.92210      1.00  2.273654   .400769
   8.92199   8.92199      1.00  2.273854   .403519
   8.92188   8.92188      1.00  2.269694   .408049
   8.92178   8.92178      1.00  2.278544   .408389
   8.92166   8.92166      1.00  2.271494   .407349
   8.92156   8.92156      1.00  2.276724   .407969
   8.92145   8.92145      1.00  2.273634   .411029
   8.92134   8.92134      1.00  2.254964   .408659
   8.92122   8.92122      1.00  2.275034   .417589
   8.92111   8.92111      1.00  2.272794   .418139
   8.92099   8.92099      1.00  2.274254   .422179
   8.92088   8.92088      1.00  2.273354   .419359
   8.92076   8.92076      1.00  2.272914   .424349
   8.92065   8.92065      1.00  2.273014   .424799
   8.92054   8.92054      1.00  2.272564   .427239
   8.92042   8.92042      1.00  2.272044   .431819
   8.92029   8.92029      1.00  2.270964   .434269
   8.92018   8.92018      1.00  2.272044   .434259
   8.92006   8.92006      1.00  2.270194   .433849
   8.91994   8.91994      1.00  2.267974   .436259
   8.91982   8.91982      1.00  2.271704   .437289
   8.91970   8.91970      1.00  2.255124   .435339
   8.91959   8.91959      1.00  2.274154   .439809
   8.91949   8.91949      1.00  2.270874   .438489
   8.91937   8.91937      1.00  2.271804   .438529
   8.91926   8.91926      1.00  2.273934   .438609
   8.91914   8.91914      1.00  2.267894   .439439
   8.91903   8.91903      1.00  2.272754   .439109
   8.91891   8.91891      1.00  2.272854   .441599
   8.91880   8.91880      1.00  2.269924   .439739
   8.91870   8.91870      1.00  2.268794   .439909
   8.91859   8.91859      1.00  2.268344   .438909
   8.91847   8.91847      1.00  2.272194   .441639
   8.91835   8.91835      1.00  2.271334   .439039
   8.91825   8.91825      1.00  2.269874   .439609
   8.91815   8.91815      1.00  2.258184   .436849
   8.91803   8.91803      1.00  2.269524   .437599
   8.91792   8.91792      1.00  2.269804   .437399
   8.91781   8.91781      1.00  2.270924   .437599
   8.91770   8.91770      1.00  2.271054   .436489
   8.91759   8.91759      1.00  2.272454   .440389
   8.91747   8.91747      1.00  2.273004   .441299
   8.91737   8.91737      1.00  2.269364   .437319
   8.91726   8.91726      1.00  2.271434   .436289
   8.91715   8.91715      1.00  2.266294   .439289
   8.91704   8.91704      1.00  2.271674   .439269
   8.91694   8.91694      1.00  2.270684   .440139
   8.91683   8.91683      1.00  2.270674   .436109
   8.91671   8.91671      1.00  2.268174   .436609
   8.91660   8.91660      1.00  2.261384   .432369
   8.91650   8.91650      1.00  2.273674   .434759
   8.91639   8.91639      1.00  2.269494   .434449
   8.91629   8.91629      1.00  2.271084   .431959
   8.91618   8.91618      1.00  2.269344   .428199
   8.91608   8.91608      1.00  2.266474   .425579
   8.91598   8.91598      1.00  2.270704   .424759
   8.91587   8.91587      1.00  2.269094   .423809
   8.91577   8.91577      1.00  2.268044   .420389
   8.91568   8.91568      1.00  2.272044   .422269
   8.91557   8.91557      1.00  2.266944   .419549
   8.91546   8.91546      1.00  2.270924   .419109
   8.91536   8.91536      1.00  2.264894   .420639
   8.91526   8.91526      1.00  2.264054   .416939
   8.91516   8.91516      1.00  2.271084   .416889
   8.91505   8.91505      1.00  2.268514   .412509
   8.91495   8.91495      1.00  2.270184   .409859
   8.91485   8.91485      1.00  2.268004   .410909
   8.91474   8.91474      1.00  2.267404   .409429
   8.91463   8.91463      1.00  2.270664   .409719
   8.91452   8.91452      1.00  2.269974   .407599
   8.91441   8.91441      1.00  2.268244   .407579
   8.91429   8.91429      1.00  2.266374   .407049
   8.91418   8.91418      1.00  2.266374   .404899
   8.91408   8.91408      1.00  2.270314   .405999
   8.91396   8.91396      1.00  2.269094   .404189
   8.91384   8.91384      1.00  2.252224   .398599
   8.91372   8.91372      1.00  2.266154   .399739
   8.91362   8.91362      1.00  2.267544   .399599
   8.91350   8.91350      1.00  2.268824   .399509
   8.91338   8.91338      1.00  2.271244   .397379
   8.91326   8.91326      1.00  2.270354   .396069
   8.91315   8.91315      1.00  2.270294   .392789
   8.91304   8.91304      1.00  2.270214   .392419
   8.91293   8.91293      1.00  2.264834   .391069
   8.91281   8.91281      1.00  2.266584   .389349
   8.91270   8.91270      1.00  2.270844   .389959
   8.91259   8.91259      1.00  2.267364   .387419
   8.91248   8.91248      1.00  2.269754   .387699
   8.91236   8.91236      1.00  2.264444   .383439
   8.91225   8.91225      1.00  2.253714   .382339
   8.91214   8.91214      1.00  2.268984   .383219
   8.91202   8.91202      1.00  2.268014   .382049
   8.91191   8.91191      1.00  2.268554   .378699
   8.91180   8.91180      1.00  2.266704   .379949
   8.91170   8.91170      1.00  2.265834   .377639
   8.91159   8.91159      1.00  2.266414   .376489
   8.91148   8.91148      1.00  2.268414   .376959
   8.91136   8.91136      1.00  2.267524   .374739
   8.91126   8.91126      1.00  2.267454   .371349
   8.91115   8.91115      1.00  2.265374   .370059
   8.91103   8.91103      1.00  2.270324   .370389
   8.91091   8.91091      1.00  2.268234   .370139
   8.91080   8.91080      1.00  2.265854   .367179
   8.91069   8.91069      1.00  2.259034   .363749
   8.91057   8.91057      1.00  2.267254   .363639
   8.91045   8.91045      1.00  2.268914   .363689
   8.91034   8.91034      1.00  2.265864   .361199
   8.91023   8.91023      1.00  2.269964   .361309
   8.91010   8.91010      1.00  2.266914   .358569
   8.90998   8.90998      1.00  2.267884   .357129
   8.90987   8.90987      1.00  2.265404   .355949
   8.90975   8.90975      1.00  2.264624   .355319
   8.90963   8.90963      1.00  2.265654   .354979
   8.90952   8.90952      1.00  2.265494   .355679
   8.90941   8.90941      1.00  2.265984   .353849
   8.90929   8.90929      1.00  2.266894   .353099
   8.90917   8.90917      1.00  2.267634   .352019
   8.90906   8.90906      1.00  2.254314   .348789
   8.90896   8.90896      1.00  2.269904   .350309
   8.90885   8.90885      1.00  2.268664   .352209
   8.90874   8.90874      1.00  2.268864   .351609
   8.90862   8.90862      1.00  2.268144   .351259
   8.90851   8.90851      1.00  2.267954   .351179
   8.90841   8.90841      1.00  2.267564   .351819
   8.90829   8.90829      1.00  2.268624   .350359
   8.90818   8.90818      1.00  2.267674   .350689
   8.90808   8.90808      1.00  2.269464   .350469
   8.90796   8.90796      1.00  2.265534   .350419
   8.90785   8.90785      1.00  2.267634   .350269
   8.90774   8.90774      1.00  2.268374   .349259
   8.90764   8.90764      1.00  2.267114   .348729
   8.90752   8.90752      1.00  2.253294   .346119
   8.90740   8.90740      1.00  2.264934   .348209
   8.90730   8.90730      1.00  2.268924   .348989
   8.90720   8.90720      1.00  2.265454   .349499
   8.90709   8.90709      1.00  2.267764   .351609
   8.90697   8.90697      1.00  2.268664   .352539
   8.90687   8.90687      1.00  2.267874   .352109
   8.90676   8.90676      1.00  2.269544   .353179
   8.90665   8.90665      1.00  2.268004   .353169
   8.90654   8.90654      1.00  2.267204   .355389
   8.90644   8.90644      1.00  2.267954   .355059
   8.90634   8.90634      1.00  2.267524   .358759
   8.90623   8.90623      1.00  2.268014   .357929
   8.90613   8.90613      1.00  2.266364   .358989
   8.90602   8.90602      1.00  2.253214   .357969
   8.90593   8.90593      1.00  2.268264   .362089
   8.90583   8.90583      1.00  2.267874   .360649
   8.90572   8.90572      1.00  2.270404   .362179
   8.90561   8.90561      1.00  2.266414   .361899
   8.90551   8.90551      1.00  2.267734   .365289
   8.90541   8.90541      1.00  2.266634   .366269
   8.90530   8.90530      1.00  2.266504   .366179
   8.90520   8.90520      1.00  2.268934   .369389
   8.90510   8.90510      1.00  2.268284   .367989
   8.90500   8.90500      1.00  2.269984   .370669
   8.90489   8.90489      1.00  2.267714   .371349
   8.90478   8.90478      1.00  2.271404   .371269
   8.90468   8.90468      1.00  2.268784   .373979
   8.90456   8.90456      1.00  2.254434   .371609
   8.90445   8.90445      1.00  2.265824   .377899
   8.90434   8.90434      1.00  2.269064   .377899
   8.90424   8.90424      1.00  2.270264   .379199
   8.90412   8.90412      1.00  2.266934   .379459
   8.90400   8.90400      1.00  2.267294   .379179
   8.90389   8.90389      1.00  2.270084   .381909
   8.90379   8.90379      1.00  2.270254   .381709
   8.90367   8.90367      1.00  2.267224   .383219
   8.90355   8.90355      1.00  2.269074   .383309
   8.90343   8.90343      1.00  2.269144   .384439
   8.90332   8.90332      1.00  2.268274   .383749
   8.90320   8.90320      1.00  2.267674   .386839
   8.90308   8.90308      1.00  2.252894   .385649
   8.90297   8.90297      1.00  2.267364   .389619
   8.90285   8.90285      1.00  2.269164   .391749
   8.90274   8.90274      1.00  2.269624   .389439
   8.90263   8.90263      1.00  2.269104   .390339
   8.90251   8.90251      1.00  2.271674   .393429
   8.90240   8.90240      1.00  2.268054   .391839
   8.90228   8.90228      1.00  2.267664   .393389
   8.90217   8.90217      1.00  2.271084   .394969
   8.90207   8.90207      1.00  2.263804   .394799
   8.90196   8.90196      1.00  2.267984   .393839
   8.90185   8.90185      1.00  2.266764   .395159
   8.90174   8.90174      1.00  2.265564   .396859
   8.90162   8.90162      1.00  2.267974   .394719
   8.90152   8.90152      1.00  2.251524   .392359
   8.90141   8.90141      1.00  2.268824   .397689
   8.90129   8.90129      1.00  2.268734   .398439
   8.90118   8.90118      1.00  2.267814   .399159
   8.90107   8.90107      1.00  2.269674   .399979
   8.90095   8.90095      1.00  2.268014   .400509
   8.90084   8.90084      1.00  2.267984   .402949
   8.90072   8.90072      1.00  2.269074   .404229
   8.90061   8.90061      1.00  2.267164   .405789
   8.90049   8.90049      1.00  2.265564   .403979
   8.90037   8.90037      1.00  2.265324   .403149
   8.90026   8.90026      1.00  2.268734   .406549
   8.90015   8.90015      1.00  2.267384   .404749
   8.90003   8.90003      1.00  2.261834   .404909
   8.89991   8.89991      1.00  2.264694   .404359
   8.89979   8.89979      1.00  2.265774   .406809
   8.89968   8.89968      1.00  2.266314   .405669
   8.89955   8.89955      1.00  2.265184   .405949
   8.89943   8.89943      1.00  2.264204   .407399
   8.89932   8.89932      1.00  2.265294   .407149
   8.89922   8.89922      1.00  2.266114   .408129
   8.89910   8.89910      1.00  2.264794   .407769
   8.89899   8.89899      1.00  2.266454   .406499
   8.89888   8.89888      1.00  2.266234   .407929
   8.89877   8.89877      1.00  2.266254   .407829
   8.89865   8.89865      1.00  2.265264   .409799
   8.89854   8.89854      1.00  2.265814   .411949
   8.89843   8.89843      1.00  2.250354   .409889
   8.89833   8.89833      1.00  2.264444   .411419
   8.89822   8.89822      1.00  2.265554   .412049
   8.89810   8.89810      1.00  2.266224   .411169
   8.89800   8.89800      1.00  2.266764   .407449
   8.89789   8.89789      1.00  2.266534   .409899
   8.89777   8.89777      1.00  2.265754   .410269
   8.89766   8.89766      1.00  2.266304   .409519
   8.89755   8.89755      1.00  2.266444   .408859
   8.89744   8.89744      1.00  2.266064   .410669
   8.89734   8.89734      1.00  2.265874   .412329
   8.89723   8.89723      1.00  2.264744   .411839
   8.89711   8.89711      1.00  2.265684   .409249
   8.89701   8.89701      1.00  2.261574   .410379
   8.89690   8.89690      1.00  2.250524   .408639
   8.89679   8.89679      1.00  2.264184   .410449
   8.89668   8.89668      1.00  2.265524   .410379
   8.89658   8.89658      1.00  2.266074   .409429
   8.89647   8.89647      1.00  2.264704   .410669
   8.89636   8.89636      1.00  2.266564   .412229
   8.89626   8.89626      1.00  2.265534   .410169
   8.89616   8.89616      1.00  2.264404   .411609
   8.89606   8.89606      1.00  2.267424   .410869
   8.89595   8.89595      1.00  2.264674   .410099
   8.89585   8.89585      1.00  2.264264   .411919
   8.89575   8.89575      1.00  2.263044   .411989
   8.89564   8.89564      1.00  2.265184   .411969
   8.89554   8.89554      1.00  2.264504   .409899
   8.89543   8.89543      1.00  2.265924   .410659
   8.89533   8.89533      1.00  2.264794   .412129
   8.89523   8.89523      1.00  2.249524   .408379
   8.89512   8.89512      1.00  2.264784   .412149
   8.89502   8.89502      1.00  2.261764   .410569
   8.89492   8.89492      1.00  2.264244   .412919
   8.89482   8.89482      1.00  2.264124   .412059
   8.89470   8.89470      1.00  2.262424   .411949
   8.89459   8.89459      1.00  2.262864   .410889
   8.89448   8.89448      1.00  2.265304   .411709
   8.89438   8.89438      1.00  2.263284   .411909
   8.89426   8.89426      1.00  2.265144   .413259
   8.89415   8.89415      1.00  2.265174   .414629
   8.89404   8.89404      1.00  2.263394   .411729
   8.89394   8.89394      1.00  2.262864   .412559
   8.89382   8.89382      1.00  2.247184   .408909
   8.89370   8.89370      1.00  2.261734   .411709
   8.89359   8.89359      1.00  2.262184   .412089
   8.89347   8.89347      1.00  2.263794   .411439
   8.89335   8.89335      1.00  2.263384   .413469
   8.89324   8.89324      1.00  2.260964   .412459
   8.89313   8.89313      1.00  2.262804   .412999
   8.89301   8.89301      1.00  2.260934   .412769
   8.89288   8.89288      1.00  2.262334   .411419
   8.89277   8.89277      1.00  2.259704   .413139
   8.89267   8.89267      1.00  2.262164   .412029
   8.89256   8.89256      1.00  2.260624   .413659
   8.89244   8.89244      1.00  2.260874   .413139
   8.89233   8.89233      1.00  2.257244   .412049
   8.89222   8.89222      1.00  2.256984   .410699
   8.89211   8.89211      1.00  2.262324   .411929
   8.89199   8.89199      1.00  2.260754   .412659
   8.89188   8.89188      1.00  2.261064   .411939
   8.89178   8.89178      1.00  2.262874   .411669
   8.89167   8.89167      1.00  2.260354   .411179
   8.89155   8.89155      1.00  2.262844   .411419
   8.89145   8.89145      1.00  2.259004   .412029
   8.89134   8.89134      1.00  2.258004   .411069
   8.89122   8.89122      1.00  2.259984   .412409
   8.89110   8.89110      1.00  2.259694   .411499
   8.89099   8.89099      1.00  2.263404   .412289
   8.89089   8.89089      1.00  2.258254   .408939
   8.89077   8.89077      1.00  2.245594   .408799
   8.89065   8.89065      1.00  2.258824   .410819
   8.89054   8.89054      1.00  2.261194   .411459
   8.89042   8.89042      1.00  2.263004   .409579
   8.89030   8.89030      1.00  2.260174   .408409
   8.89018   8.89018      1.00  2.260554   .410029
   8.89006   8.89006      1.00  2.259624   .408699
   8.88995   8.88995      1.00  2.259834   .408999
   8.88984   8.88984      1.00  2.261284   .408869
   8.88971   8.88971      1.00  2.258344   .408999
   8.88960   8.88960      1.00  2.261184   .410099
   8.88949   8.88949      1.00  2.261844   .407959
   8.88937   8.88937      1.00  2.258284   .408629
   8.88925   8.88925      1.00  2.250994   .407249
   8.88914   8.88914      1.00  2.258364   .409569
   8.88904   8.88904      1.00  2.259594   .409399
   8.88892   8.88892      1.00  2.258364   .406229
   8.88880   8.88880      1.00  2.258114   .408159
   8.88869   8.88869      1.00  2.259694   .409449
   8.88858   8.88858      1.00  2.258064   .408359
   8.88847   8.88847      1.00  2.259424   .409579
   8.88836   8.88836      1.00  2.261344   .409709
   8.88826   8.88826      1.00  2.262454   .408829
   8.88815   8.88815      1.00  2.258214   .407729
   8.88804   8.88804      1.00  2.261574   .407469
   8.88792   8.88792      1.00  2.260144   .408099
   8.88781   8.88781      1.00  2.260604   .408899
   8.88770   8.88770      1.00  2.258494   .408589
   8.88759   8.88759      1.00  2.246854   .406029
   8.88748   8.88748      1.00  2.262814   .408079
   8.88738   8.88738      1.00  2.260534   .407269
   8.88727   8.88727      1.00  2.259754   .406279
   8.88715   8.88715      1.00  2.260314   .405789
   8.88704   8.88704      1.00  2.260354   .405699
   8.88693   8.88693      1.00  2.260564   .406569
   8.88683   8.88683      1.00  2.257654   .406319
   8.88672   8.88672      1.00  2.259814   .408609
   8.88661   8.88661      1.00  2.260624   .406229
   8.88650   8.88650      1.00  2.255494   .405989
   8.88640   8.88640      1.00  2.259284   .406009
   8.88630   8.88630      1.00  2.258984   .404949
   8.88619   8.88619      1.00  2.260374   .405689
   8.88609   8.88609      1.00  2.259974   .404539
   8.88599   8.88599      1.00  2.253224   .404439
   8.88589   8.88589      1.00  2.261914   .405759
   8.88578   8.88578      1.00  2.261314   .404339
   8.88568   8.88568      1.00  2.259114   .403609
   8.88558   8.88558      1.00  2.258784   .404499
   8.88547   8.88547      1.00  2.259774   .403679
   8.88536   8.88536      1.00  2.260204   .404519
   8.88527   8.88527      1.00  2.259744   .406179
   8.88517   8.88517      1.00  2.256554   .404049
   8.88506   8.88506      1.00  2.257444   .400749
   8.88496   8.88496      1.00  2.258014   .401229
   8.88485   8.88485      1.00  2.259904   .400939
   8.88475   8.88475      1.00  2.256854   .400889
   8.88464   8.88464      1.00  2.249064   .400909
   8.88452   8.88452      1.00  2.257844   .398649
   8.88441   8.88441      1.00  2.258394   .401019
   8.88431   8.88431      1.00  2.258744   .401979
   8.88420   8.88420      1.00  2.258674   .401439
   8.88408   8.88408      1.00  2.259224   .401909
   8.88397   8.88397      1.00  2.257844   .399409
   8.88386   8.88386      1.00  2.260774   .400929
   8.88375   8.88375      1.00  2.259234   .400849
   8.88363   8.88363      1.00  2.258994   .400419
   8.88351   8.88351      1.00  2.261334   .400969
   8.88340   8.88340      1.00  2.257314   .400289
   8.88329   8.88329      1.00  2.259644   .399959
   8.88317   8.88317      1.00  2.240594   .396529
   8.88306   8.88306      1.00  2.254394   .398759
   8.88295   8.88295      1.00  2.257764   .398539
   8.88283   8.88283      1.00  2.258114   .397839
   8.88271   8.88271      1.00  2.258864   .396929
   8.88260   8.88260      1.00  2.255774   .397029
   8.88249   8.88249      1.00  2.257954   .397049
   8.88238   8.88238      1.00  2.257254   .398179
   8.88226   8.88226      1.00  2.256914   .396559
   8.88215   8.88215      1.00  2.258024   .398239
   8.88205   8.88205      1.00  2.256174   .396559
   8.88194   8.88194      1.00  2.258744   .397329
   8.88183   8.88183      1.00  2.256134   .397489
   8.88172   8.88172      1.00  2.241914   .393809
   8.88162   8.88162      1.00  2.254354   .394719
   8.88151   8.88151      1.00  2.258564   .394979
   8.88139   8.88139      1.00  2.261324   .393879
   8.88128   8.88128      1.00  2.255354   .393709
   8.88117   8.88117      1.00  2.257234   .393619
   8.88106   8.88106      1.00  2.254854   .393429
   8.88094   8.88094      1.00  2.258454   .393669
   8.88083   8.88083      1.00  2.257774   .393739
   8.88072   8.88072      1.00  2.253674   .395999
   8.88060   8.88060      1.00  2.257364   .395259
   8.88048   8.88048      1.00  2.254724   .396139
   8.88037   8.88037      1.00  2.257484   .396539
   8.88026   8.88026      1.00  2.256104   .395479
   8.88013   8.88013      1.00  2.242214   .394539
   8.88001   8.88001      1.00  2.256074   .396149
   8.87989   8.87989      1.00  2.254464   .395339
   8.87979   8.87979      1.00  2.257684   .396149
   8.87968   8.87968      1.00  2.255794   .396039
   8.87955   8.87955      1.00  2.257114   .393469
   8.87944   8.87944      1.00  2.257114   .393999
   8.87933   8.87933      1.00  2.254754   .395749
   8.87922   8.87922      1.00  2.254154   .396169
   8.87910   8.87910      1.00  2.254214   .397169
   8.87899   8.87899      1.00  2.258144   .397029
   8.87887   8.87887      1.00  2.256194   .396369
   8.87876   8.87876      1.00  2.255664   .396869
   8.87865   8.87865      1.00  2.252524   .393709
   8.87854   8.87854      1.00  2.243104   .393939
   8.87844   8.87844      1.00  2.255254   .396429
   8.87832   8.87832      1.00  2.256204   .394969
   8.87821   8.87821      1.00  2.253414   .396249
   8.87810   8.87810      1.00  2.254244   .397089
   8.87800   8.87800      1.00  2.254484   .395509
   8.87788   8.87788      1.00  2.252854   .395349
   8.87776   8.87776      1.00  2.258654   .395669
   8.87765   8.87765      1.00  2.255914   .397049
   8.87755   8.87755      1.00  2.255484   .395929
   8.87744   8.87744      1.00  2.252434   .396609
   8.87733   8.87733      1.00  2.254934   .396929
   8.87722   8.87722      1.00  2.251974   .394989
   8.87711   8.87711      1.00  2.253904   .397429
   8.87700   8.87700      1.00  2.252944   .399289
   8.87689   8.87689      1.00  2.240174   .397509
   8.87678   8.87678      1.00  2.255994   .401109
   8.87668   8.87668      1.00  2.252994   .403679
   8.87657   8.87657      1.00  2.255624   .404459
   8.87646   8.87646      1.00  2.252464   .402669
   8.87635   8.87635      1.00  2.250554   .404689
   8.87625   8.87625      1.00  2.252614   .405589
   8.87615   8.87615      1.00  2.249554   .403939
   8.87605   8.87605      1.00  2.251614   .407629
   8.87594   8.87594      1.00  2.254914   .408619
   8.87584   8.87584      1.00  2.253424   .411459
   8.87574   8.87574      1.00  2.253734   .411109
   8.87563   8.87563      1.00  2.249314   .410319
   8.87553   8.87553      1.00  2.244004   .405399
   8.87543   8.87543      1.00  2.255474   .405349
   8.87533   8.87533      1.00  2.254384   .407589
   8.87522   8.87522      1.00  2.252494   .406999
   8.87512   8.87512      1.00  2.250204   .405109
   8.87502   8.87502      1.00  2.251474   .401769
   8.87491   8.87491      1.00  2.250854   .403699
   8.87480   8.87480      1.00  2.252324   .403369
   8.87469   8.87469      1.00  2.250324   .405419
   8.87458   8.87458      1.00  2.249114   .404869
   8.87447   8.87447      1.00  2.251744   .403979
   8.87436   8.87436      1.00  2.251144   .406309
   8.87425   8.87425      1.00  2.252384   .405789
   8.87414   8.87414      1.00  2.241024   .403359
   8.87403   8.87403      1.00  2.246924   .403879
   8.87392   8.87392      1.00  2.249634   .404429
   8.87380   8.87380      1.00  2.249814   .405699
   8.87369   8.87369      1.00  2.252704   .408489
   8.87357   8.87357      1.00  2.252604   .408819
   8.87345   8.87345      1.00  2.254044   .413109
   8.87333   8.87333      1.00  2.251064   .411569
   8.87322   8.87322      1.00  2.250924   .409859
   8.87311   8.87311      1.00  2.250144   .409579
   8.87299   8.87299      1.00  2.249814   .410109
   8.87287   8.87287      1.00  2.250664   .411319
   8.87276   8.87276      1.00  2.249934   .412539
   8.87265   8.87265      1.00  2.247024   .409809
   8.87253   8.87253      1.00  2.234904   .407359
   8.87242   8.87242      1.00  2.249064   .412159
   8.87231   8.87231      1.00  2.247424   .408949
   8.87219   8.87219      1.00  2.251904   .412129
   8.87208   8.87208      1.00  2.249084   .412949
   8.87197   8.87197      1.00  2.249694   .410939
   8.87186   8.87186      1.00  2.248344   .409719
   8.87176   8.87176      1.00  2.248934   .410749
   8.87164   8.87164      1.00  2.248704   .411699
   8.87153   8.87153      1.00  2.249114   .411609
   8.87143   8.87143      1.00  2.248584   .413189
   8.87131   8.87131      1.00  2.248444   .414129
   8.87119   8.87119      1.00  2.248804   .414249
   8.87109   8.87109      1.00  2.248894   .416019
   8.87098   8.87098      1.00  2.234104   .414109
   8.87086   8.87086      1.00  2.250544   .418969
   8.87074   8.87074      1.00  2.248374   .416089
   8.87063   8.87063      1.00  2.247674   .416939
   8.87051   8.87051      1.00  2.247494   .417799
   8.87039   8.87039      1.00  2.246694   .417869
   8.87027   8.87027      1.00  2.250434   .421109
   8.87016   8.87016      1.00  2.246684   .417479
   8.87004   8.87004      1.00  2.247514   .420019
   8.86992   8.86992      1.00  2.245084   .417379
   8.86980   8.86980      1.00  2.249134   .420039
   8.86968   8.86968      1.00  2.246904   .420489
   8.86957   8.86957      1.00  2.250234   .418619
   8.86946   8.86946      1.00  2.250204   .420979
   8.86934   8.86934      1.00  2.233114   .417519
   8.86923   8.86923      1.00  2.248794   .422039
   8.86912   8.86912      1.00  2.247414   .423859
   8.86901   8.86901      1.00  2.249344   .427169
   8.86888   8.86888      1.00  2.248904   .423279
   8.86877   8.86877      1.00  2.249374   .422149
   8.86867   8.86867      1.00  2.249534   .422899
   8.86856   8.86856      1.00  2.249144   .424909
   8.86845   8.86845      1.00  2.247704   .422799
   8.86834   8.86834      1.00  2.250874   .424009
   8.86823   8.86823      1.00  2.248264   .427329
   8.86812   8.86812      1.00  2.246634   .427399
   8.86801   8.86801      1.00  2.250494   .425879
   8.86789   8.86789      1.00  2.247514   .427159
   8.86779   8.86779      1.00  2.247674   .429729
   8.86768   8.86768      1.00  2.248704   .430019
   8.86756   8.86756      1.00  2.233794   .426059
   8.86745   8.86745      1.00  2.249414   .428739
   8.86734   8.86734      1.00  2.251974   .429289
   8.86724   8.86724      1.00  2.249884   .428339
   8.86712   8.86712      1.00  2.250494   .429519
   8.86702   8.86702      1.00  2.247854   .427239
   8.86691   8.86691      1.00  2.247994   .426499
   8.86680   8.86680      1.00  2.247504   .427109
   8.86669   8.86669      1.00  2.246624   .424999
   8.86658   8.86658      1.00  2.246284   .425189
   8.86648   8.86648      1.00  2.247364   .426999
   8.86637   8.86637      1.00  2.250284   .428209
   8.86627   8.86627      1.00  2.248374   .429949
   8.86616   8.86616      1.00  2.248454   .427449
   8.86606   8.86606      1.00  2.234544   .426899
   8.86596   8.86596      1.00  2.249234   .430259
   8.86585   8.86585      1.00  2.247394   .430529
   8.86575   8.86575      1.00  2.245784   .428959
   8.86565   8.86565      1.00  2.248954   .432179
   8.86554   8.86554      1.00  2.247584   .429249
   8.86543   8.86543      1.00  2.246764   .431859
   8.86534   8.86534      1.00  2.248554   .431649
   8.86524   8.86524      1.00  2.249084   .432149
   8.86513   8.86513      1.00  2.245904   .431669
   8.86503   8.86503      1.00  2.248494   .433809
   8.86492   8.86492      1.00  2.248594   .432969
   8.86482   8.86482      1.00  2.246474   .432809
   8.86471   8.86471      1.00  2.243874   .434209
   8.86460   8.86460      1.00  2.233284   .431679
   8.86449   8.86449      1.00  2.244274   .434269
   8.86439   8.86439      1.00  2.247734   .436219
   8.86427   8.86427      1.00  2.247784   .436399
   8.86415   8.86415      1.00  2.248074   .433149
   8.86404   8.86404      1.00  2.245434   .433499
   8.86394   8.86394      1.00  2.244704   .434799
   8.86382   8.86382      1.00  2.247824   .434079
   8.86370   8.86370      1.00  2.245294   .435259
   8.86358   8.86358      1.00  2.242134   .434109
   8.86347   8.86347      1.00  2.243424   .432929
   8.86335   8.86335      1.00  2.246144   .432899
   8.86323   8.86323      1.00  2.245114   .435009
   8.86311   8.86311      1.00  2.244894   .435959
   8.86300   8.86300      1.00  2.235304   .434539
   8.86289   8.86289      1.00  2.246404   .435909
   8.86277   8.86277      1.00  2.249044   .436109
   8.86266   8.86266      1.00  2.246014   .435989
   8.86255   8.86255      1.00  2.246184   .435219
   8.86244   8.86244      1.00  2.245864   .434609
   8.86232   8.86232      1.00  2.243194   .435599
   8.86221   8.86221      1.00  2.244034   .436349
   8.86210   8.86210      1.00  2.243834   .437149
   8.86199   8.86199      1.00  2.242784   .435749
   8.86188   8.86188      1.00  2.239504   .435999
   8.86177   8.86177      1.00  2.244854   .435929
   8.86166   8.86166      1.00  2.244804   .437389
   8.86155   8.86155      1.00  2.243874   .438209
   8.86144   8.86144      1.00  2.244924   .438149
   8.86133   8.86133      1.00  2.229044   .434469
   8.86122   8.86122      1.00  2.244764   .439629
   8.86110   8.86110      1.00  2.242124   .436509
   8.86098   8.86098      1.00  2.244424   .438769
   8.86087   8.86087      1.00  2.242494   .438109
   8.86076   8.86076      1.00  2.245724   .439359
   8.86064   8.86064      1.00  2.244914   .439389
   8.86052   8.86052      1.00  2.246934   .438919
   8.86041   8.86041      1.00  2.242264   .437909
   8.86030   8.86030      1.00  2.242564   .439639
   8.86018   8.86018      1.00  2.244784   .441349
   8.86005   8.86005      1.00  2.241114   .441909
   8.85994   8.85994      1.00  2.244204   .439419
   8.85983   8.85983      1.00  2.226604   .438009
   8.85971   8.85971      1.00  2.238644   .438729
   8.85959   8.85959      1.00  2.240104   .439169
   8.85947   8.85947      1.00  2.241084   .438339
   8.85936   8.85936      1.00  2.243174   .442009
   8.85925   8.85925      1.00  2.244234   .442859
   8.85914   8.85914      1.00  2.242514   .440679
   8.85902   8.85902      1.00  2.242234   .443159
   8.85891   8.85891      1.00  2.242564   .442139
   8.85879   8.85879      1.00  2.239264   .439739
   8.85867   8.85867      1.00  2.242414   .439729
   8.85857   8.85857      1.00  2.243174   .439889
   8.85847   8.85847      1.00  2.241434   .441279
   8.85836   8.85836      1.00  2.241154   .442199
   8.85824   8.85824      1.00  2.225844   .438099
   8.85813   8.85813      1.00  2.240444   .438859
   8.85802   8.85802      1.00  2.243434   .438649
   8.85791   8.85791      1.00  2.242434   .439129
   8.85780   8.85780      1.00  2.239684   .442049
   8.85769   8.85769      1.00  2.239394   .441569
   8.85758   8.85758      1.00  2.237334   .440119
   8.85747   8.85747      1.00  2.238254   .438999
   8.85736   8.85736      1.00  2.237634   .441229
   8.85725   8.85725      1.00  2.235264   .440919
   8.85715   8.85715      1.00  2.241184   .439069
   8.85704   8.85704      1.00  2.236584   .440369
   8.85693   8.85693      1.00  2.238464   .439859
   8.85682   8.85682      1.00  2.229284   .440959
   8.85671   8.85671      1.00  2.237824   .438519
   8.85660   8.85660      1.00  2.241024   .438619
   8.85650   8.85650      1.00  2.234824   .437599
   8.85639   8.85639      1.00  2.234644   .437909
   8.85629   8.85629      1.00  2.238484   .439759
   8.85619   8.85619      1.00  2.239064   .439469
   8.85608   8.85608      1.00  2.236484   .440949
   8.85598   8.85598      1.00  2.240324   .440579
   8.85588   8.85588      1.00  2.235904   .440579
   8.85577   8.85577      1.00  2.234814   .440909
   8.85567   8.85567      1.00  2.237584   .441329
   8.85557   8.85557      1.00  2.236354   .440989
   8.85547   8.85547      1.00  2.237204   .441129
   8.85537   8.85537      1.00  2.233194   .440139
   8.85526   8.85526      1.00  2.219344   .438379
   8.85516   8.85516      1.00  2.230194   .439489
   8.85506   8.85506      1.00  2.235594   .441449
   8.85496   8.85496      1.00  2.234234   .439909
   8.85484   8.85484      1.00  2.235714   .440169
   8.85474   8.85474      1.00  2.234294   .439309
   8.85463   8.85463      1.00  2.234784   .439389
   8.85452   8.85452      1.00  2.234464   .438479
   8.85441   8.85441      1.00  2.232014   .439659
   8.85430   8.85430      1.00  2.235594   .438939
   8.85419   8.85419      1.00  2.232114   .438309
   8.85408   8.85408      1.00  2.230694   .438739
   8.85396   8.85396      1.00  2.230444   .439639
   8.85385   8.85385      1.00  2.226294   .439549
   8.85374   8.85374      1.00  2.226914   .437419
   8.85362   8.85362      1.00  2.231784   .438479
   8.85350   8.85350      1.00  2.233224   .436519
   8.85338   8.85338      1.00  2.234234   .438869
   8.85327   8.85327      1.00  2.231264   .438009
   8.85316   8.85316      1.00  2.230774   .438289
   8.85304   8.85304      1.00  2.229404   .439819
   8.85293   8.85293      1.00  2.230694   .438749
   8.85281   8.85281      1.00  2.228984   .439529
   8.85270   8.85270      1.00  2.226774   .438559
   8.85257   8.85257      1.00  2.228754   .438549
   8.85246   8.85246      1.00  2.232014   .438479
   8.85236   8.85236      1.00  2.232784   .439699
   8.85224   8.85224      1.00  2.231624   .436309
   8.85213   8.85213      1.00  2.220484   .434509
   8.85202   8.85202      1.00  2.227624   .434739
   8.85191   8.85191      1.00  2.228634   .436029
   8.85180   8.85180      1.00  2.226574   .434269
   8.85168   8.85168      1.00  2.226864   .434659
   8.85158   8.85158      1.00  2.227494   .433069
   8.85147   8.85147      1.00  2.227714   .432779
   8.85136   8.85136      1.00  2.228794   .434759
   8.85124   8.85124      1.00  2.228794   .435249
   8.85113   8.85113      1.00  2.229384   .435429
   8.85102   8.85102      1.00  2.227994   .435369
   8.85091   8.85091      1.00  2.226434   .437109
   8.85079   8.85079      1.00  2.228294   .437139
   8.85068   8.85068      1.00  2.228264   .437949
   8.85056   8.85056      1.00  2.212484   .434529
   8.85045   8.85045      1.00  2.225104   .435219
   8.85032   8.85032      1.00  2.227204   .435489
   8.85021   8.85021      1.00  2.229304   .434769
   8.85009   8.85009      1.00  2.224994   .435919
   8.84997   8.84997      1.00  2.229024   .438049
   8.84984   8.84984      1.00  2.230504   .437139
   8.84973   8.84973      1.00  2.228984   .437149
   8.84961   8.84961      1.00  2.228414   .434759
   8.84950   8.84950      1.00  2.227034   .431249
   8.84939   8.84939      1.00  2.223614   .431859
   8.84928   8.84928      1.00  2.221464   .432459
   8.84916   8.84916      1.00  2.225294   .436179
   8.84905   8.84905      1.00  2.224994   .436309
   8.84893   8.84893      1.00  2.221964   .432719
   8.84882   8.84882      1.00  2.213124   .432949
   8.84871   8.84871      1.00  2.229534   .435739
   8.84861   8.84861      1.00  2.226854   .433289
   8.84849   8.84849      1.00  2.228864   .433429
   8.84838   8.84838      1.00  2.226174   .433959
   8.84828   8.84828      1.00  2.226234   .433499
   8.84817   8.84817      1.00  2.223924   .433289
   8.84805   8.84805      1.00  2.226794   .434319
   8.84794   8.84794      1.00  2.224754   .435089
   8.84783   8.84783      1.00  2.227824   .434189
   8.84772   8.84772      1.00  2.226644   .434969
   8.84760   8.84760      1.00  2.226194   .433519
   8.84749   8.84749      1.00  2.225804   .431679
   8.84739   8.84739      1.00  2.227064   .431489
   8.84728   8.84728      1.00  2.225624   .434119
   8.84716   8.84716      1.00  2.209464   .431229
   8.84706   8.84706      1.00  2.224674   .431859
   8.84695   8.84695      1.00  2.225294   .431559
   8.84683   8.84683      1.00  2.221844   .429849
   8.84672   8.84672      1.00  2.223354   .431349
   8.84662   8.84662      1.00  2.227724   .433769
   8.84652   8.84652      1.00  2.226524   .433459
   8.84641   8.84641      1.00  2.229074   .433099
   8.84630   8.84630      1.00  2.225854   .434319
   8.84620   8.84620      1.00  2.229384   .435649
   8.84610   8.84610      1.00  2.224844   .435959
   8.84600   8.84600      1.00  2.226684   .437809
   8.84589   8.84589      1.00  2.225044   .435749
   8.84579   8.84579      1.00  2.223914   .432799
   8.84569   8.84569      1.00  2.213824   .431929
   8.84558   8.84558      1.00  2.223584   .436699
   8.84547   8.84547      1.00  2.226374   .438639
   8.84537   8.84537      1.00  2.227884   .438989
   8.84527   8.84527      1.00  2.228604   .438459
   8.84517   8.84517      1.00  2.227054   .435629
   8.84506   8.84506      1.00  2.223604   .435789
   8.84496   8.84496      1.00  2.227024   .435609
   8.84485   8.84485      1.00  2.227984   .433649
   8.84475   8.84475      1.00  2.222234   .434869
   8.84463   8.84463      1.00  2.223354   .433389
   8.84452   8.84452      1.00  2.225164   .432769
   8.84442   8.84442      1.00  2.225034   .434639
   8.84431   8.84431      1.00  2.226634   .435799
   8.84420   8.84420      1.00  2.213444   .433899
   8.84408   8.84408      1.00  2.225734   .435589
   8.84398   8.84398      1.00  2.226934   .437709
   8.84386   8.84386      1.00  2.228234   .438429
   8.84374   8.84374      1.00  2.222664   .436749
   8.84362   8.84362      1.00  2.225814   .436279
   8.84351   8.84351      1.00  2.226394   .437819
   8.84338   8.84338      1.00  2.223074   .435849
   8.84326   8.84326      1.00  2.223884   .433919
   8.84316   8.84316      1.00  2.226904   .437019
   8.84305   8.84305      1.00  2.224584   .435749
   8.84293   8.84293      1.00  2.228814   .437449
   8.84281   8.84281      1.00  2.226684   .435969
   8.84269   8.84269      1.00  2.224384   .436939
   8.84259   8.84259      1.00  2.208974   .436629
   8.84248   8.84248      1.00  2.224434   .439319
   8.84236   8.84236      1.00  2.224404   .439709
   8.84224   8.84224      1.00  2.224764   .438629
   8.84214   8.84214      1.00  2.224874   .438349
   8.84203   8.84203      1.00  2.224154   .438349
   8.84191   8.84191      1.00  2.226024   .440149
   8.84181   8.84181      1.00  2.225374   .440719
   8.84170   8.84170      1.00  2.228224   .442949
   8.84159   8.84159      1.00  2.228364   .440679
   8.84147   8.84147      1.00  2.223514   .439559
   8.84136   8.84136      1.00  2.226314   .438619
   8.84125   8.84125      1.00  2.219864   .436409
   8.84114   8.84114      1.00  2.210444   .435119
   8.84102   8.84102      1.00  2.221074   .437669
   8.84091   8.84091      1.00  2.224864   .439699
   8.84080   8.84080      1.00  2.225614   .441069
   8.84068   8.84068      1.00  2.222454   .440589
   8.84056   8.84056      1.00  2.226834   .442829
   8.84044   8.84044      1.00  2.225464   .442869
   8.84033   8.84033      1.00  2.225884   .442779
   8.84022   8.84022      1.00  2.226704   .441489
   8.84009   8.84009      1.00  2.219754   .440469
   8.83997   8.83997      1.00  2.221254   .441919
   8.83986   8.83986      1.00  2.222404   .443359
   8.83974   8.83974      1.00  2.224864   .443309
   8.83962   8.83962      1.00  2.219314   .444419
   8.83950   8.83950      1.00  2.217404   .442989
   8.83939   8.83939      1.00  2.226144   .444559
   8.83928   8.83928      1.00  2.224074   .444979
   8.83917   8.83917      1.00  2.225544   .447239
   8.83905   8.83905      1.00  2.222034   .444099
   8.83894   8.83894      1.00  2.223394   .448409
   8.83882   8.83882      1.00  2.223314   .447929
   8.83871   8.83871      1.00  2.217924   .448099
   8.83861   8.83861      1.00  2.217254   .447629
   8.83850   8.83850      1.00  2.225294   .448179
   8.83839   8.83839      1.00  2.224864   .447919
   8.83827   8.83827      1.00  2.224464   .446889
   8.83817   8.83817      1.00  2.223714   .448429
   8.83806   8.83806      1.00  2.209474   .445369
   8.83794   8.83794      1.00  2.224704   .447699
   8.83783   8.83783      1.00  2.225174   .447499
   8.83772   8.83772      1.00  2.228844   .447719
   8.83761   8.83761      1.00  2.223114   .450359
   8.83750   8.83750      1.00  2.225454   .454289
   8.83739   8.83739      1.00  2.222454   .452149
   8.83728   8.83728      1.00  2.220114   .449399
   8.83717   8.83717      1.00  2.224624   .450459
   8.83706   8.83706      1.00  2.230224   .453149
   8.83695   8.83695      1.00  2.223214   .452689
   8.83684   8.83684      1.00  2.226634   .452819
   8.83674   8.83674      1.00  2.224644   .452359
   8.83663   8.83663      1.00  2.208904   .451119
   8.83652   8.83652      1.00  2.222594   .454869
   8.83642   8.83642      1.00  2.222514   .453069
   8.83631   8.83631      1.00  2.224074   .454129
   8.83621   8.83621      1.00  2.219914   .455659
   8.83610   8.83610      1.00  2.223434   .455989
   8.83600   8.83600      1.00  2.224844   .454639
   8.83590   8.83590      1.00  2.228314   .455979
   8.83580   8.83580      1.00  2.227804   .454529
   8.83569   8.83569      1.00  2.221504   .452669
   8.83558   8.83558      1.00  2.224884   .453199
   8.83549   8.83549      1.00  2.222484   .454299
   8.83539   8.83539      1.00  2.223814   .454229
   8.83528   8.83528      1.00  2.221514   .454899
   8.83518   8.83518      1.00  2.208844   .451999
   8.83508   8.83508      1.00  2.222214   .454499
   8.83497   8.83497      1.00  2.221074   .456509
   8.83486   8.83486      1.00  2.226344   .455899
   8.83475   8.83475      1.00  2.224494   .456539
   8.83465   8.83465      1.00  2.225664   .456829
   8.83454   8.83454      1.00  2.223354   .458469
   8.83443   8.83443      1.00  2.220684   .459359
   8.83432   8.83432      1.00  2.218314   .456629
   8.83421   8.83421      1.00  2.219724   .458129
   8.83410   8.83410      1.00  2.216734   .457099
   8.83398   8.83398      1.00  2.219344   .458859
   8.83387   8.83387      1.00  2.225774   .461249
   8.83376   8.83376      1.00  2.222344   .464309
   8.83364   8.83364      1.00  2.208354   .462259
   8.83351   8.83351      1.00  2.219634   .462549
   8.83339   8.83339      1.00  2.222144   .459049
   8.83328   8.83328      1.00  2.222434   .460979
   8.83317   8.83317      1.00  2.219554   .458749
   8.83305   8.83305      1.00  2.220234   .460409
   8.83294   8.83294      1.00  2.217584   .457619
   8.83283   8.83283      1.00  2.218194   .459699
   8.83271   8.83271      1.00  2.220154   .460879
   8.83259   8.83259      1.00  2.218394   .459979
   8.83248   8.83248      1.00  2.218074   .462849
   8.83237   8.83237      1.00  2.220664   .462389
   8.83226   8.83226      1.00  2.220284   .461889
   8.83215   8.83215      1.00  2.217074   .461589
   8.83204   8.83204      1.00  2.218404   .462319
   8.83193   8.83193      1.00  2.206954   .459779
   8.83182   8.83182      1.00  2.215024   .462499
   8.83171   8.83171      1.00  2.217524   .463919
   8.83160   8.83160      1.00  2.213494   .461429
   8.83149   8.83149      1.00  2.218204   .467369
   8.83138   8.83138      1.00  2.221404   .468469
   8.83126   8.83126      1.00  2.221964   .466359
   8.83115   8.83115      1.00  2.220264   .467469
   8.83104   8.83104      1.00  2.217214   .466119
   8.83093   8.83093      1.00  2.216114   .462639
   8.83081   8.83081      1.00  2.215734   .463809
   8.83069   8.83069      1.00  2.217494   .467419
   8.83058   8.83058      1.00  2.215974   .468249
   8.83047   8.83047      1.00  2.201564   .465899
   8.83034   8.83034      1.00  2.211044   .463399
   8.83022   8.83022      1.00  2.217124   .463809
   8.83011   8.83011      1.00  2.216644   .465149
   8.82999   8.82999      1.00  2.215994   .465009
   8.82987   8.82987      1.00  2.218294   .465759
   8.82975   8.82975      1.00  2.216074   .468349
   8.82964   8.82964      1.00  2.214454   .465229
   8.82953   8.82953      1.00  2.217374   .466889
   8.82941   8.82941      1.00  2.211314   .463749
   8.82930   8.82930      1.00  2.213864   .467829
   8.82918   8.82918      1.00  2.215094   .467979
   8.82907   8.82907      1.00  2.214714   .468199
   8.82895   8.82895      1.00  2.217074   .468499
   8.82884   8.82884      1.00  2.207184   .467669
   8.82874   8.82874      1.00  2.216744   .469089
   8.82863   8.82863      1.00  2.212274   .469189
   8.82852   8.82852      1.00  2.214724   .470299
   8.82842   8.82842      1.00  2.213094   .468159
   8.82831   8.82831      1.00  2.209554   .466649
   8.82820   8.82820      1.00  2.215594   .469449
   8.82808   8.82808      1.00  2.210884   .469689
   8.82796   8.82796      1.00  2.211704   .472249
   8.82785   8.82785      1.00  2.211404   .472249
   8.82775   8.82775      1.00  2.213484   .472279
   8.82763   8.82763      1.00  2.210784   .471549
   8.82752   8.82752      1.00  2.217224   .472609
   8.82741   8.82741      1.00  2.204464   .471169
   8.82730   8.82730      1.00  2.209674   .467659
   8.82719   8.82719      1.00  2.211684   .467649
   8.82708   8.82708      1.00  2.209044   .470279
   8.82698   8.82698      1.00  2.211794   .469469
   8.82687   8.82687      1.00  2.209794   .469319
   8.82676   8.82676      1.00  2.210174   .469249
   8.82665   8.82665      1.00  2.213154   .470749
   8.82655   8.82655      1.00  2.213794   .470649
   8.82645   8.82645      1.00  2.214324   .469289
   8.82634   8.82634      1.00  2.210164   .467849
   8.82623   8.82623      1.00  2.211254   .467109
   8.82613   8.82613      1.00  2.207744   .467589
   8.82603   8.82603      1.00  2.205194   .466739
   8.82592   8.82592      1.00  2.191384   .465009
   8.82582   8.82582      1.00  2.205704   .467879
   8.82572   8.82572      1.00  2.212484   .468779
   8.82561   8.82561      1.00  2.209904   .469199
   8.82551   8.82551      1.00  2.209904   .470229
   8.82541   8.82541      1.00  2.211364   .470289
   8.82531   8.82531      1.00  2.212054   .474939
   8.82521   8.82521      1.00  2.212224   .472269
   8.82510   8.82510      1.00  2.209394   .470509
   8.82499   8.82499      1.00  2.211674   .472129
   8.82489   8.82489      1.00  2.202744   .469219
   8.82478   8.82478      1.00  2.203914   .471469
   8.82467   8.82467      1.00  2.206614   .473029
   8.82456   8.82456      1.00  2.207044   .468469
   8.82446   8.82446      1.00  2.194534   .465289
   8.82435   8.82435      1.00  2.208274   .469749
   8.82424   8.82424      1.00  2.210384   .470159
   8.82412   8.82412      1.00  2.205884   .469719
   8.82401   8.82401      1.00  2.209364   .469659
   8.82390   8.82390      1.00  2.204364   .468459
   8.82377   8.82377      1.00  2.203524   .467329
   8.82366   8.82366      1.00  2.205984   .467599
   8.82354   8.82354      1.00  2.206534   .467229
   8.82343   8.82343      1.00  2.202324   .470309
   8.82331   8.82331      1.00  2.207274   .468359
   8.82319   8.82319      1.00  2.211044   .468929
   8.82308   8.82308      1.00  2.209754   .467409
   8.82296   8.82296      1.00  2.205954   .468179
   8.82285   8.82285      1.00  2.190634   .464229
   8.82274   8.82274      1.00  2.206514   .466739
   8.82263   8.82263      1.00  2.206674   .466059
   8.82251   8.82251      1.00  2.203364   .465179
   8.82239   8.82239      1.00  2.202894   .464799
   8.82228   8.82228      1.00  2.201444   .467219
   8.82217   8.82217      1.00  2.204504   .467579
   8.82206   8.82206      1.00  2.205394   .467019
   8.82195   8.82195      1.00  2.207944   .466989
   8.82184   8.82184      1.00  2.206094   .468119
   8.82173   8.82173      1.00  2.204234   .468339
   8.82162   8.82162      1.00  2.201274   .466839
   8.82151   8.82151      1.00  2.195484   .465469
   8.82139   8.82139      1.00  2.194774   .466779
   8.82129   8.82129      1.00  2.200674   .466159
   8.82117   8.82117      1.00  2.203354   .468339
   8.82106   8.82106      1.00  2.205114   .466089
   8.82095   8.82095      1.00  2.200034   .464039
   8.82084   8.82084      1.00  2.202134   .468319
   8.82072   8.82072      1.00  2.205584   .466779
   8.82060   8.82060      1.00  2.203794   .468769
   8.82048   8.82048      1.00  2.202584   .466019
   8.82037   8.82037      1.00  2.203164   .466919
   8.82025   8.82025      1.00  2.199414   .468899
   8.82012   8.82012      1.00  2.194074   .468669
   8.82001   8.82001      1.00  2.195894   .469319
   8.81989   8.81989      1.00  2.197134   .464109
   8.81978   8.81978      1.00  2.196814   .464959
   8.81966   8.81966      1.00  2.201004   .466819
   8.81955   8.81955      1.00  2.183974   .460099
   8.81943   8.81943      1.00  2.200024   .463869
   8.81932   8.81932      1.00  2.201314   .465289
   8.81920   8.81920      1.00  2.199984   .465149
   8.81909   8.81909      1.00  2.197374   .466219
   8.81897   8.81897      1.00  2.192544   .463619
   8.81886   8.81886      1.00  2.195304   .463869
   8.81875   8.81875      1.00  2.192984   .465479
   8.81863   8.81863      1.00  2.199624   .464329
   8.81853   8.81853      1.00  2.201694   .463999
   8.81842   8.81842      1.00  2.199994   .464399
   8.81831   8.81831      1.00  2.202324   .466289
   8.81820   8.81820      1.00  2.196974   .463839
   8.81809   8.81809      1.00  2.182394   .459759
   8.81798   8.81798      1.00  2.192204   .461879
   8.81786   8.81786      1.00  2.198054   .466279
   8.81775   8.81775      1.00  2.194174   .463939
   8.81765   8.81765      1.00  2.193104   .465859
   8.81754   8.81754      1.00  2.192824   .464159
   8.81742   8.81742      1.00  2.189474   .462049
   8.81735   8.81735      1.00  2.200774   .464729
