# Supplementary material for: Direct Observation of Palladium Leaching from Pd/C by a Simple Method: X-ray Absorption Spectroscopy of Heterogeneous Mixtures
Source: ACS Omega. 2023 Jun 7;8(24):21787–92. doi: 10.1021/acsomega.3c01343 (PMC10286095; doi:10.1021/acsomega.3c01343)
Supplement: Supplementary file 2 — ao3c01343_si_002.zip [file ao3c01343_si_002.zip › Figure 9/HCl_Intermittent01N_18.qd]

  9809     KEK-PF   NW10A
 K_AirOx_40C_01N 20.12.12 2:46: - 20.12.12 2:47: Serial#KEKPF-NW10A_047708
 15_RK_AirOx_40C_01N                                                             
 Ring :   6.5 GeV    50.1 mA -   50.0 mA
 Mono :   Si(311)       D=  1.63747 A    Initial angle=  9.00033 deg
 NW10A     Transmission( 2)   Repetition= 18     Points= 1654
 Param file : QXAFS(SYNC)     angle axis (*)     Block =    1

 Block      Init-Ang  Final-Ang     Step/deg     Time/s       Num
     1        9.00033   8.81736          ***       1.00      1654
 Ortec(-1)     NDCH = 3
  Angle(c)  Angle(o)    time/s         2         3
      Mode         0         0         1         2
    Offset         0         0    .00492    .00311
   9.00033   9.00033      1.00  2.317254  2.603469
   9.00024   9.00024      1.00  2.311614  2.594999
   9.00013   9.00013      1.00  2.316054  2.600759
   9.00002   9.00002      1.00  2.313294  2.601799
   8.99990   8.99990      1.00  2.312604  2.596649
   8.99978   8.99978      1.00  2.315134  2.601429
   8.99967   8.99967      1.00  2.306874  2.591059
   8.99956   8.99956      1.00  2.303544  2.586969
   8.99945   8.99945      1.00  2.306814  2.589599
   8.99934   8.99934      1.00  2.304004  2.592749
   8.99923   8.99923      1.00  2.308014  2.598029
   8.99912   8.99912      1.00  2.311364  2.603869
   8.99901   8.99901      1.00  2.304714  2.608639
   8.99890   8.99890      1.00  2.298094  2.586519
   8.99879   8.99879      1.00  2.304044  2.589819
   8.99868   8.99868      1.00  2.304994  2.596049
   8.99857   8.99857      1.00  2.303114  2.592889
   8.99847   8.99847      1.00  2.300524  2.590109
   8.99836   8.99836      1.00  2.303264  2.591219
   8.99825   8.99825      1.00  2.302674  2.594639
   8.99814   8.99814      1.00  2.304494  2.599929
   8.99803   8.99803      1.00  2.300594  2.593569
   8.99792   8.99792      1.00  2.301724  2.596699
   8.99782   8.99782      1.00  2.302174  2.591019
   8.99771   8.99771      1.00  2.303734  2.592969
   8.99760   8.99760      1.00  2.301514  2.592759
   8.99749   8.99749      1.00  2.300144  2.591939
   8.99738   8.99738      1.00  2.291264  2.586919
   8.99726   8.99726      1.00  2.297464  2.587649
   8.99716   8.99716      1.00  2.299604  2.594379
   8.99705   8.99705      1.00  2.297144  2.586119
   8.99695   8.99695      1.00  2.299694  2.587269
   8.99684   8.99684      1.00  2.299964  2.589869
   8.99673   8.99673      1.00  2.298794  2.595169
   8.99663   8.99663      1.00  2.301164  2.595559
   8.99652   8.99652      1.00  2.301244  2.597109
   8.99641   8.99641      1.00  2.300994  2.598149
   8.99631   8.99631      1.00  2.296364  2.593309
   8.99621   8.99621      1.00  2.294364  2.590889
   8.99611   8.99611      1.00  2.293404  2.586339
   8.99600   8.99600      1.00  2.295704  2.591689
   8.99590   8.99590      1.00  2.280954  2.573769
   8.99581   8.99581      1.00  2.294764  2.592759
   8.99570   8.99570      1.00  2.295544  2.590909
   8.99559   8.99559      1.00  2.301574  2.597209
   8.99549   8.99549      1.00  2.298004  2.597269
   8.99540   8.99540      1.00  2.298154  2.596499
   8.99529   8.99529      1.00  2.296504  2.594469
   8.99518   8.99518      1.00  2.291754  2.591799
   8.99509   8.99509      1.00  2.293534  2.593659
   8.99499   8.99499      1.00  2.291714  2.593289
   8.99488   8.99488      1.00  2.291904  2.590549
   8.99478   8.99478      1.00  2.290334  2.592479
   8.99467   8.99467      1.00  2.294714  2.596709
   8.99457   8.99457      1.00  2.294664  2.599449
   8.99446   8.99446      1.00  2.292874  2.590269
   8.99435   8.99435      1.00  2.283544  2.580669
   8.99423   8.99423      1.00  2.293594  2.591209
   8.99412   8.99412      1.00  2.292414  2.594319
   8.99401   8.99401      1.00  2.286994  2.585289
   8.99389   8.99389      1.00  2.287464  2.584819
   8.99378   8.99378      1.00  2.284054  2.581819
   8.99367   8.99367      1.00  2.290954  2.594859
   8.99356   8.99356      1.00  2.295044  2.599589
   8.99344   8.99344      1.00  2.291204  2.596839
   8.99333   8.99333      1.00  2.289294  2.595129
   8.99322   8.99322      1.00  2.296054  2.602619
   8.99310   8.99310      1.00  2.292594  2.598949
   8.99298   8.99298      1.00  2.289134  2.602649
   8.99287   8.99287      1.00  2.276574  2.580979
   8.99276   8.99276      1.00  2.288494  2.595469
   8.99265   8.99265      1.00  2.286434  2.592869
   8.99253   8.99253      1.00  2.287124  2.594739
   8.99243   8.99243      1.00  2.289214  2.594299
   8.99232   8.99232      1.00  2.285744  2.589719
   8.99221   8.99221      1.00  2.291714  2.594689
   8.99209   8.99209      1.00  2.292454  2.602299
   8.99198   8.99198      1.00  2.288544  2.594479
   8.99188   8.99188      1.00  2.288244  2.595319
   8.99176   8.99176      1.00  2.288794  2.593099
   8.99166   8.99166      1.00  2.287754  2.589899
   8.99155   8.99155      1.00  2.283294  2.583249
   8.99144   8.99144      1.00  2.283124  2.589769
   8.99133   8.99133      1.00  2.272274  2.576189
   8.99122   8.99122      1.00  2.285174  2.593309
   8.99111   8.99111      1.00  2.292934  2.599799
   8.99100   8.99100      1.00  2.288514  2.593589
   8.99088   8.99088      1.00  2.289084  2.594229
   8.99076   8.99076      1.00  2.286424  2.592089
   8.99065   8.99065      1.00  2.285234  2.597139
   8.99054   8.99054      1.00  2.281594  2.589479
   8.99042   8.99042      1.00  2.283934  2.590459
   8.99030   8.99030      1.00  2.284064  2.590659
   8.99019   8.99019      1.00  2.282744  2.590949
   8.99007   8.99007      1.00  2.282784  2.593789
   8.98996   8.98996      1.00  2.283154  2.593279
   8.98983   8.98983      1.00  2.286394  2.596159
   8.98972   8.98972      1.00  2.270704  2.578179
   8.98961   8.98961      1.00  2.289104  2.601799
   8.98949   8.98949      1.00  2.283984  2.597009
   8.98937   8.98937      1.00  2.284934  2.595809
   8.98926   8.98926      1.00  2.285244  2.602149
   8.98915   8.98915      1.00  2.282794  2.598579
   8.98904   8.98904      1.00  2.281984  2.593539
   8.98892   8.98892      1.00  2.279194  2.594899
   8.98881   8.98881      1.00  2.285344  2.604199
   8.98871   8.98871      1.00  2.287224  2.607699
   8.98860   8.98860      1.00  2.288814  2.608589
   8.98848   8.98848      1.00  2.285484  2.605549
   8.98837   8.98837      1.00  2.284544  2.602739
   8.98827   8.98827      1.00  2.284454  2.605209
   8.98816   8.98816      1.00  2.275414  2.594759
   8.98804   8.98804      1.00  2.279964  2.600149
   8.98793   8.98793      1.00  2.278674  2.598749
   8.98783   8.98783      1.00  2.284734  2.604559
   8.98772   8.98772      1.00  2.283154  2.605689
   8.98760   8.98760      1.00  2.281614  2.602759
   8.98749   8.98749      1.00  2.285524  2.601009
   8.98738   8.98738      1.00  2.283214  2.601679
   8.98727   8.98727      1.00  2.289814  2.610119
   8.98716   8.98716      1.00  2.287224  2.611259
   8.98705   8.98705      1.00  2.278284  2.594949
   8.98695   8.98695      1.00  2.283104  2.599469
   8.98684   8.98684      1.00  2.277704  2.596229
   8.98673   8.98673      1.00  2.277224  2.600679
   8.98662   8.98662      1.00  2.266134  2.587649
   8.98652   8.98652      1.00  2.280284  2.599149
   8.98642   8.98642      1.00  2.285734  2.607169
   8.98631   8.98631      1.00  2.285164  2.602709
   8.98620   8.98620      1.00  2.284344  2.604859
   8.98610   8.98610      1.00  2.281514  2.601019
   8.98600   8.98600      1.00  2.283094  2.606929
   8.98589   8.98589      1.00  2.281844  2.607239
   8.98579   8.98579      1.00  2.277514  2.603699
   8.98569   8.98569      1.00  2.276104  2.599419
   8.98559   8.98559      1.00  2.280024  2.603639
   8.98548   8.98548      1.00  2.281394  2.604099
   8.98538   8.98538      1.00  2.282004  2.603999
   8.98528   8.98528      1.00  2.272264  2.595149
   8.98518   8.98518      1.00  2.279004  2.601499
   8.98506   8.98506      1.00  2.281674  2.602029
   8.98496   8.98496      1.00  2.285444  2.607829
   8.98487   8.98487      1.00  2.281594  2.602729
   8.98476   8.98476      1.00  2.281484  2.602919
   8.98465   8.98465      1.00  2.277294  2.599699
   8.98454   8.98454      1.00  2.278544  2.598179
   8.98444   8.98444      1.00  2.274504  2.595999
   8.98432   8.98432      1.00  2.278414  2.601729
   8.98421   8.98421      1.00  2.282124  2.605939
   8.98410   8.98410      1.00  2.278864  2.606699
   8.98399   8.98399      1.00  2.286564  2.613539
   8.98387   8.98387      1.00  2.281804  2.612779
   8.98375   8.98375      1.00  2.264714  2.595249
   8.98364   8.98364      1.00  2.277154  2.606309
   8.98353   8.98353      1.00  2.278834  2.608679
   8.98341   8.98341      1.00  2.277854  2.608499
   8.98329   8.98329      1.00  2.276084  2.609669
   8.98317   8.98317      1.00  2.282124  2.618019
   8.98306   8.98306      1.00  2.280744  2.617199
   8.98295   8.98295      1.00  2.283664  2.620649
   8.98283   8.98283      1.00  2.283494  2.617359
   8.98271   8.98271      1.00  2.279684  2.610799
   8.98261   8.98261      1.00  2.282364  2.615849
   8.98250   8.98250      1.00  2.281294  2.615709
   8.98238   8.98238      1.00  2.281554  2.615929
   8.98227   8.98227      1.00  2.261324  2.591329
   8.98215   8.98215      1.00  2.280344  2.610759
   8.98205   8.98205      1.00  2.280704  2.611899
   8.98193   8.98193      1.00  2.278124  2.608529
   8.98182   8.98182      1.00  2.286614  2.620729
   8.98172   8.98172      1.00  2.282374  2.616549
   8.98161   8.98161      1.00  2.285234  2.620769
   8.98149   8.98149      1.00  2.281224  2.616839
   8.98139   8.98139      1.00  2.280554  2.617609
   8.98128   8.98128      1.00  2.277564  2.614829
   8.98116   8.98116      1.00  2.279724  2.617029
   8.98105   8.98105      1.00  2.280764  2.616479
   8.98093   8.98093      1.00  2.279164  2.613899
   8.98082   8.98082      1.00  2.282894  2.617309
   8.98070   8.98070      1.00  2.265984  2.598569
   8.98058   8.98058      1.00  2.283004  2.614189
   8.98047   8.98047      1.00  2.285594  2.618229
   8.98035   8.98035      1.00  2.283094  2.619619
   8.98023   8.98023      1.00  2.285044  2.623419
   8.98011   8.98011      1.00  2.284544  2.624619
   8.98000   8.98000      1.00  2.282824  2.625639
   8.97989   8.97989      1.00  2.278994  2.618639
   8.97977   8.97977      1.00  2.280984  2.615249
   8.97965   8.97965      1.00  2.274334  2.613349
   8.97953   8.97953      1.00  2.276684  2.617109
   8.97942   8.97942      1.00  2.284904  2.630599
   8.97930   8.97930      1.00  2.283604  2.625559
   8.97918   8.97918      1.00  2.288064  2.631029
   8.97908   8.97908      1.00  2.273674  2.615129
   8.97898   8.97898      1.00  2.281694  2.624549
   8.97886   8.97886      1.00  2.284274  2.626009
   8.97875   8.97875      1.00  2.280074  2.621039
   8.97863   8.97863      1.00  2.279464  2.619419
   8.97852   8.97852      1.00  2.281644  2.618639
   8.97841   8.97841      1.00  2.286484  2.626229
   8.97830   8.97830      1.00  2.285944  2.625339
   8.97819   8.97819      1.00  2.286794  2.626319
   8.97809   8.97809      1.00  2.283454  2.624829
   8.97798   8.97798      1.00  2.283064  2.625709
   8.97786   8.97786      1.00  2.284004  2.625459
   8.97775   8.97775      1.00  2.285914  2.626669
   8.97765   8.97765      1.00  2.281374  2.620989
   8.97754   8.97754      1.00  2.271774  2.608589
   8.97742   8.97742      1.00  2.278044  2.615359
   8.97731   8.97731      1.00  2.283664  2.618869
   8.97720   8.97720      1.00  2.282334  2.622169
   8.97710   8.97710      1.00  2.280714  2.624139
   8.97698   8.97698      1.00  2.287804  2.632089
   8.97688   8.97688      1.00  2.288534  2.632199
   8.97678   8.97678      1.00  2.287564  2.631159
   8.97667   8.97667      1.00  2.284764  2.629339
   8.97656   8.97656      1.00  2.283914  2.626709
   8.97645   8.97645      1.00  2.282224  2.626829
   8.97634   8.97634      1.00  2.282734  2.629709
   8.97624   8.97624      1.00  2.282084  2.627779
   8.97613   8.97613      1.00  2.281414  2.626369
   8.97603   8.97603      1.00  2.286834  2.631619
   8.97593   8.97593      1.00  2.276144  2.622889
   8.97583   8.97583      1.00  2.284134  2.622169
   8.97572   8.97572      1.00  2.284334  2.631509
   8.97562   8.97562      1.00  2.287024  2.635459
   8.97552   8.97552      1.00  2.286154  2.629579
   8.97542   8.97542      1.00  2.283544  2.627209
   8.97531   8.97531      1.00  2.285734  2.634809
   8.97521   8.97521      1.00  2.280574  2.626879
   8.97511   8.97511      1.00  2.285144  2.634819
   8.97500   8.97500      1.00  2.282994  2.629519
   8.97489   8.97489      1.00  2.287814  2.636799
   8.97479   8.97479      1.00  2.285964  2.633899
   8.97469   8.97469      1.00  2.286544  2.636599
   8.97458   8.97458      1.00  2.292214  2.648839
   8.97447   8.97447      1.00  2.268084  2.619929
   8.97436   8.97436      1.00  2.286134  2.638899
   8.97425   8.97425      1.00  2.279844  2.628859
   8.97414   8.97414      1.00  2.282274  2.633039
   8.97402   8.97402      1.00  2.281094  2.632889
   8.97391   8.97391      1.00  2.283514  2.632639
   8.97380   8.97380      1.00  2.285664  2.635689
   8.97367   8.97367      1.00  2.285024  2.633209
   8.97356   8.97356      1.00  2.290014  2.642449
   8.97344   8.97344      1.00  2.281904  2.635069
   8.97333   8.97333      1.00  2.287184  2.639089
   8.97321   8.97321      1.00  2.280424  2.633279
   8.97309   8.97309      1.00  2.281274  2.635239
   8.97298   8.97298      1.00  2.279564  2.630029
   8.97287   8.97287      1.00  2.272134  2.623399
   8.97275   8.97275      1.00  2.283714  2.638659
   8.97263   8.97263      1.00  2.283974  2.639089
   8.97252   8.97252      1.00  2.287194  2.645869
   8.97242   8.97242      1.00  2.283764  2.638089
   8.97231   8.97231      1.00  2.286864  2.641249
   8.97219   8.97219      1.00  2.283774  2.636889
   8.97208   8.97208      1.00  2.286374  2.640729
   8.97198   8.97198      1.00  2.281694  2.636599
   8.97186   8.97186      1.00  2.284394  2.639979
   8.97174   8.97174      1.00  2.278504  2.632549
   8.97164   8.97164      1.00  2.278864  2.632789
   8.97153   8.97153      1.00  2.281744  2.635219
   8.97142   8.97142      1.00  2.265034  2.622509
   8.97131   8.97131      1.00  2.282774  2.638519
   8.97120   8.97120      1.00  2.288064  2.645209
   8.97109   8.97109      1.00  2.288484  2.646909
   8.97097   8.97097      1.00  2.281624  2.638679
   8.97085   8.97085      1.00  2.281094  2.641549
   8.97074   8.97074      1.00  2.279594  2.635659
   8.97063   8.97063      1.00  2.279784  2.637299
   8.97051   8.97051      1.00  2.284024  2.642329
   8.97039   8.97039      1.00  2.278384  2.635579
   8.97027   8.97027      1.00  2.278914  2.637209
   8.97016   8.97016      1.00  2.283454  2.641779
   8.97004   8.97004      1.00  2.283144  2.646229
   8.96992   8.96992      1.00  2.283044  2.645829
   8.96980   8.96980      1.00  2.268774  2.627409
   8.96968   8.96968      1.00  2.284894  2.649639
   8.96957   8.96957      1.00  2.279984  2.640469
   8.96945   8.96945      1.00  2.278944  2.638519
   8.96933   8.96933      1.00  2.276494  2.635109
   8.96923   8.96923      1.00  2.277104  2.638159
   8.96912   8.96912      1.00  2.280914  2.644419
   8.96900   8.96900      1.00  2.283704  2.645489
   8.96889   8.96889      1.00  2.281524  2.647649
   8.96878   8.96878      1.00  2.279614  2.645999
   8.96867   8.96867      1.00  2.284514  2.651729
   8.96856   8.96856      1.00  2.278324  2.644289
   8.96844   8.96844      1.00  2.281244  2.643829
   8.96834   8.96834      1.00  2.266774  2.628389
   8.96823   8.96823      1.00  2.278134  2.639999
   8.96812   8.96812      1.00  2.277864  2.638869
   8.96801   8.96801      1.00  2.282244  2.644689
   8.96791   8.96791      1.00  2.280624  2.643509
   8.96780   8.96780      1.00  2.279424  2.641679
   8.96768   8.96768      1.00  2.283584  2.648139
   8.96757   8.96757      1.00  2.281814  2.646889
   8.96746   8.96746      1.00  2.282854  2.648749
   8.96735   8.96735      1.00  2.283524  2.648009
   8.96724   8.96724      1.00  2.283774  2.648479
   8.96713   8.96713      1.00  2.278234  2.635429
   8.96702   8.96702      1.00  2.280554  2.639969
   8.96692   8.96692      1.00  2.275564  2.641279
   8.96680   8.96680      1.00  2.262204  2.618969
   8.96670   8.96670      1.00  2.276974  2.639139
   8.96660   8.96660      1.00  2.282484  2.648009
   8.96649   8.96649      1.00  2.282144  2.645699
   8.96638   8.96638      1.00  2.284594  2.651339
   8.96627   8.96627      1.00  2.284644  2.647899
   8.96617   8.96617      1.00  2.280394  2.645199
   8.96607   8.96607      1.00  2.282414  2.649089
   8.96597   8.96597      1.00  2.280244  2.645819
   8.96587   8.96587      1.00  2.278024  2.644519
   8.96577   8.96577      1.00  2.281124  2.647169
   8.96567   8.96567      1.00  2.282294  2.647899
   8.96556   8.96556      1.00  2.282564  2.646819
   8.96546   8.96546      1.00  2.287564  2.651419
   8.96536   8.96536      1.00  2.270494  2.634029
   8.96525   8.96525      1.00  2.282894  2.653919
   8.96515   8.96515      1.00  2.280704  2.650869
   8.96504   8.96504      1.00  2.284334  2.653169
   8.96494   8.96494      1.00  2.280554  2.651079
   8.96484   8.96484      1.00  2.282254  2.650299
   8.96473   8.96473      1.00  2.282174  2.650859
   8.96462   8.96462      1.00  2.280954  2.646119
   8.96451   8.96451      1.00  2.280894  2.646439
   8.96440   8.96440      1.00  2.286674  2.653659
   8.96429   8.96429      1.00  2.285624  2.658919
   8.96418   8.96418      1.00  2.284934  2.658249
   8.96407   8.96407      1.00  2.288114  2.658349
   8.96396   8.96396      1.00  2.282964  2.650389
   8.96384   8.96384      1.00  2.281934  2.647889
   8.96373   8.96373      1.00  2.280024  2.648989
   8.96362   8.96362      1.00  2.276334  2.645969
   8.96349   8.96349      1.00  2.285394  2.654679
   8.96338   8.96338      1.00  2.284504  2.654889
   8.96326   8.96326      1.00  2.288044  2.658899
   8.96315   8.96315      1.00  2.282794  2.654759
   8.96303   8.96303      1.00  2.287624  2.654949
   8.96291   8.96291      1.00  2.288614  2.658239
   8.96280   8.96280      1.00  2.285704  2.654299
   8.96269   8.96269      1.00  2.284324  2.654409
   8.96257   8.96257      1.00  2.286084  2.653099
   8.96246   8.96246      1.00  2.279354  2.647449
   8.96235   8.96235      1.00  2.284434  2.655209
   8.96224   8.96224      1.00  2.281664  2.651989
   8.96213   8.96213      1.00  2.277094  2.645789
   8.96201   8.96201      1.00  2.284704  2.655529
   8.96190   8.96190      1.00  2.287294  2.656849
   8.96179   8.96179      1.00  2.291284  2.663399
   8.96169   8.96169      1.00  2.286424  2.653689
   8.96157   8.96157      1.00  2.286964  2.659479
   8.96146   8.96146      1.00  2.287334  2.654599
   8.96136   8.96136      1.00  2.280564  2.648419
   8.96125   8.96125      1.00  2.285464  2.656869
   8.96113   8.96113      1.00  2.286234  2.654929
   8.96101   8.96101      1.00  2.286494  2.658219
   8.96090   8.96090      1.00  2.287154  2.656809
   8.96078   8.96078      1.00  2.287774  2.659559
   8.96066   8.96066      1.00  2.283074  2.651369
   8.96055   8.96055      1.00  2.282024  2.650619
   8.96043   8.96043      1.00  2.288184  2.661739
   8.96032   8.96032      1.00  2.287084  2.657139
   8.96020   8.96020      1.00  2.285514  2.660739
   8.96008   8.96008      1.00  2.285274  2.657979
   8.95997   8.95997      1.00  2.287964  2.659639
   8.95985   8.95985      1.00  2.287724  2.662509
   8.95972   8.95972      1.00  2.287614  2.660719
   8.95961   8.95961      1.00  2.285924  2.655329
   8.95949   8.95949      1.00  2.288394  2.658429
   8.95939   8.95939      1.00  2.289314  2.660919
   8.95927   8.95927      1.00  2.289364  2.661799
   8.95915   8.95915      1.00  2.287604  2.659309
   8.95905   8.95905      1.00  2.271124  2.639069
   8.95893   8.95893      1.00  2.286884  2.655639
   8.95882   8.95882      1.00  2.284474  2.654239
   8.95871   8.95871      1.00  2.283334  2.653859
   8.95860   8.95860      1.00  2.288664  2.655789
   8.95849   8.95849      1.00  2.286344  2.654209
   8.95837   8.95837      1.00  2.291074  2.659319
   8.95826   8.95826      1.00  2.286354  2.655629
   8.95815   8.95815      1.00  2.287684  2.655689
   8.95805   8.95805      1.00  2.288834  2.657349
   8.95794   8.95794      1.00  2.287514  2.658319
   8.95783   8.95783      1.00  2.291024  2.661159
   8.95772   8.95772      1.00  2.285814  2.653159
   8.95760   8.95760      1.00  2.284464  2.648589
   8.95749   8.95749      1.00  2.280884  2.648279
   8.95738   8.95738      1.00  2.288124  2.659069
   8.95727   8.95727      1.00  2.288454  2.662089
   8.95717   8.95717      1.00  2.290664  2.662509
   8.95705   8.95705      1.00  2.292294  2.666529
   8.95695   8.95695      1.00  2.287694  2.655839
   8.95684   8.95684      1.00  2.288944  2.655679
   8.95674   8.95674      1.00  2.287994  2.660969
   8.95662   8.95662      1.00  2.284884  2.659049
   8.95652   8.95652      1.00  2.288454  2.660509
   8.95641   8.95641      1.00  2.280544  2.648399
   8.95631   8.95631      1.00  2.285074  2.651469
   8.95620   8.95620      1.00  2.288524  2.654089
   8.95610   8.95610      1.00  2.272754  2.636079
   8.95600   8.95600      1.00  2.291294  2.665789
   8.95589   8.95589      1.00  2.288154  2.658779
   8.95579   8.95579      1.00  2.287954  2.657449
   8.95569   8.95569      1.00  2.289464  2.657939
   8.95559   8.95559      1.00  2.287044  2.659439
   8.95549   8.95549      1.00  2.288934  2.660299
   8.95538   8.95538      1.00  2.287354  2.657609
   8.95527   8.95527      1.00  2.287884  2.654449
   8.95517   8.95517      1.00  2.284344  2.655969
   8.95507   8.95507      1.00  2.286544  2.656739
   8.95496   8.95496      1.00  2.288234  2.655589
   8.95486   8.95486      1.00  2.289444  2.658319
   8.95476   8.95476      1.00  2.289034  2.660369
   8.95465   8.95465      1.00  2.276204  2.641129
   8.95453   8.95453      1.00  2.287614  2.654119
   8.95443   8.95443      1.00  2.285034  2.650909
   8.95432   8.95432      1.00  2.284884  2.650379
   8.95420   8.95420      1.00  2.284974  2.655509
   8.95409   8.95409      1.00  2.286894  2.655839
   8.95397   8.95397      1.00  2.285894  2.653999
   8.95387   8.95387      1.00  2.290694  2.654559
   8.95375   8.95375      1.00  2.291204  2.657669
   8.95363   8.95363      1.00  2.287704  2.654249
   8.95352   8.95352      1.00  2.290514  2.656159
   8.95340   8.95340      1.00  2.287424  2.655959
   8.95328   8.95328      1.00  2.288144  2.655579
   8.95316   8.95316      1.00  2.274984  2.638439
   8.95304   8.95304      1.00  2.285254  2.648639
   8.95294   8.95294      1.00  2.286054  2.650139
   8.95283   8.95283      1.00  2.290774  2.655959
   8.95271   8.95271      1.00  2.290484  2.651559
   8.95260   8.95260      1.00  2.286144  2.645769
   8.95249   8.95249      1.00  2.288374  2.652289
   8.95238   8.95238      1.00  2.287444  2.645239
   8.95226   8.95226      1.00  2.289714  2.652359
   8.95214   8.95214      1.00  2.288744  2.650009
   8.95204   8.95204      1.00  2.285124  2.645169
   8.95193   8.95193      1.00  2.284494  2.642509
   8.95181   8.95181      1.00  2.285724  2.644079
   8.95171   8.95171      1.00  2.286214  2.647979
   8.95160   8.95160      1.00  2.287704  2.647819
   8.95149   8.95149      1.00  2.285994  2.643149
   8.95137   8.95137      1.00  2.283974  2.637209
   8.95126   8.95126      1.00  2.287804  2.636939
   8.95115   8.95115      1.00  2.288734  2.646259
   8.95104   8.95104      1.00  2.288234  2.645339
   8.95092   8.95092      1.00  2.287214  2.637179
   8.95080   8.95080      1.00  2.286234  2.634849
   8.95070   8.95070      1.00  2.284394  2.631269
   8.95058   8.95058      1.00  2.285724  2.633399
   8.95046   8.95046      1.00  2.283444  2.631049
   8.95034   8.95034      1.00  2.287054  2.637189
   8.95023   8.95023      1.00  2.287544  2.635299
   8.95011   8.95011      1.00  2.288974  2.639179
   8.94999   8.94999      1.00  2.284154  2.632709
   8.94987   8.94987      1.00  2.281964  2.626259
   8.94976   8.94976      1.00  2.284474  2.628829
   8.94964   8.94964      1.00  2.285444  2.627009
   8.94952   8.94952      1.00  2.284394  2.626659
   8.94941   8.94941      1.00  2.284884  2.628559
   8.94930   8.94930      1.00  2.287344  2.628789
   8.94918   8.94918      1.00  2.285794  2.628809
   8.94907   8.94907      1.00  2.285324  2.623419
   8.94895   8.94895      1.00  2.289404  2.628119
   8.94884   8.94884      1.00  2.288144  2.624939
   8.94873   8.94873      1.00  2.288294  2.624439
   8.94862   8.94862      1.00  2.284624  2.618169
   8.94851   8.94851      1.00  2.285474  2.617729
   8.94841   8.94841      1.00  2.269924  2.604559
   8.94830   8.94830      1.00  2.281474  2.618719
   8.94818   8.94818      1.00  2.285114  2.620639
   8.94807   8.94807      1.00  2.286854  2.623259
   8.94797   8.94797      1.00  2.284624  2.621139
   8.94786   8.94786      1.00  2.285874  2.624849
   8.94774   8.94774      1.00  2.286274  2.621119
   8.94763   8.94763      1.00  2.288604  2.620439
   8.94752   8.94752      1.00  2.285114  2.613019
   8.94742   8.94742      1.00  2.281424  2.609089
   8.94730   8.94730      1.00  2.282804  2.607289
   8.94719   8.94719      1.00  2.284584  2.610899
   8.94709   8.94709      1.00  2.283664  2.611199
   8.94697   8.94697      1.00  2.280774  2.603839
   8.94686   8.94686      1.00  2.269314  2.587939
   8.94676   8.94676      1.00  2.283264  2.595279
   8.94665   8.94665      1.00  2.285244  2.593929
   8.94654   8.94654      1.00  2.285684  2.602519
   8.94643   8.94643      1.00  2.286324  2.597949
   8.94633   8.94633      1.00  2.286214  2.596869
   8.94623   8.94623      1.00  2.282094  2.589739
   8.94613   8.94613      1.00  2.278754  2.583759
   8.94602   8.94602      1.00  2.279334  2.581869
   8.94592   8.94592      1.00  2.281184  2.585499
   8.94582   8.94582      1.00  2.283184  2.578869
   8.94572   8.94572      1.00  2.282074  2.581179
   8.94561   8.94561      1.00  2.283074  2.577239
   8.94551   8.94551      1.00  2.281414  2.572219
   8.94541   8.94541      1.00  2.270234  2.557439
   8.94530   8.94530      1.00  2.285464  2.574339
   8.94519   8.94519      1.00  2.282834  2.567659
   8.94509   8.94509      1.00  2.285074  2.567649
   8.94499   8.94499      1.00  2.281834  2.558959
   8.94489   8.94489      1.00  2.279454  2.556339
   8.94478   8.94478      1.00  2.279974  2.556369
   8.94467   8.94467      1.00  2.284264  2.553309
   8.94457   8.94457      1.00  2.281314  2.551579
   8.94446   8.94446      1.00  2.281774  2.547589
   8.94434   8.94434      1.00  2.282364  2.540879
   8.94423   8.94423      1.00  2.281384  2.541439
   8.94412   8.94412      1.00  2.281404  2.537719
   8.94401   8.94401      1.00  2.274124  2.528779
   8.94389   8.94389      1.00  2.274824  2.521969
   8.94377   8.94377      1.00  2.277074  2.519469
   8.94367   8.94367      1.00  2.279814  2.515599
   8.94355   8.94355      1.00  2.278544  2.512569
   8.94343   8.94343      1.00  2.282654  2.511819
   8.94332   8.94332      1.00  2.283564  2.507759
   8.94320   8.94320      1.00  2.281494  2.503139
   8.94308   8.94308      1.00  2.282224  2.500089
   8.94297   8.94297      1.00  2.276814  2.491309
   8.94285   8.94285      1.00  2.279934  2.491419
   8.94274   8.94274      1.00  2.281284  2.488829
   8.94263   8.94263      1.00  2.277744  2.476869
   8.94251   8.94251      1.00  2.277594  2.467849
   8.94240   8.94240      1.00  2.273744  2.462519
   8.94229   8.94229      1.00  2.279504  2.462999
   8.94218   8.94218      1.00  2.267754  2.442389
   8.94206   8.94206      1.00  2.278654  2.449849
   8.94195   8.94195      1.00  2.281814  2.448219
   8.94185   8.94185      1.00  2.280524  2.439069
   8.94174   8.94174      1.00  2.280954  2.431479
   8.94163   8.94163      1.00  2.275004  2.414409
   8.94152   8.94152      1.00  2.275784  2.405859
   8.94141   8.94141      1.00  2.278294  2.398119
   8.94130   8.94130      1.00  2.274814  2.390299
   8.94118   8.94118      1.00  2.275424  2.374329
   8.94107   8.94107      1.00  2.278134  2.369049
   8.94096   8.94096      1.00  2.280284  2.357509
   8.94084   8.94084      1.00  2.279764  2.346609
   8.94072   8.94072      1.00  2.281184  2.334339
   8.94061   8.94061      1.00  2.264154  2.305519
   8.94050   8.94050      1.00  2.277284  2.307359
   8.94038   8.94038      1.00  2.277994  2.291999
   8.94025   8.94025      1.00  2.276554  2.276719
   8.94014   8.94014      1.00  2.278584  2.261609
   8.94003   8.94003      1.00  2.279794  2.247679
   8.93991   8.93991      1.00  2.278394  2.227099
   8.93979   8.93979      1.00  2.277634  2.204479
   8.93967   8.93967      1.00  2.279164  2.182819
   8.93956   8.93956      1.00  2.277184  2.164929
   8.93945   8.93945      1.00  2.278994  2.144129
   8.93932   8.93932      1.00  2.277184  2.117579
   8.93922   8.93922      1.00  2.278164  2.088859
   8.93911   8.93911      1.00  2.281034  2.068299
   8.93900   8.93900      1.00  2.262064  2.028939
   8.93888   8.93888      1.00  2.278504  2.012519
   8.93876   8.93876      1.00  2.280264  1.981619
   8.93866   8.93866      1.00  2.280644  1.953879
   8.93855   8.93855      1.00  2.279324  1.922339
   8.93843   8.93843      1.00  2.279634  1.887559
   8.93832   8.93832      1.00  2.280654  1.854579
   8.93822   8.93822      1.00  2.282514  1.822449
   8.93811   8.93811      1.00  2.279804  1.786099
   8.93800   8.93800      1.00  2.274644  1.741839
   8.93789   8.93789      1.00  2.277544  1.706209
   8.93777   8.93777      1.00  2.278624  1.670949
   8.93766   8.93766      1.00  2.275404  1.630259
   8.93755   8.93755      1.00  2.276454  1.585579
   8.93744   8.93744      1.00  2.269884  1.539159
   8.93734   8.93734      1.00  2.279444  1.505419
   8.93723   8.93723      1.00  2.280244  1.467579
   8.93712   8.93712      1.00  2.280554  1.425549
   8.93701   8.93701      1.00  2.280414  1.382839
   8.93690   8.93690      1.00  2.280794  1.341849
   8.93679   8.93679      1.00  2.278674  1.303819
   8.93668   8.93668      1.00  2.276204  1.260329
   8.93658   8.93658      1.00  2.278194  1.224579
   8.93647   8.93647      1.00  2.278494  1.182569
   8.93636   8.93636      1.00  2.279064  1.148949
   8.93626   8.93626      1.00  2.280894  1.108309
   8.93616   8.93616      1.00  2.281154  1.069559
   8.93606   8.93606      1.00  2.282734  1.032609
   8.93595   8.93595      1.00  2.278604   .997959
   8.93584   8.93584      1.00  2.261364   .957619
   8.93574   8.93574      1.00  2.280114   .928109
   8.93564   8.93564      1.00  2.280204   .899239
   8.93554   8.93554      1.00  2.280504   .867019
   8.93543   8.93543      1.00  2.276654   .834939
   8.93533   8.93533      1.00  2.280354   .805949
   8.93523   8.93523      1.00  2.278104   .784149
   8.93513   8.93513      1.00  2.282424   .755959
   8.93502   8.93502      1.00  2.281184   .727469
   8.93492   8.93492      1.00  2.282394   .703889
   8.93482   8.93482      1.00  2.281574   .683859
   8.93471   8.93471      1.00  2.279624   .660299
   8.93460   8.93460      1.00  2.279604   .637469
   8.93449   8.93449      1.00  2.266014   .614179
   8.93438   8.93438      1.00  2.279704   .598279
   8.93427   8.93427      1.00  2.278734   .582959
   8.93415   8.93415      1.00  2.279434   .565109
   8.93403   8.93403      1.00  2.277354   .550229
   8.93393   8.93393      1.00  2.282974   .533659
   8.93381   8.93381      1.00  2.281374   .517099
   8.93369   8.93369      1.00  2.280224   .500789
   8.93357   8.93357      1.00  2.280044   .489949
   8.93347   8.93347      1.00  2.274574   .479559
   8.93335   8.93335      1.00  2.278884   .463149
   8.93323   8.93323      1.00  2.274094   .452309
   8.93312   8.93312      1.00  2.278944   .443269
   8.93301   8.93301      1.00  2.278334   .436449
   8.93289   8.93289      1.00  2.265604   .423539
   8.93277   8.93277      1.00  2.278214   .416739
   8.93265   8.93265      1.00  2.280714   .411549
   8.93255   8.93255      1.00  2.279404   .406239
   8.93244   8.93244      1.00  2.279174   .399109
   8.93232   8.93232      1.00  2.278564   .394099
   8.93220   8.93220      1.00  2.276784   .389259
   8.93209   8.93209      1.00  2.276094   .386039
   8.93198   8.93198      1.00  2.276374   .383559
   8.93187   8.93187      1.00  2.275034   .383829
   8.93176   8.93176      1.00  2.275614   .381159
   8.93166   8.93166      1.00  2.280574   .379139
   8.93155   8.93155      1.00  2.278394   .376699
   8.93143   8.93143      1.00  2.273554   .373509
   8.93132   8.93132      1.00  2.267614   .370109
   8.93121   8.93121      1.00  2.275284   .368339
   8.93110   8.93110      1.00  2.277574   .368139
   8.93098   8.93098      1.00  2.275204   .367239
   8.93086   8.93086      1.00  2.275304   .369309
   8.93075   8.93075      1.00  2.276004   .367809
   8.93064   8.93064      1.00  2.278404   .367819
   8.93052   8.93052      1.00  2.278074   .364839
   8.93040   8.93040      1.00  2.276274   .366189
   8.93029   8.93029      1.00  2.278864   .366249
   8.93017   8.93017      1.00  2.276244   .365879
   8.93004   8.93004      1.00  2.275834   .365689
   8.92992   8.92992      1.00  2.276134   .365319
   8.92981   8.92981      1.00  2.273334   .365609
   8.92969   8.92969      1.00  2.270344   .367219
   8.92957   8.92957      1.00  2.275564   .364779
   8.92946   8.92946      1.00  2.275654   .365269
   8.92935   8.92935      1.00  2.274384   .366029
   8.92923   8.92923      1.00  2.275924   .366079
   8.92911   8.92911      1.00  2.275124   .368539
   8.92900   8.92900      1.00  2.277304   .368569
   8.92890   8.92890      1.00  2.275714   .368079
   8.92879   8.92879      1.00  2.273094   .367429
   8.92867   8.92867      1.00  2.275304   .369119
   8.92856   8.92856      1.00  2.274394   .371419
   8.92845   8.92845      1.00  2.278704   .371959
   8.92834   8.92834      1.00  2.274804   .369979
   8.92823   8.92823      1.00  2.260324   .368539
   8.92812   8.92812      1.00  2.275834   .367649
   8.92802   8.92802      1.00  2.275054   .367899
   8.92790   8.92790      1.00  2.275274   .368669
   8.92779   8.92779      1.00  2.278654   .371459
   8.92767   8.92767      1.00  2.276664   .368009
   8.92757   8.92757      1.00  2.276654   .368369
   8.92746   8.92746      1.00  2.273884   .365059
   8.92735   8.92735      1.00  2.274234   .365329
   8.92724   8.92724      1.00  2.278114   .367579
   8.92713   8.92713      1.00  2.275434   .367079
   8.92702   8.92702      1.00  2.274404   .367739
   8.92691   8.92691      1.00  2.273884   .367019
   8.92680   8.92680      1.00  2.276974   .367569
   8.92670   8.92670      1.00  2.276414   .363739
   8.92659   8.92659      1.00  2.277974   .364179
   8.92648   8.92648      1.00  2.260864   .361589
   8.92637   8.92637      1.00  2.278494   .364329
   8.92627   8.92627      1.00  2.278194   .364099
   8.92617   8.92617      1.00  2.270574   .362269
   8.92606   8.92606      1.00  2.279514   .364849
   8.92596   8.92596      1.00  2.275164   .365839
   8.92586   8.92586      1.00  2.277544   .364769
   8.92576   8.92576      1.00  2.277854   .364809
   8.92564   8.92564      1.00  2.273314   .364819
   8.92554   8.92554      1.00  2.277824   .365889
   8.92544   8.92544      1.00  2.277804   .365569
   8.92534   8.92534      1.00  2.277244   .363449
   8.92523   8.92523      1.00  2.272674   .364899
   8.92512   8.92512      1.00  2.261564   .363529
   8.92503   8.92503      1.00  2.274314   .364149
   8.92493   8.92493      1.00  2.276844   .369299
   8.92481   8.92481      1.00  2.276424   .366859
   8.92471   8.92471      1.00  2.274604   .368369
   8.92461   8.92461      1.00  2.276654   .369639
   8.92449   8.92449      1.00  2.274104   .371739
   8.92438   8.92438      1.00  2.277944   .373819
   8.92427   8.92427      1.00  2.275924   .373509
   8.92416   8.92416      1.00  2.270814   .372069
   8.92405   8.92405      1.00  2.274844   .374979
   8.92393   8.92393      1.00  2.272724   .375179
   8.92382   8.92382      1.00  2.275744   .379589
   8.92371   8.92371      1.00  2.274624   .383249
   8.92360   8.92360      1.00  2.261474   .380719
   8.92348   8.92348      1.00  2.274004   .381979
   8.92336   8.92336      1.00  2.273934   .382389
   8.92324   8.92324      1.00  2.273604   .384359
   8.92313   8.92313      1.00  2.274524   .386449
   8.92301   8.92301      1.00  2.275534   .387599
   8.92289   8.92289      1.00  2.273954   .388209
   8.92278   8.92278      1.00  2.272224   .387459
   8.92267   8.92267      1.00  2.270554   .388259
   8.92255   8.92255      1.00  2.270634   .391089
   8.92244   8.92244      1.00  2.274844   .395059
   8.92233   8.92233      1.00  2.276444   .398539
   8.92222   8.92222      1.00  2.272184   .400919
   8.92210   8.92210      1.00  2.272534   .403009
   8.92199   8.92199      1.00  2.259814   .402819
   8.92188   8.92188      1.00  2.273984   .406799
   8.92178   8.92178      1.00  2.273734   .406249
   8.92166   8.92166      1.00  2.271474   .406969
   8.92155   8.92155      1.00  2.272804   .409119
   8.92145   8.92145      1.00  2.270504   .410149
   8.92133   8.92133      1.00  2.269224   .413139
   8.92122   8.92122      1.00  2.271964   .418329
   8.92111   8.92111      1.00  2.269184   .416409
   8.92100   8.92100      1.00  2.272454   .417489
   8.92088   8.92088      1.00  2.271674   .418419
   8.92076   8.92076      1.00  2.269144   .421189
   8.92065   8.92065      1.00  2.269324   .423589
   8.92054   8.92054      1.00  2.253684   .421129
   8.92042   8.92042      1.00  2.269234   .425629
   8.92029   8.92029      1.00  2.272524   .427269
   8.92018   8.92018      1.00  2.272144   .429449
   8.92006   8.92006      1.00  2.269744   .432409
   8.91995   8.91995      1.00  2.270644   .435599
   8.91982   8.91982      1.00  2.270284   .434759
   8.91971   8.91971      1.00  2.273254   .435829
   8.91960   8.91960      1.00  2.271654   .437519
   8.91948   8.91948      1.00  2.267224   .436679
   8.91936   8.91936      1.00  2.268424   .434829
   8.91925   8.91925      1.00  2.270984   .435809
   8.91914   8.91914      1.00  2.270564   .438119
   8.91903   8.91903      1.00  2.269584   .436909
   8.91892   8.91892      1.00  2.252384   .436179
   8.91881   8.91881      1.00  2.267494   .440259
   8.91870   8.91870      1.00  2.268934   .441509
   8.91858   8.91858      1.00  2.268554   .440709
   8.91847   8.91847      1.00  2.271984   .442189
   8.91836   8.91836      1.00  2.266344   .438059
   8.91825   8.91825      1.00  2.268634   .438559
   8.91814   8.91814      1.00  2.270064   .439229
   8.91803   8.91803      1.00  2.270454   .438999
   8.91792   8.91792      1.00  2.273824   .440879
   8.91781   8.91781      1.00  2.269804   .440849
   8.91770   8.91770      1.00  2.270044   .438159
   8.91758   8.91758      1.00  2.268514   .439019
   8.91747   8.91747      1.00  2.269104   .438339
   8.91737   8.91737      1.00  2.266994   .438269
   8.91726   8.91726      1.00  2.256744   .436649
   8.91715   8.91715      1.00  2.268534   .435459
   8.91704   8.91704      1.00  2.269824   .435079
   8.91694   8.91694      1.00  2.268384   .432739
   8.91683   8.91683      1.00  2.267704   .430379
   8.91671   8.91671      1.00  2.269354   .429339
   8.91661   8.91661      1.00  2.268924   .429459
   8.91650   8.91650      1.00  2.267384   .429329
   8.91640   8.91640      1.00  2.265884   .427759
   8.91629   8.91629      1.00  2.266004   .428609
   8.91618   8.91618      1.00  2.265474   .425099
   8.91609   8.91609      1.00  2.270064   .424189
   8.91598   8.91598      1.00  2.268354   .425969
   8.91587   8.91587      1.00  2.268104   .426479
   8.91577   8.91577      1.00  2.255354   .422169
   8.91568   8.91568      1.00  2.267174   .422369
   8.91557   8.91557      1.00  2.269684   .420939
   8.91546   8.91546      1.00  2.267264   .419719
   8.91536   8.91536      1.00  2.268904   .417389
   8.91526   8.91526      1.00  2.268514   .418639
   8.91516   8.91516      1.00  2.268204   .416619
   8.91505   8.91505      1.00  2.268494   .415589
   8.91494   8.91494      1.00  2.267114   .414389
   8.91485   8.91485      1.00  2.265674   .410579
   8.91474   8.91474      1.00  2.265824   .409809
   8.91463   8.91463      1.00  2.267154   .410699
   8.91452   8.91452      1.00  2.264934   .410119
   8.91442   8.91442      1.00  2.266494   .406719
   8.91431   8.91431      1.00  2.254414   .402519
   8.91419   8.91419      1.00  2.270054   .403679
   8.91407   8.91407      1.00  2.268654   .403939
   8.91396   8.91396      1.00  2.265934   .402279
   8.91384   8.91384      1.00  2.268694   .400349
   8.91372   8.91372      1.00  2.267124   .400659
   8.91362   8.91362      1.00  2.267834   .398059
   8.91350   8.91350      1.00  2.266554   .396389
   8.91339   8.91339      1.00  2.268164   .395549
   8.91327   8.91327      1.00  2.263394   .394429
   8.91315   8.91315      1.00  2.266044   .394899
   8.91304   8.91304      1.00  2.266794   .392139
   8.91293   8.91293      1.00  2.269334   .392959
   8.91281   8.91281      1.00  2.266054   .391609
   8.91270   8.91270      1.00  2.252464   .389019
   8.91259   8.91259      1.00  2.265384   .389319
   8.91248   8.91248      1.00  2.266024   .389049
   8.91236   8.91236      1.00  2.267504   .387019
   8.91225   8.91225      1.00  2.265694   .384789
   8.91214   8.91214      1.00  2.264604   .383739
   8.91203   8.91203      1.00  2.266554   .384009
   8.91191   8.91191      1.00  2.264934   .382589
   8.91180   8.91180      1.00  2.266424   .382289
   8.91170   8.91170      1.00  2.265654   .378639
   8.91159   8.91159      1.00  2.267484   .376669
   8.91148   8.91148      1.00  2.267804   .376659
   8.91137   8.91137      1.00  2.264444   .374199
   8.91126   8.91126      1.00  2.263094   .374279
   8.91115   8.91115      1.00  2.253694   .371259
   8.91103   8.91103      1.00  2.269614   .371569
   8.91091   8.91091      1.00  2.264874   .370899
   8.91080   8.91080      1.00  2.268094   .368059
   8.91069   8.91069      1.00  2.265174   .368109
   8.91057   8.91057      1.00  2.266254   .366639
   8.91045   8.91045      1.00  2.266104   .364479
   8.91034   8.91034      1.00  2.266264   .359999
   8.91023   8.91023      1.00  2.265704   .359679
   8.91011   8.91011      1.00  2.262924   .359339
   8.90998   8.90998      1.00  2.265614   .358259
   8.90987   8.90987      1.00  2.266624   .356469
   8.90975   8.90975      1.00  2.267214   .355679
   8.90963   8.90963      1.00  2.257844   .353379
   8.90952   8.90952      1.00  2.265094   .355359
   8.90941   8.90941      1.00  2.265854   .355769
   8.90929   8.90929      1.00  2.264304   .352579
   8.90918   8.90918      1.00  2.265944   .351939
   8.90907   8.90907      1.00  2.267094   .352409
   8.90896   8.90896      1.00  2.267154   .352629
   8.90884   8.90884      1.00  2.267834   .353509
   8.90873   8.90873      1.00  2.265324   .352279
   8.90862   8.90862      1.00  2.264594   .349499
   8.90852   8.90852      1.00  2.262724   .350019
   8.90841   8.90841      1.00  2.264814   .350619
   8.90829   8.90829      1.00  2.267894   .349859
   8.90818   8.90818      1.00  2.268444   .349839
   8.90808   8.90808      1.00  2.256534   .349359
   8.90797   8.90797      1.00  2.261944   .348889
   8.90785   8.90785      1.00  2.265274   .349069
   8.90774   8.90774      1.00  2.269404   .351009
   8.90764   8.90764      1.00  2.268994   .350219
   8.90752   8.90752      1.00  2.265364   .350459
   8.90741   8.90741      1.00  2.266484   .351299
   8.90730   8.90730      1.00  2.266224   .350789
   8.90719   8.90719      1.00  2.266114   .348699
   8.90709   8.90709      1.00  2.267034   .349709
   8.90697   8.90697      1.00  2.265864   .350539
   8.90687   8.90687      1.00  2.266374   .351869
   8.90676   8.90676      1.00  2.265394   .351869
   8.90666   8.90666      1.00  2.264084   .352129
   8.90654   8.90654      1.00  2.264414   .353229
   8.90644   8.90644      1.00  2.251584   .351769
   8.90634   8.90634      1.00  2.264624   .356949
   8.90623   8.90623      1.00  2.265944   .357399
   8.90612   8.90612      1.00  2.265864   .357329
   8.90602   8.90602      1.00  2.265204   .357449
   8.90593   8.90593      1.00  2.266794   .358909
   8.90583   8.90583      1.00  2.266894   .358529
   8.90572   8.90572      1.00  2.267724   .361649
   8.90561   8.90561      1.00  2.266834   .362999
   8.90551   8.90551      1.00  2.265254   .362639
   8.90541   8.90541      1.00  2.268034   .366339
   8.90530   8.90530      1.00  2.267874   .366849
   8.90520   8.90520      1.00  2.266454   .369319
   8.90510   8.90510      1.00  2.267144   .370899
   8.90499   8.90499      1.00  2.250074   .369719
   8.90488   8.90488      1.00  2.266624   .373339
   8.90478   8.90478      1.00  2.268224   .376789
   8.90468   8.90468      1.00  2.268164   .374779
   8.90457   8.90457      1.00  2.268384   .374449
   8.90446   8.90446      1.00  2.265704   .377599
   8.90435   8.90435      1.00  2.267294   .375059
   8.90424   8.90424      1.00  2.266374   .376699
   8.90412   8.90412      1.00  2.265814   .375739
   8.90401   8.90401      1.00  2.266804   .380209
   8.90389   8.90389      1.00  2.267314   .382039
   8.90379   8.90379      1.00  2.264284   .380439
   8.90368   8.90368      1.00  2.265274   .383999
   8.90355   8.90355      1.00  2.254114   .381409
   8.90343   8.90343      1.00  2.267124   .384709
   8.90332   8.90332      1.00  2.267264   .385009
   8.90320   8.90320      1.00  2.265614   .384989
   8.90308   8.90308      1.00  2.266324   .387729
   8.90296   8.90296      1.00  2.266914   .386919
   8.90285   8.90285      1.00  2.265854   .389869
   8.90274   8.90274      1.00  2.267634   .392379
   8.90262   8.90262      1.00  2.266454   .389939
   8.90251   8.90251      1.00  2.264304   .393069
   8.90241   8.90241      1.00  2.265644   .391549
   8.90229   8.90229      1.00  2.264704   .390699
   8.90218   8.90218      1.00  2.267124   .392079
   8.90207   8.90207      1.00  2.259334   .392329
   8.90196   8.90196      1.00  2.262224   .392659
   8.90185   8.90185      1.00  2.266534   .395399
   8.90173   8.90173      1.00  2.265044   .399399
   8.90163   8.90163      1.00  2.264764   .400209
   8.90152   8.90152      1.00  2.267754   .396739
   8.90141   8.90141      1.00  2.265004   .397279
   8.90129   8.90129      1.00  2.265674   .396939
   8.90118   8.90118      1.00  2.266914   .402379
   8.90107   8.90107      1.00  2.265324   .399289
   8.90096   8.90096      1.00  2.265844   .399649
   8.90084   8.90084      1.00  2.267284   .399549
   8.90073   8.90073      1.00  2.264164   .400759
   8.90061   8.90061      1.00  2.264324   .402129
   8.90050   8.90050      1.00  2.249614   .400749
   8.90037   8.90037      1.00  2.265684   .403149
   8.90026   8.90026      1.00  2.265314   .402289
   8.90015   8.90015      1.00  2.265594   .405599
   8.90003   8.90003      1.00  2.263784   .403209
   8.89990   8.89990      1.00  2.263714   .403009
   8.89979   8.89979      1.00  2.265744   .404819
   8.89967   8.89967      1.00  2.265544   .405629
   8.89956   8.89956      1.00  2.262634   .401959
   8.89944   8.89944      1.00  2.263444   .405429
   8.89933   8.89933      1.00  2.263034   .405139
   8.89922   8.89922      1.00  2.263064   .411809
   8.89911   8.89911      1.00  2.263224   .408199
   8.89899   8.89899      1.00  2.247194   .404389
   8.89887   8.89887      1.00  2.266104   .406789
   8.89877   8.89877      1.00  2.265414   .407659
   8.89865   8.89865      1.00  2.266744   .408609
   8.89854   8.89854      1.00  2.262454   .406969
   8.89844   8.89844      1.00  2.264404   .406149
   8.89833   8.89833      1.00  2.264424   .406789
   8.89822   8.89822      1.00  2.262134   .407469
   8.89810   8.89810      1.00  2.263734   .408729
   8.89799   8.89799      1.00  2.262524   .408229
   8.89789   8.89789      1.00  2.264494   .411899
   8.89778   8.89778      1.00  2.263424   .410149
   8.89766   8.89766      1.00  2.264694   .410199
   8.89755   8.89755      1.00  2.247924   .408499
   8.89745   8.89745      1.00  2.260144   .411349
   8.89734   8.89734      1.00  2.263984   .412759
   8.89722   8.89722      1.00  2.264944   .414259
   8.89712   8.89712      1.00  2.266314   .414949
   8.89702   8.89702      1.00  2.263364   .411919
   8.89691   8.89691      1.00  2.261644   .411829
   8.89679   8.89679      1.00  2.263954   .412309
   8.89668   8.89668      1.00  2.262884   .409479
   8.89658   8.89658      1.00  2.261234   .411189
   8.89647   8.89647      1.00  2.265684   .410579
   8.89636   8.89636      1.00  2.264284   .411249
   8.89626   8.89626      1.00  2.264044   .410859
   8.89616   8.89616      1.00  2.259674   .409169
   8.89606   8.89606      1.00  2.252504   .410639
   8.89595   8.89595      1.00  2.263094   .411229
   8.89585   8.89585      1.00  2.264644   .411399
   8.89575   8.89575      1.00  2.261144   .411929
   8.89564   8.89564      1.00  2.263584   .411329
   8.89554   8.89554      1.00  2.258244   .410129
   8.89544   8.89544      1.00  2.260594   .409569
   8.89534   8.89534      1.00  2.263164   .411169
   8.89524   8.89524      1.00  2.262814   .411539
   8.89513   8.89513      1.00  2.262944   .410829
   8.89502   8.89502      1.00  2.262554   .410349
   8.89492   8.89492      1.00  2.262024   .413749
   8.89482   8.89482      1.00  2.262264   .411309
   8.89471   8.89471      1.00  2.246584   .409999
   8.89460   8.89460      1.00  2.262394   .411869
   8.89449   8.89449      1.00  2.263324   .411849
   8.89438   8.89438      1.00  2.261294   .410799
   8.89427   8.89427      1.00  2.261874   .412149
   8.89416   8.89416      1.00  2.260464   .411669
   8.89405   8.89405      1.00  2.263104   .410059
   8.89393   8.89393      1.00  2.260304   .409859
   8.89382   8.89382      1.00  2.260854   .410299
   8.89370   8.89370      1.00  2.258154   .412529
   8.89358   8.89358      1.00  2.260074   .418459
   8.89347   8.89347      1.00  2.259564   .417169
   8.89335   8.89335      1.00  2.258694   .414049
   8.89323   8.89323      1.00  2.260324   .414349
   8.89312   8.89312      1.00  2.249484   .415709
   8.89301   8.89301      1.00  2.262604   .417149
   8.89289   8.89289      1.00  2.260404   .414699
   8.89278   8.89278      1.00  2.259844   .412679
   8.89267   8.89267      1.00  2.260764   .410839
   8.89256   8.89256      1.00  2.259984   .411949
   8.89244   8.89244      1.00  2.259464   .414149
   8.89233   8.89233      1.00  2.257734   .410219
   8.89222   8.89222      1.00  2.260704   .411459
   8.89210   8.89210      1.00  2.258664   .411889
   8.89199   8.89199      1.00  2.256484   .411569
   8.89188   8.89188      1.00  2.259844   .412059
   8.89178   8.89178      1.00  2.258084   .410019
   8.89167   8.89167      1.00  2.259704   .411809
   8.89155   8.89155      1.00  2.255644   .409399
   8.89145   8.89145      1.00  2.242984   .407479
   8.89134   8.89134      1.00  2.255494   .410519
   8.89122   8.89122      1.00  2.259474   .410659
   8.89110   8.89110      1.00  2.258104   .410509
   8.89099   8.89099      1.00  2.259514   .410669
   8.89088   8.89088      1.00  2.260124   .412599
   8.89077   8.89077      1.00  2.256414   .411939
   8.89065   8.89065      1.00  2.260324   .412929
   8.89053   8.89053      1.00  2.256534   .410499
   8.89042   8.89042      1.00  2.258274   .409849
   8.89030   8.89030      1.00  2.260324   .411789
   8.89018   8.89018      1.00  2.256424   .410719
   8.89006   8.89006      1.00  2.257514   .412149
   8.88995   8.88995      1.00  2.244054   .408689
   8.88983   8.88983      1.00  2.258264   .412169
   8.88970   8.88970      1.00  2.256404   .408929
   8.88959   8.88959      1.00  2.257694   .409959
   8.88949   8.88949      1.00  2.257724   .407009
   8.88937   8.88937      1.00  2.259384   .408109
   8.88925   8.88925      1.00  2.259834   .407969
   8.88914   8.88914      1.00  2.257274   .406649
   8.88903   8.88903      1.00  2.256774   .407969
   8.88892   8.88892      1.00  2.256524   .404919
   8.88880   8.88880      1.00  2.256514   .407629
   8.88868   8.88868      1.00  2.257184   .406469
   8.88858   8.88858      1.00  2.261314   .407399
   8.88848   8.88848      1.00  2.255924   .408469
   8.88837   8.88837      1.00  2.246314   .407279
   8.88826   8.88826      1.00  2.256094   .409889
   8.88815   8.88815      1.00  2.260504   .409249
   8.88804   8.88804      1.00  2.261514   .408779
   8.88792   8.88792      1.00  2.256134   .406549
   8.88781   8.88781      1.00  2.258124   .408989
   8.88770   8.88770      1.00  2.258134   .407609
   8.88760   8.88760      1.00  2.259354   .406359
   8.88748   8.88748      1.00  2.258234   .406749
   8.88737   8.88737      1.00  2.258224   .404149
   8.88726   8.88726      1.00  2.257604   .405379
   8.88716   8.88716      1.00  2.257964   .404809
   8.88704   8.88704      1.00  2.256884   .403649
   8.88693   8.88693      1.00  2.245514   .402979
   8.88683   8.88683      1.00  2.255964   .405349
   8.88672   8.88672      1.00  2.259394   .404989
   8.88661   8.88661      1.00  2.260404   .404969
   8.88651   8.88651      1.00  2.256164   .403179
   8.88640   8.88640      1.00  2.256444   .404979
   8.88630   8.88630      1.00  2.255774   .403879
   8.88619   8.88619      1.00  2.257544   .405509
   8.88609   8.88609      1.00  2.259784   .405609
   8.88599   8.88599      1.00  2.257874   .404569
   8.88589   8.88589      1.00  2.257754   .405129
   8.88578   8.88578      1.00  2.256414   .407009
   8.88568   8.88568      1.00  2.256294   .404779
   8.88558   8.88558      1.00  2.257764   .406759
   8.88548   8.88548      1.00  2.241584   .405239
   8.88537   8.88537      1.00  2.254214   .407749
   8.88526   8.88526      1.00  2.256604   .405209
   8.88517   8.88517      1.00  2.257444   .405579
   8.88506   8.88506      1.00  2.254994   .405039
   8.88495   8.88495      1.00  2.254764   .405339
   8.88485   8.88485      1.00  2.256964   .402799
   8.88475   8.88475      1.00  2.258374   .405859
   8.88464   8.88464      1.00  2.258794   .405179
   8.88452   8.88452      1.00  2.253674   .402159
   8.88442   8.88442      1.00  2.258434   .401769
   8.88431   8.88431      1.00  2.257194   .398829
   8.88420   8.88420      1.00  2.256064   .399589
   8.88408   8.88408      1.00  2.253234   .398869
   8.88397   8.88397      1.00  2.240144   .395559
   8.88387   8.88387      1.00  2.254924   .398749
   8.88375   8.88375      1.00  2.255974   .398029
   8.88363   8.88363      1.00  2.256054   .398579
   8.88351   8.88351      1.00  2.255094   .397589
   8.88340   8.88340      1.00  2.255604   .397809
   8.88329   8.88329      1.00  2.256164   .398979
   8.88316   8.88316      1.00  2.257254   .399649
   8.88305   8.88305      1.00  2.255104   .398939
   8.88294   8.88294      1.00  2.254334   .397839
   8.88282   8.88282      1.00  2.252714   .398029
   8.88271   8.88271      1.00  2.255874   .398789
   8.88260   8.88260      1.00  2.257594   .399579
   8.88250   8.88250      1.00  2.249964   .398739
   8.88238   8.88238      1.00  2.251254   .398779
   8.88226   8.88226      1.00  2.254804   .399419
   8.88215   8.88215      1.00  2.255484   .399509
   8.88205   8.88205      1.00  2.254674   .400209
   8.88194   8.88194      1.00  2.256474   .399949
   8.88183   8.88183      1.00  2.255044   .400279
   8.88173   8.88173      1.00  2.256304   .399379
   8.88162   8.88162      1.00  2.256164   .397979
   8.88151   8.88151      1.00  2.251404   .396629
   8.88140   8.88140      1.00  2.253954   .401429
   8.88128   8.88128      1.00  2.254574   .399429
   8.88117   8.88117      1.00  2.255684   .400149
   8.88106   8.88106      1.00  2.255254   .399519
   8.88094   8.88094      1.00  2.236194   .394299
   8.88083   8.88083      1.00  2.248204   .396179
   8.88072   8.88072      1.00  2.253884   .395399
   8.88061   8.88061      1.00  2.255214   .398029
   8.88049   8.88049      1.00  2.255924   .400389
   8.88037   8.88037      1.00  2.256344   .401009
   8.88026   8.88026      1.00  2.254894   .400679
   8.88014   8.88014      1.00  2.255624   .399869
   8.88001   8.88001      1.00  2.254054   .397359
   8.87990   8.87990      1.00  2.255404   .396529
   8.87979   8.87979      1.00  2.252684   .395929
   8.87967   8.87967      1.00  2.255734   .395169
   8.87955   8.87955      1.00  2.251884   .395109
   8.87944   8.87944      1.00  2.254914   .398419
   8.87933   8.87933      1.00  2.251804   .395499
   8.87921   8.87921      1.00  2.237994   .396849
   8.87910   8.87910      1.00  2.254594   .395969
   8.87898   8.87898      1.00  2.252654   .395209
   8.87888   8.87888      1.00  2.254994   .393499
   8.87877   8.87877      1.00  2.250454   .395339
   8.87864   8.87864      1.00  2.253074   .396089
   8.87854   8.87854      1.00  2.252974   .396129
   8.87844   8.87844      1.00  2.251184   .394669
   8.87832   8.87832      1.00  2.249744   .394229
   8.87821   8.87821      1.00  2.249864   .396829
   8.87810   8.87810      1.00  2.255034   .397349
   8.87799   8.87799      1.00  2.252624   .394229
   8.87788   8.87788      1.00  2.252524   .394429
   8.87777   8.87777      1.00  2.238394   .395949
   8.87766   8.87766      1.00  2.250804   .396819
   8.87755   8.87755      1.00  2.254304   .395359
   8.87744   8.87744      1.00  2.249784   .395189
   8.87733   8.87733      1.00  2.252354   .397099
   8.87722   8.87722      1.00  2.252124   .399669
   8.87711   8.87711      1.00  2.251034   .398709
   8.87700   8.87700      1.00  2.251934   .398489
   8.87689   8.87689      1.00  2.249594   .397789
   8.87678   8.87678      1.00  2.251084   .399709
   8.87667   8.87667      1.00  2.249474   .400609
   8.87657   8.87657      1.00  2.250144   .398669
   8.87646   8.87646      1.00  2.250264   .401149
   8.87635   8.87635      1.00  2.247154   .401079
   8.87626   8.87626      1.00  2.246714   .401459
   8.87615   8.87615      1.00  2.249854   .402609
   8.87604   8.87604      1.00  2.252084   .402519
   8.87594   8.87594      1.00  2.249884   .403689
   8.87584   8.87584      1.00  2.252424   .403639
   8.87574   8.87574      1.00  2.250584   .403709
   8.87563   8.87563      1.00  2.249484   .403059
   8.87553   8.87553      1.00  2.254354   .406689
   8.87543   8.87543      1.00  2.248854   .402789
   8.87532   8.87532      1.00  2.251264   .404179
   8.87522   8.87522      1.00  2.248964   .401909
   8.87512   8.87512      1.00  2.249644   .402919
   8.87502   8.87502      1.00  2.249934   .404349
   8.87491   8.87491      1.00  2.234594   .401789
   8.87480   8.87480      1.00  2.246824   .403819
   8.87469   8.87469      1.00  2.249614   .405589
   8.87459   8.87459      1.00  2.248944   .404429
   8.87448   8.87448      1.00  2.248244   .406679
   8.87437   8.87437      1.00  2.251974   .405839
   8.87425   8.87425      1.00  2.250254   .407869
   8.87414   8.87414      1.00  2.247894   .409169
   8.87403   8.87403      1.00  2.248864   .407499
   8.87392   8.87392      1.00  2.247034   .407349
   8.87380   8.87380      1.00  2.249124   .407889
   8.87369   8.87369      1.00  2.248814   .406149
   8.87358   8.87358      1.00  2.249324   .406849
   8.87345   8.87345      1.00  2.250154   .406489
   8.87333   8.87333      1.00  2.232764   .404799
   8.87323   8.87323      1.00  2.248784   .409349
   8.87311   8.87311      1.00  2.247004   .409879
   8.87299   8.87299      1.00  2.248714   .410059
   8.87287   8.87287      1.00  2.247664   .411109
   8.87276   8.87276      1.00  2.246474   .408769
   8.87265   8.87265      1.00  2.245454   .408539
   8.87253   8.87253      1.00  2.247274   .409489
   8.87242   8.87242      1.00  2.247534   .409979
   8.87231   8.87231      1.00  2.244694   .409659
   8.87220   8.87220      1.00  2.248644   .410019
   8.87208   8.87208      1.00  2.247894   .410609
   8.87197   8.87197      1.00  2.247074   .410869
   8.87186   8.87186      1.00  2.249434   .412409
   8.87175   8.87175      1.00  2.230594   .408229
   8.87164   8.87164      1.00  2.247784   .412039
   8.87153   8.87153      1.00  2.244864   .411869
   8.87143   8.87143      1.00  2.245164   .413769
   8.87131   8.87131      1.00  2.245974   .419029
   8.87120   8.87120      1.00  2.246934   .418649
   8.87108   8.87108      1.00  2.247824   .418429
   8.87098   8.87098      1.00  2.245634   .416089
   8.87086   8.87086      1.00  2.246814   .415219
   8.87074   8.87074      1.00  2.245694   .415239
   8.87063   8.87063      1.00  2.246034   .415289
   8.87052   8.87052      1.00  2.245284   .417729
   8.87040   8.87040      1.00  2.246594   .417609
   8.87027   8.87027      1.00  2.245644   .416619
   8.87015   8.87015      1.00  2.243854   .418409
   8.87004   8.87004      1.00  2.231134   .413299
   8.86992   8.86992      1.00  2.244284   .418899
   8.86980   8.86980      1.00  2.248284   .420349
   8.86968   8.86968      1.00  2.248004   .418409
   8.86957   8.86957      1.00  2.247584   .419859
   8.86946   8.86946      1.00  2.247074   .419019
   8.86934   8.86934      1.00  2.245844   .420109
   8.86922   8.86922      1.00  2.245874   .420219
   8.86912   8.86912      1.00  2.249074   .418509
   8.86901   8.86901      1.00  2.243364   .419199
   8.86889   8.86889      1.00  2.244404   .420749
   8.86878   8.86878      1.00  2.243834   .422529
   8.86867   8.86867      1.00  2.246254   .421609
   8.86857   8.86857      1.00  2.244664   .422619
   8.86845   8.86845      1.00  2.241384   .421909
   8.86834   8.86834      1.00  2.245994   .424099
   8.86823   8.86823      1.00  2.247214   .422909
   8.86812   8.86812      1.00  2.245354   .421689
   8.86801   8.86801      1.00  2.244374   .422359
   8.86790   8.86790      1.00  2.247514   .424149
   8.86779   8.86779      1.00  2.247224   .424039
   8.86767   8.86767      1.00  2.248884   .427179
   8.86756   8.86756      1.00  2.246644   .425869
   8.86746   8.86746      1.00  2.244354   .427879
   8.86735   8.86735      1.00  2.246354   .427509
   8.86723   8.86723      1.00  2.247454   .427179
   8.86712   8.86712      1.00  2.248024   .427099
   8.86701   8.86701      1.00  2.247414   .427619
   8.86691   8.86691      1.00  2.232544   .424139
   8.86681   8.86681      1.00  2.243324   .426519
   8.86669   8.86669      1.00  2.243484   .430099
   8.86658   8.86658      1.00  2.245324   .430249
   8.86648   8.86648      1.00  2.245084   .429619
   8.86637   8.86637      1.00  2.246424   .429949
   8.86627   8.86627      1.00  2.242764   .427139
   8.86617   8.86617      1.00  2.244834   .428559
   8.86607   8.86607      1.00  2.247554   .431579
   8.86596   8.86596      1.00  2.242114   .431079
   8.86585   8.86585      1.00  2.246464   .432069
   8.86575   8.86575      1.00  2.245034   .433979
   8.86565   8.86565      1.00  2.244554   .432129
   8.86554   8.86554      1.00  2.229534   .429479
   8.86544   8.86544      1.00  2.245714   .432369
   8.86534   8.86534      1.00  2.245884   .432519
   8.86524   8.86524      1.00  2.247664   .432309
   8.86514   8.86514      1.00  2.247284   .432229
   8.86503   8.86503      1.00  2.245454   .433359
   8.86493   8.86493      1.00  2.247334   .431659
   8.86482   8.86482      1.00  2.242264   .432439
   8.86472   8.86472      1.00  2.245124   .432979
   8.86460   8.86460      1.00  2.243054   .433239
   8.86449   8.86449      1.00  2.243304   .432799
   8.86438   8.86438      1.00  2.242224   .432219
   8.86427   8.86427      1.00  2.244324   .432819
   8.86415   8.86415      1.00  2.240864   .432519
   8.86404   8.86404      1.00  2.235204   .433709
   8.86394   8.86394      1.00  2.243064   .435719
   8.86383   8.86383      1.00  2.244904   .436719
   8.86370   8.86370      1.00  2.245554   .437039
   8.86358   8.86358      1.00  2.244924   .436139
   8.86347   8.86347      1.00  2.243834   .434939
   8.86336   8.86336      1.00  2.243384   .434379
   8.86323   8.86323      1.00  2.243354   .435749
   8.86311   8.86311      1.00  2.241254   .435659
   8.86301   8.86301      1.00  2.244234   .436029
   8.86289   8.86289      1.00  2.243004   .436089
   8.86277   8.86277      1.00  2.242864   .436179
   8.86266   8.86266      1.00  2.243944   .437249
   8.86255   8.86255      1.00  2.239934   .435499
   8.86243   8.86243      1.00  2.227574   .435509
   8.86232   8.86232      1.00  2.240464   .435449
   8.86221   8.86221      1.00  2.242594   .437649
   8.86210   8.86210      1.00  2.241424   .437239
   8.86199   8.86199      1.00  2.240044   .436649
   8.86188   8.86188      1.00  2.239294   .437139
   8.86177   8.86177      1.00  2.240574   .435839
   8.86167   8.86167      1.00  2.244804   .436559
   8.86156   8.86156      1.00  2.241384   .436149
   8.86144   8.86144      1.00  2.241594   .437489
   8.86132   8.86132      1.00  2.242714   .437429
   8.86122   8.86122      1.00  2.241044   .437619
   8.86110   8.86110      1.00  2.242464   .439419
   8.86099   8.86099      1.00  2.239584   .438809
   8.86087   8.86087      1.00  2.225764   .435799
   8.86076   8.86076      1.00  2.238714   .436769
   8.86064   8.86064      1.00  2.241004   .439499
   8.86052   8.86052      1.00  2.241544   .437709
   8.86041   8.86041      1.00  2.241274   .442149
   8.86029   8.86029      1.00  2.241904   .439859
   8.86018   8.86018      1.00  2.239594   .438499
   8.86005   8.86005      1.00  2.239754   .439179
   8.85993   8.85993      1.00  2.239024   .439249
   8.85982   8.85982      1.00  2.238454   .437299
   8.85971   8.85971      1.00  2.238604   .439559
   8.85959   8.85959      1.00  2.239884   .439589
   8.85947   8.85947      1.00  2.240884   .439849
   8.85937   8.85937      1.00  2.239364   .439689
   8.85925   8.85925      1.00  2.229014   .437959
   8.85913   8.85913      1.00  2.240994   .441559
   8.85902   8.85902      1.00  2.242614   .442549
   8.85891   8.85891      1.00  2.240454   .441479
   8.85879   8.85879      1.00  2.243044   .444489
   8.85868   8.85868      1.00  2.236534   .445059
   8.85858   8.85858      1.00  2.239644   .442469
   8.85848   8.85848      1.00  2.238074   .440089
   8.85836   8.85836      1.00  2.237214   .442389
   8.85825   8.85825      1.00  2.237354   .442069
   8.85814   8.85814      1.00  2.237824   .441459
   8.85803   8.85803      1.00  2.238614   .438729
   8.85792   8.85792      1.00  2.236864   .439169
   8.85780   8.85780      1.00  2.223784   .438129
   8.85769   8.85769      1.00  2.235194   .437969
   8.85758   8.85758      1.00  2.239914   .438149
   8.85747   8.85747      1.00  2.237164   .439509
   8.85737   8.85737      1.00  2.238714   .439879
   8.85726   8.85726      1.00  2.235724   .436369
   8.85715   8.85715      1.00  2.235414   .437499
   8.85704   8.85704      1.00  2.236824   .437799
   8.85692   8.85692      1.00  2.237054   .437369
   8.85682   8.85682      1.00  2.238374   .438799
   8.85672   8.85672      1.00  2.237934   .438909
   8.85660   8.85660      1.00  2.239374   .439549
   8.85649   8.85649      1.00  2.234204   .437249
   8.85639   8.85639      1.00  2.221234   .435839
   8.85629   8.85629      1.00  2.231874   .437019
   8.85619   8.85619      1.00  2.232544   .439869
   8.85608   8.85608      1.00  2.233724   .438919
   8.85598   8.85598      1.00  2.231824   .439679
   8.85588   8.85588      1.00  2.235304   .440059
   8.85577   8.85577      1.00  2.235614   .440199
   8.85567   8.85567      1.00  2.232724   .439109
   8.85557   8.85557      1.00  2.236634   .438849
   8.85547   8.85547      1.00  2.231444   .439179
   8.85536   8.85536      1.00  2.233704   .441159
   8.85526   8.85526      1.00  2.233464   .440819
   8.85516   8.85516      1.00  2.235264   .439209
   8.85506   8.85506      1.00  2.230804   .439479
   8.85496   8.85496      1.00  2.218374   .436419
   8.85485   8.85485      1.00  2.233514   .441759
   8.85474   8.85474      1.00  2.229564   .439309
   8.85463   8.85463      1.00  2.233994   .437819
   8.85452   8.85452      1.00  2.232984   .436699
   8.85441   8.85441      1.00  2.233974   .439159
   8.85430   8.85430      1.00  2.230824   .436639
   8.85419   8.85419      1.00  2.230804   .435299
   8.85407   8.85407      1.00  2.229514   .434299
   8.85396   8.85396      1.00  2.227574   .435639
   8.85385   8.85385      1.00  2.227924   .440429
   8.85373   8.85373      1.00  2.228854   .438779
   8.85362   8.85362      1.00  2.227774   .439509
   8.85350   8.85350      1.00  2.213504   .435669
   8.85338   8.85338      1.00  2.230244   .439399
   8.85326   8.85326      1.00  2.231114   .442959
   8.85315   8.85315      1.00  2.229614   .445209
   8.85304   8.85304      1.00  2.230064   .441159
   8.85292   8.85292      1.00  2.226734   .437819
   8.85281   8.85281      1.00  2.229544   .438739
   8.85270   8.85270      1.00  2.228214   .438989
   8.85258   8.85258      1.00  2.227404   .439119
   8.85246   8.85246      1.00  2.225804   .437509
   8.85235   8.85235      1.00  2.229404   .436979
   8.85224   8.85224      1.00  2.227424   .437939
   8.85213   8.85213      1.00  2.227854   .439319
   8.85202   8.85202      1.00  2.225644   .433959
   8.85192   8.85192      1.00  2.211874   .430829
   8.85180   8.85180      1.00  2.226694   .436429
   8.85169   8.85169      1.00  2.225364   .436129
   8.85158   8.85158      1.00  2.224284   .433609
   8.85147   8.85147      1.00  2.222334   .434519
   8.85136   8.85136      1.00  2.223404   .436809
   8.85124   8.85124      1.00  2.224424   .434349
   8.85113   8.85113      1.00  2.227934   .435329
   8.85102   8.85102      1.00  2.226914   .435449
   8.85091   8.85091      1.00  2.226724   .434439
   8.85079   8.85079      1.00  2.225814   .434389
   8.85068   8.85068      1.00  2.224864   .435849
   8.85057   8.85057      1.00  2.226224   .434969
   8.85045   8.85045      1.00  2.223434   .432929
   8.85032   8.85032      1.00  2.210094   .429369
   8.85020   8.85020      1.00  2.225784   .431999
   8.85009   8.85009      1.00  2.225624   .433419
   8.84997   8.84997      1.00  2.222604   .437219
   8.84985   8.84985      1.00  2.224594   .437829
   8.84974   8.84974      1.00  2.227124   .436619
   8.84962   8.84962      1.00  2.226944   .414539
   8.84950   8.84950      1.00  2.225404   .435049
   8.84939   8.84939      1.00  2.221864   .431039
   8.84927   8.84927      1.00  2.222014   .433169
   8.84916   8.84916      1.00  2.219914   .433189
   8.84905   8.84905      1.00  2.223304   .433459
   8.84893   8.84893      1.00  2.222994   .431129
   8.84882   8.84882      1.00  2.222304   .432619
   8.84872   8.84872      1.00  2.218614   .431649
   8.84861   8.84861      1.00  2.225154   .432689
   8.84849   8.84849      1.00  2.225604   .433819
   8.84838   8.84838      1.00  2.224764   .432269
   8.84827   8.84827      1.00  2.223084   .432049
   8.84816   8.84816      1.00  2.224094   .432149
   8.84805   8.84805      1.00  2.222754   .430709
   8.84794   8.84794      1.00  2.224744   .430589
   8.84783   8.84783      1.00  2.222754   .432609
   8.84771   8.84771      1.00  2.222374   .430129
   8.84760   8.84760      1.00  2.223974   .429739
   8.84749   8.84749      1.00  2.224574   .429609
   8.84739   8.84739      1.00  2.224104   .431549
   8.84728   8.84728      1.00  2.210114   .429259
   8.84716   8.84716      1.00  2.220954   .427669
   8.84706   8.84706      1.00  2.223474   .429079
   8.84695   8.84695      1.00  2.225074   .432479
   8.84684   8.84684      1.00  2.224554   .433209
   8.84673   8.84673      1.00  2.223114   .433059
   8.84662   8.84662      1.00  2.220514   .432179
   8.84652   8.84652      1.00  2.222894   .433489
   8.84641   8.84641      1.00  2.223904   .435149
   8.84630   8.84630      1.00  2.226044   .434769
   8.84620   8.84620      1.00  2.222514   .433879
   8.84610   8.84610      1.00  2.226214   .434319
   8.84600   8.84600      1.00  2.224014   .433179
   8.84589   8.84589      1.00  2.220834   .433389
   8.84579   8.84579      1.00  2.211984   .432429
   8.84569   8.84569      1.00  2.218264   .435549
   8.84558   8.84558      1.00  2.222554   .437929
   8.84547   8.84547      1.00  2.223294   .436869
   8.84538   8.84538      1.00  2.223804   .434049
   8.84528   8.84528      1.00  2.220384   .432409
   8.84517   8.84517      1.00  2.225784   .433399
   8.84506   8.84506      1.00  2.223534   .432999
   8.84496   8.84496      1.00  2.223994   .435969
   8.84486   8.84486      1.00  2.226474   .436299
   8.84475   8.84475      1.00  2.221454   .433319
   8.84464   8.84464      1.00  2.221144   .432119
   8.84453   8.84453      1.00  2.220374   .434969
   8.84442   8.84442      1.00  2.222964   .434969
   8.84431   8.84431      1.00  2.224124   .435969
   8.84420   8.84420      1.00  2.219744   .437329
   8.84408   8.84408      1.00  2.212574   .434629
   8.84398   8.84398      1.00  2.222874   .436349
   8.84386   8.84386      1.00  2.225514   .437089
   8.84374   8.84374      1.00  2.222704   .435469
   8.84362   8.84362      1.00  2.222734   .437479
   8.84351   8.84351      1.00  2.219004   .435849
   8.84339   8.84339      1.00  2.219084   .438129
   8.84327   8.84327      1.00  2.220734   .438679
   8.84315   8.84315      1.00  2.218684   .437039
   8.84304   8.84304      1.00  2.226094   .436769
   8.84293   8.84293      1.00  2.222544   .435959
   8.84281   8.84281      1.00  2.224754   .437149
   8.84270   8.84270      1.00  2.222384   .436709
   8.84259   8.84259      1.00  2.210654   .435689
   8.84247   8.84247      1.00  2.223894   .441169
   8.84235   8.84235      1.00  2.224304   .440719
   8.84224   8.84224      1.00  2.222414   .440039
   8.84214   8.84214      1.00  2.221634   .439439
   8.84203   8.84203      1.00  2.220484   .440759
   8.84192   8.84192      1.00  2.222274   .439039
   8.84181   8.84181      1.00  2.223224   .440839
   8.84170   8.84170      1.00  2.223184   .441889
   8.84159   8.84159      1.00  2.222554   .440779
   8.84147   8.84147      1.00  2.223234   .441069
   8.84136   8.84136      1.00  2.220724   .442939
   8.84125   8.84125      1.00  2.221454   .442579
   8.84114   8.84114      1.00  2.217984   .441689
   8.84102   8.84102      1.00  2.208254   .442029
   8.84091   8.84091      1.00  2.220094   .445149
   8.84079   8.84079      1.00  2.221154   .446639
   8.84068   8.84068      1.00  2.221364   .448589
   8.84056   8.84056      1.00  2.224274   .449609
   8.84045   8.84045      1.00  2.224264   .450019
   8.84033   8.84033      1.00  2.224664   .449579
   8.84021   8.84021      1.00  2.223864   .450019
   8.84009   8.84009      1.00  2.220854   .448169
   8.83997   8.83997      1.00  2.219874   .448019
   8.83986   8.83986      1.00  2.220134   .447329
   8.83974   8.83974      1.00  2.222654   .451099
   8.83962   8.83962      1.00  2.219814   .451009
   8.83951   8.83951      1.00  2.207634   .443609
   8.83939   8.83939      1.00  2.220834   .444889
   8.83928   8.83928      1.00  2.220534   .444199
   8.83917   8.83917      1.00  2.222654   .447619
   8.83905   8.83905      1.00  2.220204   .448199
   8.83894   8.83894      1.00  2.221984   .450189
   8.83882   8.83882      1.00  2.218924   .449519
   8.83871   8.83871      1.00  2.221554   .450109
   8.83860   8.83860      1.00  2.220554   .450629
   8.83849   8.83849      1.00  2.221454   .451429
   8.83838   8.83838      1.00  2.219634   .447249
   8.83827   8.83827      1.00  2.221604   .448299
   8.83816   8.83816      1.00  2.224264   .450859
   8.83806   8.83806      1.00  2.222764   .450029
   8.83794   8.83794      1.00  2.221734   .449839
   8.83783   8.83783      1.00  2.213404   .446759
   8.83772   8.83772      1.00  2.224144   .450979
   8.83761   8.83761      1.00  2.219684   .447829
   8.83750   8.83750      1.00  2.217754   .446659
   8.83739   8.83739      1.00  2.225554   .449679
   8.83728   8.83728      1.00  2.220634   .450699
   8.83718   8.83718      1.00  2.220954   .449979
   8.83707   8.83707      1.00  2.221904   .449269
   8.83695   8.83695      1.00  2.222514   .453239
   8.83684   8.83684      1.00  2.223154   .455329
   8.83674   8.83674      1.00  2.221844   .457789
   8.83663   8.83663      1.00  2.223444   .459519
   8.83652   8.83652      1.00  2.219664   .460099
   8.83642   8.83642      1.00  2.217674   .463379
   8.83631   8.83631      1.00  2.211274   .463309
   8.83621   8.83621      1.00  2.220524   .463869
   8.83610   8.83610      1.00  2.224324   .460329
   8.83600   8.83600      1.00  2.225214   .460219
   8.83590   8.83590      1.00  2.220814   .461589
   8.83579   8.83579      1.00  2.222574   .457339
   8.83569   8.83569      1.00  2.224234   .456089
   8.83558   8.83558      1.00  2.221284   .455449
   8.83549   8.83549      1.00  2.218984   .452849
   8.83539   8.83539      1.00  2.219674   .454419
   8.83528   8.83528      1.00  2.216724   .456929
   8.83518   8.83518      1.00  2.218164   .456069
   8.83508   8.83508      1.00  2.218464   .457209
   8.83497   8.83497      1.00  2.220274   .459669
   8.83486   8.83486      1.00  2.218324   .458699
   8.83476   8.83476      1.00  2.205204   .453799
   8.83465   8.83465      1.00  2.220734   .455649
   8.83454   8.83454      1.00  2.220924   .457259
   8.83442   8.83442      1.00  2.222754   .462849
   8.83431   8.83431      1.00  2.217864   .462379
   8.83421   8.83421      1.00  2.220434   .460019
   8.83409   8.83409      1.00  2.219054   .458229
   8.83398   8.83398      1.00  2.214804   .460929
   8.83386   8.83386      1.00  2.217624   .460999
   8.83375   8.83375      1.00  2.217264   .459299
   8.83364   8.83364      1.00  2.220274   .460339
   8.83351   8.83351      1.00  2.217044   .461379
   8.83340   8.83340      1.00  2.221244   .463089
   8.83329   8.83329      1.00  2.215564   .463429
   8.83317   8.83317      1.00  2.210264   .465319
   8.83305   8.83305      1.00  2.218524   .462099
   8.83294   8.83294      1.00  2.213674   .458789
   8.83283   8.83283      1.00  2.217244   .461699
   8.83272   8.83272      1.00  2.215644   .458999
   8.83260   8.83260      1.00  2.213504   .458209
   8.83249   8.83249      1.00  2.215204   .461009
   8.83238   8.83238      1.00  2.216314   .458459
   8.83226   8.83226      1.00  2.219614   .462569
   8.83214   8.83214      1.00  2.215994   .461689
   8.83203   8.83203      1.00  2.216914   .463249
   8.83193   8.83193      1.00  2.214374   .461579
   8.83182   8.83182      1.00  2.214764   .461739
   8.83171   8.83171      1.00  2.212204   .462999
   8.83160   8.83160      1.00  2.200934   .461299
   8.83150   8.83150      1.00  2.215784   .463899
   8.83138   8.83138      1.00  2.212514   .464389
   8.83126   8.83126      1.00  2.215954   .465979
   8.83115   8.83115      1.00  2.218164   .466819
   8.83104   8.83104      1.00  2.215394   .466789
   8.83093   8.83093      1.00  2.216794   .466649
   8.83081   8.83081      1.00  2.213954   .466999
   8.83070   8.83070      1.00  2.213154   .465279
   8.83059   8.83059      1.00  2.209264   .462729
   8.83047   8.83047      1.00  2.210874   .464509
   8.83034   8.83034      1.00  2.214734   .464949
   8.83023   8.83023      1.00  2.215794   .464839
   8.83012   8.83012      1.00  2.204964   .462389
   8.82999   8.82999      1.00  2.210614   .463439
   8.82987   8.82987      1.00  2.215964   .465779
   8.82976   8.82976      1.00  2.216234   .464389
   8.82965   8.82965      1.00  2.215274   .466269
   8.82953   8.82953      1.00  2.210724   .464899
   8.82941   8.82941      1.00  2.213134   .467289
   8.82929   8.82929      1.00  2.210444   .466589
   8.82919   8.82919      1.00  2.208304   .465719
   8.82908   8.82908      1.00  2.210014   .467519
   8.82895   8.82895      1.00  2.210544   .465269
   8.82885   8.82885      1.00  2.213454   .466769
   8.82875   8.82875      1.00  2.212014   .465949
   8.82863   8.82863      1.00  2.214014   .465659
   8.82852   8.82852      1.00  2.204824   .464849
   8.82841   8.82841      1.00  2.209384   .468749
   8.82830   8.82830      1.00  2.209414   .468369
   8.82819   8.82819      1.00  2.205634   .467849
   8.82807   8.82807      1.00  2.212814   .466359
   8.82796   8.82796      1.00  2.207574   .467119
   8.82786   8.82786      1.00  2.212274   .467099
   8.82775   8.82775      1.00  2.214624   .468399
   8.82763   8.82763      1.00  2.211984   .467719
   8.82752   8.82752      1.00  2.212464   .468259
   8.82742   8.82742      1.00  2.210784   .468139
   8.82731   8.82731      1.00  2.212004   .468449
   8.82720   8.82720      1.00  2.208584   .470109
   8.82709   8.82709      1.00  2.210484   .467609
   8.82698   8.82698      1.00  2.196684   .464369
   8.82687   8.82687      1.00  2.203704   .466739
   8.82676   8.82676      1.00  2.209054   .466159
   8.82665   8.82665      1.00  2.208564   .468139
   8.82655   8.82655      1.00  2.210684   .470429
   8.82645   8.82645      1.00  2.211334   .470779
   8.82634   8.82634      1.00  2.208884   .468799
   8.82623   8.82623      1.00  2.207024   .468869
   8.82613   8.82613      1.00  2.205674   .469319
   8.82603   8.82603      1.00  2.206744   .468129
   8.82592   8.82592      1.00  2.204194   .467139
   8.82582   8.82582      1.00  2.206434   .469179
   8.82572   8.82572      1.00  2.205084   .468439
   8.82562   8.82562      1.00  2.205954   .468679
   8.82551   8.82551      1.00  2.207874   .466639
   8.82541   8.82541      1.00  2.194074   .464189
   8.82531   8.82531      1.00  2.205264   .467009
   8.82521   8.82521      1.00  2.208034   .468649
   8.82510   8.82510      1.00  2.208264   .466669
   8.82499   8.82499      1.00  2.205124   .466139
   8.82489   8.82489      1.00  2.203044   .463129
   8.82479   8.82479      1.00  2.205134   .464089
   8.82468   8.82468      1.00  2.204464   .464539
   8.82456   8.82456      1.00  2.199174   .464229
   8.82446   8.82446      1.00  2.203304   .465969
   8.82436   8.82436      1.00  2.205454   .468809
   8.82424   8.82424      1.00  2.206784   .471129
   8.82412   8.82412      1.00  2.207114   .469459
   8.82401   8.82401      1.00  2.194414   .467079
   8.82390   8.82390      1.00  2.202504   .467859
   8.82378   8.82378      1.00  2.201224   .468359
   8.82366   8.82366      1.00  2.200194   .468549
   8.82355   8.82355      1.00  2.201274   .464859
   8.82343   8.82343      1.00  2.203544   .467019
   8.82331   8.82331      1.00  2.205514   .467389
   8.82320   8.82320      1.00  2.205064   .467099
   8.82309   8.82309      1.00  2.199664   .468659
   8.82297   8.82297      1.00  2.206184   .469819
   8.82285   8.82285      1.00  2.202144   .466929
   8.82274   8.82274      1.00  2.201444   .467529
   8.82262   8.82262      1.00  2.202774   .467799
   8.82251   8.82251      1.00  2.202564   .468929
   8.82239   8.82239      1.00  2.186134   .462519
   8.82228   8.82228      1.00  2.200164   .465649
   8.82218   8.82218      1.00  2.198004   .467029
   8.82207   8.82207      1.00  2.201954   .465359
   8.82196   8.82196      1.00  2.205704   .467419
   8.82184   8.82184      1.00  2.202484   .465769
   8.82174   8.82174      1.00  2.203874   .465579
   8.82162   8.82162      1.00  2.204924   .465779
   8.82151   8.82151      1.00  2.201504   .464939
   8.82140   8.82140      1.00  2.201994   .464179
   8.82129   8.82129      1.00  2.198384   .463849
   8.82118   8.82118      1.00  2.196664   .464339
   8.82106   8.82106      1.00  2.195674   .463849
   8.82095   8.82095      1.00  2.184554   .462389
   8.82083   8.82083      1.00  2.197844   .464859
   8.82072   8.82072      1.00  2.200074   .466559
   8.82060   8.82060      1.00  2.201584   .465729
   8.82048   8.82048      1.00  2.200834   .466189
   8.82037   8.82037      1.00  2.197734   .465919
   8.82025   8.82025      1.00  2.198194   .465909
   8.82012   8.82012      1.00  2.195364   .466809
   8.82001   8.82001      1.00  2.198894   .465959
   8.81989   8.81989      1.00  2.190214   .462989
   8.81978   8.81978      1.00  2.197904   .466099
   8.81966   8.81966      1.00  2.197494   .465809
   8.81954   8.81954      1.00  2.199354   .464619
   8.81944   8.81944      1.00  2.198034   .462399
   8.81932   8.81932      1.00  2.185794   .463629
   8.81919   8.81919      1.00  2.198844   .464389
   8.81908   8.81908      1.00  2.194544   .463449
   8.81898   8.81898      1.00  2.195434   .464379
   8.81886   8.81886      1.00  2.190474   .463049
   8.81874   8.81874      1.00  2.190204   .464589
   8.81863   8.81863      1.00  2.195014   .465499
   8.81853   8.81853      1.00  2.191204   .464159
   8.81842   8.81842      1.00  2.196384   .463789
   8.81830   8.81830      1.00  2.197474   .463979
   8.81820   8.81820      1.00  2.197094   .465859
   8.81809   8.81809      1.00  2.191314   .462229
   8.81798   8.81798      1.00  2.194104   .465269
   8.81786   8.81786      1.00  2.185954   .461909
   8.81775   8.81775      1.00  2.186244   .461579
   8.81764   8.81764      1.00  2.193704   .463209
   8.81754   8.81754      1.00  2.192784   .466929
   8.81743   8.81743      1.00  2.193364   .464999
   8.81736   8.81736      1.00  2.194124   .463829
