# Supplementary material for: Direct Observation of Palladium Leaching from Pd/C by a Simple Method: X-ray Absorption Spectroscopy of Heterogeneous Mixtures
Source: ACS Omega. 2023 Jun 7;8(24):21787–92. doi: 10.1021/acsomega.3c01343 (PMC10286095; doi:10.1021/acsomega.3c01343)
Supplement: Supplementary file 2 — ao3c01343_si_002.zip [file ao3c01343_si_002.zip › Figure 9/HCl_Intermittent01N_19.qd]

  9809     KEK-PF   NW10A
 K_AirOx_40C_01N 20.12.12 2:47: - 20.12.12 2:47: Serial#KEKPF-NW10A_047709
 15_RK_AirOx_40C_01N                                                             
 Ring :   6.5 GeV    50.0 mA -   50.0 mA
 Mono :   Si(311)       D=  1.63747 A    Initial angle=  9.00033 deg
 NW10A     Transmission( 2)   Repetition= 19     Points= 1654
 Param file : QXAFS(SYNC)     angle axis (*)     Block =    1

 Block      Init-Ang  Final-Ang     Step/deg     Time/s       Num
     1        9.00033   8.81735          ***       1.00      1654
 Ortec(-1)     NDCH = 3
  Angle(c)  Angle(o)    time/s         2         3
      Mode         0         0         1         2
    Offset         0         0    .00492    .00311
   9.00033   9.00033      1.00  2.312104  2.595159
   9.00024   9.00024      1.00  2.297464  2.580769
   9.00013   9.00013      1.00  2.312074  2.597979
   9.00002   9.00002      1.00  2.306454  2.590899
   8.99990   8.99990      1.00  2.307014  2.593489
   8.99978   8.99978      1.00  2.310444  2.599649
   8.99968   8.99968      1.00  2.307254  2.590119
   8.99956   8.99956      1.00  2.309654  2.597049
   8.99944   8.99944      1.00  2.304794  2.590399
   8.99933   8.99933      1.00  2.306124  2.593319
   8.99922   8.99922      1.00  2.304364  2.590169
   8.99912   8.99912      1.00  2.306404  2.591799
   8.99901   8.99901      1.00  2.302994  2.591749
   8.99890   8.99890      1.00  2.301974  2.588319
   8.99880   8.99880      1.00  2.305864  2.595109
   8.99869   8.99869      1.00  2.285564  2.573329
   8.99857   8.99857      1.00  2.299724  2.590909
   8.99846   8.99846      1.00  2.305724  2.592899
   8.99835   8.99835      1.00  2.306604  2.597039
   8.99824   8.99824      1.00  2.304184  2.592869
   8.99813   8.99813      1.00  2.296994  2.587789
   8.99803   8.99803      1.00  2.296294  2.585839
   8.99792   8.99792      1.00  2.298814  2.592109
   8.99781   8.99781      1.00  2.297854  2.587969
   8.99770   8.99770      1.00  2.297494  2.585549
   8.99759   8.99759      1.00  2.295264  2.587249
   8.99749   8.99749      1.00  2.297884  2.587109
   8.99738   8.99738      1.00  2.301264  2.593609
   8.99726   8.99726      1.00  2.299504  2.589469
   8.99716   8.99716      1.00  2.283484  2.575549
   8.99706   8.99706      1.00  2.298204  2.587869
   8.99695   8.99695      1.00  2.297774  2.592819
   8.99684   8.99684      1.00  2.294994  2.589269
   8.99673   8.99673      1.00  2.294914  2.586179
   8.99663   8.99663      1.00  2.297014  2.589609
   8.99653   8.99653      1.00  2.297884  2.588699
   8.99642   8.99642      1.00  2.297944  2.591899
   8.99631   8.99631      1.00  2.294084  2.586059
   8.99621   8.99621      1.00  2.294634  2.589019
   8.99610   8.99610      1.00  2.292094  2.584109
   8.99600   8.99600      1.00  2.299934  2.594879
   8.99589   8.99589      1.00  2.297064  2.590589
   8.99580   8.99580      1.00  2.291344  2.585289
   8.99570   8.99570      1.00  2.289244  2.583229
   8.99559   8.99559      1.00  2.273524  2.566089
   8.99549   8.99549      1.00  2.289674  2.585799
   8.99539   8.99539      1.00  2.294564  2.589719
   8.99529   8.99529      1.00  2.296474  2.596639
   8.99518   8.99518      1.00  2.292744  2.590119
   8.99508   8.99508      1.00  2.296174  2.592009
   8.99498   8.99498      1.00  2.294444  2.592889
   8.99488   8.99488      1.00  2.291364  2.590239
   8.99477   8.99477      1.00  2.289324  2.589159
   8.99467   8.99467      1.00  2.289704  2.590379
   8.99457   8.99457      1.00  2.293234  2.590259
   8.99446   8.99446      1.00  2.285254  2.581099
   8.99434   8.99434      1.00  2.290134  2.588849
   8.99423   8.99423      1.00  2.280624  2.584859
   8.99413   8.99413      1.00  2.290644  2.594369
   8.99401   8.99401      1.00  2.293654  2.597859
   8.99389   8.99389      1.00  2.290984  2.592129
   8.99378   8.99378      1.00  2.287444  2.588279
   8.99367   8.99367      1.00  2.292574  2.594779
   8.99355   8.99355      1.00  2.286294  2.587499
   8.99344   8.99344      1.00  2.286264  2.587299
   8.99333   8.99333      1.00  2.284854  2.586819
   8.99322   8.99322      1.00  2.284044  2.584759
   8.99310   8.99310      1.00  2.289324  2.589149
   8.99298   8.99298      1.00  2.287964  2.590589
   8.99287   8.99287      1.00  2.293664  2.595869
   8.99276   8.99276      1.00  2.291664  2.592059
   8.99265   8.99265      1.00  2.276364  2.577179
   8.99254   8.99254      1.00  2.281474  2.585579
   8.99243   8.99243      1.00  2.288104  2.591159
   8.99232   8.99232      1.00  2.282004  2.584209
   8.99220   8.99220      1.00  2.286304  2.588069
   8.99209   8.99209      1.00  2.284674  2.589289
   8.99198   8.99198      1.00  2.286244  2.588839
   8.99188   8.99188      1.00  2.283554  2.585599
   8.99177   8.99177      1.00  2.285244  2.589679
   8.99165   8.99165      1.00  2.289144  2.593379
   8.99154   8.99154      1.00  2.288334  2.593869
   8.99144   8.99144      1.00  2.285824  2.594499
   8.99133   8.99133      1.00  2.286864  2.596009
   8.99122   8.99122      1.00  2.268854  2.575659
   8.99110   8.99110      1.00  2.280484  2.590419
   8.99100   8.99100      1.00  2.285514  2.594569
   8.99088   8.99088      1.00  2.282204  2.596019
   8.99076   8.99076      1.00  2.283424  2.595439
   8.99065   8.99065      1.00  2.285864  2.596159
   8.99053   8.99053      1.00  2.287434  2.597309
   8.99042   8.99042      1.00  2.286834  2.594159
   8.99030   8.99030      1.00  2.288634  2.597479
   8.99019   8.99019      1.00  2.282164  2.590369
   8.99007   8.99007      1.00  2.280134  2.590619
   8.98996   8.98996      1.00  2.280924  2.588499
   8.98984   8.98984      1.00  2.281864  2.591399
   8.98971   8.98971      1.00  2.281864  2.593259
   8.98960   8.98960      1.00  2.268554  2.578119
   8.98948   8.98948      1.00  2.284294  2.593999
   8.98937   8.98937      1.00  2.279664  2.589549
   8.98926   8.98926      1.00  2.283304  2.594529
   8.98915   8.98915      1.00  2.283674  2.592559
   8.98904   8.98904      1.00  2.290304  2.599119
   8.98892   8.98892      1.00  2.280634  2.590639
   8.98881   8.98881      1.00  2.280574  2.593149
   8.98870   8.98870      1.00  2.283574  2.593469
   8.98859   8.98859      1.00  2.275894  2.588519
   8.98847   8.98847      1.00  2.279584  2.593659
   8.98837   8.98837      1.00  2.280704  2.594429
   8.98827   8.98827      1.00  2.282104  2.596189
   8.98816   8.98816      1.00  2.281704  2.600559
   8.98804   8.98804      1.00  2.269184  2.588009
   8.98794   8.98794      1.00  2.283644  2.602409
   8.98783   8.98783      1.00  2.280164  2.595619
   8.98772   8.98772      1.00  2.280864  2.601989
   8.98760   8.98760      1.00  2.276684  2.595689
   8.98750   8.98750      1.00  2.276654  2.594999
   8.98739   8.98739      1.00  2.277264  2.594619
   8.98727   8.98727      1.00  2.279214  2.597359
   8.98716   8.98716      1.00  2.281064  2.598269
   8.98705   8.98705      1.00  2.278374  2.601129
   8.98695   8.98695      1.00  2.285014  2.604989
   8.98684   8.98684      1.00  2.282454  2.605669
   8.98672   8.98672      1.00  2.280774  2.602119
   8.98662   8.98662      1.00  2.276884  2.594909
   8.98652   8.98652      1.00  2.276204  2.596129
   8.98641   8.98641      1.00  2.279404  2.603899
   8.98630   8.98630      1.00  2.273644  2.601499
   8.98620   8.98620      1.00  2.279434  2.607269
   8.98610   8.98610      1.00  2.280314  2.607609
   8.98600   8.98600      1.00  2.279164  2.605039
   8.98589   8.98589      1.00  2.282674  2.606659
   8.98579   8.98579      1.00  2.281644  2.604939
   8.98569   8.98569      1.00  2.279994  2.603509
   8.98559   8.98559      1.00  2.279424  2.600659
   8.98548   8.98548      1.00  2.275704  2.595629
   8.98538   8.98538      1.00  2.274434  2.595639
   8.98528   8.98528      1.00  2.274204  2.597409
   8.98517   8.98517      1.00  2.270854  2.591729
   8.98506   8.98506      1.00  2.270784  2.593389
   8.98496   8.98496      1.00  2.282764  2.605499
   8.98486   8.98486      1.00  2.283434  2.608539
   8.98476   8.98476      1.00  2.280284  2.602749
   8.98465   8.98465      1.00  2.280094  2.601659
   8.98454   8.98454      1.00  2.281074  2.604949
   8.98444   8.98444      1.00  2.281194  2.609739
   8.98432   8.98432      1.00  2.282174  2.608859
   8.98421   8.98421      1.00  2.276924  2.601739
   8.98410   8.98410      1.00  2.274424  2.598089
   8.98399   8.98399      1.00  2.276234  2.602559
   8.98387   8.98387      1.00  2.277324  2.603429
   8.98375   8.98375      1.00  2.275074  2.599639
   8.98364   8.98364      1.00  2.279134  2.604469
   8.98353   8.98353      1.00  2.278424  2.601319
   8.98341   8.98341      1.00  2.276914  2.600319
   8.98328   8.98328      1.00  2.278904  2.604929
   8.98317   8.98317      1.00  2.273774  2.599909
   8.98307   8.98307      1.00  2.275884  2.601469
   8.98295   8.98295      1.00  2.271414  2.597969
   8.98282   8.98282      1.00  2.276964  2.606499
   8.98271   8.98271      1.00  2.275084  2.607719
   8.98260   8.98260      1.00  2.284214  2.614519
   8.98249   8.98249      1.00  2.281304  2.611959
   8.98238   8.98238      1.00  2.278774  2.610229
   8.98227   8.98227      1.00  2.283074  2.614729
   8.98216   8.98216      1.00  2.277784  2.611089
   8.98205   8.98205      1.00  2.280314  2.617319
   8.98193   8.98193      1.00  2.274344  2.608039
   8.98182   8.98182      1.00  2.264754  2.593099
   8.98172   8.98172      1.00  2.275424  2.609639
   8.98161   8.98161      1.00  2.280024  2.614239
   8.98150   8.98150      1.00  2.276854  2.615149
   8.98139   8.98139      1.00  2.280504  2.617549
   8.98128   8.98128      1.00  2.280064  2.614639
   8.98117   8.98117      1.00  2.282324  2.621779
   8.98104   8.98104      1.00  2.286884  2.625829
   8.98093   8.98093      1.00  2.277474  2.613969
   8.98082   8.98082      1.00  2.280364  2.620819
   8.98070   8.98070      1.00  2.278054  2.620469
   8.98058   8.98058      1.00  2.275984  2.618689
   8.98047   8.98047      1.00  2.278874  2.617179
   8.98036   8.98036      1.00  2.281354  2.624989
   8.98024   8.98024      1.00  2.269104  2.611729
   8.98011   8.98011      1.00  2.281424  2.619779
   8.98000   8.98000      1.00  2.285894  2.625699
   8.97989   8.97989      1.00  2.283184  2.621489
   8.97977   8.97977      1.00  2.282864  2.620359
   8.97965   8.97965      1.00  2.283224  2.621099
   8.97953   8.97953      1.00  2.279434  2.626279
   8.97942   8.97942      1.00  2.280174  2.621409
   8.97931   8.97931      1.00  2.279214  2.623499
   8.97919   8.97919      1.00  2.277394  2.618799
   8.97908   8.97908      1.00  2.279004  2.613159
   8.97897   8.97897      1.00  2.280914  2.621089
   8.97886   8.97886      1.00  2.283064  2.626099
   8.97874   8.97874      1.00  2.280544  2.618909
   8.97863   8.97863      1.00  2.269664  2.609159
   8.97853   8.97853      1.00  2.281414  2.626159
   8.97842   8.97842      1.00  2.280084  2.619999
   8.97830   8.97830      1.00  2.279644  2.619909
   8.97820   8.97820      1.00  2.278754  2.623799
   8.97809   8.97809      1.00  2.276944  2.617429
   8.97797   8.97797      1.00  2.283064  2.628039
   8.97786   8.97786      1.00  2.281414  2.622069
   8.97775   8.97775      1.00  2.282804  2.624509
   8.97765   8.97765      1.00  2.285114  2.624959
   8.97754   8.97754      1.00  2.281724  2.622019
   8.97742   8.97742      1.00  2.284044  2.624899
   8.97731   8.97731      1.00  2.276634  2.617859
   8.97721   8.97721      1.00  2.281394  2.623139
   8.97710   8.97710      1.00  2.275294  2.617999
   8.97698   8.97698      1.00  2.274924  2.618439
   8.97688   8.97688      1.00  2.280694  2.629319
   8.97677   8.97677      1.00  2.282114  2.631419
   8.97667   8.97667      1.00  2.282794  2.631549
   8.97656   8.97656      1.00  2.281904  2.627599
   8.97645   8.97645      1.00  2.287294  2.633479
   8.97634   8.97634      1.00  2.285694  2.630329
   8.97624   8.97624      1.00  2.286344  2.633999
   8.97613   8.97613      1.00  2.279644  2.626589
   8.97603   8.97603      1.00  2.278934  2.627459
   8.97593   8.97593      1.00  2.279154  2.630249
   8.97583   8.97583      1.00  2.280354  2.626189
   8.97572   8.97572      1.00  2.281844  2.626949
   8.97562   8.97562      1.00  2.266004  2.608319
   8.97552   8.97552      1.00  2.281584  2.628449
   8.97541   8.97541      1.00  2.280974  2.628059
   8.97530   8.97530      1.00  2.284914  2.634839
   8.97521   8.97521      1.00  2.283454  2.631329
   8.97511   8.97511      1.00  2.283444  2.627029
   8.97501   8.97501      1.00  2.280464  2.627219
   8.97489   8.97489      1.00  2.275374  2.620099
   8.97478   8.97478      1.00  2.279184  2.626539
   8.97468   8.97468      1.00  2.281674  2.631859
   8.97457   8.97457      1.00  2.281294  2.630589
   8.97446   8.97446      1.00  2.283214  2.634879
   8.97435   8.97435      1.00  2.283294  2.632429
   8.97425   8.97425      1.00  2.283934  2.638449
   8.97413   8.97413      1.00  2.280094  2.627419
   8.97402   8.97402      1.00  2.278884  2.631859
   8.97391   8.97391      1.00  2.282444  2.639369
   8.97379   8.97379      1.00  2.283424  2.637859
   8.97367   8.97367      1.00  2.277464  2.629579
   8.97355   8.97355      1.00  2.279164  2.634969
   8.97344   8.97344      1.00  2.278894  2.639069
   8.97333   8.97333      1.00  2.284754  2.641779
   8.97321   8.97321      1.00  2.288664  2.646619
   8.97310   8.97310      1.00  2.279504  2.634529
   8.97298   8.97298      1.00  2.282224  2.639139
   8.97288   8.97288      1.00  2.280244  2.638569
   8.97276   8.97276      1.00  2.281054  2.633519
   8.97264   8.97264      1.00  2.279504  2.633029
   8.97253   8.97253      1.00  2.271214  2.623579
   8.97242   8.97242      1.00  2.276734  2.629229
   8.97230   8.97230      1.00  2.275454  2.625529
   8.97219   8.97219      1.00  2.283994  2.639489
   8.97208   8.97208      1.00  2.282214  2.634619
   8.97197   8.97197      1.00  2.284774  2.639109
   8.97186   8.97186      1.00  2.281694  2.635839
   8.97175   8.97175      1.00  2.278234  2.630129
   8.97164   8.97164      1.00  2.281854  2.638579
   8.97153   8.97153      1.00  2.278664  2.630159
   8.97142   8.97142      1.00  2.283434  2.643169
   8.97130   8.97130      1.00  2.276654  2.634809
   8.97119   8.97119      1.00  2.275374  2.632589
   8.97109   8.97109      1.00  2.272874  2.628289
   8.97097   8.97097      1.00  2.271814  2.631429
   8.97085   8.97085      1.00  2.282454  2.639919
   8.97073   8.97073      1.00  2.281974  2.637559
   8.97062   8.97062      1.00  2.282084  2.637419
   8.97050   8.97050      1.00  2.278174  2.635199
   8.97038   8.97038      1.00  2.278384  2.638719
   8.97027   8.97027      1.00  2.277884  2.633459
   8.97016   8.97016      1.00  2.279804  2.639449
   8.97004   8.97004      1.00  2.276004  2.636269
   8.96992   8.96992      1.00  2.276714  2.635709
   8.96981   8.96981      1.00  2.278294  2.642959
   8.96969   8.96969      1.00  2.279984  2.653919
   8.96957   8.96957      1.00  2.281854  2.652459
   8.96945   8.96945      1.00  2.267764  2.633989
   8.96934   8.96934      1.00  2.278444  2.644569
   8.96924   8.96924      1.00  2.276794  2.639959
   8.96912   8.96912      1.00  2.279224  2.645939
   8.96901   8.96901      1.00  2.277444  2.644429
   8.96890   8.96890      1.00  2.278374  2.648679
   8.96879   8.96879      1.00  2.278304  2.648699
   8.96867   8.96867      1.00  2.277454  2.645519
   8.96855   8.96855      1.00  2.277564  2.640999
   8.96845   8.96845      1.00  2.277524  2.644449
   8.96835   8.96835      1.00  2.280404  2.649129
   8.96823   8.96823      1.00  2.281694  2.648829
   8.96813   8.96813      1.00  2.281394  2.646629
   8.96802   8.96802      1.00  2.273534  2.638779
   8.96791   8.96791      1.00  2.273934  2.637989
   8.96780   8.96780      1.00  2.272654  2.642549
   8.96768   8.96768      1.00  2.278744  2.642459
   8.96757   8.96757      1.00  2.280024  2.644929
   8.96746   8.96746      1.00  2.278654  2.641449
   8.96735   8.96735      1.00  2.282764  2.647979
   8.96724   8.96724      1.00  2.278984  2.641179
   8.96713   8.96713      1.00  2.280604  2.643749
   8.96703   8.96703      1.00  2.277544  2.641369
   8.96692   8.96692      1.00  2.280804  2.648859
   8.96681   8.96681      1.00  2.280304  2.644779
   8.96670   8.96670      1.00  2.279414  2.646119
   8.96660   8.96660      1.00  2.271594  2.637789
   8.96649   8.96649      1.00  2.270984  2.637669
   8.96638   8.96638      1.00  2.277164  2.646309
   8.96628   8.96628      1.00  2.280974  2.647409
   8.96618   8.96618      1.00  2.280614  2.642719
   8.96608   8.96608      1.00  2.282654  2.644649
   8.96597   8.96597      1.00  2.283244  2.648259
   8.96587   8.96587      1.00  2.283234  2.650109
   8.96577   8.96577      1.00  2.276024  2.640719
   8.96567   8.96567      1.00  2.276924  2.640209
   8.96556   8.96556      1.00  2.276614  2.641479
   8.96546   8.96546      1.00  2.276124  2.641539
   8.96536   8.96536      1.00  2.281744  2.646819
   8.96525   8.96525      1.00  2.280974  2.648479
   8.96515   8.96515      1.00  2.264684  2.628969
   8.96504   8.96504      1.00  2.284254  2.651059
   8.96494   8.96494      1.00  2.282124  2.652619
   8.96484   8.96484      1.00  2.277424  2.643309
   8.96473   8.96473      1.00  2.280974  2.647739
   8.96462   8.96462      1.00  2.279774  2.649189
   8.96452   8.96452      1.00  2.277474  2.648579
   8.96441   8.96441      1.00  2.278774  2.646439
   8.96429   8.96429      1.00  2.282404  2.650739
   8.96417   8.96417      1.00  2.282504  2.649699
   8.96407   8.96407      1.00  2.277784  2.644589
   8.96396   8.96396      1.00  2.282644  2.651019
   8.96384   8.96384      1.00  2.284734  2.652299
   8.96373   8.96373      1.00  2.269044  2.636509
   8.96362   8.96362      1.00  2.282094  2.650579
   8.96350   8.96350      1.00  2.282164  2.654389
   8.96338   8.96338      1.00  2.282964  2.656049
   8.96326   8.96326      1.00  2.282884  2.653839
   8.96314   8.96314      1.00  2.279254  2.647109
   8.96303   8.96303      1.00  2.281764  2.652389
   8.96291   8.96291      1.00  2.283724  2.654279
   8.96280   8.96280      1.00  2.284914  2.650369
   8.96269   8.96269      1.00  2.281974  2.650349
   8.96258   8.96258      1.00  2.283104  2.655709
   8.96246   8.96246      1.00  2.283114  2.652119
   8.96235   8.96235      1.00  2.282664  2.653879
   8.96224   8.96224      1.00  2.278114  2.646489
   8.96213   8.96213      1.00  2.275964  2.644159
   8.96201   8.96201      1.00  2.283804  2.655069
   8.96190   8.96190      1.00  2.282204  2.655919
   8.96179   8.96179      1.00  2.282334  2.654579
   8.96168   8.96168      1.00  2.285114  2.658449
   8.96157   8.96157      1.00  2.285364  2.656899
   8.96146   8.96146      1.00  2.285994  2.659859
   8.96136   8.96136      1.00  2.286154  2.660819
   8.96124   8.96124      1.00  2.283704  2.659979
   8.96113   8.96113      1.00  2.281744  2.651589
   8.96101   8.96101      1.00  2.285674  2.658559
   8.96090   8.96090      1.00  2.283624  2.660129
   8.96078   8.96078      1.00  2.280924  2.655419
   8.96066   8.96066      1.00  2.271524  2.646459
   8.96055   8.96055      1.00  2.278324  2.650589
   8.96044   8.96044      1.00  2.286804  2.653999
   8.96032   8.96032      1.00  2.287074  2.656359
   8.96020   8.96020      1.00  2.286394  2.656539
   8.96008   8.96008      1.00  2.284434  2.655419
   8.95997   8.95997      1.00  2.279894  2.651019
   8.95985   8.95985      1.00  2.284384  2.661609
   8.95973   8.95973      1.00  2.285324  2.660519
   8.95961   8.95961      1.00  2.287454  2.667669
   8.95949   8.95949      1.00  2.282424  2.658179
   8.95938   8.95938      1.00  2.283184  2.652939
   8.95926   8.95926      1.00  2.285074  2.659529
   8.95915   8.95915      1.00  2.285334  2.656399
   8.95904   8.95904      1.00  2.271694  2.637869
   8.95893   8.95893      1.00  2.284634  2.655479
   8.95881   8.95881      1.00  2.288484  2.664969
   8.95870   8.95870      1.00  2.283784  2.659119
   8.95860   8.95860      1.00  2.282634  2.655689
   8.95850   8.95850      1.00  2.281864  2.652979
   8.95838   8.95838      1.00  2.281874  2.655839
   8.95826   8.95826      1.00  2.283434  2.659159
   8.95816   8.95816      1.00  2.281594  2.654029
   8.95805   8.95805      1.00  2.282874  2.648659
   8.95794   8.95794      1.00  2.284244  2.656569
   8.95783   8.95783      1.00  2.288634  2.663619
   8.95772   8.95772      1.00  2.287144  2.666799
   8.95761   8.95761      1.00  2.284934  2.657799
   8.95749   8.95749      1.00  2.267644  2.645729
   8.95738   8.95738      1.00  2.282594  2.662939
   8.95728   8.95728      1.00  2.283334  2.660769
   8.95717   8.95717      1.00  2.284794  2.658189
   8.95705   8.95705      1.00  2.288594  2.654079
   8.95695   8.95695      1.00  2.286024  2.656599
   8.95684   8.95684      1.00  2.286664  2.655179
   8.95674   8.95674      1.00  2.285254  2.651289
   8.95662   8.95662      1.00  2.284034  2.656589
   8.95651   8.95651      1.00  2.283564  2.653829
   8.95641   8.95641      1.00  2.286464  2.655659
   8.95631   8.95631      1.00  2.285624  2.653419
   8.95620   8.95620      1.00  2.286254  2.654479
   8.95609   8.95609      1.00  2.282224  2.656579
   8.95600   8.95600      1.00  2.267384  2.638509
   8.95590   8.95590      1.00  2.284844  2.650679
   8.95579   8.95579      1.00  2.285894  2.656449
   8.95569   8.95569      1.00  2.287284  2.654969
   8.95559   8.95559      1.00  2.285384  2.652549
   8.95548   8.95548      1.00  2.288164  2.654999
   8.95537   8.95537      1.00  2.285404  2.650399
   8.95527   8.95527      1.00  2.284804  2.650409
   8.95517   8.95517      1.00  2.285994  2.651489
   8.95507   8.95507      1.00  2.283634  2.650659
   8.95497   8.95497      1.00  2.284774  2.646429
   8.95486   8.95486      1.00  2.286304  2.652959
   8.95475   8.95475      1.00  2.285324  2.653689
   8.95465   8.95465      1.00  2.286934  2.653989
   8.95453   8.95453      1.00  2.270594  2.634109
   8.95443   8.95443      1.00  2.286994  2.655249
   8.95432   8.95432      1.00  2.283604  2.652819
   8.95420   8.95420      1.00  2.285734  2.649879
   8.95408   8.95408      1.00  2.286574  2.656739
   8.95398   8.95398      1.00  2.283084  2.654639
   8.95387   8.95387      1.00  2.284824  2.649949
   8.95375   8.95375      1.00  2.285824  2.651459
   8.95363   8.95363      1.00  2.283784  2.651799
   8.95352   8.95352      1.00  2.284794  2.650579
   8.95341   8.95341      1.00  2.286494  2.650439
   8.95329   8.95329      1.00  2.285884  2.650159
   8.95316   8.95316      1.00  2.286044  2.645659
   8.95305   8.95305      1.00  2.286804  2.653619
   8.95294   8.95294      1.00  2.279264  2.636229
   8.95283   8.95283      1.00  2.281194  2.642019
   8.95271   8.95271      1.00  2.284304  2.641369
   8.95260   8.95260      1.00  2.286174  2.642689
   8.95249   8.95249      1.00  2.284134  2.641569
   8.95238   8.95238      1.00  2.285244  2.641509
   8.95226   8.95226      1.00  2.285444  2.644849
   8.95214   8.95214      1.00  2.285404  2.642119
   8.95204   8.95204      1.00  2.285334  2.643349
   8.95192   8.95192      1.00  2.283714  2.638449
   8.95181   8.95181      1.00  2.284194  2.637709
   8.95170   8.95170      1.00  2.281364  2.636469
   8.95160   8.95160      1.00  2.289004  2.643959
   8.95149   8.95149      1.00  2.281074  2.634179
   8.95137   8.95137      1.00  2.269414  2.625549
   8.95126   8.95126      1.00  2.284624  2.638369
   8.95115   8.95115      1.00  2.283504  2.635329
   8.95104   8.95104      1.00  2.284914  2.640449
   8.95092   8.95092      1.00  2.287244  2.642899
   8.95081   8.95081      1.00  2.287964  2.644269
   8.95070   8.95070      1.00  2.281874  2.634099
   8.95058   8.95058      1.00  2.285884  2.636449
   8.95046   8.95046      1.00  2.282664  2.632469
   8.95034   8.95034      1.00  2.280834  2.628049
   8.95023   8.95023      1.00  2.283694  2.633009
   8.95011   8.95011      1.00  2.283984  2.632909
   8.94999   8.94999      1.00  2.286004  2.632159
   8.94987   8.94987      1.00  2.284504  2.632809
   8.94976   8.94976      1.00  2.267664  2.612609
   8.94964   8.94964      1.00  2.284474  2.628279
   8.94952   8.94952      1.00  2.283184  2.625709
   8.94940   8.94940      1.00  2.284554  2.628309
   8.94930   8.94930      1.00  2.284364  2.626439
   8.94918   8.94918      1.00  2.283534  2.624629
   8.94907   8.94907      1.00  2.284914  2.624019
   8.94897   8.94897      1.00  2.282824  2.621059
   8.94885   8.94885      1.00  2.284274  2.621589
   8.94874   8.94874      1.00  2.283544  2.625289
   8.94862   8.94862      1.00  2.284574  2.624529
   8.94851   8.94851      1.00  2.283944  2.620089
   8.94840   8.94840      1.00  2.284834  2.621469
   8.94829   8.94829      1.00  2.285414  2.619879
   8.94819   8.94819      1.00  2.266044  2.597829
   8.94808   8.94808      1.00  2.280094  2.610639
   8.94797   8.94797      1.00  2.281924  2.609769
   8.94786   8.94786      1.00  2.282814  2.610299
   8.94774   8.94774      1.00  2.280564  2.607139
   8.94763   8.94763      1.00  2.281934  2.607949
   8.94753   8.94753      1.00  2.282304  2.610189
   8.94741   8.94741      1.00  2.281634  2.601909
   8.94730   8.94730      1.00  2.282244  2.601499
   8.94719   8.94719      1.00  2.280794  2.601649
   8.94709   8.94709      1.00  2.281724  2.601199
   8.94698   8.94698      1.00  2.282574  2.596079
   8.94687   8.94687      1.00  2.281414  2.596539
   8.94676   8.94676      1.00  2.279344  2.590859
   8.94665   8.94665      1.00  2.267854  2.577729
   8.94654   8.94654      1.00  2.281374  2.590149
   8.94643   8.94643      1.00  2.280874  2.591059
   8.94633   8.94633      1.00  2.282334  2.584769
   8.94623   8.94623      1.00  2.283384  2.588369
   8.94613   8.94613      1.00  2.281004  2.579639
   8.94602   8.94602      1.00  2.278404  2.577089
   8.94592   8.94592      1.00  2.279944  2.577589
   8.94582   8.94582      1.00  2.277744  2.575499
   8.94572   8.94572      1.00  2.277104  2.569049
   8.94561   8.94561      1.00  2.278894  2.569509
   8.94551   8.94551      1.00  2.278994  2.572619
   8.94541   8.94541      1.00  2.279674  2.567949
   8.94530   8.94530      1.00  2.282714  2.569859
   8.94520   8.94520      1.00  2.281224  2.560769
   8.94509   8.94509      1.00  2.268224  2.546059
   8.94500   8.94500      1.00  2.276664  2.551849
   8.94489   8.94489      1.00  2.278604  2.557009
   8.94478   8.94478      1.00  2.277354  2.553219
   8.94467   8.94467      1.00  2.277374  2.550639
   8.94456   8.94456      1.00  2.277034  2.543979
   8.94445   8.94445      1.00  2.280884  2.546549
   8.94434   8.94434      1.00  2.280424  2.542499
   8.94423   8.94423      1.00  2.278484  2.537109
   8.94413   8.94413      1.00  2.278954  2.534179
   8.94401   8.94401      1.00  2.276644  2.531669
   8.94390   8.94390      1.00  2.279084  2.528919
   8.94378   8.94378      1.00  2.280044  2.523099
   8.94367   8.94367      1.00  2.276734  2.517099
   8.94355   8.94355      1.00  2.262014  2.494519
   8.94343   8.94343      1.00  2.272864  2.504459
   8.94332   8.94332      1.00  2.272254  2.501759
   8.94320   8.94320      1.00  2.277304  2.504969
   8.94308   8.94308      1.00  2.279764  2.506849
   8.94297   8.94297      1.00  2.278274  2.495579
   8.94286   8.94286      1.00  2.277254  2.486779
   8.94274   8.94274      1.00  2.277804  2.484119
   8.94262   8.94262      1.00  2.278754  2.481769
   8.94251   8.94251      1.00  2.276344  2.473289
   8.94241   8.94241      1.00  2.274434  2.465749
   8.94229   8.94229      1.00  2.276954  2.459859
   8.94218   8.94218      1.00  2.274564  2.451479
   8.94206   8.94206      1.00  2.276864  2.445339
   8.94195   8.94195      1.00  2.276674  2.435909
   8.94185   8.94185      1.00  2.259574  2.419369
   8.94174   8.94174      1.00  2.277484  2.424479
   8.94163   8.94163      1.00  2.277984  2.414839
   8.94152   8.94152      1.00  2.276414  2.405909
   8.94142   8.94142      1.00  2.275664  2.402119
   8.94130   8.94130      1.00  2.273734  2.390799
   8.94118   8.94118      1.00  2.274864  2.379689
   8.94107   8.94107      1.00  2.274204  2.371779
   8.94096   8.94096      1.00  2.273714  2.355659
   8.94085   8.94085      1.00  2.276294  2.348279
   8.94073   8.94073      1.00  2.275874  2.332919
   8.94061   8.94061      1.00  2.278804  2.323089
   8.94050   8.94050      1.00  2.277244  2.304789
   8.94039   8.94039      1.00  2.261544  2.279499
   8.94026   8.94026      1.00  2.273494  2.276489
   8.94014   8.94014      1.00  2.273634  2.261059
   8.94002   8.94002      1.00  2.274044  2.246009
   8.93991   8.93991      1.00  2.275564  2.227039
   8.93978   8.93978      1.00  2.275824  2.208589
   8.93967   8.93967      1.00  2.274474  2.181799
   8.93956   8.93956      1.00  2.275134  2.169829
   8.93945   8.93945      1.00  2.276374  2.143109
   8.93933   8.93933      1.00  2.274064  2.122689
   8.93922   8.93922      1.00  2.276454  2.096809
   8.93911   8.93911      1.00  2.279874  2.077119
   8.93900   8.93900      1.00  2.275804  2.047169
   8.93888   8.93888      1.00  2.263884  2.002689
   8.93876   8.93876      1.00  2.271404  1.977479
   8.93866   8.93866      1.00  2.274644  1.951119
   8.93855   8.93855      1.00  2.273314  1.921999
   8.93843   8.93843      1.00  2.277924  1.888029
   8.93833   8.93833      1.00  2.276944  1.852219
   8.93822   8.93822      1.00  2.273274  1.819979
   8.93811   8.93811      1.00  2.278044  1.793169
   8.93800   8.93800      1.00  2.276734  1.747409
   8.93788   8.93788      1.00  2.275894  1.713689
   8.93778   8.93778      1.00  2.276164  1.685349
   8.93767   8.93767      1.00  2.275564  1.634279
   8.93755   8.93755      1.00  2.273044  1.591159
   8.93745   8.93745      1.00  2.271364  1.553499
   8.93734   8.93734      1.00  2.261704  1.504589
   8.93723   8.93723      1.00  2.273094  1.474529
   8.93712   8.93712      1.00  2.275924  1.430369
   8.93701   8.93701      1.00  2.276324  1.387579
   8.93690   8.93690      1.00  2.276464  1.355649
   8.93680   8.93680      1.00  2.280274  1.318089
   8.93668   8.93668      1.00  2.276974  1.261629
   8.93658   8.93658      1.00  2.276884  1.218179
   8.93648   8.93648      1.00  2.275374  1.185369
   8.93637   8.93637      1.00  2.274884  1.145279
   8.93626   8.93626      1.00  2.272974  1.108749
   8.93615   8.93615      1.00  2.275164  1.069469
   8.93606   8.93606      1.00  2.277264  1.033819
   8.93595   8.93595      1.00  2.278954   .993729
   8.93585   8.93585      1.00  2.262744   .955719
   8.93575   8.93575      1.00  2.273604   .930319
   8.93565   8.93565      1.00  2.277374   .899159
   8.93555   8.93555      1.00  2.275854   .875849
   8.93544   8.93544      1.00  2.276104   .838939
   8.93533   8.93533      1.00  2.275734   .814559
   8.93524   8.93524      1.00  2.272154   .786709
   8.93513   8.93513      1.00  2.275644   .756889
   8.93503   8.93503      1.00  2.276864   .726639
   8.93492   8.93492      1.00  2.279594   .702259
   8.93482   8.93482      1.00  2.276274   .677819
   8.93471   8.93471      1.00  2.277854   .655639
   8.93460   8.93460      1.00  2.277494   .636079
   8.93449   8.93449      1.00  2.277204   .616019
   8.93438   8.93438      1.00  2.272774   .599239
   8.93427   8.93427      1.00  2.263514   .577549
   8.93415   8.93415      1.00  2.277174   .559139
   8.93404   8.93404      1.00  2.275744   .543789
   8.93393   8.93393      1.00  2.275464   .530629
   8.93382   8.93382      1.00  2.273974   .516019
   8.93370   8.93370      1.00  2.277944   .502299
   8.93359   8.93359      1.00  2.275554   .488299
   8.93347   8.93347      1.00  2.275924   .476249
   8.93335   8.93335      1.00  2.273464   .465459
   8.93323   8.93323      1.00  2.274934   .454609
   8.93311   8.93311      1.00  2.274584   .446199
   8.93301   8.93301      1.00  2.272594   .434649
   8.93289   8.93289      1.00  2.275214   .426309
   8.93277   8.93277      1.00  2.257194   .413159
   8.93266   8.93266      1.00  2.276364   .412399
   8.93255   8.93255      1.00  2.276324   .403509
   8.93243   8.93243      1.00  2.276174   .399509
   8.93231   8.93231      1.00  2.277474   .396379
   8.93220   8.93220      1.00  2.273834   .393849
   8.93209   8.93209      1.00  2.272934   .384939
   8.93199   8.93199      1.00  2.276094   .379919
   8.93187   8.93187      1.00  2.273294   .378159
   8.93176   8.93176      1.00  2.272334   .375939
   8.93166   8.93166      1.00  2.274614   .375959
   8.93154   8.93154      1.00  2.275194   .373339
   8.93143   8.93143      1.00  2.272724   .371999
   8.93132   8.93132      1.00  2.261954   .369059
   8.93121   8.93121      1.00  2.273204   .371379
   8.93109   8.93109      1.00  2.273744   .367409
   8.93098   8.93098      1.00  2.274274   .366739
   8.93087   8.93087      1.00  2.270554   .365659
   8.93076   8.93076      1.00  2.270644   .366599
   8.93064   8.93064      1.00  2.271184   .364889
   8.93052   8.93052      1.00  2.270844   .363289
   8.93040   8.93040      1.00  2.274064   .366439
   8.93029   8.93029      1.00  2.273074   .365089
   8.93017   8.93017      1.00  2.274364   .365289
   8.93005   8.93005      1.00  2.273804   .365759
   8.92992   8.92992      1.00  2.271574   .365499
   8.92981   8.92981      1.00  2.271504   .365269
   8.92969   8.92969      1.00  2.257714   .364439
   8.92957   8.92957      1.00  2.273884   .369329
   8.92946   8.92946      1.00  2.269774   .366699
   8.92935   8.92935      1.00  2.270494   .368159
   8.92924   8.92924      1.00  2.268804   .370999
   8.92912   8.92912      1.00  2.270854   .370879
   8.92901   8.92901      1.00  2.274664   .370499
   8.92890   8.92890      1.00  2.272644   .371129
   8.92879   8.92879      1.00  2.272704   .369769
   8.92867   8.92867      1.00  2.268364   .367949
   8.92856   8.92856      1.00  2.271164   .368019
   8.92845   8.92845      1.00  2.271924   .366389
   8.92835   8.92835      1.00  2.269604   .367649
   8.92823   8.92823      1.00  2.273694   .370119
   8.92812   8.92812      1.00  2.254664   .367219
   8.92801   8.92801      1.00  2.273374   .368609
   8.92790   8.92790      1.00  2.273004   .368499
   8.92779   8.92779      1.00  2.273004   .364309
   8.92767   8.92767      1.00  2.273164   .365519
   8.92757   8.92757      1.00  2.272914   .366319
   8.92746   8.92746      1.00  2.271524   .365909
   8.92735   8.92735      1.00  2.270414   .367449
   8.92723   8.92723      1.00  2.272024   .366749
   8.92713   8.92713      1.00  2.271454   .366039
   8.92702   8.92702      1.00  2.272124   .366429
   8.92691   8.92691      1.00  2.272754   .365319
   8.92680   8.92680      1.00  2.272094   .363779
   8.92670   8.92670      1.00  2.268214   .364849
   8.92659   8.92659      1.00  2.259494   .362609
   8.92648   8.92648      1.00  2.274354   .365039
   8.92637   8.92637      1.00  2.273984   .366739
   8.92627   8.92627      1.00  2.275134   .363759
   8.92617   8.92617      1.00  2.271744   .363459
   8.92606   8.92606      1.00  2.271954   .363859
   8.92596   8.92596      1.00  2.271434   .364339
   8.92586   8.92586      1.00  2.272934   .364059
   8.92576   8.92576      1.00  2.273924   .365979
   8.92565   8.92565      1.00  2.271364   .365749
   8.92555   8.92555      1.00  2.270304   .365119
   8.92544   8.92544      1.00  2.271064   .367009
   8.92534   8.92534      1.00  2.273384   .365939
   8.92523   8.92523      1.00  2.274274   .367819
   8.92513   8.92513      1.00  2.254814   .365169
   8.92503   8.92503      1.00  2.269204   .369819
   8.92493   8.92493      1.00  2.271214   .370939
   8.92482   8.92482      1.00  2.271604   .368879
   8.92471   8.92471      1.00  2.270794   .369879
   8.92460   8.92460      1.00  2.270804   .370119
   8.92450   8.92450      1.00  2.271564   .371119
   8.92439   8.92439      1.00  2.272134   .372319
   8.92427   8.92427      1.00  2.271534   .373419
   8.92416   8.92416      1.00  2.269404   .374799
   8.92405   8.92405      1.00  2.269184   .376019
   8.92393   8.92393      1.00  2.271844   .376189
   8.92382   8.92382      1.00  2.269614   .376169
   8.92371   8.92371      1.00  2.272174   .379829
   8.92360   8.92360      1.00  2.255664   .380079
   8.92347   8.92347      1.00  2.268754   .380519
   8.92336   8.92336      1.00  2.269404   .384089
   8.92325   8.92325      1.00  2.270004   .383949
   8.92313   8.92313      1.00  2.272194   .385249
   8.92301   8.92301      1.00  2.269064   .385259
   8.92289   8.92289      1.00  2.271094   .386159
   8.92278   8.92278      1.00  2.272334   .389319
   8.92266   8.92266      1.00  2.268114   .389429
   8.92255   8.92255      1.00  2.266684   .389069
   8.92244   8.92244      1.00  2.264534   .391829
   8.92233   8.92233      1.00  2.271254   .395799
   8.92222   8.92222      1.00  2.270264   .398829
   8.92210   8.92210      1.00  2.268784   .399029
   8.92199   8.92199      1.00  2.251764   .398279
   8.92189   8.92189      1.00  2.268064   .402459
   8.92178   8.92178      1.00  2.271684   .405149
   8.92166   8.92166      1.00  2.269104   .406689
   8.92155   8.92155      1.00  2.270574   .408339
   8.92145   8.92145      1.00  2.268754   .408129
   8.92134   8.92134      1.00  2.265964   .411599
   8.92122   8.92122      1.00  2.265834   .412569
   8.92111   8.92111      1.00  2.267324   .416049
   8.92100   8.92100      1.00  2.267164   .417599
   8.92088   8.92088      1.00  2.268924   .418129
   8.92076   8.92076      1.00  2.265394   .419199
   8.92065   8.92065      1.00  2.266814   .422029
   8.92054   8.92054      1.00  2.252384   .421369
   8.92042   8.92042      1.00  2.266574   .427009
   8.92030   8.92030      1.00  2.266794   .430569
   8.92018   8.92018      1.00  2.270314   .436149
   8.92007   8.92007      1.00  2.265444   .433669
   8.91995   8.91995      1.00  2.266444   .433789
   8.91982   8.91982      1.00  2.265194   .433549
   8.91971   8.91971      1.00  2.268454   .436359
   8.91960   8.91960      1.00  2.268274   .436169
   8.91948   8.91948      1.00  2.264444   .437939
   8.91936   8.91936      1.00  2.265094   .437079
   8.91925   8.91925      1.00  2.265414   .436269
   8.91915   8.91915      1.00  2.265894   .436349
   8.91904   8.91904      1.00  2.265194   .437309
   8.91891   8.91891      1.00  2.265704   .439809
   8.91881   8.91881      1.00  2.252994   .435739
   8.91870   8.91870      1.00  2.263924   .439219
   8.91858   8.91858      1.00  2.263854   .437269
   8.91846   8.91846      1.00  2.264754   .438689
   8.91836   8.91836      1.00  2.266994   .438889
   8.91825   8.91825      1.00  2.264964   .436529
   8.91815   8.91815      1.00  2.264964   .438229
   8.91804   8.91804      1.00  2.264294   .438079
   8.91792   8.91792      1.00  2.263364   .436219
   8.91781   8.91781      1.00  2.268634   .435809
   8.91770   8.91770      1.00  2.265654   .438459
   8.91758   8.91758      1.00  2.267224   .435889
   8.91747   8.91747      1.00  2.264974   .433869
   8.91737   8.91737      1.00  2.261804   .433569
   8.91726   8.91726      1.00  2.256024   .433879
   8.91715   8.91715      1.00  2.265974   .432459
   8.91704   8.91704      1.00  2.268144   .434029
   8.91694   8.91694      1.00  2.264614   .433159
   8.91683   8.91683      1.00  2.264144   .431489
   8.91672   8.91672      1.00  2.264934   .428919
   8.91661   8.91661      1.00  2.263394   .431929
   8.91650   8.91650      1.00  2.264584   .431589
   8.91640   8.91640      1.00  2.264134   .429359
   8.91629   8.91629      1.00  2.263754   .427759
   8.91618   8.91618      1.00  2.261764   .427229
   8.91609   8.91609      1.00  2.261934   .426789
   8.91598   8.91598      1.00  2.264614   .427429
   8.91588   8.91588      1.00  2.247764   .425359
   8.91577   8.91577      1.00  2.265414   .427729
   8.91568   8.91568      1.00  2.264254   .423979
   8.91557   8.91557      1.00  2.264034   .419029
   8.91546   8.91546      1.00  2.267784   .419669
   8.91536   8.91536      1.00  2.265554   .418249
   8.91526   8.91526      1.00  2.265954   .416189
   8.91516   8.91516      1.00  2.264384   .415449
   8.91505   8.91505      1.00  2.263934   .416369
   8.91494   8.91494      1.00  2.261794   .413819
   8.91485   8.91485      1.00  2.263694   .411679
   8.91474   8.91474      1.00  2.264914   .410289
   8.91463   8.91463      1.00  2.262604   .410449
   8.91452   8.91452      1.00  2.251814   .405909
   8.91442   8.91442      1.00  2.260284   .406379
   8.91430   8.91430      1.00  2.264904   .406019
   8.91418   8.91418      1.00  2.261064   .406249
   8.91408   8.91408      1.00  2.264004   .405559
   8.91397   8.91397      1.00  2.264414   .402899
   8.91385   8.91385      1.00  2.265214   .402539
   8.91373   8.91373      1.00  2.265104   .401379
   8.91362   8.91362      1.00  2.261874   .400479
   8.91351   8.91351      1.00  2.261864   .399399
   8.91339   8.91339      1.00  2.265654   .398549
   8.91327   8.91327      1.00  2.263664   .396659
   8.91316   8.91316      1.00  2.263264   .395709
   8.91304   8.91304      1.00  2.262774   .394109
   8.91293   8.91293      1.00  2.248944   .390029
   8.91280   8.91280      1.00  2.263074   .390609
   8.91269   8.91269      1.00  2.263084   .389589
   8.91259   8.91259      1.00  2.264164   .387749
   8.91248   8.91248      1.00  2.264624   .385919
   8.91236   8.91236      1.00  2.262954   .385889
   8.91225   8.91225      1.00  2.263954   .383689
   8.91214   8.91214      1.00  2.263514   .383929
   8.91203   8.91203      1.00  2.263674   .380209
   8.91191   8.91191      1.00  2.261664   .381289
   8.91180   8.91180      1.00  2.261574   .377669
   8.91170   8.91170      1.00  2.262864   .377259
   8.91159   8.91159      1.00  2.261954   .374549
   8.91148   8.91148      1.00  2.259234   .373169
   8.91137   8.91137      1.00  2.257904   .370579
   8.91126   8.91126      1.00  2.264464   .371429
   8.91115   8.91115      1.00  2.262394   .367469
   8.91103   8.91103      1.00  2.262334   .368509
   8.91091   8.91091      1.00  2.261794   .367449
   8.91080   8.91080      1.00  2.264324   .367059
   8.91069   8.91069      1.00  2.262344   .364209
   8.91057   8.91057      1.00  2.260954   .361979
   8.91045   8.91045      1.00  2.261834   .362909
   8.91034   8.91034      1.00  2.260544   .360649
   8.91022   8.91022      1.00  2.263724   .364059
   8.91010   8.91010      1.00  2.264334   .362089
   8.90998   8.90998      1.00  2.261744   .365139
   8.90987   8.90987      1.00  2.248834   .361769
   8.90975   8.90975      1.00  2.260154   .360909
   8.90963   8.90963      1.00  2.262204   .360719
   8.90952   8.90952      1.00  2.262894   .357009
   8.90940   8.90940      1.00  2.263804   .353659
   8.90929   8.90929      1.00  2.264644   .354699
   8.90918   8.90918      1.00  2.262284   .352299
   8.90907   8.90907      1.00  2.263364   .350139
   8.90896   8.90896      1.00  2.261134   .349129
   8.90885   8.90885      1.00  2.261634   .346259
   8.90873   8.90873      1.00  2.262084   .345689
   8.90863   8.90863      1.00  2.261804   .345729
   8.90852   8.90852      1.00  2.261684   .344949
   8.90841   8.90841      1.00  2.261314   .345619
   8.90830   8.90830      1.00  2.246334   .342179
   8.90819   8.90819      1.00  2.260544   .344799
   8.90809   8.90809      1.00  2.262684   .345059
   8.90797   8.90797      1.00  2.263924   .347159
   8.90786   8.90786      1.00  2.261934   .348819
   8.90774   8.90774      1.00  2.262814   .348709
   8.90764   8.90764      1.00  2.260924   .346969
   8.90753   8.90753      1.00  2.264764   .349239
   8.90741   8.90741      1.00  2.263624   .350699
   8.90730   8.90730      1.00  2.262314   .350049
   8.90720   8.90720      1.00  2.262274   .350459
   8.90709   8.90709      1.00  2.262344   .351249
   8.90698   8.90698      1.00  2.263514   .351099
   8.90687   8.90687      1.00  2.263134   .351669
   8.90676   8.90676      1.00  2.247724   .351169
   8.90666   8.90666      1.00  2.264444   .357079
   8.90654   8.90654      1.00  2.263064   .357569
   8.90644   8.90644      1.00  2.260054   .357129
   8.90634   8.90634      1.00  2.262294   .358589
   8.90623   8.90623      1.00  2.263234   .358879
   8.90613   8.90613      1.00  2.260814   .355869
   8.90603   8.90603      1.00  2.263894   .359089
   8.90593   8.90593      1.00  2.261404   .360059
   8.90583   8.90583      1.00  2.263604   .360459
   8.90572   8.90572      1.00  2.262024   .362629
   8.90561   8.90561      1.00  2.264024   .365019
   8.90551   8.90551      1.00  2.265324   .364419
   8.90541   8.90541      1.00  2.261014   .366059
   8.90530   8.90530      1.00  2.253604   .366959
   8.90520   8.90520      1.00  2.262564   .367059
   8.90510   8.90510      1.00  2.263614   .367709
   8.90500   8.90500      1.00  2.268554   .370439
   8.90489   8.90489      1.00  2.264514   .372049
   8.90478   8.90478      1.00  2.263244   .371259
   8.90468   8.90468      1.00  2.265104   .371539
   8.90457   8.90457      1.00  2.264274   .372119
   8.90446   8.90446      1.00  2.263864   .373729
   8.90435   8.90435      1.00  2.262704   .375679
   8.90424   8.90424      1.00  2.265024   .376959
   8.90413   8.90413      1.00  2.263144   .375339
   8.90402   8.90402      1.00  2.262384   .378179
   8.90390   8.90390      1.00  2.260724   .377809
   8.90379   8.90379      1.00  2.247384   .379239
   8.90367   8.90367      1.00  2.265404   .382149
   8.90355   8.90355      1.00  2.261654   .383769
   8.90343   8.90343      1.00  2.266624   .386119
   8.90332   8.90332      1.00  2.263964   .387129
   8.90320   8.90320      1.00  2.263644   .387899
   8.90308   8.90308      1.00  2.266094   .387449
   8.90297   8.90297      1.00  2.262844   .390209
   8.90287   8.90287      1.00  2.264494   .389539
   8.90275   8.90275      1.00  2.259354   .387779
   8.90263   8.90263      1.00  2.263094   .390179
   8.90251   8.90251      1.00  2.265384   .391009
   8.90241   8.90241      1.00  2.264924   .392479
   8.90229   8.90229      1.00  2.263674   .390579
   8.90217   8.90217      1.00  2.246214   .388889
   8.90206   8.90206      1.00  2.263244   .392979
   8.90196   8.90196      1.00  2.263104   .394929
   8.90186   8.90186      1.00  2.264524   .395489
   8.90174   8.90174      1.00  2.261674   .395609
   8.90163   8.90163      1.00  2.261894   .396149
   8.90152   8.90152      1.00  2.263524   .395129
   8.90141   8.90141      1.00  2.260944   .396339
   8.90130   8.90130      1.00  2.263934   .398019
   8.90119   8.90119      1.00  2.263544   .399809
   8.90108   8.90108      1.00  2.265374   .398819
   8.90096   8.90096      1.00  2.265864   .400229
   8.90084   8.90084      1.00  2.259564   .400219
   8.90072   8.90072      1.00  2.247334   .400789
   8.90062   8.90062      1.00  2.260024   .401479
   8.90050   8.90050      1.00  2.264174   .403199
   8.90038   8.90038      1.00  2.262224   .402549
   8.90026   8.90026      1.00  2.261174   .405259
   8.90015   8.90015      1.00  2.260604   .405209
   8.90002   8.90002      1.00  2.260534   .406289
   8.89990   8.89990      1.00  2.264034   .405339
   8.89979   8.89979      1.00  2.263084   .404369
   8.89968   8.89968      1.00  2.262204   .405069
   8.89956   8.89956      1.00  2.259804   .404449
   8.89944   8.89944      1.00  2.260514   .405309
   8.89932   8.89932      1.00  2.260714   .405059
   8.89921   8.89921      1.00  2.264024   .406799
   8.89911   8.89911      1.00  2.258944   .407039
   8.89900   8.89900      1.00  2.256624   .406419
   8.89888   8.89888      1.00  2.261864   .406929
   8.89877   8.89877      1.00  2.261564   .408709
   8.89866   8.89866      1.00  2.263314   .404599
   8.89854   8.89854      1.00  2.260874   .407949
   8.89843   8.89843      1.00  2.262164   .407809
   8.89832   8.89832      1.00  2.261954   .408279
   8.89822   8.89822      1.00  2.261844   .407979
   8.89811   8.89811      1.00  2.258874   .409119
   8.89799   8.89799      1.00  2.260194   .409759
   8.89788   8.89788      1.00  2.263374   .410089
   8.89777   8.89777      1.00  2.259704   .409229
   8.89766   8.89766      1.00  2.261084   .408769
   8.89755   8.89755      1.00  2.247984   .405709
   8.89745   8.89745      1.00  2.257464   .409069
   8.89733   8.89733      1.00  2.265074   .410579
   8.89723   8.89723      1.00  2.263124   .408899
   8.89712   8.89712      1.00  2.261764   .409589
   8.89701   8.89701      1.00  2.261754   .416019
   8.89690   8.89690      1.00  2.260584   .420529
   8.89679   8.89679      1.00  2.263304   .415299
   8.89668   8.89668      1.00  2.258994   .413249
   8.89658   8.89658      1.00  2.262094   .414209
   8.89647   8.89647      1.00  2.259594   .415619
   8.89636   8.89636      1.00  2.260814   .413829
   8.89626   8.89626      1.00  2.262064   .414149
   8.89616   8.89616      1.00  2.261414   .411659
   8.89606   8.89606      1.00  2.263574   .410299
   8.89595   8.89595      1.00  2.245864   .407789
   8.89585   8.89585      1.00  2.258474   .410439
   8.89575   8.89575      1.00  2.256694   .411619
   8.89565   8.89565      1.00  2.258044   .413109
   8.89554   8.89554      1.00  2.263564   .411359
   8.89544   8.89544      1.00  2.260264   .411199
   8.89534   8.89534      1.00  2.262694   .412899
   8.89523   8.89523      1.00  2.260484   .415049
   8.89513   8.89513      1.00  2.259164   .413219
   8.89503   8.89503      1.00  2.260484   .413719
   8.89493   8.89493      1.00  2.261664   .413039
   8.89482   8.89482      1.00  2.260594   .411879
   8.89471   8.89471      1.00  2.261174   .413949
   8.89460   8.89460      1.00  2.257134   .412789
   8.89450   8.89450      1.00  2.243564   .409179
   8.89438   8.89438      1.00  2.262504   .410889
   8.89427   8.89427      1.00  2.259234   .411779
   8.89416   8.89416      1.00  2.262764   .411089
   8.89405   8.89405      1.00  2.258914   .411889
   8.89394   8.89394      1.00  2.257504   .408819
   8.89382   8.89382      1.00  2.258014   .413719
   8.89370   8.89370      1.00  2.259564   .411509
   8.89359   8.89359      1.00  2.258964   .412429
   8.89347   8.89347      1.00  2.258874   .411279
   8.89335   8.89335      1.00  2.256414   .410689
   8.89324   8.89324      1.00  2.257914   .410319
   8.89313   8.89313      1.00  2.257474   .410449
   8.89301   8.89301      1.00  2.244094   .409949
   8.89289   8.89289      1.00  2.260394   .412219
   8.89278   8.89278      1.00  2.259504   .411509
   8.89267   8.89267      1.00  2.258304   .411509
   8.89256   8.89256      1.00  2.256194   .411269
   8.89244   8.89244      1.00  2.257214   .413769
   8.89233   8.89233      1.00  2.260574   .415059
   8.89222   8.89222      1.00  2.258814   .413729
   8.89211   8.89211      1.00  2.256814   .413659
   8.89199   8.89199      1.00  2.254484   .414789
   8.89188   8.89188      1.00  2.256354   .414489
   8.89178   8.89178      1.00  2.257024   .415609
   8.89167   8.89167      1.00  2.258264   .416229
   8.89156   8.89156      1.00  2.253544   .414689
   8.89145   8.89145      1.00  2.242454   .410169
   8.89134   8.89134      1.00  2.252894   .412959
   8.89122   8.89122      1.00  2.255214   .412919
   8.89111   8.89111      1.00  2.255984   .412269
   8.89099   8.89099      1.00  2.256014   .414199
   8.89088   8.89088      1.00  2.258594   .412089
   8.89077   8.89077      1.00  2.253284   .413489
   8.89065   8.89065      1.00  2.255604   .413879
   8.89054   8.89054      1.00  2.259494   .414699
   8.89042   8.89042      1.00  2.253414   .413489
   8.89030   8.89030      1.00  2.255284   .413279
   8.89018   8.89018      1.00  2.257754   .413739
   8.89006   8.89006      1.00  2.256774   .411089
   8.88994   8.88994      1.00  2.244224   .407929
   8.88983   8.88983      1.00  2.252404   .407349
   8.88971   8.88971      1.00  2.256004   .407259
   8.88959   8.88959      1.00  2.255494   .405449
   8.88948   8.88948      1.00  2.257764   .407589
   8.88937   8.88937      1.00  2.255844   .405119
   8.88926   8.88926      1.00  2.255814   .408299
   8.88914   8.88914      1.00  2.256464   .409029
   8.88903   8.88903      1.00  2.254694   .412809
   8.88892   8.88892      1.00  2.253964   .409159
   8.88880   8.88880      1.00  2.255964   .408529
   8.88869   8.88869      1.00  2.257784   .405789
   8.88858   8.88858      1.00  2.255494   .407359
   8.88848   8.88848      1.00  2.255544   .405859
   8.88837   8.88837      1.00  2.240114   .404159
   8.88825   8.88825      1.00  2.254454   .406489
   8.88814   8.88814      1.00  2.257624   .407699
   8.88804   8.88804      1.00  2.255284   .405919
   8.88792   8.88792      1.00  2.255354   .405689
   8.88781   8.88781      1.00  2.255984   .406409
   8.88770   8.88770      1.00  2.257454   .406349
   8.88759   8.88759      1.00  2.257364   .406449
   8.88748   8.88748      1.00  2.256224   .406919
   8.88737   8.88737      1.00  2.256904   .405019
   8.88727   8.88727      1.00  2.255194   .404879
   8.88716   8.88716      1.00  2.253804   .404819
   8.88704   8.88704      1.00  2.257084   .407589
   8.88694   8.88694      1.00  2.253064   .405479
   8.88683   8.88683      1.00  2.240054   .401719
   8.88673   8.88673      1.00  2.252694   .404159
   8.88661   8.88661      1.00  2.257864   .405319
   8.88650   8.88650      1.00  2.257574   .404139
   8.88640   8.88640      1.00  2.254604   .402219
   8.88630   8.88630      1.00  2.253774   .403219
   8.88619   8.88619      1.00  2.256364   .403969
   8.88609   8.88609      1.00  2.256374   .401759
   8.88599   8.88599      1.00  2.256344   .402739
   8.88589   8.88589      1.00  2.255574   .404009
   8.88578   8.88578      1.00  2.252404   .401079
   8.88568   8.88568      1.00  2.254314   .403329
   8.88558   8.88558      1.00  2.255944   .403419
   8.88547   8.88547      1.00  2.252504   .403459
   8.88537   8.88537      1.00  2.254544   .403209
   8.88527   8.88527      1.00  2.240294   .398739
   8.88517   8.88517      1.00  2.251114   .400449
   8.88506   8.88506      1.00  2.257034   .400699
   8.88495   8.88495      1.00  2.253664   .400609
   8.88485   8.88485      1.00  2.254274   .401229
   8.88475   8.88475      1.00  2.258014   .401839
   8.88464   8.88464      1.00  2.253034   .401959
   8.88452   8.88452      1.00  2.255424   .401819
   8.88442   8.88442      1.00  2.255944   .400309
   8.88432   8.88432      1.00  2.253814   .400159
   8.88420   8.88420      1.00  2.255314   .400529
   8.88409   8.88409      1.00  2.253094   .401879
   8.88398   8.88398      1.00  2.252314   .401129
   8.88386   8.88386      1.00  2.251364   .399309
   8.88375   8.88375      1.00  2.247154   .398529
   8.88363   8.88363      1.00  2.255744   .399999
   8.88352   8.88352      1.00  2.253374   .398389
   8.88340   8.88340      1.00  2.252874   .396839
   8.88329   8.88329      1.00  2.252054   .399399
   8.88317   8.88317      1.00  2.253734   .398879
   8.88306   8.88306      1.00  2.254994   .398619
   8.88294   8.88294      1.00  2.252744   .398719
   8.88283   8.88283      1.00  2.252034   .398149
   8.88272   8.88272      1.00  2.251054   .399459
   8.88261   8.88261      1.00  2.253674   .398539
   8.88250   8.88250      1.00  2.255594   .397469
   8.88238   8.88238      1.00  2.253744   .396529
   8.88227   8.88227      1.00  2.251714   .398429
   8.88216   8.88216      1.00  2.246784   .396369
   8.88205   8.88205      1.00  2.254554   .397359
   8.88194   8.88194      1.00  2.253574   .396909
   8.88183   8.88183      1.00  2.251644   .394699
   8.88172   8.88172      1.00  2.252604   .394939
   8.88162   8.88162      1.00  2.252774   .394919
   8.88151   8.88151      1.00  2.254314   .395339
   8.88140   8.88140      1.00  2.252794   .394369
   8.88128   8.88128      1.00  2.250924   .393619
   8.88118   8.88118      1.00  2.249894   .392849
   8.88106   8.88106      1.00  2.253274   .395099
   8.88094   8.88094      1.00  2.251514   .393309
   8.88083   8.88083      1.00  2.248914   .394289
   8.88072   8.88072      1.00  2.244164   .391599
   8.88061   8.88061      1.00  2.254264   .393509
   8.88049   8.88049      1.00  2.251374   .393619
   8.88038   8.88038      1.00  2.255164   .393269
   8.88026   8.88026      1.00  2.255594   .393709
   8.88014   8.88014      1.00  2.252774   .393879
   8.88001   8.88001      1.00  2.255144   .395109
   8.87989   8.87989      1.00  2.248554   .393169
   8.87978   8.87978      1.00  2.252324   .393909
   8.87967   8.87967      1.00  2.252344   .395889
   8.87956   8.87956      1.00  2.252194   .394449
   8.87944   8.87944      1.00  2.252954   .397999
   8.87933   8.87933      1.00  2.249104   .393039
   8.87922   8.87922      1.00  2.248394   .393469
   8.87910   8.87910      1.00  2.242004   .392759
   8.87898   8.87898      1.00  2.253284   .396789
   8.87887   8.87887      1.00  2.253614   .397949
   8.87877   8.87877      1.00  2.250714   .397069
   8.87865   8.87865      1.00  2.247884   .394549
   8.87854   8.87854      1.00  2.250324   .395849
   8.87843   8.87843      1.00  2.250914   .395219
   8.87832   8.87832      1.00  2.251144   .396929
   8.87821   8.87821      1.00  2.252844   .396969
   8.87810   8.87810      1.00  2.250374   .396019
   8.87799   8.87799      1.00  2.252684   .394609
   8.87788   8.87788      1.00  2.252204   .396909
   8.87777   8.87777      1.00  2.250064   .398009
   8.87765   8.87765      1.00  2.237034   .395039
   8.87755   8.87755      1.00  2.250474   .397619
   8.87744   8.87744      1.00  2.251904   .396369
   8.87733   8.87733      1.00  2.248934   .396399
   8.87722   8.87722      1.00  2.251584   .397029
   8.87711   8.87711      1.00  2.251214   .396409
   8.87701   8.87701      1.00  2.250564   .397249
   8.87689   8.87689      1.00  2.252284   .400499
   8.87678   8.87678      1.00  2.250054   .400039
   8.87668   8.87668      1.00  2.246644   .399699
   8.87657   8.87657      1.00  2.249714   .400699
   8.87646   8.87646      1.00  2.250044   .399619
   8.87635   8.87635      1.00  2.251484   .401199
   8.87625   8.87625      1.00  2.249914   .399739
   8.87615   8.87615      1.00  2.235254   .399229
   8.87604   8.87604      1.00  2.246754   .400739
   8.87594   8.87594      1.00  2.251234   .400819
   8.87584   8.87584      1.00  2.250344   .402999
   8.87574   8.87574      1.00  2.250534   .402869
   8.87563   8.87563      1.00  2.248684   .401129
   8.87553   8.87553      1.00  2.249724   .401199
   8.87543   8.87543      1.00  2.253734   .401589
   8.87532   8.87532      1.00  2.247764   .400739
   8.87522   8.87522      1.00  2.248684   .401519
   8.87512   8.87512      1.00  2.246964   .401109
   8.87502   8.87502      1.00  2.248214   .401959
   8.87492   8.87492      1.00  2.249374   .401779
   8.87480   8.87480      1.00  2.247394   .403629
   8.87470   8.87470      1.00  2.238454   .402669
   8.87459   8.87459      1.00  2.242624   .404359
   8.87448   8.87448      1.00  2.248804   .405919
   8.87436   8.87436      1.00  2.246984   .406139
   8.87425   8.87425      1.00  2.249284   .405739
   8.87414   8.87414      1.00  2.248734   .405509
   8.87403   8.87403      1.00  2.246594   .404519
   8.87391   8.87391      1.00  2.249134   .406739
   8.87379   8.87379      1.00  2.245304   .408889
   8.87369   8.87369      1.00  2.247844   .407969
   8.87357   8.87357      1.00  2.248464   .408089
   8.87345   8.87345      1.00  2.245954   .408159
   8.87333   8.87333      1.00  2.247764   .410729
   8.87322   8.87322      1.00  2.246584   .410879
   8.87310   8.87310      1.00  2.245834   .410309
   8.87299   8.87299      1.00  2.232544   .407029
   8.87287   8.87287      1.00  2.246164   .407909
   8.87277   8.87277      1.00  2.245974   .408309
   8.87265   8.87265      1.00  2.243144   .406649
   8.87253   8.87253      1.00  2.244914   .408109
   8.87242   8.87242      1.00  2.244914   .411539
   8.87231   8.87231      1.00  2.247494   .416669
   8.87220   8.87220      1.00  2.246864   .416349
   8.87208   8.87208      1.00  2.245974   .418399
   8.87197   8.87197      1.00  2.248024   .416789
   8.87187   8.87187      1.00  2.244164   .416969
   8.87175   8.87175      1.00  2.245714   .419589
   8.87164   8.87164      1.00  2.244994   .417849
   8.87153   8.87153      1.00  2.244444   .414379
   8.87143   8.87143      1.00  2.229414   .411359
   8.87131   8.87131      1.00  2.245094   .414639
   8.87120   8.87120      1.00  2.244884   .414919
   8.87108   8.87108      1.00  2.244234   .414519
   8.87098   8.87098      1.00  2.246274   .415629
   8.87086   8.87086      1.00  2.246404   .415059
   8.87074   8.87074      1.00  2.245594   .413179
   8.87063   8.87063      1.00  2.243004   .417229
   8.87052   8.87052      1.00  2.244304   .424959
   8.87040   8.87040      1.00  2.245014   .420089
   8.87027   8.87027      1.00  2.241184   .416229
   8.87016   8.87016      1.00  2.245974   .418299
   8.87004   8.87004      1.00  2.247904   .418329
   8.86992   8.86992      1.00  2.243894   .415869
   8.86980   8.86980      1.00  2.234344   .414339
   8.86968   8.86968      1.00  2.243764   .417209
   8.86957   8.86957      1.00  2.245064   .419499
   8.86946   8.86946      1.00  2.247414   .418809
   8.86934   8.86934      1.00  2.245884   .418809
   8.86922   8.86922      1.00  2.245234   .418689
   8.86912   8.86912      1.00  2.245734   .419219
   8.86900   8.86900      1.00  2.246514   .421649
   8.86888   8.86888      1.00  2.244834   .420909
   8.86877   8.86877      1.00  2.246974   .421129
   8.86867   8.86867      1.00  2.244734   .423069
   8.86856   8.86856      1.00  2.245394   .423339
   8.86845   8.86845      1.00  2.245734   .422879
   8.86834   8.86834      1.00  2.244434   .425649
   8.86823   8.86823      1.00  2.227264   .422919
   8.86812   8.86812      1.00  2.243824   .425629
   8.86801   8.86801      1.00  2.246034   .426489
   8.86789   8.86789      1.00  2.245994   .425969
   8.86778   8.86778      1.00  2.246194   .425719
   8.86767   8.86767      1.00  2.245874   .426709
   8.86756   8.86756      1.00  2.246204   .424489
   8.86746   8.86746      1.00  2.247264   .426489
   8.86735   8.86735      1.00  2.247724   .426179
   8.86724   8.86724      1.00  2.245784   .424989
   8.86712   8.86712      1.00  2.241994   .427779
   8.86702   8.86702      1.00  2.246434   .425099
   8.86691   8.86691      1.00  2.243604   .427519
   8.86680   8.86680      1.00  2.244594   .422109
   8.86669   8.86669      1.00  2.229274   .423159
   8.86658   8.86658      1.00  2.242014   .424379
   8.86648   8.86648      1.00  2.245494   .425299
   8.86638   8.86638      1.00  2.242954   .425869
   8.86627   8.86627      1.00  2.246274   .427099
   8.86617   8.86617      1.00  2.243454   .428139
   8.86607   8.86607      1.00  2.243644   .427489
   8.86596   8.86596      1.00  2.244114   .426919
   8.86585   8.86585      1.00  2.241184   .427159
   8.86575   8.86575      1.00  2.242934   .427539
   8.86565   8.86565      1.00  2.243224   .428749
   8.86554   8.86554      1.00  2.244724   .432409
   8.86544   8.86544      1.00  2.247184   .432629
   8.86534   8.86534      1.00  2.243324   .433019
   8.86524   8.86524      1.00  2.230374   .429939
   8.86513   8.86513      1.00  2.243074   .430259
   8.86503   8.86503      1.00  2.243524   .430999
   8.86493   8.86493      1.00  2.245784   .432119
   8.86483   8.86483      1.00  2.242874   .430809
   8.86472   8.86472      1.00  2.243714   .432599
   8.86460   8.86460      1.00  2.242174   .432209
   8.86449   8.86449      1.00  2.243464   .432219
   8.86439   8.86439      1.00  2.242784   .436479
   8.86427   8.86427      1.00  2.243864   .431319
   8.86415   8.86415      1.00  2.241804   .431489
   8.86404   8.86404      1.00  2.243884   .432139
   8.86393   8.86393      1.00  2.242454   .433229
   8.86382   8.86382      1.00  2.237204   .432549
   8.86370   8.86370      1.00  2.236414   .431309
   8.86358   8.86358      1.00  2.245014   .433949
   8.86347   8.86347      1.00  2.242344   .432069
   8.86336   8.86336      1.00  2.239904   .432839
   8.86324   8.86324      1.00  2.245294   .434099
   8.86312   8.86312      1.00  2.243204   .433979
   8.86300   8.86300      1.00  2.244324   .434699
   8.86289   8.86289      1.00  2.241344   .435629
   8.86278   8.86278      1.00  2.241734   .436349
   8.86267   8.86267      1.00  2.240884   .435859
   8.86255   8.86255      1.00  2.241014   .438439
   8.86244   8.86244      1.00  2.240964   .437999
   8.86232   8.86232      1.00  2.239614   .435849
   8.86221   8.86221      1.00  2.228084   .434559
   8.86210   8.86210      1.00  2.237424   .434939
   8.86199   8.86199      1.00  2.242074   .435049
   8.86188   8.86188      1.00  2.240314   .410199
   8.86177   8.86177      1.00  2.241424   .256469
   8.86167   8.86167      1.00  2.242794   .309269
   8.86156   8.86156      1.00  2.240514   .353469
   8.86144   8.86144      1.00  2.241064   .436339
   8.86133   8.86133      1.00  2.240064   .435829
   8.86122   8.86122      1.00  2.238014   .434289
   8.86110   8.86110      1.00  2.238864   .435709
   8.86098   8.86098      1.00  2.240224   .436019
   8.86087   8.86087      1.00  2.239164   .437099
   8.86076   8.86076      1.00  2.240604   .435889
   8.86064   8.86064      1.00  2.234024   .435299
   8.86052   8.86052      1.00  2.235614   .437859
   8.86041   8.86041      1.00  2.240234   .436989
   8.86029   8.86029      1.00  2.239774   .436839
   8.86017   8.86017      1.00  2.239544   .437509
   8.86006   8.86006      1.00  2.239154   .437399
   8.85994   8.85994      1.00  2.242334   .437219
   8.85982   8.85982      1.00  2.237844   .439339
   8.85970   8.85970      1.00  2.236884   .444259
   8.85958   8.85958      1.00  2.241154   .441969
   8.85947   8.85947      1.00  2.239554   .441149
   8.85937   8.85937      1.00  2.241904   .442379
   8.85925   8.85925      1.00  2.240134   .443439
   8.85913   8.85913      1.00  2.237874   .437229
   8.85902   8.85902      1.00  2.225074   .437999
   8.85891   8.85891      1.00  2.236464   .441029
   8.85880   8.85880      1.00  2.239714   .440539
   8.85869   8.85869      1.00  2.238054   .440089
   8.85858   8.85858      1.00  2.236114   .437679
   8.85847   8.85847      1.00  2.237514   .438909
   8.85836   8.85836      1.00  2.238494   .438969
   8.85825   8.85825      1.00  2.235184   .439089
   8.85814   8.85814      1.00  2.240884   .441779
   8.85803   8.85803      1.00  2.237204   .439069
   8.85792   8.85792      1.00  2.237564   .439919
   8.85780   8.85780      1.00  2.236444   .437819
   8.85769   8.85769      1.00  2.232884   .438359
   8.85759   8.85759      1.00  2.237364   .438129
   8.85748   8.85748      1.00  2.225104   .433229
   8.85736   8.85736      1.00  2.236194   .439069
   8.85725   8.85725      1.00  2.236844   .437709
   8.85715   8.85715      1.00  2.236044   .439879
   8.85704   8.85704      1.00  2.236604   .438609
   8.85693   8.85693      1.00  2.237884   .442009
   8.85682   8.85682      1.00  2.234744   .442699
   8.85671   8.85671      1.00  2.237434   .443539
   8.85660   8.85660      1.00  2.235244   .443749
   8.85649   8.85649      1.00  2.232914   .440179
   8.85639   8.85639      1.00  2.232504   .438059
   8.85629   8.85629      1.00  2.233984   .437169
   8.85619   8.85619      1.00  2.234614   .436609
   8.85608   8.85608      1.00  2.234684   .437729
   8.85598   8.85598      1.00  2.235914   .438909
   8.85588   8.85588      1.00  2.220044   .436649
   8.85578   8.85578      1.00  2.231214   .437439
   8.85567   8.85567      1.00  2.233534   .439149
   8.85557   8.85557      1.00  2.232784   .439319
   8.85547   8.85547      1.00  2.234514   .438829
   8.85537   8.85537      1.00  2.232474   .437009
   8.85527   8.85527      1.00  2.233494   .438709
   8.85516   8.85516      1.00  2.234344   .440809
   8.85506   8.85506      1.00  2.231794   .440549
   8.85495   8.85495      1.00  2.232114   .440569
   8.85484   8.85484      1.00  2.232914   .440449
   8.85473   8.85473      1.00  2.234344   .438399
   8.85463   8.85463      1.00  2.233424   .441379
   8.85452   8.85452      1.00  2.230904   .440619
   8.85441   8.85441      1.00  2.220864   .437949
   8.85430   8.85430      1.00  2.226124   .437389
   8.85419   8.85419      1.00  2.229474   .441989
   8.85408   8.85408      1.00  2.226984   .441679
   8.85396   8.85396      1.00  2.231494   .441589
   8.85385   8.85385      1.00  2.230964   .437389
   8.85374   8.85374      1.00  2.232194   .439069
   8.85362   8.85362      1.00  2.232734   .438919
   8.85349   8.85349      1.00  2.227264   .439659
   8.85337   8.85337      1.00  2.230394   .437289
   8.85327   8.85327      1.00  2.227074   .434559
   8.85316   8.85316      1.00  2.230674   .440469
   8.85303   8.85303      1.00  2.229294   .434819
   8.85292   8.85292      1.00  2.227394   .434399
   8.85281   8.85281      1.00  2.228144   .437699
   8.85270   8.85270      1.00  2.214814   .434309
   8.85258   8.85258      1.00  2.230764   .435069
   8.85247   8.85247      1.00  2.230114   .438589
   8.85235   8.85235      1.00  2.228414   .437359
   8.85224   8.85224      1.00  2.227064   .438239
   8.85212   8.85212      1.00  2.226544   .438969
   8.85202   8.85202      1.00  2.227624   .438809
   8.85192   8.85192      1.00  2.227274   .435409
   8.85181   8.85181      1.00  2.224774   .435469
   8.85169   8.85169      1.00  2.224994   .435069
   8.85158   8.85158      1.00  2.225444   .436619
   8.85148   8.85148      1.00  2.227204   .435159
   8.85136   8.85136      1.00  2.229124   .439589
   8.85125   8.85125      1.00  2.228974   .436659
   8.85113   8.85113      1.00  2.212954   .431489
   8.85102   8.85102      1.00  2.226804   .438489
   8.85091   8.85091      1.00  2.225874   .433339
   8.85079   8.85079      1.00  2.224374   .433129
   8.85068   8.85068      1.00  2.225734   .431579
   8.85057   8.85057      1.00  2.226914   .432879
   8.85045   8.85045      1.00  2.226974   .432319
   8.85032   8.85032      1.00  2.224474   .435359
   8.85020   8.85020      1.00  2.228714   .434319
   8.85009   8.85009      1.00  2.225194   .434899
   8.84997   8.84997      1.00  2.226264   .439079
   8.84985   8.84985      1.00  2.227874   .434619
   8.84974   8.84974      1.00  2.224884   .434509
   8.84962   8.84962      1.00  2.223734   .435889
   8.84951   8.84951      1.00  2.209594   .433369
   8.84939   8.84939      1.00  2.221914   .435509
   8.84927   8.84927      1.00  2.222404   .433129
   8.84916   8.84916      1.00  2.225144   .435489
   8.84905   8.84905      1.00  2.226934   .434059
   8.84894   8.84894      1.00  2.227424   .430739
   8.84883   8.84883      1.00  2.227484   .432589
   8.84871   8.84871      1.00  2.226294   .432499
   8.84860   8.84860      1.00  2.222504   .430019
   8.84849   8.84849      1.00  2.221954   .430619
   8.84839   8.84839      1.00  2.225884   .433579
   8.84827   8.84827      1.00  2.222724   .431979
   8.84816   8.84816      1.00  2.225694   .434699
   8.84804   8.84804      1.00  2.224094   .433129
   8.84794   8.84794      1.00  2.210674   .430239
   8.84783   8.84783      1.00  2.224394   .434949
   8.84771   8.84771      1.00  2.224594   .434509
   8.84760   8.84760      1.00  2.226484   .435029
   8.84749   8.84749      1.00  2.220284   .430729
   8.84739   8.84739      1.00  2.222584   .430369
   8.84728   8.84728      1.00  2.223224   .433699
   8.84716   8.84716      1.00  2.224564   .436379
   8.84706   8.84706      1.00  2.225294   .435369
   8.84695   8.84695      1.00  2.223534   .434779
   8.84684   8.84684      1.00  2.220194   .433089
   8.84673   8.84673      1.00  2.226944   .433419
   8.84662   8.84662      1.00  2.225654   .435629
   8.84652   8.84652      1.00  2.226784   .437459
   8.84641   8.84641      1.00  2.219894   .435379
   8.84630   8.84630      1.00  2.215974   .431119
   8.84620   8.84620      1.00  2.225284   .434729
   8.84610   8.84610      1.00  2.221584   .432949
   8.84600   8.84600      1.00  2.224504   .433539
   8.84589   8.84589      1.00  2.221274   .432289
   8.84578   8.84578      1.00  2.224794   .434129
   8.84568   8.84568      1.00  2.223304   .435139
   8.84558   8.84558      1.00  2.225154   .438779
   8.84548   8.84548      1.00  2.226204   .437899
   8.84538   8.84538      1.00  2.221824   .432529
   8.84527   8.84527      1.00  2.225494   .433249
   8.84517   8.84517      1.00  2.220594   .434789
   8.84506   8.84506      1.00  2.222854   .436929
   8.84496   8.84496      1.00  2.210204   .436229
   8.84486   8.84486      1.00  2.223464   .442699
   8.84474   8.84474      1.00  2.222854   .439569
   8.84464   8.84464      1.00  2.223784   .435429
   8.84453   8.84453      1.00  2.226404   .434639
   8.84443   8.84443      1.00  2.224264   .434659
   8.84431   8.84431      1.00  2.228244   .439159
   8.84420   8.84420      1.00  2.224564   .437559
   8.84409   8.84409      1.00  2.222644   .435779
   8.84398   8.84398      1.00  2.221534   .435589
   8.84386   8.84386      1.00  2.220954   .437889
   8.84374   8.84374      1.00  2.221674   .435259
   8.84362   8.84362      1.00  2.222724   .434489
   8.84351   8.84351      1.00  2.213134   .432419
   8.84339   8.84339      1.00  2.221954   .433879
   8.84326   8.84326      1.00  2.222184   .435459
   8.84315   8.84315      1.00  2.222574   .436219
   8.84305   8.84305      1.00  2.223464   .436579
   8.84293   8.84293      1.00  2.225174   .437639
   8.84281   8.84281      1.00  2.224924   .437569
   8.84270   8.84270      1.00  2.223824   .438679
   8.84259   8.84259      1.00  2.220474   .437049
   8.84248   8.84248      1.00  2.221404   .437229
   8.84235   8.84235      1.00  2.226224   .439889
   8.84224   8.84224      1.00  2.224554   .439549
   8.84214   8.84214      1.00  2.224574   .437939
   8.84203   8.84203      1.00  2.223004   .438979
   8.84191   8.84191      1.00  2.206334   .436369
   8.84181   8.84181      1.00  2.225264   .438859
   8.84170   8.84170      1.00  2.224684   .439299
   8.84159   8.84159      1.00  2.221944   .439829
   8.84147   8.84147      1.00  2.220634   .438959
   8.84136   8.84136      1.00  2.221524   .438079
   8.84125   8.84125      1.00  2.221144   .437459
   8.84114   8.84114      1.00  2.221004   .440529
   8.84102   8.84102      1.00  2.223184   .438739
   8.84091   8.84091      1.00  2.225404   .439669
   8.84080   8.84080      1.00  2.223844   .440329
   8.84068   8.84068      1.00  2.222154   .441249
   8.84056   8.84056      1.00  2.224324   .442269
   8.84044   8.84044      1.00  2.209214   .439129
   8.84033   8.84033      1.00  2.217544   .440539
   8.84021   8.84021      1.00  2.224024   .444429
   8.84009   8.84009      1.00  2.223294   .443839
   8.83997   8.83997      1.00  2.223544   .443419
   8.83986   8.83986      1.00  2.223554   .441619
   8.83974   8.83974      1.00  2.221324   .444389
   8.83962   8.83962      1.00  2.224034   .444789
   8.83951   8.83951      1.00  2.223594   .443139
   8.83940   8.83940      1.00  2.221364   .444569
   8.83929   8.83929      1.00  2.221084   .444349
   8.83916   8.83916      1.00  2.220844   .446359
   8.83904   8.83904      1.00  2.221194   .446439
   8.83893   8.83893      1.00  2.219724   .448759
   8.83882   8.83882      1.00  2.206564   .441629
   8.83871   8.83871      1.00  2.220044   .445779
   8.83860   8.83860      1.00  2.223944   .449199
   8.83850   8.83850      1.00  2.224344   .453769
   8.83839   8.83839      1.00  2.224704   .451449
   8.83827   8.83827      1.00  2.225534   .449009
   8.83816   8.83816      1.00  2.222814   .450109
   8.83806   8.83806      1.00  2.221854   .448759
   8.83794   8.83794      1.00  2.222264   .447879
   8.83783   8.83783      1.00  2.221114   .446619
   8.83772   8.83772      1.00  2.221624   .450109
   8.83762   8.83762      1.00  2.224304   .449429
   8.83751   8.83751      1.00  2.220564   .450399
   8.83739   8.83739      1.00  2.222474   .450529
   8.83728   8.83728      1.00  2.214134   .452449
   8.83718   8.83718      1.00  2.225174   .452629
   8.83707   8.83707      1.00  2.225804   .453379
   8.83695   8.83695      1.00  2.221834   .453259
   8.83684   8.83684      1.00  2.222104   .452489
   8.83674   8.83674      1.00  2.219254   .451799
   8.83663   8.83663      1.00  2.222294   .451119
   8.83652   8.83652      1.00  2.222644   .453779
   8.83642   8.83642      1.00  2.223544   .452359
   8.83632   8.83632      1.00  2.222764   .452409
   8.83621   8.83621      1.00  2.223554   .453979
   8.83610   8.83610      1.00  2.223264   .454559
   8.83600   8.83600      1.00  2.223104   .456049
   8.83590   8.83590      1.00  2.221394   .457549
   8.83580   8.83580      1.00  2.206614   .451019
   8.83569   8.83569      1.00  2.221204   .454429
   8.83558   8.83558      1.00  2.220604   .456659
   8.83549   8.83549      1.00  2.222324   .455579
   8.83538   8.83538      1.00  2.221734   .457219
   8.83528   8.83528      1.00  2.221504   .456299
   8.83518   8.83518      1.00  2.223344   .443829
   8.83508   8.83508      1.00  2.222924   .460169
   8.83497   8.83497      1.00  2.221374   .456609
   8.83486   8.83486      1.00  2.219814   .457609
   8.83475   8.83475      1.00  2.221924   .457799
   8.83465   8.83465      1.00  2.219964   .455779
   8.83454   8.83454      1.00  2.220274   .457789
   8.83442   8.83442      1.00  2.219164   .458589
   8.83431   8.83431      1.00  2.206314   .458899
   8.83420   8.83420      1.00  2.223324   .459749
   8.83409   8.83409      1.00  2.221384   .459379
   8.83398   8.83398      1.00  2.222114   .458909
   8.83387   8.83387      1.00  2.222104   .458819
   8.83375   8.83375      1.00  2.222324   .462799
   8.83363   8.83363      1.00  2.218404   .462889
   8.83351   8.83351      1.00  2.218594   .459809
   8.83340   8.83340      1.00  2.218834   .458799
   8.83329   8.83329      1.00  2.216634   .460189
   8.83317   8.83317      1.00  2.218454   .460699
   8.83306   8.83306      1.00  2.218934   .462079
   8.83294   8.83294      1.00  2.219254   .462459
   8.83283   8.83283      1.00  2.217784   .462409
   8.83272   8.83272      1.00  2.205784   .461519
   8.83259   8.83259      1.00  2.217664   .462809
   8.83248   8.83248      1.00  2.218204   .463059
   8.83237   8.83237      1.00  2.218694   .461219
   8.83226   8.83226      1.00  2.220274   .463549
   8.83215   8.83215      1.00  2.217904   .462279
   8.83204   8.83204      1.00  2.215514   .461279
   8.83193   8.83193      1.00  2.215554   .462609
   8.83182   8.83182      1.00  2.218164   .463539
   8.83171   8.83171      1.00  2.216744   .462609
   8.83160   8.83160      1.00  2.219044   .464219
   8.83149   8.83149      1.00  2.221774   .463469
   8.83138   8.83138      1.00  2.216094   .461519
   8.83126   8.83126      1.00  2.207924   .461509
   8.83115   8.83115      1.00  2.214524   .463049
   8.83104   8.83104      1.00  2.210924   .461729
   8.83093   8.83093      1.00  2.214394   .461629
   8.83081   8.83081      1.00  2.216514   .463819
   8.83070   8.83070      1.00  2.213934   .461079
   8.83059   8.83059      1.00  2.218744   .464679
   8.83047   8.83047      1.00  2.216514   .463609
   8.83035   8.83035      1.00  2.217534   .463439
   8.83023   8.83023      1.00  2.218534   .465949
   8.83012   8.83012      1.00  2.214174   .466069
   8.82999   8.82999      1.00  2.216564   .465759
   8.82987   8.82987      1.00  2.213344   .462709
   8.82976   8.82976      1.00  2.217314   .467469
   8.82964   8.82964      1.00  2.213114   .466669
   8.82953   8.82953      1.00  2.200024   .466159
   8.82941   8.82941      1.00  2.213474   .467029
   8.82930   8.82930      1.00  2.217724   .468309
   8.82919   8.82919      1.00  2.216044   .470339
   8.82907   8.82907      1.00  2.217014   .472019
   8.82896   8.82896      1.00  2.216414   .469729
   8.82885   8.82885      1.00  2.213324   .471239
   8.82874   8.82874      1.00  2.213524   .467749
   8.82863   8.82863      1.00  2.213994   .464579
   8.82852   8.82852      1.00  2.207664   .463559
   8.82841   8.82841      1.00  2.211104   .465829
   8.82830   8.82830      1.00  2.215334   .467029
   8.82819   8.82819      1.00  2.216454   .469679
   8.82808   8.82808      1.00  2.204414   .467359
   8.82797   8.82797      1.00  2.213954   .467789
   8.82786   8.82786      1.00  2.215644   .469269
   8.82775   8.82775      1.00  2.213274   .468099
   8.82763   8.82763      1.00  2.214274   .472129
   8.82752   8.82752      1.00  2.215664   .467599
   8.82742   8.82742      1.00  2.209304   .468679
   8.82731   8.82731      1.00  2.208584   .467429
   8.82719   8.82719      1.00  2.212084   .468489
   8.82708   8.82708      1.00  2.212994   .468949
   8.82698   8.82698      1.00  2.216174   .468949
   8.82687   8.82687      1.00  2.213414   .469519
   8.82676   8.82676      1.00  2.213954   .468209
   8.82665   8.82665      1.00  2.210184   .467529
   8.82655   8.82655      1.00  2.211594   .467639
   8.82644   8.82644      1.00  2.207134   .469249
   8.82634   8.82634      1.00  2.193004   .461289
   8.82623   8.82623      1.00  2.209634   .466509
   8.82613   8.82613      1.00  2.209884   .467419
   8.82603   8.82603      1.00  2.210374   .467869
   8.82592   8.82592      1.00  2.214464   .468899
   8.82582   8.82582      1.00  2.217264   .471529
   8.82572   8.82572      1.00  2.212994   .469889
   8.82562   8.82562      1.00  2.211614   .467729
   8.82551   8.82551      1.00  2.211864   .471519
   8.82541   8.82541      1.00  2.210314   .469359
   8.82531   8.82531      1.00  2.210234   .470249
   8.82521   8.82521      1.00  2.210654   .468599
   8.82510   8.82510      1.00  2.206374   .466809
   8.82499   8.82499      1.00  2.194754   .467909
   8.82489   8.82489      1.00  2.208314   .468479
   8.82479   8.82479      1.00  2.208434   .469629
   8.82468   8.82468      1.00  2.210364   .468209
   8.82457   8.82457      1.00  2.212684   .470229
   8.82446   8.82446      1.00  2.210654   .469479
   8.82435   8.82435      1.00  2.207454   .467809
   8.82423   8.82423      1.00  2.203104   .466789
   8.82412   8.82412      1.00  2.206804   .468829
   8.82401   8.82401      1.00  2.206404   .469039
   8.82390   8.82390      1.00  2.206784   .469469
   8.82378   8.82378      1.00  2.205854   .467389
   8.82367   8.82367      1.00  2.209104   .470769
   8.82355   8.82355      1.00  2.209854   .469739
   8.82344   8.82344      1.00  2.194114   .466459
   8.82332   8.82332      1.00  2.205724   .467249
   8.82320   8.82320      1.00  2.207034   .469039
   8.82308   8.82308      1.00  2.205094   .468489
   8.82297   8.82297      1.00  2.203764   .468689
   8.82285   8.82285      1.00  2.206654   .467729
   8.82274   8.82274      1.00  2.205004   .467729
   8.82263   8.82263      1.00  2.205264   .466029
   8.82251   8.82251      1.00  2.203534   .466519
   8.82239   8.82239      1.00  2.204794   .464819
   8.82228   8.82228      1.00  2.205644   .467389
   8.82217   8.82217      1.00  2.204114   .465779
   8.82207   8.82207      1.00  2.206274   .465779
   8.82195   8.82195      1.00  2.197234   .466699
   8.82184   8.82184      1.00  2.202884   .467829
   8.82174   8.82174      1.00  2.200124   .463989
   8.82163   8.82163      1.00  2.202034   .465449
   8.82151   8.82151      1.00  2.204734   .464749
   8.82140   8.82140      1.00  2.204284   .465259
   8.82129   8.82129      1.00  2.206984   .468159
   8.82117   8.82117      1.00  2.203784   .468339
   8.82106   8.82106      1.00  2.203964   .469759
   8.82094   8.82094      1.00  2.204674   .468349
   8.82084   8.82084      1.00  2.204654   .470199
   8.82072   8.82072      1.00  2.198844   .470219
   8.82060   8.82060      1.00  2.199344   .469349
   8.82048   8.82048      1.00  2.201944   .471089
   8.82037   8.82037      1.00  2.196414   .468049
   8.82025   8.82025      1.00  2.184304   .460859
   8.82012   8.82012      1.00  2.204784   .464109
   8.82001   8.82001      1.00  2.202824   .464219
   8.81990   8.81990      1.00  2.204154   .464869
   8.81978   8.81978      1.00  2.203604   .464229
   8.81966   8.81966      1.00  2.198734   .462979
   8.81954   8.81954      1.00  2.200574   .465839
   8.81943   8.81943      1.00  2.199274   .464269
   8.81932   8.81932      1.00  2.196734   .463669
   8.81920   8.81920      1.00  2.191614   .463059
   8.81909   8.81909      1.00  2.198214   .468219
   8.81898   8.81898      1.00  2.198544   .465609
   8.81886   8.81886      1.00  2.201494   .464929
   8.81875   8.81875      1.00  2.188934   .461179
   8.81863   8.81863      1.00  2.199494   .464419
   8.81852   8.81852      1.00  2.200934   .465309
   8.81842   8.81842      1.00  2.194024   .463269
   8.81831   8.81831      1.00  2.196284   .465799
   8.81820   8.81820      1.00  2.197604   .465859
   8.81809   8.81809      1.00  2.194814   .463549
   8.81798   8.81798      1.00  2.195974   .466179
   8.81786   8.81786      1.00  2.194884   .463809
   8.81775   8.81775      1.00  2.197614   .464389
   8.81764   8.81764      1.00  2.196554   .464799
   8.81753   8.81753      1.00  2.201704   .465249
   8.81742   8.81742      1.00  2.200234   .467579
   8.81735   8.81735      1.00  2.197004   .470199
