# Supplementary material for: Direct Observation of Palladium Leaching from Pd/C by a Simple Method: X-ray Absorption Spectroscopy of Heterogeneous Mixtures
Source: ACS Omega. 2023 Jun 7;8(24):21787–92. doi: 10.1021/acsomega.3c01343 (PMC10286095; doi:10.1021/acsomega.3c01343)
Supplement: Supplementary file 2 — ao3c01343_si_002.zip [file ao3c01343_si_002.zip › Figure 9/HCl_Intermittent01N_2.qd]

  9809     KEK-PF   NW10A
 K_AirOx_40C_01N 20.12.12 2:37: - 20.12.12 2:38: Serial#KEKPF-NW10A_047692
 15_RK_AirOx_40C_01N                                                             
 Ring :   6.5 GeV    50.0 mA -   50.0 mA
 Mono :   Si(311)       D=  1.63747 A    Initial angle=  9.00034 deg
 NW10A     Transmission( 2)   Repetition=  2     Points= 1654
 Param file : QXAFS(SYNC)     angle axis (*)     Block =    1

 Block      Init-Ang  Final-Ang     Step/deg     Time/s       Num
     1        9.00034   8.81737          ***       1.00      1654
 Ortec(-1)     NDCH = 3
  Angle(c)  Angle(o)    time/s         2         3
      Mode         0         0         1         2
    Offset         0         0    .00492    .00311
   9.00034   9.00034      1.00  2.316404  2.966169
   9.00025   9.00025      1.00  2.314014  2.958939
   9.00014   9.00014      1.00  2.315584  2.966229
   9.00003   9.00003      1.00  2.312604  2.961739
   8.99991   8.99991      1.00  2.313824  2.965689
   8.99980   8.99980      1.00  2.310794  2.958269
   8.99968   8.99968      1.00  2.314224  2.966169
   8.99957   8.99957      1.00  2.312704  2.966889
   8.99946   8.99946      1.00  2.309744  2.958449
   8.99934   8.99934      1.00  2.306214  2.953189
   8.99924   8.99924      1.00  2.292914  2.938829
   8.99913   8.99913      1.00  2.306264  2.955269
   8.99901   8.99901      1.00  2.305264  2.949269
   8.99890   8.99890      1.00  2.311194  2.962399
   8.99880   8.99880      1.00  2.306864  2.954489
   8.99869   8.99869      1.00  2.307164  2.952829
   8.99859   8.99859      1.00  2.310504  2.957209
   8.99848   8.99848      1.00  2.310834  2.957969
   8.99837   8.99837      1.00  2.301584  2.950419
   8.99825   8.99825      1.00  2.305174  2.954589
   8.99815   8.99815      1.00  2.303824  2.957219
   8.99804   8.99804      1.00  2.304434  2.955889
   8.99794   8.99794      1.00  2.305184  2.958439
   8.99782   8.99782      1.00  2.307704  2.955889
   8.99771   8.99771      1.00  2.293154  2.937729
   8.99761   8.99761      1.00  2.302654  2.949259
   8.99750   8.99750      1.00  2.309464  2.962929
   8.99739   8.99739      1.00  2.304544  2.948839
   8.99727   8.99727      1.00  2.309394  2.964219
   8.99717   8.99717      1.00  2.304804  2.955909
   8.99706   8.99706      1.00  2.303344  2.955429
   8.99695   8.99695      1.00  2.296904  2.947539
   8.99684   8.99684      1.00  2.300714  2.952889
   8.99674   8.99674      1.00  2.298544  2.952709
   8.99664   8.99664      1.00  2.300214  2.948789
   8.99654   8.99654      1.00  2.304764  2.959269
   8.99643   8.99643      1.00  2.302314  2.956729
   8.99632   8.99632      1.00  2.297324  2.954549
   8.99622   8.99622      1.00  2.292814  2.944719
   8.99611   8.99611      1.00  2.305274  2.966219
   8.99601   8.99601      1.00  2.300614  2.961159
   8.99590   8.99590      1.00  2.300024  2.958609
   8.99581   8.99581      1.00  2.302594  2.957899
   8.99571   8.99571      1.00  2.294524  2.953789
   8.99560   8.99560      1.00  2.298574  2.955559
   8.99550   8.99550      1.00  2.298714  2.952189
   8.99541   8.99541      1.00  2.303904  2.966319
   8.99530   8.99530      1.00  2.296954  2.949749
   8.99520   8.99520      1.00  2.300944  2.959389
   8.99509   8.99509      1.00  2.298624  2.953479
   8.99499   8.99499      1.00  2.297334  2.956599
   8.99489   8.99489      1.00  2.287654  2.946029
   8.99478   8.99478      1.00  2.294644  2.953769
   8.99467   8.99467      1.00  2.295214  2.955039
   8.99457   8.99457      1.00  2.292234  2.952029
   8.99447   8.99447      1.00  2.295754  2.960339
   8.99435   8.99435      1.00  2.296354  2.962159
   8.99424   8.99424      1.00  2.300104  2.964469
   8.99414   8.99414      1.00  2.300124  2.962329
   8.99402   8.99402      1.00  2.298844  2.963859
   8.99390   8.99390      1.00  2.293624  2.954589
   8.99379   8.99379      1.00  2.291594  2.957469
   8.99368   8.99368      1.00  2.295464  2.959669
   8.99356   8.99356      1.00  2.290994  2.955509
   8.99345   8.99345      1.00  2.297354  2.964329
   8.99333   8.99333      1.00  2.289614  2.951119
   8.99322   8.99322      1.00  2.289734  2.950379
   8.99311   8.99311      1.00  2.299404  2.959959
   8.99299   8.99299      1.00  2.296434  2.956469
   8.99288   8.99288      1.00  2.297394  2.956509
   8.99277   8.99277      1.00  2.294754  2.961749
   8.99266   8.99266      1.00  2.294594  2.942999
   8.99255   8.99255      1.00  2.287024  2.949199
   8.99244   8.99244      1.00  2.291964  2.958739
   8.99233   8.99233      1.00  2.290164  2.955119
   8.99222   8.99222      1.00  2.288774  2.950209
   8.99210   8.99210      1.00  2.294844  2.961769
   8.99199   8.99199      1.00  2.293314  2.960379
   8.99189   8.99189      1.00  2.293854  2.964109
   8.99178   8.99178      1.00  2.278514  2.942159
   8.99166   8.99166      1.00  2.297514  2.964809
   8.99156   8.99156      1.00  2.292334  2.958399
   8.99145   8.99145      1.00  2.290094  2.953099
   8.99134   8.99134      1.00  2.290504  2.956789
   8.99123   8.99123      1.00  2.285344  2.951419
   8.99112   8.99112      1.00  2.290394  2.953859
   8.99101   8.99101      1.00  2.289974  2.956759
   8.99090   8.99090      1.00  2.291634  2.958089
   8.99077   8.99077      1.00  2.285934  2.951139
   8.99066   8.99066      1.00  2.293314  2.962519
   8.99055   8.99055      1.00  2.293054  2.962559
   8.99043   8.99043      1.00  2.289364  2.958549
   8.99031   8.99031      1.00  2.291624  2.961709
   8.99020   8.99020      1.00  2.273294  2.939289
   8.99009   8.99009      1.00  2.288524  2.964889
   8.98997   8.98997      1.00  2.285984  2.959339
   8.98984   8.98984      1.00  2.286734  2.957969
   8.98973   8.98973      1.00  2.287234  2.960859
   8.98962   8.98962      1.00  2.288934  2.963479
   8.98950   8.98950      1.00  2.291814  2.967449
   8.98938   8.98938      1.00  2.293174  2.967429
   8.98926   8.98926      1.00  2.291114  2.962729
   8.98916   8.98916      1.00  2.287974  2.957569
   8.98905   8.98905      1.00  2.287804  2.959139
   8.98894   8.98894      1.00  2.283274  2.955729
   8.98883   8.98883      1.00  2.287904  2.956239
   8.98871   8.98871      1.00  2.281554  2.951419
   8.98860   8.98860      1.00  2.274064  2.940509
   8.98849   8.98849      1.00  2.285414  2.956979
   8.98838   8.98838      1.00  2.291574  2.967899
   8.98828   8.98828      1.00  2.287634  2.959439
   8.98817   8.98817      1.00  2.288064  2.963399
   8.98805   8.98805      1.00  2.291194  2.965289
   8.98794   8.98794      1.00  2.284784  2.955259
   8.98783   8.98783      1.00  2.287164  2.963249
   8.98772   8.98772      1.00  2.287424  2.961399
   8.98761   8.98761      1.00  2.285904  2.963209
   8.98750   8.98750      1.00  2.282504  2.954809
   8.98740   8.98740      1.00  2.285174  2.959849
   8.98728   8.98728      1.00  2.286614  2.959679
   8.98717   8.98717      1.00  2.286654  2.969039
   8.98706   8.98706      1.00  2.278094  2.955619
   8.98696   8.98696      1.00  2.287474  2.962929
   8.98685   8.98685      1.00  2.289364  2.966209
   8.98674   8.98674      1.00  2.286424  2.961019
   8.98663   8.98663      1.00  2.282514  2.960699
   8.98653   8.98653      1.00  2.282754  2.960849
   8.98642   8.98642      1.00  2.283524  2.962319
   8.98631   8.98631      1.00  2.282724  2.962729
   8.98621   8.98621      1.00  2.284814  2.963869
   8.98611   8.98611      1.00  2.286934  2.965439
   8.98601   8.98601      1.00  2.288184  2.969869
   8.98590   8.98590      1.00  2.290884  2.974109
   8.98580   8.98580      1.00  2.287504  2.966409
   8.98571   8.98571      1.00  2.284664  2.968039
   8.98560   8.98560      1.00  2.283944  2.963779
   8.98549   8.98549      1.00  2.270814  2.950129
   8.98539   8.98539      1.00  2.284364  2.968039
   8.98529   8.98529      1.00  2.286184  2.973269
   8.98518   8.98518      1.00  2.282904  2.967379
   8.98507   8.98507      1.00  2.286694  2.970579
   8.98497   8.98497      1.00  2.286884  2.974579
   8.98488   8.98488      1.00  2.287594  2.972519
   8.98477   8.98477      1.00  2.288244  2.974919
   8.98466   8.98466      1.00  2.288794  2.978189
   8.98455   8.98455      1.00  2.285154  2.973499
   8.98445   8.98445      1.00  2.276504  2.961199
   8.98433   8.98433      1.00  2.282044  2.968779
   8.98422   8.98422      1.00  2.279964  2.963339
   8.98410   8.98410      1.00  2.282274  2.966109
   8.98400   8.98400      1.00  2.286354  2.977289
   8.98388   8.98388      1.00  2.277294  2.960939
   8.98375   8.98375      1.00  2.285204  2.972409
   8.98365   8.98365      1.00  2.290974  2.984749
   8.98354   8.98354      1.00  2.289524  2.980249
   8.98342   8.98342      1.00  2.287464  2.976429
   8.98330   8.98330      1.00  2.284354  2.973599
   8.98319   8.98319      1.00  2.286504  2.977029
   8.98307   8.98307      1.00  2.281454  2.972379
   8.98295   8.98295      1.00  2.284364  2.975299
   8.98283   8.98283      1.00  2.283194  2.970779
   8.98272   8.98272      1.00  2.285754  2.969909
   8.98261   8.98261      1.00  2.286494  2.977589
   8.98250   8.98250      1.00  2.287254  2.977879
   8.98239   8.98239      1.00  2.274044  2.961679
   8.98228   8.98228      1.00  2.285844  2.977929
   8.98217   8.98217      1.00  2.288594  2.980379
   8.98206   8.98206      1.00  2.281634  2.968999
   8.98194   8.98194      1.00  2.284264  2.975969
   8.98184   8.98184      1.00  2.281554  2.976449
   8.98173   8.98173      1.00  2.281944  2.973579
   8.98162   8.98162      1.00  2.285834  2.979909
   8.98150   8.98150      1.00  2.287814  2.983059
   8.98139   8.98139      1.00  2.290144  2.983419
   8.98129   8.98129      1.00  2.287324  2.980299
   8.98117   8.98117      1.00  2.287864  2.980479
   8.98106   8.98106      1.00  2.281494  2.978959
   8.98094   8.98094      1.00  2.286494  2.982899
   8.98083   8.98083      1.00  2.269294  2.959629
   8.98071   8.98071      1.00  2.281864  2.977749
   8.98059   8.98059      1.00  2.286194  2.984989
   8.98048   8.98048      1.00  2.286304  2.980419
   8.98037   8.98037      1.00  2.285814  2.982979
   8.98025   8.98025      1.00  2.287394  2.985039
   8.98013   8.98013      1.00  2.286644  2.984759
   8.98001   8.98001      1.00  2.288984  2.984999
   8.97989   8.97989      1.00  2.289854  2.988089
   8.97978   8.97978      1.00  2.284414  2.981719
   8.97965   8.97965      1.00  2.282634  2.981639
   8.97954   8.97954      1.00  2.285674  2.979609
   8.97943   8.97943      1.00  2.285124  2.985529
   8.97931   8.97931      1.00  2.270324  2.965309
   8.97920   8.97920      1.00  2.285044  2.984929
   8.97909   8.97909      1.00  2.286314  2.986879
   8.97898   8.97898      1.00  2.291334  2.991499
   8.97887   8.97887      1.00  2.289274  2.990219
   8.97876   8.97876      1.00  2.289784  2.993939
   8.97864   8.97864      1.00  2.284514  2.984959
   8.97853   8.97853      1.00  2.284744  2.986449
   8.97842   8.97842      1.00  2.286764  2.989009
   8.97831   8.97831      1.00  2.281894  2.982549
   8.97820   8.97820      1.00  2.287184  2.991049
   8.97810   8.97810      1.00  2.287944  2.993369
   8.97798   8.97798      1.00  2.287154  2.990119
   8.97787   8.97787      1.00  2.283494  2.986809
   8.97777   8.97777      1.00  2.269624  2.973329
   8.97766   8.97766      1.00  2.289324  2.994909
   8.97754   8.97754      1.00  2.292044  2.999489
   8.97743   8.97743      1.00  2.287464  2.990429
   8.97732   8.97732      1.00  2.288344  2.991109
   8.97722   8.97722      1.00  2.285804  2.990869
   8.97711   8.97711      1.00  2.282144  2.985849
   8.97700   8.97700      1.00  2.285984  2.991199
   8.97688   8.97688      1.00  2.287244  2.994529
   8.97678   8.97678      1.00  2.285154  2.993539
   8.97668   8.97668      1.00  2.288714  2.995559
   8.97656   8.97656      1.00  2.292244  3.002709
   8.97646   8.97646      1.00  2.285794  2.994429
   8.97636   8.97636      1.00  2.281024  2.985389
   8.97625   8.97625      1.00  2.281754  2.987809
   8.97614   8.97614      1.00  2.283514  2.990809
   8.97604   8.97604      1.00  2.285254  2.993219
   8.97594   8.97594      1.00  2.286784  2.999909
   8.97584   8.97584      1.00  2.287254  2.993459
   8.97573   8.97573      1.00  2.285414  2.993719
   8.97563   8.97563      1.00  2.291684  3.002289
   8.97553   8.97553      1.00  2.284704  2.996469
   8.97543   8.97543      1.00  2.287554  2.997369
   8.97532   8.97532      1.00  2.285594  2.994799
   8.97522   8.97522      1.00  2.288494  2.998029
   8.97512   8.97512      1.00  2.286834  2.998319
   8.97501   8.97501      1.00  2.285734  2.995719
   8.97490   8.97490      1.00  2.275424  2.986289
   8.97480   8.97480      1.00  2.279724  2.992659
   8.97470   8.97470      1.00  2.284044  2.999549
   8.97459   8.97459      1.00  2.284994  2.998689
   8.97447   8.97447      1.00  2.288034  3.002489
   8.97436   8.97436      1.00  2.288384  3.005249
   8.97426   8.97426      1.00  2.285874  3.002519
   8.97414   8.97414      1.00  2.286814  3.000459
   8.97402   8.97402      1.00  2.282014  2.992859
   8.97392   8.97392      1.00  2.283404  3.001029
   8.97381   8.97381      1.00  2.279524  2.996319
   8.97369   8.97369      1.00  2.281674  2.998089
   8.97357   8.97357      1.00  2.278574  2.993699
   8.97346   8.97346      1.00  2.285774  2.997749
   8.97334   8.97334      1.00  2.272324  2.985199
   8.97322   8.97322      1.00  2.285544  2.999959
   8.97310   8.97310      1.00  2.286884  2.999489
   8.97300   8.97300      1.00  2.285844  3.002649
   8.97288   8.97288      1.00  2.283984  3.000309
   8.97276   8.97276      1.00  2.282424  3.001239
   8.97264   8.97264      1.00  2.285234  3.003609
   8.97253   8.97253      1.00  2.284384  3.004539
   8.97243   8.97243      1.00  2.281644  3.001399
   8.97232   8.97232      1.00  2.278944  2.998899
   8.97220   8.97220      1.00  2.283074  3.001799
   8.97209   8.97209      1.00  2.284474  2.999039
   8.97198   8.97198      1.00  2.288314  3.007259
   8.97187   8.97187      1.00  2.274204  2.990549
   8.97176   8.97176      1.00  2.282294  2.996379
   8.97165   8.97165      1.00  2.282074  2.997909
   8.97154   8.97154      1.00  2.280784  2.995309
   8.97143   8.97143      1.00  2.280364  3.000679
   8.97132   8.97132      1.00  2.283354  3.003959
   8.97120   8.97120      1.00  2.284254  3.007399
   8.97109   8.97109      1.00  2.283834  3.005559
   8.97098   8.97098      1.00  2.286834  3.010899
   8.97086   8.97086      1.00  2.280574  2.999099
   8.97074   8.97074      1.00  2.286814  3.011109
   8.97064   8.97064      1.00  2.287284  3.003549
   8.97052   8.97052      1.00  2.285544  3.004609
   8.97040   8.97040      1.00  2.286974  3.009009
   8.97029   8.97029      1.00  2.264654  2.978989
   8.97017   8.97017      1.00  2.282334  3.000429
   8.97005   8.97005      1.00  2.279564  3.002159
   8.96993   8.96993      1.00  2.281594  3.004299
   8.96982   8.96982      1.00  2.283774  3.006369
   8.96971   8.96971      1.00  2.281924  3.006709
   8.96958   8.96958      1.00  2.284904  3.008709
   8.96946   8.96946      1.00  2.283914  3.005249
   8.96935   8.96935      1.00  2.283734  3.006219
   8.96924   8.96924      1.00  2.282934  3.005109
   8.96914   8.96914      1.00  2.279374  2.999259
   8.96902   8.96902      1.00  2.278704  3.003059
   8.96891   8.96891      1.00  2.279104  3.007759
   8.96879   8.96879      1.00  2.264674  2.982399
   8.96868   8.96868      1.00  2.280014  3.003359
   8.96857   8.96857      1.00  2.284454  3.012549
   8.96846   8.96846      1.00  2.285384  3.010899
   8.96835   8.96835      1.00  2.282854  3.008289
   8.96824   8.96824      1.00  2.281604  3.008409
   8.96813   8.96813      1.00  2.283234  3.013009
   8.96802   8.96802      1.00  2.280934  3.008929
   8.96792   8.96792      1.00  2.282794  3.009139
   8.96781   8.96781      1.00  2.278384  3.005459
   8.96769   8.96769      1.00  2.281614  3.008319
   8.96758   8.96758      1.00  2.280064  3.010939
   8.96748   8.96748      1.00  2.282264  3.008779
   8.96736   8.96736      1.00  2.282184  3.011159
   8.96725   8.96725      1.00  2.268594  2.992759
   8.96714   8.96714      1.00  2.288084  3.017849
   8.96704   8.96704      1.00  2.286464  3.017649
   8.96693   8.96693      1.00  2.285764  3.016969
   8.96681   8.96681      1.00  2.279684  3.007739
   8.96671   8.96671      1.00  2.286964  3.016869
   8.96661   8.96661      1.00  2.281974  3.014979
   8.96650   8.96650      1.00  2.281964  3.010419
   8.96639   8.96639      1.00  2.283794  3.015679
   8.96629   8.96629      1.00  2.284204  3.012009
   8.96619   8.96619      1.00  2.284864  3.012169
   8.96608   8.96608      1.00  2.287614  3.018989
   8.96597   8.96597      1.00  2.284604  3.017069
   8.96588   8.96588      1.00  2.284954  3.016229
   8.96578   8.96578      1.00  2.273794  2.995269
   8.96567   8.96567      1.00  2.283464  3.012769
   8.96557   8.96557      1.00  2.281234  3.010179
   8.96546   8.96546      1.00  2.284374  3.015229
   8.96537   8.96537      1.00  2.284194  3.012469
   8.96526   8.96526      1.00  2.280474  3.008899
   8.96516   8.96516      1.00  2.287444  3.018689
   8.96505   8.96505      1.00  2.285544  3.014369
   8.96495   8.96495      1.00  2.286994  3.014669
   8.96484   8.96484      1.00  2.291794  3.025089
   8.96474   8.96474      1.00  2.283874  3.012779
   8.96463   8.96463      1.00  2.287384  3.019149
   8.96453   8.96453      1.00  2.286574  3.018489
   8.96442   8.96442      1.00  2.283004  3.010559
   8.96430   8.96430      1.00  2.275004  2.999379
   8.96419   8.96419      1.00  2.283254  3.010519
   8.96408   8.96408      1.00  2.287034  3.018169
   8.96396   8.96396      1.00  2.286694  3.019199
   8.96385   8.96385      1.00  2.291124  3.025009
   8.96374   8.96374      1.00  2.290194  3.017439
   8.96362   8.96362      1.00  2.287114  3.018319
   8.96351   8.96351      1.00  2.284314  3.018469
   8.96339   8.96339      1.00  2.283754  3.015049
   8.96327   8.96327      1.00  2.285134  3.017359
   8.96316   8.96316      1.00  2.285634  3.018249
   8.96304   8.96304      1.00  2.286154  3.018719
   8.96292   8.96292      1.00  2.288364  3.021709
   8.96281   8.96281      1.00  2.287744  3.019149
   8.96270   8.96270      1.00  2.273834  3.002779
   8.96259   8.96259      1.00  2.288174  3.021919
   8.96247   8.96247      1.00  2.291874  3.026069
   8.96236   8.96236      1.00  2.288884  3.025649
   8.96224   8.96224      1.00  2.288414  3.020679
   8.96213   8.96213      1.00  2.287494  3.016149
   8.96202   8.96202      1.00  2.285594  3.018979
   8.96191   8.96191      1.00  2.287674  3.025679
   8.96181   8.96181      1.00  2.287474  3.023869
   8.96170   8.96170      1.00  2.283784  3.019359
   8.96158   8.96158      1.00  2.288914  3.027899
   8.96147   8.96147      1.00  2.291104  3.028459
   8.96136   8.96136      1.00  2.289474  3.031539
   8.96125   8.96125      1.00  2.286484  3.021639
   8.96113   8.96113      1.00  2.274524  3.005119
   8.96102   8.96102      1.00  2.285874  3.018549
   8.96091   8.96091      1.00  2.288404  3.022189
   8.96079   8.96079      1.00  2.288464  3.024929
   8.96067   8.96067      1.00  2.286504  3.021919
   8.96056   8.96056      1.00  2.288324  3.023419
   8.96045   8.96045      1.00  2.291294  3.030069
   8.96033   8.96033      1.00  2.288954  3.025989
   8.96021   8.96021      1.00  2.292494  3.032339
   8.96009   8.96009      1.00  2.290214  3.028289
   8.95997   8.95997      1.00  2.288904  3.025629
   8.95985   8.95985      1.00  2.287574  3.026369
   8.95974   8.95974      1.00  2.286674  3.025009
   8.95962   8.95962      1.00  2.278654  3.012079
   8.95950   8.95950      1.00  2.283314  3.019199
   8.95939   8.95939      1.00  2.290864  3.028389
   8.95927   8.95927      1.00  2.287794  3.021659
   8.95916   8.95916      1.00  2.289164  3.028189
   8.95906   8.95906      1.00  2.289434  3.027599
   8.95895   8.95895      1.00  2.288834  3.025629
   8.95883   8.95883      1.00  2.288694  3.025229
   8.95872   8.95872      1.00  2.287904  3.020929
   8.95861   8.95861      1.00  2.286004  3.023169
   8.95850   8.95850      1.00  2.288094  3.026929
   8.95839   8.95839      1.00  2.288244  3.025959
   8.95828   8.95828      1.00  2.288884  3.023759
   8.95817   8.95817      1.00  2.288524  3.025469
   8.95806   8.95806      1.00  2.270264  3.000979
   8.95795   8.95795      1.00  2.288264  3.028119
   8.95784   8.95784      1.00  2.290134  3.029669
   8.95773   8.95773      1.00  2.291164  3.029159
   8.95761   8.95761      1.00  2.291884  3.028789
   8.95750   8.95750      1.00  2.285334  3.018739
   8.95739   8.95739      1.00  2.288224  3.028779
   8.95729   8.95729      1.00  2.288434  3.027919
   8.95718   8.95718      1.00  2.285724  3.020319
   8.95706   8.95706      1.00  2.283814  3.015629
   8.95695   8.95695      1.00  2.286774  3.020479
   8.95685   8.95685      1.00  2.287244  3.021629
   8.95674   8.95674      1.00  2.286344  3.021529
   8.95663   8.95663      1.00  2.287394  3.023399
   8.95652   8.95652      1.00  2.274244  3.005489
   8.95642   8.95642      1.00  2.289864  3.024539
   8.95631   8.95631      1.00  2.290024  3.024409
   8.95620   8.95620      1.00  2.284494  3.014039
   8.95610   8.95610      1.00  2.289124  3.021209
   8.95601   8.95601      1.00  2.287214  3.019279
   8.95590   8.95590      1.00  2.290624  3.026309
   8.95579   8.95579      1.00  2.290274  3.023369
   8.95569   8.95569      1.00  2.288224  3.021819
   8.95560   8.95560      1.00  2.291544  3.024089
   8.95549   8.95549      1.00  2.286214  3.019559
   8.95538   8.95538      1.00  2.288134  3.023539
   8.95528   8.95528      1.00  2.288544  3.019889
   8.95518   8.95518      1.00  2.289524  3.019879
   8.95508   8.95508      1.00  2.287234  3.019039
   8.95497   8.95497      1.00  2.274634  3.000829
   8.95487   8.95487      1.00  2.285704  3.015049
   8.95477   8.95477      1.00  2.289494  3.017219
   8.95466   8.95466      1.00  2.292194  3.020439
   8.95454   8.95454      1.00  2.288614  3.013709
   8.95443   8.95443      1.00  2.290684  3.014519
   8.95433   8.95433      1.00  2.291544  3.021669
   8.95421   8.95421      1.00  2.290204  3.017409
   8.95410   8.95410      1.00  2.287744  3.014989
   8.95399   8.95399      1.00  2.284914  3.007809
   8.95388   8.95388      1.00  2.288234  3.014589
   8.95377   8.95377      1.00  2.285334  3.007789
   8.95365   8.95365      1.00  2.289494  3.013119
   8.95352   8.95352      1.00  2.287634  3.007789
   8.95340   8.95340      1.00  2.279614  2.998739
   8.95329   8.95329      1.00  2.290414  3.015599
   8.95318   8.95318      1.00  2.291494  3.014799
   8.95306   8.95306      1.00  2.289904  3.019659
   8.95295   8.95295      1.00  2.287964  3.011569
   8.95284   8.95284      1.00  2.289714  3.013319
   8.95272   8.95272      1.00  2.284984  3.005609
   8.95260   8.95260      1.00  2.284934  3.003959
   8.95250   8.95250      1.00  2.288004  3.013489
   8.95238   8.95238      1.00  2.286194  3.007879
   8.95227   8.95227      1.00  2.286384  3.009059
   8.95216   8.95216      1.00  2.292234  3.013959
   8.95205   8.95205      1.00  2.288214  3.007629
   8.95194   8.95194      1.00  2.287644  3.003159
   8.95182   8.95182      1.00  2.284584  3.000429
   8.95171   8.95171      1.00  2.281104  2.992319
   8.95161   8.95161      1.00  2.286814  3.000309
   8.95150   8.95150      1.00  2.288204  3.009059
   8.95138   8.95138      1.00  2.285964  3.001709
   8.95127   8.95127      1.00  2.287554  3.000989
   8.95116   8.95116      1.00  2.287234  2.999589
   8.95105   8.95105      1.00  2.290014  3.000819
   8.95093   8.95093      1.00  2.288134  2.994049
   8.95081   8.95081      1.00  2.287074  2.994979
   8.95070   8.95070      1.00  2.287414  2.992779
   8.95059   8.95059      1.00  2.285454  2.987579
   8.95047   8.95047      1.00  2.289144  2.997269
   8.95035   8.95035      1.00  2.283284  2.990819
   8.95024   8.95024      1.00  2.279794  2.990709
   8.95012   8.95012      1.00  2.288294  2.992719
   8.95000   8.95000      1.00  2.284974  2.990929
   8.94988   8.94988      1.00  2.286264  2.989889
   8.94976   8.94976      1.00  2.289564  2.995459
   8.94964   8.94964      1.00  2.289664  2.991809
   8.94952   8.94952      1.00  2.289834  2.991089
   8.94941   8.94941      1.00  2.288144  2.986939
   8.94931   8.94931      1.00  2.286034  2.984719
   8.94920   8.94920      1.00  2.284634  2.989059
   8.94907   8.94907      1.00  2.284224  2.979449
   8.94897   8.94897      1.00  2.284844  2.979979
   8.94887   8.94887      1.00  2.285434  2.980569
   8.94875   8.94875      1.00  2.279624  2.974989
   8.94862   8.94862      1.00  2.280274  2.967549
   8.94852   8.94852      1.00  2.288274  2.978229
   8.94842   8.94842      1.00  2.286774  2.976809
   8.94831   8.94831      1.00  2.286444  2.974599
   8.94819   8.94819      1.00  2.290484  2.980799
   8.94808   8.94808      1.00  2.283464  2.971069
   8.94797   8.94797      1.00  2.286444  2.974129
   8.94786   8.94786      1.00  2.287784  2.971419
   8.94775   8.94775      1.00  2.286384  2.970279
   8.94764   8.94764      1.00  2.284714  2.969289
   8.94753   8.94753      1.00  2.283974  2.967219
   8.94742   8.94742      1.00  2.286684  2.968279
   8.94730   8.94730      1.00  2.286524  2.962159
   8.94720   8.94720      1.00  2.287444  2.961859
   8.94709   8.94709      1.00  2.271264  2.936699
   8.94698   8.94698      1.00  2.285814  2.954899
   8.94687   8.94687      1.00  2.281694  2.951769
   8.94676   8.94676      1.00  2.285984  2.954189
   8.94666   8.94666      1.00  2.280474  2.946839
   8.94655   8.94655      1.00  2.280124  2.945199
   8.94644   8.94644      1.00  2.287594  2.946879
   8.94634   8.94634      1.00  2.283194  2.939549
   8.94623   8.94623      1.00  2.286534  2.941249
   8.94613   8.94613      1.00  2.284994  2.935099
   8.94603   8.94603      1.00  2.282704  2.930919
   8.94592   8.94592      1.00  2.284414  2.928279
   8.94583   8.94583      1.00  2.284154  2.931019
   8.94572   8.94572      1.00  2.284054  2.926169
   8.94561   8.94561      1.00  2.279994  2.919069
   8.94551   8.94551      1.00  2.275984  2.910709
   8.94541   8.94541      1.00  2.282244  2.915059
   8.94531   8.94531      1.00  2.283754  2.916499
   8.94520   8.94520      1.00  2.283544  2.919379
   8.94510   8.94510      1.00  2.284334  2.909809
   8.94500   8.94500      1.00  2.286744  2.909779
   8.94490   8.94490      1.00  2.283264  2.901839
   8.94479   8.94479      1.00  2.280324  2.888009
   8.94468   8.94468      1.00  2.282144  2.893429
   8.94457   8.94457      1.00  2.281734  2.888979
   8.94446   8.94446      1.00  2.278764  2.884419
   8.94434   8.94434      1.00  2.279244  2.881619
   8.94423   8.94423      1.00  2.279704  2.878179
   8.94413   8.94413      1.00  2.283334  2.879159
   8.94402   8.94402      1.00  2.284174  2.881739
   8.94390   8.94390      1.00  2.270844  2.855029
   8.94378   8.94378      1.00  2.283454  2.861949
   8.94367   8.94367      1.00  2.284454  2.859599
   8.94356   8.94356      1.00  2.278884  2.852019
   8.94345   8.94345      1.00  2.283164  2.855689
   8.94332   8.94332      1.00  2.283384  2.848349
   8.94321   8.94321      1.00  2.282624  2.837159
   8.94309   8.94309      1.00  2.280814  2.832679
   8.94297   8.94297      1.00  2.280374  2.825119
   8.94286   8.94286      1.00  2.281304  2.823089
   8.94275   8.94275      1.00  2.283154  2.821739
   8.94264   8.94264      1.00  2.282904  2.811129
   8.94252   8.94252      1.00  2.282294  2.797299
   8.94241   8.94241      1.00  2.266064  2.779389
   8.94230   8.94230      1.00  2.278614  2.782949
   8.94219   8.94219      1.00  2.279514  2.776459
   8.94207   8.94207      1.00  2.280724  2.770369
   8.94196   8.94196      1.00  2.282244  2.762389
   8.94185   8.94185      1.00  2.281214  2.752889
   8.94175   8.94175      1.00  2.284244  2.748959
   8.94163   8.94163      1.00  2.279354  2.731789
   8.94153   8.94153      1.00  2.284324  2.727749
   8.94142   8.94142      1.00  2.282294  2.714049
   8.94131   8.94131      1.00  2.280584  2.701639
   8.94119   8.94119      1.00  2.282204  2.692879
   8.94108   8.94108      1.00  2.280464  2.674059
   8.94096   8.94096      1.00  2.265394  2.646759
   8.94085   8.94085      1.00  2.277904  2.643909
   8.94073   8.94073      1.00  2.282674  2.636749
   8.94062   8.94062      1.00  2.279124  2.611699
   8.94051   8.94051      1.00  2.283054  2.598359
   8.94039   8.94039      1.00  2.283064  2.580749
   8.94026   8.94026      1.00  2.282244  2.559109
   8.94014   8.94014      1.00  2.281494  2.535839
   8.94003   8.94003      1.00  2.278194  2.511319
   8.93992   8.93992      1.00  2.279444  2.491199
   8.93979   8.93979      1.00  2.280764  2.466979
   8.93968   8.93968      1.00  2.278834  2.444229
   8.93957   8.93957      1.00  2.281474  2.418169
   8.93945   8.93945      1.00  2.279644  2.390019
   8.93933   8.93933      1.00  2.268444  2.347299
   8.93922   8.93922      1.00  2.281484  2.327039
   8.93912   8.93912      1.00  2.283254  2.296259
   8.93900   8.93900      1.00  2.283204  2.271499
   8.93889   8.93889      1.00  2.280854  2.226599
   8.93878   8.93878      1.00  2.280984  2.191459
   8.93867   8.93867      1.00  2.282484  2.155679
   8.93855   8.93855      1.00  2.279834  2.117899
   8.93844   8.93844      1.00  2.274934  2.073789
   8.93833   8.93833      1.00  2.284964  2.038419
   8.93823   8.93823      1.00  2.280494  2.000659
   8.93812   8.93812      1.00  2.283794  1.962039
   8.93800   8.93800      1.00  2.279114  1.919959
   8.93789   8.93789      1.00  2.264914  1.863899
   8.93778   8.93778      1.00  2.281264  1.835139
   8.93767   8.93767      1.00  2.283994  1.795779
   8.93756   8.93756      1.00  2.282794  1.750869
   8.93745   8.93745      1.00  2.280824  1.711119
   8.93734   8.93734      1.00  2.281534  1.667259
   8.93723   8.93723      1.00  2.277434  1.625509
   8.93712   8.93712      1.00  2.281494  1.578779
   8.93701   8.93701      1.00  2.284134  1.543849
   8.93691   8.93691      1.00  2.281004  1.501029
   8.93680   8.93680      1.00  2.282224  1.462049
   8.93669   8.93669      1.00  2.281444  1.414379
   8.93658   8.93658      1.00  2.280224  1.374679
   8.93648   8.93648      1.00  2.281344  1.339009
   8.93637   8.93637      1.00  2.265594  1.290049
   8.93626   8.93626      1.00  2.281544  1.262139
   8.93616   8.93616      1.00  2.279814  1.222599
   8.93606   8.93606      1.00  2.277824  1.190509
   8.93596   8.93596      1.00  2.278094  1.153989
   8.93585   8.93585      1.00  2.280414  1.118999
   8.93575   8.93575      1.00  2.284224  1.086219
   8.93566   8.93566      1.00  2.281444  1.057639
   8.93555   8.93555      1.00  2.283854  1.025579
   8.93544   8.93544      1.00  2.277154   .989549
   8.93533   8.93533      1.00  2.280804   .961919
   8.93524   8.93524      1.00  2.282634   .936989
   8.93514   8.93514      1.00  2.280774   .913229
   8.93503   8.93503      1.00  2.276934   .884819
   8.93493   8.93493      1.00  2.268974   .848169
   8.93482   8.93482      1.00  2.281154   .828289
   8.93472   8.93472      1.00  2.279114   .800659
   8.93460   8.93460      1.00  2.280734   .775929
   8.93449   8.93449      1.00  2.281064   .750209
   8.93439   8.93439      1.00  2.278994   .729679
   8.93428   8.93428      1.00  2.282334   .706169
   8.93416   8.93416      1.00  2.279244   .683409
   8.93405   8.93405      1.00  2.278214   .662679
   8.93394   8.93394      1.00  2.279054   .640169
   8.93382   8.93382      1.00  2.279134   .621099
   8.93370   8.93370      1.00  2.278934   .597849
   8.93359   8.93359      1.00  2.279984   .582519
   8.93348   8.93348      1.00  2.267524   .564919
   8.93336   8.93336      1.00  2.279214   .550989
   8.93324   8.93324      1.00  2.281744   .531279
   8.93312   8.93312      1.00  2.280874   .517109
   8.93301   8.93301      1.00  2.279424   .501719
   8.93290   8.93290      1.00  2.278854   .487029
   8.93278   8.93278      1.00  2.276734   .472279
   8.93267   8.93267      1.00  2.278204   .460319
   8.93256   8.93256      1.00  2.277984   .450169
   8.93244   8.93244      1.00  2.277754   .439019
   8.93232   8.93232      1.00  2.275694   .430799
   8.93221   8.93221      1.00  2.280804   .421359
   8.93210   8.93210      1.00  2.278324   .414459
   8.93199   8.93199      1.00  2.276224   .407669
   8.93188   8.93188      1.00  2.261544   .400949
   8.93177   8.93177      1.00  2.274244   .397259
   8.93167   8.93167      1.00  2.276194   .393079
   8.93156   8.93156      1.00  2.279544   .390539
   8.93144   8.93144      1.00  2.277624   .389129
   8.93133   8.93133      1.00  2.277474   .384209
   8.93122   8.93122      1.00  2.276304   .379979
   8.93110   8.93110      1.00  2.278024   .379729
   8.93098   8.93098      1.00  2.278284   .372549
   8.93087   8.93087      1.00  2.278064   .371449
   8.93076   8.93076      1.00  2.276434   .370419
   8.93065   8.93065      1.00  2.276864   .370559
   8.93052   8.93052      1.00  2.275854   .370739
   8.93041   8.93041      1.00  2.274764   .369819
   8.93029   8.93029      1.00  2.261114   .371509
   8.93017   8.93017      1.00  2.272234   .376749
   8.93005   8.93005      1.00  2.275514   .377579
   8.92993   8.92993      1.00  2.277244   .377219
   8.92982   8.92982      1.00  2.274794   .375439
   8.92970   8.92970      1.00  2.274544   .376619
   8.92958   8.92958      1.00  2.277034   .377719
   8.92946   8.92946      1.00  2.275764   .379579
   8.92935   8.92935      1.00  2.277804   .380509
   8.92924   8.92924      1.00  2.276274   .380549
   8.92912   8.92912      1.00  2.272914   .381779
   8.92901   8.92901      1.00  2.273854   .383759
   8.92890   8.92890      1.00  2.274224   .384269
   8.92879   8.92879      1.00  2.276344   .386959
   8.92868   8.92868      1.00  2.276924   .390089
   8.92857   8.92857      1.00  2.275124   .391959
   8.92846   8.92846      1.00  2.263264   .390599
   8.92835   8.92835      1.00  2.275394   .395699
   8.92823   8.92823      1.00  2.272324   .401499
   8.92813   8.92813      1.00  2.276564   .402709
   8.92803   8.92803      1.00  2.275874   .400729
   8.92791   8.92791      1.00  2.275544   .400069
   8.92779   8.92779      1.00  2.274184   .400859
   8.92768   8.92768      1.00  2.272264   .399929
   8.92758   8.92758      1.00  2.273454   .400129
   8.92746   8.92746      1.00  2.274524   .398189
   8.92735   8.92735      1.00  2.276734   .400529
   8.92724   8.92724      1.00  2.274964   .403189
   8.92713   8.92713      1.00  2.274474   .403569
   8.92702   8.92702      1.00  2.260534   .401369
   8.92692   8.92692      1.00  2.275524   .405299
   8.92681   8.92681      1.00  2.275934   .404919
   8.92670   8.92670      1.00  2.274524   .405759
   8.92659   8.92659      1.00  2.275494   .407299
   8.92648   8.92648      1.00  2.275524   .409649
   8.92638   8.92638      1.00  2.273644   .410489
   8.92628   8.92628      1.00  2.276794   .411839
   8.92617   8.92617      1.00  2.273824   .412739
   8.92607   8.92607      1.00  2.272544   .413029
   8.92596   8.92596      1.00  2.272664   .413019
   8.92586   8.92586      1.00  2.275414   .411889
   8.92576   8.92576      1.00  2.272174   .413179
   8.92565   8.92565      1.00  2.260954   .409779
   8.92555   8.92555      1.00  2.271304   .411619
   8.92545   8.92545      1.00  2.274244   .414869
   8.92535   8.92535      1.00  2.276194   .415909
   8.92525   8.92525      1.00  2.274644   .417439
   8.92514   8.92514      1.00  2.273904   .418289
   8.92504   8.92504      1.00  2.276314   .418869
   8.92493   8.92493      1.00  2.274144   .420169
   8.92482   8.92482      1.00  2.273514   .422109
   8.92472   8.92472      1.00  2.270384   .423109
   8.92461   8.92461      1.00  2.273544   .422469
   8.92450   8.92450      1.00  2.273054   .421089
   8.92439   8.92439      1.00  2.273624   .423599
   8.92428   8.92428      1.00  2.272154   .421179
   8.92417   8.92417      1.00  2.258394   .421129
   8.92405   8.92405      1.00  2.271274   .424569
   8.92393   8.92393      1.00  2.270914   .422719
   8.92383   8.92383      1.00  2.274454   .424049
   8.92372   8.92372      1.00  2.269844   .423719
   8.92360   8.92360      1.00  2.273284   .427109
   8.92348   8.92348      1.00  2.270344   .427339
   8.92336   8.92336      1.00  2.271124   .426209
   8.92325   8.92325      1.00  2.271584   .428169
   8.92314   8.92314      1.00  2.267864   .429429
   8.92301   8.92301      1.00  2.271224   .429659
   8.92290   8.92290      1.00  2.270864   .431709
   8.92279   8.92279      1.00  2.271444   .431619
   8.92267   8.92267      1.00  2.269834   .433779
   8.92256   8.92256      1.00  2.254604   .433969
   8.92244   8.92244      1.00  2.269114   .438579
   8.92234   8.92234      1.00  2.272414   .439359
   8.92223   8.92223      1.00  2.272654   .442259
   8.92211   8.92211      1.00  2.269714   .441459
   8.92200   8.92200      1.00  2.268514   .442969
   8.92190   8.92190      1.00  2.266094   .444109
   8.92179   8.92179      1.00  2.269374   .447379
   8.92167   8.92167      1.00  2.266134   .449379
   8.92156   8.92156      1.00  2.268884   .452699
   8.92146   8.92146      1.00  2.267644   .452099
   8.92134   8.92134      1.00  2.266634   .454979
   8.92123   8.92123      1.00  2.267814   .454599
   8.92112   8.92112      1.00  2.254694   .454959
   8.92101   8.92101      1.00  2.268594   .461129
   8.92089   8.92089      1.00  2.268414   .459539
   8.92077   8.92077      1.00  2.268854   .464969
   8.92066   8.92066      1.00  2.269994   .462659
   8.92054   8.92054      1.00  2.268084   .464959
   8.92042   8.92042      1.00  2.267614   .467909
   8.92031   8.92031      1.00  2.267734   .470469
   8.92019   8.92019      1.00  2.268894   .471299
   8.92008   8.92008      1.00  2.263444   .474109
   8.91996   8.91996      1.00  2.266204   .473419
   8.91984   8.91984      1.00  2.266834   .475859
   8.91971   8.91971      1.00  2.267924   .477919
   8.91960   8.91960      1.00  2.266334   .478319
   8.91948   8.91948      1.00  2.252704   .476799
   8.91937   8.91937      1.00  2.263414   .479179
   8.91926   8.91926      1.00  2.264454   .477719
   8.91915   8.91915      1.00  2.264444   .479669
   8.91904   8.91904      1.00  2.264284   .481799
   8.91892   8.91892      1.00  2.266494   .482109
   8.91880   8.91880      1.00  2.265934   .483729
   8.91870   8.91870      1.00  2.268274   .484739
   8.91859   8.91859      1.00  2.268084   .484899
   8.91848   8.91848      1.00  2.262864   .481269
   8.91837   8.91837      1.00  2.265074   .484239
   8.91826   8.91826      1.00  2.266804   .483379
   8.91814   8.91814      1.00  2.265714   .481699
   8.91803   8.91803      1.00  2.264484   .481409
   8.91792   8.91792      1.00  2.249534   .478869
   8.91782   8.91782      1.00  2.267234   .482089
   8.91771   8.91771      1.00  2.268164   .483369
   8.91759   8.91759      1.00  2.266244   .482749
   8.91748   8.91748      1.00  2.264474   .479409
   8.91738   8.91738      1.00  2.265804   .443509
   8.91727   8.91727      1.00  2.267034   .466739
   8.91715   8.91715      1.00  2.261714   .452429
   8.91705   8.91705      1.00  2.261614   .475509
   8.91694   8.91694      1.00  2.262724   .474049
   8.91683   8.91683      1.00  2.263004   .473529
   8.91672   8.91672      1.00  2.264084   .472919
   8.91661   8.91661      1.00  2.260714   .469829
   8.91651   8.91651      1.00  2.256504   .467319
   8.91641   8.91641      1.00  2.264184   .470819
   8.91629   8.91629      1.00  2.266354   .467939
   8.91619   8.91619      1.00  2.265554   .466759
   8.91609   8.91609      1.00  2.264144   .463929
   8.91599   8.91599      1.00  2.265174   .464299
   8.91588   8.91588      1.00  2.262904   .461859
   8.91578   8.91578      1.00  2.264144   .461579
   8.91568   8.91568      1.00  2.259724   .460429
   8.91557   8.91557      1.00  2.261884   .458989
   8.91547   8.91547      1.00  2.263284   .455969
   8.91537   8.91537      1.00  2.263314   .457079
   8.91527   8.91527      1.00  2.263424   .454639
   8.91516   8.91516      1.00  2.247094   .448379
   8.91505   8.91505      1.00  2.261934   .453479
   8.91495   8.91495      1.00  2.263324   .450299
   8.91485   8.91485      1.00  2.264744   .447699
   8.91474   8.91474      1.00  2.263124   .450709
   8.91464   8.91464      1.00  2.259524   .445899
   8.91452   8.91452      1.00  2.261694   .443519
   8.91441   8.91441      1.00  2.263304   .444709
   8.91430   8.91430      1.00  2.261234   .443139
   8.91419   8.91419      1.00  2.264744   .443409
   8.91408   8.91408      1.00  2.261774   .437569
   8.91397   8.91397      1.00  2.262164   .438039
   8.91386   8.91386      1.00  2.261414   .435109
   8.91374   8.91374      1.00  2.246694   .430359
   8.91363   8.91363      1.00  2.260754   .432549
   8.91351   8.91351      1.00  2.261124   .429559
   8.91339   8.91339      1.00  2.260714   .427959
   8.91327   8.91327      1.00  2.259914   .428269
   8.91316   8.91316      1.00  2.262774   .426939
   8.91305   8.91305      1.00  2.260514   .427789
   8.91294   8.91294      1.00  2.260184   .423499
   8.91282   8.91282      1.00  2.262494   .423279
   8.91270   8.91270      1.00  2.260724   .420889
   8.91259   8.91259      1.00  2.262104   .420159
   8.91248   8.91248      1.00  2.258984   .420189
   8.91236   8.91236      1.00  2.259034   .416889
   8.91225   8.91225      1.00  2.262424   .416549
   8.91214   8.91214      1.00  2.244844   .412829
   8.91203   8.91203      1.00  2.260514   .413829
   8.91192   8.91192      1.00  2.260444   .413809
   8.91181   8.91181      1.00  2.259574   .411699
   8.91170   8.91170      1.00  2.261744   .411679
   8.91159   8.91159      1.00  2.260684   .412379
   8.91148   8.91148      1.00  2.262974   .409459
   8.91137   8.91137      1.00  2.262664   .409199
   8.91126   8.91126      1.00  2.257234   .405709
   8.91115   8.91115      1.00  2.260954   .405619
   8.91103   8.91103      1.00  2.256664   .405699
   8.91092   8.91092      1.00  2.258564   .403199
   8.91081   8.91081      1.00  2.261544   .402699
   8.91069   8.91069      1.00  2.259184   .403189
   8.91057   8.91057      1.00  2.262034   .401649
   8.91046   8.91046      1.00  2.249744   .395349
   8.91035   8.91035      1.00  2.263884   .397429
   8.91023   8.91023      1.00  2.263014   .396109
   8.91011   8.91011      1.00  2.262944   .395119
   8.90999   8.90999      1.00  2.261614   .394909
   8.90987   8.90987      1.00  2.255464   .393149
   8.90976   8.90976      1.00  2.263834   .392159
   8.90964   8.90964      1.00  2.260634   .391539
   8.90952   8.90952      1.00  2.259274   .390819
   8.90941   8.90941      1.00  2.259884   .391359
   8.90930   8.90930      1.00  2.260714   .389499
   8.90918   8.90918      1.00  2.261064   .387899
   8.90907   8.90907      1.00  2.256644   .387469
   8.90896   8.90896      1.00  2.254714   .388649
   8.90885   8.90885      1.00  2.258064   .389409
   8.90874   8.90874      1.00  2.259474   .388459
   8.90863   8.90863      1.00  2.261504   .388959
   8.90853   8.90853      1.00  2.261804   .389569
   8.90841   8.90841      1.00  2.263624   .387359
   8.90830   8.90830      1.00  2.263614   .387849
   8.90819   8.90819      1.00  2.261944   .388099
   8.90808   8.90808      1.00  2.262324   .388349
   8.90798   8.90798      1.00  2.257244   .390419
   8.90786   8.90786      1.00  2.263564   .390929
   8.90775   8.90775      1.00  2.262964   .393099
   8.90764   8.90764      1.00  2.262524   .391759
   8.90753   8.90753      1.00  2.249434   .390989
   8.90741   8.90741      1.00  2.260304   .390919
   8.90730   8.90730      1.00  2.259714   .391939
   8.90720   8.90720      1.00  2.260744   .393929
   8.90709   8.90709      1.00  2.263334   .393959
   8.90698   8.90698      1.00  2.264234   .395859
   8.90687   8.90687      1.00  2.262914   .397969
   8.90677   8.90677      1.00  2.262714   .398749
   8.90666   8.90666      1.00  2.260574   .396699
   8.90655   8.90655      1.00  2.260814   .400429
   8.90644   8.90644      1.00  2.262974   .401719
   8.90634   8.90634      1.00  2.260554   .401899
   8.90624   8.90624      1.00  2.263734   .406139
   8.90613   8.90613      1.00  2.262384   .405039
   8.90603   8.90603      1.00  2.250084   .401379
   8.90593   8.90593      1.00  2.262824   .407799
   8.90583   8.90583      1.00  2.266204   .409689
   8.90572   8.90572      1.00  2.265154   .409769
   8.90562   8.90562      1.00  2.262204   .409139
   8.90551   8.90551      1.00  2.265004   .411149
   8.90541   8.90541      1.00  2.264664   .412149
   8.90531   8.90531      1.00  2.263694   .408469
   8.90520   8.90520      1.00  2.267544   .412489
   8.90510   8.90510      1.00  2.263044   .411509
   8.90500   8.90500      1.00  2.263924   .414449
   8.90489   8.90489      1.00  2.263384   .415149
   8.90479   8.90479      1.00  2.262444   .418369
   8.90468   8.90468      1.00  2.264304   .418869
   8.90457   8.90457      1.00  2.250664   .416489
   8.90446   8.90446      1.00  2.264094   .420879
   8.90435   8.90435      1.00  2.266474   .420459
   8.90424   8.90424      1.00  2.263834   .421919
   8.90413   8.90413      1.00  2.265494   .422449
   8.90401   8.90401      1.00  2.267124   .422919
   8.90390   8.90390      1.00  2.265814   .425939
   8.90379   8.90379      1.00  2.265644   .425389
   8.90368   8.90368      1.00  2.263954   .426949
   8.90356   8.90356      1.00  2.262684   .427099
   8.90344   8.90344      1.00  2.264564   .425949
   8.90332   8.90332      1.00  2.268034   .429369
   8.90321   8.90321      1.00  2.265294   .430749
   8.90308   8.90308      1.00  2.264904   .431009
   8.90297   8.90297      1.00  2.250834   .428939
   8.90286   8.90286      1.00  2.265594   .432759
   8.90275   8.90275      1.00  2.266414   .431279
   8.90264   8.90264      1.00  2.262624   .431589
   8.90252   8.90252      1.00  2.262994   .432309
   8.90241   8.90241      1.00  2.262304   .431449
   8.90229   8.90229      1.00  2.267534   .430689
   8.90218   8.90218      1.00  2.264954   .432409
   8.90207   8.90207      1.00  2.267324   .431939
   8.90197   8.90197      1.00  2.264974   .432969
   8.90186   8.90186      1.00  2.260394   .432319
   8.90174   8.90174      1.00  2.263694   .433329
   8.90163   8.90163      1.00  2.262544   .434369
   8.90153   8.90153      1.00  2.264874   .438239
   8.90142   8.90142      1.00  2.265084   .437889
   8.90130   8.90130      1.00  2.250484   .434819
   8.90119   8.90119      1.00  2.262594   .439689
   8.90108   8.90108      1.00  2.263204   .440909
   8.90096   8.90096      1.00  2.266304   .438289
   8.90084   8.90084      1.00  2.265354   .438049
   8.90073   8.90073      1.00  2.263794   .438329
   8.90062   8.90062      1.00  2.263714   .436279
   8.90051   8.90051      1.00  2.262384   .437509
   8.90038   8.90038      1.00  2.262214   .436709
   8.90026   8.90026      1.00  2.263174   .436789
   8.90015   8.90015      1.00  2.267404   .439469
   8.90003   8.90003      1.00  2.263674   .438999
   8.89991   8.89991      1.00  2.260054   .437379
   8.89979   8.89979      1.00  2.248884   .435089
   8.89968   8.89968      1.00  2.262034   .438289
   8.89956   8.89956      1.00  2.264364   .438459
   8.89945   8.89945      1.00  2.264034   .439369
   8.89934   8.89934      1.00  2.263264   .439719
   8.89922   8.89922      1.00  2.263364   .441559
   8.89911   8.89911      1.00  2.265074   .440949
   8.89899   8.89899      1.00  2.260024   .443319
   8.89888   8.89888      1.00  2.262854   .443389
   8.89878   8.89878      1.00  2.264104   .441189
   8.89867   8.89867      1.00  2.260694   .441759
   8.89855   8.89855      1.00  2.260364   .439079
   8.89844   8.89844      1.00  2.261064   .439439
   8.89833   8.89833      1.00  2.250894   .437689
   8.89822   8.89822      1.00  2.260094   .440489
   8.89811   8.89811      1.00  2.263124   .440839
   8.89800   8.89800      1.00  2.262214   .440059
   8.89789   8.89789      1.00  2.263464   .442319
   8.89777   8.89777      1.00  2.261374   .441199
   8.89766   8.89766      1.00  2.263264   .440269
   8.89756   8.89756      1.00  2.263354   .441569
   8.89745   8.89745      1.00  2.261964   .440409
   8.89734   8.89734      1.00  2.262714   .442249
   8.89723   8.89723      1.00  2.257894   .441059
   8.89712   8.89712      1.00  2.260654   .442249
   8.89701   8.89701      1.00  2.263334   .440569
   8.89691   8.89691      1.00  2.260744   .442649
   8.89679   8.89679      1.00  2.259874   .441299
   8.89668   8.89668      1.00  2.246674   .440759
   8.89658   8.89658      1.00  2.259204   .440079
   8.89648   8.89648      1.00  2.261114   .441479
   8.89637   8.89637      1.00  2.262654   .441479
   8.89626   8.89626      1.00  2.258604   .439499
   8.89617   8.89617      1.00  2.262734   .441969
   8.89606   8.89606      1.00  2.259184   .439929
   8.89595   8.89595      1.00  2.260934   .441769
   8.89585   8.89585      1.00  2.261104   .443459
   8.89575   8.89575      1.00  2.260884   .444309
   8.89565   8.89565      1.00  2.260134   .441789
   8.89554   8.89554      1.00  2.262044   .441369
   8.89544   8.89544      1.00  2.260264   .442199
   8.89534   8.89534      1.00  2.260074   .441559
   8.89524   8.89524      1.00  2.248514   .441879
   8.89513   8.89513      1.00  2.259994   .442879
   8.89503   8.89503      1.00  2.260804   .441619
   8.89493   8.89493      1.00  2.258714   .442099
   8.89482   8.89482      1.00  2.259984   .443129
   8.89471   8.89471      1.00  2.259894   .441609
   8.89460   8.89460      1.00  2.259904   .441749
   8.89450   8.89450      1.00  2.257254   .441769
   8.89439   8.89439      1.00  2.258564   .441829
   8.89427   8.89427      1.00  2.259174   .442669
   8.89415   8.89415      1.00  2.256344   .440489
   8.89405   8.89405      1.00  2.260354   .443129
   8.89394   8.89394      1.00  2.256934   .440449
   8.89382   8.89382      1.00  2.259974   .441649
   8.89371   8.89371      1.00  2.258414   .441549
   8.89360   8.89360      1.00  2.243974   .437749
   8.89348   8.89348      1.00  2.259854   .441669
   8.89335   8.89335      1.00  2.258804   .441529
   8.89324   8.89324      1.00  2.258854   .439499
   8.89313   8.89313      1.00  2.256574   .439639
   8.89302   8.89302      1.00  2.258674   .440319
   8.89289   8.89289      1.00  2.258294   .438109
   8.89278   8.89278      1.00  2.257254   .440729
   8.89268   8.89268      1.00  2.257494   .441259
   8.89256   8.89256      1.00  2.255214   .442359
   8.89244   8.89244      1.00  2.257244   .442989
   8.89233   8.89233      1.00  2.257134   .441639
   8.89222   8.89222      1.00  2.257924   .442269
   8.89211   8.89211      1.00  2.243604   .439759
   8.89199   8.89199      1.00  2.252954   .441159
   8.89189   8.89189      1.00  2.257944   .444109
   8.89178   8.89178      1.00  2.256154   .443979
   8.89168   8.89168      1.00  2.256484   .444509
   8.89156   8.89156      1.00  2.256974   .444409
   8.89145   8.89145      1.00  2.256824   .442449
   8.89134   8.89134      1.00  2.257484   .443209
   8.89123   8.89123      1.00  2.256384   .442309
   8.89111   8.89111      1.00  2.257924   .445229
   8.89100   8.89100      1.00  2.255264   .443479
   8.89089   8.89089      1.00  2.254364   .445069
   8.89078   8.89078      1.00  2.256264   .446589
   8.89066   8.89066      1.00  2.252774   .443439
   8.89054   8.89054      1.00  2.243004   .442349
   8.89043   8.89043      1.00  2.253604   .444719
   8.89031   8.89031      1.00  2.255064   .444189
   8.89019   8.89019      1.00  2.254644   .444369
   8.89007   8.89007      1.00  2.252244   .443669
   8.88995   8.88995      1.00  2.254724   .443619
   8.88983   8.88983      1.00  2.255274   .444419
   8.88971   8.88971      1.00  2.254754   .447039
   8.88960   8.88960      1.00  2.253974   .448949
   8.88949   8.88949      1.00  2.253194   .446109
   8.88938   8.88938      1.00  2.256454   .446319
   8.88926   8.88926      1.00  2.255114   .446829
   8.88915   8.88915      1.00  2.256634   .447759
   8.88904   8.88904      1.00  2.251974   .443249
   8.88893   8.88893      1.00  2.240554   .444339
   8.88881   8.88881      1.00  2.253624   .447819
   8.88869   8.88869      1.00  2.256104   .447949
   8.88859   8.88859      1.00  2.257504   .446509
   8.88848   8.88848      1.00  2.254604   .447009
   8.88837   8.88837      1.00  2.255934   .447129
   8.88826   8.88826      1.00  2.252704   .447089
   8.88816   8.88816      1.00  2.253604   .448779
   8.88804   8.88804      1.00  2.254784   .448039
   8.88793   8.88793      1.00  2.255764   .447899
   8.88782   8.88782      1.00  2.252914   .448879
   8.88771   8.88771      1.00  2.254734   .450209
   8.88760   8.88760      1.00  2.255384   .449809
   8.88748   8.88748      1.00  2.237604   .448959
   8.88737   8.88737      1.00  2.255984   .452499
   8.88726   8.88726      1.00  2.256394   .450359
   8.88716   8.88716      1.00  2.253084   .451589
   8.88705   8.88705      1.00  2.255694   .453289
   8.88694   8.88694      1.00  2.254914   .452749
   8.88683   8.88683      1.00  2.258024   .453429
   8.88673   8.88673      1.00  2.254374   .452999
   8.88661   8.88661      1.00  2.254914   .452599
   8.88651   8.88651      1.00  2.251614   .452729
   8.88641   8.88641      1.00  2.252824   .453899
   8.88630   8.88630      1.00  2.250724   .455569
   8.88620   8.88620      1.00  2.255284   .454349
   8.88609   8.88609      1.00  2.249484   .455219
   8.88600   8.88600      1.00  2.242894   .451189
   8.88589   8.88589      1.00  2.254794   .453879
   8.88578   8.88578      1.00  2.250734   .453409
   8.88568   8.88568      1.00  2.254804   .452519
   8.88558   8.88558      1.00  2.253194   .452569
   8.88548   8.88548      1.00  2.256404   .455819
   8.88537   8.88537      1.00  2.251834   .452019
   8.88527   8.88527      1.00  2.255064   .452059
   8.88517   8.88517      1.00  2.250714   .450499
   8.88507   8.88507      1.00  2.250654   .449659
   8.88496   8.88496      1.00  2.254844   .451839
   8.88485   8.88485      1.00  2.251844   .450269
   8.88475   8.88475      1.00  2.253734   .452669
   8.88464   8.88464      1.00  2.240784   .450399
   8.88453   8.88453      1.00  2.249184   .451589
   8.88442   8.88442      1.00  2.251464   .452349
   8.88432   8.88432      1.00  2.252514   .456319
   8.88421   8.88421      1.00  2.252424   .452779
   8.88409   8.88409      1.00  2.251764   .453089
   8.88398   8.88398      1.00  2.250334   .453429
   8.88387   8.88387      1.00  2.248534   .452199
   8.88375   8.88375      1.00  2.254484   .450449
   8.88363   8.88363      1.00  2.253484   .454339
   8.88351   8.88351      1.00  2.252104   .452959
   8.88341   8.88341      1.00  2.253144   .454569
   8.88329   8.88329      1.00  2.248894   .453329
   8.88317   8.88317      1.00  2.252684   .455509
   8.88306   8.88306      1.00  2.254704   .453809
   8.88295   8.88295      1.00  2.236584   .450309
   8.88283   8.88283      1.00  2.251734   .453169
   8.88272   8.88272      1.00  2.250914   .452109
   8.88261   8.88261      1.00  2.251124   .452829
   8.88250   8.88250      1.00  2.251104   .449529
   8.88239   8.88239      1.00  2.251724   .449919
   8.88227   8.88227      1.00  2.250224   .449859
   8.88216   8.88216      1.00  2.251144   .452419
   8.88205   8.88205      1.00  2.249714   .450899
   8.88195   8.88195      1.00  2.247054   .452369
   8.88184   8.88184      1.00  2.249594   .450599
   8.88173   8.88173      1.00  2.248354   .451249
   8.88162   8.88162      1.00  2.250204   .450589
   8.88151   8.88151      1.00  2.252154   .449429
   8.88140   8.88140      1.00  2.235864   .447429
   8.88129   8.88129      1.00  2.250224   .451749
   8.88118   8.88118      1.00  2.252794   .452029
   8.88107   8.88107      1.00  2.250264   .450509
   8.88095   8.88095      1.00  2.252954   .450819
   8.88084   8.88084      1.00  2.251644   .447019
   8.88073   8.88073      1.00  2.251304   .445569
   8.88061   8.88061      1.00  2.253834   .448359
   8.88049   8.88049      1.00  2.249824   .446749
   8.88038   8.88038      1.00  2.248224   .448549
   8.88026   8.88026      1.00  2.250064   .443429
   8.88015   8.88015      1.00  2.247384   .441889
   8.88002   8.88002      1.00  2.252314   .445149
   8.87990   8.87990      1.00  2.249694   .446049
   8.87979   8.87979      1.00  2.234234   .439619
   8.87968   8.87968      1.00  2.250234   .443849
   8.87956   8.87956      1.00  2.251664   .443729
   8.87944   8.87944      1.00  2.249324   .444809
   8.87934   8.87934      1.00  2.252604   .445829
   8.87922   8.87922      1.00  2.254784   .446519
   8.87910   8.87910      1.00  2.249684   .443159
   8.87899   8.87899      1.00  2.252794   .445509
   8.87889   8.87889      1.00  2.252804   .446049
   8.87877   8.87877      1.00  2.250744   .443129
   8.87865   8.87865      1.00  2.251554   .443749
   8.87855   8.87855      1.00  2.250304   .442009
   8.87844   8.87844      1.00  2.252924   .444029
   8.87833   8.87833      1.00  2.249264   .441529
   8.87821   8.87821      1.00  2.232484   .439149
   8.87810   8.87810      1.00  2.249514   .440879
   8.87800   8.87800      1.00  2.250754   .440269
   8.87789   8.87789      1.00  2.251304   .440339
   8.87777   8.87777      1.00  2.250534   .440929
   8.87767   8.87767      1.00  2.250334   .439949
   8.87756   8.87756      1.00  2.247344   .440569
   8.87745   8.87745      1.00  2.250314   .441559
   8.87733   8.87733      1.00  2.252844   .441569
   8.87722   8.87722      1.00  2.250734   .440019
   8.87712   8.87712      1.00  2.250664   .442299
   8.87701   8.87701      1.00  2.248044   .439559
   8.87690   8.87690      1.00  2.247534   .439899
   8.87679   8.87679      1.00  2.251674   .441549
   8.87668   8.87668      1.00  2.233264   .437989
   8.87657   8.87657      1.00  2.248894   .441769
   8.87646   8.87646      1.00  2.249154   .441369
   8.87636   8.87636      1.00  2.250754   .442609
   8.87626   8.87626      1.00  2.250054   .442279
   8.87615   8.87615      1.00  2.250624   .442299
   8.87605   8.87605      1.00  2.248424   .442729
   8.87595   8.87595      1.00  2.251314   .441179
   8.87585   8.87585      1.00  2.247714   .439749
   8.87574   8.87574      1.00  2.249334   .439719
   8.87563   8.87563      1.00  2.245904   .439059
   8.87553   8.87553      1.00  2.247714   .438909
   8.87543   8.87543      1.00  2.250394   .441759
   8.87533   8.87533      1.00  2.247974   .442299
   8.87523   8.87523      1.00  2.232074   .440419
   8.87512   8.87512      1.00  2.245384   .440639
   8.87502   8.87502      1.00  2.249394   .441989
   8.87492   8.87492      1.00  2.250524   .444269
   8.87480   8.87480      1.00  2.250664   .443869
   8.87470   8.87470      1.00  2.247734   .442649
   8.87459   8.87459      1.00  2.245234   .442999
   8.87448   8.87448      1.00  2.247084   .440739
   8.87437   8.87437      1.00  2.246944   .443059
   8.87426   8.87426      1.00  2.246004   .443859
   8.87415   8.87415      1.00  2.250274   .441139
   8.87403   8.87403      1.00  2.245204   .442349
   8.87391   8.87391      1.00  2.245964   .442909
   8.87381   8.87381      1.00  2.248584   .442549
   8.87370   8.87370      1.00  2.229884   .440219
   8.87358   8.87358      1.00  2.247744   .445739
   8.87345   8.87345      1.00  2.247144   .444179
   8.87334   8.87334      1.00  2.243364   .445249
   8.87323   8.87323      1.00  2.246134   .444139
   8.87311   8.87311      1.00  2.246274   .445579
   8.87299   8.87299      1.00  2.249094   .445539
   8.87289   8.87289      1.00  2.246834   .445349
   8.87277   8.87277      1.00  2.246124   .445189
   8.87265   8.87265      1.00  2.244774   .444399
   8.87254   8.87254      1.00  2.246264   .445249
   8.87242   8.87242      1.00  2.245524   .444579
   8.87231   8.87231      1.00  2.243684   .444679
   8.87220   8.87220      1.00  2.247334   .445879
   8.87209   8.87209      1.00  2.231214   .443109
   8.87198   8.87198      1.00  2.241564   .443269
   8.87187   8.87187      1.00  2.243814   .445159
   8.87176   8.87176      1.00  2.242454   .446239
   8.87165   8.87165      1.00  2.246504   .447969
   8.87154   8.87154      1.00  2.246044   .448859
   8.87143   8.87143      1.00  2.245664   .448749
   8.87132   8.87132      1.00  2.242504   .450359
   8.87120   8.87120      1.00  2.244384   .453579
   8.87109   8.87109      1.00  2.243544   .452349
   8.87098   8.87098      1.00  2.245624   .448239
   8.87087   8.87087      1.00  2.248244   .449939
   8.87075   8.87075      1.00  2.244984   .449329
   8.87063   8.87063      1.00  2.245274   .448389
   8.87052   8.87052      1.00  2.227654   .447289
   8.87041   8.87041      1.00  2.244404   .448939
   8.87028   8.87028      1.00  2.245094   .453539
   8.87016   8.87016      1.00  2.245304   .454439
   8.87005   8.87005      1.00  2.247214   .456629
   8.86993   8.86993      1.00  2.246074   .456899
   8.86980   8.86980      1.00  2.243584   .456349
   8.86968   8.86968      1.00  2.243664   .455929
   8.86958   8.86958      1.00  2.244284   .458219
   8.86947   8.86947      1.00  2.242134   .452909
   8.86935   8.86935      1.00  2.245444   .453539
   8.86923   8.86923      1.00  2.243214   .456819
   8.86912   8.86912      1.00  2.243854   .455429
   8.86901   8.86901      1.00  2.230674   .448819
   8.86890   8.86890      1.00  2.243884   .451569
   8.86879   8.86879      1.00  2.246304   .453509
   8.86868   8.86868      1.00  2.244644   .454419
   8.86857   8.86857      1.00  2.245664   .453669
   8.86845   8.86845      1.00  2.244174   .453949
   8.86834   8.86834      1.00  2.248664   .457759
   8.86824   8.86824      1.00  2.245694   .464599
   8.86813   8.86813      1.00  2.244824   .459219
   8.86801   8.86801      1.00  2.242744   .458219
   8.86790   8.86790      1.00  2.243964   .457479
   8.86780   8.86780      1.00  2.246134   .457429
   8.86768   8.86768      1.00  2.244144   .457159
   8.86757   8.86757      1.00  2.244564   .459349
   8.86746   8.86746      1.00  2.228104   .456319
   8.86735   8.86735      1.00  2.245834   .458089
   8.86724   8.86724      1.00  2.245064   .461409
   8.86713   8.86713      1.00  2.242364   .459999
   8.86702   8.86702      1.00  2.244474   .459369
   8.86692   8.86692      1.00  2.244264   .458899
   8.86681   8.86681      1.00  2.245344   .461029
   8.86669   8.86669      1.00  2.243484   .460549
   8.86659   8.86659      1.00  2.244314   .461679
   8.86649   8.86649      1.00  2.246064   .462139
   8.86638   8.86638      1.00  2.245234   .461369
   8.86627   8.86627      1.00  2.244044   .461209
   8.86617   8.86617      1.00  2.243924   .463759
   8.86607   8.86607      1.00  2.229874   .460569
   8.86597   8.86597      1.00  2.241804   .465229
   8.86586   8.86586      1.00  2.245164   .468379
   8.86575   8.86575      1.00  2.242534   .468289
   8.86566   8.86566      1.00  2.245024   .466589
   8.86555   8.86555      1.00  2.242714   .467529
   8.86545   8.86545      1.00  2.242914   .465429
   8.86534   8.86534      1.00  2.244734   .464899
   8.86524   8.86524      1.00  2.243334   .467759
   8.86514   8.86514      1.00  2.242244   .466419
   8.86503   8.86503      1.00  2.242004   .467599
   8.86493   8.86493      1.00  2.244294   .468629
   8.86482   8.86482      1.00  2.244144   .464339
   8.86472   8.86472      1.00  2.229264   .464529
   8.86460   8.86460      1.00  2.241154   .467479
   8.86449   8.86449      1.00  2.244884   .469759
   8.86439   8.86439      1.00  2.241804   .467369
   8.86428   8.86428      1.00  2.243094   .468069
   8.86416   8.86416      1.00  2.245924   .470529
   8.86405   8.86405      1.00  2.242704   .469659
   8.86394   8.86394      1.00  2.244874   .470609
   8.86382   8.86382      1.00  2.242964   .470009
   8.86370   8.86370      1.00  2.240894   .470809
   8.86359   8.86359      1.00  2.242384   .472279
   8.86347   8.86347      1.00  2.243024   .471359
   8.86336   8.86336      1.00  2.242454   .471829
   8.86324   8.86324      1.00  2.238044   .473349
   8.86312   8.86312      1.00  2.235104   .472039
   8.86301   8.86301      1.00  2.240474   .472379
   8.86289   8.86289      1.00  2.241374   .472789
   8.86278   8.86278      1.00  2.243184   .472139
   8.86267   8.86267      1.00  2.242344   .469499
   8.86256   8.86256      1.00  2.241984   .471089
   8.86244   8.86244      1.00  2.241754   .471399
   8.86232   8.86232      1.00  2.240944   .473929
   8.86221   8.86221      1.00  2.241564   .474019
   8.86211   8.86211      1.00  2.240664   .474319
   8.86200   8.86200      1.00  2.242404   .475389
   8.86188   8.86188      1.00  2.242774   .475859
   8.86177   8.86177      1.00  2.239194   .476819
   8.86167   8.86167      1.00  2.229104   .475969
   8.86156   8.86156      1.00  2.242044   .477539
   8.86145   8.86145      1.00  2.241394   .477029
   8.86133   8.86133      1.00  2.242434   .475149
   8.86122   8.86122      1.00  2.237624   .477689
   8.86111   8.86111      1.00  2.240654   .477699
   8.86099   8.86099      1.00  2.239594   .476679
   8.86088   8.86088      1.00  2.242394   .478249
   8.86077   8.86077      1.00  2.240284   .479429
   8.86065   8.86065      1.00  2.239174   .475609
   8.86053   8.86053      1.00  2.239294   .475519
   8.86042   8.86042      1.00  2.240704   .476999
   8.86030   8.86030      1.00  2.240014   .476689
   8.86018   8.86018      1.00  2.227464   .473549
   8.86005   8.86005      1.00  2.238414   .476889
   8.85994   8.85994      1.00  2.238894   .477049
   8.85983   8.85983      1.00  2.240024   .479569
   8.85971   8.85971      1.00  2.242334   .480979
   8.85959   8.85959      1.00  2.240634   .481719
   8.85947   8.85947      1.00  2.239274   .481569
   8.85937   8.85937      1.00  2.240274   .482909
   8.85925   8.85925      1.00  2.239994   .481009
   8.85913   8.85913      1.00  2.237134   .479129
   8.85902   8.85902      1.00  2.235794   .478759
   8.85891   8.85891      1.00  2.238764   .480609
   8.85880   8.85880      1.00  2.239344   .479619
   8.85869   8.85869      1.00  2.237184   .481509
   8.85858   8.85858      1.00  2.222414   .478629
   8.85848   8.85848      1.00  2.234544   .483359
   8.85836   8.85836      1.00  2.239624   .485729
   8.85824   8.85824      1.00  2.241044   .485569
   8.85813   8.85813      1.00  2.241014   .486329
   8.85803   8.85803      1.00  2.240044   .487279
   8.85792   8.85792      1.00  2.238864   .487919
   8.85780   8.85780      1.00  2.238714   .482349
   8.85769   8.85769      1.00  2.235804   .480709
   8.85759   8.85759      1.00  2.237144   .481939
   8.85748   8.85748      1.00  2.238584   .480869
   8.85737   8.85737      1.00  2.235324   .479529
   8.85726   8.85726      1.00  2.234594   .481389
   8.85715   8.85715      1.00  2.235564   .478979
   8.85704   8.85704      1.00  2.223484   .479349
   8.85693   8.85693      1.00  2.236234   .481329
   8.85683   8.85683      1.00  2.237094   .481429
   8.85672   8.85672      1.00  2.236364   .484739
   8.85661   8.85661      1.00  2.236044   .483009
   8.85650   8.85650      1.00  2.233344   .482319
   8.85639   8.85639      1.00  2.238854   .482329
   8.85630   8.85630      1.00  2.238564   .483349
   8.85619   8.85619      1.00  2.235494   .481919
   8.85608   8.85608      1.00  2.232544   .484139
   8.85598   8.85598      1.00  2.236324   .481589
   8.85588   8.85588      1.00  2.238894   .485009
   8.85578   8.85578      1.00  2.236724   .482489
   8.85567   8.85567      1.00  2.235564   .483969
   8.85557   8.85557      1.00  2.218494   .479899
   8.85547   8.85547      1.00  2.234004   .483489
   8.85537   8.85537      1.00  2.231884   .483059
   8.85526   8.85526      1.00  2.234834   .483259
   8.85516   8.85516      1.00  2.234434   .481589
   8.85506   8.85506      1.00  2.233394   .483899
   8.85495   8.85495      1.00  2.234084   .484129
   8.85484   8.85484      1.00  2.231874   .485399
   8.85474   8.85474      1.00  2.234774   .485209
   8.85464   8.85464      1.00  2.229634   .485419
   8.85453   8.85453      1.00  2.232934   .485679
   8.85441   8.85441      1.00  2.230704   .483129
   8.85429   8.85429      1.00  2.230864   .484529
   8.85419   8.85419      1.00  2.217644   .482109
   8.85409   8.85409      1.00  2.231224   .486359
   8.85397   8.85397      1.00  2.231984   .486429
   8.85386   8.85386      1.00  2.234704   .486659
   8.85375   8.85375      1.00  2.230444   .484829
   8.85362   8.85362      1.00  2.233274   .487159
   8.85349   8.85349      1.00  2.231534   .487369
   8.85338   8.85338      1.00  2.232344   .485099
   8.85328   8.85328      1.00  2.231954   .487799
   8.85316   8.85316      1.00  2.229994   .485709
   8.85304   8.85304      1.00  2.229994   .484069
   8.85293   8.85293      1.00  2.229754   .483329
   8.85281   8.85281      1.00  2.229954   .485889
   8.85271   8.85271      1.00  2.228944   .485739
   8.85259   8.85259      1.00  2.213944   .483389
   8.85247   8.85247      1.00  2.228034   .484419
   8.85236   8.85236      1.00  2.231224   .485129
   8.85225   8.85225      1.00  2.228754   .487009
   8.85213   8.85213      1.00  2.227544   .483349
   8.85202   8.85202      1.00  2.230184   .484649
   8.85192   8.85192      1.00  2.228534   .484789
   8.85181   8.85181      1.00  2.229224   .485099
   8.85169   8.85169      1.00  2.226214   .484179
   8.85158   8.85158      1.00  2.229904   .483569
   8.85148   8.85148      1.00  2.229584   .484899
   8.85136   8.85136      1.00  2.229624   .484249
   8.85125   8.85125      1.00  2.230514   .485599
   8.85114   8.85114      1.00  2.228774   .484609
   8.85103   8.85103      1.00  2.212624   .480949
   8.85091   8.85091      1.00  2.226214   .482439
   8.85080   8.85080      1.00  2.227444   .484469
   8.85068   8.85068      1.00  2.224934   .483369
   8.85057   8.85057      1.00  2.229234   .483279
   8.85045   8.85045      1.00  2.226714   .484289
   8.85033   8.85033      1.00  2.226654   .484479
   8.85021   8.85021      1.00  2.226754   .482809
   8.85009   8.85009      1.00  2.227614   .484569
   8.84998   8.84998      1.00  2.230424   .483339
   8.84986   8.84986      1.00  2.226954   .482709
   8.84974   8.84974      1.00  2.227784   .486219
   8.84963   8.84963      1.00  2.224674   .484369
   8.84951   8.84951      1.00  2.223944   .485049
   8.84939   8.84939      1.00  2.227584   .483759
   8.84928   8.84928      1.00  2.225134   .482119
   8.84917   8.84917      1.00  2.210874   .477629
   8.84905   8.84905      1.00  2.225694   .479999
   8.84893   8.84893      1.00  2.229854   .482529
   8.84882   8.84882      1.00  2.226854   .483959
   8.84872   8.84872      1.00  2.226004   .481829
   8.84861   8.84861      1.00  2.228174   .482859
   8.84849   8.84849      1.00  2.226804   .482219
   8.84838   8.84838      1.00  2.224564   .480449
   8.84828   8.84828      1.00  2.225784   .481659
   8.84817   8.84817      1.00  2.222294   .480499
   8.84805   8.84805      1.00  2.225544   .478869
   8.84794   8.84794      1.00  2.227054   .481099
   8.84784   8.84784      1.00  2.228834   .480589
   8.84772   8.84772      1.00  2.226234   .480799
   8.84761   8.84761      1.00  2.213154   .479839
   8.84750   8.84750      1.00  2.226314   .482779
   8.84740   8.84740      1.00  2.225754   .481529
   8.84729   8.84729      1.00  2.226394   .480669
   8.84717   8.84717      1.00  2.224674   .481479
   8.84706   8.84706      1.00  2.223054   .480999
   8.84696   8.84696      1.00  2.227854   .482489
   8.84685   8.84685      1.00  2.224294   .482729
   8.84673   8.84673      1.00  2.225604   .479309
   8.84662   8.84662      1.00  2.225714   .480679
   8.84652   8.84652      1.00  2.224474   .483009
   8.84642   8.84642      1.00  2.225714   .484489
   8.84631   8.84631      1.00  2.221994   .481419
   8.84621   8.84621      1.00  2.224804   .481649
   8.84611   8.84611      1.00  2.221904   .481969
   8.84601   8.84601      1.00  2.211514   .477129
   8.84590   8.84590      1.00  2.223844   .479569
   8.84579   8.84579      1.00  2.224524   .480319
   8.84569   8.84569      1.00  2.226914   .480439
   8.84559   8.84559      1.00  2.226814   .482169
   8.84548   8.84548      1.00  2.225224   .482769
   8.84538   8.84538      1.00  2.227374   .482819
   8.84528   8.84528      1.00  2.227104   .482959
   8.84518   8.84518      1.00  2.225394   .482709
   8.84507   8.84507      1.00  2.222424   .481319
   8.84496   8.84496      1.00  2.224614   .482509
   8.84486   8.84486      1.00  2.223484   .482409
   8.84475   8.84475      1.00  2.223644   .484659
   8.84464   8.84464      1.00  2.210604   .478709
   8.84453   8.84453      1.00  2.221894   .480569
   8.84443   8.84443      1.00  2.223834   .482089
   8.84432   8.84432      1.00  2.224664   .482349
   8.84420   8.84420      1.00  2.225084   .481889
   8.84408   8.84408      1.00  2.224704   .480249
   8.84398   8.84398      1.00  2.224754   .482419
   8.84386   8.84386      1.00  2.224864   .481999
   8.84375   8.84375      1.00  2.223104   .484379
   8.84363   8.84363      1.00  2.225174   .482179
   8.84351   8.84351      1.00  2.226124   .482759
   8.84340   8.84340      1.00  2.223724   .484689
   8.84327   8.84327      1.00  2.225224   .484809
   8.84316   8.84316      1.00  2.225714   .485539
   8.84305   8.84305      1.00  2.209304   .479469
   8.84294   8.84294      1.00  2.225044   .483939
   8.84282   8.84282      1.00  2.225064   .482189
   8.84270   8.84270      1.00  2.224964   .484029
   8.84260   8.84260      1.00  2.225044   .485019
   8.84248   8.84248      1.00  2.223384   .483299
   8.84236   8.84236      1.00  2.225684   .484729
   8.84225   8.84225      1.00  2.224104   .486519
   8.84214   8.84214      1.00  2.224864   .484329
   8.84203   8.84203      1.00  2.223814   .484419
   8.84192   8.84192      1.00  2.221504   .482749
   8.84181   8.84181      1.00  2.226374   .485389
   8.84170   8.84170      1.00  2.226414   .483889
   8.84159   8.84159      1.00  2.223494   .482919
   8.84148   8.84148      1.00  2.220024   .482539
   8.84137   8.84137      1.00  2.218864   .482319
   8.84126   8.84126      1.00  2.223844   .484129
   8.84114   8.84114      1.00  2.223434   .486569
   8.84102   8.84102      1.00  2.224484   .484389
   8.84091   8.84091      1.00  2.226234   .487659
   8.84081   8.84081      1.00  2.223274   .488559
   8.84069   8.84069      1.00  2.223944   .485819
   8.84056   8.84056      1.00  2.226194   .487379
   8.84045   8.84045      1.00  2.225074   .490149
   8.84033   8.84033      1.00  2.222164   .486099
   8.84022   8.84022      1.00  2.222324   .485739
   8.84009   8.84009      1.00  2.221484   .484549
   8.83998   8.83998      1.00  2.219654   .487249
   8.83986   8.83986      1.00  2.212174   .482959
   8.83974   8.83974      1.00  2.220624   .487149
   8.83963   8.83963      1.00  2.224654   .490519
   8.83952   8.83952      1.00  2.224674   .490119
   8.83940   8.83940      1.00  2.224504   .489859
   8.83928   8.83928      1.00  2.224094   .488809
   8.83916   8.83916      1.00  2.223434   .489779
   8.83906   8.83906      1.00  2.226264   .494059
   8.83895   8.83895      1.00  2.221064   .491299
   8.83884   8.83884      1.00  2.222274   .490399
   8.83872   8.83872      1.00  2.220044   .494259
   8.83862   8.83862      1.00  2.222684   .497399
   8.83851   8.83851      1.00  2.227604   .497359
   8.83839   8.83839      1.00  2.218404   .493629
   8.83828   8.83828      1.00  2.223174   .492369
   8.83817   8.83817      1.00  2.224394   .494849
   8.83806   8.83806      1.00  2.222554   .492439
   8.83795   8.83795      1.00  2.225664   .490479
   8.83784   8.83784      1.00  2.223184   .493579
   8.83773   8.83773      1.00  2.224164   .496909
   8.83762   8.83762      1.00  2.223244   .497419
   8.83751   8.83751      1.00  2.223614   .497269
   8.83740   8.83740      1.00  2.220834   .495719
   8.83729   8.83729      1.00  2.223994   .495619
   8.83718   8.83718      1.00  2.227014   .494779
   8.83707   8.83707      1.00  2.225554   .495539
   8.83696   8.83696      1.00  2.225844   .496889
   8.83685   8.83685      1.00  2.208604   .493499
   8.83675   8.83675      1.00  2.225644   .497229
   8.83664   8.83664      1.00  2.223324   .495939
   8.83652   8.83652      1.00  2.225654   .497569
   8.83642   8.83642      1.00  2.224804   .498339
   8.83632   8.83632      1.00  2.222224   .498309
   8.83621   8.83621      1.00  2.224844   .499119
   8.83611   8.83611      1.00  2.221944   .496419
   8.83601   8.83601      1.00  2.224874   .496919
   8.83590   8.83590      1.00  2.225074   .497359
   8.83580   8.83580      1.00  2.224014   .499329
   8.83569   8.83569      1.00  2.220154   .497159
   8.83559   8.83559      1.00  2.223154   .497079
   8.83549   8.83549      1.00  2.211834   .496319
   8.83539   8.83539      1.00  2.221074   .500879
   8.83528   8.83528      1.00  2.225474   .503749
   8.83518   8.83518      1.00  2.224604   .502339
   8.83508   8.83508      1.00  2.222074   .501409
   8.83498   8.83498      1.00  2.222844   .499129
   8.83487   8.83487      1.00  2.222124   .501169
   8.83476   8.83476      1.00  2.224754   .501189
   8.83466   8.83466      1.00  2.222694   .500169
   8.83454   8.83454      1.00  2.220334   .500889
   8.83444   8.83444      1.00  2.218214   .500099
   8.83433   8.83433      1.00  2.219824   .501299
   8.83422   8.83422      1.00  2.224374   .502589
   8.83411   8.83411      1.00  2.222784   .502199
   8.83399   8.83399      1.00  2.207974   .500339
   8.83387   8.83387      1.00  2.218874   .500589
   8.83376   8.83376      1.00  2.221814   .503899
   8.83364   8.83364      1.00  2.222104   .503239
   8.83352   8.83352      1.00  2.221824   .502339
   8.83341   8.83341      1.00  2.224364   .506009
   8.83330   8.83330      1.00  2.222294   .503949
   8.83318   8.83318      1.00  2.219804   .506029
   8.83306   8.83306      1.00  2.220104   .505569
   8.83295   8.83295      1.00  2.219414   .505069
   8.83284   8.83284      1.00  2.222554   .508009
   8.83272   8.83272      1.00  2.221454   .508109
   8.83260   8.83260      1.00  2.220634   .508019
   8.83249   8.83249      1.00  2.221154   .508589
   8.83238   8.83238      1.00  2.205764   .503519
   8.83227   8.83227      1.00  2.222334   .506959
   8.83215   8.83215      1.00  2.219064   .505149
   8.83204   8.83204      1.00  2.220574   .506129
   8.83193   8.83193      1.00  2.218494   .505589
   8.83183   8.83183      1.00  2.215284   .507069
   8.83172   8.83172      1.00  2.221054   .506459
   8.83161   8.83161      1.00  2.217954   .507649
   8.83150   8.83150      1.00  2.218584   .508089
   8.83139   8.83139      1.00  2.220584   .507309
   8.83127   8.83127      1.00  2.220124   .508759
   8.83116   8.83116      1.00  2.222714   .511709
   8.83105   8.83105      1.00  2.216754   .510619
   8.83094   8.83094      1.00  2.218084   .509069
   8.83082   8.83082      1.00  2.212104   .510539
   8.83070   8.83070      1.00  2.221134   .510909
   8.83059   8.83059      1.00  2.220154   .510639
   8.83047   8.83047      1.00  2.215914   .508459
   8.83035   8.83035      1.00  2.218714   .507449
   8.83023   8.83023      1.00  2.219534   .506839
   8.83012   8.83012      1.00  2.221114   .507729
   8.83000   8.83000      1.00  2.218494   .506819
   8.82988   8.82988      1.00  2.215774   .507909
   8.82977   8.82977      1.00  2.217294   .508789
   8.82965   8.82965      1.00  2.215134   .506719
   8.82954   8.82954      1.00  2.217604   .508429
   8.82941   8.82941      1.00  2.218004   .507719
   8.82931   8.82931      1.00  2.216594   .509529
   8.82920   8.82920      1.00  2.204284   .506449
   8.82908   8.82908      1.00  2.219974   .512139
   8.82896   8.82896      1.00  2.218394   .512989
   8.82885   8.82885      1.00  2.219334   .514149
   8.82875   8.82875      1.00  2.222124   .512499
   8.82864   8.82864      1.00  2.218864   .510359
   8.82852   8.82852      1.00  2.215804   .510079
   8.82842   8.82842      1.00  2.217204   .510849
   8.82832   8.82832      1.00  2.218844   .511719
   8.82820   8.82820      1.00  2.214964   .510499
   8.82808   8.82808      1.00  2.217824   .510319
   8.82797   8.82797      1.00  2.216184   .508439
   8.82786   8.82786      1.00  2.217704   .510679
   8.82775   8.82775      1.00  2.217454   .508699
   8.82764   8.82764      1.00  2.203044   .507029
   8.82753   8.82753      1.00  2.217244   .513489
   8.82742   8.82742      1.00  2.216334   .513569
   8.82731   8.82731      1.00  2.218694   .514249
   8.82720   8.82720      1.00  2.213174   .514019
   8.82709   8.82709      1.00  2.216174   .512829
   8.82699   8.82699      1.00  2.214634   .510469
   8.82688   8.82688      1.00  2.217404   .511379
   8.82677   8.82677      1.00  2.218394   .511899
   8.82666   8.82666      1.00  2.217704   .514559
   8.82656   8.82656      1.00  2.218624   .510739
   8.82645   8.82645      1.00  2.216824   .509119
   8.82635   8.82635      1.00  2.215604   .511039
   8.82624   8.82624      1.00  2.217964   .509999
   8.82614   8.82614      1.00  2.213834   .510069
   8.82603   8.82603      1.00  2.200324   .506809
   8.82593   8.82593      1.00  2.214494   .508849
   8.82583   8.82583      1.00  2.217944   .509429
   8.82573   8.82573      1.00  2.215454   .510109
   8.82562   8.82562      1.00  2.212384   .509559
   8.82551   8.82551      1.00  2.216974   .509099
   8.82542   8.82542      1.00  2.215424   .509699
   8.82532   8.82532      1.00  2.217144   .510729
   8.82521   8.82521      1.00  2.216874   .509309
   8.82510   8.82510      1.00  2.214184   .509369
   8.82500   8.82500      1.00  2.212194   .512269
   8.82490   8.82490      1.00  2.213734   .517019
   8.82479   8.82479      1.00  2.212924   .516649
   8.82468   8.82468      1.00  2.212984   .515279
   8.82457   8.82457      1.00  2.211604   .511579
   8.82447   8.82447      1.00  2.209684   .513709
   8.82436   8.82436      1.00  2.215374   .515799
   8.82424   8.82424      1.00  2.215984   .515739
   8.82414   8.82414      1.00  2.215784   .513979
   8.82402   8.82402      1.00  2.214664   .513239
   8.82391   8.82391      1.00  2.213154   .516669
   8.82378   8.82378      1.00  2.213024   .515149
   8.82366   8.82366      1.00  2.211444   .516849
   8.82355   8.82355      1.00  2.211624   .512389
   8.82343   8.82343      1.00  2.209904   .511779
   8.82332   8.82332      1.00  2.209154   .512929
   8.82321   8.82321      1.00  2.212844   .512829
   8.82309   8.82309      1.00  2.213914   .513279
   8.82298   8.82298      1.00  2.213014   .509449
   8.82286   8.82286      1.00  2.205414   .509289
   8.82274   8.82274      1.00  2.214014   .509749
   8.82263   8.82263      1.00  2.212334   .509539
   8.82252   8.82252      1.00  2.210184   .507359
   8.82240   8.82240      1.00  2.209034   .510069
   8.82229   8.82229      1.00  2.210424   .510979
   8.82218   8.82218      1.00  2.213354   .511619
   8.82207   8.82207      1.00  2.211334   .511709
   8.82196   8.82196      1.00  2.214454   .512379
   8.82185   8.82185      1.00  2.212914   .510579
   8.82174   8.82174      1.00  2.211584   .509829
   8.82163   8.82163      1.00  2.210984   .512569
   8.82152   8.82152      1.00  2.210314   .510639
   8.82141   8.82141      1.00  2.201194   .509249
   8.82130   8.82130      1.00  2.206994   .510779
   8.82118   8.82118      1.00  2.209834   .510949
   8.82107   8.82107      1.00  2.211674   .511029
   8.82095   8.82095      1.00  2.213184   .511739
   8.82084   8.82084      1.00  2.211894   .513259
   8.82072   8.82072      1.00  2.212034   .512349
   8.82060   8.82060      1.00  2.212564   .513849
   8.82049   8.82049      1.00  2.211524   .513749
   8.82037   8.82037      1.00  2.212384   .512949
   8.82026   8.82026      1.00  2.209864   .512499
   8.82013   8.82013      1.00  2.208374   .511669
   8.82002   8.82002      1.00  2.209014   .514899
   8.81990   8.81990      1.00  2.207274   .515119
   8.81978   8.81978      1.00  2.197294   .513119
   8.81967   8.81967      1.00  2.206214   .512599
   8.81955   8.81955      1.00  2.212524   .514679
   8.81944   8.81944      1.00  2.211764   .514249
   8.81932   8.81932      1.00  2.209564   .513349
   8.81920   8.81920      1.00  2.208474   .513229
   8.81910   8.81910      1.00  2.208084   .514609
   8.81899   8.81899      1.00  2.207664   .516709
   8.81887   8.81887      1.00  2.207164   .516199
   8.81876   8.81876      1.00  2.207534   .515789
   8.81865   8.81865      1.00  2.207864   .513409
   8.81853   8.81853      1.00  2.209724   .512729
   8.81842   8.81842      1.00  2.210074   .511979
   8.81831   8.81831      1.00  2.209194   .512549
   8.81821   8.81821      1.00  2.194044   .510589
   8.81809   8.81809      1.00  2.207994   .514829
   8.81798   8.81798      1.00  2.209654   .514469
   8.81787   8.81787      1.00  2.205584   .513269
   8.81776   8.81776      1.00  2.206434   .513879
   8.81765   8.81765      1.00  2.206804   .514499
   8.81754   8.81754      1.00  2.205584   .516649
   8.81743   8.81743      1.00  2.207484   .515149
   8.81737   8.81737      1.00  2.207774   .517769
