# Supplementary material for: Direct Observation of Palladium Leaching from Pd/C by a Simple Method: X-ray Absorption Spectroscopy of Heterogeneous Mixtures
Source: ACS Omega. 2023 Jun 7;8(24):21787–92. doi: 10.1021/acsomega.3c01343 (PMC10286095; doi:10.1021/acsomega.3c01343)
Supplement: Supplementary file 2 — ao3c01343_si_002.zip [file ao3c01343_si_002.zip › Figure 9/HCl_Intermittent01N_20.qd]

  9809     KEK-PF   NW10A
 K_AirOx_40C_01N 20.12.12 2:47: - 20.12.12 2:48: Serial#KEKPF-NW10A_047710
 15_RK_AirOx_40C_01N                                                             
 Ring :   6.5 GeV    50.0 mA -   50.0 mA
 Mono :   Si(311)       D=  1.63747 A    Initial angle=  9.00033 deg
 NW10A     Transmission( 2)   Repetition= 20     Points= 1654
 Param file : QXAFS(SYNC)     angle axis (*)     Block =    1

 Block      Init-Ang  Final-Ang     Step/deg     Time/s       Num
     1        9.00033   8.81736          ***       1.00      1654
 Ortec(-1)     NDCH = 3
  Angle(c)  Angle(o)    time/s         2         3
      Mode         0         0         1         2
    Offset         0         0    .00492    .00311
   9.00033   9.00033      1.00  2.311844  2.597779
   9.00024   9.00024      1.00  2.311354  2.597329
   9.00013   9.00013      1.00  2.295184  2.583199
   9.00002   9.00002      1.00  2.313854  2.600529
   8.99990   8.99990      1.00  2.311294  2.597599
   8.99979   8.99979      1.00  2.312074  2.596799
   8.99968   8.99968      1.00  2.311484  2.594309
   8.99956   8.99956      1.00  2.311614  2.594759
   8.99944   8.99944      1.00  2.309504  2.592819
   8.99934   8.99934      1.00  2.309544  2.592769
   8.99923   8.99923      1.00  2.307724  2.592279
   8.99912   8.99912      1.00  2.307584  2.594689
   8.99900   8.99900      1.00  2.308444  2.595119
   8.99890   8.99890      1.00  2.309374  2.601729
   8.99880   8.99880      1.00  2.310734  2.598349
   8.99869   8.99869      1.00  2.307134  2.594319
   8.99856   8.99856      1.00  2.291014  2.577579
   8.99846   8.99846      1.00  2.303514  2.592059
   8.99836   8.99836      1.00  2.303134  2.592189
   8.99825   8.99825      1.00  2.304074  2.590719
   8.99814   8.99814      1.00  2.303874  2.591149
   8.99802   8.99802      1.00  2.303354  2.589829
   8.99792   8.99792      1.00  2.307904  2.594679
   8.99782   8.99782      1.00  2.303584  2.594119
   8.99770   8.99770      1.00  2.304554  2.595049
   8.99759   8.99759      1.00  2.305264  2.594059
   8.99749   8.99749      1.00  2.303464  2.593259
   8.99738   8.99738      1.00  2.305304  2.593159
   8.99727   8.99727      1.00  2.303614  2.596509
   8.99715   8.99715      1.00  2.302284  2.589659
   8.99705   8.99705      1.00  2.284194  2.572359
   8.99695   8.99695      1.00  2.300834  2.595849
   8.99683   8.99683      1.00  2.299894  2.594179
   8.99673   8.99673      1.00  2.304444  2.597149
   8.99663   8.99663      1.00  2.305504  2.600809
   8.99652   8.99652      1.00  2.298244  2.593309
   8.99641   8.99641      1.00  2.306304  2.596889
   8.99631   8.99631      1.00  2.302314  2.593639
   8.99621   8.99621      1.00  2.298594  2.592679
   8.99610   8.99610      1.00  2.298184  2.590899
   8.99600   8.99600      1.00  2.295814  2.587689
   8.99590   8.99590      1.00  2.297424  2.589239
   8.99580   8.99580      1.00  2.297444  2.592449
   8.99570   8.99570      1.00  2.298264  2.594429
   8.99560   8.99560      1.00  2.286434  2.580599
   8.99549   8.99549      1.00  2.302294  2.599629
   8.99539   8.99539      1.00  2.300634  2.599079
   8.99529   8.99529      1.00  2.299174  2.593699
   8.99518   8.99518      1.00  2.296844  2.595519
   8.99508   8.99508      1.00  2.295384  2.592929
   8.99498   8.99498      1.00  2.296604  2.595409
   8.99488   8.99488      1.00  2.299204  2.603209
   8.99477   8.99477      1.00  2.295434  2.596989
   8.99466   8.99466      1.00  2.295404  2.596239
   8.99457   8.99457      1.00  2.296024  2.594999
   8.99446   8.99446      1.00  2.297514  2.598119
   8.99434   8.99434      1.00  2.296404  2.598919
   8.99423   8.99423      1.00  2.286724  2.585779
   8.99412   8.99412      1.00  2.294914  2.592109
   8.99401   8.99401      1.00  2.293794  2.591739
   8.99389   8.99389      1.00  2.295034  2.595049
   8.99378   8.99378      1.00  2.293434  2.591739
   8.99367   8.99367      1.00  2.290194  2.590349
   8.99355   8.99355      1.00  2.296114  2.599999
   8.99344   8.99344      1.00  2.293384  2.600129
   8.99333   8.99333      1.00  2.300604  2.603909
   8.99322   8.99322      1.00  2.294664  2.597409
   8.99310   8.99310      1.00  2.297724  2.601389
   8.99298   8.99298      1.00  2.294254  2.594639
   8.99286   8.99286      1.00  2.293054  2.596839
   8.99276   8.99276      1.00  2.292474  2.597369
   8.99265   8.99265      1.00  2.276484  2.575879
   8.99253   8.99253      1.00  2.293434  2.601579
   8.99242   8.99242      1.00  2.291314  2.598959
   8.99232   8.99232      1.00  2.295304  2.604539
   8.99221   8.99221      1.00  2.294784  2.604169
   8.99209   8.99209      1.00  2.297234  2.604479
   8.99198   8.99198      1.00  2.293614  2.601199
   8.99188   8.99188      1.00  2.293694  2.598399
   8.99177   8.99177      1.00  2.294424  2.602079
   8.99166   8.99166      1.00  2.292364  2.594799
   8.99155   8.99155      1.00  2.290664  2.591939
   8.99144   8.99144      1.00  2.289104  2.595709
   8.99133   8.99133      1.00  2.291444  2.593239
   8.99122   8.99122      1.00  2.289534  2.594909
   8.99111   8.99111      1.00  2.279544  2.586479
   8.99100   8.99100      1.00  2.293334  2.601159
   8.99088   8.99088      1.00  2.294274  2.605289
   8.99076   8.99076      1.00  2.296144  2.609009
   8.99065   8.99065      1.00  2.290794  2.600789
   8.99054   8.99054      1.00  2.288594  2.601479
   8.99043   8.99043      1.00  2.287004  2.597969
   8.99030   8.99030      1.00  2.289674  2.601929
   8.99018   8.99018      1.00  2.289024  2.600709
   8.99008   8.99008      1.00  2.288434  2.602799
   8.98996   8.98996      1.00  2.290634  2.602739
   8.98983   8.98983      1.00  2.290174  2.602509
   8.98971   8.98971      1.00  2.290934  2.606059
   8.98960   8.98960      1.00  2.290964  2.606499
   8.98948   8.98948      1.00  2.278024  2.589129
   8.98937   8.98937      1.00  2.285594  2.603669
   8.98925   8.98925      1.00  2.290044  2.607189
   8.98915   8.98915      1.00  2.288874  2.600919
   8.98904   8.98904      1.00  2.285654  2.599609
   8.98892   8.98892      1.00  2.290054  2.602179
   8.98881   8.98881      1.00  2.286164  2.600129
   8.98870   8.98870      1.00  2.291194  2.607709
   8.98859   8.98859      1.00  2.288504  2.603229
   8.98848   8.98848      1.00  2.291044  2.609939
   8.98837   8.98837      1.00  2.290724  2.608609
   8.98826   8.98826      1.00  2.291674  2.609039
   8.98815   8.98815      1.00  2.290454  2.609709
   8.98804   8.98804      1.00  2.283324  2.600579
   8.98794   8.98794      1.00  2.285524  2.601079
   8.98783   8.98783      1.00  2.268274  2.582349
   8.98772   8.98772      1.00  2.285744  2.602919
   8.98760   8.98760      1.00  2.287524  2.603459
   8.98749   8.98749      1.00  2.289254  2.605539
   8.98739   8.98739      1.00  2.286724  2.604969
   8.98728   8.98728      1.00  2.290274  2.603809
   8.98716   8.98716      1.00  2.291204  2.609039
   8.98705   8.98705      1.00  2.289034  2.605919
   8.98695   8.98695      1.00  2.287864  2.603839
   8.98684   8.98684      1.00  2.282504  2.599599
   8.98673   8.98673      1.00  2.285814  2.605029
   8.98662   8.98662      1.00  2.284314  2.603719
   8.98652   8.98652      1.00  2.285474  2.605159
   8.98642   8.98642      1.00  2.283744  2.605119
   8.98631   8.98631      1.00  2.273854  2.592119
   8.98620   8.98620      1.00  2.290214  2.609469
   8.98610   8.98610      1.00  2.288954  2.609899
   8.98600   8.98600      1.00  2.289014  2.613289
   8.98589   8.98589      1.00  2.282024  2.587219
   8.98579   8.98579      1.00  2.286384  2.603399
   8.98569   8.98569      1.00  2.283014  2.602209
   8.98559   8.98559      1.00  2.281834  2.599629
   8.98548   8.98548      1.00  2.283214  2.605259
   8.98538   8.98538      1.00  2.286474  2.613849
   8.98528   8.98528      1.00  2.289154  2.614219
   8.98517   8.98517      1.00  2.287414  2.613419
   8.98507   8.98507      1.00  2.288854  2.612739
   8.98497   8.98497      1.00  2.272054  2.594889
   8.98486   8.98486      1.00  2.288744  2.611859
   8.98476   8.98476      1.00  2.284234  2.610299
   8.98465   8.98465      1.00  2.283894  2.607979
   8.98454   8.98454      1.00  2.286214  2.616589
   8.98444   8.98444      1.00  2.286104  2.612879
   8.98432   8.98432      1.00  2.283594  2.612309
   8.98420   8.98420      1.00  2.283244  2.612409
   8.98409   8.98409      1.00  2.285294  2.611279
   8.98398   8.98398      1.00  2.286234  2.618469
   8.98387   8.98387      1.00  2.288354  2.615809
   8.98375   8.98375      1.00  2.288174  2.615959
   8.98364   8.98364      1.00  2.281884  2.607139
   8.98353   8.98353      1.00  2.270574  2.596099
   8.98341   8.98341      1.00  2.281034  2.604939
   8.98329   8.98329      1.00  2.283324  2.610189
   8.98317   8.98317      1.00  2.281934  2.612209
   8.98306   8.98306      1.00  2.288144  2.618569
   8.98295   8.98295      1.00  2.287274  2.613889
   8.98283   8.98283      1.00  2.287334  2.619259
   8.98272   8.98272      1.00  2.287834  2.624209
   8.98261   8.98261      1.00  2.284554  2.611659
   8.98249   8.98249      1.00  2.286034  2.618769
   8.98238   8.98238      1.00  2.282654  2.612109
   8.98227   8.98227      1.00  2.281814  2.608799
   8.98216   8.98216      1.00  2.283294  2.612829
   8.98205   8.98205      1.00  2.283514  2.613719
   8.98193   8.98193      1.00  2.273264  2.603779
   8.98182   8.98182      1.00  2.285174  2.616919
   8.98172   8.98172      1.00  2.284214  2.615759
   8.98161   8.98161      1.00  2.288604  2.624409
   8.98149   8.98149      1.00  2.288034  2.618799
   8.98138   8.98138      1.00  2.287054  2.618669
   8.98128   8.98128      1.00  2.285034  2.617329
   8.98117   8.98117      1.00  2.283624  2.614579
   8.98105   8.98105      1.00  2.279294  2.612259
   8.98093   8.98093      1.00  2.284984  2.615939
   8.98082   8.98082      1.00  2.284274  2.614919
   8.98070   8.98070      1.00  2.287554  2.621979
   8.98058   8.98058      1.00  2.288104  2.620479
   8.98047   8.98047      1.00  2.273414  2.606889
   8.98035   8.98035      1.00  2.289534  2.628249
   8.98024   8.98024      1.00  2.286524  2.622369
   8.98012   8.98012      1.00  2.284314  2.619749
   8.98000   8.98000      1.00  2.287564  2.621269
   8.97989   8.97989      1.00  2.283114  2.627559
   8.97977   8.97977      1.00  2.285864  2.625939
   8.97964   8.97964      1.00  2.282984  2.623719
   8.97953   8.97953      1.00  2.283624  2.625479
   8.97942   8.97942      1.00  2.288174  2.633449
   8.97931   8.97931      1.00  2.290624  2.633239
   8.97919   8.97919      1.00  2.287884  2.626519
   8.97908   8.97908      1.00  2.287144  2.625559
   8.97898   8.97898      1.00  2.273064  2.608999
   8.97887   8.97887      1.00  2.286634  2.623819
   8.97875   8.97875      1.00  2.285414  2.633439
   8.97863   8.97863      1.00  2.285874  2.626759
   8.97852   8.97852      1.00  2.284434  2.623759
   8.97841   8.97841      1.00  2.285364  2.626609
   8.97830   8.97830      1.00  2.286384  2.628779
   8.97819   8.97819      1.00  2.291424  2.634139
   8.97808   8.97808      1.00  2.290094  2.637079
   8.97798   8.97798      1.00  2.289594  2.636719
   8.97787   8.97787      1.00  2.287714  2.635819
   8.97775   8.97775      1.00  2.282664  2.625359
   8.97764   8.97764      1.00  2.284424  2.625829
   8.97753   8.97753      1.00  2.269574  2.610769
   8.97742   8.97742      1.00  2.286064  2.631229
   8.97731   8.97731      1.00  2.287314  2.629999
   8.97721   8.97721      1.00  2.286564  2.630679
   8.97710   8.97710      1.00  2.286074  2.633689
   8.97698   8.97698      1.00  2.288714  2.635659
   8.97688   8.97688      1.00  2.291694  2.638609
   8.97677   8.97677      1.00  2.288394  2.635839
   8.97667   8.97667      1.00  2.289804  2.636079
   8.97656   8.97656      1.00  2.287434  2.632609
   8.97645   8.97645      1.00  2.282744  2.625939
   8.97635   8.97635      1.00  2.285784  2.627609
   8.97624   8.97624      1.00  2.283154  2.628029
   8.97613   8.97613      1.00  2.284454  2.630029
   8.97603   8.97603      1.00  2.274194  2.619089
   8.97593   8.97593      1.00  2.284034  2.630309
   8.97583   8.97583      1.00  2.291934  2.641029
   8.97572   8.97572      1.00  2.289704  2.637609
   8.97562   8.97562      1.00  2.288994  2.638439
   8.97552   8.97552      1.00  2.286724  2.634099
   8.97542   8.97542      1.00  2.284864  2.630049
   8.97531   8.97531      1.00  2.282794  2.626879
   8.97521   8.97521      1.00  2.282474  2.632079
   8.97511   8.97511      1.00  2.285284  2.634579
   8.97500   8.97500      1.00  2.287004  2.637659
   8.97489   8.97489      1.00  2.287054  2.635199
   8.97479   8.97479      1.00  2.287674  2.636569
   8.97469   8.97469      1.00  2.286874  2.637019
   8.97458   8.97458      1.00  2.275324  2.622609
   8.97446   8.97446      1.00  2.287354  2.640789
   8.97436   8.97436      1.00  2.286754  2.638759
   8.97425   8.97425      1.00  2.285324  2.634229
   8.97413   8.97413      1.00  2.283734  2.631469
   8.97402   8.97402      1.00  2.284014  2.633359
   8.97391   8.97391      1.00  2.281924  2.632929
   8.97379   8.97379      1.00  2.287084  2.637049
   8.97368   8.97368      1.00  2.290244  2.642089
   8.97356   8.97356      1.00  2.286414  2.635599
   8.97345   8.97345      1.00  2.285554  2.635889
   8.97333   8.97333      1.00  2.283154  2.635309
   8.97322   8.97322      1.00  2.284704  2.637109
   8.97309   8.97309      1.00  2.280694  2.630059
   8.97298   8.97298      1.00  2.283044  2.632499
   8.97287   8.97287      1.00  2.267904  2.621699
   8.97276   8.97276      1.00  2.283714  2.638069
   8.97264   8.97264      1.00  2.285034  2.638959
   8.97252   8.97252      1.00  2.288564  2.644839
   8.97242   8.97242      1.00  2.283074  2.638399
   8.97231   8.97231      1.00  2.286064  2.643939
   8.97219   8.97219      1.00  2.289714  2.648229
   8.97208   8.97208      1.00  2.281504  2.636309
   8.97197   8.97197      1.00  2.283654  2.638259
   8.97186   8.97186      1.00  2.283984  2.636779
   8.97175   8.97175      1.00  2.282204  2.637629
   8.97164   8.97164      1.00  2.281844  2.638339
   8.97153   8.97153      1.00  2.283594  2.640429
   8.97142   8.97142      1.00  2.265904  2.629259
   8.97131   8.97131      1.00  2.280384  2.639319
   8.97120   8.97120      1.00  2.286684  2.645179
   8.97108   8.97108      1.00  2.286444  2.650329
   8.97097   8.97097      1.00  2.285234  2.647149
   8.97085   8.97085      1.00  2.280724  2.643909
   8.97074   8.97074      1.00  2.281114  2.645149
   8.97063   8.97063      1.00  2.279184  2.637619
   8.97051   8.97051      1.00  2.279584  2.639819
   8.97039   8.97039      1.00  2.282504  2.647769
   8.97027   8.97027      1.00  2.283184  2.646409
   8.97016   8.97016      1.00  2.286834  2.652909
   8.97004   8.97004      1.00  2.283314  2.642849
   8.96992   8.96992      1.00  2.281174  2.642639
   8.96980   8.96980      1.00  2.267924  2.627139
   8.96969   8.96969      1.00  2.285384  2.648279
   8.96957   8.96957      1.00  2.283044  2.648329
   8.96945   8.96945      1.00  2.280884  2.644689
   8.96934   8.96934      1.00  2.282474  2.642929
   8.96923   8.96923      1.00  2.280264  2.639279
   8.96912   8.96912      1.00  2.281714  2.642659
   8.96900   8.96900      1.00  2.284204  2.644019
   8.96890   8.96890      1.00  2.284374  2.645799
   8.96879   8.96879      1.00  2.284064  2.647739
   8.96868   8.96868      1.00  2.283094  2.646889
   8.96855   8.96855      1.00  2.282294  2.648039
   8.96845   8.96845      1.00  2.282044  2.642849
   8.96835   8.96835      1.00  2.266274  2.623209
   8.96824   8.96824      1.00  2.278364  2.636969
   8.96812   8.96812      1.00  2.281784  2.643929
   8.96801   8.96801      1.00  2.279934  2.640839
   8.96790   8.96790      1.00  2.282594  2.642619
   8.96779   8.96779      1.00  2.286494  2.649909
   8.96768   8.96768      1.00  2.284254  2.645799
   8.96757   8.96757      1.00  2.286324  2.652339
   8.96746   8.96746      1.00  2.281974  2.647859
   8.96735   8.96735      1.00  2.278754  2.641629
   8.96724   8.96724      1.00  2.283794  2.645959
   8.96713   8.96713      1.00  2.284824  2.646159
   8.96703   8.96703      1.00  2.281424  2.645239
   8.96692   8.96692      1.00  2.280284  2.643929
   8.96681   8.96681      1.00  2.266124  2.624809
   8.96670   8.96670      1.00  2.277804  2.641089
   8.96660   8.96660      1.00  2.285054  2.647909
   8.96649   8.96649      1.00  2.286004  2.646919
   8.96638   8.96638      1.00  2.283704  2.650369
   8.96628   8.96628      1.00  2.286164  2.650649
   8.96618   8.96618      1.00  2.283244  2.649799
   8.96607   8.96607      1.00  2.281584  2.652519
   8.96597   8.96597      1.00  2.280994  2.648659
   8.96587   8.96587      1.00  2.280624  2.648409
   8.96577   8.96577      1.00  2.281894  2.655209
   8.96567   8.96567      1.00  2.283554  2.656529
   8.96556   8.96556      1.00  2.284764  2.651449
   8.96546   8.96546      1.00  2.284744  2.651039
   8.96535   8.96535      1.00  2.268544  2.632869
   8.96525   8.96525      1.00  2.283184  2.644549
   8.96515   8.96515      1.00  2.283764  2.647549
   8.96504   8.96504      1.00  2.283054  2.646529
   8.96494   8.96494      1.00  2.282634  2.650319
   8.96484   8.96484      1.00  2.281534  2.648669
   8.96473   8.96473      1.00  2.281314  2.646759
   8.96462   8.96462      1.00  2.286264  2.651069
   8.96452   8.96452      1.00  2.283864  2.650049
   8.96441   8.96441      1.00  2.288184  2.657369
   8.96429   8.96429      1.00  2.285274  2.654499
   8.96418   8.96418      1.00  2.288624  2.656799
   8.96407   8.96407      1.00  2.285514  2.656099
   8.96395   8.96395      1.00  2.283514  2.647769
   8.96384   8.96384      1.00  2.280184  2.647449
   8.96373   8.96373      1.00  2.275404  2.641519
   8.96361   8.96361      1.00  2.283824  2.650519
   8.96350   8.96350      1.00  2.285514  2.650269
   8.96337   8.96337      1.00  2.285134  2.650779
   8.96326   8.96326      1.00  2.287634  2.653899
   8.96315   8.96315      1.00  2.289374  2.658659
   8.96303   8.96303      1.00  2.287254  2.657019
   8.96291   8.96291      1.00  2.286774  2.655699
   8.96279   8.96279      1.00  2.285324  2.653179
   8.96269   8.96269      1.00  2.285684  2.654509
   8.96258   8.96258      1.00  2.284194  2.651139
   8.96246   8.96246      1.00  2.283344  2.651399
   8.96235   8.96235      1.00  2.286074  2.654809
   8.96224   8.96224      1.00  2.284684  2.654799
   8.96213   8.96213      1.00  2.273784  2.643439
   8.96201   8.96201      1.00  2.288124  2.657449
   8.96190   8.96190      1.00  2.288974  2.667639
   8.96179   8.96179      1.00  2.287774  2.669459
   8.96169   8.96169      1.00  2.286564  2.665919
   8.96157   8.96157      1.00  2.287974  2.666829
   8.96146   8.96146      1.00  2.286444  2.666049
   8.96136   8.96136      1.00  2.287974  2.663299
   8.96125   8.96125      1.00  2.282674  2.651569
   8.96113   8.96113      1.00  2.286724  2.658089
   8.96101   8.96101      1.00  2.286344  2.654379
   8.96090   8.96090      1.00  2.287434  2.658459
   8.96078   8.96078      1.00  2.290234  2.661389
   8.96066   8.96066      1.00  2.289514  2.658809
   8.96055   8.96055      1.00  2.269364  2.638399
   8.96044   8.96044      1.00  2.282564  2.652599
   8.96032   8.96032      1.00  2.285454  2.653039
   8.96020   8.96020      1.00  2.286814  2.655979
   8.96008   8.96008      1.00  2.291574  2.660309
   8.95997   8.95997      1.00  2.286214  2.656859
   8.95985   8.95985      1.00  2.286624  2.660009
   8.95972   8.95972      1.00  2.287064  2.655399
   8.95961   8.95961      1.00  2.288414  2.658899
   8.95950   8.95950      1.00  2.288324  2.659839
   8.95939   8.95939      1.00  2.290414  2.663969
   8.95927   8.95927      1.00  2.288794  2.659559
   8.95915   8.95915      1.00  2.287814  2.655239
   8.95904   8.95904      1.00  2.286004  2.654479
   8.95893   8.95893      1.00  2.270824  2.638419
   8.95881   8.95881      1.00  2.286144  2.654139
   8.95870   8.95870      1.00  2.286634  2.656599
   8.95860   8.95860      1.00  2.285564  2.655109
   8.95849   8.95849      1.00  2.287084  2.659519
   8.95837   8.95837      1.00  2.287834  2.660659
   8.95826   8.95826      1.00  2.290404  2.662279
   8.95816   8.95816      1.00  2.290504  2.662559
   8.95805   8.95805      1.00  2.287724  2.659599
   8.95794   8.95794      1.00  2.285594  2.659119
   8.95783   8.95783      1.00  2.284684  2.658049
   8.95772   8.95772      1.00  2.283584  2.654229
   8.95760   8.95760      1.00  2.289964  2.662069
   8.95749   8.95749      1.00  2.290484  2.660759
   8.95738   8.95738      1.00  2.274874  2.645749
   8.95728   8.95728      1.00  2.287404  2.660899
   8.95717   8.95717      1.00  2.290014  2.659799
   8.95705   8.95705      1.00  2.287024  2.659309
   8.95695   8.95695      1.00  2.287394  2.660029
   8.95684   8.95684      1.00  2.287904  2.659329
   8.95673   8.95673      1.00  2.287684  2.657849
   8.95662   8.95662      1.00  2.286384  2.656139
   8.95652   8.95652      1.00  2.285294  2.655589
   8.95641   8.95641      1.00  2.283574  2.654229
   8.95630   8.95630      1.00  2.285654  2.653459
   8.95620   8.95620      1.00  2.289964  2.659299
   8.95610   8.95610      1.00  2.287844  2.656679
   8.95600   8.95600      1.00  2.285844  2.656939
   8.95589   8.95589      1.00  2.275534  2.645079
   8.95579   8.95579      1.00  2.286994  2.658359
   8.95569   8.95569      1.00  2.287164  2.658189
   8.95559   8.95559      1.00  2.285774  2.653769
   8.95548   8.95548      1.00  2.287534  2.656889
   8.95538   8.95538      1.00  2.286104  2.656539
   8.95527   8.95527      1.00  2.287084  2.653359
   8.95517   8.95517      1.00  2.286514  2.651879
   8.95507   8.95507      1.00  2.288414  2.653489
   8.95496   8.95496      1.00  2.287544  2.651819
   8.95486   8.95486      1.00  2.287024  2.653039
   8.95475   8.95475      1.00  2.286494  2.648819
   8.95464   8.95464      1.00  2.283104  2.649619
   8.95453   8.95453      1.00  2.282754  2.648219
   8.95442   8.95442      1.00  2.277834  2.639879
   8.95431   8.95431      1.00  2.286344  2.650299
   8.95420   8.95420      1.00  2.287184  2.656179
   8.95409   8.95409      1.00  2.284884  2.653029
   8.95398   8.95398      1.00  2.284484  2.650989
   8.95387   8.95387      1.00  2.289104  2.658609
   8.95376   8.95376      1.00  2.290514  2.657259
   8.95363   8.95363      1.00  2.288534  2.650549
   8.95352   8.95352      1.00  2.284414  2.650289
   8.95341   8.95341      1.00  2.282864  2.645249
   8.95329   8.95329      1.00  2.284774  2.648899
   8.95316   8.95316      1.00  2.285774  2.646439
   8.95305   8.95305      1.00  2.287554  2.653059
   8.95295   8.95295      1.00  2.283294  2.645419
   8.95283   8.95283      1.00  2.281134  2.641529
   8.95271   8.95271      1.00  2.285744  2.648269
   8.95260   8.95260      1.00  2.287954  2.650679
   8.95249   8.95249      1.00  2.287234  2.650589
   8.95237   8.95237      1.00  2.287714  2.648449
   8.95225   8.95225      1.00  2.285614  2.644749
   8.95214   8.95214      1.00  2.283354  2.640509
   8.95204   8.95204      1.00  2.285404  2.639199
   8.95193   8.95193      1.00  2.286184  2.643979
   8.95181   8.95181      1.00  2.286644  2.643209
   8.95170   8.95170      1.00  2.286104  2.640209
   8.95160   8.95160      1.00  2.287084  2.637579
   8.95149   8.95149      1.00  2.286994  2.638639
   8.95138   8.95138      1.00  2.273074  2.621849
   8.95126   8.95126      1.00  2.287004  2.638079
   8.95116   8.95116      1.00  2.284124  2.637289
   8.95104   8.95104      1.00  2.286494  2.637099
   8.95092   8.95092      1.00  2.281614  2.633679
   8.95081   8.95081      1.00  2.284644  2.641689
   8.95070   8.95070      1.00  2.283014  2.638979
   8.95058   8.95058      1.00  2.285404  2.634209
   8.95046   8.95046      1.00  2.285014  2.637319
   8.95034   8.95034      1.00  2.286664  2.640389
   8.95023   8.95023      1.00  2.285934  2.635319
   8.95011   8.95011      1.00  2.285044  2.634079
   8.94998   8.94998      1.00  2.282934  2.629399
   8.94987   8.94987      1.00  2.284774  2.633659
   8.94976   8.94976      1.00  2.275844  2.622549
   8.94964   8.94964      1.00  2.281634  2.632449
   8.94952   8.94952      1.00  2.284504  2.635059
   8.94940   8.94940      1.00  2.286354  2.632429
   8.94929   8.94929      1.00  2.284584  2.625929
   8.94919   8.94919      1.00  2.286434  2.624339
   8.94907   8.94907      1.00  2.288064  2.628559
   8.94896   8.94896      1.00  2.285904  2.622239
   8.94885   8.94885      1.00  2.287024  2.624249
   8.94873   8.94873      1.00  2.285634  2.622739
   8.94862   8.94862      1.00  2.280984  2.615139
   8.94851   8.94851      1.00  2.283914  2.620129
   8.94840   8.94840      1.00  2.281804  2.614019
   8.94829   8.94829      1.00  2.283384  2.617859
   8.94818   8.94818      1.00  2.284044  2.617519
   8.94808   8.94808      1.00  2.266664  2.594229
   8.94798   8.94798      1.00  2.286904  2.620129
   8.94786   8.94786      1.00  2.285124  2.611119
   8.94774   8.94774      1.00  2.280904  2.606179
   8.94763   8.94763      1.00  2.282894  2.609169
   8.94752   8.94752      1.00  2.285044  2.608789
   8.94741   8.94741      1.00  2.285334  2.606479
   8.94730   8.94730      1.00  2.285034  2.605019
   8.94719   8.94719      1.00  2.282664  2.602779
   8.94708   8.94708      1.00  2.282014  2.598499
   8.94697   8.94697      1.00  2.281324  2.602139
   8.94686   8.94686      1.00  2.283514  2.596719
   8.94675   8.94675      1.00  2.285534  2.595309
   8.94665   8.94665      1.00  2.270044  2.576309
   8.94654   8.94654      1.00  2.280094  2.594689
   8.94643   8.94643      1.00  2.283594  2.593489
   8.94633   8.94633      1.00  2.281744  2.594749
   8.94623   8.94623      1.00  2.280324  2.590599
   8.94613   8.94613      1.00  2.281474  2.584069
   8.94602   8.94602      1.00  2.280554  2.581149
   8.94592   8.94592      1.00  2.278364  2.579979
   8.94582   8.94582      1.00  2.283504  2.582699
   8.94572   8.94572      1.00  2.279474  2.573989
   8.94561   8.94561      1.00  2.282614  2.576179
   8.94551   8.94551      1.00  2.283384  2.574229
   8.94541   8.94541      1.00  2.280934  2.573219
   8.94531   8.94531      1.00  2.277434  2.567199
   8.94520   8.94520      1.00  2.272234  2.555819
   8.94510   8.94510      1.00  2.280224  2.559539
   8.94499   8.94499      1.00  2.280664  2.559219
   8.94489   8.94489      1.00  2.282174  2.557189
   8.94478   8.94478      1.00  2.278564  2.552869
   8.94468   8.94468      1.00  2.281634  2.552839
   8.94457   8.94457      1.00  2.279984  2.551939
   8.94446   8.94446      1.00  2.281194  2.546409
   8.94434   8.94434      1.00  2.280244  2.543379
   8.94423   8.94423      1.00  2.278994  2.547419
   8.94413   8.94413      1.00  2.279724  2.540019
   8.94401   8.94401      1.00  2.277544  2.531729
   8.94389   8.94389      1.00  2.276424  2.526819
   8.94378   8.94378      1.00  2.261974  2.508099
   8.94367   8.94367      1.00  2.276344  2.519669
   8.94355   8.94355      1.00  2.280904  2.519179
   8.94344   8.94344      1.00  2.281124  2.515629
   8.94332   8.94332      1.00  2.280484  2.507429
   8.94321   8.94321      1.00  2.281084  2.501529
   8.94309   8.94309      1.00  2.278284  2.495419
   8.94297   8.94297      1.00  2.279614  2.492829
   8.94286   8.94286      1.00  2.278244  2.488899
   8.94275   8.94275      1.00  2.279034  2.484979
   8.94263   8.94263      1.00  2.275164  2.481069
   8.94251   8.94251      1.00  2.277454  2.470699
   8.94240   8.94240      1.00  2.279024  2.464739
   8.94230   8.94230      1.00  2.262794  2.446279
   8.94218   8.94218      1.00  2.279394  2.454419
   8.94207   8.94207      1.00  2.280754  2.445659
   8.94196   8.94196      1.00  2.277774  2.435459
   8.94185   8.94185      1.00  2.278574  2.427979
   8.94174   8.94174      1.00  2.276254  2.421709
   8.94163   8.94163      1.00  2.274714  2.409959
   8.94152   8.94152      1.00  2.276804  2.405609
   8.94141   8.94141      1.00  2.276024  2.395039
   8.94130   8.94130      1.00  2.275794  2.389619
   8.94119   8.94119      1.00  2.274484  2.386099
   8.94107   8.94107      1.00  2.280444  2.372679
   8.94096   8.94096      1.00  2.281454  2.366469
   8.94084   8.94084      1.00  2.267474  2.335179
   8.94072   8.94072      1.00  2.274084  2.332899
   8.94061   8.94061      1.00  2.275594  2.316649
   8.94050   8.94050      1.00  2.275074  2.302149
   8.94038   8.94038      1.00  2.277074  2.287299
   8.94026   8.94026      1.00  2.278594  2.272399
   8.94014   8.94014      1.00  2.277224  2.259429
   8.94003   8.94003      1.00  2.278714  2.244109
   8.93991   8.93991      1.00  2.277714  2.226029
   8.93979   8.93979      1.00  2.275414  2.204239
   8.93968   8.93968      1.00  2.275074  2.184769
   8.93956   8.93956      1.00  2.278714  2.160019
   8.93944   8.93944      1.00  2.278014  2.142199
   8.93933   8.93933      1.00  2.277604  2.120209
   8.93923   8.93923      1.00  2.262084  2.076229
   8.93911   8.93911      1.00  2.275954  2.067809
   8.93899   8.93899      1.00  2.275494  2.038479
   8.93888   8.93888      1.00  2.278274  2.011339
   8.93876   8.93876      1.00  2.280754  1.984149
   8.93866   8.93866      1.00  2.278114  1.954559
   8.93855   8.93855      1.00  2.278934  1.922929
   8.93843   8.93843      1.00  2.276924  1.882479
   8.93832   8.93832      1.00  2.279864  1.855739
   8.93822   8.93822      1.00  2.274504  1.814039
   8.93811   8.93811      1.00  2.276644  1.784609
   8.93799   8.93799      1.00  2.277574  1.741569
   8.93789   8.93789      1.00  2.278834  1.704779
   8.93778   8.93778      1.00  2.261804  1.665409
   8.93766   8.93766      1.00  2.272454  1.630589
   8.93755   8.93755      1.00  2.277624  1.588559
   8.93744   8.93744      1.00  2.278634  1.544069
   8.93734   8.93734      1.00  2.278704  1.506979
   8.93723   8.93723      1.00  2.278834  1.469619
   8.93711   8.93711      1.00  2.277964  1.425079
   8.93701   8.93701      1.00  2.279084  1.379759
   8.93691   8.93691      1.00  2.277824  1.346369
   8.93680   8.93680      1.00  2.274904  1.304339
   8.93668   8.93668      1.00  2.279484  1.262829
   8.93658   8.93658      1.00  2.278904  1.218919
   8.93647   8.93647      1.00  2.279054  1.180319
   8.93637   8.93637      1.00  2.276884  1.142139
   8.93626   8.93626      1.00  2.263374  1.091899
   8.93616   8.93616      1.00  2.279814  1.067609
   8.93606   8.93606      1.00  2.277774  1.033639
   8.93595   8.93595      1.00  2.278954   .995349
   8.93585   8.93585      1.00  2.277624   .958569
   8.93574   8.93574      1.00  2.274104   .924169
   8.93564   8.93564      1.00  2.278904   .895629
   8.93554   8.93554      1.00  2.278944   .868909
   8.93544   8.93544      1.00  2.279524   .834719
   8.93533   8.93533      1.00  2.278494   .803609
   8.93524   8.93524      1.00  2.277174   .777399
   8.93513   8.93513      1.00  2.276204   .752399
   8.93503   8.93503      1.00  2.279074   .728799
   8.93492   8.93492      1.00  2.282424   .705949
   8.93482   8.93482      1.00  2.271964   .678659
   8.93471   8.93471      1.00  2.272594   .656689
   8.93460   8.93460      1.00  2.276284   .636569
   8.93449   8.93449      1.00  2.277534   .615099
   8.93438   8.93438      1.00  2.278904   .600809
   8.93427   8.93427      1.00  2.280684   .577819
   8.93415   8.93415      1.00  2.278224   .562089
   8.93404   8.93404      1.00  2.278854   .544859
   8.93393   8.93393      1.00  2.275964   .530429
   8.93381   8.93381      1.00  2.276604   .517539
   8.93369   8.93369      1.00  2.276274   .499939
   8.93358   8.93358      1.00  2.275704   .489179
   8.93347   8.93347      1.00  2.276774   .475519
   8.93335   8.93335      1.00  2.271064   .463449
   8.93323   8.93323      1.00  2.263214   .451039
   8.93312   8.93312      1.00  2.276584   .444979
   8.93301   8.93301      1.00  2.280854   .433459
   8.93289   8.93289      1.00  2.279504   .424069
   8.93277   8.93277      1.00  2.277724   .416519
   8.93265   8.93265      1.00  2.278144   .411449
   8.93255   8.93255      1.00  2.277184   .406149
   8.93244   8.93244      1.00  2.276274   .400359
   8.93232   8.93232      1.00  2.273654   .394199
   8.93221   8.93221      1.00  2.273624   .389179
   8.93210   8.93210      1.00  2.277014   .384579
   8.93199   8.93199      1.00  2.274144   .380329
   8.93187   8.93187      1.00  2.275584   .377589
   8.93177   8.93177      1.00  2.274364   .376149
   8.93166   8.93166      1.00  2.262684   .372029
   8.93155   8.93155      1.00  2.276704   .371949
   8.93143   8.93143      1.00  2.274714   .371939
   8.93132   8.93132      1.00  2.273814   .369379
   8.93121   8.93121      1.00  2.273844   .367329
   8.93110   8.93110      1.00  2.273794   .368079
   8.93098   8.93098      1.00  2.272034   .367479
   8.93086   8.93086      1.00  2.277564   .367909
   8.93075   8.93075      1.00  2.272374   .366119
   8.93063   8.93063      1.00  2.276024   .367569
   8.93052   8.93052      1.00  2.274764   .369479
   8.93040   8.93040      1.00  2.274114   .372769
   8.93029   8.93029      1.00  2.275034   .371399
   8.93017   8.93017      1.00  2.257574   .367499
   8.93004   8.93004      1.00  2.272954   .368129
   8.92992   8.92992      1.00  2.272884   .370069
   8.92981   8.92981      1.00  2.274694   .374009
   8.92969   8.92969      1.00  2.270634   .371169
   8.92957   8.92957      1.00  2.272814   .370729
   8.92946   8.92946      1.00  2.275534   .373359
   8.92934   8.92934      1.00  2.274644   .373069
   8.92924   8.92924      1.00  2.272274   .372709
   8.92912   8.92912      1.00  2.269974   .369919
   8.92901   8.92901      1.00  2.271584   .370719
   8.92890   8.92890      1.00  2.273354   .369049
   8.92879   8.92879      1.00  2.274934   .369129
   8.92867   8.92867      1.00  2.272234   .368189
   8.92856   8.92856      1.00  2.258804   .367559
   8.92846   8.92846      1.00  2.270734   .369379
   8.92835   8.92835      1.00  2.277104   .370169
   8.92823   8.92823      1.00  2.271344   .367359
   8.92812   8.92812      1.00  2.274714   .367339
   8.92801   8.92801      1.00  2.274774   .367979
   8.92790   8.92790      1.00  2.274414   .365839
   8.92779   8.92779      1.00  2.272964   .365449
   8.92768   8.92768      1.00  2.271774   .365539
   8.92758   8.92758      1.00  2.272394   .366709
   8.92746   8.92746      1.00  2.273574   .365609
   8.92734   8.92734      1.00  2.273544   .364239
   8.92723   8.92723      1.00  2.272644   .364639
   8.92713   8.92713      1.00  2.273524   .364299
   8.92702   8.92702      1.00  2.258304   .363279
   8.92691   8.92691      1.00  2.275874   .365999
   8.92680   8.92680      1.00  2.276434   .367939
   8.92670   8.92670      1.00  2.273844   .364869
   8.92659   8.92659      1.00  2.273974   .367339
   8.92648   8.92648      1.00  2.273474   .366849
   8.92637   8.92637      1.00  2.275114   .365139
   8.92627   8.92627      1.00  2.274254   .366379
   8.92617   8.92617      1.00  2.273944   .364539
   8.92606   8.92606      1.00  2.273134   .364739
   8.92596   8.92596      1.00  2.271214   .363999
   8.92586   8.92586      1.00  2.274974   .364009
   8.92576   8.92576      1.00  2.272354   .365089
   8.92565   8.92565      1.00  2.275124   .365409
   8.92555   8.92555      1.00  2.273434   .362729
   8.92545   8.92545      1.00  2.256694   .362899
   8.92535   8.92535      1.00  2.272854   .369899
   8.92524   8.92524      1.00  2.271614   .368319
   8.92513   8.92513      1.00  2.271114   .370499
   8.92503   8.92503      1.00  2.271434   .370909
   8.92493   8.92493      1.00  2.273344   .371569
   8.92482   8.92482      1.00  2.271724   .369039
   8.92471   8.92471      1.00  2.273444   .368449
   8.92461   8.92461      1.00  2.271454   .370159
   8.92450   8.92450      1.00  2.273254   .374799
   8.92438   8.92438      1.00  2.273244   .375579
   8.92427   8.92427      1.00  2.273014   .373049
   8.92415   8.92415      1.00  2.272324   .374749
   8.92405   8.92405      1.00  2.257404   .373209
   8.92394   8.92394      1.00  2.271134   .375709
   8.92382   8.92382      1.00  2.269664   .376729
   8.92371   8.92371      1.00  2.269834   .379809
   8.92360   8.92360      1.00  2.270164   .379039
   8.92347   8.92347      1.00  2.271784   .380709
   8.92335   8.92335      1.00  2.271814   .385089
   8.92324   8.92324      1.00  2.271924   .384279
   8.92313   8.92313      1.00  2.271614   .386029
   8.92301   8.92301      1.00  2.268274   .389139
   8.92289   8.92289      1.00  2.268194   .390569
   8.92278   8.92278      1.00  2.269964   .394579
   8.92267   8.92267      1.00  2.271654   .391489
   8.92255   8.92255      1.00  2.271214   .391919
   8.92244   8.92244      1.00  2.253984   .393279
   8.92233   8.92233      1.00  2.269404   .397699
   8.92222   8.92222      1.00  2.269104   .401579
   8.92210   8.92210      1.00  2.270434   .406089
   8.92199   8.92199      1.00  2.269494   .406499
   8.92189   8.92189      1.00  2.271044   .405399
   8.92178   8.92178      1.00  2.269734   .403699
   8.92166   8.92166      1.00  2.266504   .405479
   8.92155   8.92155      1.00  2.268724   .408009
   8.92144   8.92144      1.00  2.268004   .408529
   8.92134   8.92134      1.00  2.268824   .411839
   8.92122   8.92122      1.00  2.268004   .414359
   8.92111   8.92111      1.00  2.266944   .414629
   8.92100   8.92100      1.00  2.253974   .413149
   8.92088   8.92088      1.00  2.265524   .418479
   8.92077   8.92077      1.00  2.265104   .420519
   8.92065   8.92065      1.00  2.267284   .422169
   8.92054   8.92054      1.00  2.270024   .426089
   8.92042   8.92042      1.00  2.268834   .428359
   8.92029   8.92029      1.00  2.268274   .431229
   8.92018   8.92018      1.00  2.266534   .432359
   8.92007   8.92007      1.00  2.268704   .434169
   8.91994   8.91994      1.00  2.268894   .436369
   8.91982   8.91982      1.00  2.265724   .435539
   8.91971   8.91971      1.00  2.266774   .436039
   8.91960   8.91960      1.00  2.267594   .437289
   8.91949   8.91949      1.00  2.266984   .433509
   8.91936   8.91936      1.00  2.264764   .436929
   8.91924   8.91924      1.00  2.251234   .435259
   8.91914   8.91914      1.00  2.264534   .435139
   8.91902   8.91902      1.00  2.266044   .434349
   8.91891   8.91891      1.00  2.264834   .436909
   8.91880   8.91880      1.00  2.265504   .436509
   8.91870   8.91870      1.00  2.264764   .436399
   8.91858   8.91858      1.00  2.265554   .438129
   8.91847   8.91847      1.00  2.264554   .436249
   8.91836   8.91836      1.00  2.265344   .438739
   8.91825   8.91825      1.00  2.266394   .438649
   8.91814   8.91814      1.00  2.266844   .438219
   8.91802   8.91802      1.00  2.266904   .439599
   8.91792   8.91792      1.00  2.265104   .436809
   8.91781   8.91781      1.00  2.264364   .438879
   8.91770   8.91770      1.00  2.252284   .435339
   8.91759   8.91759      1.00  2.265694   .436119
   8.91747   8.91747      1.00  2.266694   .435329
   8.91737   8.91737      1.00  2.267484   .432879
   8.91726   8.91726      1.00  2.263804   .431139
   8.91715   8.91715      1.00  2.266454   .433249
   8.91704   8.91704      1.00  2.264894   .431629
   8.91693   8.91693      1.00  2.267354   .429709
   8.91683   8.91683      1.00  2.265464   .429789
   8.91671   8.91671      1.00  2.262954   .428779
   8.91661   8.91661      1.00  2.265294   .428299
   8.91651   8.91651      1.00  2.264004   .425719
   8.91640   8.91640      1.00  2.265214   .426629
   8.91629   8.91629      1.00  2.265024   .426249
   8.91619   8.91619      1.00  2.249114   .421819
   8.91609   8.91609      1.00  2.268374   .425459
   8.91598   8.91598      1.00  2.265674   .424259
   8.91588   8.91588      1.00  2.266854   .422179
   8.91578   8.91578      1.00  2.265374   .422649
   8.91568   8.91568      1.00  2.263404   .421279
   8.91557   8.91557      1.00  2.265914   .420569
   8.91547   8.91547      1.00  2.265524   .419909
   8.91536   8.91536      1.00  2.266084   .418049
   8.91526   8.91526      1.00  2.261074   .416219
   8.91516   8.91516      1.00  2.266424   .414899
   8.91505   8.91505      1.00  2.263374   .414609
   8.91495   8.91495      1.00  2.265774   .417129
   8.91485   8.91485      1.00  2.262254   .413719
   8.91474   8.91474      1.00  2.254164   .409449
   8.91463   8.91463      1.00  2.266074   .411069
   8.91452   8.91452      1.00  2.263474   .409329
   8.91441   8.91441      1.00  2.265334   .412129
   8.91430   8.91430      1.00  2.263734   .408179
   8.91418   8.91418      1.00  2.264834   .406929
   8.91407   8.91407      1.00  2.264664   .404339
   8.91397   8.91397      1.00  2.262104   .402229
   8.91385   8.91385      1.00  2.265964   .402449
   8.91373   8.91373      1.00  2.263294   .400539
   8.91362   8.91362      1.00  2.264184   .399769
   8.91350   8.91350      1.00  2.264074   .397929
   8.91339   8.91339      1.00  2.262714   .395609
   8.91326   8.91326      1.00  2.248114   .389919
   8.91315   8.91315      1.00  2.258764   .392229
   8.91304   8.91304      1.00  2.265024   .393409
   8.91293   8.91293      1.00  2.261384   .391759
   8.91281   8.91281      1.00  2.264024   .391449
   8.91270   8.91270      1.00  2.263634   .390339
   8.91258   8.91258      1.00  2.263274   .390369
   8.91247   8.91247      1.00  2.263424   .388859
   8.91236   8.91236      1.00  2.262774   .388239
   8.91225   8.91225      1.00  2.261314   .385049
   8.91214   8.91214      1.00  2.261854   .384219
   8.91203   8.91203      1.00  2.264744   .386919
   8.91192   8.91192      1.00  2.263734   .386239
   8.91181   8.91181      1.00  2.264234   .384109
   8.91170   8.91170      1.00  2.262824   .378349
   8.91159   8.91159      1.00  2.247364   .375809
   8.91148   8.91148      1.00  2.260644   .374619
   8.91137   8.91137      1.00  2.262434   .371639
   8.91126   8.91126      1.00  2.262334   .372359
   8.91114   8.91114      1.00  2.263874   .370699
   8.91103   8.91103      1.00  2.260184   .368879
   8.91092   8.91092      1.00  2.264974   .368029
   8.91081   8.91081      1.00  2.261554   .365819
   8.91069   8.91069      1.00  2.263434   .366299
   8.91057   8.91057      1.00  2.262854   .363989
   8.91046   8.91046      1.00  2.261624   .363209
   8.91035   8.91035      1.00  2.260914   .360979
   8.91023   8.91023      1.00  2.262054   .358899
   8.91010   8.91010      1.00  2.262244   .357839
   8.90998   8.90998      1.00  2.250994   .353959
   8.90987   8.90987      1.00  2.264074   .355829
   8.90975   8.90975      1.00  2.262464   .354119
   8.90963   8.90963      1.00  2.264424   .353589
   8.90952   8.90952      1.00  2.262324   .351979
   8.90941   8.90941      1.00  2.264994   .351149
   8.90930   8.90930      1.00  2.264154   .349149
   8.90918   8.90918      1.00  2.263084   .352119
   8.90906   8.90906      1.00  2.262054   .350909
   8.90896   8.90896      1.00  2.260854   .351169
   8.90884   8.90884      1.00  2.262424   .349449
   8.90873   8.90873      1.00  2.264514   .349659
   8.90862   8.90862      1.00  2.263454   .352119
   8.90852   8.90852      1.00  2.262784   .351339
   8.90841   8.90841      1.00  2.250614   .350229
   8.90830   8.90830      1.00  2.260794   .350899
   8.90818   8.90818      1.00  2.262934   .350389
   8.90808   8.90808      1.00  2.264994   .347999
   8.90797   8.90797      1.00  2.265434   .350339
   8.90786   8.90786      1.00  2.262134   .351209
   8.90775   8.90775      1.00  2.264104   .351759
   8.90763   8.90763      1.00  2.263524   .352319
   8.90752   8.90752      1.00  2.264024   .352879
   8.90741   8.90741      1.00  2.264404   .351969
   8.90730   8.90730      1.00  2.263954   .351809
   8.90720   8.90720      1.00  2.263714   .349869
   8.90709   8.90709      1.00  2.262684   .349509
   8.90698   8.90698      1.00  2.262394   .353379
   8.90687   8.90687      1.00  2.247404   .348669
   8.90677   8.90677      1.00  2.261524   .349779
   8.90666   8.90666      1.00  2.264674   .352419
   8.90654   8.90654      1.00  2.264184   .352739
   8.90644   8.90644      1.00  2.262664   .354409
   8.90634   8.90634      1.00  2.263444   .355759
   8.90623   8.90623      1.00  2.264644   .356649
   8.90613   8.90613      1.00  2.261354   .357219
   8.90603   8.90603      1.00  2.264984   .357979
   8.90593   8.90593      1.00  2.262834   .361379
   8.90582   8.90582      1.00  2.266434   .360749
   8.90572   8.90572      1.00  2.264084   .361689
   8.90562   8.90562      1.00  2.263864   .361359
   8.90551   8.90551      1.00  2.266024   .362879
   8.90541   8.90541      1.00  2.250294   .362169
   8.90531   8.90531      1.00  2.263154   .363559
   8.90520   8.90520      1.00  2.264924   .364869
   8.90510   8.90510      1.00  2.265054   .367819
   8.90500   8.90500      1.00  2.266524   .370059
   8.90489   8.90489      1.00  2.265094   .369839
   8.90478   8.90478      1.00  2.265754   .370539
   8.90468   8.90468      1.00  2.266674   .373269
   8.90457   8.90457      1.00  2.265124   .373919
   8.90446   8.90446      1.00  2.261094   .375479
   8.90435   8.90435      1.00  2.262854   .375699
   8.90425   8.90425      1.00  2.263314   .376869
   8.90413   8.90413      1.00  2.263024   .375999
   8.90401   8.90401      1.00  2.261954   .379859
   8.90390   8.90390      1.00  2.252894   .379899
   8.90379   8.90379      1.00  2.266404   .381309
   8.90368   8.90368      1.00  2.266064   .384069
   8.90356   8.90356      1.00  2.267014   .387579
   8.90343   8.90343      1.00  2.264034   .387099
   8.90331   8.90331      1.00  2.263904   .384839
   8.90320   8.90320      1.00  2.263174   .385099
   8.90308   8.90308      1.00  2.264544   .385459
   8.90297   8.90297      1.00  2.264294   .387899
   8.90286   8.90286      1.00  2.263994   .390429
   8.90275   8.90275      1.00  2.263854   .391799
   8.90263   8.90263      1.00  2.264664   .394989
   8.90251   8.90251      1.00  2.262774   .392259
   8.90240   8.90240      1.00  2.264324   .391549
   8.90229   8.90229      1.00  2.249224   .391719
   8.90218   8.90218      1.00  2.263784   .395639
   8.90206   8.90206      1.00  2.263004   .401389
   8.90196   8.90196      1.00  2.264434   .401749
   8.90185   8.90185      1.00  2.263724   .400069
   8.90174   8.90174      1.00  2.264514   .400839
   8.90163   8.90163      1.00  2.263874   .401749
   8.90153   8.90153      1.00  2.264324   .402259
   8.90141   8.90141      1.00  2.265224   .402519
   8.90130   8.90130      1.00  2.263964   .402929
   8.90118   8.90118      1.00  2.263984   .404999
   8.90107   8.90107      1.00  2.262554   .404419
   8.90096   8.90096      1.00  2.262974   .402159
   8.90084   8.90084      1.00  2.262284   .401999
   8.90073   8.90073      1.00  2.248814   .398059
   8.90061   8.90061      1.00  2.260814   .398029
   8.90049   8.90049      1.00  2.262744   .401739
   8.90037   8.90037      1.00  2.265444   .403109
   8.90026   8.90026      1.00  2.265254   .404039
   8.90014   8.90014      1.00  2.262104   .404559
   8.90003   8.90003      1.00  2.263904   .404609
   8.89991   8.89991      1.00  2.262544   .404499
   8.89979   8.89979      1.00  2.261774   .407579
   8.89968   8.89968      1.00  2.262584   .409499
   8.89956   8.89956      1.00  2.262174   .410579
   8.89944   8.89944      1.00  2.261924   .411439
   8.89933   8.89933      1.00  2.262554   .411189
   8.89922   8.89922      1.00  2.249924   .407089
   8.89910   8.89910      1.00  2.262684   .411019
   8.89899   8.89899      1.00  2.264154   .410129
   8.89888   8.89888      1.00  2.262124   .410699
   8.89877   8.89877      1.00  2.261664   .411459
   8.89866   8.89866      1.00  2.263564   .411219
   8.89854   8.89854      1.00  2.263264   .411879
   8.89843   8.89843      1.00  2.261794   .411049
   8.89833   8.89833      1.00  2.260964   .412649
   8.89822   8.89822      1.00  2.261594   .408949
   8.89811   8.89811      1.00  2.258394   .408039
   8.89799   8.89799      1.00  2.262864   .412129
   8.89789   8.89789      1.00  2.264874   .411879
   8.89778   8.89778      1.00  2.260964   .412819
   8.89766   8.89766      1.00  2.248254   .410989
   8.89755   8.89755      1.00  2.260804   .412569
   8.89745   8.89745      1.00  2.262514   .411509
   8.89734   8.89734      1.00  2.263554   .411589
   8.89723   8.89723      1.00  2.263734   .409899
   8.89711   8.89711      1.00  2.260814   .410639
   8.89701   8.89701      1.00  2.261864   .413159
   8.89690   8.89690      1.00  2.261454   .413529
   8.89679   8.89679      1.00  2.261134   .412629
   8.89668   8.89668      1.00  2.262234   .412359
   8.89658   8.89658      1.00  2.260164   .416319
   8.89647   8.89647      1.00  2.263254   .414839
   8.89636   8.89636      1.00  2.260594   .412269
   8.89626   8.89626      1.00  2.244594   .406979
   8.89616   8.89616      1.00  2.257804   .410629
   8.89606   8.89606      1.00  2.262604   .409959
   8.89595   8.89595      1.00  2.261314   .409159
   8.89585   8.89585      1.00  2.259654   .408009
   8.89575   8.89575      1.00  2.259994   .410799
   8.89564   8.89564      1.00  2.259334   .411409
   8.89554   8.89554      1.00  2.262964   .413969
   8.89544   8.89544      1.00  2.262044   .417059
   8.89534   8.89534      1.00  2.261824   .416289
   8.89523   8.89523      1.00  2.260604   .418349
   8.89513   8.89513      1.00  2.261254   .416649
   8.89503   8.89503      1.00  2.258774   .417289
   8.89493   8.89493      1.00  2.245754   .413909
   8.89482   8.89482      1.00  2.259154   .412899
   8.89471   8.89471      1.00  2.258204   .410719
   8.89459   8.89459      1.00  2.260864   .411729
   8.89449   8.89449      1.00  2.259364   .414209
   8.89438   8.89438      1.00  2.260494   .410399
   8.89427   8.89427      1.00  2.259384   .410099
   8.89416   8.89416      1.00  2.261014   .410719
   8.89405   8.89405      1.00  2.259994   .412969
   8.89393   8.89393      1.00  2.255824   .409009
   8.89381   8.89381      1.00  2.257934   .409299
   8.89370   8.89370      1.00  2.259174   .415349
   8.89359   8.89359      1.00  2.260004   .413859
   8.89348   8.89348      1.00  2.254554   .409599
   8.89335   8.89335      1.00  2.253354   .408759
   8.89323   8.89323      1.00  2.259014   .412629
   8.89312   8.89312      1.00  2.259754   .414509
   8.89302   8.89302      1.00  2.260844   .413079
   8.89289   8.89289      1.00  2.259094   .411499
   8.89278   8.89278      1.00  2.256324   .414189
   8.89267   8.89267      1.00  2.259084   .414119
   8.89255   8.89255      1.00  2.258364   .412729
   8.89244   8.89244      1.00  2.257004   .410649
   8.89232   8.89232      1.00  2.258244   .411679
   8.89222   8.89222      1.00  2.258494   .413009
   8.89211   8.89211      1.00  2.256174   .410019
   8.89199   8.89199      1.00  2.255454   .412139
   8.89188   8.89188      1.00  2.242104   .410169
   8.89178   8.89178      1.00  2.257254   .414149
   8.89167   8.89167      1.00  2.255364   .419439
   8.89155   8.89155      1.00  2.255364   .414349
   8.89144   8.89144      1.00  2.256664   .414129
   8.89134   8.89134      1.00  2.258254   .417869
   8.89122   8.89122      1.00  2.257324   .414019
   8.89110   8.89110      1.00  2.256604   .415469
   8.89099   8.89099      1.00  2.257204   .414749
   8.89088   8.89088      1.00  2.256944   .414479
   8.89077   8.89077      1.00  2.255884   .410689
   8.89065   8.89065      1.00  2.255584   .409919
   8.89053   8.89053      1.00  2.257124   .407469
   8.89042   8.89042      1.00  2.239654   .404939
   8.89030   8.89030      1.00  2.254444   .407729
   8.89018   8.89018      1.00  2.257084   .406769
   8.89007   8.89007      1.00  2.256324   .408219
   8.88995   8.88995      1.00  2.256754   .409479
   8.88983   8.88983      1.00  2.255254   .409329
   8.88971   8.88971      1.00  2.256944   .409009
   8.88959   8.88959      1.00  2.255814   .408269
   8.88948   8.88948      1.00  2.257624   .412129
   8.88937   8.88937      1.00  2.252054   .410149
   8.88925   8.88925      1.00  2.253554   .412319
   8.88915   8.88915      1.00  2.256904   .411209
   8.88904   8.88904      1.00  2.254994   .409969
   8.88892   8.88892      1.00  2.256774   .409139
   8.88880   8.88880      1.00  2.240124   .404979
   8.88869   8.88869      1.00  2.255224   .406859
   8.88859   8.88859      1.00  2.258164   .407799
   8.88848   8.88848      1.00  2.256514   .410219
   8.88836   8.88836      1.00  2.256714   .412329
   8.88825   8.88825      1.00  2.257924   .413259
   8.88815   8.88815      1.00  2.256414   .411169
   8.88804   8.88804      1.00  2.257184   .410309
   8.88793   8.88793      1.00  2.255914   .409979
   8.88781   8.88781      1.00  2.255194   .410729
   8.88770   8.88770      1.00  2.256754   .408499
   8.88760   8.88760      1.00  2.256034   .407229
   8.88748   8.88748      1.00  2.253994   .406469
   8.88737   8.88737      1.00  2.254854   .406359
   8.88726   8.88726      1.00  2.256334   .406959
   8.88716   8.88716      1.00  2.240524   .403139
   8.88704   8.88704      1.00  2.255814   .405629
   8.88694   8.88694      1.00  2.256044   .405359
   8.88684   8.88684      1.00  2.256604   .404369
   8.88672   8.88672      1.00  2.256044   .404819
   8.88661   8.88661      1.00  2.255724   .406179
   8.88650   8.88650      1.00  2.256294   .404879
   8.88640   8.88640      1.00  2.256324   .404899
   8.88630   8.88630      1.00  2.254754   .405559
   8.88619   8.88619      1.00  2.252244   .403309
   8.88609   8.88609      1.00  2.256084   .405819
   8.88599   8.88599      1.00  2.256054   .403649
   8.88589   8.88589      1.00  2.252564   .403989
   8.88578   8.88578      1.00  2.248104   .401549
   8.88568   8.88568      1.00  2.249794   .404599
   8.88557   8.88557      1.00  2.255874   .405949
   8.88547   8.88547      1.00  2.255764   .402979
   8.88537   8.88537      1.00  2.255524   .402819
   8.88526   8.88526      1.00  2.252614   .404129
   8.88516   8.88516      1.00  2.254404   .405509
   8.88506   8.88506      1.00  2.255824   .402549
   8.88496   8.88496      1.00  2.255984   .402709
   8.88485   8.88485      1.00  2.255174   .400329
   8.88475   8.88475      1.00  2.253294   .399379
   8.88464   8.88464      1.00  2.254704   .400929
   8.88452   8.88452      1.00  2.253114   .401849
   8.88442   8.88442      1.00  2.253414   .400319
   8.88431   8.88431      1.00  2.251014   .401349
   8.88420   8.88420      1.00  2.248934   .397909
   8.88409   8.88409      1.00  2.256884   .400049
   8.88397   8.88397      1.00  2.252784   .400339
   8.88386   8.88386      1.00  2.252244   .399039
   8.88376   8.88376      1.00  2.254464   .398939
   8.88364   8.88364      1.00  2.253694   .397869
   8.88352   8.88352      1.00  2.252544   .396379
   8.88340   8.88340      1.00  2.253944   .398459
   8.88329   8.88329      1.00  2.251164   .398999
   8.88317   8.88317      1.00  2.252844   .397439
   8.88305   8.88305      1.00  2.252444   .397699
   8.88294   8.88294      1.00  2.254784   .395109
   8.88283   8.88283      1.00  2.250124   .396279
   8.88271   8.88271      1.00  2.249394   .397189
   8.88260   8.88260      1.00  2.256104   .399549
   8.88249   8.88249      1.00  2.254364   .397439
   8.88238   8.88238      1.00  2.253134   .397759
   8.88227   8.88227      1.00  2.254394   .399939
   8.88216   8.88216      1.00  2.255144   .399419
   8.88206   8.88206      1.00  2.256074   .399349
   8.88194   8.88194      1.00  2.252054   .397459
   8.88183   8.88183      1.00  2.251494   .396879
   8.88172   8.88172      1.00  2.252024   .396519
   8.88162   8.88162      1.00  2.253504   .396609
   8.88151   8.88151      1.00  2.255314   .396649
   8.88139   8.88139      1.00  2.249744   .393849
   8.88128   8.88128      1.00  2.242924   .392739
   8.88118   8.88118      1.00  2.250704   .392379
   8.88106   8.88106      1.00  2.251744   .391039
   8.88095   8.88095      1.00  2.254114   .392759
   8.88083   8.88083      1.00  2.254534   .391909
   8.88072   8.88072      1.00  2.253574   .394199
   8.88061   8.88061      1.00  2.252654   .395349
   8.88049   8.88049      1.00  2.252774   .395609
   8.88037   8.88037      1.00  2.252494   .394739
   8.88026   8.88026      1.00  2.251504   .392609
   8.88014   8.88014      1.00  2.253394   .394879
   8.88002   8.88002      1.00  2.251584   .392099
   8.87990   8.87990      1.00  2.254114   .392809
   8.87979   8.87979      1.00  2.251804   .394509
   8.87967   8.87967      1.00  2.236874   .393659
   8.87956   8.87956      1.00  2.254674   .396079
   8.87944   8.87944      1.00  2.251164   .393229
   8.87933   8.87933      1.00  2.252924   .393329
   8.87922   8.87922      1.00  2.250014   .394159
   8.87910   8.87910      1.00  2.250794   .394079
   8.87898   8.87898      1.00  2.252474   .393829
   8.87888   8.87888      1.00  2.248984   .393709
   8.87877   8.87877      1.00  2.252804   .395479
   8.87865   8.87865      1.00  2.249534   .398599
   8.87854   8.87854      1.00  2.252254   .400269
   8.87844   8.87844      1.00  2.252054   .397839
   8.87833   8.87833      1.00  2.251324   .399639
   8.87821   8.87821      1.00  2.252654   .398459
   8.87810   8.87810      1.00  2.235374   .394169
   8.87800   8.87800      1.00  2.250994   .396419
   8.87789   8.87789      1.00  2.252554   .400429
   8.87777   8.87777      1.00  2.250084   .400979
   8.87765   8.87765      1.00  2.253374   .400079
   8.87755   8.87755      1.00  2.251784   .398689
   8.87744   8.87744      1.00  2.251274   .400859
   8.87734   8.87734      1.00  2.251284   .399169
   8.87723   8.87723      1.00  2.250004   .401009
   8.87712   8.87712      1.00  2.248764   .398149
   8.87701   8.87701      1.00  2.250364   .399479
   8.87689   8.87689      1.00  2.248534   .397199
   8.87678   8.87678      1.00  2.251504   .398139
   8.87668   8.87668      1.00  2.247454   .399029
   8.87657   8.87657      1.00  2.244214   .398859
   8.87646   8.87646      1.00  2.250634   .398119
   8.87636   8.87636      1.00  2.250234   .400019
   8.87626   8.87626      1.00  2.250444   .402719
   8.87615   8.87615      1.00  2.249224   .404359
   8.87604   8.87604      1.00  2.248684   .405129
   8.87594   8.87594      1.00  2.251094   .405389
   8.87584   8.87584      1.00  2.251634   .402719
   8.87574   8.87574      1.00  2.249804   .405479
   8.87563   8.87563      1.00  2.248894   .402299
   8.87553   8.87553      1.00  2.248154   .400909
   8.87543   8.87543      1.00  2.248064   .400749
   8.87533   8.87533      1.00  2.251784   .402459
   8.87522   8.87522      1.00  2.251234   .403389
   8.87511   8.87511      1.00  2.248084   .403959
   8.87502   8.87502      1.00  2.232914   .401349
   8.87491   8.87491      1.00  2.247234   .402559
   8.87480   8.87480      1.00  2.248784   .402959
   8.87469   8.87469      1.00  2.250424   .403549
   8.87459   8.87459      1.00  2.249544   .402639
   8.87448   8.87448      1.00  2.248864   .403739
   8.87436   8.87436      1.00  2.246214   .404719
   8.87425   8.87425      1.00  2.247424   .405359
   8.87414   8.87414      1.00  2.248914   .407439
   8.87403   8.87403      1.00  2.247504   .407669
   8.87392   8.87392      1.00  2.246684   .409269
   8.87380   8.87380      1.00  2.247754   .407149
   8.87369   8.87369      1.00  2.248694   .408879
   8.87357   8.87357      1.00  2.232494   .406319
   8.87345   8.87345      1.00  2.248024   .406989
   8.87334   8.87334      1.00  2.247394   .409789
   8.87322   8.87322      1.00  2.249024   .409469
   8.87311   8.87311      1.00  2.247734   .408269
   8.87299   8.87299      1.00  2.246244   .409889
   8.87288   8.87288      1.00  2.243804   .410449
   8.87277   8.87277      1.00  2.246324   .412629
   8.87265   8.87265      1.00  2.248284   .412699
   8.87253   8.87253      1.00  2.248544   .413079
   8.87242   8.87242      1.00  2.247944   .414559
   8.87231   8.87231      1.00  2.246224   .415029
   8.87219   8.87219      1.00  2.248214   .415209
   8.87208   8.87208      1.00  2.246364   .415169
   8.87197   8.87197      1.00  2.231964   .410649
   8.87187   8.87187      1.00  2.246974   .413089
   8.87176   8.87176      1.00  2.246554   .412229
   8.87164   8.87164      1.00  2.243614   .415839
   8.87153   8.87153      1.00  2.245254   .413179
   8.87143   8.87143      1.00  2.247804   .413699
   8.87132   8.87132      1.00  2.246084   .414019
   8.87120   8.87120      1.00  2.246924   .413949
   8.87109   8.87109      1.00  2.245954   .414589
   8.87097   8.87097      1.00  2.245034   .413629
   8.87086   8.87086      1.00  2.244984   .414989
   8.87075   8.87075      1.00  2.245094   .415129
   8.87063   8.87063      1.00  2.245304   .415739
   8.87052   8.87052      1.00  2.246474   .415859
   8.87040   8.87040      1.00  2.242324   .415939
   8.87027   8.87027      1.00  2.230004   .413379
   8.87015   8.87015      1.00  2.247824   .418709
   8.87004   8.87004      1.00  2.247054   .417429
   8.86993   8.86993      1.00  2.249514   .418939
   8.86980   8.86980      1.00  2.246024   .416729
   8.86968   8.86968      1.00  2.245994   .418349
   8.86957   8.86957      1.00  2.246814   .418149
   8.86946   8.86946      1.00  2.247304   .420289
   8.86934   8.86934      1.00  2.245724   .419259
   8.86923   8.86923      1.00  2.246274   .420539
   8.86912   8.86912      1.00  2.242634   .419889
   8.86901   8.86901      1.00  2.244934   .419449
   8.86889   8.86889      1.00  2.246574   .420789
   8.86878   8.86878      1.00  2.245264   .421069
   8.86868   8.86868      1.00  2.234804   .420759
   8.86856   8.86856      1.00  2.240734   .420459
   8.86845   8.86845      1.00  2.247084   .420429
   8.86834   8.86834      1.00  2.246594   .423799
   8.86824   8.86824      1.00  2.246564   .424119
   8.86813   8.86813      1.00  2.247494   .422699
   8.86801   8.86801      1.00  2.246074   .423799
   8.86790   8.86790      1.00  2.245884   .424729
   8.86779   8.86779      1.00  2.246124   .424529
   8.86767   8.86767      1.00  2.247024   .423599
   8.86756   8.86756      1.00  2.246254   .424529
   8.86745   8.86745      1.00  2.245234   .426579
   8.86735   8.86735      1.00  2.247164   .425839
   8.86724   8.86724      1.00  2.245164   .424029
   8.86712   8.86712      1.00  2.244984   .424949
   8.86702   8.86702      1.00  2.240174   .425739
   8.86691   8.86691      1.00  2.238574   .426729
   8.86680   8.86680      1.00  2.246134   .429679
   8.86669   8.86669      1.00  2.243064   .426819
   8.86658   8.86658      1.00  2.244664   .428949
   8.86648   8.86648      1.00  2.245304   .425709
   8.86638   8.86638      1.00  2.245734   .428339
   8.86627   8.86627      1.00  2.242064   .429959
   8.86617   8.86617      1.00  2.247974   .427969
   8.86607   8.86607      1.00  2.242864   .427409
   8.86596   8.86596      1.00  2.244724   .429509
   8.86585   8.86585      1.00  2.245854   .428189
   8.86575   8.86575      1.00  2.243104   .429149
   8.86565   8.86565      1.00  2.245904   .428479
   8.86555   8.86555      1.00  2.227814   .426679
   8.86544   8.86544      1.00  2.246924   .431109
   8.86534   8.86534      1.00  2.245564   .431669
   8.86524   8.86524      1.00  2.245614   .431559
   8.86513   8.86513      1.00  2.245834   .429399
   8.86502   8.86502      1.00  2.244414   .430989
   8.86492   8.86492      1.00  2.245274   .431449
   8.86482   8.86482      1.00  2.244514   .432309
   8.86471   8.86471      1.00  2.243084   .431629
   8.86460   8.86460      1.00  2.241734   .433539
   8.86449   8.86449      1.00  2.241924   .433339
   8.86438   8.86438      1.00  2.241704   .435369
   8.86427   8.86427      1.00  2.243664   .435349
   8.86415   8.86415      1.00  2.229854   .436739
   8.86404   8.86404      1.00  2.246474   .436309
   8.86393   8.86393      1.00  2.245594   .437049
   8.86382   8.86382      1.00  2.244314   .434289
   8.86370   8.86370      1.00  2.244784   .435869
   8.86358   8.86358      1.00  2.241104   .435449
   8.86347   8.86347      1.00  2.243854   .436839
   8.86336   8.86336      1.00  2.244674   .436169
   8.86323   8.86323      1.00  2.242734   .436249
   8.86312   8.86312      1.00  2.242794   .435289
   8.86301   8.86301      1.00  2.241534   .434559
   8.86289   8.86289      1.00  2.244424   .435479
   8.86277   8.86277      1.00  2.242654   .435699
   8.86266   8.86266      1.00  2.232254   .432519
   8.86256   8.86256      1.00  2.238384   .433709
   8.86244   8.86244      1.00  2.240774   .433299
   8.86232   8.86232      1.00  2.240134   .434949
   8.86221   8.86221      1.00  2.241564   .436899
   8.86210   8.86210      1.00  2.241054   .435019
   8.86199   8.86199      1.00  2.244204   .435559
   8.86188   8.86188      1.00  2.242484   .415609
   8.86177   8.86177      1.00  2.241774   .434859
   8.86167   8.86167      1.00  2.244784   .436259
   8.86155   8.86155      1.00  2.239654   .435919
   8.86144   8.86144      1.00  2.240684   .437059
   8.86133   8.86133      1.00  2.239834   .434509
   8.86122   8.86122      1.00  2.241894   .436399
   8.86110   8.86110      1.00  2.223424   .435069
   8.86098   8.86098      1.00  2.237964   .436449
   8.86087   8.86087      1.00  2.240614   .436769
   8.86076   8.86076      1.00  2.240164   .437879
   8.86064   8.86064      1.00  2.243424   .437999
   8.86052   8.86052      1.00  2.239724   .436949
   8.86041   8.86041      1.00  2.243584   .439869
   8.86029   8.86029      1.00  2.239574   .442909
   8.86017   8.86017      1.00  2.237414   .441309
   8.86005   8.86005      1.00  2.240644   .442419
   8.85993   8.85993      1.00  2.239184   .440459
   8.85982   8.85982      1.00  2.242434   .438199
   8.85971   8.85971      1.00  2.239554   .437539
   8.85958   8.85958      1.00  2.238754   .436759
   8.85947   8.85947      1.00  2.226704   .437849
   8.85936   8.85936      1.00  2.240774   .438849
   8.85925   8.85925      1.00  2.240484   .438529
   8.85913   8.85913      1.00  2.241134   .438859
   8.85902   8.85902      1.00  2.240884   .438849
   8.85891   8.85891      1.00  2.237054   .438559
   8.85880   8.85880      1.00  2.239664   .438479
   8.85869   8.85869      1.00  2.240104   .440399
   8.85858   8.85858      1.00  2.239424   .442869
   8.85847   8.85847      1.00  2.236454   .441619
   8.85836   8.85836      1.00  2.236314   .437929
   8.85824   8.85824      1.00  2.237404   .439709
   8.85814   8.85814      1.00  2.240604   .439789
   8.85803   8.85803      1.00  2.239024   .440139
   8.85791   8.85791      1.00  2.224194   .437319
   8.85780   8.85780      1.00  2.236834   .438439
   8.85769   8.85769      1.00  2.239284   .438199
   8.85759   8.85759      1.00  2.239504   .440769
   8.85748   8.85748      1.00  2.236324   .438479
   8.85736   8.85736      1.00  2.238344   .440149
   8.85725   8.85725      1.00  2.238194   .437949
   8.85715   8.85715      1.00  2.235224   .438319
   8.85704   8.85704      1.00  2.238244   .440229
   8.85693   8.85693      1.00  2.237634   .438729
   8.85682   8.85682      1.00  2.237904   .439159
   8.85671   8.85671      1.00  2.235674   .438129
   8.85661   8.85661      1.00  2.238224   .438079
   8.85650   8.85650      1.00  2.231424   .437479
   8.85639   8.85639      1.00  2.219604   .434239
   8.85629   8.85629      1.00  2.232734   .438979
   8.85619   8.85619      1.00  2.230694   .440669
   8.85608   8.85608      1.00  2.235874   .438769
   8.85598   8.85598      1.00  2.235734   .438529
   8.85588   8.85588      1.00  2.236814   .437119
   8.85578   8.85578      1.00  2.234014   .439549
   8.85567   8.85567      1.00  2.235924   .440609
   8.85557   8.85557      1.00  2.236194   .439149
   8.85547   8.85547      1.00  2.230974   .441169
   8.85537   8.85537      1.00  2.234444   .440859
   8.85526   8.85526      1.00  2.234164   .439689
   8.85516   8.85516      1.00  2.234364   .439809
   8.85506   8.85506      1.00  2.231564   .438719
   8.85496   8.85496      1.00  2.226304   .434679
   8.85485   8.85485      1.00  2.233534   .434859
   8.85474   8.85474      1.00  2.233014   .435109
   8.85463   8.85463      1.00  2.234084   .436349
   8.85452   8.85452      1.00  2.232004   .438729
   8.85441   8.85441      1.00  2.230304   .437279
   8.85430   8.85430      1.00  2.230204   .439159
   8.85419   8.85419      1.00  2.231584   .437919
   8.85408   8.85408      1.00  2.227464   .438439
   8.85397   8.85397      1.00  2.230864   .440169
   8.85385   8.85385      1.00  2.231824   .437109
   8.85374   8.85374      1.00  2.232494   .436749
   8.85362   8.85362      1.00  2.235234   .437309
   8.85350   8.85350      1.00  2.217404   .431129
   8.85338   8.85338      1.00  2.226744   .434839
   8.85327   8.85327      1.00  2.228734   .432059
   8.85316   8.85316      1.00  2.231374   .435349
   8.85304   8.85304      1.00  2.229374   .434469
   8.85293   8.85293      1.00  2.230704   .436129
   8.85281   8.85281      1.00  2.229734   .435089
   8.85270   8.85270      1.00  2.229354   .436889
   8.85258   8.85258      1.00  2.229134   .439579
   8.85247   8.85247      1.00  2.226754   .438439
   8.85236   8.85236      1.00  2.230484   .440459
   8.85224   8.85224      1.00  2.230984   .437569
   8.85213   8.85213      1.00  2.227504   .436509
   8.85202   8.85202      1.00  2.225174   .437719
   8.85191   8.85191      1.00  2.212984   .433939
   8.85181   8.85181      1.00  2.223684   .433559
   8.85169   8.85169      1.00  2.228464   .440569
   8.85158   8.85158      1.00  2.225934   .440279
   8.85147   8.85147      1.00  2.227724   .438519
   8.85136   8.85136      1.00  2.230374   .438039
   8.85124   8.85124      1.00  2.226764   .435369
   8.85113   8.85113      1.00  2.231204   .435739
   8.85102   8.85102      1.00  2.230144   .431929
   8.85091   8.85091      1.00  2.225114   .432359
   8.85079   8.85079      1.00  2.225144   .431499
   8.85068   8.85068      1.00  2.227214   .434139
   8.85057   8.85057      1.00  2.225374   .433789
   8.85045   8.85045      1.00  2.217364   .430989
   8.85032   8.85032      1.00  2.223964   .433539
   8.85021   8.85021      1.00  2.226264   .435569
   8.85009   8.85009      1.00  2.227604   .436409
   8.84997   8.84997      1.00  2.227354   .436729
   8.84985   8.84985      1.00  2.225034   .434989
   8.84973   8.84973      1.00  2.228414   .436289
   8.84962   8.84962      1.00  2.225834   .436079
   8.84951   8.84951      1.00  2.226524   .438569
   8.84939   8.84939      1.00  2.224234   .434159
   8.84928   8.84928      1.00  2.222254   .434309
   8.84916   8.84916      1.00  2.225554   .433019
   8.84904   8.84904      1.00  2.225494   .433889
   8.84893   8.84893      1.00  2.226344   .435529
   8.84882   8.84882      1.00  2.218694   .433419
   8.84872   8.84872      1.00  2.228314   .435209
   8.84861   8.84861      1.00  2.225894   .434849
   8.84849   8.84849      1.00  2.226404   .433499
   8.84839   8.84839      1.00  2.222744   .433939
   8.84828   8.84828      1.00  2.223894   .431999
   8.84816   8.84816      1.00  2.225944   .431249
   8.84805   8.84805      1.00  2.227424   .432319
   8.84794   8.84794      1.00  2.224014   .434099
   8.84783   8.84783      1.00  2.225764   .433119
   8.84771   8.84771      1.00  2.225614   .432729
   8.84760   8.84760      1.00  2.223294   .430699
   8.84749   8.84749      1.00  2.228084   .430719
   8.84738   8.84738      1.00  2.227304   .431819
   8.84728   8.84728      1.00  2.211564   .428859
   8.84716   8.84716      1.00  2.224014   .430399
   8.84706   8.84706      1.00  2.227694   .432069
   8.84695   8.84695      1.00  2.223164   .430629
   8.84684   8.84684      1.00  2.226004   .430129
   8.84673   8.84673      1.00  2.225274   .429459
   8.84662   8.84662      1.00  2.226154   .432069
   8.84652   8.84652      1.00  2.228084   .433659
   8.84642   8.84642      1.00  2.227634   .435859
   8.84631   8.84631      1.00  2.226894   .432319
   8.84620   8.84620      1.00  2.223004   .430899
   8.84610   8.84610      1.00  2.223304   .431569
   8.84600   8.84600      1.00  2.223874   .432119
   8.84589   8.84589      1.00  2.221204   .432569
   8.84579   8.84579      1.00  2.223854   .432029
   8.84569   8.84569      1.00  2.226614   .432669
   8.84558   8.84558      1.00  2.212294   .428459
   8.84547   8.84547      1.00  2.224914   .433229
   8.84537   8.84537      1.00  2.228454   .437179
   8.84527   8.84527      1.00  2.226954   .436869
   8.84517   8.84517      1.00  2.228274   .434009
   8.84506   8.84506      1.00  2.224614   .433189
   8.84496   8.84496      1.00  2.224644   .433759
   8.84486   8.84486      1.00  2.223524   .433349
   8.84475   8.84475      1.00  2.223984   .434109
   8.84464   8.84464      1.00  2.224254   .432109
   8.84452   8.84452      1.00  2.223714   .433249
   8.84442   8.84442      1.00  2.227104   .434959
   8.84432   8.84432      1.00  2.224624   .433659
   8.84420   8.84420      1.00  2.213194   .431559
   8.84409   8.84409      1.00  2.225894   .433709
   8.84398   8.84398      1.00  2.224724   .434449
   8.84386   8.84386      1.00  2.223304   .435239
   8.84374   8.84374      1.00  2.222294   .436159
   8.84362   8.84362      1.00  2.223954   .434079
   8.84351   8.84351      1.00  2.223694   .435939
   8.84339   8.84339      1.00  2.223204   .438829
   8.84327   8.84327      1.00  2.226704   .437719
   8.84315   8.84315      1.00  2.225044   .436669
   8.84304   8.84304      1.00  2.227944   .436989
   8.84293   8.84293      1.00  2.225984   .433599
   8.84281   8.84281      1.00  2.226874   .435879
   8.84270   8.84270      1.00  2.220304   .434999
   8.84259   8.84259      1.00  2.219944   .435739
   8.84247   8.84247      1.00  2.226474   .437119
   8.84235   8.84235      1.00  2.221884   .437139
   8.84224   8.84224      1.00  2.224264   .440009
   8.84214   8.84214      1.00  2.225214   .439789
   8.84203   8.84203      1.00  2.222374   .439729
   8.84191   8.84191      1.00  2.225834   .438939
   8.84181   8.84181      1.00  2.228434   .440729
   8.84170   8.84170      1.00  2.222194   .439229
   8.84159   8.84159      1.00  2.225884   .441089
   8.84147   8.84147      1.00  2.220164   .440249
   8.84136   8.84136      1.00  2.222384   .441379
   8.84125   8.84125      1.00  2.221594   .440369
   8.84114   8.84114      1.00  2.207114   .437649
   8.84102   8.84102      1.00  2.224654   .443459
   8.84091   8.84091      1.00  2.225564   .444129
   8.84080   8.84080      1.00  2.224914   .443299
   8.84069   8.84069      1.00  2.224384   .440849
   8.84056   8.84056      1.00  2.224704   .442869
   8.84044   8.84044      1.00  2.224284   .440349
   8.84033   8.84033      1.00  2.222294   .442139
   8.84021   8.84021      1.00  2.223884   .439759
   8.84008   8.84008      1.00  2.222924   .443439
   8.83997   8.83997      1.00  2.223024   .443789
   8.83986   8.83986      1.00  2.224644   .446859
   8.83974   8.83974      1.00  2.223824   .445019
   8.83962   8.83962      1.00  2.221124   .445719
   8.83951   8.83951      1.00  2.208544   .444069
   8.83940   8.83940      1.00  2.223674   .448409
   8.83928   8.83928      1.00  2.221754   .447809
   8.83916   8.83916      1.00  2.223324   .450889
   8.83905   8.83905      1.00  2.223554   .450429
   8.83894   8.83894      1.00  2.221794   .448859
   8.83883   8.83883      1.00  2.223774   .451409
   8.83872   8.83872      1.00  2.222174   .450359
   8.83860   8.83860      1.00  2.222124   .450919
   8.83850   8.83850      1.00  2.223664   .450159
   8.83839   8.83839      1.00  2.225924   .449509
   8.83828   8.83828      1.00  2.224474   .449089
   8.83816   8.83816      1.00  2.224254   .446129
   8.83806   8.83806      1.00  2.219024   .445829
   8.83794   8.83794      1.00  2.219714   .447799
   8.83783   8.83783      1.00  2.223294   .448029
   8.83772   8.83772      1.00  2.222514   .446939
   8.83762   8.83762      1.00  2.222794   .449819
   8.83751   8.83751      1.00  2.224154   .396179
   8.83739   8.83739      1.00  2.223444   .447549
   8.83728   8.83728      1.00  2.223034   .451749
   8.83718   8.83718      1.00  2.221854   .442199
   8.83706   8.83706      1.00  2.225454   .450399
   8.83695   8.83695      1.00  2.227354   .453489
   8.83684   8.83684      1.00  2.222114   .450179
   8.83674   8.83674      1.00  2.222794   .451709
   8.83663   8.83663      1.00  2.223114   .451639
   8.83652   8.83652      1.00  2.223154   .451969
   8.83641   8.83641      1.00  2.220694   .450339
   8.83631   8.83631      1.00  2.211834   .449629
   8.83621   8.83621      1.00  2.224484   .452149
   8.83610   8.83610      1.00  2.223304   .452819
   8.83600   8.83600      1.00  2.224654   .453649
   8.83590   8.83590      1.00  2.224034   .452079
   8.83580   8.83580      1.00  2.225424   .455959
   8.83569   8.83569      1.00  2.222234   .456679
   8.83559   8.83559      1.00  2.221084   .453939
   8.83549   8.83549      1.00  2.220144   .456199
   8.83539   8.83539      1.00  2.218614   .456469
   8.83528   8.83528      1.00  2.221644   .457229
   8.83518   8.83518      1.00  2.222734   .456029
   8.83508   8.83508      1.00  2.222794   .456109
   8.83497   8.83497      1.00  2.219944   .456379
   8.83486   8.83486      1.00  2.215374   .454829
   8.83476   8.83476      1.00  2.221994   .457319
   8.83465   8.83465      1.00  2.224164   .462029
   8.83454   8.83454      1.00  2.219984   .460099
   8.83443   8.83443      1.00  2.219094   .457119
   8.83432   8.83432      1.00  2.218484   .460789
   8.83421   8.83421      1.00  2.219564   .461719
   8.83410   8.83410      1.00  2.219244   .460089
   8.83398   8.83398      1.00  2.221374   .461639
   8.83386   8.83386      1.00  2.220424   .465829
   8.83375   8.83375      1.00  2.221694   .462659
   8.83364   8.83364      1.00  2.219194   .462859
   8.83351   8.83351      1.00  2.219384   .460949
   8.83340   8.83340      1.00  2.220974   .462599
   8.83329   8.83329      1.00  2.204264   .456819
   8.83318   8.83318      1.00  2.216934   .460369
   8.83306   8.83306      1.00  2.216974   .461979
   8.83294   8.83294      1.00  2.218554   .462099
   8.83283   8.83283      1.00  2.220684   .460039
   8.83272   8.83272      1.00  2.219854   .460199
   8.83260   8.83260      1.00  2.219584   .461849
   8.83249   8.83249      1.00  2.220254   .461449
   8.83238   8.83238      1.00  2.220304   .461579
   8.83226   8.83226      1.00  2.218954   .460899
   8.83215   8.83215      1.00  2.218054   .463159
   8.83204   8.83204      1.00  2.219594   .463239
   8.83193   8.83193      1.00  2.217814   .462549
   8.83182   8.83182      1.00  2.200874   .460299
   8.83171   8.83171      1.00  2.214864   .462059
   8.83160   8.83160      1.00  2.217374   .461539
   8.83149   8.83149      1.00  2.217094   .463349
   8.83138   8.83138      1.00  2.219094   .464489
   8.83127   8.83127      1.00  2.221394   .466079
   8.83115   8.83115      1.00  2.215924   .463359
   8.83104   8.83104      1.00  2.217134   .463409
   8.83093   8.83093      1.00  2.213724   .464879
   8.83082   8.83082      1.00  2.215784   .467569
   8.83071   8.83071      1.00  2.216194   .465649
   8.83059   8.83059      1.00  2.214954   .469169
   8.83047   8.83047      1.00  2.216774   .471569
   8.83034   8.83034      1.00  2.215934   .469329
   8.83023   8.83023      1.00  2.219294   .470949
   8.83012   8.83012      1.00  2.203664   .466689
   8.82999   8.82999      1.00  2.216924   .469379
   8.82987   8.82987      1.00  2.218114   .469249
   8.82976   8.82976      1.00  2.214734   .469749
   8.82965   8.82965      1.00  2.214384   .469279
   8.82953   8.82953      1.00  2.215614   .469079
   8.82941   8.82941      1.00  2.211764   .466029
   8.82930   8.82930      1.00  2.209384   .465129
   8.82919   8.82919      1.00  2.214304   .466749
   8.82907   8.82907      1.00  2.212604   .467339
   8.82896   8.82896      1.00  2.212374   .466569
   8.82885   8.82885      1.00  2.217704   .469309
   8.82874   8.82874      1.00  2.217184   .468879
   8.82863   8.82863      1.00  2.198064   .466719
   8.82852   8.82852      1.00  2.212624   .466859
   8.82841   8.82841      1.00  2.211024   .469029
   8.82831   8.82831      1.00  2.209024   .468389
   8.82819   8.82819      1.00  2.215074   .469029
   8.82807   8.82807      1.00  2.213594   .468579
   8.82796   8.82796      1.00  2.214214   .467349
   8.82786   8.82786      1.00  2.214204   .468279
   8.82775   8.82775      1.00  2.217984   .469879
   8.82764   8.82764      1.00  2.209524   .469529
   8.82752   8.82752      1.00  2.212014   .468609
   8.82742   8.82742      1.00  2.214794   .469679
   8.82731   8.82731      1.00  2.209694   .471649
   8.82720   8.82720      1.00  2.208344   .473759
   8.82709   8.82709      1.00  2.209794   .472709
   8.82698   8.82698      1.00  2.195414   .470979
   8.82687   8.82687      1.00  2.207454   .473209
   8.82676   8.82676      1.00  2.213414   .474159
   8.82665   8.82665      1.00  2.212774   .471119
   8.82655   8.82655      1.00  2.209604   .468929
   8.82645   8.82645      1.00  2.214924   .470109
   8.82634   8.82634      1.00  2.212364   .468739
   8.82623   8.82623      1.00  2.207584   .466529
   8.82613   8.82613      1.00  2.209384   .467509
   8.82603   8.82603      1.00  2.205604   .467269
   8.82592   8.82592      1.00  2.208044   .466169
   8.82582   8.82582      1.00  2.207644   .466219
   8.82572   8.82572      1.00  2.213184   .467369
   8.82562   8.82562      1.00  2.206614   .464539
   8.82551   8.82551      1.00  2.202734   .465889
   8.82541   8.82541      1.00  2.212174   .468389
   8.82531   8.82531      1.00  2.207524   .466929
   8.82521   8.82521      1.00  2.208034   .466429
   8.82510   8.82510      1.00  2.209054   .467999
   8.82500   8.82500      1.00  2.210304   .467359
   8.82490   8.82490      1.00  2.202294   .469119
   8.82479   8.82479      1.00  2.204674   .473119
   8.82467   8.82467      1.00  2.205514   .473389
   8.82456   8.82456      1.00  2.205634   .473709
   8.82446   8.82446      1.00  2.206484   .474379
   8.82435   8.82435      1.00  2.210594   .475719
   8.82423   8.82423      1.00  2.208004   .471759
   8.82412   8.82412      1.00  2.205834   .471849
   8.82402   8.82402      1.00  2.191784   .474679
   8.82391   8.82391      1.00  2.201614   .476869
   8.82378   8.82378      1.00  2.201214   .473109
   8.82366   8.82366      1.00  2.204904   .470939
   8.82355   8.82355      1.00  2.203934   .471699
   8.82343   8.82343      1.00  2.204214   .473929
   8.82331   8.82331      1.00  2.206394   .470099
   8.82320   8.82320      1.00  2.211614   .467879
   8.82309   8.82309      1.00  2.203194   .465289
   8.82297   8.82297      1.00  2.206324   .464599
   8.82285   8.82285      1.00  2.206174   .466249
   8.82274   8.82274      1.00  2.201454   .466609
   8.82263   8.82263      1.00  2.204694   .465279
   8.82251   8.82251      1.00  2.188884   .463899
   8.82239   8.82239      1.00  2.203834   .465499
   8.82228   8.82228      1.00  2.201844   .466079
   8.82217   8.82217      1.00  2.206714   .465999
   8.82206   8.82206      1.00  2.208194   .467269
   8.82195   8.82195      1.00  2.203344   .464249
   8.82184   8.82184      1.00  2.208714   .466809
   8.82174   8.82174      1.00  2.205904   .466339
   8.82163   8.82163      1.00  2.203484   .467509
   8.82151   8.82151      1.00  2.200804   .466839
   8.82140   8.82140      1.00  2.201974   .466939
   8.82129   8.82129      1.00  2.195564   .461789
   8.82118   8.82118      1.00  2.202214   .464899
   8.82106   8.82106      1.00  2.206554   .464829
   8.82094   8.82094      1.00  2.190344   .463229
   8.82084   8.82084      1.00  2.200254   .467509
   8.82072   8.82072      1.00  2.204304   .467269
   8.82060   8.82060      1.00  2.200984   .463099
   8.82048   8.82048      1.00  2.200994   .464579
   8.82037   8.82037      1.00  2.200644   .464749
   8.82025   8.82025      1.00  2.196634   .465309
   8.82012   8.82012      1.00  2.200444   .464369
   8.82000   8.82000      1.00  2.197724   .464179
   8.81990   8.81990      1.00  2.196604   .464629
   8.81978   8.81978      1.00  2.199544   .466099
   8.81966   8.81966      1.00  2.201864   .465779
   8.81954   8.81954      1.00  2.203714   .465119
   8.81943   8.81943      1.00  2.198974   .465269
   8.81931   8.81931      1.00  2.183264   .460939
   8.81920   8.81920      1.00  2.197964   .465479
   8.81908   8.81908      1.00  2.197104   .465909
   8.81898   8.81898      1.00  2.196314   .463419
   8.81887   8.81887      1.00  2.190644   .464819
   8.81874   8.81874      1.00  2.197084   .466469
   8.81863   8.81863      1.00  2.198214   .466039
   8.81853   8.81853      1.00  2.200634   .468289
   8.81842   8.81842      1.00  2.200854   .468259
   8.81831   8.81831      1.00  2.196744   .467839
   8.81820   8.81820      1.00  2.198814   .465889
   8.81809   8.81809      1.00  2.198044   .467469
   8.81798   8.81798      1.00  2.194534   .469299
   8.81787   8.81787      1.00  2.195874   .469509
   8.81775   8.81775      1.00  2.198824   .471199
   8.81764   8.81764      1.00  2.178834   .465299
   8.81753   8.81753      1.00  2.193964   .472349
   8.81742   8.81742      1.00  2.194744   .471329
   8.81736   8.81736      1.00  2.199864   .469399
