# Supplementary material for: Direct Observation of Palladium Leaching from Pd/C by a Simple Method: X-ray Absorption Spectroscopy of Heterogeneous Mixtures
Source: ACS Omega. 2023 Jun 7;8(24):21787–92. doi: 10.1021/acsomega.3c01343 (PMC10286095; doi:10.1021/acsomega.3c01343)
Supplement: Supplementary file 2 — ao3c01343_si_002.zip [file ao3c01343_si_002.zip › Figure 9/HCl_Intermittent01N_21.qd]

  9809     KEK-PF   NW10A
 K_AirOx_40C_01N 20.12.12 2:48: - 20.12.12 2:48: Serial#KEKPF-NW10A_047711
 15_RK_AirOx_40C_01N                                                             
 Ring :   6.5 GeV    50.0 mA -   50.0 mA
 Mono :   Si(311)       D=  1.63747 A    Initial angle=  9.00032 deg
 NW10A     Transmission( 2)   Repetition= 21     Points= 1654
 Param file : QXAFS(SYNC)     angle axis (*)     Block =    1

 Block      Init-Ang  Final-Ang     Step/deg     Time/s       Num
     1        9.00032   8.81735          ***       1.00      1654
 Ortec(-1)     NDCH = 3
  Angle(c)  Angle(o)    time/s         2         3
      Mode         0         0         1         2
    Offset         0         0    .00492    .00311
   9.00032   9.00032      1.00  2.313894  2.600299
   9.00023   9.00023      1.00  2.314474  2.596519
   9.00013   9.00013      1.00  2.311244  2.599009
   9.00002   9.00002      1.00  2.313804  2.602009
   8.99990   8.99990      1.00  2.310684  2.595059
   8.99978   8.99978      1.00  2.314724  2.601109
   8.99967   8.99967      1.00  2.311174  2.596829
   8.99956   8.99956      1.00  2.310034  2.594759
   8.99944   8.99944      1.00  2.308214  2.596789
   8.99934   8.99934      1.00  2.299504  2.583519
   8.99923   8.99923      1.00  2.305374  2.591019
   8.99913   8.99913      1.00  2.310324  2.599029
   8.99901   8.99901      1.00  2.306944  2.595689
   8.99889   8.99889      1.00  2.307404  2.593989
   8.99879   8.99879      1.00  2.307834  2.598979
   8.99868   8.99868      1.00  2.305284  2.593299
   8.99857   8.99857      1.00  2.308214  2.597279
   8.99846   8.99846      1.00  2.308584  2.595269
   8.99835   8.99835      1.00  2.304374  2.589649
   8.99825   8.99825      1.00  2.304234  2.590489
   8.99813   8.99813      1.00  2.302374  2.590159
   8.99803   8.99803      1.00  2.303364  2.595199
   8.99793   8.99793      1.00  2.292604  2.581679
   8.99781   8.99781      1.00  2.302274  2.591979
   8.99770   8.99770      1.00  2.306504  2.596519
   8.99760   8.99760      1.00  2.306654  2.594839
   8.99749   8.99749      1.00  2.306734  2.596879
   8.99738   8.99738      1.00  2.304304  2.598059
   8.99727   8.99727      1.00  2.304654  2.596349
   8.99716   8.99716      1.00  2.303004  2.597529
   8.99705   8.99705      1.00  2.303774  2.593619
   8.99695   8.99695      1.00  2.300034  2.593269
   8.99684   8.99684      1.00  2.295634  2.585839
   8.99673   8.99673      1.00  2.301664  2.595129
   8.99663   8.99663      1.00  2.301304  2.601459
   8.99652   8.99652      1.00  2.300394  2.598469
   8.99641   8.99641      1.00  2.290714  2.585709
   8.99631   8.99631      1.00  2.299214  2.599109
   8.99621   8.99621      1.00  2.302154  2.601269
   8.99610   8.99610      1.00  2.304564  2.600529
   8.99600   8.99600      1.00  2.298854  2.596179
   8.99590   8.99590      1.00  2.298274  2.598129
   8.99580   8.99580      1.00  2.298054  2.596259
   8.99570   8.99570      1.00  2.294474  2.590809
   8.99559   8.99559      1.00  2.298694  2.594639
   8.99549   8.99549      1.00  2.300794  2.597259
   8.99540   8.99540      1.00  2.301314  2.601189
   8.99529   8.99529      1.00  2.301114  2.599939
   8.99518   8.99518      1.00  2.297924  2.594799
   8.99508   8.99508      1.00  2.298254  2.596299
   8.99499   8.99499      1.00  2.296764  2.594149
   8.99488   8.99488      1.00  2.286864  2.583469
   8.99477   8.99477      1.00  2.294104  2.593169
   8.99467   8.99467      1.00  2.293614  2.591109
   8.99456   8.99456      1.00  2.294884  2.591379
   8.99445   8.99445      1.00  2.294844  2.590649
   8.99433   8.99433      1.00  2.297834  2.597519
   8.99422   8.99422      1.00  2.296494  2.598669
   8.99412   8.99412      1.00  2.301564  2.606879
   8.99401   8.99401      1.00  2.298164  2.600649
   8.99389   8.99389      1.00  2.293404  2.596719
   8.99378   8.99378      1.00  2.296184  2.593689
   8.99367   8.99367      1.00  2.294424  2.593129
   8.99356   8.99356      1.00  2.293524  2.597249
   8.99344   8.99344      1.00  2.293924  2.600029
   8.99333   8.99333      1.00  2.281634  2.584529
   8.99322   8.99322      1.00  2.292074  2.596319
   8.99310   8.99310      1.00  2.296084  2.603069
   8.99298   8.99298      1.00  2.297574  2.600299
   8.99287   8.99287      1.00  2.296614  2.600409
   8.99276   8.99276      1.00  2.295134  2.596809
   8.99265   8.99265      1.00  2.296704  2.599619
   8.99254   8.99254      1.00  2.291884  2.593879
   8.99242   8.99242      1.00  2.292724  2.598279
   8.99232   8.99232      1.00  2.289984  2.597099
   8.99221   8.99221      1.00  2.292124  2.600849
   8.99210   8.99210      1.00  2.290954  2.602489
   8.99199   8.99199      1.00  2.293044  2.601199
   8.99188   8.99188      1.00  2.294664  2.603659
   8.99177   8.99177      1.00  2.277654  2.591119
   8.99165   8.99165      1.00  2.295204  2.605289
   8.99155   8.99155      1.00  2.296834  2.603949
   8.99144   8.99144      1.00  2.290054  2.600849
   8.99133   8.99133      1.00  2.288724  2.600209
   8.99122   8.99122      1.00  2.288624  2.600829
   8.99111   8.99111      1.00  2.286534  2.595659
   8.99100   8.99100      1.00  2.290054  2.596309
   8.99088   8.99088      1.00  2.292884  2.602049
   8.99076   8.99076      1.00  2.292434  2.604679
   8.99065   8.99065      1.00  2.290394  2.603069
   8.99054   8.99054      1.00  2.293864  2.603889
   8.99043   8.99043      1.00  2.289424  2.597799
   8.99030   8.99030      1.00  2.280764  2.588659
   8.99019   8.99019      1.00  2.291124  2.600889
   8.99007   8.99007      1.00  2.287474  2.598369
   8.98995   8.98995      1.00  2.291454  2.606439
   8.98983   8.98983      1.00  2.288834  2.600099
   8.98972   8.98972      1.00  2.290954  2.602739
   8.98961   8.98961      1.00  2.290884  2.602429
   8.98950   8.98950      1.00  2.290694  2.606219
   8.98937   8.98937      1.00  2.286994  2.601619
   8.98926   8.98926      1.00  2.293854  2.608859
   8.98915   8.98915      1.00  2.291144  2.605379
   8.98904   8.98904      1.00  2.291384  2.605049
   8.98893   8.98893      1.00  2.287414  2.596199
   8.98881   8.98881      1.00  2.272114  2.579989
   8.98871   8.98871      1.00  2.284004  2.593159
   8.98860   8.98860      1.00  2.284344  2.593389
   8.98848   8.98848      1.00  2.285824  2.602629
   8.98837   8.98837      1.00  2.287634  2.602739
   8.98826   8.98826      1.00  2.289754  2.607499
   8.98815   8.98815      1.00  2.289364  2.605549
   8.98804   8.98804      1.00  2.287824  2.605809
   8.98793   8.98793      1.00  2.287344  2.607849
   8.98783   8.98783      1.00  2.289004  2.607709
   8.98772   8.98772      1.00  2.286904  2.605649
   8.98761   8.98761      1.00  2.286164  2.607469
   8.98749   8.98749      1.00  2.284944  2.599099
   8.98738   8.98738      1.00  2.287414  2.602579
   8.98727   8.98727      1.00  2.274254  2.591289
   8.98716   8.98716      1.00  2.286264  2.607199
   8.98705   8.98705      1.00  2.293384  2.613929
   8.98695   8.98695      1.00  2.289034  2.606739
   8.98684   8.98684      1.00  2.288884  2.605519
   8.98672   8.98672      1.00  2.286074  2.604889
   8.98662   8.98662      1.00  2.287224  2.610519
   8.98652   8.98652      1.00  2.283534  2.601719
   8.98642   8.98642      1.00  2.281704  2.603389
   8.98630   8.98630      1.00  2.283334  2.607459
   8.98620   8.98620      1.00  2.285234  2.606569
   8.98610   8.98610      1.00  2.289054  2.612639
   8.98600   8.98600      1.00  2.287894  2.605999
   8.98589   8.98589      1.00  2.273474  2.588009
   8.98579   8.98579      1.00  2.286764  2.604149
   8.98569   8.98569      1.00  2.288614  2.611419
   8.98559   8.98559      1.00  2.282974  2.603509
   8.98548   8.98548      1.00  2.283254  2.604889
   8.98538   8.98538      1.00  2.287654  2.605819
   8.98528   8.98528      1.00  2.282044  2.601899
   8.98517   8.98517      1.00  2.283964  2.601869
   8.98506   8.98506      1.00  2.284164  2.604349
   8.98497   8.98497      1.00  2.285274  2.607179
   8.98486   8.98486      1.00  2.286214  2.608809
   8.98476   8.98476      1.00  2.289124  2.617729
   8.98464   8.98464      1.00  2.286984  2.609489
   8.98453   8.98453      1.00  2.272494  2.601539
   8.98443   8.98443      1.00  2.283444  2.610739
   8.98432   8.98432      1.00  2.281084  2.608629
   8.98420   8.98420      1.00  2.278564  2.607579
   8.98409   8.98409      1.00  2.284704  2.609509
   8.98398   8.98398      1.00  2.281744  2.610519
   8.98387   8.98387      1.00  2.283234  2.610229
   8.98375   8.98375      1.00  2.290064  2.618629
   8.98364   8.98364      1.00  2.286514  2.618299
   8.98353   8.98353      1.00  2.288474  2.624549
   8.98342   8.98342      1.00  2.287084  2.623279
   8.98329   8.98329      1.00  2.284504  2.614969
   8.98318   8.98318      1.00  2.282924  2.614269
   8.98307   8.98307      1.00  2.280754  2.615839
   8.98295   8.98295      1.00  2.284034  2.623529
   8.98283   8.98283      1.00  2.265464  2.605799
   8.98272   8.98272      1.00  2.286754  2.625899
   8.98261   8.98261      1.00  2.288034  2.623039
   8.98250   8.98250      1.00  2.288224  2.620879
   8.98238   8.98238      1.00  2.287604  2.619339
   8.98227   8.98227      1.00  2.283734  2.614509
   8.98216   8.98216      1.00  2.284564  2.620069
   8.98204   8.98204      1.00  2.286144  2.618339
   8.98193   8.98193      1.00  2.283224  2.619189
   8.98182   8.98182      1.00  2.282544  2.617049
   8.98172   8.98172      1.00  2.281364  2.613269
   8.98161   8.98161      1.00  2.285874  2.620249
   8.98150   8.98150      1.00  2.284914  2.617819
   8.98139   8.98139      1.00  2.271614  2.606629
   8.98128   8.98128      1.00  2.291964  2.630289
   8.98116   8.98116      1.00  2.289644  2.625839
   8.98105   8.98105      1.00  2.286744  2.621569
   8.98093   8.98093      1.00  2.286964  2.621669
   8.98082   8.98082      1.00  2.285164  2.622209
   8.98071   8.98071      1.00  2.287164  2.619489
   8.98058   8.98058      1.00  2.283334  2.622129
   8.98047   8.98047      1.00  2.284704  2.619039
   8.98036   8.98036      1.00  2.284764  2.625049
   8.98024   8.98024      1.00  2.288104  2.623249
   8.98011   8.98011      1.00  2.287564  2.628379
   8.98000   8.98000      1.00  2.289284  2.625419
   8.97988   8.97988      1.00  2.282044  2.617579
   8.97976   8.97976      1.00  2.283404  2.622309
   8.97964   8.97964      1.00  2.287884  2.624529
   8.97953   8.97953      1.00  2.285564  2.628279
   8.97942   8.97942      1.00  2.284034  2.623409
   8.97930   8.97930      1.00  2.288754  2.629309
   8.97919   8.97919      1.00  2.286524  2.627059
   8.97908   8.97908      1.00  2.288654  2.628089
   8.97898   8.97898      1.00  2.289244  2.627839
   8.97886   8.97886      1.00  2.289744  2.629679
   8.97874   8.97874      1.00  2.291734  2.629479
   8.97863   8.97863      1.00  2.289824  2.628459
   8.97853   8.97853      1.00  2.287414  2.628739
   8.97842   8.97842      1.00  2.277644  2.615889
   8.97830   8.97830      1.00  2.284264  2.624639
   8.97819   8.97819      1.00  2.281554  2.624379
   8.97809   8.97809      1.00  2.287374  2.633569
   8.97798   8.97798      1.00  2.290344  2.642689
   8.97786   8.97786      1.00  2.289604  2.634889
   8.97775   8.97775      1.00  2.292104  2.638759
   8.97765   8.97765      1.00  2.286434  2.632819
   8.97754   8.97754      1.00  2.286344  2.630379
   8.97742   8.97742      1.00  2.287484  2.636849
   8.97731   8.97731      1.00  2.291244  2.636409
   8.97720   8.97720      1.00  2.286434  2.632999
   8.97709   8.97709      1.00  2.289064  2.637629
   8.97698   8.97698      1.00  2.285704  2.630869
   8.97688   8.97688      1.00  2.273134  2.617899
   8.97677   8.97677      1.00  2.288544  2.637779
   8.97666   8.97666      1.00  2.288724  2.638809
   8.97655   8.97655      1.00  2.291044  2.640319
   8.97645   8.97645      1.00  2.291194  2.645059
   8.97635   8.97635      1.00  2.292414  2.645999
   8.97624   8.97624      1.00  2.284174  2.636579
   8.97613   8.97613      1.00  2.287824  2.637979
   8.97603   8.97603      1.00  2.282814  2.634019
   8.97593   8.97593      1.00  2.284064  2.634179
   8.97583   8.97583      1.00  2.284614  2.636189
   8.97572   8.97572      1.00  2.287854  2.641659
   8.97562   8.97562      1.00  2.290964  2.649689
   8.97552   8.97552      1.00  2.285614  2.638879
   8.97542   8.97542      1.00  2.278554  2.626169
   8.97531   8.97531      1.00  2.287234  2.639179
   8.97521   8.97521      1.00  2.288324  2.639049
   8.97511   8.97511      1.00  2.287124  2.641569
   8.97500   8.97500      1.00  2.287184  2.640589
   8.97489   8.97489      1.00  2.288044  2.636969
   8.97479   8.97479      1.00  2.286914  2.641539
   8.97469   8.97469      1.00  2.285544  2.637289
   8.97458   8.97458      1.00  2.286094  2.640009
   8.97447   8.97447      1.00  2.283564  2.639179
   8.97435   8.97435      1.00  2.288354  2.646409
   8.97425   8.97425      1.00  2.290124  2.645439
   8.97414   8.97414      1.00  2.284164  2.636039
   8.97402   8.97402      1.00  2.285524  2.642729
   8.97390   8.97390      1.00  2.273344  2.629039
   8.97379   8.97379      1.00  2.281474  2.640569
   8.97368   8.97368      1.00  2.283244  2.641279
   8.97356   8.97356      1.00  2.283224  2.634749
   8.97345   8.97345      1.00  2.286214  2.637609
   8.97334   8.97334      1.00  2.286004  2.636759
   8.97322   8.97322      1.00  2.286434  2.640249
   8.97309   8.97309      1.00  2.289004  2.642249
   8.97298   8.97298      1.00  2.286044  2.639809
   8.97287   8.97287      1.00  2.286154  2.638549
   8.97276   8.97276      1.00  2.283294  2.641539
   8.97264   8.97264      1.00  2.283204  2.640129
   8.97253   8.97253      1.00  2.285414  2.644279
   8.97242   8.97242      1.00  2.271344  2.624559
   8.97230   8.97230      1.00  2.284404  2.642049
   8.97219   8.97219      1.00  2.281974  2.635889
   8.97208   8.97208      1.00  2.286124  2.639249
   8.97197   8.97197      1.00  2.285784  2.641219
   8.97186   8.97186      1.00  2.288464  2.647939
   8.97175   8.97175      1.00  2.285374  2.641639
   8.97164   8.97164      1.00  2.285104  2.635449
   8.97153   8.97153      1.00  2.282224  2.634089
   8.97142   8.97142      1.00  2.280534  2.634829
   8.97131   8.97131      1.00  2.281934  2.635029
   8.97120   8.97120      1.00  2.280874  2.639459
   8.97109   8.97109      1.00  2.285444  2.649159
   8.97098   8.97098      1.00  2.285044  2.642229
   8.97085   8.97085      1.00  2.289234  2.646829
   8.97073   8.97073      1.00  2.273054  2.628099
   8.97062   8.97062      1.00  2.286354  2.642329
   8.97051   8.97051      1.00  2.280444  2.641719
   8.97039   8.97039      1.00  2.284124  2.642649
   8.97028   8.97028      1.00  2.282454  2.640609
   8.97016   8.97016      1.00  2.282274  2.640069
   8.97004   8.97004      1.00  2.284244  2.646469
   8.96992   8.96992      1.00  2.279124  2.643949
   8.96980   8.96980      1.00  2.283914  2.646949
   8.96969   8.96969      1.00  2.284534  2.645949
   8.96957   8.96957      1.00  2.285784  2.650419
   8.96945   8.96945      1.00  2.282784  2.647429
   8.96934   8.96934      1.00  2.282734  2.647119
   8.96923   8.96923      1.00  2.282564  2.643729
   8.96912   8.96912      1.00  2.280264  2.642369
   8.96900   8.96900      1.00  2.282614  2.651299
   8.96889   8.96889      1.00  2.271394  2.633179
   8.96878   8.96878      1.00  2.279544  2.638869
   8.96867   8.96867      1.00  2.282374  2.643669
   8.96856   8.96856      1.00  2.282884  2.644229
   8.96845   8.96845      1.00  2.287444  2.650069
   8.96835   8.96835      1.00  2.286064  2.650819
   8.96824   8.96824      1.00  2.286354  2.650339
   8.96812   8.96812      1.00  2.281044  2.638689
   8.96802   8.96802      1.00  2.284714  2.643679
   8.96791   8.96791      1.00  2.280824  2.640919
   8.96780   8.96780      1.00  2.280914  2.639909
   8.96769   8.96769      1.00  2.280714  2.645239
   8.96757   8.96757      1.00  2.284164  2.646229
   8.96746   8.96746      1.00  2.267464  2.633769
   8.96735   8.96735      1.00  2.280494  2.643199
   8.96724   8.96724      1.00  2.283934  2.652859
   8.96713   8.96713      1.00  2.286054  2.649369
   8.96703   8.96703      1.00  2.288464  2.652779
   8.96692   8.96692      1.00  2.284114  2.648209
   8.96680   8.96680      1.00  2.280784  2.645219
   8.96670   8.96670      1.00  2.280894  2.646809
   8.96660   8.96660      1.00  2.284634  2.651079
   8.96649   8.96649      1.00  2.279364  2.648659
   8.96638   8.96638      1.00  2.282674  2.646509
   8.96628   8.96628      1.00  2.283604  2.648669
   8.96618   8.96618      1.00  2.285364  2.654309
   8.96608   8.96608      1.00  2.285614  2.653669
   8.96597   8.96597      1.00  2.271874  2.634399
   8.96586   8.96586      1.00  2.284444  2.650779
   8.96577   8.96577      1.00  2.283324  2.648479
   8.96567   8.96567      1.00  2.280834  2.648139
   8.96556   8.96556      1.00  2.282904  2.649249
   8.96546   8.96546      1.00  2.283044  2.651069
   8.96536   8.96536      1.00  2.281714  2.649949
   8.96525   8.96525      1.00  2.286814  2.657529
   8.96514   8.96514      1.00  2.283184  2.648869
   8.96504   8.96504      1.00  2.286574  2.655899
   8.96495   8.96495      1.00  2.284174  2.653139
   8.96484   8.96484      1.00  2.286714  2.655819
   8.96472   8.96472      1.00  2.287234  2.657819
   8.96462   8.96462      1.00  2.283904  2.657389
   8.96452   8.96452      1.00  2.277494  2.641349
   8.96440   8.96440      1.00  2.281684  2.653299
   8.96429   8.96429      1.00  2.287004  2.653889
   8.96418   8.96418      1.00  2.284534  2.650439
   8.96407   8.96407      1.00  2.284544  2.654529
   8.96395   8.96395      1.00  2.289084  2.656139
   8.96383   8.96383      1.00  2.288684  2.656039
   8.96372   8.96372      1.00  2.288074  2.655129
   8.96362   8.96362      1.00  2.287564  2.655079
   8.96350   8.96350      1.00  2.283654  2.649579
   8.96338   8.96338      1.00  2.284174  2.653159
   8.96326   8.96326      1.00  2.283424  2.653619
   8.96315   8.96315      1.00  2.287054  2.654589
   8.96303   8.96303      1.00  2.269114  2.634919
   8.96291   8.96291      1.00  2.286614  2.656009
   8.96280   8.96280      1.00  2.288934  2.658469
   8.96269   8.96269      1.00  2.289064  2.661889
   8.96257   8.96257      1.00  2.290484  2.668559
   8.96246   8.96246      1.00  2.289164  2.666019
   8.96235   8.96235      1.00  2.290624  2.660139
   8.96224   8.96224      1.00  2.286934  2.651989
   8.96213   8.96213      1.00  2.287234  2.657759
   8.96201   8.96201      1.00  2.285654  2.658659
   8.96190   8.96190      1.00  2.286334  2.656789
   8.96180   8.96180      1.00  2.287694  2.657619
   8.96169   8.96169      1.00  2.288174  2.659599
   8.96158   8.96158      1.00  2.288304  2.655929
   8.96147   8.96147      1.00  2.275794  2.640109
   8.96136   8.96136      1.00  2.288814  2.657749
   8.96124   8.96124      1.00  2.289134  2.658499
   8.96113   8.96113      1.00  2.286934  2.653839
   8.96102   8.96102      1.00  2.285864  2.653279
   8.96090   8.96090      1.00  2.286244  2.660419
   8.96079   8.96079      1.00  2.287324  2.660189
   8.96067   8.96067      1.00  2.290104  2.663779
   8.96055   8.96055      1.00  2.288844  2.658489
   8.96044   8.96044      1.00  2.292404  2.665459
   8.96032   8.96032      1.00  2.287394  2.655859
   8.96020   8.96020      1.00  2.287894  2.663729
   8.96008   8.96008      1.00  2.290384  2.663749
   8.95997   8.95997      1.00  2.288694  2.658969
   8.95985   8.95985      1.00  2.282514  2.654529
   8.95973   8.95973      1.00  2.283794  2.658119
   8.95961   8.95961      1.00  2.287344  2.663409
   8.95950   8.95950      1.00  2.286754  2.659779
   8.95938   8.95938      1.00  2.289824  2.661089
   8.95927   8.95927      1.00  2.285554  2.663479
   8.95916   8.95916      1.00  2.291394  2.672249
   8.95905   8.95905      1.00  2.291034  2.668569
   8.95893   8.95893      1.00  2.287274  2.662149
   8.95882   8.95882      1.00  2.287774  2.662069
   8.95871   8.95871      1.00  2.285894  2.661879
   8.95860   8.95860      1.00  2.287894  2.659089
   8.95849   8.95849      1.00  2.287324  2.658059
   8.95838   8.95838      1.00  2.281594  2.650579
   8.95827   8.95827      1.00  2.284194  2.652999
   8.95816   8.95816      1.00  2.289194  2.661759
   8.95805   8.95805      1.00  2.288424  2.658129
   8.95794   8.95794      1.00  2.291384  2.663659
   8.95783   8.95783      1.00  2.291544  2.663499
   8.95772   8.95772      1.00  2.287734  2.659979
   8.95761   8.95761      1.00  2.289304  2.660709
   8.95749   8.95749      1.00  2.286154  2.657599
   8.95738   8.95738      1.00  2.283564  2.650329
   8.95728   8.95728      1.00  2.290324  2.660229
   8.95717   8.95717      1.00  2.285694  2.654889
   8.95705   8.95705      1.00  2.285574  2.657579
   8.95695   8.95695      1.00  2.286344  2.657129
   8.95685   8.95685      1.00  2.272924  2.640539
   8.95674   8.95674      1.00  2.289894  2.660099
   8.95662   8.95662      1.00  2.291174  2.661229
   8.95651   8.95651      1.00  2.289854  2.666459
   8.95641   8.95641      1.00  2.287014  2.660649
   8.95631   8.95631      1.00  2.286254  2.659939
   8.95619   8.95619      1.00  2.287104  2.661589
   8.95610   8.95610      1.00  2.287644  2.659809
   8.95600   8.95600      1.00  2.287344  2.658249
   8.95590   8.95590      1.00  2.287924  2.657499
   8.95579   8.95579      1.00  2.289714  2.659569
   8.95568   8.95568      1.00  2.288024  2.661719
   8.95559   8.95559      1.00  2.288014  2.661459
   8.95549   8.95549      1.00  2.270164  2.637519
   8.95538   8.95538      1.00  2.283164  2.648699
   8.95527   8.95527      1.00  2.290064  2.658039
   8.95517   8.95517      1.00  2.284314  2.647119
   8.95507   8.95507      1.00  2.288784  2.653539
   8.95496   8.95496      1.00  2.285674  2.650049
   8.95486   8.95486      1.00  2.284924  2.650839
   8.95476   8.95476      1.00  2.289174  2.652929
   8.95465   8.95465      1.00  2.284114  2.648679
   8.95453   8.95453      1.00  2.289124  2.655659
   8.95442   8.95442      1.00  2.288464  2.653579
   8.95432   8.95432      1.00  2.290274  2.654759
   8.95421   8.95421      1.00  2.285004  2.647759
   8.95409   8.95409      1.00  2.273184  2.635049
   8.95398   8.95398      1.00  2.284624  2.651229
   8.95387   8.95387      1.00  2.284404  2.651619
   8.95375   8.95375      1.00  2.286494  2.651519
   8.95364   8.95364      1.00  2.286774  2.650809
   8.95352   8.95352      1.00  2.285134  2.649359
   8.95340   8.95340      1.00  2.287614  2.647189
   8.95328   8.95328      1.00  2.291184  2.654969
   8.95317   8.95317      1.00  2.286044  2.650989
   8.95305   8.95305      1.00  2.284084  2.645739
   8.95294   8.95294      1.00  2.286724  2.649469
   8.95283   8.95283      1.00  2.285544  2.645539
   8.95271   8.95271      1.00  2.283724  2.648939
   8.95259   8.95259      1.00  2.285634  2.655189
   8.95249   8.95249      1.00  2.273574  2.634619
   8.95238   8.95238      1.00  2.289954  2.657629
   8.95226   8.95226      1.00  2.287454  2.650169
   8.95215   8.95215      1.00  2.287874  2.650049
   8.95204   8.95204      1.00  2.287264  2.644699
   8.95193   8.95193      1.00  2.289734  2.647559
   8.95181   8.95181      1.00  2.286934  2.645579
   8.95171   8.95171      1.00  2.287024  2.641559
   8.95160   8.95160      1.00  2.284384  2.638469
   8.95149   8.95149      1.00  2.285794  2.637719
   8.95138   8.95138      1.00  2.285904  2.638919
   8.95126   8.95126      1.00  2.284294  2.634449
   8.95116   8.95116      1.00  2.288724  2.641989
   8.95104   8.95104      1.00  2.285004  2.637289
   8.95092   8.95092      1.00  2.272254  2.622459
   8.95080   8.95080      1.00  2.287194  2.641349
   8.95070   8.95070      1.00  2.285134  2.632529
   8.95058   8.95058      1.00  2.288354  2.633279
   8.95046   8.95046      1.00  2.281014  2.628529
   8.95034   8.95034      1.00  2.285214  2.631449
   8.95024   8.95024      1.00  2.284334  2.630369
   8.95011   8.95011      1.00  2.287274  2.634269
   8.94999   8.94999      1.00  2.288864  2.633799
   8.94987   8.94987      1.00  2.287144  2.631679
   8.94976   8.94976      1.00  2.287204  2.631049
   8.94964   8.94964      1.00  2.287334  2.629279
   8.94951   8.94951      1.00  2.283034  2.623459
   8.94940   8.94940      1.00  2.278624  2.614329
   8.94930   8.94930      1.00  2.283594  2.626569
   8.94918   8.94918      1.00  2.286034  2.625579
   8.94906   8.94906      1.00  2.286034  2.625079
   8.94895   8.94895      1.00  2.283904  2.619579
   8.94885   8.94885      1.00  2.284354  2.621399
   8.94874   8.94874      1.00  2.283594  2.621569
   8.94863   8.94863      1.00  2.286794  1.799159
   8.94851   8.94851      1.00  2.287134  1.582619
   8.94841   8.94841      1.00  2.282464  2.612499
   8.94830   8.94830      1.00  2.284234  2.614339
   8.94818   8.94818      1.00  2.281184  1.913789
   8.94807   8.94807      1.00  2.284464  2.262049
   8.94797   8.94797      1.00  2.285374  2.614059
   8.94786   8.94786      1.00  2.284844  2.611019
   8.94775   8.94775      1.00  2.281384  2.606759
   8.94764   8.94764      1.00  2.268784  2.591359
   8.94753   8.94753      1.00  2.284574  2.605049
   8.94742   8.94742      1.00  2.285624  2.607049
   8.94730   8.94730      1.00  2.288164  2.604629
   8.94719   8.94719      1.00  2.285024  2.607259
   8.94709   8.94709      1.00  2.283354  2.601569
   8.94698   8.94698      1.00  2.281834  2.604049
   8.94686   8.94686      1.00  2.279154  2.595729
   8.94676   8.94676      1.00  2.280624  2.592469
   8.94665   8.94665      1.00  2.279614  2.589209
   8.94655   8.94655      1.00  2.279784  2.590649
   8.94644   8.94644      1.00  2.281124  2.590769
   8.94633   8.94633      1.00  2.280774  2.585629
   8.94623   8.94623      1.00  2.280764  2.582319
   8.94613   8.94613      1.00  2.276394  2.579399
   8.94602   8.94602      1.00  2.283954  2.587349
   8.94592   8.94592      1.00  2.282214  2.581299
   8.94582   8.94582      1.00  2.280144  2.577739
   8.94572   8.94572      1.00  2.281104  2.579789
   8.94561   8.94561      1.00  2.280474  2.573039
   8.94551   8.94551      1.00  2.283634  2.574699
   8.94541   8.94541      1.00  2.280934  2.570599
   8.94531   8.94531      1.00  2.282064  2.569359
   8.94520   8.94520      1.00  2.281924  2.565379
   8.94509   8.94509      1.00  2.280694  2.567029
   8.94500   8.94500      1.00  2.283184  2.566929
   8.94489   8.94489      1.00  2.283514  2.561229
   8.94478   8.94478      1.00  2.282544  2.553319
   8.94467   8.94467      1.00  2.263804  2.528469
   8.94457   8.94457      1.00  2.276424  2.541709
   8.94446   8.94446      1.00  2.279234  2.540149
   8.94434   8.94434      1.00  2.280904  2.539689
   8.94423   8.94423      1.00  2.279764  2.536079
   8.94412   8.94412      1.00  2.282304  2.536029
   8.94401   8.94401      1.00  2.282294  2.530069
   8.94390   8.94390      1.00  2.280404  2.527479
   8.94378   8.94378      1.00  2.281404  2.525219
   8.94367   8.94367      1.00  2.279464  2.519379
   8.94355   8.94355      1.00  2.277874  2.513179
   8.94343   8.94343      1.00  2.277404  2.508149
   8.94332   8.94332      1.00  2.276344  2.500589
   8.94321   8.94321      1.00  2.264034  2.488099
   8.94309   8.94309      1.00  2.278374  2.498529
   8.94296   8.94296      1.00  2.282664  2.496619
   8.94285   8.94285      1.00  2.279854  2.489459
   8.94274   8.94274      1.00  2.277724  2.482499
   8.94263   8.94263      1.00  2.279554  2.478129
   8.94251   8.94251      1.00  2.277504  2.471369
   8.94240   8.94240      1.00  2.279194  2.469759
   8.94230   8.94230      1.00  2.278724  2.460469
   8.94218   8.94218      1.00  2.275814  2.451679
   8.94207   8.94207      1.00  2.276044  2.442829
   8.94196   8.94196      1.00  2.277324  2.310359
   8.94185   8.94185      1.00  2.280204  2.233369
   8.94175   8.94175      1.00  2.282004  2.429259
   8.94163   8.94163      1.00  2.272904  2.410019
   8.94152   8.94152      1.00  2.274004  2.400189
   8.94142   8.94142      1.00  2.281824  2.405129
   8.94130   8.94130      1.00  2.278364  2.389919
   8.94118   8.94118      1.00  2.277474  2.382619
   8.94107   8.94107      1.00  2.277004  2.370129
   8.94096   8.94096      1.00  2.275054  2.356479
   8.94085   8.94085      1.00  2.277234  2.351069
   8.94072   8.94072      1.00  2.281544  2.338689
   8.94061   8.94061      1.00  2.277584  2.322169
   8.94050   8.94050      1.00  2.279604  2.309269
   8.94039   8.94039      1.00  2.277444  2.291949
   8.94026   8.94026      1.00  2.279714  2.277209
   8.94014   8.94014      1.00  2.273884  2.253169
   8.94003   8.94003      1.00  2.260344  2.226139
   8.93991   8.93991      1.00  2.278944  2.225429
   8.93979   8.93979      1.00  2.275974  2.198369
   8.93967   8.93967      1.00  2.276414  2.185109
   8.93956   8.93956      1.00  2.278294  2.163139
   8.93945   8.93945      1.00  2.279344  2.140789
   8.93933   8.93933      1.00  2.277544  2.117269
   8.93921   8.93921      1.00  2.280484  2.096039
   8.93911   8.93911      1.00  2.278384  2.068449
   8.93900   8.93900      1.00  2.277594  2.038299
   8.93888   8.93888      1.00  2.276934  2.012419
   8.93877   8.93877      1.00  2.274974  1.981289
   8.93866   8.93866      1.00  2.275274  1.955359
   8.93855   8.93855      1.00  2.278684  1.923129
   8.93843   8.93843      1.00  2.275184  1.887679
   8.93833   8.93833      1.00  2.261994  1.840699
   8.93822   8.93822      1.00  2.279194  1.821479
   8.93811   8.93811      1.00  2.278774  1.786079
   8.93800   8.93800      1.00  2.278804  1.745219
   8.93789   8.93789      1.00  2.280294  1.710449
   8.93778   8.93778      1.00  2.277114  1.668539
   8.93767   8.93767      1.00  2.281084  1.628279
   8.93755   8.93755      1.00  2.278544  1.585719
   8.93744   8.93744      1.00  2.279664  1.545419
   8.93734   8.93734      1.00  2.275674  1.506429
   8.93723   8.93723      1.00  2.276904  1.465509
   8.93712   8.93712      1.00  2.279434  1.423499
   8.93701   8.93701      1.00  2.279844  1.382319
   8.93691   8.93691      1.00  2.272194  1.336879
   8.93680   8.93680      1.00  2.279064  1.299309
   8.93668   8.93668      1.00  2.280034  1.261029
   8.93658   8.93658      1.00  2.276514  1.219669
   8.93648   8.93648      1.00  2.278304  1.181869
   8.93637   8.93637      1.00  2.275464  1.143569
   8.93626   8.93626      1.00  2.276534  1.101629
   8.93615   8.93615      1.00  2.276724  1.067219
   8.93606   8.93606      1.00  2.277314  1.030569
   8.93595   8.93595      1.00  2.279804   .994489
   8.93585   8.93585      1.00  2.278234   .960849
   8.93575   8.93575      1.00  2.278564   .926319
   8.93565   8.93565      1.00  2.279644   .896129
   8.93554   8.93554      1.00  2.279474   .868879
   8.93543   8.93543      1.00  2.280564   .835389
   8.93533   8.93533      1.00  2.261974   .798439
   8.93524   8.93524      1.00  2.278204   .780339
   8.93513   8.93513      1.00  2.278104   .753369
   8.93502   8.93502      1.00  2.277384   .728389
   8.93492   8.93492      1.00  2.279004   .705389
   8.93482   8.93482      1.00  2.279224   .682479
   8.93471   8.93471      1.00  2.279584   .659409
   8.93460   8.93460      1.00  2.279424   .635889
   8.93449   8.93449      1.00  2.278894   .616439
   8.93438   8.93438      1.00  2.275724   .597299
   8.93427   8.93427      1.00  2.278704   .581959
   8.93415   8.93415      1.00  2.275554   .561639
   8.93404   8.93404      1.00  2.278364   .545319
   8.93393   8.93393      1.00  2.264834   .525389
   8.93381   8.93381      1.00  2.272914   .512059
   8.93369   8.93369      1.00  2.277664   .498589
   8.93358   8.93358      1.00  2.278264   .485799
   8.93347   8.93347      1.00  2.281294   .476389
   8.93335   8.93335      1.00  2.277784   .465849
   8.93323   8.93323      1.00  2.276714   .453759
   8.93311   8.93311      1.00  2.275764   .447469
   8.93300   8.93300      1.00  2.277734   .440229
   8.93289   8.93289      1.00  2.278194   .430089
   8.93278   8.93278      1.00  2.276204   .422299
   8.93266   8.93266      1.00  2.276024   .416359
   8.93255   8.93255      1.00  2.276424   .408829
   8.93243   8.93243      1.00  2.279494   .404919
   8.93232   8.93232      1.00  2.264554   .395329
   8.93221   8.93221      1.00  2.276024   .391659
   8.93210   8.93210      1.00  2.276544   .386559
   8.93199   8.93199      1.00  2.274964   .383319
   8.93187   8.93187      1.00  2.277324   .380159
   8.93176   8.93176      1.00  2.274894   .377789
   8.93166   8.93166      1.00  2.273474   .374469
   8.93154   8.93154      1.00  2.275304   .373239
   8.93143   8.93143      1.00  2.276244   .371519
   8.93132   8.93132      1.00  2.276064   .368279
   8.93121   8.93121      1.00  2.277314   .368659
   8.93110   8.93110      1.00  2.275254   .366349
   8.93098   8.93098      1.00  2.275974   .367679
   8.93086   8.93086      1.00  2.275334   .367999
   8.93075   8.93075      1.00  2.257504   .365709
   8.93063   8.93063      1.00  2.272984   .367679
   8.93052   8.93052      1.00  2.274644   .367249
   8.93041   8.93041      1.00  2.272524   .368169
   8.93029   8.93029      1.00  2.275414   .369019
   8.93017   8.93017      1.00  2.272914   .367879
   8.93005   8.93005      1.00  2.271614   .366899
   8.92993   8.92993      1.00  2.274314   .366959
   8.92981   8.92981      1.00  2.273124   .368859
   8.92970   8.92970      1.00  2.274914   .369869
   8.92958   8.92958      1.00  2.272294   .371129
   8.92946   8.92946      1.00  2.270604   .367929
   8.92935   8.92935      1.00  2.271514   .365889
   8.92924   8.92924      1.00  2.271734   .366859
   8.92912   8.92912      1.00  2.271814   .368509
   8.92901   8.92901      1.00  2.258794   .365489
   8.92890   8.92890      1.00  2.274634   .369149
   8.92878   8.92878      1.00  2.274954   .367579
   8.92867   8.92867      1.00  2.273114   .367329
   8.92856   8.92856      1.00  2.275254   .367489
   8.92845   8.92845      1.00  2.272614   .367269
   8.92834   8.92834      1.00  2.272614   .367569
   8.92823   8.92823      1.00  2.274394   .366239
   8.92813   8.92813      1.00  2.268754   .366189
   8.92802   8.92802      1.00  2.271614   .366149
   8.92790   8.92790      1.00  2.273034   .365059
   8.92779   8.92779      1.00  2.274194   .365559
   8.92767   8.92767      1.00  2.274004   .368499
   8.92757   8.92757      1.00  2.259344   .362289
   8.92746   8.92746      1.00  2.270354   .366399
   8.92734   8.92734      1.00  2.274144   .365769
   8.92723   8.92723      1.00  2.273604   .364649
   8.92713   8.92713      1.00  2.276084   .365709
   8.92702   8.92702      1.00  2.273414   .364809
   8.92691   8.92691      1.00  2.275044   .363729
   8.92680   8.92680      1.00  2.272604   .365079
   8.92670   8.92670      1.00  2.273074   .365259
   8.92659   8.92659      1.00  2.271984   .364569
   8.92648   8.92648      1.00  2.276884   .365249
   8.92637   8.92637      1.00  2.277534   .365759
   8.92627   8.92627      1.00  2.273994   .365479
   8.92617   8.92617      1.00  2.270604   .367399
   8.92606   8.92606      1.00  2.259684   .362539
   8.92596   8.92596      1.00  2.276094   .366539
   8.92586   8.92586      1.00  2.275794   .366579
   8.92576   8.92576      1.00  2.273644   .367459
   8.92565   8.92565      1.00  2.271984   .365649
   8.92555   8.92555      1.00  2.272104   .364279
   8.92545   8.92545      1.00  2.274214   .365029
   8.92534   8.92534      1.00  2.274014   .364989
   8.92523   8.92523      1.00  2.273824   .365509
   8.92513   8.92513      1.00  2.274724   .367659
   8.92503   8.92503      1.00  2.271374   .367739
   8.92493   8.92493      1.00  2.274084   .369269
   8.92481   8.92481      1.00  2.274234   .369619
   8.92471   8.92471      1.00  2.258304   .368319
   8.92461   8.92461      1.00  2.271624   .371049
   8.92450   8.92450      1.00  2.272314   .369749
   8.92438   8.92438      1.00  2.272834   .369029
   8.92427   8.92427      1.00  2.270274   .371359
   8.92416   8.92416      1.00  2.272904   .372899
   8.92405   8.92405      1.00  2.271364   .372849
   8.92394   8.92394      1.00  2.272574   .373769
   8.92383   8.92383      1.00  2.272454   .374509
   8.92372   8.92372      1.00  2.265864   .374529
   8.92360   8.92360      1.00  2.271644   .377319
   8.92348   8.92348      1.00  2.270344   .378869
   8.92336   8.92336      1.00  2.269504   .380949
   8.92324   8.92324      1.00  2.265314   .381229
   8.92313   8.92313      1.00  2.261704   .382909
   8.92301   8.92301      1.00  2.274524   .386239
   8.92289   8.92289      1.00  2.270384   .387529
   8.92278   8.92278      1.00  2.272784   .387879
   8.92267   8.92267      1.00  2.269364   .393709
   8.92255   8.92255      1.00  2.270004   .394679
   8.92244   8.92244      1.00  2.271544   .395549
   8.92232   8.92232      1.00  2.269034   .396809
   8.92221   8.92221      1.00  2.270914   .399149
   8.92210   8.92210      1.00  2.269014   .403289
   8.92199   8.92199      1.00  2.270334   .405639
   8.92189   8.92189      1.00  2.269254   .405879
   8.92178   8.92178      1.00  2.268724   .408399
   8.92167   8.92167      1.00  2.257454   .410159
   8.92156   8.92156      1.00  2.264464   .414449
   8.92145   8.92145      1.00  2.266594   .413179
   8.92134   8.92134      1.00  2.269954   .415159
   8.92122   8.92122      1.00  2.268854   .415359
   8.92111   8.92111      1.00  2.268254   .416109
   8.92100   8.92100      1.00  2.269614   .419439
   8.92088   8.92088      1.00  2.266184   .419249
   8.92076   8.92076      1.00  2.269644   .422709
   8.92065   8.92065      1.00  2.266834   .422959
   8.92053   8.92053      1.00  2.269234   .424999
   8.92042   8.92042      1.00  2.267394   .427469
   8.92029   8.92029      1.00  2.265374   .428149
   8.92018   8.92018      1.00  2.268324   .428179
   8.92007   8.92007      1.00  2.249914   .427359
   8.91995   8.91995      1.00  2.265194   .430699
   8.91982   8.91982      1.00  2.266894   .430829
   8.91971   8.91971      1.00  2.266644   .433229
   8.91960   8.91960      1.00  2.267404   .435169
   8.91948   8.91948      1.00  2.266564   .436019
   8.91936   8.91936      1.00  2.264994   .438629
   8.91926   8.91926      1.00  2.265144   .439379
   8.91915   8.91915      1.00  2.265654   .440809
   8.91903   8.91903      1.00  2.263704   .439439
   8.91892   8.91892      1.00  2.267164   .437009
   8.91881   8.91881      1.00  2.266084   .437979
   8.91869   8.91869      1.00  2.267434   .437539
   8.91859   8.91859      1.00  2.263924   .438509
   8.91847   8.91847      1.00  2.251884   .438739
   8.91835   8.91835      1.00  2.265154   .437089
   8.91825   8.91825      1.00  2.266594   .442089
   8.91814   8.91814      1.00  2.268014   .438529
   8.91803   8.91803      1.00  2.265874   .439179
   8.91792   8.91792      1.00  2.265774   .438319
   8.91781   8.91781      1.00  2.266024   .441519
   8.91770   8.91770      1.00  2.266754   .441229
   8.91759   8.91759      1.00  2.266324   .438419
   8.91748   8.91748      1.00  2.265894   .435829
   8.91738   8.91738      1.00  2.263934   .433579
   8.91726   8.91726      1.00  2.262504   .434229
   8.91715   8.91715      1.00  2.264864   .432779
   8.91704   8.91704      1.00  2.262364   .433629
   8.91694   8.91694      1.00  2.263124   .432829
   8.91683   8.91683      1.00  2.249904   .429149
   8.91671   8.91671      1.00  2.263404   .429929
   8.91661   8.91661      1.00  2.264584   .430139
   8.91650   8.91650      1.00  2.267654   .428539
   8.91640   8.91640      1.00  2.266004   .429249
   8.91629   8.91629      1.00  2.265574   .425099
   8.91618   8.91618      1.00  2.264114   .425139
   8.91609   8.91609      1.00  2.263464   .424039
   8.91598   8.91598      1.00  2.262814   .419779
   8.91588   8.91588      1.00  2.263004   .420799
   8.91577   8.91577      1.00  2.263894   .419759
   8.91567   8.91567      1.00  2.265364   .421239
   8.91557   8.91557      1.00  2.265384   .417019
   8.91547   8.91547      1.00  2.260964   .417999
   8.91536   8.91536      1.00  2.250584   .420049
   8.91526   8.91526      1.00  2.263674   .415479
   8.91516   8.91516      1.00  2.266334   .415729
   8.91505   8.91505      1.00  2.265364   .414199
   8.91495   8.91495      1.00  2.264134   .412319
   8.91485   8.91485      1.00  2.264704   .412259
   8.91474   8.91474      1.00  2.265984   .410269
   8.91463   8.91463      1.00  2.264634   .410069
   8.91452   8.91452      1.00  2.262164   .407719
   8.91441   8.91441      1.00  2.264704   .409099
   8.91431   8.91431      1.00  2.264464   .405449
   8.91419   8.91419      1.00  2.264704   .402599
   8.91407   8.91407      1.00  2.262584   .402449
   8.91397   8.91397      1.00  2.249454   .401929
   8.91385   8.91385      1.00  2.261054   .401499
   8.91372   8.91372      1.00  2.263514   .400959
   8.91361   8.91361      1.00  2.262124   .400469
   8.91350   8.91350      1.00  2.264644   .398279
   8.91339   8.91339      1.00  2.265074   .395649
   8.91327   8.91327      1.00  2.263384   .394109
   8.91315   8.91315      1.00  2.263724   .392159
   8.91304   8.91304      1.00  2.264874   .393849
   8.91293   8.91293      1.00  2.260364   .392779
   8.91281   8.91281      1.00  2.259474   .388369
   8.91270   8.91270      1.00  2.263424   .388979
   8.91259   8.91259      1.00  2.267064   .390359
   8.91248   8.91248      1.00  2.263354   .386179
   8.91236   8.91236      1.00  2.264634   .385509
   8.91225   8.91225      1.00  2.245334   .380849
   8.91214   8.91214      1.00  2.262874   .382989
   8.91203   8.91203      1.00  2.262834   .380599
   8.91192   8.91192      1.00  2.262494   .381309
   8.91181   8.91181      1.00  2.264304   .378749
   8.91170   8.91170      1.00  2.262504   .378479
   8.91159   8.91159      1.00  2.261364   .377339
   8.91148   8.91148      1.00  2.263054   .376089
   8.91137   8.91137      1.00  2.264554   .375079
   8.91126   8.91126      1.00  2.261464   .372339
   8.91114   8.91114      1.00  2.262784   .370099
   8.91103   8.91103      1.00  2.261374   .368489
   8.91091   8.91091      1.00  2.262424   .369489
   8.91080   8.91080      1.00  2.250474   .365329
   8.91069   8.91069      1.00  2.258484   .365479
   8.91057   8.91057      1.00  2.263704   .365819
   8.91045   8.91045      1.00  2.265214   .361049
   8.91035   8.91035      1.00  2.261594   .363029
   8.91023   8.91023      1.00  2.264444   .362489
   8.91010   8.91010      1.00  2.261504   .361089
   8.90999   8.90999      1.00  2.265374   .358769
   8.90987   8.90987      1.00  2.263774   .358189
   8.90975   8.90975      1.00  2.263364   .356109
   8.90963   8.90963      1.00  2.261254   .352829
   8.90952   8.90952      1.00  2.262944   .353129
   8.90941   8.90941      1.00  2.264834   .353249
   8.90929   8.90929      1.00  2.262204   .351139
   8.90918   8.90918      1.00  2.263864   .351049
   8.90907   8.90907      1.00  2.246074   .348289
   8.90896   8.90896      1.00  2.262104   .347819
   8.90885   8.90885      1.00  2.261784   .346609
   8.90873   8.90873      1.00  2.260594   .349599
   8.90862   8.90862      1.00  2.262744   .350499
   8.90852   8.90852      1.00  2.264234   .350789
   8.90841   8.90841      1.00  2.265604   .351059
   8.90830   8.90830      1.00  2.263164   .350199
   8.90819   8.90819      1.00  2.264224   .351519
   8.90808   8.90808      1.00  2.263854   .351239
   8.90797   8.90797      1.00  2.263614   .348229
   8.90785   8.90785      1.00  2.264094   .349139
   8.90774   8.90774      1.00  2.264434   .348679
   8.90763   8.90763      1.00  2.262494   .348549
   8.90752   8.90752      1.00  2.248704   .345959
   8.90741   8.90741      1.00  2.262004   .351569
   8.90730   8.90730      1.00  2.262334   .352839
   8.90720   8.90720      1.00  2.266224   .355399
   8.90709   8.90709      1.00  2.262264   .351869
   8.90698   8.90698      1.00  2.262574   .349599
   8.90687   8.90687      1.00  2.265174   .353299
   8.90677   8.90677      1.00  2.263574   .351889
   8.90666   8.90666      1.00  2.263474   .351959
   8.90655   8.90655      1.00  2.263404   .353739
   8.90644   8.90644      1.00  2.263024   .353439
   8.90634   8.90634      1.00  2.265734   .354069
   8.90624   8.90624      1.00  2.264134   .355939
   8.90613   8.90613      1.00  2.264424   .356489
   8.90603   8.90603      1.00  2.258094   .354969
   8.90593   8.90593      1.00  2.259214   .358959
   8.90582   8.90582      1.00  2.264924   .358839
   8.90571   8.90571      1.00  2.265874   .361189
   8.90562   8.90562      1.00  2.264674   .361049
   8.90551   8.90551      1.00  2.264054   .361179
   8.90541   8.90541      1.00  2.265304   .364649
   8.90530   8.90530      1.00  2.263014   .365609
   8.90520   8.90520      1.00  2.265834   .366279
   8.90510   8.90510      1.00  2.266394   .369309
   8.90500   8.90500      1.00  2.261574   .368889
   8.90489   8.90489      1.00  2.267114   .368569
   8.90478   8.90478      1.00  2.262904   .367899
   8.90468   8.90468      1.00  2.265194   .371529
   8.90457   8.90457      1.00  2.256194   .376509
   8.90446   8.90446      1.00  2.259724   .379279
   8.90435   8.90435      1.00  2.265944   .379049
   8.90424   8.90424      1.00  2.266684   .377749
   8.90413   8.90413      1.00  2.266164   .379359
   8.90402   8.90402      1.00  2.263254   .378519
   8.90390   8.90390      1.00  2.264754   .378849
   8.90379   8.90379      1.00  2.265374   .379359
   8.90367   8.90367      1.00  2.263204   .381819
   8.90355   8.90355      1.00  2.265904   .383069
   8.90344   8.90344      1.00  2.264054   .381779
   8.90332   8.90332      1.00  2.260804   .382609
   8.90321   8.90321      1.00  2.265814   .384999
   8.90308   8.90308      1.00  2.263214   .385559
   8.90297   8.90297      1.00  2.266664   .386139
   8.90286   8.90286      1.00  2.261224   .386059
   8.90274   8.90274      1.00  2.257334   .384759
   8.90263   8.90263      1.00  2.263454   .387389
   8.90252   8.90252      1.00  2.264344   .389699
   8.90241   8.90241      1.00  2.264224   .389079
   8.90229   8.90229      1.00  2.263124   .391299
   8.90218   8.90218      1.00  2.264354   .391999
   8.90207   8.90207      1.00  2.263894   .394749
   8.90196   8.90196      1.00  2.263054   .397909
   8.90185   8.90185      1.00  2.265304   .400019
   8.90174   8.90174      1.00  2.265704   .397109
   8.90163   8.90163      1.00  2.264824   .393959
   8.90153   8.90153      1.00  2.261524   .394929
   8.90141   8.90141      1.00  2.264154   .395739
   8.90130   8.90130      1.00  2.246334   .393219
   8.90119   8.90119      1.00  2.261544   .396689
   8.90108   8.90108      1.00  2.263684   .397289
   8.90096   8.90096      1.00  2.262394   .399079
   8.90084   8.90084      1.00  2.263044   .400389
   8.90073   8.90073      1.00  2.263444   .399719
   8.90061   8.90061      1.00  2.263944   .402099
   8.90050   8.90050      1.00  2.263694   .404009
   8.90038   8.90038      1.00  2.266174   .405029
   8.90026   8.90026      1.00  2.258724   .404989
   8.90014   8.90014      1.00  2.261364   .402909
   8.90002   8.90002      1.00  2.262594   .402019
   8.89990   8.89990      1.00  2.265014   .405329
   8.89979   8.89979      1.00  2.265354   .405139
   8.89968   8.89968      1.00  2.247954   .400319
   8.89957   8.89957      1.00  2.262354   .402679
   8.89945   8.89945      1.00  2.261044   .403989
   8.89932   8.89932      1.00  2.264374   .406589
   8.89922   8.89922      1.00  2.264484   .404969
   8.89911   8.89911      1.00  2.262714   .407679
   8.89900   8.89900      1.00  2.260714   .405039
   8.89888   8.89888      1.00  2.258454   .405419
   8.89877   8.89877      1.00  2.262414   .405349
   8.89866   8.89866      1.00  2.263344   .405019
   8.89855   8.89855      1.00  2.262634   .413379
   8.89843   8.89843      1.00  2.262044   .408499
   8.89833   8.89833      1.00  2.261364   .410299
   8.89822   8.89822      1.00  2.245474   .406409
   8.89810   8.89810      1.00  2.260854   .409099
   8.89799   8.89799      1.00  2.261894   .410969
   8.89789   8.89789      1.00  2.264674   .410859
   8.89778   8.89778      1.00  2.261924   .411049
   8.89766   8.89766      1.00  2.261394   .409409
   8.89755   8.89755      1.00  2.261354   .409229
   8.89745   8.89745      1.00  2.263714   .407919
   8.89734   8.89734      1.00  2.262584   .410319
   8.89723   8.89723      1.00  2.263484   .409409
   8.89712   8.89712      1.00  2.262274   .410759
   8.89701   8.89701      1.00  2.260744   .410069
   8.89691   8.89691      1.00  2.259864   .410169
   8.89679   8.89679      1.00  2.259424   .410959
   8.89668   8.89668      1.00  2.246524   .408019
   8.89658   8.89658      1.00  2.259334   .411489
   8.89647   8.89647      1.00  2.259764   .413639
   8.89636   8.89636      1.00  2.261394   .410359
   8.89626   8.89626      1.00  2.260274   .413299
   8.89616   8.89616      1.00  2.259704   .412829
   8.89606   8.89606      1.00  2.260554   .412769
   8.89595   8.89595      1.00  2.259334   .413959
   8.89585   8.89585      1.00  2.261634   .414649
   8.89575   8.89575      1.00  2.258124   .413289
   8.89564   8.89564      1.00  2.260274   .415039
   8.89554   8.89554      1.00  2.259114   .415729
   8.89544   8.89544      1.00  2.261884   .419759
   8.89534   8.89534      1.00  2.252794   .413869
   8.89524   8.89524      1.00  2.256664   .412129
   8.89513   8.89513      1.00  2.262704   .412509
   8.89502   8.89502      1.00  2.260994   .414569
   8.89492   8.89492      1.00  2.259204   .413099
   8.89482   8.89482      1.00  2.257694   .410969
   8.89471   8.89471      1.00  2.260084   .411029
   8.89460   8.89460      1.00  2.258924   .410589
   8.89449   8.89449      1.00  2.259034   .412929
   8.89438   8.89438      1.00  2.260434   .412179
   8.89427   8.89427      1.00  2.256094   .410839
   8.89415   8.89415      1.00  2.253804   .412659
   8.89404   8.89404      1.00  2.258444   .412479
   8.89393   8.89393      1.00  2.259454   .412169
   8.89382   8.89382      1.00  2.261094   .413429
   8.89370   8.89370      1.00  2.250124   .408939
   8.89359   8.89359      1.00  2.254304   .410949
   8.89347   8.89347      1.00  2.258414   .414279
   8.89335   8.89335      1.00  2.259594   .414409
   8.89324   8.89324      1.00  2.260504   .416099
   8.89312   8.89312      1.00  2.258224   .415579
   8.89301   8.89301      1.00  2.259934   .414309
   8.89289   8.89289      1.00  2.257954   .414259
   8.89278   8.89278      1.00  2.255354   .411089
   8.89267   8.89267      1.00  2.256834   .410929
   8.89255   8.89255      1.00  2.255114   .412279
   8.89244   8.89244      1.00  2.256614   .415959
   8.89233   8.89233      1.00  2.257854   .412549
   8.89222   8.89222      1.00  2.253284   .415899
   8.89211   8.89211      1.00  2.241014   .418169
   8.89199   8.89199      1.00  2.253184   .415519
   8.89188   8.89188      1.00  2.253834   .413369
   8.89178   8.89178      1.00  2.258384   .411419
   8.89167   8.89167      1.00  2.257854   .410369
   8.89156   8.89156      1.00  2.255124   .408809
   8.89144   8.89144      1.00  2.256534   .409499
   8.89134   8.89134      1.00  2.254774   .408359
   8.89122   8.89122      1.00  2.256074   .409219
   8.89111   8.89111      1.00  2.258244   .408869
   8.89100   8.89100      1.00  2.255194   .410339
   8.89089   8.89089      1.00  2.257314   .411819
   8.89077   8.89077      1.00  2.255594   .412009
   8.89066   8.89066      1.00  2.255364   .412309
   8.89054   8.89054      1.00  2.241504   .409139
   8.89043   8.89043      1.00  2.253514   .412129
   8.89030   8.89030      1.00  2.256284   .411829
   8.89018   8.89018      1.00  2.256174   .412889
   8.89006   8.89006      1.00  2.253014   .410209
   8.88995   8.88995      1.00  2.255354   .410629
   8.88983   8.88983      1.00  2.255554   .413519
   8.88971   8.88971      1.00  2.254784   .411049
   8.88960   8.88960      1.00  2.255964   .413299
   8.88948   8.88948      1.00  2.255814   .413809
   8.88936   8.88936      1.00  2.255794   .414659
   8.88925   8.88925      1.00  2.253584   .409669
   8.88914   8.88914      1.00  2.256784   .408229
   8.88902   8.88902      1.00  2.239074   .407419
   8.88892   8.88892      1.00  2.256474   .408589
   8.88881   8.88881      1.00  2.254814   .406859
   8.88870   8.88870      1.00  2.255054   .408829
   8.88859   8.88859      1.00  2.255894   .407529
   8.88848   8.88848      1.00  2.255334   .409369
   8.88836   8.88836      1.00  2.257224   .409109
   8.88825   8.88825      1.00  2.254034   .406329
   8.88815   8.88815      1.00  2.253074   .406999
   8.88805   8.88805      1.00  2.253994   .407019
   8.88792   8.88792      1.00  2.256204   .406089
   8.88781   8.88781      1.00  2.254604   .404269
   8.88771   8.88771      1.00  2.255724   .406429
   8.88759   8.88759      1.00  2.251254   .405609
   8.88748   8.88748      1.00  2.241494   .406049
   8.88737   8.88737      1.00  2.256794   .406749
   8.88727   8.88727      1.00  2.253504   .406899
   8.88716   8.88716      1.00  2.254774   .406119
   8.88704   8.88704      1.00  2.255914   .405509
   8.88694   8.88694      1.00  2.255794   .404929
   8.88683   8.88683      1.00  2.255044   .404189
   8.88672   8.88672      1.00  2.253934   .405279
   8.88661   8.88661      1.00  2.252934   .404919
   8.88651   8.88651      1.00  2.253594   .404249
   8.88641   8.88641      1.00  2.254564   .405189
   8.88630   8.88630      1.00  2.253224   .404169
   8.88619   8.88619      1.00  2.254924   .406639
   8.88609   8.88609      1.00  2.245614   .402939
   8.88599   8.88599      1.00  2.250554   .404519
   8.88589   8.88589      1.00  2.254564   .404839
   8.88578   8.88578      1.00  2.253914   .405199
   8.88568   8.88568      1.00  2.254234   .404859
   8.88558   8.88558      1.00  2.253374   .403219
   8.88548   8.88548      1.00  2.254274   .403439
   8.88537   8.88537      1.00  2.251864   .403199
   8.88527   8.88527      1.00  2.255124   .403479
   8.88517   8.88517      1.00  2.252884   .404269
   8.88506   8.88506      1.00  2.253764   .401779
   8.88496   8.88496      1.00  2.253014   .402289
   8.88486   8.88486      1.00  2.253154   .401479
   8.88475   8.88475      1.00  2.254104   .403389
   8.88463   8.88463      1.00  2.252454   .402489
   8.88452   8.88452      1.00  2.236914   .399419
   8.88442   8.88442      1.00  2.251974   .399769
   8.88432   8.88432      1.00  2.251484   .399169
   8.88420   8.88420      1.00  2.254354   .399859
   8.88408   8.88408      1.00  2.252854   .400649
   8.88397   8.88397      1.00  2.254684   .399369
   8.88386   8.88386      1.00  2.250564   .397599
   8.88375   8.88375      1.00  2.251524   .397379
   8.88362   8.88362      1.00  2.253854   .397679
   8.88351   8.88351      1.00  2.249534   .397709
   8.88340   8.88340      1.00  2.255404   .397509
   8.88329   8.88329      1.00  2.254344   .397819
   8.88317   8.88317      1.00  2.252364   .397849
   8.88306   8.88306      1.00  2.241424   .396189
   8.88295   8.88295      1.00  2.250144   .399149
   8.88283   8.88283      1.00  2.253394   .397229
   8.88271   8.88271      1.00  2.254324   .399329
   8.88260   8.88260      1.00  2.252544   .396859
   8.88249   8.88249      1.00  2.252754   .396399
   8.88238   8.88238      1.00  2.250654   .395609
   8.88227   8.88227      1.00  2.251874   .396649
   8.88215   8.88215      1.00  2.252824   .398089
   8.88205   8.88205      1.00  2.251074   .396269
   8.88195   8.88195      1.00  2.252694   .397649
   8.88183   8.88183      1.00  2.252104   .396899
   8.88172   8.88172      1.00  2.252394   .394339
   8.88162   8.88162      1.00  2.252624   .395719
   8.88151   8.88151      1.00  2.248874   .394709
   8.88140   8.88140      1.00  2.247364   .395309
   8.88129   8.88129      1.00  2.238224   .390079
   8.88118   8.88118      1.00  2.251094   .393199
   8.88107   8.88107      1.00  2.253304   .392479
   8.88095   8.88095      1.00  2.253964   .393889
   8.88083   8.88083      1.00  2.251454   .395359
   8.88073   8.88073      1.00  2.251414   .395479
   8.88061   8.88061      1.00  2.252804   .395509
   8.88049   8.88049      1.00  2.252154   .393249
   8.88037   8.88037      1.00  2.250034   .392799
   8.88026   8.88026      1.00  2.251924   .393149
   8.88014   8.88014      1.00  2.249894   .396439
   8.88002   8.88002      1.00  2.251474   .398919
   8.87990   8.87990      1.00  2.253294   .397489
   8.87979   8.87979      1.00  2.247324   .395689
   8.87967   8.87967      1.00  2.237254   .394789
   8.87955   8.87955      1.00  2.250684   .398429
   8.87944   8.87944      1.00  2.250484   .399809
   8.87933   8.87933      1.00  2.250734   .402099
   8.87922   8.87922      1.00  2.251134   .401729
   8.87910   8.87910      1.00  2.251954   .395559
   8.87899   8.87899      1.00  2.251514   .394599
   8.87888   8.87888      1.00  2.249734   .395319
   8.87876   8.87876      1.00  2.250434   .394829
   8.87864   8.87864      1.00  2.248064   .393029
   8.87854   8.87854      1.00  2.253074   .397919
   8.87843   8.87843      1.00  2.249934   .394349
   8.87832   8.87832      1.00  2.251094   .397649
   8.87821   8.87821      1.00  2.249584   .397569
   8.87810   8.87810      1.00  2.234424   .393869
   8.87800   8.87800      1.00  2.249654   .400359
   8.87788   8.87788      1.00  2.251174   .403739
   8.87777   8.87777      1.00  2.252504   .398179
   8.87766   8.87766      1.00  2.249644   .396999
   8.87755   8.87755      1.00  2.248604   .399979
   8.87745   8.87745      1.00  2.249914   .401439
   8.87733   8.87733      1.00  2.247474   .398369
   8.87722   8.87722      1.00  2.250604   .399999
   8.87711   8.87711      1.00  2.248964   .401109
   8.87700   8.87700      1.00  2.249084   .399789
   8.87689   8.87689      1.00  2.250214   .399959
   8.87679   8.87679      1.00  2.248294   .403669
   8.87668   8.87668      1.00  2.249994   .403569
   8.87657   8.87657      1.00  2.233154   .401279
   8.87646   8.87646      1.00  2.248044   .402029
   8.87636   8.87636      1.00  2.251504   .398629
   8.87625   8.87625      1.00  2.248224   .399219
   8.87615   8.87615      1.00  2.250494   .397679
   8.87604   8.87604      1.00  2.245294   .397939
   8.87595   8.87595      1.00  2.249934   .401959
   8.87585   8.87585      1.00  2.250154   .402559
   8.87574   8.87574      1.00  2.248054   .400389
   8.87563   8.87563      1.00  2.247464   .402519
   8.87553   8.87553      1.00  2.245914   .400279
   8.87543   8.87543      1.00  2.248094   .402029
   8.87533   8.87533      1.00  2.247724   .399399
   8.87522   8.87522      1.00  2.249514   .401429
   8.87512   8.87512      1.00  2.244944   .401929
   8.87502   8.87502      1.00  2.237704   .406639
   8.87491   8.87491      1.00  2.245834   .404389
   8.87480   8.87480      1.00  2.248254   .404649
   8.87470   8.87470      1.00  2.249284   .404369
   8.87459   8.87459      1.00  2.247644   .403529
   8.87448   8.87448      1.00  2.247654   .405989
   8.87436   8.87436      1.00  2.247634   .406999
   8.87425   8.87425      1.00  2.244094   .406289
   8.87415   8.87415      1.00  2.248844   .405709
   8.87403   8.87403      1.00  2.244784   .404009
   8.87391   8.87391      1.00  2.247394   .406689
   8.87380   8.87380      1.00  2.245044   .407799
   8.87369   8.87369      1.00  2.245224   .409819
   8.87357   8.87357      1.00  2.234424   .406379
   8.87344   8.87344      1.00  2.244624   .406989
   8.87334   8.87334      1.00  2.245464   .407839
   8.87323   8.87323      1.00  2.244634   .407319
   8.87311   8.87311      1.00  2.246934   .409419
   8.87299   8.87299      1.00  2.246564   .410089
   8.87288   8.87288      1.00  2.248124   .408659
   8.87277   8.87277      1.00  2.245904   .411079
   8.87265   8.87265      1.00  2.246204   .412149
   8.87253   8.87253      1.00  2.246754   .412689
   8.87242   8.87242      1.00  2.242544   .411769
   8.87231   8.87231      1.00  2.245224   .409879
   8.87220   8.87220      1.00  2.246434   .412709
   8.87208   8.87208      1.00  2.242284   .411919
   8.87197   8.87197      1.00  2.240034   .409549
   8.87187   8.87187      1.00  2.239014   .409199
   8.87176   8.87176      1.00  2.245904   .412729
   8.87164   8.87164      1.00  2.242074   .411869
   8.87154   8.87154      1.00  2.242974   .411949
   8.87143   8.87143      1.00  2.244024   .410899
   8.87132   8.87132      1.00  2.244474   .412739
   8.87120   8.87120      1.00  2.242954   .414799
   8.87109   8.87109      1.00  2.241844   .414759
   8.87097   8.87097      1.00  2.244734   .416209
   8.87086   8.87086      1.00  2.244524   .416539
   8.87074   8.87074      1.00  2.245404   .415769
   8.87063   8.87063      1.00  2.245454   .415719
   8.87051   8.87051      1.00  2.238454   .416029
   8.87040   8.87040      1.00  2.240204   .416659
   8.87027   8.87027      1.00  2.244154   .416479
   8.87016   8.87016      1.00  2.247114   .416709
   8.87004   8.87004      1.00  2.244674   .418629
   8.86992   8.86992      1.00  2.245714   .418039
   8.86980   8.86980      1.00  2.243084   .419159
   8.86968   8.86968      1.00  2.243454   .419199
   8.86957   8.86957      1.00  2.243814   .420639
   8.86946   8.86946      1.00  2.245264   .421849
   8.86934   8.86934      1.00  2.242664   .421129
   8.86923   8.86923      1.00  2.242274   .419929
   8.86911   8.86911      1.00  2.242414   .419299
   8.86900   8.86900      1.00  2.243274   .420109
   8.86889   8.86889      1.00  2.243274   .423349
   8.86878   8.86878      1.00  2.237864   .421039
   8.86867   8.86867      1.00  2.246164   .422589
   8.86856   8.86856      1.00  2.243644   .422549
   8.86844   8.86844      1.00  2.243334   .422369
   8.86834   8.86834      1.00  2.244944   .425029
   8.86823   8.86823      1.00  2.244484   .427199
   8.86812   8.86812      1.00  2.248714   .423979
   8.86801   8.86801      1.00  2.245594   .422859
   8.86790   8.86790      1.00  2.242374   .424099
   8.86779   8.86779      1.00  2.244464   .425469
   8.86767   8.86767      1.00  2.244844   .426069
   8.86756   8.86756      1.00  2.245614   .426569
   8.86746   8.86746      1.00  2.244894   .426559
   8.86735   8.86735      1.00  2.228694   .425159
   8.86724   8.86724      1.00  2.240054   .430389
   8.86713   8.86713      1.00  2.246594   .431509
   8.86702   8.86702      1.00  2.244724   .428469
   8.86691   8.86691      1.00  2.245374   .429069
   8.86680   8.86680      1.00  2.246824   .431239
   8.86669   8.86669      1.00  2.242214   .428139
   8.86659   8.86659      1.00  2.244944   .429579
   8.86649   8.86649      1.00  2.242894   .430199
   8.86638   8.86638      1.00  2.245564   .430829
   8.86627   8.86627      1.00  2.244034   .430069
   8.86617   8.86617      1.00  2.242774   .425639
   8.86607   8.86607      1.00  2.242694   .428589
   8.86596   8.86596      1.00  2.245314   .428409
   8.86585   8.86585      1.00  2.229084   .424679
   8.86575   8.86575      1.00  2.242994   .429349
   8.86566   8.86566      1.00  2.246404   .429759
   8.86555   8.86555      1.00  2.242144   .430249
   8.86544   8.86544      1.00  2.243044   .432399
   8.86534   8.86534      1.00  2.243704   .431409
   8.86524   8.86524      1.00  2.241314   .431669
   8.86513   8.86513      1.00  2.246914   .432399
   8.86503   8.86503      1.00  2.242884   .433859
   8.86492   8.86492      1.00  2.240714   .432909
   8.86482   8.86482      1.00  2.241844   .433319
   8.86471   8.86471      1.00  2.242654   .433689
   8.86460   8.86460      1.00  2.244244   .430039
   8.86449   8.86449      1.00  2.239914   .430049
   8.86439   8.86439      1.00  2.234454   .428929
   8.86428   8.86428      1.00  2.242364   .432709
   8.86416   8.86416      1.00  2.243264   .432459
   8.86405   8.86405      1.00  2.243464   .433229
   8.86394   8.86394      1.00  2.241164   .436979
   8.86382   8.86382      1.00  2.243114   .438659
   8.86370   8.86370      1.00  2.244884   .437649
   8.86358   8.86358      1.00  2.241004   .437529
   8.86347   8.86347      1.00  2.241524   .438079
   8.86336   8.86336      1.00  2.240084   .435829
   8.86323   8.86323      1.00  2.240434   .435579
   8.86312   8.86312      1.00  2.242344   .437729
   8.86301   8.86301      1.00  2.241164   .435979
   8.86289   8.86289      1.00  2.243214   .438459
   8.86278   8.86278      1.00  2.228674   .435339
   8.86266   8.86266      1.00  2.239734   .438979
   8.86255   8.86255      1.00  2.242474   .438349
   8.86244   8.86244      1.00  2.243724   .436089
   8.86232   8.86232      1.00  2.242074   .439779
   8.86221   8.86221      1.00  2.240724   .439909
   8.86210   8.86210      1.00  2.241204   .437939
   8.86200   8.86200      1.00  2.240384   .436919
   8.86188   8.86188      1.00  2.242234   .437099
   8.86177   8.86177      1.00  2.238504   .437689
   8.86166   8.86166      1.00  2.239234   .437299
   8.86155   8.86155      1.00  2.238304   .435939
   8.86144   8.86144      1.00  2.240834   .435969
   8.86133   8.86133      1.00  2.239604   .437289
   8.86122   8.86122      1.00  2.226854   .434849
   8.86110   8.86110      1.00  2.240664   .434329
   8.86099   8.86099      1.00  2.237504   .436319
   8.86087   8.86087      1.00  2.240724   .436259
   8.86076   8.86076      1.00  2.240374   .435949
   8.86064   8.86064      1.00  2.240094   .435069
   8.86053   8.86053      1.00  2.240544   .438639
   8.86041   8.86041      1.00  2.242234   .440319
   8.86030   8.86030      1.00  2.239824   .438569
   8.86018   8.86018      1.00  2.238544   .438459
   8.86005   8.86005      1.00  2.241244   .438159
   8.85994   8.85994      1.00  2.242684   .437339
   8.85982   8.85982      1.00  2.240524   .439989
   8.85971   8.85971      1.00  2.238474   .439409
   8.85958   8.85958      1.00  2.223484   .433259
   8.85947   8.85947      1.00  2.235614   .436019
   8.85936   8.85936      1.00  2.238304   .440499
   8.85924   8.85924      1.00  2.238524   .440539
   8.85913   8.85913      1.00  2.237724   .442149
   8.85903   8.85903      1.00  2.238274   .441209
   8.85891   8.85891      1.00  2.237924   .441839
   8.85879   8.85879      1.00  2.237864   .440729
   8.85868   8.85868      1.00  2.236794   .441739
   8.85857   8.85857      1.00  2.236574   .443029
   8.85847   8.85847      1.00  2.235864   .444249
   8.85836   8.85836      1.00  2.233464   .442829
   8.85825   8.85825      1.00  2.237594   .444449
   8.85814   8.85814      1.00  2.223814   .436619
   8.85803   8.85803      1.00  2.238144   .438459
   8.85793   8.85793      1.00  2.236604   .441029
   8.85781   8.85781      1.00  2.238424   .441179
   8.85769   8.85769      1.00  2.237944   .438619
   8.85759   8.85759      1.00  2.237564   .438039
   8.85748   8.85748      1.00  2.238214   .438649
   8.85736   8.85736      1.00  2.236554   .439949
   8.85725   8.85725      1.00  2.233694   .439659
   8.85715   8.85715      1.00  2.233824   .436819
   8.85704   8.85704      1.00  2.234354   .439759
   8.85693   8.85693      1.00  2.236464   .440279
   8.85682   8.85682      1.00  2.236754   .440489
   8.85672   8.85672      1.00  2.228524   .436289
   8.85661   8.85661      1.00  2.230504   .435999
   8.85650   8.85650      1.00  2.236024   .436219
   8.85639   8.85639      1.00  2.234814   .438049
   8.85629   8.85629      1.00  2.234434   .437929
   8.85619   8.85619      1.00  2.235714   .438799
   8.85608   8.85608      1.00  2.234874   .437749
   8.85598   8.85598      1.00  2.236064   .439489
   8.85588   8.85588      1.00  2.231194   .437899
   8.85577   8.85577      1.00  2.233674   .438169
   8.85567   8.85567      1.00  2.236124   .436779
   8.85557   8.85557      1.00  2.236724   .438759
   8.85547   8.85547      1.00  2.234164   .434679
   8.85537   8.85537      1.00  2.231864   .437109
   8.85526   8.85526      1.00  2.216634   .432959
   8.85516   8.85516      1.00  2.234954   .437319
   8.85507   8.85507      1.00  2.233934   .437619
   8.85496   8.85496      1.00  2.229784   .436799
   8.85484   8.85484      1.00  2.230104   .436559
   8.85473   8.85473      1.00  2.227814   .436399
   8.85463   8.85463      1.00  2.228784   .434729
   8.85453   8.85453      1.00  2.231954   .435909
   8.85441   8.85441      1.00  2.231894   .436289
   8.85430   8.85430      1.00  2.232524   .437129
   8.85419   8.85419      1.00  2.230044   .436049
   8.85407   8.85407      1.00  2.230414   .435789
   8.85396   8.85396      1.00  2.228494   .434679
   8.85385   8.85385      1.00  2.231954   .434349
   8.85373   8.85373      1.00  2.216104   .436019
   8.85361   8.85361      1.00  2.228174   .435399
   8.85349   8.85349      1.00  2.230724   .436449
   8.85338   8.85338      1.00  2.228514   .436409
   8.85327   8.85327      1.00  2.231444   .436439
   8.85316   8.85316      1.00  2.231564   .433709
   8.85304   8.85304      1.00  2.231394   .435839
   8.85292   8.85292      1.00  2.232254   .435339
   8.85281   8.85281      1.00  2.226724   .438469
   8.85270   8.85270      1.00  2.225344   .435449
   8.85259   8.85259      1.00  2.228854   .433159
   8.85247   8.85247      1.00  2.226114   .432399
   8.85236   8.85236      1.00  2.230334   .433719
   8.85224   8.85224      1.00  2.227894   .433929
   8.85213   8.85213      1.00  2.210684   .429949
   8.85202   8.85202      1.00  2.228904   .434909
   8.85191   8.85191      1.00  2.231384   .434419
   8.85180   8.85180      1.00  2.229944   .434969
   8.85169   8.85169      1.00  2.229404   .436279
   8.85158   8.85158      1.00  2.226004   .433919
   8.85147   8.85147      1.00  2.222694   .435119
   8.85136   8.85136      1.00  2.227064   .433839
   8.85124   8.85124      1.00  2.229574   .435239
   8.85113   8.85113      1.00  2.227054   .434459
   8.85102   8.85102      1.00  2.229374   .434509
   8.85091   8.85091      1.00  2.226664   .434549
   8.85079   8.85079      1.00  2.224804   .435489
   8.85067   8.85067      1.00  2.227044   .432529
   8.85056   8.85056      1.00  2.210844   .429319
   8.85045   8.85045      1.00  2.224704   .432309
   8.85032   8.85032      1.00  2.227624   .434479
   8.85021   8.85021      1.00  2.226494   .432379
   8.85009   8.85009      1.00  2.224054   .433429
   8.84997   8.84997      1.00  2.228234   .435019
   8.84985   8.84985      1.00  2.225894   .432899
   8.84973   8.84973      1.00  2.229694   .433009
   8.84962   8.84962      1.00  2.228784   .433609
   8.84950   8.84950      1.00  2.224174   .432789
   8.84938   8.84938      1.00  2.226964   .433559
   8.84927   8.84927      1.00  2.225304   .435579
   8.84916   8.84916      1.00  2.226344   .440939
   8.84905   8.84905      1.00  2.220454   .440569
   8.84893   8.84893      1.00  2.217294   .433889
   8.84882   8.84882      1.00  2.225344   .434909
   8.84871   8.84871      1.00  2.227604   .433359
   8.84860   8.84860      1.00  2.225274   .434159
   8.84849   8.84849      1.00  2.228304   .433359
   8.84839   8.84839      1.00  2.227104   .433149
   8.84828   8.84828      1.00  2.225264   .434249
   8.84816   8.84816      1.00  2.227674   .433629
   8.84805   8.84805      1.00  2.221384   .433419
   8.84794   8.84794      1.00  2.226134   .435479
   8.84783   8.84783      1.00  2.226514   .431539
   8.84772   8.84772      1.00  2.223784   .433339
   8.84761   8.84761      1.00  2.226644   .433609
   8.84750   8.84750      1.00  2.208944   .428689
   8.84739   8.84739      1.00  2.226414   .433379
   8.84728   8.84728      1.00  2.227104   .433749
   8.84717   8.84717      1.00  2.227614   .434959
   8.84706   8.84706      1.00  2.224944   .431619
   8.84695   8.84695      1.00  2.225814   .432829
   8.84684   8.84684      1.00  2.223654   .433899
   8.84673   8.84673      1.00  2.220724   .436049
   8.84662   8.84662      1.00  2.226724   .433069
   8.84652   8.84652      1.00  2.222244   .431489
   8.84641   8.84641      1.00  2.225394   .431689
   8.84631   8.84631      1.00  2.224474   .429829
   8.84620   8.84620      1.00  2.224374   .429489
   8.84610   8.84610      1.00  2.226414   .430679
   8.84600   8.84600      1.00  2.223494   .428859
   8.84589   8.84589      1.00  2.221754   .430589
   8.84579   8.84579      1.00  2.215534   .430099
   8.84569   8.84569      1.00  2.225654   .434049
   8.84558   8.84558      1.00  2.224364   .437649
   8.84547   8.84547      1.00  2.224014   .438839
   8.84538   8.84538      1.00  2.225634   .436749
   8.84528   8.84528      1.00  2.222894   .433239
   8.84517   8.84517      1.00  2.226514   .434809
   8.84506   8.84506      1.00  2.225354   .432709
   8.84496   8.84496      1.00  2.226594   .432249
   8.84486   8.84486      1.00  2.224304   .431659
   8.84475   8.84475      1.00  2.224734   .433659
   8.84464   8.84464      1.00  2.221654   .434259
   8.84452   8.84452      1.00  2.225174   .435539
   8.84442   8.84442      1.00  2.205124   .430899
   8.84432   8.84432      1.00  2.219154   .434399
   8.84420   8.84420      1.00  2.225474   .436349
   8.84408   8.84408      1.00  2.219834   .433689
   8.84397   8.84397      1.00  2.227054   .434949
   8.84386   8.84386      1.00  2.224414   .433709
   8.84374   8.84374      1.00  2.224224   .434849
   8.84362   8.84362      1.00  2.224874   .435769
   8.84351   8.84351      1.00  2.225984   .437129
   8.84339   8.84339      1.00  2.221534   .436289
   8.84327   8.84327      1.00  2.223854   .435999
   8.84315   8.84315      1.00  2.224184   .438209
   8.84305   8.84305      1.00  2.226014   .437849
   8.84293   8.84293      1.00  2.220864   .436419
   8.84281   8.84281      1.00  2.225064   .437169
   8.84269   8.84269      1.00  2.206454   .435929
   8.84259   8.84259      1.00  2.222544   .444019
   8.84248   8.84248      1.00  2.226164   .446119
   8.84236   8.84236      1.00  2.223674   .441859
   8.84225   8.84225      1.00  2.225314   .443959
   8.84214   8.84214      1.00  2.219714   .442339
   8.84203   8.84203      1.00  2.222464   .441599
   8.84191   8.84191      1.00  2.220054   .439769
   8.84180   8.84180      1.00  2.221194   .441879
   8.84170   8.84170      1.00  2.223694   .440799
   8.84159   8.84159      1.00  2.223594   .443589
   8.84147   8.84147      1.00  2.224874   .441129
   8.84136   8.84136      1.00  2.224314   .441399
   8.84125   8.84125      1.00  2.222584   .440139
   8.84114   8.84114      1.00  2.204784   .437569
   8.84102   8.84102      1.00  2.222464   .440229
   8.84091   8.84091      1.00  2.223954   .425729
   8.84080   8.84080      1.00  2.223054   .428369
   8.84068   8.84068      1.00  2.223854   .426859
   8.84056   8.84056      1.00  2.221064   .440809
   8.84045   8.84045      1.00  2.224694   .442919
   8.84033   8.84033      1.00  2.223754   .443099
   8.84021   8.84021      1.00  2.224664   .446799
   8.84009   8.84009      1.00  2.221784   .443679
   8.83997   8.83997      1.00  2.222754   .444459
   8.83986   8.83986      1.00  2.221004   .441589
   8.83974   8.83974      1.00  2.220524   .443119
   8.83962   8.83962      1.00  2.223144   .443149
   8.83951   8.83951      1.00  2.207664   .440569
   8.83940   8.83940      1.00  2.223024   .446059
   8.83929   8.83929      1.00  2.223014   .449119
   8.83917   8.83917      1.00  2.223214   .449579
   8.83905   8.83905      1.00  2.223504   .450259
   8.83894   8.83894      1.00  2.224334   .453499
   8.83883   8.83883      1.00  2.225534   .453449
   8.83871   8.83871      1.00  2.222604   .451509
   8.83860   8.83860      1.00  2.222794   .453439
   8.83849   8.83849      1.00  2.222334   .450319
   8.83838   8.83838      1.00  2.221314   .451419
   8.83827   8.83827      1.00  2.221604   .456489
   8.83817   8.83817      1.00  2.222704   .460539
   8.83806   8.83806      1.00  2.218854   .454339
   8.83795   8.83795      1.00  2.216074   .452549
   8.83783   8.83783      1.00  2.226914   .455589
   8.83772   8.83772      1.00  2.225114   .454569
   8.83761   8.83761      1.00  2.222574   .455609
   8.83750   8.83750      1.00  2.222154   .451599
   8.83739   8.83739      1.00  2.218714   .451629
   8.83728   8.83728      1.00  2.222954   .450499
   8.83717   8.83717      1.00  2.223094   .450189
   8.83707   8.83707      1.00  2.224634   .453729
   8.83695   8.83695      1.00  2.222914   .453299
   8.83684   8.83684      1.00  2.224454   .453169
   8.83674   8.83674      1.00  2.223324   .453209
   8.83663   8.83663      1.00  2.221894   .454709
   8.83652   8.83652      1.00  2.223734   .452929
   8.83642   8.83642      1.00  2.211564   .449539
   8.83632   8.83632      1.00  2.222664   .454749
   8.83621   8.83621      1.00  2.218874   .453879
   8.83610   8.83610      1.00  2.220844   .455209
   8.83600   8.83600      1.00  2.222764   .458009
   8.83590   8.83590      1.00  2.222874   .456029
   8.83580   8.83580      1.00  2.224154   .458629
   8.83569   8.83569      1.00  2.223934   .459399
   8.83559   8.83559      1.00  2.221894   .460169
   8.83549   8.83549      1.00  2.220384   .460029
   8.83539   8.83539      1.00  2.222714   .461539
   8.83528   8.83528      1.00  2.223054   .461119
   8.83518   8.83518      1.00  2.222544   .459699
   8.83508   8.83508      1.00  2.211704   .455629
   8.83498   8.83498      1.00  2.217244   .455169
   8.83486   8.83486      1.00  2.221634   .456439
   8.83475   8.83475      1.00  2.221514   .456619
   8.83465   8.83465      1.00  2.224074   .456829
   8.83454   8.83454      1.00  2.221784   .456819
   8.83442   8.83442      1.00  2.220144   .456189
   8.83431   8.83431      1.00  2.220164   .457159
   8.83421   8.83421      1.00  2.221364   .457449
   8.83410   8.83410      1.00  2.215944   .458239
   8.83398   8.83398      1.00  2.217944   .459519
   8.83387   8.83387      1.00  2.219014   .460149
   8.83375   8.83375      1.00  2.219294   .460799
   8.83363   8.83363      1.00  2.221914   .463779
   8.83351   8.83351      1.00  2.205614   .458519
   8.83340   8.83340      1.00  2.219994   .461379
   8.83329   8.83329      1.00  2.221214   .460909
   8.83317   8.83317      1.00  2.221404   .459419
   8.83306   8.83306      1.00  2.218934   .461059
   8.83295   8.83295      1.00  2.218584   .460989
   8.83283   8.83283      1.00  2.218784   .462289
   8.83272   8.83272      1.00  2.218644   .463099
   8.83259   8.83259      1.00  2.218614   .461699
   8.83248   8.83248      1.00  2.216174   .462679
   8.83237   8.83237      1.00  2.218334   .465569
   8.83226   8.83226      1.00  2.217784   .463439
   8.83215   8.83215      1.00  2.218284   .462979
   8.83204   8.83204      1.00  2.217814   .464529
   8.83193   8.83193      1.00  2.205544   .462069
   8.83182   8.83182      1.00  2.216194   .463139
   8.83171   8.83171      1.00  2.214164   .461699
   8.83160   8.83160      1.00  2.214404   .463369
   8.83149   8.83149      1.00  2.215924   .464619
   8.83138   8.83138      1.00  2.217504   .461929
   8.83126   8.83126      1.00  2.219274   .462569
   8.83115   8.83115      1.00  2.219314   .461019
   8.83105   8.83105      1.00  2.219754   .463349
   8.83093   8.83093      1.00  2.218464   .463859
   8.83082   8.83082      1.00  2.216344   .467729
   8.83071   8.83071      1.00  2.215594   .463339
   8.83059   8.83059      1.00  2.214194   .465329
   8.83047   8.83047      1.00  2.213884   .464999
   8.83035   8.83035      1.00  2.201884   .462559
   8.83023   8.83023      1.00  2.215884   .466209
   8.83011   8.83011      1.00  2.212924   .464349
   8.83000   8.83000      1.00  2.215334   .464619
   8.82988   8.82988      1.00  2.217554   .464559
   8.82976   8.82976      1.00  2.218444   .465969
   8.82965   8.82965      1.00  2.215284   .465359
   8.82953   8.82953      1.00  2.214834   .466419
   8.82941   8.82941      1.00  2.212704   .468219
   8.82931   8.82931      1.00  2.210934   .468979
   8.82919   8.82919      1.00  2.213054   .467039
   8.82908   8.82908      1.00  2.211774   .465609
   8.82896   8.82896      1.00  2.214444   .467219
   8.82885   8.82885      1.00  2.211294   .466849
   8.82875   8.82875      1.00  2.209784   .467039
   8.82863   8.82863      1.00  2.217484   .470459
   8.82852   8.82852      1.00  2.218494   .471109
   8.82841   8.82841      1.00  2.211944   .467949
   8.82830   8.82830      1.00  2.215274   .467599
   8.82819   8.82819      1.00  2.212014   .469529
   8.82808   8.82808      1.00  2.211024   .463659
   8.82797   8.82797      1.00  2.212534   .466449
   8.82786   8.82786      1.00  2.212334   .468859
   8.82775   8.82775      1.00  2.215224   .468009
   8.82763   8.82763      1.00  2.211904   .467649
   8.82753   8.82753      1.00  2.213264   .467979
   8.82742   8.82742      1.00  2.215944   .468849
   8.82731   8.82731      1.00  2.213114   .465649
   8.82720   8.82720      1.00  2.214824   .469469
   8.82709   8.82709      1.00  2.195824   .465149
   8.82698   8.82698      1.00  2.211644   .468759
   8.82687   8.82687      1.00  2.212384   .469989
   8.82676   8.82676      1.00  2.212724   .469419
   8.82665   8.82665      1.00  2.211944   .468159
   8.82656   8.82656      1.00  2.212424   .470589
   8.82645   8.82645      1.00  2.213314   .469639
   8.82634   8.82634      1.00  2.214454   .470599
   8.82623   8.82623      1.00  2.214294   .471119
   8.82614   8.82614      1.00  2.212634   .473159
   8.82603   8.82603      1.00  2.210234   .472529
   8.82592   8.82592      1.00  2.210934   .474469
   8.82582   8.82582      1.00  2.210584   .473749
   8.82572   8.82572      1.00  2.196204   .468359
   8.82561   8.82561      1.00  2.207544   .471779
   8.82551   8.82551      1.00  2.208244   .468619
   8.82541   8.82541      1.00  2.209854   .472069
   8.82531   8.82531      1.00  2.213964   .472889
   8.82521   8.82521      1.00  2.212334   .471899
   8.82510   8.82510      1.00  2.212274   .472039
   8.82500   8.82500      1.00  2.209394   .472179
   8.82489   8.82489      1.00  2.208794   .469119
   8.82479   8.82479      1.00  2.209214   .467569
   8.82468   8.82468      1.00  2.204814   .466289
   8.82457   8.82457      1.00  2.206074   .466119
   8.82446   8.82446      1.00  2.209544   .466039
   8.82435   8.82435      1.00  2.209104   .467799
   8.82424   8.82424      1.00  2.200834   .464849
   8.82413   8.82413      1.00  2.208654   .467589
   8.82402   8.82402      1.00  2.209764   .467589
   8.82390   8.82390      1.00  2.206944   .468069
   8.82377   8.82377      1.00  2.206544   .467219
   8.82366   8.82366      1.00  2.207064   .468619
   8.82355   8.82355      1.00  2.205584   .467919
   8.82343   8.82343      1.00  2.206484   .467299
   8.82332   8.82332      1.00  2.207524   .470089
   8.82320   8.82320      1.00  2.203544   .467029
   8.82309   8.82309      1.00  2.206704   .467849
   8.82297   8.82297      1.00  2.207454   .465779
   8.82285   8.82285      1.00  2.207304   .466659
   8.82274   8.82274      1.00  2.208634   .465319
   8.82263   8.82263      1.00  2.194834   .463709
   8.82252   8.82252      1.00  2.205594   .464549
   8.82240   8.82240      1.00  2.204234   .465409
   8.82229   8.82229      1.00  2.202774   .464479
   8.82218   8.82218      1.00  2.206014   .466229
   8.82207   8.82207      1.00  2.202184   .467289
   8.82195   8.82195      1.00  2.206094   .470609
   8.82185   8.82185      1.00  2.207654   .467299
   8.82174   8.82174      1.00  2.206784   .467089
   8.82163   8.82163      1.00  2.203934   .466509
   8.82151   8.82151      1.00  2.205064   .465449
   8.82140   8.82140      1.00  2.201574   .466709
   8.82129   8.82129      1.00  2.200314   .465479
   8.82118   8.82118      1.00  2.190634   .462799
   8.82106   8.82106      1.00  2.197464   .464059
   8.82095   8.82095      1.00  2.200614   .465499
   8.82084   8.82084      1.00  2.206364   .468889
   8.82072   8.82072      1.00  2.203684   .470929
   8.82060   8.82060      1.00  2.201894   .471439
   8.82048   8.82048      1.00  2.209844   .469709
   8.82037   8.82037      1.00  2.202324   .468479
   8.82025   8.82025      1.00  2.202224   .469799
   8.82012   8.82012      1.00  2.199814   .467739
   8.82001   8.82001      1.00  2.199804   .464689
   8.81990   8.81990      1.00  2.198194   .464589
   8.81979   8.81979      1.00  2.200154   .466969
   8.81966   8.81966      1.00  2.202264   .467899
   8.81954   8.81954      1.00  2.185344   .466589
   8.81943   8.81943      1.00  2.203504   .472249
   8.81932   8.81932      1.00  2.204874   .470109
   8.81920   8.81920      1.00  2.203064   .465089
   8.81909   8.81909      1.00  2.199424   .466809
   8.81898   8.81898      1.00  2.197694   .463069
   8.81887   8.81887      1.00  2.195474   .461129
   8.81875   8.81875      1.00  2.196134   .462119
   8.81863   8.81863      1.00  2.199724   .463809
   8.81853   8.81853      1.00  2.196424   .463939
   8.81842   8.81842      1.00  2.199804   .467209
   8.81831   8.81831      1.00  2.200404   .467069
   8.81820   8.81820      1.00  2.201304   .468979
   8.81809   8.81809      1.00  2.196634   .467699
   8.81797   8.81797      1.00  2.185144   .466219
   8.81786   8.81786      1.00  2.197744   .469339
   8.81775   8.81775      1.00  2.194174   .469389
   8.81765   8.81765      1.00  2.197564   .465799
   8.81754   8.81754      1.00  2.193364   .464799
   8.81742   8.81742      1.00  2.189144   .465399
   8.81735   8.81735      1.00  2.194544   .465849
