# Supplementary material for: Direct Observation of Palladium Leaching from Pd/C by a Simple Method: X-ray Absorption Spectroscopy of Heterogeneous Mixtures
Source: ACS Omega. 2023 Jun 7;8(24):21787–92. doi: 10.1021/acsomega.3c01343 (PMC10286095; doi:10.1021/acsomega.3c01343)
Supplement: Supplementary file 2 — ao3c01343_si_002.zip [file ao3c01343_si_002.zip › Figure 9/HCl_Intermittent01N_22.qd]

  9809     KEK-PF   NW10A
 K_AirOx_40C_01N 20.12.12 2:49: - 20.12.12 2:49: Serial#KEKPF-NW10A_047712
 15_RK_AirOx_40C_01N                                                             
 Ring :   6.5 GeV    50.0 mA -   49.9 mA
 Mono :   Si(311)       D=  1.63747 A    Initial angle=  9.00032 deg
 NW10A     Transmission( 2)   Repetition= 22     Points= 1654
 Param file : QXAFS(SYNC)     angle axis (*)     Block =    1

 Block      Init-Ang  Final-Ang     Step/deg     Time/s       Num
     1        9.00032   8.81736          ***       1.00      1654
 Ortec(-1)     NDCH = 3
  Angle(c)  Angle(o)    time/s         2         3
      Mode         0         0         1         2
    Offset         0         0    .00492    .00311
   9.00032   9.00032      1.00  2.312274  2.596109
   9.00024   9.00024      1.00  2.312334  2.596689
   9.00013   9.00013      1.00  2.308224  2.596059
   9.00002   9.00002      1.00  2.308354  2.590759
   8.99990   8.99990      1.00  2.306654  2.592229
   8.99978   8.99978      1.00  2.308864  2.595889
   8.99968   8.99968      1.00  2.294044  2.580329
   8.99957   8.99957      1.00  2.307904  2.594929
   8.99945   8.99945      1.00  2.308014  2.589319
   8.99933   8.99933      1.00  2.307774  2.596409
   8.99922   8.99922      1.00  2.309164  2.596319
   8.99911   8.99911      1.00  2.305184  2.593149
   8.99900   8.99900      1.00  2.304854  2.589939
   8.99890   8.99890      1.00  2.305244  2.593129
   8.99880   8.99880      1.00  2.301614  2.587889
   8.99868   8.99868      1.00  2.303684  2.590089
   8.99857   8.99857      1.00  2.304094  2.589769
   8.99846   8.99846      1.00  2.306324  2.595639
   8.99836   8.99836      1.00  2.309684  2.593799
   8.99825   8.99825      1.00  2.289504  2.574559
   8.99814   8.99814      1.00  2.302534  2.588549
   8.99803   8.99803      1.00  2.303164  2.590499
   8.99793   8.99793      1.00  2.305004  2.591399
   8.99782   8.99782      1.00  2.303374  2.593379
   8.99771   8.99771      1.00  2.301524  2.589399
   8.99760   8.99760      1.00  2.301324  2.591819
   8.99749   8.99749      1.00  2.296974  2.586129
   8.99738   8.99738      1.00  2.299924  2.590659
   8.99726   8.99726      1.00  2.302134  2.597589
   8.99716   8.99716      1.00  2.301554  2.595179
   8.99705   8.99705      1.00  2.305374  2.600379
   8.99694   8.99694      1.00  2.300844  2.595999
   8.99684   8.99684      1.00  2.299624  2.591719
   8.99674   8.99674      1.00  2.285704  2.578729
   8.99663   8.99663      1.00  2.297784  2.595169
   8.99653   8.99653      1.00  2.296724  2.592659
   8.99642   8.99642      1.00  2.296414  2.590089
   8.99631   8.99631      1.00  2.300354  2.596259
   8.99621   8.99621      1.00  2.298814  2.598459
   8.99611   8.99611      1.00  2.299934  2.598009
   8.99600   8.99600      1.00  2.302664  2.601889
   8.99590   8.99590      1.00  2.298424  2.595069
   8.99581   8.99581      1.00  2.296654  2.595849
   8.99570   8.99570      1.00  2.295004  2.594929
   8.99560   8.99560      1.00  2.292604  2.594179
   8.99549   8.99549      1.00  2.297594  2.595739
   8.99540   8.99540      1.00  2.294794  2.593419
   8.99529   8.99529      1.00  2.281824  2.581639
   8.99519   8.99519      1.00  2.296894  2.591899
   8.99509   8.99509      1.00  2.297264  2.594079
   8.99499   8.99499      1.00  2.294184  2.590959
   8.99488   8.99488      1.00  2.297864  2.593209
   8.99477   8.99477      1.00  2.296974  2.599399
   8.99467   8.99467      1.00  2.298174  2.601199
   8.99456   8.99456      1.00  2.296004  2.597369
   8.99445   8.99445      1.00  2.290584  2.591839
   8.99434   8.99434      1.00  2.291654  2.596509
   8.99423   8.99423      1.00  2.290954  2.597669
   8.99412   8.99412      1.00  2.294224  2.599579
   8.99401   8.99401      1.00  2.292634  2.600739
   8.99390   8.99390      1.00  2.295294  2.309429
   8.99378   8.99378      1.00  2.294984  2.620389
   8.99366   8.99366      1.00  2.274884  2.572659
   8.99356   8.99356      1.00  2.294024  2.596159
   8.99344   8.99344      1.00  2.293634  2.597459
   8.99333   8.99333      1.00  2.292134  2.593469
   8.99322   8.99322      1.00  2.289144  2.595589
   8.99310   8.99310      1.00  2.290684  2.592669
   8.99298   8.99298      1.00  2.286864  2.589119
   8.99287   8.99287      1.00  2.293994  2.597209
   8.99276   8.99276      1.00  2.295614  2.601129
   8.99265   8.99265      1.00  2.289324  2.591399
   8.99253   8.99253      1.00  2.294064  2.595359
   8.99242   8.99242      1.00  2.293474  2.596279
   8.99232   8.99232      1.00  2.292184  2.595029
   8.99221   8.99221      1.00  2.283294  2.584159
   8.99209   8.99209      1.00  2.288464  2.594069
   8.99198   8.99198      1.00  2.285194  2.585319
   8.99188   8.99188      1.00  2.285214  2.587029
   8.99177   8.99177      1.00  2.290754  2.595179
   8.99166   8.99166      1.00  2.294514  2.600509
   8.99155   8.99155      1.00  2.293654  2.599699
   8.99145   8.99145      1.00  2.291504  2.597859
   8.99133   8.99133      1.00  2.291954  2.596179
   8.99122   8.99122      1.00  2.284044  2.589309
   8.99111   8.99111      1.00  2.288414  2.593719
   8.99100   8.99100      1.00  2.287214  2.591929
   8.99088   8.99088      1.00  2.285614  2.590159
   8.99076   8.99076      1.00  2.283994  2.589319
   8.99065   8.99065      1.00  2.289064  2.599139
   8.99054   8.99054      1.00  2.275604  2.581999
   8.99043   8.99043      1.00  2.289514  2.597039
   8.99031   8.99031      1.00  2.290934  2.598699
   8.99019   8.99019      1.00  2.291104  2.603979
   8.99008   8.99008      1.00  2.288294  2.594969
   8.98995   8.98995      1.00  2.286114  2.591209
   8.98983   8.98983      1.00  2.290094  2.602659
   8.98971   8.98971      1.00  2.285594  2.595389
   8.98960   8.98960      1.00  2.287334  2.600169
   8.98949   8.98949      1.00  2.281954  2.592289
   8.98936   8.98936      1.00  2.283254  2.592939
   8.98926   8.98926      1.00  2.287174  2.595979
   8.98915   8.98915      1.00  2.290674  2.603889
   8.98904   8.98904      1.00  2.281164  2.594319
   8.98892   8.98892      1.00  2.282024  2.595069
   8.98881   8.98881      1.00  2.288504  2.602139
   8.98871   8.98871      1.00  2.282544  2.596089
   8.98859   8.98859      1.00  2.280644  2.593739
   8.98848   8.98848      1.00  2.287564  2.602899
   8.98837   8.98837      1.00  2.282624  2.594249
   8.98826   8.98826      1.00  2.286454  2.600409
   8.98815   8.98815      1.00  2.284404  2.601129
   8.98804   8.98804      1.00  2.287284  2.604759
   8.98793   8.98793      1.00  2.286814  2.601049
   8.98783   8.98783      1.00  2.287114  2.601039
   8.98772   8.98772      1.00  2.287874  2.601329
   8.98760   8.98760      1.00  2.285184  2.600809
   8.98749   8.98749      1.00  2.273824  2.588989
   8.98739   8.98739      1.00  2.280874  2.598169
   8.98728   8.98728      1.00  2.282274  2.597449
   8.98716   8.98716      1.00  2.280304  2.598739
   8.98705   8.98705      1.00  2.284494  2.602399
   8.98695   8.98695      1.00  2.283484  2.602249
   8.98685   8.98685      1.00  2.283334  2.600229
   8.98673   8.98673      1.00  2.286104  2.602299
   8.98663   8.98663      1.00  2.287354  2.605989
   8.98652   8.98652      1.00  2.281674  2.604139
   8.98641   8.98641      1.00  2.280084  2.600969
   8.98630   8.98630      1.00  2.279534  2.598719
   8.98620   8.98620      1.00  2.280784  2.601199
   8.98610   8.98610      1.00  2.279734  2.605029
   8.98600   8.98600      1.00  2.267254  2.587539
   8.98589   8.98589      1.00  2.281004  2.603069
   8.98579   8.98579      1.00  2.287054  2.610149
   8.98569   8.98569      1.00  2.285824  2.609999
   8.98559   8.98559      1.00  2.283194  2.607599
   8.98548   8.98548      1.00  2.281824  2.605669
   8.98538   8.98538      1.00  2.288184  2.615889
   8.98528   8.98528      1.00  2.280414  2.601559
   8.98517   8.98517      1.00  2.278964  2.604219
   8.98507   8.98507      1.00  2.280894  2.602989
   8.98496   8.98496      1.00  2.277174  2.604079
   8.98487   8.98487      1.00  2.283054  2.610759
   8.98476   8.98476      1.00  2.284464  2.610559
   8.98465   8.98465      1.00  2.284884  2.609669
   8.98454   8.98454      1.00  2.283224  2.609229
   8.98444   8.98444      1.00  2.269234  2.594209
   8.98433   8.98433      1.00  2.281144  2.608219
   8.98421   8.98421      1.00  2.279894  2.609199
   8.98409   8.98409      1.00  2.282154  2.611889
   8.98398   8.98398      1.00  2.280194  2.606199
   8.98387   8.98387      1.00  2.277754  2.602859
   8.98375   8.98375      1.00  2.281634  2.609849
   8.98364   8.98364      1.00  2.284954  2.614389
   8.98353   8.98353      1.00  2.284954  2.616869
   8.98341   8.98341      1.00  2.288214  2.619919
   8.98330   8.98330      1.00  2.282424  2.611789
   8.98318   8.98318      1.00  2.282504  2.613319
   8.98306   8.98306      1.00  2.278204  2.608069
   8.98295   8.98295      1.00  2.266244  2.595459
   8.98283   8.98283      1.00  2.283954  2.613699
   8.98272   8.98272      1.00  2.280014  2.615039
   8.98261   8.98261      1.00  2.281934  2.611889
   8.98250   8.98250      1.00  2.279284  2.610009
   8.98238   8.98238      1.00  2.285524  2.618109
   8.98227   8.98227      1.00  2.282304  2.613639
   8.98216   8.98216      1.00  2.287324  2.618959
   8.98205   8.98205      1.00  2.285224  2.616079
   8.98193   8.98193      1.00  2.279574  2.611129
   8.98182   8.98182      1.00  2.285624  2.620409
   8.98172   8.98172      1.00  2.277214  2.607079
   8.98161   8.98161      1.00  2.281324  2.616729
   8.98150   8.98150      1.00  2.273364  2.611129
   8.98139   8.98139      1.00  2.279874  2.613659
   8.98128   8.98128      1.00  2.283444  2.619659
   8.98116   8.98116      1.00  2.288824  2.623029
   8.98105   8.98105      1.00  2.286774  2.620199
   8.98093   8.98093      1.00  2.286524  2.625609
   8.98082   8.98082      1.00  2.284584  2.619519
   8.98071   8.98071      1.00  2.281304  2.613859
   8.98059   8.98059      1.00  2.282774  2.616669
   8.98047   8.98047      1.00  2.280384  2.610379
   8.98036   8.98036      1.00  2.282134  2.616629
   8.98024   8.98024      1.00  2.283464  2.620169
   8.98011   8.98011      1.00  2.285584  2.620719
   8.98000   8.98000      1.00  2.285924  2.624849
   8.97988   8.97988      1.00  2.270774  2.606619
   8.97977   8.97977      1.00  2.286444  2.622649
   8.97965   8.97965      1.00  2.284604  2.619369
   8.97953   8.97953      1.00  2.286904  2.621289
   8.97942   8.97942      1.00  2.283974  2.619639
   8.97930   8.97930      1.00  2.283514  2.620569
   8.97919   8.97919      1.00  2.283654  2.619649
   8.97908   8.97908      1.00  2.282594  2.618779
   8.97897   8.97897      1.00  2.285134  2.622709
   8.97886   8.97886      1.00  2.284314  2.620039
   8.97874   8.97874      1.00  2.290744  2.631599
   8.97863   8.97863      1.00  2.285114  2.624379
   8.97853   8.97853      1.00  2.286014  2.625109
   8.97842   8.97842      1.00  2.283564  2.624639
   8.97831   8.97831      1.00  2.266614  2.603169
   8.97820   8.97820      1.00  2.283374  2.621979
   8.97809   8.97809      1.00  2.286614  2.628189
   8.97798   8.97798      1.00  2.284124  2.627919
   8.97787   8.97787      1.00  2.285934  2.631139
   8.97775   8.97775      1.00  2.284964  2.626649
   8.97765   8.97765      1.00  2.285584  2.628309
   8.97753   8.97753      1.00  2.289214  2.632469
   8.97742   8.97742      1.00  2.288254  2.632159
   8.97731   8.97731      1.00  2.283434  2.630759
   8.97721   8.97721      1.00  2.285274  2.631729
   8.97710   8.97710      1.00  2.285974  2.639239
   8.97699   8.97699      1.00  2.281344  2.624809
   8.97688   8.97688      1.00  2.285854  2.632329
   8.97677   8.97677      1.00  2.264204  2.602469
   8.97666   8.97666      1.00  2.282474  2.625579
   8.97655   8.97655      1.00  2.285754  2.630579
   8.97645   8.97645      1.00  2.290234  2.637299
   8.97634   8.97634      1.00  2.286074  2.636569
   8.97624   8.97624      1.00  2.287624  2.638609
   8.97613   8.97613      1.00  2.287764  2.635249
   8.97603   8.97603      1.00  2.281004  2.629689
   8.97593   8.97593      1.00  2.280774  2.629439
   8.97583   8.97583      1.00  2.285534  2.633509
   8.97572   8.97572      1.00  2.284274  2.633189
   8.97562   8.97562      1.00  2.285564  2.637089
   8.97552   8.97552      1.00  2.285644  2.632619
   8.97542   8.97542      1.00  2.283644  2.633419
   8.97531   8.97531      1.00  2.284604  2.634239
   8.97521   8.97521      1.00  2.276974  2.625219
   8.97511   8.97511      1.00  2.289814  2.636539
   8.97500   8.97500      1.00  2.282524  2.634239
   8.97490   8.97490      1.00  2.283884  2.634339
   8.97479   8.97479      1.00  2.282004  2.631959
   8.97469   8.97469      1.00  2.280404  2.628859
   8.97458   8.97458      1.00  2.284284  2.630979
   8.97447   8.97447      1.00  2.285494  2.627539
   8.97436   8.97436      1.00  2.283834  2.632719
   8.97425   8.97425      1.00  2.281814  2.628929
   8.97413   8.97413      1.00  2.287824  2.640639
   8.97401   8.97401      1.00  2.287174  2.639209
   8.97390   8.97390      1.00  2.284714  2.636959
   8.97380   8.97380      1.00  2.273124  2.622189
   8.97368   8.97368      1.00  2.282564  2.637399
   8.97356   8.97356      1.00  2.284924  2.635389
   8.97344   8.97344      1.00  2.281484  2.635639
   8.97333   8.97333      1.00  2.285234  2.639489
   8.97322   8.97322      1.00  2.285134  2.637969
   8.97310   8.97310      1.00  2.286204  2.638589
   8.97298   8.97298      1.00  2.284084  2.636059
   8.97287   8.97287      1.00  2.282064  2.634639
   8.97276   8.97276      1.00  2.286664  2.641589
   8.97264   8.97264      1.00  2.282994  2.639879
   8.97253   8.97253      1.00  2.283944  2.636759
   8.97242   8.97242      1.00  2.280884  2.629899
   8.97231   8.97231      1.00  2.279364  2.631709
   8.97219   8.97219      1.00  2.263814  2.615519
   8.97208   8.97208      1.00  2.274584  2.624949
   8.97198   8.97198      1.00  2.281184  2.634629
   8.97186   8.97186      1.00  2.287284  2.643449
   8.97175   8.97175      1.00  2.283424  2.640419
   8.97164   8.97164      1.00  2.283134  2.641109
   8.97153   8.97153      1.00  2.281034  2.640669
   8.97142   8.97142      1.00  2.281774  2.639569
   8.97131   8.97131      1.00  2.281404  2.638599
   8.97120   8.97120      1.00  2.278584  2.634919
   8.97109   8.97109      1.00  2.276104  2.623929
   8.97097   8.97097      1.00  2.282894  2.642539
   8.97085   8.97085      1.00  2.282934  2.641149
   8.97074   8.97074      1.00  2.280674  2.640549
   8.97063   8.97063      1.00  2.282724  2.643749
   8.97051   8.97051      1.00  2.268434  2.623989
   8.97039   8.97039      1.00  2.281524  2.640799
   8.97027   8.97027      1.00  2.281334  2.642059
   8.97016   8.97016      1.00  2.279304  2.643169
   8.97004   8.97004      1.00  2.281404  2.646739
   8.96992   8.96992      1.00  2.281084  2.644329
   8.96980   8.96980      1.00  2.280004  2.639359
   8.96969   8.96969      1.00  2.279284  2.638959
   8.96957   8.96957      1.00  2.279404  2.641059
   8.96945   8.96945      1.00  2.283294  2.644749
   8.96935   8.96935      1.00  2.285774  2.648209
   8.96923   8.96923      1.00  2.280294  2.643979
   8.96911   8.96911      1.00  2.282824  2.643459
   8.96900   8.96900      1.00  2.279864  2.639359
   8.96889   8.96889      1.00  2.261974  2.625249
   8.96879   8.96879      1.00  2.279104  2.643769
   8.96867   8.96867      1.00  2.282234  2.643409
   8.96855   8.96855      1.00  2.282144  2.643239
   8.96845   8.96845      1.00  2.281184  2.638059
   8.96835   8.96835      1.00  2.281674  2.643589
   8.96824   8.96824      1.00  2.280614  2.638209
   8.96812   8.96812      1.00  2.281684  2.642209
   8.96801   8.96801      1.00  2.284914  2.645119
   8.96791   8.96791      1.00  2.279984  2.638529
   8.96780   8.96780      1.00  2.275254  2.633199
   8.96769   8.96769      1.00  2.279004  2.641419
   8.96757   8.96757      1.00  2.279874  2.639499
   8.96746   8.96746      1.00  2.277304  2.636599
   8.96735   8.96735      1.00  2.281554  2.641019
   8.96724   8.96724      1.00  2.271254  2.629589
   8.96713   8.96713      1.00  2.278354  2.639509
   8.96703   8.96703      1.00  2.287724  2.656349
   8.96692   8.96692      1.00  2.284104  2.653249
   8.96681   8.96681      1.00  2.280554  2.642579
   8.96670   8.96670      1.00  2.279284  2.647139
   8.96660   8.96660      1.00  2.279474  2.644379
   8.96649   8.96649      1.00  2.277844  2.643229
   8.96638   8.96638      1.00  2.278384  2.641389
   8.96628   8.96628      1.00  2.282304  2.650089
   8.96618   8.96618      1.00  2.279714  2.644969
   8.96608   8.96608      1.00  2.284564  2.647089
   8.96597   8.96597      1.00  2.283934  2.645739
   8.96587   8.96587      1.00  2.282454  2.646179
   8.96577   8.96577      1.00  2.265284  2.626839
   8.96567   8.96567      1.00  2.280434  2.648729
   8.96557   8.96557      1.00  2.283924  2.648969
   8.96546   8.96546      1.00  2.279234  2.645889
   8.96535   8.96535      1.00  2.282124  2.647569
   8.96525   8.96525      1.00  2.283474  2.645569
   8.96514   8.96514      1.00  2.283134  2.648149
   8.96504   8.96504      1.00  2.283164  2.647829
   8.96494   8.96494      1.00  2.287174  2.651039
   8.96484   8.96484      1.00  2.281774  2.650689
   8.96473   8.96473      1.00  2.283714  2.652289
   8.96462   8.96462      1.00  2.282794  2.651569
   8.96452   8.96452      1.00  2.282244  2.649319
   8.96441   8.96441      1.00  2.280274  2.652309
   8.96429   8.96429      1.00  2.281134  2.652479
   8.96418   8.96418      1.00  2.280064  2.645149
   8.96407   8.96407      1.00  2.264044  2.636329
   8.96396   8.96396      1.00  2.288264  2.656349
   8.96384   8.96384      1.00  2.285684  2.653739
   8.96373   8.96373      1.00  2.282824  2.652419
   8.96361   8.96361      1.00  2.286284  2.656219
   8.96350   8.96350      1.00  2.287104  2.653949
   8.96338   8.96338      1.00  2.283354  2.654989
   8.96327   8.96327      1.00  2.284534  2.653939
   8.96315   8.96315      1.00  2.284674  2.653289
   8.96303   8.96303      1.00  2.279544  2.649269
   8.96291   8.96291      1.00  2.284594  2.654129
   8.96281   8.96281      1.00  2.286834  2.660079
   8.96269   8.96269      1.00  2.285184  2.656129
   8.96258   8.96258      1.00  2.287964  2.659049
   8.96246   8.96246      1.00  2.277994  2.647789
   8.96234   8.96234      1.00  2.282704  2.652029
   8.96224   8.96224      1.00  2.284304  2.656179
   8.96213   8.96213      1.00  2.284854  2.655319
   8.96201   8.96201      1.00  2.281974  2.648049
   8.96190   8.96190      1.00  2.281334  2.651429
   8.96180   8.96180      1.00  2.282044  2.653899
   8.96169   8.96169      1.00  2.285694  2.658869
   8.96157   8.96157      1.00  2.284874  2.656639
   8.96147   8.96147      1.00  2.282994  2.652539
   8.96136   8.96136      1.00  2.288954  2.657979
   8.96125   8.96125      1.00  2.287564  2.657409
   8.96113   8.96113      1.00  2.287334  2.655269
   8.96102   8.96102      1.00  2.280304  2.648329
   8.96090   8.96090      1.00  2.278304  2.649959
   8.96078   8.96078      1.00  2.284084  2.657669
   8.96066   8.96066      1.00  2.286594  2.660969
   8.96055   8.96055      1.00  2.285234  2.654659
   8.96044   8.96044      1.00  2.286634  2.661709
   8.96032   8.96032      1.00  2.286724  2.662859
   8.96020   8.96020      1.00  2.285284  2.660199
   8.96008   8.96008      1.00  2.288164  2.667759
   8.95997   8.95997      1.00  2.286454  2.669979
   8.95985   8.95985      1.00  2.284684  2.676969
   8.95972   8.95972      1.00  2.283944  2.668159
   8.95961   8.95961      1.00  2.281694  2.656689
   8.95950   8.95950      1.00  2.284144  2.657189
   8.95939   8.95939      1.00  2.283714  2.651399
   8.95927   8.95927      1.00  2.269024  2.638289
   8.95915   8.95915      1.00  2.285984  2.659529
   8.95905   8.95905      1.00  2.286644  2.661169
   8.95894   8.95894      1.00  2.288124  2.663269
   8.95882   8.95882      1.00  2.286944  2.657859
   8.95870   8.95870      1.00  2.283774  2.655479
   8.95860   8.95860      1.00  2.285624  2.658219
   8.95849   8.95849      1.00  2.285424  2.655229
   8.95837   8.95837      1.00  2.284224  2.654039
   8.95827   8.95827      1.00  2.282104  2.653039
   8.95816   8.95816      1.00  2.284404  2.656619
   8.95805   8.95805      1.00  2.288094  2.656829
   8.95794   8.95794      1.00  2.287244  2.652439
   8.95783   8.95783      1.00  2.287074  2.649149
   8.95772   8.95772      1.00  2.269974  2.632679
   8.95761   8.95761      1.00  2.286534  2.648549
   8.95749   8.95749      1.00  2.286214  2.644099
   8.95738   8.95738      1.00  2.286674  2.650269
   8.95728   8.95728      1.00  2.285544  2.643049
   8.95717   8.95717      1.00  2.286574  2.640969
   8.95706   8.95706      1.00  2.283394  2.646919
   8.95695   8.95695      1.00  2.285174  2.649159
   8.95684   8.95684      1.00  2.285694  2.650699
   8.95674   8.95674      1.00  2.286604  2.653039
   8.95663   8.95663      1.00  2.289074  2.653079
   8.95652   8.95652      1.00  2.284354  2.651269
   8.95641   8.95641      1.00  2.284914  2.645709
   8.95631   8.95631      1.00  2.285074  2.649339
   8.95620   8.95620      1.00  2.273884  2.639849
   8.95610   8.95610      1.00  2.284054  2.460069
   8.95600   8.95600      1.00  2.284324  2.020009
   8.95589   8.95589      1.00  2.288044  2.451629
   8.95579   8.95579      1.00  2.283594  2.651589
   8.95569   8.95569      1.00  2.285314  2.647309
   8.95559   8.95559      1.00  2.285294  2.649519
   8.95548   8.95548      1.00  2.287954  2.650029
   8.95538   8.95538      1.00  2.284114  2.644889
   8.95528   8.95528      1.00  2.284324  2.649029
   8.95518   8.95518      1.00  2.282884  2.650079
   8.95507   8.95507      1.00  2.285904  2.649949
   8.95496   8.95496      1.00  2.283404  2.643779
   8.95486   8.95486      1.00  2.268854  2.626309
   8.95476   8.95476      1.00  2.287504  2.648749
   8.95465   8.95465      1.00  2.284364  2.646529
   8.95454   8.95454      1.00  2.287674  2.676779
   8.95443   8.95443      1.00  2.286074  2.650749
   8.95432   8.95432      1.00  2.287614  2.651499
   8.95420   8.95420      1.00  2.286094  2.648309
   8.95409   8.95409      1.00  2.283704  2.644229
   8.95398   8.95398      1.00  2.282544  2.638059
   8.95387   8.95387      1.00  2.282714  2.640869
   8.95375   8.95375      1.00  2.283534  2.643219
   8.95363   8.95363      1.00  2.285344  2.642889
   8.95352   8.95352      1.00  2.284004  2.640109
   8.95341   8.95341      1.00  2.269544  2.626169
   8.95329   8.95329      1.00  2.283234  2.640259
   8.95317   8.95317      1.00  2.284604  2.641759
   8.95305   8.95305      1.00  2.286424  2.642949
   8.95294   8.95294      1.00  2.286484  2.643009
   8.95283   8.95283      1.00  2.282954  2.637799
   8.95271   8.95271      1.00  2.285124  2.636439
   8.95260   8.95260      1.00  2.284534  2.637359
   8.95249   8.95249      1.00  2.286284  2.638069
   8.95238   8.95238      1.00  2.283954  2.639049
   8.95226   8.95226      1.00  2.285414  2.634429
   8.95215   8.95215      1.00  2.282844  2.630079
   8.95204   8.95204      1.00  2.285354  2.628479
   8.95193   8.95193      1.00  2.285234  2.635429
   8.95181   8.95181      1.00  2.269574  2.614639
   8.95170   8.95170      1.00  2.285034  2.631139
   8.95160   8.95160      1.00  2.282264  2.630149
   8.95149   8.95149      1.00  2.282864  2.628289
   8.95138   8.95138      1.00  2.282404  2.627709
   8.95127   8.95127      1.00  2.281794  2.623229
   8.95116   8.95116      1.00  2.284544  2.628739
   8.95104   8.95104      1.00  2.286744  2.619249
   8.95092   8.95092      1.00  2.284224  2.621159
   8.95081   8.95081      1.00  2.285864  2.628869
   8.95070   8.95070      1.00  2.284554  2.625389
   8.95058   8.95058      1.00  2.284104  2.629149
   8.95046   8.95046      1.00  2.283034  2.622519
   8.95035   8.95035      1.00  2.270434  2.608119
   8.95023   8.95023      1.00  2.283754  2.624529
   8.95011   8.95011      1.00  2.285414  2.626489
   8.94999   8.94999      1.00  2.282854  2.622059
   8.94987   8.94987      1.00  2.284204  2.621489
   8.94976   8.94976      1.00  2.286804  2.623269
   8.94964   8.94964      1.00  2.287174  2.625429
   8.94952   8.94952      1.00  2.281394  2.618349
   8.94941   8.94941      1.00  2.281934  2.616379
   8.94930   8.94930      1.00  2.280244  2.614009
   8.94919   8.94919      1.00  2.282254  2.609679
   8.94908   8.94908      1.00  2.281174  2.608069
   8.94896   8.94896      1.00  2.281104  2.612819
   8.94885   8.94885      1.00  2.267134  2.592199
   8.94873   8.94873      1.00  2.282304  2.610669
   8.94862   8.94862      1.00  2.283424  2.612049
   8.94851   8.94851      1.00  2.284964  2.602589
   8.94841   8.94841      1.00  2.287464  2.610069
   8.94830   8.94830      1.00  2.281254  2.604609
   8.94818   8.94818      1.00  2.283894  2.602659
   8.94808   8.94808      1.00  2.282204  2.599589
   8.94798   8.94798      1.00  2.282374  2.597589
   8.94786   8.94786      1.00  2.281904  2.598099
   8.94775   8.94775      1.00  2.279894  2.594369
   8.94763   8.94763      1.00  2.281364  2.596209
   8.94752   8.94752      1.00  2.281224  2.596019
   8.94741   8.94741      1.00  2.270234  2.580789
   8.94730   8.94730      1.00  2.282554  2.591739
   8.94719   8.94719      1.00  2.284174  2.593919
   8.94709   8.94709      1.00  2.282474  2.589019
   8.94698   8.94698      1.00  2.281064  2.586769
   8.94687   8.94687      1.00  2.277954  2.578459
   8.94676   8.94676      1.00  2.276684  2.574299
   8.94666   8.94666      1.00  2.282684  2.578289
   8.94655   8.94655      1.00  2.280954  2.576939
   8.94644   8.94644      1.00  2.279024  2.573339
   8.94633   8.94633      1.00  2.283994  2.582059
   8.94623   8.94623      1.00  2.280534  2.571309
   8.94613   8.94613      1.00  2.282734  2.574179
   8.94602   8.94602      1.00  2.280494  2.568789
   8.94592   8.94592      1.00  2.264534  2.552119
   8.94582   8.94582      1.00  2.281204  2.565759
   8.94572   8.94572      1.00  2.280274  2.561709
   8.94561   8.94561      1.00  2.279804  2.558439
   8.94551   8.94551      1.00  2.279454  2.558099
   8.94541   8.94541      1.00  2.278824  2.555759
   8.94531   8.94531      1.00  2.280814  2.550829
   8.94520   8.94520      1.00  2.281844  2.552239
   8.94509   8.94509      1.00  2.279124  2.548189
   8.94500   8.94500      1.00  2.276134  2.540419
   8.94489   8.94489      1.00  2.278734  2.540539
   8.94478   8.94478      1.00  2.275794  2.537289
   8.94468   8.94468      1.00  2.279934  2.537659
   8.94457   8.94457      1.00  2.269084  2.524969
   8.94446   8.94446      1.00  2.270514  2.520019
   8.94435   8.94435      1.00  2.279474  2.525869
   8.94423   8.94423      1.00  2.279144  2.521219
   8.94412   8.94412      1.00  2.280544  2.516439
   8.94401   8.94401      1.00  2.280624  2.516019
   8.94390   8.94390      1.00  2.277444  2.505629
   8.94379   8.94379      1.00  2.275264  2.502039
   8.94368   8.94368      1.00  2.278164  2.500499
   8.94356   8.94356      1.00  2.277814  2.499189
   8.94343   8.94343      1.00  2.273184  2.491949
   8.94332   8.94332      1.00  2.276964  2.488639
   8.94320   8.94320      1.00  2.276294  2.487169
   8.94308   8.94308      1.00  2.275484  2.479349
   8.94297   8.94297      1.00  2.276744  2.473729
   8.94285   8.94285      1.00  2.264404  2.450599
   8.94274   8.94274      1.00  2.279124  2.459909
   8.94263   8.94263      1.00  2.279844  2.460279
   8.94252   8.94252      1.00  2.276764  2.452839
   8.94241   8.94241      1.00  2.277364  2.438579
   8.94230   8.94230      1.00  2.273884  2.436019
   8.94218   8.94218      1.00  2.278834  2.434899
   8.94207   8.94207      1.00  2.272514  2.419009
   8.94196   8.94196      1.00  2.274704  2.408659
   8.94185   8.94185      1.00  2.274084  2.404299
   8.94174   8.94174      1.00  2.279394  2.407029
   8.94163   8.94163      1.00  2.277124  2.398739
   8.94152   8.94152      1.00  2.275154  2.382259
   8.94142   8.94142      1.00  2.276434  2.377279
   8.94130   8.94130      1.00  2.257374  2.348809
   8.94119   8.94119      1.00  2.273924  2.358779
   8.94107   8.94107      1.00  2.274384  2.344709
   8.94096   8.94096      1.00  2.274864  2.331809
   8.94085   8.94085      1.00  2.277204  2.322259
   8.94073   8.94073      1.00  2.273214  2.311659
   8.94061   8.94061      1.00  2.272704  2.293059
   8.94050   8.94050      1.00  2.278154  2.289299
   8.94038   8.94038      1.00  2.275364  2.267379
   8.94026   8.94026      1.00  2.276914  2.258909
   8.94015   8.94015      1.00  2.277024  2.240139
   8.94004   8.94004      1.00  2.276524  2.222769
   8.93992   8.93992      1.00  2.273274  2.196519
   8.93979   8.93979      1.00  2.259134  2.166139
   8.93967   8.93967      1.00  2.273144  2.162279
   8.93956   8.93956      1.00  2.275884  2.141969
   8.93944   8.93944      1.00  2.277024  2.122539
   8.93933   8.93933      1.00  2.274784  2.095559
   8.93922   8.93922      1.00  2.280174  2.075999
   8.93911   8.93911      1.00  2.276104  2.049959
   8.93900   8.93900      1.00  2.275154  2.022189
   8.93888   8.93888      1.00  2.274214  1.990499
   8.93877   8.93877      1.00  2.271674  1.959269
   8.93866   8.93866      1.00  2.274864  1.648989
   8.93855   8.93855      1.00  2.277064  1.732949
   8.93843   8.93843      1.00  2.273924  1.880859
   8.93833   8.93833      1.00  2.278394  1.839499
   8.93823   8.93823      1.00  2.263024  1.795719
   8.93811   8.93811      1.00  2.275784  1.768719
   8.93800   8.93800      1.00  2.276124  1.729809
   8.93789   8.93789      1.00  2.277484  1.695019
   8.93778   8.93778      1.00  2.278084  1.658009
   8.93767   8.93767      1.00  2.274274  1.619039
   8.93755   8.93755      1.00  2.277634  1.579209
   8.93745   8.93745      1.00  2.271704  1.532129
   8.93734   8.93734      1.00  2.277254  1.497559
   8.93723   8.93723      1.00  2.274114  1.455289
   8.93712   8.93712      1.00  2.277024  1.411209
   8.93701   8.93701      1.00  2.276854  1.372749
   8.93691   8.93691      1.00  2.277904  1.331879
   8.93680   8.93680      1.00  2.274614  1.291689
   8.93668   8.93668      1.00  2.259524  1.243949
   8.93658   8.93658      1.00  2.276904  1.210909
   8.93648   8.93648      1.00  2.274194  1.169369
   8.93637   8.93637      1.00  2.275344  1.137979
   8.93626   8.93626      1.00  2.277494  1.095079
   8.93616   8.93616      1.00  2.278824  1.057569
   8.93606   8.93606      1.00  2.278294  1.021549
   8.93595   8.93595      1.00  2.275634   .990219
   8.93585   8.93585      1.00  2.278814   .955269
   8.93574   8.93574      1.00  2.275734   .921549
   8.93564   8.93564      1.00  2.278304   .889969
   8.93554   8.93554      1.00  2.277384   .858579
   8.93543   8.93543      1.00  2.275774   .828449
   8.93533   8.93533      1.00  2.265464   .795039
   8.93523   8.93523      1.00  2.271704   .772969
   8.93513   8.93513      1.00  2.274134   .750609
   8.93502   8.93502      1.00  2.275514   .722399
   8.93492   8.93492      1.00  2.274934   .693519
   8.93482   8.93482      1.00  2.275624   .673019
   8.93472   8.93472      1.00  2.276544   .652269
   8.93460   8.93460      1.00  2.277144   .635289
   8.93448   8.93448      1.00  2.276594   .611239
   8.93438   8.93438      1.00  2.275184   .594339
   8.93427   8.93427      1.00  2.271204   .576109
   8.93416   8.93416      1.00  2.275234   .559609
   8.93404   8.93404      1.00  2.276224   .543469
   8.93394   8.93394      1.00  2.275844   .526249
   8.93382   8.93382      1.00  2.261714   .509859
   8.93370   8.93370      1.00  2.273914   .497339
   8.93359   8.93359      1.00  2.275404   .487119
   8.93348   8.93348      1.00  2.277764   .475019
   8.93335   8.93335      1.00  2.277014   .462699
   8.93323   8.93323      1.00  2.274824   .453559
   8.93312   8.93312      1.00  2.275744   .441289
   8.93301   8.93301      1.00  2.273904   .432959
   8.93289   8.93289      1.00  2.273704   .424359
   8.93277   8.93277      1.00  2.272704   .415869
   8.93266   8.93266      1.00  2.272694   .408989
   8.93255   8.93255      1.00  2.274774   .401919
   8.93244   8.93244      1.00  2.275234   .398829
   8.93232   8.93232      1.00  2.273174   .393899
   8.93220   8.93220      1.00  2.258024   .386399
   8.93210   8.93210      1.00  2.271714   .384549
   8.93199   8.93199      1.00  2.273094   .379479
   8.93187   8.93187      1.00  2.273254   .377679
   8.93177   8.93177      1.00  2.274974   .377239
   8.93166   8.93166      1.00  2.271944   .373439
   8.93155   8.93155      1.00  2.272414   .371659
   8.93144   8.93144      1.00  2.273364   .369089
   8.93132   8.93132      1.00  2.272914   .366929
   8.93121   8.93121      1.00  2.273934   .365499
   8.93110   8.93110      1.00  2.270584   .366359
   8.93098   8.93098      1.00  2.270694   .364929
   8.93086   8.93086      1.00  2.273094   .366089
   8.93076   8.93076      1.00  2.268034   .363299
   8.93064   8.93064      1.00  2.272154   .364319
   8.93052   8.93052      1.00  2.256734   .363059
   8.93040   8.93040      1.00  2.268244   .365819
   8.93029   8.93029      1.00  2.273764   .364179
   8.93017   8.93017      1.00  2.270794   .364199
   8.93005   8.93005      1.00  2.272254   .364239
   8.92993   8.92993      1.00  2.274254   .363339
   8.92981   8.92981      1.00  2.271634   .365079
   8.92970   8.92970      1.00  2.271704   .365979
   8.92958   8.92958      1.00  2.271764   .363899
   8.92946   8.92946      1.00  2.269644   .366109
   8.92935   8.92935      1.00  2.271834   .365469
   8.92923   8.92923      1.00  2.272664   .365119
   8.92911   8.92911      1.00  2.268984   .363819
   8.92901   8.92901      1.00  2.263544   .363369
   8.92891   8.92891      1.00  2.267944   .364799
   8.92879   8.92879      1.00  2.273104   .365139
   8.92867   8.92867      1.00  2.273094   .365619
   8.92856   8.92856      1.00  2.270484   .365319
   8.92845   8.92845      1.00  2.272984   .363999
   8.92834   8.92834      1.00  2.272174   .365049
   8.92823   8.92823      1.00  2.271534   .364799
   8.92812   8.92812      1.00  2.271944   .364609
   8.92801   8.92801      1.00  2.271114   .363859
   8.92791   8.92791      1.00  2.272084   .363399
   8.92779   8.92779      1.00  2.272724   .363509
   8.92768   8.92768      1.00  2.273674   .361869
   8.92757   8.92757      1.00  2.272014   .362019
   8.92745   8.92745      1.00  2.264854   .361279
   8.92734   8.92734      1.00  2.273044   .364669
   8.92724   8.92724      1.00  2.272014   .358339
   8.92713   8.92713      1.00  2.271564   .358719
   8.92702   8.92702      1.00  2.273024   .361849
   8.92691   8.92691      1.00  2.272584   .359009
   8.92680   8.92680      1.00  2.273114   .359409
   8.92670   8.92670      1.00  2.271844   .361899
   8.92659   8.92659      1.00  2.271564   .363569
   8.92648   8.92648      1.00  2.270184   .362309
   8.92637   8.92637      1.00  2.270334   .363799
   8.92627   8.92627      1.00  2.269994   .362619
   8.92617   8.92617      1.00  2.272754   .363039
   8.92606   8.92606      1.00  2.269854   .362519
   8.92596   8.92596      1.00  2.266934   .362279
   8.92586   8.92586      1.00  2.263354   .360809
   8.92575   8.92575      1.00  2.272524   .363659
   8.92564   8.92564      1.00  2.274164   .360989
   8.92554   8.92554      1.00  2.273174   .360509
   8.92545   8.92545      1.00  2.271034   .362039
   8.92534   8.92534      1.00  2.273544   .361889
   8.92524   8.92524      1.00  2.270454   .360599
   8.92513   8.92513      1.00  2.268814   .362169
   8.92504   8.92504      1.00  2.271924   .364729
   8.92493   8.92493      1.00  2.270664   .362019
   8.92481   8.92481      1.00  2.268404   .362729
   8.92471   8.92471      1.00  2.270434   .364179
   8.92461   8.92461      1.00  2.270744   .365439
   8.92450   8.92450      1.00  2.254434   .362609
   8.92439   8.92439      1.00  2.271134   .367419
   8.92427   8.92427      1.00  2.268164   .366949
   8.92417   8.92417      1.00  2.265564   .365419
   8.92405   8.92405      1.00  2.271274   .368689
   8.92393   8.92393      1.00  2.268774   .370269
   8.92382   8.92382      1.00  2.269974   .370819
   8.92371   8.92371      1.00  2.272064   .374429
   8.92359   8.92359      1.00  2.266784   .373879
   8.92348   8.92348      1.00  2.268624   .375419
   8.92336   8.92336      1.00  2.269514   .376469
   8.92325   8.92325      1.00  2.271164   .377489
   8.92313   8.92313      1.00  2.270844   .380009
   8.92301   8.92301      1.00  2.266494   .379979
   8.92290   8.92290      1.00  2.259344   .379359
   8.92279   8.92279      1.00  2.268134   .383959
   8.92267   8.92267      1.00  2.267454   .385909
   8.92255   8.92255      1.00  2.269314   .386179
   8.92244   8.92244      1.00  2.269994   .389199
   8.92233   8.92233      1.00  2.268814   .390119
   8.92222   8.92222      1.00  2.264674   .391769
   8.92210   8.92210      1.00  2.264784   .393189
   8.92199   8.92199      1.00  2.265584   .397929
   8.92189   8.92189      1.00  2.266674   .398209
   8.92178   8.92178      1.00  2.268174   .401949
   8.92166   8.92166      1.00  2.266954   .401519
   8.92156   8.92156      1.00  2.266744   .404779
   8.92145   8.92145      1.00  2.253654   .403379
   8.92134   8.92134      1.00  2.265524   .409459
   8.92122   8.92122      1.00  2.267944   .411369
   8.92111   8.92111      1.00  2.268984   .413089
   8.92100   8.92100      1.00  2.266984   .413659
   8.92088   8.92088      1.00  2.265824   .415919
   8.92076   8.92076      1.00  2.264604   .418179
   8.92065   8.92065      1.00  2.265354   .420909
   8.92053   8.92053      1.00  2.269764   .423439
   8.92042   8.92042      1.00  2.266064   .421249
   8.92030   8.92030      1.00  2.262974   .422739
   8.92018   8.92018      1.00  2.261824   .423459
   8.92007   8.92007      1.00  2.260694   .426619
   8.91995   8.91995      1.00  2.266794   .428289
   8.91982   8.91982      1.00  2.256454   .424769
   8.91971   8.91971      1.00  2.258954   .428909
   8.91959   8.91959      1.00  2.265264   .429439
   8.91948   8.91948      1.00  2.263964   .430669
   8.91937   8.91937      1.00  2.265704   .431529
   8.91925   8.91925      1.00  2.266994   .430719
   8.91914   8.91914      1.00  2.264244   .429869
   8.91903   8.91903      1.00  2.265774   .431909
   8.91892   8.91892      1.00  2.264164   .432749
   8.91880   8.91880      1.00  2.263264   .432949
   8.91869   8.91869      1.00  2.263904   .432429
   8.91858   8.91858      1.00  2.264824   .436069
   8.91847   8.91847      1.00  2.266334   .433129
   8.91837   8.91837      1.00  2.262634   .431249
   8.91826   8.91826      1.00  2.249664   .429309
   8.91814   8.91814      1.00  2.260364   .429829
   8.91803   8.91803      1.00  2.263334   .431159
   8.91792   8.91792      1.00  2.263754   .430249
   8.91781   8.91781      1.00  2.264254   .432989
   8.91770   8.91770      1.00  2.263004   .432949
   8.91759   8.91759      1.00  2.262804   .429879
   8.91748   8.91748      1.00  2.262394   .428989
   8.91737   8.91737      1.00  2.263494   .428859
   8.91726   8.91726      1.00  2.266244   .430369
   8.91714   8.91714      1.00  2.263004   .428409
   8.91704   8.91704      1.00  2.264284   .427629
   8.91694   8.91694      1.00  2.264774   .426489
   8.91683   8.91683      1.00  2.264534   .425409
   8.91671   8.91671      1.00  2.247554   .423309
   8.91661   8.91661      1.00  2.262674   .424899
   8.91650   8.91650      1.00  2.263474   .421189
   8.91640   8.91640      1.00  2.263924   .419849
   8.91629   8.91629      1.00  2.262534   .419769
   8.91619   8.91619      1.00  2.262834   .419339
   8.91609   8.91609      1.00  2.262744   .419199
   8.91598   8.91598      1.00  2.263354   .416209
   8.91588   8.91588      1.00  2.264094   .415579
   8.91577   8.91577      1.00  2.259704   .414919
   8.91568   8.91568      1.00  2.264134   .414399
   8.91557   8.91557      1.00  2.263244   .413379
   8.91546   8.91546      1.00  2.262214   .411479
   8.91536   8.91536      1.00  2.250054   .408839
   8.91527   8.91527      1.00  2.258404   .408039
   8.91516   8.91516      1.00  2.265334   .410329
   8.91505   8.91505      1.00  2.263534   .410889
   8.91495   8.91495      1.00  2.265524   .407589
   8.91485   8.91485      1.00  2.261204   .405329
   8.91474   8.91474      1.00  2.261524   .403599
   8.91463   8.91463      1.00  2.261654   .402779
   8.91452   8.91452      1.00  2.264594   .402659
   8.91442   8.91442      1.00  2.261434   .400309
   8.91430   8.91430      1.00  2.260734   .398919
   8.91418   8.91418      1.00  2.262944   .398889
   8.91407   8.91407      1.00  2.260834   .396909
   8.91397   8.91397      1.00  2.260184   .395879
   8.91385   8.91385      1.00  2.246794   .391209
   8.91373   8.91373      1.00  2.260614   .393969
   8.91361   8.91361      1.00  2.258114   .393319
   8.91350   8.91350      1.00  2.261624   .395509
   8.91339   8.91339      1.00  2.263044   .395829
   8.91327   8.91327      1.00  2.261914   .394659
   8.91316   8.91316      1.00  2.262574   .392319
   8.91305   8.91305      1.00  2.261894   .390629
   8.91293   8.91293      1.00  2.262914   .389679
   8.91281   8.91281      1.00  2.262084   .384419
   8.91270   8.91270      1.00  2.261724   .383409
   8.91259   8.91259      1.00  2.260184   .381729
   8.91248   8.91248      1.00  2.262364   .380649
   8.91236   8.91236      1.00  2.254534   .378309
   8.91225   8.91225      1.00  2.255204   .378979
   8.91214   8.91214      1.00  2.260744   .376839
   8.91203   8.91203      1.00  2.260004   .378149
   8.91191   8.91191      1.00  2.263434   .373849
   8.91181   8.91181      1.00  2.259324   .373539
   8.91170   8.91170      1.00  2.259814   .373179
   8.91159   8.91159      1.00  2.260564   .371219
   8.91148   8.91148      1.00  2.259924   .367519
   8.91137   8.91137      1.00  2.260194   .367569
   8.91126   8.91126      1.00  2.259554   .366259
   8.91115   8.91115      1.00  2.261594   .361819
   8.91103   8.91103      1.00  2.264954   .359039
   8.91092   8.91092      1.00  2.262694   .360759
   8.91081   8.91081      1.00  2.245404   .357369
   8.91069   8.91069      1.00  2.259674   .357969
   8.91057   8.91057      1.00  2.260324   .354849
   8.91045   8.91045      1.00  2.262694   .355679
   8.91034   8.91034      1.00  2.261624   .354299
   8.91022   8.91022      1.00  2.261494   .353419
   8.91011   8.91011      1.00  2.260244   .351159
   8.90999   8.90999      1.00  2.259334   .349979
   8.90987   8.90987      1.00  2.261644   .351309
   8.90975   8.90975      1.00  2.257574   .347889
   8.90963   8.90963      1.00  2.261374   .349229
   8.90952   8.90952      1.00  2.259934   .346069
   8.90941   8.90941      1.00  2.259854   .343859
   8.90929   8.90929      1.00  2.260644   .343979
   8.90918   8.90918      1.00  2.244214   .342939
   8.90907   8.90907      1.00  2.261324   .344479
   8.90896   8.90896      1.00  2.260964   .343889
   8.90885   8.90885      1.00  2.264034   .343019
   8.90874   8.90874      1.00  2.261874   .343119
   8.90863   8.90863      1.00  2.261654   .340929
   8.90852   8.90852      1.00  2.262484   .342799
   8.90841   8.90841      1.00  2.262214   .343049
   8.90830   8.90830      1.00  2.262864   .343319
   8.90818   8.90818      1.00  2.259284   .340999
   8.90809   8.90809      1.00  2.263944   .342379
   8.90797   8.90797      1.00  2.260734   .340199
   8.90786   8.90786      1.00  2.260604   .341849
   8.90774   8.90774      1.00  2.261284   .341079
   8.90764   8.90764      1.00  2.261154   .341499
   8.90752   8.90752      1.00  2.262174   .340819
   8.90741   8.90741      1.00  2.246094   .339229
   8.90730   8.90730      1.00  2.258804   .343889
   8.90720   8.90720      1.00  2.261904   .346049
   8.90709   8.90709      1.00  2.259524   .346619
   8.90698   8.90698      1.00  2.262844   .347409
   8.90687   8.90687      1.00  2.262264   .347389
   8.90676   8.90676      1.00  2.263324   .349739
   8.90666   8.90666      1.00  2.264314   .349059
   8.90655   8.90655      1.00  2.261024   .348259
   8.90644   8.90644      1.00  2.262374   .348989
   8.90634   8.90634      1.00  2.260074   .349759
   8.90624   8.90624      1.00  2.264014   .352149
   8.90613   8.90613      1.00  2.261584   .350579
   8.90603   8.90603      1.00  2.247924   .351209
   8.90593   8.90593      1.00  2.262204   .352689
   8.90583   8.90583      1.00  2.261414   .354119
   8.90572   8.90572      1.00  2.263584   .354949
   8.90561   8.90561      1.00  2.263064   .355799
   8.90551   8.90551      1.00  2.262124   .355749
   8.90541   8.90541      1.00  2.262934   .358999
   8.90530   8.90530      1.00  2.263314   .359359
   8.90520   8.90520      1.00  2.261014   .362049
   8.90510   8.90510      1.00  2.263634   .361719
   8.90499   8.90499      1.00  2.262604   .362959
   8.90489   8.90489      1.00  2.265014   .364509
   8.90478   8.90478      1.00  2.262914   .365159
   8.90468   8.90468      1.00  2.251194   .365449
   8.90458   8.90458      1.00  2.261614   .366639
   8.90446   8.90446      1.00  2.263154   .367269
   8.90434   8.90434      1.00  2.264014   .369679
   8.90424   8.90424      1.00  2.263154   .368179
   8.90413   8.90413      1.00  2.262514   .371909
   8.90401   8.90401      1.00  2.263714   .373419
   8.90390   8.90390      1.00  2.264624   .374429
   8.90379   8.90379      1.00  2.260634   .374859
   8.90368   8.90368      1.00  2.263684   .377679
   8.90355   8.90355      1.00  2.262054   .376569
   8.90344   8.90344      1.00  2.263724   .375729
   8.90332   8.90332      1.00  2.261834   .378749
   8.90321   8.90321      1.00  2.260404   .376319
   8.90309   8.90309      1.00  2.249134   .375679
   8.90297   8.90297      1.00  2.262914   .380069
   8.90286   8.90286      1.00  2.263584   .382309
   8.90275   8.90275      1.00  2.263294   .381089
   8.90263   8.90263      1.00  2.260304   .382099
   8.90252   8.90252      1.00  2.265024   .385159
   8.90241   8.90241      1.00  2.262684   .383589
   8.90230   8.90230      1.00  2.263074   .382699
   8.90218   8.90218      1.00  2.264314   .386809
   8.90207   8.90207      1.00  2.260784   .385609
   8.90196   8.90196      1.00  2.260344   .386419
   8.90185   8.90185      1.00  2.258584   .386139
   8.90174   8.90174      1.00  2.259384   .387949
   8.90163   8.90163      1.00  2.261914   .389579
   8.90153   8.90153      1.00  2.248674   .387469
   8.90142   8.90142      1.00  2.263384   .390789
   8.90130   8.90130      1.00  2.260424   .389389
   8.90118   8.90118      1.00  2.262204   .391089
   8.90107   8.90107      1.00  2.258474   .390479
   8.90096   8.90096      1.00  2.261824   .390489
   8.90084   8.90084      1.00  2.261644   .392969
   8.90073   8.90073      1.00  2.262174   .395809
   8.90061   8.90061      1.00  2.260944   .394739
   8.90050   8.90050      1.00  2.258764   .393829
   8.90038   8.90038      1.00  2.263424   .393909
   8.90026   8.90026      1.00  2.259924   .394789
   8.90014   8.90014      1.00  2.261784   .395809
   8.90003   8.90003      1.00  2.247434   .394599
   8.89991   8.89991      1.00  2.258254   .395189
   8.89978   8.89978      1.00  2.262794   .394859
   8.89968   8.89968      1.00  2.261534   .396889
   8.89956   8.89956      1.00  2.259604   .399939
   8.89944   8.89944      1.00  2.260254   .398929
   8.89933   8.89933      1.00  2.260584   .398549
   8.89922   8.89922      1.00  2.260094   .400269
   8.89911   8.89911      1.00  2.259354   .400229
   8.89900   8.89900      1.00  2.261524   .398769
   8.89888   8.89888      1.00  2.258684   .398879
   8.89876   8.89876      1.00  2.261654   .399599
   8.89865   8.89865      1.00  2.259904   .402159
   8.89854   8.89854      1.00  2.262294   .400989
   8.89844   8.89844      1.00  2.262724   .400489
   8.89833   8.89833      1.00  2.244004   .397899
   8.89822   8.89822      1.00  2.258654   .401079
   8.89811   8.89811      1.00  2.261374   .401569
   8.89800   8.89800      1.00  2.260264   .400909
   8.89789   8.89789      1.00  2.259044   .401709
   8.89778   8.89778      1.00  2.261154   .400779
   8.89766   8.89766      1.00  2.262004   .400229
   8.89755   8.89755      1.00  2.260244   .402249
   8.89745   8.89745      1.00  2.261234   .400709
   8.89734   8.89734      1.00  2.256414   .400829
   8.89723   8.89723      1.00  2.260934   .402469
   8.89711   8.89711      1.00  2.258594   .402349
   8.89701   8.89701      1.00  2.256904   .399159
   8.89690   8.89690      1.00  2.243404   .400809
   8.89679   8.89679      1.00  2.255854   .403429
   8.89669   8.89669      1.00  2.260114   .403949
   8.89658   8.89658      1.00  2.259174   .401829
   8.89647   8.89647      1.00  2.258804   .400109
   8.89636   8.89636      1.00  2.262584   .403789
   8.89626   8.89626      1.00  2.258184   .402659
   8.89616   8.89616      1.00  2.259844   .402619
   8.89606   8.89606      1.00  2.260774   .403339
   8.89595   8.89595      1.00  2.257994   .404449
   8.89585   8.89585      1.00  2.257774   .403549
   8.89575   8.89575      1.00  2.259354   .403869
   8.89565   8.89565      1.00  2.258614   .403919
   8.89554   8.89554      1.00  2.258334   .403289
   8.89544   8.89544      1.00  2.257744   .405429
   8.89534   8.89534      1.00  2.246294   .402249
   8.89523   8.89523      1.00  2.259644   .404949
   8.89513   8.89513      1.00  2.258834   .403699
   8.89503   8.89503      1.00  2.256814   .403469
   8.89493   8.89493      1.00  2.257314   .401759
   8.89482   8.89482      1.00  2.256354   .403939
   8.89471   8.89471      1.00  2.256594   .404299
   8.89459   8.89459      1.00  2.259724   .403579
   8.89449   8.89449      1.00  2.256364   .402619
   8.89438   8.89438      1.00  2.257404   .402019
   8.89427   8.89427      1.00  2.255744   .404729
   8.89416   8.89416      1.00  2.258144   .407849
   8.89405   8.89405      1.00  2.255354   .405819
   8.89394   8.89394      1.00  2.248074   .402109
   8.89382   8.89382      1.00  2.258094   .403119
   8.89371   8.89371      1.00  2.258494   .403169
   8.89360   8.89360      1.00  2.255554   .404179
   8.89348   8.89348      1.00  2.257114   .404739
   8.89335   8.89335      1.00  2.256924   .404419
   8.89324   8.89324      1.00  2.255084   .404569
   8.89313   8.89313      1.00  2.256234   .404539
   8.89301   8.89301      1.00  2.255044   .405989
   8.89289   8.89289      1.00  2.253864   .406359
   8.89278   8.89278      1.00  2.256364   .405209
   8.89267   8.89267      1.00  2.256024   .404679
   8.89255   8.89255      1.00  2.252134   .403559
   8.89244   8.89244      1.00  2.241244   .400029
   8.89233   8.89233      1.00  2.254484   .400689
   8.89222   8.89222      1.00  2.257334   .402469
   8.89210   8.89210      1.00  2.256534   .402739
   8.89199   8.89199      1.00  2.255314   .402379
   8.89188   8.89188      1.00  2.257234   .400799
   8.89178   8.89178      1.00  2.253594   .400949
   8.89167   8.89167      1.00  2.254894   .401439
   8.89156   8.89156      1.00  2.253994   .405249
   8.89145   8.89145      1.00  2.255414   .402359
   8.89134   8.89134      1.00  2.256444   .403669
   8.89122   8.89122      1.00  2.255054   .404089
   8.89111   8.89111      1.00  2.253014   .404319
   8.89099   8.89099      1.00  2.255584   .403029
   8.89089   8.89089      1.00  2.238654   .400199
   8.89077   8.89077      1.00  2.253144   .400349
   8.89065   8.89065      1.00  2.251574   .400979
   8.89053   8.89053      1.00  2.256754   .401219
   8.89043   8.89043      1.00  2.253304   .402579
   8.89031   8.89031      1.00  2.257814   .402639
   8.89018   8.89018      1.00  2.254554   .400619
   8.89007   8.89007      1.00  2.253104   .399099
   8.88995   8.88995      1.00  2.255194   .401019
   8.88983   8.88983      1.00  2.250414   .398429
   8.88971   8.88971      1.00  2.254784   .398829
   8.88960   8.88960      1.00  2.252594   .400139
   8.88949   8.88949      1.00  2.254664   .402679
   8.88937   8.88937      1.00  2.251864   .401619
   8.88926   8.88926      1.00  2.238364   .399889
   8.88914   8.88914      1.00  2.253464   .400769
   8.88903   8.88903      1.00  2.253894   .400079
   8.88892   8.88892      1.00  2.255294   .399099
   8.88880   8.88880      1.00  2.251424   .400559
   8.88869   8.88869      1.00  2.254134   .401999
   8.88859   8.88859      1.00  2.254724   .399859
   8.88848   8.88848      1.00  2.252484   .400579
   8.88837   8.88837      1.00  2.255664   .402249
   8.88825   8.88825      1.00  2.250974   .404159
   8.88815   8.88815      1.00  2.254864   .402959
   8.88804   8.88804      1.00  2.253404   .400889
   8.88793   8.88793      1.00  2.254514   .399799
   8.88781   8.88781      1.00  2.252664   .400119
   8.88770   8.88770      1.00  2.239894   .400489
   8.88759   8.88759      1.00  2.251934   .403389
   8.88748   8.88748      1.00  2.254474   .402809
   8.88737   8.88737      1.00  2.255174   .402869
   8.88727   8.88727      1.00  2.253854   .402849
   8.88716   8.88716      1.00  2.255204   .400999
   8.88704   8.88704      1.00  2.252544   .403209
   8.88694   8.88694      1.00  2.254684   .401769
   8.88683   8.88683      1.00  2.253184   .397369
   8.88672   8.88672      1.00  2.253014   .397349
   8.88661   8.88661      1.00  2.252024   .399079
   8.88650   8.88650      1.00  2.252134   .398509
   8.88640   8.88640      1.00  2.253284   .397349
   8.88630   8.88630      1.00  2.253604   .396239
   8.88619   8.88619      1.00  2.250034   .393149
   8.88609   8.88609      1.00  2.239394   .392469
   8.88599   8.88599      1.00  2.253144   .394769
   8.88589   8.88589      1.00  2.253944   .396759
   8.88578   8.88578      1.00  2.253474   .394419
   8.88567   8.88567      1.00  2.254544   .393469
   8.88558   8.88558      1.00  2.252814   .394539
   8.88548   8.88548      1.00  2.254134   .396609
   8.88537   8.88537      1.00  2.252374   .396209
   8.88527   8.88527      1.00  2.250404   .395989
   8.88516   8.88516      1.00  2.251664   .393419
   8.88506   8.88506      1.00  2.251064   .394769
   8.88495   8.88495      1.00  2.252694   .393519
   8.88485   8.88485      1.00  2.251574   .394279
   8.88475   8.88475      1.00  2.236104   .390129
   8.88463   8.88463      1.00  2.251164   .389799
   8.88452   8.88452      1.00  2.248924   .388599
   8.88442   8.88442      1.00  2.252744   .390979
   8.88431   8.88431      1.00  2.250214   .388599
   8.88420   8.88420      1.00  2.250864   .386959
   8.88409   8.88409      1.00  2.252954   .388449
   8.88398   8.88398      1.00  2.249274   .388049
   8.88387   8.88387      1.00  2.252624   .388069
   8.88375   8.88375      1.00  2.249064   .385549
   8.88363   8.88363      1.00  2.251404   .386419
   8.88352   8.88352      1.00  2.251884   .387629
   8.88340   8.88340      1.00  2.253534   .390249
   8.88329   8.88329      1.00  2.251044   .387759
   8.88317   8.88317      1.00  2.239704   .385329
   8.88305   8.88305      1.00  2.252044   .386459
   8.88295   8.88295      1.00  2.249844   .385999
   8.88283   8.88283      1.00  2.248184   .386049
   8.88271   8.88271      1.00  2.250444   .385709
   8.88261   8.88261      1.00  2.249804   .388359
   8.88250   8.88250      1.00  2.249474   .385709
   8.88238   8.88238      1.00  2.250684   .384789
   8.88227   8.88227      1.00  2.248534   .383809
   8.88216   8.88216      1.00  2.249584   .384569
   8.88205   8.88205      1.00  2.250994   .387709
   8.88195   8.88195      1.00  2.251574   .387729
   8.88184   8.88184      1.00  2.250874   .384619
   8.88173   8.88173      1.00  2.234814   .381019
   8.88162   8.88162      1.00  2.250374   .381829
   8.88151   8.88151      1.00  2.253344   .385969
   8.88139   8.88139      1.00  2.248694   .383629
   8.88128   8.88128      1.00  2.250594   .385469
   8.88118   8.88118      1.00  2.250354   .382919
   8.88107   8.88107      1.00  2.249464   .382959
   8.88095   8.88095      1.00  2.251424   .382469
   8.88083   8.88083      1.00  2.251694   .383089
   8.88072   8.88072      1.00  2.249274   .382929
   8.88061   8.88061      1.00  2.249954   .383609
   8.88049   8.88049      1.00  2.247874   .383949
   8.88037   8.88037      1.00  2.248654   .385629
   8.88025   8.88025      1.00  2.249354   .385609
   8.88014   8.88014      1.00  2.236674   .383509
   8.88002   8.88002      1.00  2.250704   .385609
   8.87990   8.87990      1.00  2.248134   .385939
   8.87979   8.87979      1.00  2.250504   .384409
   8.87967   8.87967      1.00  2.249984   .382769
   8.87955   8.87955      1.00  2.250694   .384669
   8.87944   8.87944      1.00  2.250294   .384879
   8.87933   8.87933      1.00  2.248944   .385989
   8.87922   8.87922      1.00  2.250284   .387429
   8.87910   8.87910      1.00  2.249154   .386249
   8.87899   8.87899      1.00  2.248984   .387429
   8.87888   8.87888      1.00  2.248814   .385939
   8.87877   8.87877      1.00  2.249484   .386559
   8.87866   8.87866      1.00  2.244094   .383349
   8.87854   8.87854      1.00  2.244224   .384529
   8.87844   8.87844      1.00  2.247804   .385989
   8.87833   8.87833      1.00  2.248224   .386339
   8.87821   8.87821      1.00  2.249864   .384929
   8.87810   8.87810      1.00  2.248004   .386699
   8.87800   8.87800      1.00  2.248604   .386299
   8.87789   8.87789      1.00  2.250094   .386029
   8.87777   8.87777      1.00  2.248634   .386219
   8.87765   8.87765      1.00  2.249194   .387729
   8.87755   8.87755      1.00  2.249234   .386589
   8.87744   8.87744      1.00  2.246374   .387019
   8.87733   8.87733      1.00  2.248144   .388329
   8.87722   8.87722      1.00  2.249284   .387999
   8.87712   8.87712      1.00  2.248364   .389479
   8.87701   8.87701      1.00  2.248044   .391359
   8.87689   8.87689      1.00  2.230954   .388339
   8.87678   8.87678      1.00  2.246924   .387709
   8.87668   8.87668      1.00  2.247504   .386089
   8.87657   8.87657      1.00  2.248134   .388529
   8.87646   8.87646      1.00  2.249474   .389499
   8.87636   8.87636      1.00  2.248034   .391219
   8.87626   8.87626      1.00  2.250754   .391179
   8.87615   8.87615      1.00  2.245904   .389249
   8.87604   8.87604      1.00  2.247964   .389619
   8.87594   8.87594      1.00  2.244774   .390149
   8.87584   8.87584      1.00  2.248344   .392249
   8.87574   8.87574      1.00  2.248224   .392209
   8.87563   8.87563      1.00  2.247574   .393589
   8.87553   8.87553      1.00  2.234014   .390289
   8.87543   8.87543      1.00  2.244974   .392249
   8.87533   8.87533      1.00  2.247064   .393729
   8.87523   8.87523      1.00  2.246564   .392379
   8.87512   8.87512      1.00  2.246794   .393329
   8.87502   8.87502      1.00  2.249394   .393419
   8.87491   8.87491      1.00  2.247744   .393829
   8.87481   8.87481      1.00  2.245964   .393119
   8.87470   8.87470      1.00  2.245454   .394029
   8.87459   8.87459      1.00  2.246194   .394619
   8.87448   8.87448      1.00  2.245474   .393739
   8.87436   8.87436      1.00  2.245954   .395119
   8.87425   8.87425      1.00  2.242394   .394519
   8.87414   8.87414      1.00  2.242444   .395249
   8.87403   8.87403      1.00  2.234414   .393239
   8.87391   8.87391      1.00  2.243974   .396439
   8.87380   8.87380      1.00  2.248734   .398159
   8.87369   8.87369      1.00  2.244354   .400629
   8.87357   8.87357      1.00  2.244504   .396919
   8.87344   8.87344      1.00  2.247624   .399779
   8.87333   8.87333      1.00  2.246074   .398609
   8.87323   8.87323      1.00  2.246264   .398869
   8.87311   8.87311      1.00  2.246014   .399289
   8.87299   8.87299      1.00  2.245594   .400429
   8.87287   8.87287      1.00  2.245324   .402659
   8.87277   8.87277      1.00  2.243274   .401539
   8.87265   8.87265      1.00  2.243914   .401229
   8.87253   8.87253      1.00  2.228544   .399549
   8.87242   8.87242      1.00  2.245254   .401539
   8.87231   8.87231      1.00  2.242824   .404329
   8.87220   8.87220      1.00  2.244524   .403979
   8.87208   8.87208      1.00  2.244364   .405359
   8.87197   8.87197      1.00  2.242494   .403129
   8.87187   8.87187      1.00  2.243794   .406579
   8.87176   8.87176      1.00  2.244464   .406589
   8.87165   8.87165      1.00  2.241694   .406199
   8.87153   8.87153      1.00  2.243344   .404789
   8.87143   8.87143      1.00  2.243104   .403539
   8.87132   8.87132      1.00  2.245664   .405989
   8.87120   8.87120      1.00  2.246364   .405479
   8.87108   8.87108      1.00  2.244244   .406439
   8.87097   8.87097      1.00  2.228624   .404559
   8.87086   8.87086      1.00  2.241754   .404649
   8.87074   8.87074      1.00  2.242734   .404799
   8.87063   8.87063      1.00  2.243404   .406029
   8.87052   8.87052      1.00  2.244384   .405229
   8.87040   8.87040      1.00  2.244084   .406569
   8.87027   8.87027      1.00  2.242174   .404909
   8.87016   8.87016      1.00  2.242154   .404139
   8.87004   8.87004      1.00  2.242594   .388519
   8.86992   8.86992      1.00  2.243754   .412079
   8.86979   8.86979      1.00  2.241634   .410859
   8.86968   8.86968      1.00  2.243824   .411129
   8.86958   8.86958      1.00  2.243474   .410449
   8.86946   8.86946      1.00  2.242904   .409689
   8.86934   8.86934      1.00  2.230174   .407039
   8.86922   8.86922      1.00  2.241344   .410139
   8.86912   8.86912      1.00  2.244774   .412339
   8.86901   8.86901      1.00  2.242094   .409729
   8.86889   8.86889      1.00  2.243844   .413009
   8.86878   8.86878      1.00  2.244724   .412139
   8.86867   8.86867      1.00  2.245294   .414259
   8.86856   8.86856      1.00  2.244634   .412579
   8.86845   8.86845      1.00  2.245554   .411529
   8.86834   8.86834      1.00  2.242734   .411869
   8.86824   8.86824      1.00  2.245654   .414789
   8.86812   8.86812      1.00  2.241124   .413479
   8.86801   8.86801      1.00  2.244454   .415559
   8.86789   8.86789      1.00  2.243844   .414149
   8.86779   8.86779      1.00  2.243524   .413959
   8.86768   8.86768      1.00  2.230104   .412999
   8.86756   8.86756      1.00  2.238544   .414379
   8.86745   8.86745      1.00  2.242634   .416319
   8.86735   8.86735      1.00  2.243774   .417229
   8.86724   8.86724      1.00  2.241364   .416769
   8.86712   8.86712      1.00  2.245404   .418159
   8.86702   8.86702      1.00  2.244554   .416889
   8.86691   8.86691      1.00  2.244454   .419649
   8.86680   8.86680      1.00  2.243394   .418759
   8.86669   8.86669      1.00  2.244774   .417819
   8.86658   8.86658      1.00  2.241434   .418299
   8.86648   8.86648      1.00  2.245324   .418769
   8.86638   8.86638      1.00  2.243634   .417719
   8.86627   8.86627      1.00  2.241424   .415869
   8.86617   8.86617      1.00  2.242964   .418549
   8.86607   8.86607      1.00  2.230114   .415089
   8.86596   8.86596      1.00  2.244094   .418719
   8.86585   8.86585      1.00  2.242624   .417539
   8.86575   8.86575      1.00  2.243244   .417779
   8.86566   8.86566      1.00  2.242544   .418929
   8.86555   8.86555      1.00  2.241234   .419159
   8.86544   8.86544      1.00  2.241954   .420589
   8.86534   8.86534      1.00  2.242274   .419569
   8.86524   8.86524      1.00  2.242844   .418119
   8.86514   8.86514      1.00  2.241534   .419579
   8.86503   8.86503      1.00  2.243724   .420709
   8.86492   8.86492      1.00  2.242314   .419619
   8.86482   8.86482      1.00  2.241754   .421179
   8.86471   8.86471      1.00  2.241954   .421639
   8.86460   8.86460      1.00  2.225544   .418799
   8.86449   8.86449      1.00  2.242264   .421449
   8.86439   8.86439      1.00  2.243804   .422729
   8.86428   8.86428      1.00  2.243094   .420869
   8.86416   8.86416      1.00  2.242174   .421879
   8.86404   8.86404      1.00  2.241834   .422639
   8.86394   8.86394      1.00  2.240344   .419959
   8.86382   8.86382      1.00  2.240774   .421699
   8.86370   8.86370      1.00  2.241864   .421369
   8.86359   8.86359      1.00  2.240574   .420259
   8.86347   8.86347      1.00  2.241124   .422049
   8.86335   8.86335      1.00  2.239474   .422389
   8.86323   8.86323      1.00  2.240824   .421789
   8.86312   8.86312      1.00  2.228534   .420519
   8.86301   8.86301      1.00  2.241054   .423169
   8.86289   8.86289      1.00  2.243334   .426019
   8.86277   8.86277      1.00  2.241234   .422439
   8.86266   8.86266      1.00  2.239604   .423229
   8.86255   8.86255      1.00  2.241274   .425069
   8.86244   8.86244      1.00  2.239254   .425589
   8.86232   8.86232      1.00  2.239774   .425809
   8.86221   8.86221      1.00  2.239424   .425599
   8.86210   8.86210      1.00  2.240054   .423619
   8.86199   8.86199      1.00  2.241364   .423129
   8.86188   8.86188      1.00  2.240064   .423839
   8.86177   8.86177      1.00  2.238824   .424609
   8.86167   8.86167      1.00  2.240584   .425989
   8.86156   8.86156      1.00  2.241744   .424369
   8.86144   8.86144      1.00  2.229454   .422229
   8.86133   8.86133      1.00  2.235504   .423909
   8.86122   8.86122      1.00  2.238484   .425409
   8.86110   8.86110      1.00  2.238734   .427269
   8.86098   8.86098      1.00  2.241714   .429039
   8.86087   8.86087      1.00  2.240584   .428479
   8.86076   8.86076      1.00  2.241094   .428649
   8.86065   8.86065      1.00  2.238424   .428899
   8.86052   8.86052      1.00  2.241684   .428629
   8.86041   8.86041      1.00  2.238814   .427189
   8.86030   8.86030      1.00  2.240234   .425339
   8.86018   8.86018      1.00  2.240494   .426549
   8.86005   8.86005      1.00  2.238044   .427029
   8.85993   8.85993      1.00  2.236834   .427039
   8.85982   8.85982      1.00  2.221264   .422799
   8.85971   8.85971      1.00  2.238494   .426459
   8.85959   8.85959      1.00  2.239874   .427219
   8.85947   8.85947      1.00  2.239264   .429329
   8.85936   8.85936      1.00  2.237064   .428399
   8.85924   8.85924      1.00  2.238034   .428549
   8.85912   8.85912      1.00  2.237454   .427889
   8.85901   8.85901      1.00  2.238374   .428819
   8.85891   8.85891      1.00  2.237794   .425459
   8.85880   8.85880      1.00  2.236114   .422949
   8.85869   8.85869      1.00  2.237334   .421629
   8.85857   8.85857      1.00  2.237984   .422979
   8.85847   8.85847      1.00  2.238334   .423639
   8.85836   8.85836      1.00  2.224114   .420299
   8.85825   8.85825      1.00  2.238634   .424159
   8.85814   8.85814      1.00  2.236594   .424399
   8.85803   8.85803      1.00  2.234904   .424499
   8.85792   8.85792      1.00  2.237504   .423749
   8.85780   8.85780      1.00  2.237154   .425139
   8.85769   8.85769      1.00  2.236774   .425409
   8.85759   8.85759      1.00  2.236274   .425829
   8.85748   8.85748      1.00  2.232824   .424599
   8.85737   8.85737      1.00  2.235524   .425769
   8.85726   8.85726      1.00  2.236794   .423819
   8.85715   8.85715      1.00  2.233884   .423189
   8.85704   8.85704      1.00  2.236184   .427319
   8.85693   8.85693      1.00  2.232214   .423929
   8.85682   8.85682      1.00  2.223544   .422479
   8.85671   8.85671      1.00  2.234774   .428469
   8.85661   8.85661      1.00  2.234964   .427529
   8.85650   8.85650      1.00  2.236674   .426569
   8.85639   8.85639      1.00  2.235604   .427199
   8.85629   8.85629      1.00  2.234114   .427229
   8.85619   8.85619      1.00  2.235044   .425839
   8.85608   8.85608      1.00  2.234574   .425769
   8.85598   8.85598      1.00  2.236854   .425839
   8.85588   8.85588      1.00  2.233174   .423549
   8.85578   8.85578      1.00  2.233504   .426149
   8.85567   8.85567      1.00  2.234264   .423199
   8.85557   8.85557      1.00  2.230804   .422449
   8.85547   8.85547      1.00  2.231144   .417159
   8.85537   8.85537      1.00  2.228094   .416679
   8.85526   8.85526      1.00  2.223894   .424469
   8.85516   8.85516      1.00  2.233084   .425779
   8.85506   8.85506      1.00  2.231914   .427749
   8.85496   8.85496      1.00  2.232444   .429949
   8.85484   8.85484      1.00  2.232574   .428579
   8.85474   8.85474      1.00  2.230674   .428539
   8.85463   8.85463      1.00  2.232664   .429279
   8.85453   8.85453      1.00  2.231274   .425019
   8.85441   8.85441      1.00  2.228954   .423479
   8.85429   8.85429      1.00  2.227814   .427329
   8.85419   8.85419      1.00  2.232854   .427199
   8.85408   8.85408      1.00  2.232474   .425939
   8.85396   8.85396      1.00  2.230034   .423429
   8.85385   8.85385      1.00  2.229784   .419909
   8.85374   8.85374      1.00  2.214754   .416359
   8.85362   8.85362      1.00  2.227774   .420369
   8.85350   8.85350      1.00  2.229314   .420899
   8.85339   8.85339      1.00  2.228814   .420309
   8.85327   8.85327      1.00  2.227584   .421359
   8.85315   8.85315      1.00  2.230204   .421799
   8.85304   8.85304      1.00  2.224494   .420589
   8.85292   8.85292      1.00  2.227904   .423599
   8.85281   8.85281      1.00  2.228784   .422389
   8.85270   8.85270      1.00  2.230144   .422189
   8.85257   8.85257      1.00  2.230854   .422949
   8.85246   8.85246      1.00  2.229424   .419669
   8.85235   8.85235      1.00  2.228684   .421809
   8.85224   8.85224      1.00  2.225994   .421499
   8.85213   8.85213      1.00  2.213524   .417309
   8.85202   8.85202      1.00  2.225564   .417269
   8.85192   8.85192      1.00  2.225594   .423309
   8.85181   8.85181      1.00  2.226114   .421189
   8.85169   8.85169      1.00  2.227974   .420669
   8.85158   8.85158      1.00  2.228744   .420029
   8.85148   8.85148      1.00  2.229844   .421549
   8.85136   8.85136      1.00  2.228574   .420099
   8.85124   8.85124      1.00  2.226004   .419269
   8.85113   8.85113      1.00  2.223174   .421399
   8.85102   8.85102      1.00  2.226094   .418969
   8.85091   8.85091      1.00  2.225464   .420769
   8.85079   8.85079      1.00  2.226134   .423689
   8.85068   8.85068      1.00  2.225674   .425439
   8.85057   8.85057      1.00  2.210754   .419559
   8.85045   8.85045      1.00  2.227594   .421959
   8.85032   8.85032      1.00  2.227274   .422649
   8.85020   8.85020      1.00  2.229964   .422279
   8.85009   8.85009      1.00  2.228684   .421059
   8.84997   8.84997      1.00  2.225424   .421339
   8.84985   8.84985      1.00  2.224194   .421829
   8.84973   8.84973      1.00  2.224084   .420109
   8.84962   8.84962      1.00  2.225304   .421459
   8.84951   8.84951      1.00  2.224954   .420699
   8.84938   8.84938      1.00  2.228544   .422249
   8.84927   8.84927      1.00  2.223094   .421239
   8.84916   8.84916      1.00  2.224574   .423259
   8.84904   8.84904      1.00  2.220104   .421799
   8.84893   8.84893      1.00  2.223024   .419069
   8.84882   8.84882      1.00  2.226184   .419489
   8.84871   8.84871      1.00  2.225154   .419769
   8.84860   8.84860      1.00  2.224264   .419449
   8.84849   8.84849      1.00  2.223324   .419189
   8.84838   8.84838      1.00  2.226004   .421579
   8.84827   8.84827      1.00  2.226714   .421279
   8.84816   8.84816      1.00  2.227034   .420379
   8.84805   8.84805      1.00  2.226204   .419349
   8.84794   8.84794      1.00  2.224104   .418079
   8.84783   8.84783      1.00  2.227724   .418549
   8.84771   8.84771      1.00  2.226854   .420109
   8.84760   8.84760      1.00  2.226554   .420119
   8.84750   8.84750      1.00  2.213594   .414639
   8.84739   8.84739      1.00  2.221584   .417679
   8.84727   8.84727      1.00  2.221504   .418099
   8.84716   8.84716      1.00  2.222954   .419049
   8.84705   8.84705      1.00  2.223854   .418339
   8.84695   8.84695      1.00  2.226224   .418309
   8.84684   8.84684      1.00  2.227394   .419639
   8.84673   8.84673      1.00  2.225444   .418319
   8.84662   8.84662      1.00  2.223444   .418379
   8.84652   8.84652      1.00  2.222294   .419169
   8.84641   8.84641      1.00  2.225884   .416959
   8.84631   8.84631      1.00  2.226654   .418559
   8.84620   8.84620      1.00  2.225984   .419269
   8.84610   8.84610      1.00  2.222824   .418589
   8.84600   8.84600      1.00  2.218654   .418209
   8.84589   8.84589      1.00  2.220364   .417579
   8.84579   8.84579      1.00  2.225764   .419339
   8.84569   8.84569      1.00  2.226784   .420949
   8.84558   8.84558      1.00  2.225174   .418479
   8.84547   8.84547      1.00  2.227284   .420589
   8.84537   8.84537      1.00  2.225604   .419579
   8.84527   8.84527      1.00  2.223944   .419129
   8.84517   8.84517      1.00  2.224914   .420369
   8.84507   8.84507      1.00  2.225304   .420669
   8.84496   8.84496      1.00  2.221564   .421699
   8.84486   8.84486      1.00  2.220754   .419369
   8.84475   8.84475      1.00  2.222524   .418849
   8.84463   8.84463      1.00  2.223674   .420779
   8.84453   8.84453      1.00  2.227204   .418589
   8.84442   8.84442      1.00  2.225414   .419479
   8.84431   8.84431      1.00  2.209474   .417419
   8.84419   8.84419      1.00  2.224534   .420329
   8.84409   8.84409      1.00  2.223644   .421289
   8.84398   8.84398      1.00  2.225884   .421799
   8.84386   8.84386      1.00  2.225884   .419939
   8.84373   8.84373      1.00  2.224434   .422359
   8.84362   8.84362      1.00  2.222954   .421059
   8.84351   8.84351      1.00  2.226354   .421409
   8.84338   8.84338      1.00  2.225074   .422019
   8.84327   8.84327      1.00  2.224244   .421919
   8.84315   8.84315      1.00  2.226134   .422409
   8.84304   8.84304      1.00  2.223474   .422739
   8.84292   8.84292      1.00  2.223794   .422999
   8.84281   8.84281      1.00  2.216664   .422059
   8.84270   8.84270      1.00  2.215574   .423269
   8.84259   8.84259      1.00  2.223034   .424329
   8.84247   8.84247      1.00  2.222414   .423889
   8.84235   8.84235      1.00  2.225764   .426289
   8.84224   8.84224      1.00  2.225104   .426719
   8.84214   8.84214      1.00  2.225504   .426749
   8.84203   8.84203      1.00  2.223654   .424679
   8.84191   8.84191      1.00  2.223784   .425199
   8.84180   8.84180      1.00  2.224334   .428609
   8.84170   8.84170      1.00  2.222844   .427089
   8.84159   8.84159      1.00  2.222844   .427009
   8.84147   8.84147      1.00  2.222684   .427759
   8.84136   8.84136      1.00  2.222644   .426329
   8.84125   8.84125      1.00  2.209794   .424659
   8.84114   8.84114      1.00  2.222024   .428949
   8.84102   8.84102      1.00  2.223934   .428679
   8.84091   8.84091      1.00  2.222774   .428889
   8.84080   8.84080      1.00  2.223804   .427879
   8.84068   8.84068      1.00  2.222414   .427949
   8.84056   8.84056      1.00  2.222134   .428489
   8.84045   8.84045      1.00  2.221964   .428789
   8.84033   8.84033      1.00  2.222374   .431189
   8.84021   8.84021      1.00  2.220744   .428199
   8.84009   8.84009      1.00  2.222674   .395509
   8.83997   8.83997      1.00  2.222804   .370579
   8.83986   8.83986      1.00  2.224034   .429989
   8.83974   8.83974      1.00  2.213784   .427999
   8.83962   8.83962      1.00  2.220854   .429249
   8.83950   8.83950      1.00  2.222104   .430459
   8.83940   8.83940      1.00  2.223094   .428419
   8.83928   8.83928      1.00  2.220634   .427759
   8.83916   8.83916      1.00  2.223844   .431039
   8.83905   8.83905      1.00  2.220534   .431799
   8.83894   8.83894      1.00  2.222664   .432179
   8.83882   8.83882      1.00  2.222974   .432989
   8.83871   8.83871      1.00  2.223424   .432849
   8.83861   8.83861      1.00  2.223574   .431429
   8.83850   8.83850      1.00  2.222844   .432769
   8.83838   8.83838      1.00  2.223454   .431509
   8.83827   8.83827      1.00  2.221494   .432569
   8.83816   8.83816      1.00  2.207194   .431589
   8.83806   8.83806      1.00  2.221174   .435229
   8.83795   8.83795      1.00  2.221504   .433739
   8.83783   8.83783      1.00  2.222614   .433069
   8.83772   8.83772      1.00  2.221124   .431759
   8.83761   8.83761      1.00  2.225234   .432759
   8.83750   8.83750      1.00  2.225474   .432969
   8.83739   8.83739      1.00  2.225744   .435419
   8.83728   8.83728      1.00  2.222494   .434019
   8.83718   8.83718      1.00  2.220284   .435719
   8.83707   8.83707      1.00  2.223214   .436689
   8.83695   8.83695      1.00  2.221914   .435939
   8.83685   8.83685      1.00  2.223354   .439719
   8.83674   8.83674      1.00  2.221674   .437589
   8.83663   8.83663      1.00  2.209744   .436749
   8.83652   8.83652      1.00  2.221364   .440399
   8.83642   8.83642      1.00  2.224084   .437499
   8.83632   8.83632      1.00  2.225544   .439049
   8.83621   8.83621      1.00  2.223114   .438959
   8.83610   8.83610      1.00  2.224294   .438669
   8.83600   8.83600      1.00  2.221604   .437929
   8.83590   8.83590      1.00  2.224004   .437089
   8.83580   8.83580      1.00  2.223144   .437089
   8.83569   8.83569      1.00  2.223264   .439429
   8.83559   8.83559      1.00  2.220264   .438919
   8.83549   8.83549      1.00  2.221284   .439989
   8.83539   8.83539      1.00  2.221984   .438929
   8.83528   8.83528      1.00  2.225554   .439989
   8.83517   8.83517      1.00  2.222394   .438029
   8.83507   8.83507      1.00  2.207844   .436289
   8.83497   8.83497      1.00  2.220834   .441009
   8.83486   8.83486      1.00  2.220904   .440209
   8.83475   8.83475      1.00  2.220814   .441529
   8.83465   8.83465      1.00  2.220344   .440569
   8.83454   8.83454      1.00  2.220304   .442629
   8.83443   8.83443      1.00  2.220884   .443709
   8.83432   8.83432      1.00  2.220184   .445299
   8.83421   8.83421      1.00  2.223164   .445309
   8.83410   8.83410      1.00  2.219014   .447179
   8.83398   8.83398      1.00  2.221654   .448239
   8.83386   8.83386      1.00  2.219284   .447589
   8.83376   8.83376      1.00  2.222034   .445859
   8.83364   8.83364      1.00  2.207584   .445159
   8.83352   8.83352      1.00  2.216514   .445729
   8.83340   8.83340      1.00  2.217984   .445179
   8.83329   8.83329      1.00  2.221314   .448229
   8.83317   8.83317      1.00  2.222014   .445029
   8.83305   8.83305      1.00  2.219774   .445789
   8.83294   8.83294      1.00  2.221924   .447469
   8.83283   8.83283      1.00  2.217934   .445169
   8.83271   8.83271      1.00  2.216204   .446639
   8.83260   8.83260      1.00  2.220104   .447189
   8.83249   8.83249      1.00  2.218304   .445389
   8.83237   8.83237      1.00  2.215534   .446699
   8.83226   8.83226      1.00  2.217804   .446199
   8.83215   8.83215      1.00  2.214384   .446909
   8.83204   8.83204      1.00  2.213714   .444749
   8.83193   8.83193      1.00  2.210844   .446109
   8.83182   8.83182      1.00  2.215384   .446679
   8.83171   8.83171      1.00  2.220534   .448079
   8.83160   8.83160      1.00  2.218694   .449399
   8.83149   8.83149      1.00  2.217874   .451289
   8.83138   8.83138      1.00  2.217754   .451819
   8.83126   8.83126      1.00  2.216594   .450019
   8.83115   8.83115      1.00  2.219444   .451309
   8.83104   8.83104      1.00  2.214644   .449909
   8.83093   8.83093      1.00  2.219094   .452839
   8.83081   8.83081      1.00  2.214904   .452359
   8.83070   8.83070      1.00  2.217884   .453339
   8.83059   8.83059      1.00  2.214504   .454499
   8.83047   8.83047      1.00  2.217244   .450669
   8.83035   8.83035      1.00  2.203544   .446919
   8.83023   8.83023      1.00  2.212964   .449859
   8.83012   8.83012      1.00  2.213824   .450289
   8.83000   8.83000      1.00  2.211944   .451159
   8.82988   8.82988      1.00  2.214284   .448319
   8.82976   8.82976      1.00  2.213104   .448549
   8.82965   8.82965      1.00  2.215614   .449359
   8.82953   8.82953      1.00  2.214174   .448199
   8.82941   8.82941      1.00  2.215504   .450659
   8.82929   8.82929      1.00  2.215184   .452339
   8.82918   8.82918      1.00  2.213734   .452179
   8.82907   8.82907      1.00  2.217204   .452639
   8.82896   8.82896      1.00  2.212964   .451239
   8.82885   8.82885      1.00  2.210504   .448339
   8.82874   8.82874      1.00  2.197754   .448239
   8.82863   8.82863      1.00  2.213554   .449849
   8.82851   8.82851      1.00  2.213184   .450759
   8.82841   8.82841      1.00  2.216574   .450119
   8.82830   8.82830      1.00  2.215064   .448539
   8.82819   8.82819      1.00  2.214564   .449629
   8.82808   8.82808      1.00  2.211664   .445349
   8.82797   8.82797      1.00  2.210364   .452609
   8.82786   8.82786      1.00  2.214674   .451659
   8.82775   8.82775      1.00  2.210124   .449509
   8.82763   8.82763      1.00  2.209424   .450369
   8.82752   8.82752      1.00  2.210154   .451239
   8.82742   8.82742      1.00  2.212014   .453909
   8.82731   8.82731      1.00  2.212834   .452709
   8.82720   8.82720      1.00  2.202824   .450759
   8.82709   8.82709      1.00  2.213634   .452149
   8.82698   8.82698      1.00  2.215884   .452079
   8.82687   8.82687      1.00  2.212194   .451989
   8.82676   8.82676      1.00  2.209204   .451389
   8.82665   8.82665      1.00  2.211264   .452659
   8.82655   8.82655      1.00  2.211334   .452479
   8.82645   8.82645      1.00  2.210734   .450479
   8.82634   8.82634      1.00  2.207884   .451389
   8.82623   8.82623      1.00  2.208084   .450619
   8.82614   8.82614      1.00  2.210974   .452949
   8.82603   8.82603      1.00  2.211704   .450309
   8.82592   8.82592      1.00  2.211704   .450929
   8.82582   8.82582      1.00  2.210534   .448189
   8.82572   8.82572      1.00  2.195914   .447749
   8.82562   8.82562      1.00  2.207334   .448049
   8.82551   8.82551      1.00  2.207984   .450429
   8.82541   8.82541      1.00  2.207464   .450869
   8.82531   8.82531      1.00  2.209784   .449569
   8.82521   8.82521      1.00  2.207304   .449829
   8.82510   8.82510      1.00  2.208724   .450029
   8.82499   8.82499      1.00  2.210354   .451359
   8.82489   8.82489      1.00  2.211314   .452069
   8.82478   8.82478      1.00  2.209424   .452829
   8.82467   8.82467      1.00  2.207454   .452299
   8.82457   8.82457      1.00  2.205274   .450709
   8.82447   8.82447      1.00  2.206534   .451129
   8.82436   8.82436      1.00  2.202634   .451649
   8.82424   8.82424      1.00  2.190744   .450789
   8.82412   8.82412      1.00  2.206544   .452959
   8.82401   8.82401      1.00  2.208254   .450539
   8.82390   8.82390      1.00  2.205624   .449319
   8.82378   8.82378      1.00  2.206114   .450309
   8.82366   8.82366      1.00  2.211644   .451619
   8.82354   8.82354      1.00  2.208084   .451859
   8.82343   8.82343      1.00  2.206814   .450739
   8.82331   8.82331      1.00  2.206844   .449629
   8.82320   8.82320      1.00  2.207334   .450529
   8.82309   8.82309      1.00  2.200254   .448969
   8.82297   8.82297      1.00  2.207434   .453669
   8.82285   8.82285      1.00  2.206734   .452889
   8.82273   8.82273      1.00  2.192044   .450529
   8.82262   8.82262      1.00  2.204634   .451199
   8.82251   8.82251      1.00  2.210744   .452969
   8.82239   8.82239      1.00  2.207744   .452739
   8.82228   8.82228      1.00  2.206034   .450479
   8.82218   8.82218      1.00  2.206654   .450289
   8.82207   8.82207      1.00  2.200984   .448309
   8.82195   8.82195      1.00  2.202684   .448869
   8.82184   8.82184      1.00  2.201654   .449809
   8.82174   8.82174      1.00  2.201974   .450269
   8.82163   8.82163      1.00  2.203344   .450789
   8.82151   8.82151      1.00  2.206494   .450419
   8.82140   8.82140      1.00  2.206774   .449779
   8.82129   8.82129      1.00  2.202884   .450309
   8.82118   8.82118      1.00  2.192124   .446519
   8.82106   8.82106      1.00  2.201824   .450249
   8.82094   8.82094      1.00  2.203934   .449849
   8.82083   8.82083      1.00  2.203144   .450009
   8.82072   8.82072      1.00  2.202814   .450759
   8.82060   8.82060      1.00  2.197604   .451059
   8.82048   8.82048      1.00  2.201454   .450339
   8.82037   8.82037      1.00  2.203984   .451019
   8.82025   8.82025      1.00  2.200974   .449669
   8.82013   8.82013      1.00  2.202374   .449669
   8.82001   8.82001      1.00  2.205344   .449169
   8.81990   8.81990      1.00  2.199444   .446989
   8.81978   8.81978      1.00  2.197174   .448089
   8.81966   8.81966      1.00  2.199584   .449709
   8.81954   8.81954      1.00  2.182294   .451109
   8.81943   8.81943      1.00  2.198304   .452179
   8.81931   8.81931      1.00  2.200344   .450899
   8.81920   8.81920      1.00  2.199644   .450619
   8.81909   8.81909      1.00  2.200774   .449249
   8.81898   8.81898      1.00  2.202644   .450659
   8.81887   8.81887      1.00  2.203844   .451109
   8.81874   8.81874      1.00  2.198564   .448109
   8.81864   8.81864      1.00  2.200394   .448109
   8.81854   8.81854      1.00  2.197914   .449969
   8.81843   8.81843      1.00  2.195014   .447329
   8.81831   8.81831      1.00  2.197604   .446749
   8.81819   8.81819      1.00  2.197324   .448089
   8.81809   8.81809      1.00  2.195124   .448179
   8.81797   8.81797      1.00  2.182754   .445929
   8.81787   8.81787      1.00  2.201484   .450789
   8.81776   8.81776      1.00  2.198854   .453339
   8.81765   8.81765      1.00  2.200644   .450979
   8.81754   8.81754      1.00  2.201664   .449139
   8.81742   8.81742      1.00  2.195044   .444589
   8.81736   8.81736      1.00  2.190634   .444739
