# Supplementary material for: Direct Observation of Palladium Leaching from Pd/C by a Simple Method: X-ray Absorption Spectroscopy of Heterogeneous Mixtures
Source: ACS Omega. 2023 Jun 7;8(24):21787–92. doi: 10.1021/acsomega.3c01343 (PMC10286095; doi:10.1021/acsomega.3c01343)
Supplement: Supplementary file 2 — ao3c01343_si_002.zip [file ao3c01343_si_002.zip › Figure 9/HCl_Intermittent01N_23.qd]

  9809     KEK-PF   NW10A
 K_AirOx_40C_01N 20.12.12 2:49: - 20.12.12 2:50: Serial#KEKPF-NW10A_047713
 15_RK_AirOx_40C_01N                                                             
 Ring :   6.5 GeV    49.9 mA -   49.9 mA
 Mono :   Si(311)       D=  1.63747 A    Initial angle=  9.00032 deg
 NW10A     Transmission( 2)   Repetition= 23     Points= 1654
 Param file : QXAFS(SYNC)     angle axis (*)     Block =    1

 Block      Init-Ang  Final-Ang     Step/deg     Time/s       Num
     1        9.00032   8.81736          ***       1.00      1654
 Ortec(-1)     NDCH = 3
  Angle(c)  Angle(o)    time/s         2         3
      Mode         0         0         1         2
    Offset         0         0    .00492    .00311
   9.00032   9.00032      1.00  2.309104  2.425519
   9.00024   9.00024      1.00  2.308414  2.425369
   9.00013   9.00013      1.00  2.309124  2.424639
   9.00002   9.00002      1.00  2.308004  2.424279
   8.99990   8.99990      1.00  2.308334  2.427449
   8.99979   8.99979      1.00  2.311354  2.422559
   8.99968   8.99968      1.00  2.305604  2.423379
   8.99956   8.99956      1.00  2.300834  2.417759
   8.99944   8.99944      1.00  2.295954  2.412079
   8.99934   8.99934      1.00  2.303344  2.419659
   8.99924   8.99924      1.00  2.305574  2.419869
   8.99912   8.99912      1.00  2.305124  2.421309
   8.99901   8.99901      1.00  2.305914  2.426789
   8.99890   8.99890      1.00  2.306874  2.428739
   8.99879   8.99879      1.00  2.306984  2.425749
   8.99868   8.99868      1.00  2.301494  2.425449
   8.99857   8.99857      1.00  2.303804  2.430009
   8.99846   8.99846      1.00  2.302584  2.422759
   8.99836   8.99836      1.00  2.300464  2.418379
   8.99825   8.99825      1.00  2.300614  2.423299
   8.99813   8.99813      1.00  2.300434  2.416669
   8.99803   8.99803      1.00  2.286534  2.403709
   8.99792   8.99792      1.00  2.300624  2.420049
   8.99782   8.99782      1.00  2.302244  2.423079
   8.99770   8.99770      1.00  2.300624  2.422579
   8.99760   8.99760      1.00  2.301874  2.425029
   8.99750   8.99750      1.00  2.303834  2.426019
   8.99738   8.99738      1.00  2.299804  2.425819
   8.99727   8.99727      1.00  2.299054  2.422199
   8.99716   8.99716      1.00  2.297924  2.422699
   8.99706   8.99706      1.00  2.292614  2.413369
   8.99695   8.99695      1.00  2.298184  2.422479
   8.99684   8.99684      1.00  2.297524  2.420129
   8.99674   8.99674      1.00  2.302314  2.424079
   8.99664   8.99664      1.00  2.300224  2.423569
   8.99653   8.99653      1.00  2.284594  2.411479
   8.99642   8.99642      1.00  2.295394  2.420279
   8.99631   8.99631      1.00  2.294714  2.420729
   8.99621   8.99621      1.00  2.296604  2.426499
   8.99611   8.99611      1.00  2.295714  2.425269
   8.99600   8.99600      1.00  2.295324  2.420669
   8.99590   8.99590      1.00  2.294574  2.421139
   8.99580   8.99580      1.00  2.296144  2.422559
   8.99570   8.99570      1.00  2.297194  2.423279
   8.99560   8.99560      1.00  2.296604  2.421429
   8.99550   8.99550      1.00  2.295814  2.420169
   8.99540   8.99540      1.00  2.295574  2.419889
   8.99529   8.99529      1.00  2.291724  2.421179
   8.99519   8.99519      1.00  2.293054  2.422079
   8.99509   8.99509      1.00  2.296934  2.421879
   8.99499   8.99499      1.00  2.277654  2.397809
   8.99488   8.99488      1.00  2.292604  2.417629
   8.99478   8.99478      1.00  2.292784  2.421879
   8.99466   8.99466      1.00  2.290034  2.418879
   8.99456   8.99456      1.00  2.295374  2.427629
   8.99446   8.99446      1.00  2.297044  2.429299
   8.99434   8.99434      1.00  2.297504  2.427359
   8.99423   8.99423      1.00  2.296624  2.426449
   8.99412   8.99412      1.00  2.290664  2.425749
   8.99401   8.99401      1.00  2.288674  2.426199
   8.99389   8.99389      1.00  2.289264  2.421769
   8.99378   8.99378      1.00  2.292324  2.422239
   8.99367   8.99367      1.00  2.288984  2.421269
   8.99356   8.99356      1.00  2.290914  2.422779
   8.99344   8.99344      1.00  2.278144  2.412809
   8.99333   8.99333      1.00  2.291264  2.424899
   8.99322   8.99322      1.00  2.295724  2.428279
   8.99310   8.99310      1.00  2.290804  2.424869
   8.99298   8.99298      1.00  2.291354  2.426309
   8.99287   8.99287      1.00  2.293394  2.429129
   8.99276   8.99276      1.00  2.292554  2.426609
   8.99265   8.99265      1.00  2.287284  2.413469
   8.99253   8.99253      1.00  2.284404  2.417019
   8.99242   8.99242      1.00  2.291754  2.426939
   8.99232   8.99232      1.00  2.291684  2.422509
   8.99221   8.99221      1.00  2.287594  2.423239
   8.99209   8.99209      1.00  2.294634  2.427859
   8.99198   8.99198      1.00  2.290364  2.425529
   8.99188   8.99188      1.00  2.276284  2.410309
   8.99177   8.99177      1.00  2.288764  2.421249
   8.99165   8.99165      1.00  2.287584  2.421309
   8.99155   8.99155      1.00  2.283294  2.418309
   8.99144   8.99144      1.00  2.290854  2.426469
   8.99133   8.99133      1.00  2.285924  2.421349
   8.99122   8.99122      1.00  2.284154  2.420339
   8.99111   8.99111      1.00  2.292604  2.432499
   8.99100   8.99100      1.00  2.290584  2.428789
   8.99088   8.99088      1.00  2.288554  2.423439
   8.99077   8.99077      1.00  2.288884  2.428589
   8.99065   8.99065      1.00  2.287364  2.422599
   8.99054   8.99054      1.00  2.286944  2.422679
   8.99042   8.99042      1.00  2.271634  2.405109
   8.99030   8.99030      1.00  2.286904  2.420659
   8.99019   8.99019      1.00  2.282574  2.412129
   8.99008   8.99008      1.00  2.286194  2.410739
   8.98996   8.98996      1.00  2.284414  2.416029
   8.98984   8.98984      1.00  2.286614  2.402249
   8.98972   8.98972      1.00  2.286784  2.407309
   8.98960   8.98960      1.00  2.288214  2.418109
   8.98949   8.98949      1.00  2.288904  2.423049
   8.98937   8.98937      1.00  2.279374  2.413919
   8.98926   8.98926      1.00  2.284394  2.423659
   8.98916   8.98916      1.00  2.279884  2.413649
   8.98904   8.98904      1.00  2.278664  2.409459
   8.98892   8.98892      1.00  2.270744  2.408589
   8.98882   8.98882      1.00  2.280674  2.417509
   8.98871   8.98871      1.00  2.285774  2.423339
   8.98860   8.98860      1.00  2.285584  2.422439
   8.98848   8.98848      1.00  2.290354  2.427009
   8.98838   8.98838      1.00  2.283864  2.422489
   8.98827   8.98827      1.00  2.279974  2.417769
   8.98816   8.98816      1.00  2.283334  2.418619
   8.98804   8.98804      1.00  2.281144  2.419499
   8.98793   8.98793      1.00  2.282064  2.423999
   8.98783   8.98783      1.00  2.282894  2.427139
   8.98772   8.98772      1.00  2.281074  2.428209
   8.98761   8.98761      1.00  2.279644  2.423179
   8.98750   8.98750      1.00  2.283524  2.423549
   8.98739   8.98739      1.00  2.269664  2.408969
   8.98727   8.98727      1.00  2.282584  2.428039
   8.98716   8.98716      1.00  2.279824  2.421719
   8.98705   8.98705      1.00  2.282154  2.427679
   8.98695   8.98695      1.00  2.272724  2.416439
   8.98684   8.98684      1.00  2.276534  2.419989
   8.98673   8.98673      1.00  2.277814  2.423979
   8.98662   8.98662      1.00  2.282954  2.426889
   8.98652   8.98652      1.00  2.282244  2.428589
   8.98641   8.98641      1.00  2.280164  2.426509
   8.98630   8.98630      1.00  2.281934  2.426869
   8.98620   8.98620      1.00  2.281204  2.425089
   8.98610   8.98610      1.00  2.286204  2.432309
   8.98600   8.98600      1.00  2.278964  2.426659
   8.98589   8.98589      1.00  2.279154  2.427129
   8.98580   8.98580      1.00  2.266124  2.412039
   8.98570   8.98570      1.00  2.276554  2.422209
   8.98559   8.98559      1.00  2.279584  2.426909
   8.98549   8.98549      1.00  2.277834  2.427689
   8.98538   8.98538      1.00  2.281684  2.428679
   8.98529   8.98529      1.00  2.281014  2.429949
   8.98518   8.98518      1.00  2.284044  2.431439
   8.98507   8.98507      1.00  2.279684  2.430109
   8.98496   8.98496      1.00  2.282504  2.429129
   8.98486   8.98486      1.00  2.280844  2.430089
   8.98476   8.98476      1.00  2.277584  2.422859
   8.98465   8.98465      1.00  2.279014  2.426899
   8.98454   8.98454      1.00  2.275534  2.425709
   8.98444   8.98444      1.00  2.276804  2.420049
   8.98433   8.98433      1.00  2.261324  2.404809
   8.98421   8.98421      1.00  2.284464  2.428399
   8.98410   8.98410      1.00  2.282964  2.429969
   8.98399   8.98399      1.00  2.283034  2.429039
   8.98387   8.98387      1.00  2.280374  2.429809
   8.98375   8.98375      1.00  2.275254  2.420979
   8.98364   8.98364      1.00  2.276614  2.425499
   8.98353   8.98353      1.00  2.274964  2.424799
   8.98342   8.98342      1.00  2.278624  2.435939
   8.98330   8.98330      1.00  2.277194  2.427109
   8.98318   8.98318      1.00  2.276004  2.427689
   8.98306   8.98306      1.00  2.280354  2.432989
   8.98295   8.98295      1.00  2.279764  2.432239
   8.98283   8.98283      1.00  2.280384  2.434079
   8.98272   8.98272      1.00  2.278224  2.427679
   8.98261   8.98261      1.00  2.274064  2.426149
   8.98249   8.98249      1.00  2.277674  2.429859
   8.98238   8.98238      1.00  2.279284  2.435279
   8.98227   8.98227      1.00  2.278304  2.436429
   8.98216   8.98216      1.00  2.278674  2.437949
   8.98205   8.98205      1.00  2.278264  2.435809
   8.98193   8.98193      1.00  2.276704  2.431759
   8.98183   8.98183      1.00  2.278994  2.434949
   8.98172   8.98172      1.00  2.281484  2.437089
   8.98161   8.98161      1.00  2.284034  2.442319
   8.98149   8.98149      1.00  2.281794  2.440389
   8.98139   8.98139      1.00  2.282284  2.438409
   8.98128   8.98128      1.00  2.280164  2.437019
   8.98117   8.98117      1.00  2.261524  2.420619
   8.98105   8.98105      1.00  2.275884  2.434019
   8.98093   8.98093      1.00  2.278434  2.438979
   8.98082   8.98082      1.00  2.281784  2.444019
   8.98071   8.98071      1.00  2.282014  2.444469
   8.98059   8.98059      1.00  2.280864  2.442889
   8.98047   8.98047      1.00  2.283374  2.445319
   8.98036   8.98036      1.00  2.283244  2.445879
   8.98024   8.98024      1.00  2.282274  2.441949
   8.98012   8.98012      1.00  2.283454  2.443519
   8.98000   8.98000      1.00  2.279854  2.441049
   8.97989   8.97989      1.00  2.278304  2.440989
   8.97977   8.97977      1.00  2.280484  2.442339
   8.97965   8.97965      1.00  2.274554  2.439679
   8.97953   8.97953      1.00  2.269574  2.429069
   8.97942   8.97942      1.00  2.282554  2.444969
   8.97931   8.97931      1.00  2.286224  2.451059
   8.97920   8.97920      1.00  2.283054  2.447189
   8.97908   8.97908      1.00  2.282894  2.450339
   8.97897   8.97897      1.00  2.282104  2.449089
   8.97886   8.97886      1.00  2.280994  2.447069
   8.97875   8.97875      1.00  2.280554  2.441589
   8.97864   8.97864      1.00  2.278454  2.443359
   8.97853   8.97853      1.00  2.278574  2.447249
   8.97842   8.97842      1.00  2.278464  2.444739
   8.97831   8.97831      1.00  2.288304  2.452699
   8.97819   8.97819      1.00  2.282124  2.449229
   8.97809   8.97809      1.00  2.284624  2.451539
   8.97798   8.97798      1.00  2.270994  2.435719
   8.97786   8.97786      1.00  2.281474  2.448989
   8.97775   8.97775      1.00  2.281634  2.454969
   8.97765   8.97765      1.00  2.282714  2.448169
   8.97753   8.97753      1.00  2.283074  2.451659
   8.97742   8.97742      1.00  2.279034  2.444359
   8.97731   8.97731      1.00  2.282104  2.450369
   8.97721   8.97721      1.00  2.283684  2.448289
   8.97710   8.97710      1.00  2.280124  2.450099
   8.97698   8.97698      1.00  2.284154  2.452239
   8.97688   8.97688      1.00  2.288284  2.458589
   8.97677   8.97677      1.00  2.285254  2.454729
   8.97667   8.97667      1.00  2.279624  2.450759
   8.97656   8.97656      1.00  2.279884  2.452359
   8.97645   8.97645      1.00  2.262824  2.434369
   8.97635   8.97635      1.00  2.280014  2.452279
   8.97624   8.97624      1.00  2.283994  2.453159
   8.97613   8.97613      1.00  2.283024  2.453379
   8.97603   8.97603      1.00  2.283724  2.455679
   8.97593   8.97593      1.00  2.286754  2.458289
   8.97583   8.97583      1.00  2.285094  2.458269
   8.97572   8.97572      1.00  2.282884  2.454179
   8.97562   8.97562      1.00  2.279234  2.451479
   8.97553   8.97553      1.00  2.279994  2.452429
   8.97542   8.97542      1.00  2.280654  2.452949
   8.97531   8.97531      1.00  2.283454  2.454619
   8.97521   8.97521      1.00  2.279304  2.450939
   8.97511   8.97511      1.00  2.282844  2.454349
   8.97501   8.97501      1.00  2.266184  2.439029
   8.97490   8.97490      1.00  2.280584  2.456639
   8.97479   8.97479      1.00  2.284904  2.457599
   8.97469   8.97469      1.00  2.281594  2.457279
   8.97458   8.97458      1.00  2.283274  2.459199
   8.97447   8.97447      1.00  2.280104  2.458029
   8.97435   8.97435      1.00  2.282404  2.459259
   8.97425   8.97425      1.00  2.273774  2.451809
   8.97413   8.97413      1.00  2.279354  2.460329
   8.97401   8.97401      1.00  2.282554  2.464869
   8.97391   8.97391      1.00  2.280434  2.456959
   8.97380   8.97380      1.00  2.283294  2.463289
   8.97368   8.97368      1.00  2.281864  2.461369
   8.97356   8.97356      1.00  2.281474  2.460909
   8.97345   8.97345      1.00  2.265234  2.445139
   8.97334   8.97334      1.00  2.281324  2.461429
   8.97321   8.97321      1.00  2.280464  2.458719
   8.97310   8.97310      1.00  2.276294  2.456959
   8.97298   8.97298      1.00  2.281174  2.457589
   8.97287   8.97287      1.00  2.276064  2.457109
   8.97276   8.97276      1.00  2.277964  2.456989
   8.97264   8.97264      1.00  2.278614  2.456739
   8.97253   8.97253      1.00  2.278314  2.459979
   8.97242   8.97242      1.00  2.280534  2.459319
   8.97231   8.97231      1.00  2.281934  2.460449
   8.97219   8.97219      1.00  2.277184  2.457549
   8.97208   8.97208      1.00  2.280584  2.457749
   8.97198   8.97198      1.00  2.269314  2.449919
   8.97186   8.97186      1.00  2.272884  2.453449
   8.97175   8.97175      1.00  2.270814  2.447599
   8.97164   8.97164      1.00  2.280514  2.458939
   8.97153   8.97153      1.00  2.280224  2.462799
   8.97142   8.97142      1.00  2.282744  2.463959
   8.97131   8.97131      1.00  2.282334  2.463139
   8.97120   8.97120      1.00  2.280554  2.458919
   8.97109   8.97109      1.00  2.277604  2.456319
   8.97097   8.97097      1.00  2.278524  2.460609
   8.97085   8.97085      1.00  2.277984  2.460109
   8.97074   8.97074      1.00  2.275184  2.458569
   8.97063   8.97063      1.00  2.279434  2.459239
   8.97051   8.97051      1.00  2.278284  2.463199
   8.97039   8.97039      1.00  2.261904  2.441969
   8.97028   8.97028      1.00  2.275414  2.461539
   8.97016   8.97016      1.00  2.278834  2.464699
   8.97004   8.97004      1.00  2.280054  2.472809
   8.96992   8.96992      1.00  2.281864  2.472679
   8.96980   8.96980      1.00  2.279714  2.465829
   8.96969   8.96969      1.00  2.277974  2.464919
   8.96957   8.96957      1.00  2.277144  2.463279
   8.96945   8.96945      1.00  2.278734  2.464629
   8.96935   8.96935      1.00  2.273564  2.461979
   8.96923   8.96923      1.00  2.277054  2.462329
   8.96912   8.96912      1.00  2.277604  2.464509
   8.96900   8.96900      1.00  2.279964  2.466289
   8.96889   8.96889      1.00  2.280054  2.468069
   8.96878   8.96878      1.00  2.264644  2.452139
   8.96867   8.96867      1.00  2.279054  2.465739
   8.96856   8.96856      1.00  2.274694  2.460109
   8.96845   8.96845      1.00  2.274774  2.460299
   8.96835   8.96835      1.00  2.278124  2.464899
   8.96824   8.96824      1.00  2.274024  2.460889
   8.96813   8.96813      1.00  2.274554  2.460839
   8.96802   8.96802      1.00  2.276604  2.462079
   8.96791   8.96791      1.00  2.277704  2.461199
   8.96780   8.96780      1.00  2.279754  2.467349
   8.96768   8.96768      1.00  2.277594  2.462749
   8.96757   8.96757      1.00  2.279834  2.465229
   8.96747   8.96747      1.00  2.281444  2.466819
   8.96736   8.96736      1.00  2.273754  2.462289
   8.96724   8.96724      1.00  2.263734  2.450869
   8.96713   8.96713      1.00  2.277734  2.467099
   8.96703   8.96703      1.00  2.276814  2.465279
   8.96692   8.96692      1.00  2.276554  2.468499
   8.96681   8.96681      1.00  2.280424  2.471989
   8.96670   8.96670      1.00  2.280604  2.470389
   8.96660   8.96660      1.00  2.281194  2.474619
   8.96649   8.96649      1.00  2.280424  2.471319
   8.96638   8.96638      1.00  2.279904  2.473979
   8.96628   8.96628      1.00  2.276414  2.468809
   8.96618   8.96618      1.00  2.276654  2.469119
   8.96608   8.96608      1.00  2.275784  2.466979
   8.96597   8.96597      1.00  2.275994  2.470659
   8.96587   8.96587      1.00  2.272584  2.467459
   8.96577   8.96577      1.00  2.277004  2.476969
   8.96567   8.96567      1.00  2.279424  2.475659
   8.96556   8.96556      1.00  2.281074  2.471009
   8.96546   8.96546      1.00  2.284484  2.475069
   8.96536   8.96536      1.00  2.279344  2.473779
   8.96525   8.96525      1.00  2.281764  2.473479
   8.96515   8.96515      1.00  2.279214  2.473459
   8.96505   8.96505      1.00  2.279294  2.472819
   8.96495   8.96495      1.00  2.278604  2.470159
   8.96484   8.96484      1.00  2.274874  2.467789
   8.96473   8.96473      1.00  2.275304  2.471879
   8.96462   8.96462      1.00  2.279754  2.478509
   8.96452   8.96452      1.00  2.281804  2.480329
   8.96441   8.96441      1.00  2.281584  2.477859
   8.96429   8.96429      1.00  2.273764  2.466999
   8.96418   8.96418      1.00  2.282044  2.475589
   8.96407   8.96407      1.00  2.278954  2.471539
   8.96396   8.96396      1.00  2.277464  2.470849
   8.96384   8.96384      1.00  2.279144  2.470869
   8.96373   8.96373      1.00  2.280374  2.471789
   8.96362   8.96362      1.00  2.281164  2.475119
   8.96350   8.96350      1.00  2.282124  2.479019
   8.96338   8.96338      1.00  2.284204  2.483199
   8.96326   8.96326      1.00  2.283774  2.477579
   8.96315   8.96315      1.00  2.282344  2.471169
   8.96303   8.96303      1.00  2.283884  2.479659
   8.96291   8.96291      1.00  2.282574  2.475909
   8.96280   8.96280      1.00  2.280234  2.474989
   8.96269   8.96269      1.00  2.281824  2.473369
   8.96257   8.96257      1.00  2.265344  2.453139
   8.96246   8.96246      1.00  2.280024  2.472319
   8.96235   8.96235      1.00  2.282444  2.476239
   8.96225   8.96225      1.00  2.282964  2.477849
   8.96213   8.96213      1.00  2.281084  2.478989
   8.96201   8.96201      1.00  2.282144  2.482049
   8.96191   8.96191      1.00  2.284174  2.484639
   8.96180   8.96180      1.00  2.283854  2.479949
   8.96168   8.96168      1.00  2.279984  2.473479
   8.96157   8.96157      1.00  2.278534  2.472659
   8.96146   8.96146      1.00  2.280994  2.476609
   8.96136   8.96136      1.00  2.283684  2.477149
   8.96125   8.96125      1.00  2.284344  2.479559
   8.96113   8.96113      1.00  2.281024  2.476389
   8.96101   8.96101      1.00  2.274064  2.469419
   8.96090   8.96090      1.00  2.283394  2.479309
   8.96078   8.96078      1.00  2.281274  2.478189
   8.96066   8.96066      1.00  2.286834  2.482329
   8.96055   8.96055      1.00  2.284884  2.481709
   8.96044   8.96044      1.00  2.281904  2.478699
   8.96032   8.96032      1.00  2.282484  2.476699
   8.96020   8.96020      1.00  2.281084  2.478189
   8.96009   8.96009      1.00  2.282004  2.473879
   8.95997   8.95997      1.00  2.281104  2.480279
   8.95985   8.95985      1.00  2.283714  2.482589
   8.95973   8.95973      1.00  2.281484  2.480949
   8.95961   8.95961      1.00  2.286134  2.482089
   8.95950   8.95950      1.00  2.268574  2.464829
   8.95938   8.95938      1.00  2.281424  2.475409
   8.95927   8.95927      1.00  2.281724  2.474099
   8.95916   8.95916      1.00  2.282974  2.475089
   8.95906   8.95906      1.00  2.282734  2.479199
   8.95894   8.95894      1.00  2.281574  2.477259
   8.95882   8.95882      1.00  2.282064  2.480859
   8.95871   8.95871      1.00  2.283824  2.480359
   8.95860   8.95860      1.00  2.284024  2.481189
   8.95848   8.95848      1.00  2.284214  2.479559
   8.95837   8.95837      1.00  2.283794  2.482809
   8.95827   8.95827      1.00  2.285354  2.481719
   8.95817   8.95817      1.00  2.280384  2.479869
   8.95805   8.95805      1.00  2.280804  2.478329
   8.95793   8.95793      1.00  2.268204  2.465819
   8.95783   8.95783      1.00  2.283234  2.478459
   8.95772   8.95772      1.00  2.282934  2.479409
   8.95760   8.95760      1.00  2.280784  2.478519
   8.95749   8.95749      1.00  2.281544  2.479369
   8.95738   8.95738      1.00  2.284914  2.480589
   8.95728   8.95728      1.00  2.284144  2.478809
   8.95717   8.95717      1.00  2.286784  2.480889
   8.95706   8.95706      1.00  2.286414  2.482529
   8.95695   8.95695      1.00  2.283144  2.475909
   8.95684   8.95684      1.00  2.283284  2.476439
   8.95674   8.95674      1.00  2.281434  2.478649
   8.95662   8.95662      1.00  2.281444  2.475569
   8.95652   8.95652      1.00  2.281544  2.476199
   8.95641   8.95641      1.00  2.269064  2.461799
   8.95631   8.95631      1.00  2.283574  2.478009
   8.95620   8.95620      1.00  2.284114  2.476809
   8.95610   8.95610      1.00  2.282754  2.476959
   8.95600   8.95600      1.00  2.286154  2.480359
   8.95590   8.95590      1.00  2.284064  2.478009
   8.95579   8.95579      1.00  2.281104  2.475699
   8.95569   8.95569      1.00  2.281994  2.474099
   8.95559   8.95559      1.00  2.283044  2.476739
   8.95548   8.95548      1.00  2.282684  2.474049
   8.95538   8.95538      1.00  2.281494  2.473389
   8.95527   8.95527      1.00  2.285924  2.480369
   8.95517   8.95517      1.00  2.282934  2.476309
   8.95507   8.95507      1.00  2.268704  2.457599
   8.95496   8.95496      1.00  2.281174  2.473979
   8.95486   8.95486      1.00  2.281774  2.475169
   8.95476   8.95476      1.00  2.285884  2.480219
   8.95465   8.95465      1.00  2.281844  2.476769
   8.95454   8.95454      1.00  2.280624  2.473279
   8.95443   8.95443      1.00  2.279264  2.474059
   8.95431   8.95431      1.00  2.280724  2.468819
   8.95420   8.95420      1.00  2.282484  2.473839
   8.95409   8.95409      1.00  2.281274  2.474539
   8.95398   8.95398      1.00  2.282864  2.476129
   8.95386   8.95386      1.00  2.283534  2.478859
   8.95375   8.95375      1.00  2.281114  2.470289
   8.95363   8.95363      1.00  2.283494  2.472089
   8.95352   8.95352      1.00  2.281854  2.472589
   8.95341   8.95341      1.00  2.265254  2.456809
   8.95330   8.95330      1.00  2.282824  2.473239
   8.95317   8.95317      1.00  2.281624  2.474059
   8.95305   8.95305      1.00  2.280314  2.469709
   8.95295   8.95295      1.00  2.284904  2.471889
   8.95283   8.95283      1.00  2.282474  2.470499
   8.95271   8.95271      1.00  2.285574  2.470879
   8.95259   8.95259      1.00  2.284074  2.474059
   8.95249   8.95249      1.00  2.279754  2.462939
   8.95238   8.95238      1.00  2.280294  2.465929
   8.95226   8.95226      1.00  2.281064  2.465969
   8.95215   8.95215      1.00  2.283614  2.466649
   8.95204   8.95204      1.00  2.278954  2.462559
   8.95192   8.95192      1.00  2.264654  2.452199
   8.95181   8.95181      1.00  2.281354  2.467639
   8.95171   8.95171      1.00  2.280874  2.465409
   8.95160   8.95160      1.00  2.283004  2.469079
   8.95149   8.95149      1.00  2.282734  2.465279
   8.95137   8.95137      1.00  2.279964  2.464759
   8.95126   8.95126      1.00  2.282124  2.466629
   8.95116   8.95116      1.00  2.280764  2.050739
   8.95104   8.95104      1.00  2.283364   .447199
   8.95092   8.95092      1.00  2.279144  1.845419
   8.95081   8.95081      1.00  2.281884  2.461789
   8.95070   8.95070      1.00  2.280114  2.459869
   8.95059   8.95059      1.00  2.282784  2.460849
   8.95046   8.95046      1.00  2.276634  2.451389
   8.95035   8.95035      1.00  2.277874  2.450149
   8.95023   8.95023      1.00  2.283954  2.458049
   8.95012   8.95012      1.00  2.281424  2.459169
   8.95000   8.95000      1.00  2.283164  2.459729
   8.94987   8.94987      1.00  2.278124  2.451169
   8.94976   8.94976      1.00  2.279544  2.452349
   8.94964   8.94964      1.00  2.281474  2.454839
   8.94952   8.94952      1.00  2.281184  2.451379
   8.94941   8.94941      1.00  2.279264  2.447919
   8.94930   8.94930      1.00  2.279514  2.446719
   8.94919   8.94919      1.00  2.281584  2.451449
   8.94906   8.94906      1.00  2.280864  2.449489
   8.94896   8.94896      1.00  2.281184  2.445959
   8.94886   8.94886      1.00  2.266574  2.426479
   8.94875   8.94875      1.00  2.280834  2.445079
   8.94863   8.94863      1.00  2.278924  2.440349
   8.94851   8.94851      1.00  2.280344  2.444749
   8.94841   8.94841      1.00  2.279564  2.446509
   8.94831   8.94831      1.00  2.279704  2.447499
   8.94819   8.94819      1.00  2.282834  2.444429
   8.94808   8.94808      1.00  2.280544  2.445179
   8.94797   8.94797      1.00  2.281464  2.444659
   8.94786   8.94786      1.00  2.282094  2.442879
   8.94775   8.94775      1.00  2.279074  2.433589
   8.94763   8.94763      1.00  2.278014  2.432579
   8.94753   8.94753      1.00  2.280034  2.433979
   8.94741   8.94741      1.00  2.268164  2.417149
   8.94730   8.94730      1.00  2.273114  2.422959
   8.94719   8.94719      1.00  2.277384  2.426079
   8.94709   8.94709      1.00  2.277924  2.424689
   8.94698   8.94698      1.00  2.277644  2.425519
   8.94686   8.94686      1.00  2.282014  2.427849
   8.94676   8.94676      1.00  2.281744  2.424989
   8.94666   8.94666      1.00  2.279074  2.417439
   8.94655   8.94655      1.00  2.280634  2.419809
   8.94644   8.94644      1.00  2.274564  2.412509
   8.94633   8.94633      1.00  2.276794  2.412719
   8.94623   8.94623      1.00  2.276064  2.410259
   8.94613   8.94613      1.00  2.277804  2.411449
   8.94602   8.94602      1.00  2.269194  2.399769
   8.94592   8.94592      1.00  2.273334  2.403419
   8.94582   8.94582      1.00  2.278544  2.413139
   8.94572   8.94572      1.00  2.278044  2.408859
   8.94561   8.94561      1.00  2.276714  2.401449
   8.94551   8.94551      1.00  2.279024  2.401029
   8.94541   8.94541      1.00  2.275884  2.397989
   8.94531   8.94531      1.00  2.273044  2.388209
   8.94520   8.94520      1.00  2.274794  2.385939
   8.94510   8.94510      1.00  2.273104  2.389149
   8.94499   8.94499      1.00  2.274414  2.389379
   8.94489   8.94489      1.00  2.275054  2.385899
   8.94478   8.94478      1.00  2.278414  2.388269
   8.94468   8.94468      1.00  2.274964  2.378539
   8.94457   8.94457      1.00  2.262044  2.362959
   8.94446   8.94446      1.00  2.276864  2.373899
   8.94434   8.94434      1.00  2.276804  2.372579
   8.94424   8.94424      1.00  2.276454  2.367619
   8.94413   8.94413      1.00  2.273484  2.363779
   8.94402   8.94402      1.00  2.273164  2.364179
   8.94389   8.94389      1.00  2.273864  2.360859
   8.94378   8.94378      1.00  2.274134  2.353509
   8.94367   8.94367      1.00  2.274584  2.350149
   8.94356   8.94356      1.00  2.274814  2.346559
   8.94343   8.94343      1.00  2.275884  2.345309
   8.94332   8.94332      1.00  2.275154  2.338439
   8.94321   8.94321      1.00  2.275324  2.335199
   8.94309   8.94309      1.00  2.263924  2.320069
   8.94297   8.94297      1.00  2.271694  2.325089
   8.94286   8.94286      1.00  2.273914  2.323749
   8.94275   8.94275      1.00  2.271154  2.316049
   8.94263   8.94263      1.00  2.276114  2.318709
   8.94251   8.94251      1.00  2.271614  2.309179
   8.94240   8.94240      1.00  2.276424  2.305179
   8.94230   8.94230      1.00  2.276554  2.297939
   8.94219   8.94219      1.00  2.274734  2.291139
   8.94207   8.94207      1.00  2.273044  2.285569
   8.94196   8.94196      1.00  2.271964  2.279659
   8.94185   8.94185      1.00  2.272914  2.269849
   8.94175   8.94175      1.00  2.267624  2.261919
   8.94163   8.94163      1.00  2.272514  2.258119
   8.94152   8.94152      1.00  2.257054  2.236559
   8.94142   8.94142      1.00  2.275264  2.249409
   8.94130   8.94130      1.00  2.273254  2.236769
   8.94118   8.94118      1.00  2.274374  2.224009
   8.94107   8.94107      1.00  2.270884  2.210729
   8.94097   8.94097      1.00  2.272884  2.206319
   8.94085   8.94085      1.00  2.275264  2.200609
   8.94073   8.94073      1.00  2.271434  2.183069
   8.94061   8.94061      1.00  2.273414  2.173499
   8.94050   8.94050      1.00  2.270974  2.159399
   8.94039   8.94039      1.00  2.271384  2.148929
   8.94026   8.94026      1.00  2.273934  2.134719
   8.94015   8.94015      1.00  2.269814  2.113989
   8.94003   8.94003      1.00  2.273514  2.100989
   8.93991   8.93991      1.00  2.257834  2.068799
   8.93978   8.93978      1.00  2.271274  2.066119
   8.93966   8.93966      1.00  2.275084  2.046749
   8.93956   8.93956      1.00  2.271764  2.024389
   8.93945   8.93945      1.00  2.272954  2.009529
   8.93933   8.93933      1.00  2.270764  1.987839
   8.93922   8.93922      1.00  2.269544  1.964799
   8.93910   8.93910      1.00  2.271074  1.943719
   8.93899   8.93899      1.00  2.271674  1.918529
   8.93888   8.93888      1.00  2.269764  1.889399
   8.93877   8.93877      1.00  2.274734  1.869329
   8.93866   8.93866      1.00  2.274884  1.843079
   8.93855   8.93855      1.00  2.272384  1.810409
   8.93843   8.93843      1.00  2.270724  1.777429
   8.93833   8.93833      1.00  2.256834  1.737959
   8.93822   8.93822      1.00  2.273754  1.719129
   8.93811   8.93811      1.00  2.271384  1.683599
   8.93800   8.93800      1.00  2.273434  1.643909
   8.93789   8.93789      1.00  2.272314  1.610659
   8.93779   8.93779      1.00  2.273714  1.579859
   8.93767   8.93767      1.00  2.273084  1.538169
   8.93756   8.93756      1.00  2.276214  1.502759
   8.93745   8.93745      1.00  2.273864  1.465889
   8.93734   8.93734      1.00  2.273744  1.429049
   8.93723   8.93723      1.00  2.271054  1.391409
   8.93712   8.93712      1.00  2.268384  1.348999
   8.93701   8.93701      1.00  2.272364  1.313769
   8.93691   8.93691      1.00  2.272374  1.272779
   8.93680   8.93680      1.00  2.270644  1.231939
   8.93668   8.93668      1.00  2.256834  1.182569
   8.93658   8.93658      1.00  2.272644  1.152539
   8.93647   8.93647      1.00  2.273334  1.118359
   8.93637   8.93637      1.00  2.276584  1.081089
   8.93626   8.93626      1.00  2.274354  1.045519
   8.93615   8.93615      1.00  2.275254  1.014499
   8.93606   8.93606      1.00  2.274264   .978339
   8.93596   8.93596      1.00  2.273494   .947659
   8.93585   8.93585      1.00  2.272354   .911959
   8.93575   8.93575      1.00  2.270614   .878029
   8.93565   8.93565      1.00  2.274244   .853609
   8.93554   8.93554      1.00  2.273304   .821649
   8.93544   8.93544      1.00  2.273814   .783689
   8.93534   8.93534      1.00  2.272424   .756689
   8.93523   8.93523      1.00  2.257644   .726059
   8.93513   8.93513      1.00  2.273424   .704579
   8.93502   8.93502      1.00  2.272364   .679729
   8.93492   8.93492      1.00  2.271994   .655919
   8.93482   8.93482      1.00  2.270314   .638809
   8.93471   8.93471      1.00  2.271774   .620579
   8.93460   8.93460      1.00  2.273464   .600819
   8.93449   8.93449      1.00  2.274124   .578879
   8.93438   8.93438      1.00  2.271954   .559559
   8.93427   8.93427      1.00  2.274304   .543539
   8.93415   8.93415      1.00  2.274574   .527219
   8.93404   8.93404      1.00  2.272394   .509429
   8.93393   8.93393      1.00  2.272554   .501009
   8.93382   8.93382      1.00  2.272304   .488749
   8.93370   8.93370      1.00  2.272824   .475629
   8.93358   8.93358      1.00  2.256714   .460269
   8.93347   8.93347      1.00  2.270674   .447159
   8.93335   8.93335      1.00  2.271894   .436319
   8.93323   8.93323      1.00  2.271464   .425939
   8.93312   8.93312      1.00  2.275144   .416829
   8.93301   8.93301      1.00  2.272074   .408659
   8.93289   8.93289      1.00  2.273174   .402249
   8.93277   8.93277      1.00  2.271504   .395359
   8.93266   8.93266      1.00  2.271144   .387959
   8.93255   8.93255      1.00  2.268194   .382179
   8.93244   8.93244      1.00  2.271384   .379639
   8.93232   8.93232      1.00  2.269934   .373479
   8.93221   8.93221      1.00  2.271684   .372009
   8.93210   8.93210      1.00  2.271034   .366189
   8.93199   8.93199      1.00  2.255794   .361099
   8.93187   8.93187      1.00  2.270884   .361439
   8.93177   8.93177      1.00  2.272044   .360089
   8.93166   8.93166      1.00  2.269074   .358989
   8.93155   8.93155      1.00  2.270724   .357679
   8.93144   8.93144      1.00  2.268444   .354089
   8.93132   8.93132      1.00  2.271364   .353649
   8.93122   8.93122      1.00  2.265394   .350699
   8.93110   8.93110      1.00  2.269914   .351009
   8.93098   8.93098      1.00  2.268534   .348659
   8.93087   8.93087      1.00  2.267654   .347889
   8.93076   8.93076      1.00  2.270384   .348109
   8.93064   8.93064      1.00  2.269014   .347299
   8.93052   8.93052      1.00  2.270344   .348309
   8.93041   8.93041      1.00  2.267384   .340679
   8.93029   8.93029      1.00  2.253594   .345779
   8.93018   8.93018      1.00  2.269954   .349149
   8.93005   8.93005      1.00  2.268024   .346719
   8.92993   8.92993      1.00  2.269034   .347679
   8.92981   8.92981      1.00  2.268564   .347079
   8.92969   8.92969      1.00  2.266954   .349929
   8.92958   8.92958      1.00  2.268044   .351139
   8.92946   8.92946      1.00  2.269904   .349009
   8.92935   8.92935      1.00  2.268914   .348839
   8.92923   8.92923      1.00  2.271184   .347579
   8.92912   8.92912      1.00  2.266134   .348179
   8.92901   8.92901      1.00  2.266644   .348029
   8.92890   8.92890      1.00  2.266574   .347359
   8.92878   8.92878      1.00  2.264754   .348889
   8.92867   8.92867      1.00  2.261064   .345049
   8.92856   8.92856      1.00  2.269034   .346379
   8.92846   8.92846      1.00  2.269394   .347599
   8.92835   8.92835      1.00  2.270504   .345259
   8.92824   8.92824      1.00  2.269404   .345269
   8.92812   8.92812      1.00  2.270664   .344699
   8.92801   8.92801      1.00  2.270004   .344109
   8.92790   8.92790      1.00  2.269964   .346499
   8.92779   8.92779      1.00  2.270844   .341199
   8.92767   8.92767      1.00  2.268094   .343639
   8.92757   8.92757      1.00  2.268224   .345339
   8.92746   8.92746      1.00  2.268834   .345719
   8.92735   8.92735      1.00  2.268444   .344419
   8.92723   8.92723      1.00  2.265914   .343259
   8.92713   8.92713      1.00  2.263664   .343769
   8.92702   8.92702      1.00  2.269374   .342369
   8.92691   8.92691      1.00  2.266974   .340639
   8.92681   8.92681      1.00  2.268954   .343609
   8.92670   8.92670      1.00  2.269244   .342719
   8.92659   8.92659      1.00  2.270274   .343939
   8.92648   8.92648      1.00  2.265324   .343919
   8.92638   8.92638      1.00  2.268134   .343379
   8.92628   8.92628      1.00  2.268734   .346299
   8.92617   8.92617      1.00  2.266834   .343709
   8.92606   8.92606      1.00  2.270004   .343969
   8.92596   8.92596      1.00  2.269774   .343499
   8.92586   8.92586      1.00  2.268204   .342189
   8.92576   8.92576      1.00  2.267124   .342399
   8.92565   8.92565      1.00  2.258254   .342099
   8.92555   8.92555      1.00  2.268824   .343469
   8.92545   8.92545      1.00  2.267974   .344439
   8.92534   8.92534      1.00  2.269324   .344029
   8.92524   8.92524      1.00  2.268484   .344209
   8.92514   8.92514      1.00  2.268384   .344309
   8.92504   8.92504      1.00  2.267264   .343589
   8.92493   8.92493      1.00  2.266774   .344599
   8.92482   8.92482      1.00  2.269754   .347659
   8.92471   8.92471      1.00  2.264004   .347149
   8.92461   8.92461      1.00  2.266984   .347769
   8.92450   8.92450      1.00  2.265124   .349839
   8.92439   8.92439      1.00  2.267874   .352689
   8.92427   8.92427      1.00  2.262924   .356809
   8.92416   8.92416      1.00  2.261324   .357719
   8.92405   8.92405      1.00  2.268044   .358099
   8.92393   8.92393      1.00  2.264614   .355699
   8.92382   8.92382      1.00  2.267154   .356269
   8.92371   8.92371      1.00  2.268184   .357219
   8.92360   8.92360      1.00  2.269984   .357799
   8.92348   8.92348      1.00  2.268064   .360569
   8.92336   8.92336      1.00  2.267524   .361829
   8.92324   8.92324      1.00  2.264874   .362659
   8.92313   8.92313      1.00  2.261974   .364099
   8.92301   8.92301      1.00  2.267704   .365969
   8.92290   8.92290      1.00  2.264874   .367349
   8.92279   8.92279      1.00  2.267314   .369739
   8.92267   8.92267      1.00  2.263544   .371559
   8.92256   8.92256      1.00  2.248824   .369889
   8.92244   8.92244      1.00  2.264724   .375409
   8.92233   8.92233      1.00  2.261834   .375749
   8.92222   8.92222      1.00  2.264034   .378539
   8.92210   8.92210      1.00  2.265864   .379869
   8.92199   8.92199      1.00  2.261944   .382729
   8.92189   8.92189      1.00  2.262394   .383529
   8.92178   8.92178      1.00  2.266774   .384529
   8.92167   8.92167      1.00  2.266244   .387849
   8.92156   8.92156      1.00  2.263034   .387619
   8.92145   8.92145      1.00  2.262894   .390749
   8.92134   8.92134      1.00  2.262304   .393459
   8.92122   8.92122      1.00  2.262464   .397299
   8.92111   8.92111      1.00  2.263064   .395159
   8.92100   8.92100      1.00  2.246434   .398649
   8.92088   8.92088      1.00  2.262644   .399629
   8.92076   8.92076      1.00  2.264084   .401719
   8.92065   8.92065      1.00  2.259284   .401889
   8.92054   8.92054      1.00  2.263574   .404149
   8.92042   8.92042      1.00  2.261204   .403589
   8.92030   8.92030      1.00  2.261304   .406839
   8.92018   8.92018      1.00  2.261164   .412659
   8.92007   8.92007      1.00  2.262234   .409809
   8.91995   8.91995      1.00  2.258814   .410839
   8.91983   8.91983      1.00  2.259904   .411959
   8.91972   8.91972      1.00  2.261944   .414769
   8.91960   8.91960      1.00  2.262094   .413929
   8.91948   8.91948      1.00  2.263854   .412789
   8.91937   8.91937      1.00  2.243564   .413629
   8.91925   8.91925      1.00  2.258884   .418719
   8.91914   8.91914      1.00  2.261274   .419019
   8.91903   8.91903      1.00  2.259304   .418569
   8.91891   8.91891      1.00  2.261084   .418589
   8.91880   8.91880      1.00  2.260504   .418379
   8.91869   8.91869      1.00  2.260114   .414719
   8.91858   8.91858      1.00  2.262624   .416039
   8.91847   8.91847      1.00  2.258564   .415339
   8.91836   8.91836      1.00  2.259054   .417289
   8.91825   8.91825      1.00  2.261154   .417969
   8.91815   8.91815      1.00  2.259364   .416649
   8.91804   8.91804      1.00  2.260014   .415539
   8.91792   8.91792      1.00  2.243064   .412329
   8.91781   8.91781      1.00  2.257684   .415669
   8.91770   8.91770      1.00  2.261894   .416869
   8.91758   8.91758      1.00  2.259994   .415809
   8.91747   8.91747      1.00  2.259604   .415979
   8.91737   8.91737      1.00  2.261604   .413119
   8.91726   8.91726      1.00  2.261594   .412169
   8.91715   8.91715      1.00  2.261104   .411079
   8.91704   8.91704      1.00  2.260734   .410899
   8.91694   8.91694      1.00  2.256954   .409349
   8.91683   8.91683      1.00  2.259994   .409159
   8.91672   8.91672      1.00  2.258194   .410029
   8.91661   8.91661      1.00  2.257444   .408769
   8.91650   8.91650      1.00  2.259534   .406289
   8.91640   8.91640      1.00  2.246174   .404679
   8.91629   8.91629      1.00  2.255884   .405919
   8.91619   8.91619      1.00  2.262124   .405809
   8.91609   8.91609      1.00  2.259234   .402529
   8.91599   8.91599      1.00  2.257744   .400959
   8.91588   8.91588      1.00  2.259444   .398489
   8.91578   8.91578      1.00  2.259204   .398669
   8.91568   8.91568      1.00  2.259644   .395239
   8.91557   8.91557      1.00  2.257924   .395679
   8.91547   8.91547      1.00  2.259474   .394529
   8.91537   8.91537      1.00  2.260274   .395719
   8.91527   8.91527      1.00  2.259174   .394179
   8.91516   8.91516      1.00  2.258934   .391899
   8.91505   8.91505      1.00  2.239994   .389339
   8.91495   8.91495      1.00  2.257814   .389359
   8.91485   8.91485      1.00  2.258774   .389959
   8.91475   8.91475      1.00  2.260894   .387089
   8.91463   8.91463      1.00  2.256154   .386239
   8.91452   8.91452      1.00  2.256414   .385509
   8.91441   8.91441      1.00  2.257594   .384999
   8.91430   8.91430      1.00  2.255964   .384219
   8.91419   8.91419      1.00  2.260394   .383119
   8.91407   8.91407      1.00  2.257794   .381489
   8.91397   8.91397      1.00  2.256704   .381749
   8.91385   8.91385      1.00  2.257624   .381019
   8.91373   8.91373      1.00  2.253254   .378069
   8.91361   8.91361      1.00  2.243244   .376049
   8.91350   8.91350      1.00  2.259184   .378389
   8.91339   8.91339      1.00  2.258584   .377609
   8.91327   8.91327      1.00  2.259784   .374799
   8.91315   8.91315      1.00  2.257244   .373159
   8.91305   8.91305      1.00  2.260724   .375149
   8.91293   8.91293      1.00  2.253864   .375129
   8.91281   8.91281      1.00  2.257394   .371739
   8.91269   8.91269      1.00  2.260574   .374299
   8.91258   8.91258      1.00  2.252664   .373779
   8.91248   8.91248      1.00  2.258374   .369389
   8.91236   8.91236      1.00  2.255424   .365329
   8.91225   8.91225      1.00  2.258344   .363929
   8.91214   8.91214      1.00  2.244694   .362229
   8.91203   8.91203      1.00  2.255664   .364169
   8.91192   8.91192      1.00  2.255734   .359669
   8.91181   8.91181      1.00  2.254184   .360019
   8.91170   8.91170      1.00  2.258204   .362049
   8.91159   8.91159      1.00  2.254744   .358559
   8.91148   8.91148      1.00  2.259614   .359269
   8.91137   8.91137      1.00  2.260094   .357079
   8.91126   8.91126      1.00  2.255374   .355649
   8.91115   8.91115      1.00  2.256944   .355819
   8.91103   8.91103      1.00  2.253894   .351309
   8.91092   8.91092      1.00  2.259354   .350589
   8.91081   8.91081      1.00  2.258824   .350009
   8.91069   8.91069      1.00  2.253114   .346199
   8.91057   8.91057      1.00  2.248304   .342919
   8.91045   8.91045      1.00  2.255644   .342439
   8.91035   8.91035      1.00  2.257314   .342779
   8.91023   8.91023      1.00  2.258034   .342329
   8.91010   8.91010      1.00  2.258354   .341269
   8.90999   8.90999      1.00  2.256914   .342719
   8.90988   8.90988      1.00  2.257484   .340699
   8.90976   8.90976      1.00  2.254944   .338499
   8.90963   8.90963      1.00  2.256124   .336609
   8.90952   8.90952      1.00  2.255264   .333229
   8.90941   8.90941      1.00  2.259864   .334619
   8.90929   8.90929      1.00  2.258734   .332519
   8.90918   8.90918      1.00  2.256604   .335199
   8.90908   8.90908      1.00  2.242754   .333179
   8.90897   8.90897      1.00  2.255624   .336629
   8.90885   8.90885      1.00  2.260644   .334959
   8.90873   8.90873      1.00  2.258294   .331769
   8.90862   8.90862      1.00  2.256644   .329849
   8.90852   8.90852      1.00  2.255144   .329419
   8.90841   8.90841      1.00  2.258294   .329539
   8.90830   8.90830      1.00  2.256414   .327839
   8.90819   8.90819      1.00  2.257884   .326649
   8.90808   8.90808      1.00  2.258474   .328489
   8.90797   8.90797      1.00  2.257594   .327069
   8.90786   8.90786      1.00  2.255444   .327759
   8.90775   8.90775      1.00  2.257644   .329399
   8.90764   8.90764      1.00  2.256934   .330449
   8.90753   8.90753      1.00  2.241874   .327979
   8.90741   8.90741      1.00  2.257324   .331489
   8.90731   8.90731      1.00  2.255334   .333279
   8.90720   8.90720      1.00  2.258144   .334159
   8.90709   8.90709      1.00  2.260044   .335729
   8.90698   8.90698      1.00  2.256194   .333099
   8.90687   8.90687      1.00  2.259334   .336279
   8.90677   8.90677      1.00  2.259914   .337069
   8.90666   8.90666      1.00  2.258664   .337399
   8.90655   8.90655      1.00  2.256394   .336849
   8.90644   8.90644      1.00  2.259164   .335369
   8.90634   8.90634      1.00  2.258334   .336719
   8.90623   8.90623      1.00  2.258654   .335169
   8.90613   8.90613      1.00  2.259024   .337179
   8.90603   8.90603      1.00  2.257064   .338939
   8.90593   8.90593      1.00  2.244444   .338639
   8.90582   8.90582      1.00  2.258424   .342129
   8.90572   8.90572      1.00  2.257974   .344519
   8.90561   8.90561      1.00  2.258904   .342959
   8.90552   8.90552      1.00  2.262054   .345099
   8.90541   8.90541      1.00  2.257204   .344549
   8.90531   8.90531      1.00  2.259274   .344599
   8.90520   8.90520      1.00  2.260674   .346199
   8.90511   8.90511      1.00  2.258054   .347429
   8.90500   8.90500      1.00  2.261664   .347869
   8.90489   8.90489      1.00  2.257154   .350539
   8.90478   8.90478      1.00  2.260724   .355039
   8.90468   8.90468      1.00  2.260514   .358619
   8.90457   8.90457      1.00  2.255994   .356169
   8.90446   8.90446      1.00  2.245264   .354329
   8.90434   8.90434      1.00  2.257984   .359269
   8.90424   8.90424      1.00  2.260374   .361259
   8.90413   8.90413      1.00  2.258634   .360879
   8.90401   8.90401      1.00  2.259764   .359019
   8.90390   8.90390      1.00  2.259444   .363099
   8.90379   8.90379      1.00  2.261274   .363369
   8.90367   8.90367      1.00  2.259264   .360359
   8.90355   8.90355      1.00  2.258724   .360379
   8.90344   8.90344      1.00  2.257784   .361639
   8.90332   8.90332      1.00  2.259474   .364299
   8.90320   8.90320      1.00  2.258754   .364939
   8.90309   8.90309      1.00  2.260964   .365219
   8.90297   8.90297      1.00  2.246864   .364569
   8.90286   8.90286      1.00  2.258094   .366239
   8.90275   8.90275      1.00  2.258264   .365069
   8.90262   8.90262      1.00  2.261204   .368229
   8.90252   8.90252      1.00  2.258854   .368049
   8.90241   8.90241      1.00  2.257644   .368369
   8.90229   8.90229      1.00  2.259594   .370409
   8.90218   8.90218      1.00  2.257404   .373139
   8.90207   8.90207      1.00  2.258134   .374229
   8.90197   8.90197      1.00  2.257534   .374759
   8.90185   8.90185      1.00  2.259764   .375569
   8.90174   8.90174      1.00  2.258134   .376349
   8.90163   8.90163      1.00  2.258904   .377659
   8.90153   8.90153      1.00  2.254394   .378569
   8.90141   8.90141      1.00  2.251164   .377999
   8.90130   8.90130      1.00  2.258404   .378999
   8.90119   8.90119      1.00  2.257894   .378279
   8.90108   8.90108      1.00  2.257734   .380339
   8.90096   8.90096      1.00  2.260544   .382429
   8.90084   8.90084      1.00  2.258524   .382919
   8.90073   8.90073      1.00  2.256714   .382619
   8.90062   8.90062      1.00  2.258544   .381949
   8.90050   8.90050      1.00  2.256744   .378849
   8.90038   8.90038      1.00  2.258834   .379239
   8.90027   8.90027      1.00  2.259794   .382619
   8.90015   8.90015      1.00  2.257734   .384719
   8.90003   8.90003      1.00  2.257734   .381839
   8.89990   8.89990      1.00  2.240914   .380129
   8.89979   8.89979      1.00  2.255294   .383629
   8.89968   8.89968      1.00  2.256244   .384789
   8.89956   8.89956      1.00  2.258144   .385019
   8.89944   8.89944      1.00  2.257744   .383539
   8.89933   8.89933      1.00  2.257054   .383709
   8.89922   8.89922      1.00  2.255744   .384319
   8.89911   8.89911      1.00  2.258094   .384849
   8.89899   8.89899      1.00  2.256224   .386239
   8.89888   8.89888      1.00  2.257534   .387749
   8.89877   8.89877      1.00  2.257684   .388489
   8.89866   8.89866      1.00  2.257494   .386469
   8.89854   8.89854      1.00  2.258064   .386889
   8.89843   8.89843      1.00  2.254144   .385959
   8.89833   8.89833      1.00  2.243194   .384799
   8.89822   8.89822      1.00  2.256124   .387009
   8.89811   8.89811      1.00  2.257494   .386589
   8.89800   8.89800      1.00  2.258294   .388349
   8.89789   8.89789      1.00  2.256064   .388199
   8.89777   8.89777      1.00  2.255864   .388099
   8.89766   8.89766      1.00  2.256144   .390729
   8.89755   8.89755      1.00  2.259224   .388529
   8.89745   8.89745      1.00  2.257524   .390869
   8.89734   8.89734      1.00  2.254994   .388069
   8.89723   8.89723      1.00  2.255964   .388009
   8.89712   8.89712      1.00  2.254754   .388689
   8.89701   8.89701      1.00  2.254284   .389849
   8.89691   8.89691      1.00  2.254754   .387359
   8.89680   8.89680      1.00  2.243934   .388659
   8.89669   8.89669      1.00  2.257554   .391049
   8.89658   8.89658      1.00  2.256814   .390419
   8.89647   8.89647      1.00  2.257274   .388579
   8.89636   8.89636      1.00  2.257394   .390419
   8.89626   8.89626      1.00  2.254234   .391419
   8.89616   8.89616      1.00  2.258224   .391719
   8.89606   8.89606      1.00  2.254314   .391499
   8.89595   8.89595      1.00  2.255654   .392259
   8.89585   8.89585      1.00  2.254394   .392589
   8.89575   8.89575      1.00  2.254924   .393569
   8.89565   8.89565      1.00  2.253504   .392609
   8.89554   8.89554      1.00  2.254374   .392559
   8.89544   8.89544      1.00  2.256154   .390399
   8.89534   8.89534      1.00  2.235054   .389299
   8.89524   8.89524      1.00  2.255084   .390369
   8.89513   8.89513      1.00  2.252444   .390739
   8.89503   8.89503      1.00  2.253634   .390319
   8.89493   8.89493      1.00  2.257284   .391159
   8.89482   8.89482      1.00  2.254004   .391779
   8.89471   8.89471      1.00  2.256104   .392749
   8.89460   8.89460      1.00  2.253764   .393689
   8.89449   8.89449      1.00  2.255474   .394909
   8.89438   8.89438      1.00  2.253524   .393619
   8.89427   8.89427      1.00  2.251924   .393589
   8.89416   8.89416      1.00  2.255474   .393539
   8.89405   8.89405      1.00  2.253234   .392379
   8.89394   8.89394      1.00  2.255944   .393159
   8.89382   8.89382      1.00  2.246284   .391379
   8.89371   8.89371      1.00  2.249364   .392039
   8.89360   8.89360      1.00  2.253394   .394049
   8.89348   8.89348      1.00  2.252984   .392859
   8.89335   8.89335      1.00  2.253644   .396209
   8.89324   8.89324      1.00  2.254754   .391379
   8.89313   8.89313      1.00  2.253584   .392499
   8.89301   8.89301      1.00  2.253814   .392129
   8.89289   8.89289      1.00  2.252384   .393169
   8.89278   8.89278      1.00  2.249684   .391099
   8.89267   8.89267      1.00  2.252644   .392519
   8.89256   8.89256      1.00  2.252884   .391799
   8.89244   8.89244      1.00  2.252084   .391599
   8.89232   8.89232      1.00  2.252874   .390449
   8.89222   8.89222      1.00  2.234544   .388189
   8.89211   8.89211      1.00  2.249734   .391699
   8.89199   8.89199      1.00  2.252124   .392319
   8.89189   8.89189      1.00  2.251464   .392549
   8.89178   8.89178      1.00  2.253884   .391389
   8.89167   8.89167      1.00  2.253654   .390359
   8.89156   8.89156      1.00  2.247384   .390039
   8.89144   8.89144      1.00  2.250794   .389879
   8.89134   8.89134      1.00  2.249794   .390239
   8.89123   8.89123      1.00  2.250324   .393049
   8.89111   8.89111      1.00  2.252314   .389169
   8.89100   8.89100      1.00  2.250774   .390199
   8.89089   8.89089      1.00  2.250974   .391479
   8.89077   8.89077      1.00  2.236484   .386069
   8.89065   8.89065      1.00  2.248454   .389689
   8.89054   8.89054      1.00  2.250284   .393679
   8.89043   8.89043      1.00  2.251864   .388339
   8.89031   8.89031      1.00  2.250484   .388969
   8.89019   8.89019      1.00  2.249914   .389829
   8.89007   8.89007      1.00  2.251524   .387869
   8.88995   8.88995      1.00  2.248424   .389619
   8.88983   8.88983      1.00  2.252754   .387419
   8.88971   8.88971      1.00  2.247654   .387109
   8.88959   8.88959      1.00  2.248934   .387899
   8.88948   8.88948      1.00  2.250204   .388789
   8.88937   8.88937      1.00  2.248694   .387569
   8.88926   8.88926      1.00  2.251084   .388749
   8.88914   8.88914      1.00  2.248494   .388369
   8.88903   8.88903      1.00  2.235194   .385629
   8.88893   8.88893      1.00  2.246454   .388639
   8.88881   8.88881      1.00  2.251144   .388299
   8.88870   8.88870      1.00  2.250364   .388759
   8.88860   8.88860      1.00  2.250834   .387459
   8.88848   8.88848      1.00  2.247924   .387039
   8.88837   8.88837      1.00  2.250224   .385729
   8.88826   8.88826      1.00  2.250034   .384999
   8.88815   8.88815      1.00  2.252554   .385369
   8.88804   8.88804      1.00  2.247674   .386089
   8.88792   8.88792      1.00  2.251244   .385989
   8.88781   8.88781      1.00  2.250014   .384919
   8.88771   8.88771      1.00  2.250744   .387249
   8.88760   8.88760      1.00  2.241864   .384469
   8.88748   8.88748      1.00  2.248834   .386149
   8.88737   8.88737      1.00  2.249764   .385109
   8.88727   8.88727      1.00  2.247364   .383599
   8.88716   8.88716      1.00  2.251724   .386849
   8.88704   8.88704      1.00  2.250314   .385399
   8.88694   8.88694      1.00  2.247604   .381709
   8.88683   8.88683      1.00  2.249534   .381449
   8.88672   8.88672      1.00  2.248324   .380729
   8.88661   8.88661      1.00  2.250644   .380999
   8.88651   8.88651      1.00  2.248394   .381869
   8.88641   8.88641      1.00  2.249804   .382369
   8.88630   8.88630      1.00  2.252914   .383929
   8.88620   8.88620      1.00  2.247354   .381449
   8.88610   8.88610      1.00  2.247274   .380429
   8.88599   8.88599      1.00  2.244144   .382549
   8.88589   8.88589      1.00  2.250194   .385139
   8.88578   8.88578      1.00  2.248584   .384529
   8.88568   8.88568      1.00  2.248334   .385999
   8.88559   8.88559      1.00  2.247494   .383309
   8.88548   8.88548      1.00  2.251014   .381689
   8.88537   8.88537      1.00  2.248494   .379499
   8.88527   8.88527      1.00  2.246424   .377319
   8.88517   8.88517      1.00  2.247944   .378749
   8.88506   8.88506      1.00  2.243294   .375859
   8.88495   8.88495      1.00  2.247854   .375819
   8.88485   8.88485      1.00  2.246974   .376049
   8.88475   8.88475      1.00  2.246484   .376099
   8.88464   8.88464      1.00  2.247504   .377639
   8.88452   8.88452      1.00  2.231834   .372559
   8.88442   8.88442      1.00  2.244704   .374569
   8.88432   8.88432      1.00  2.249094   .375349
   8.88420   8.88420      1.00  2.250454   .373979
   8.88409   8.88409      1.00  2.246344   .374949
   8.88398   8.88398      1.00  2.248194   .376779
   8.88386   8.88386      1.00  2.248854   .378229
   8.88374   8.88374      1.00  2.248574   .380399
   8.88362   8.88362      1.00  2.248354   .383139
   8.88351   8.88351      1.00  2.244084   .381259
   8.88340   8.88340      1.00  2.248384   .380069
   8.88329   8.88329      1.00  2.249314   .377969
   8.88317   8.88317      1.00  2.246504   .379529
   8.88306   8.88306      1.00  2.244924   .377619
   8.88295   8.88295      1.00  2.230464   .371849
   8.88282   8.88282      1.00  2.246704   .372929
   8.88271   8.88271      1.00  2.249194   .372149
   8.88260   8.88260      1.00  2.247174   .372789
   8.88250   8.88250      1.00  2.245934   .370299
   8.88238   8.88238      1.00  2.246644   .371239
   8.88227   8.88227      1.00  2.246364   .371879
   8.88215   8.88215      1.00  2.247154   .370889
   8.88205   8.88205      1.00  2.245694   .371509
   8.88195   8.88195      1.00  2.247004   .372039
   8.88183   8.88183      1.00  2.247444   .370789
   8.88173   8.88173      1.00  2.247014   .371639
   8.88162   8.88162      1.00  2.246624   .375929
   8.88151   8.88151      1.00  2.244584   .374309
   8.88140   8.88140      1.00  2.233494   .371049
   8.88129   8.88129      1.00  2.247494   .371589
   8.88118   8.88118      1.00  2.248064   .370869
   8.88107   8.88107      1.00  2.245844   .373969
   8.88095   8.88095      1.00  2.245554   .370879
   8.88083   8.88083      1.00  2.246114   .369759
   8.88073   8.88073      1.00  2.245624   .370939
   8.88061   8.88061      1.00  2.246164   .371149
   8.88049   8.88049      1.00  2.245724   .373379
   8.88037   8.88037      1.00  2.242724   .372039
   8.88026   8.88026      1.00  2.246764   .374849
   8.88014   8.88014      1.00  2.243524   .371689
   8.88002   8.88002      1.00  2.245414   .373959
   8.87991   8.87991      1.00  2.239834   .371649
   8.87979   8.87979      1.00  2.241524   .372479
   8.87967   8.87967      1.00  2.246124   .373469
   8.87955   8.87955      1.00  2.246854   .372769
   8.87944   8.87944      1.00  2.246244   .371349
   8.87933   8.87933      1.00  2.245814   .372949
   8.87921   8.87921      1.00  2.245654   .373109
   8.87909   8.87909      1.00  2.246614   .372369
   8.87898   8.87898      1.00  2.244654   .373439
   8.87887   8.87887      1.00  2.244514   .371939
   8.87876   8.87876      1.00  2.243314   .370909
   8.87865   8.87865      1.00  2.246324   .372249
   8.87855   8.87855      1.00  2.245804   .371529
   8.87844   8.87844      1.00  2.243914   .373659
   8.87832   8.87832      1.00  2.240434   .373189
   8.87821   8.87821      1.00  2.241164   .373779
   8.87810   8.87810      1.00  2.245544   .374219
   8.87800   8.87800      1.00  2.246334   .375289
   8.87789   8.87789      1.00  2.246724   .375429
   8.87777   8.87777      1.00  2.244584   .377489
   8.87766   8.87766      1.00  2.245614   .377859
   8.87755   8.87755      1.00  2.244744   .377669
   8.87744   8.87744      1.00  2.243314   .376969
   8.87733   8.87733      1.00  2.246284   .381239
   8.87722   8.87722      1.00  2.245014   .378219
   8.87712   8.87712      1.00  2.243284   .378749
   8.87701   8.87701      1.00  2.245794   .378269
   8.87689   8.87689      1.00  2.243614   .377669
   8.87678   8.87678      1.00  2.243384   .378519
   8.87668   8.87668      1.00  2.231354   .376659
   8.87657   8.87657      1.00  2.243404   .380759
   8.87646   8.87646      1.00  2.244234   .382599
   8.87636   8.87636      1.00  2.241174   .378419
   8.87626   8.87626      1.00  2.245144   .378699
   8.87615   8.87615      1.00  2.242764   .378219
   8.87605   8.87605      1.00  2.247194   .379619
   8.87594   8.87594      1.00  2.244044   .380609
   8.87584   8.87584      1.00  2.243084   .378429
   8.87574   8.87574      1.00  2.243624   .380119
   8.87563   8.87563      1.00  2.242914   .379699
   8.87553   8.87553      1.00  2.245884   .379599
   8.87543   8.87543      1.00  2.242064   .381259
   8.87533   8.87533      1.00  2.245404   .382289
   8.87522   8.87522      1.00  2.242584   .382149
   8.87512   8.87512      1.00  2.225964   .381539
   8.87502   8.87502      1.00  2.245644   .384069
   8.87491   8.87491      1.00  2.240924   .381589
   8.87480   8.87480      1.00  2.244684   .382819
   8.87470   8.87470      1.00  2.241944   .381249
   8.87459   8.87459      1.00  2.241354   .382829
   8.87448   8.87448      1.00  2.242094   .384449
   8.87437   8.87437      1.00  2.242734   .385199
   8.87425   8.87425      1.00  2.242754   .385789
   8.87415   8.87415      1.00  2.243224   .387669
   8.87403   8.87403      1.00  2.241694   .387559
   8.87391   8.87391      1.00  2.241644   .388579
   8.87381   8.87381      1.00  2.243214   .389049
   8.87369   8.87369      1.00  2.227964   .384529
   8.87358   8.87358      1.00  2.238514   .387259
   8.87345   8.87345      1.00  2.244304   .389559
   8.87333   8.87333      1.00  2.241634   .390649
   8.87322   8.87322      1.00  2.241564   .390569
   8.87311   8.87311      1.00  2.241564   .390799
   8.87299   8.87299      1.00  2.240024   .390219
   8.87288   8.87288      1.00  2.242174   .391829
   8.87277   8.87277      1.00  2.238594   .390059
   8.87264   8.87264      1.00  2.237754   .392009
   8.87253   8.87253      1.00  2.240114   .390359
   8.87242   8.87242      1.00  2.238684   .391769
   8.87231   8.87231      1.00  2.239404   .392199
   8.87219   8.87219      1.00  2.234704   .390129
   8.87208   8.87208      1.00  2.235814   .391689
   8.87197   8.87197      1.00  2.239644   .395879
   8.87187   8.87187      1.00  2.240474   .397319
   8.87176   8.87176      1.00  2.241024   .400049
   8.87164   8.87164      1.00  2.240074   .397109
   8.87154   8.87154      1.00  2.239964   .401479
   8.87143   8.87143      1.00  2.240774   .397999
   8.87132   8.87132      1.00  2.237254   .393919
   8.87120   8.87120      1.00  2.238044   .396569
   8.87109   8.87109      1.00  2.241124   .398859
   8.87098   8.87098      1.00  2.239954   .397669
   8.87086   8.87086      1.00  2.240254   .396739
   8.87074   8.87074      1.00  2.239544   .400569
   8.87063   8.87063      1.00  2.223144   .395789
   8.87052   8.87052      1.00  2.238564   .398299
   8.87040   8.87040      1.00  2.240884   .397969
   8.87028   8.87028      1.00  2.238934   .396729
   8.87016   8.87016      1.00  2.241304   .397099
   8.87004   8.87004      1.00  2.235984   .395379
   8.86992   8.86992      1.00  2.239224   .396879
   8.86980   8.86980      1.00  2.238744   .396159
   8.86969   8.86969      1.00  2.240524   .401099
   8.86958   8.86958      1.00  2.240394   .400219
   8.86946   8.86946      1.00  2.240524   .401379
   8.86934   8.86934      1.00  2.238044   .402679
   8.86923   8.86923      1.00  2.241764   .401279
   8.86913   8.86913      1.00  2.240324   .404359
   8.86901   8.86901      1.00  2.239944   .402389
   8.86888   8.86888      1.00  2.242244   .403649
   8.86877   8.86877      1.00  2.223294   .399749
   8.86867   8.86867      1.00  2.240334   .403509
   8.86856   8.86856      1.00  2.240454   .405039
   8.86845   8.86845      1.00  2.241304   .405039
   8.86834   8.86834      1.00  2.240874   .403229
   8.86823   8.86823      1.00  2.241384   .401749
   8.86812   8.86812      1.00  2.239484   .401569
   8.86801   8.86801      1.00  2.236724   .400099
   8.86790   8.86790      1.00  2.239534   .401739
   8.86779   8.86779      1.00  2.237134   .402619
   8.86767   8.86767      1.00  2.241074   .405529
   8.86756   8.86756      1.00  2.240834   .404519
   8.86745   8.86745      1.00  2.239814   .407439
   8.86735   8.86735      1.00  2.240034   .406619
   8.86723   8.86723      1.00  2.223804   .404549
   8.86712   8.86712      1.00  2.241324   .405969
   8.86702   8.86702      1.00  2.241174   .406809
   8.86691   8.86691      1.00  2.240874   .409559
   8.86680   8.86680      1.00  2.241564   .407159
   8.86669   8.86669      1.00  2.238404   .405699
   8.86658   8.86658      1.00  2.241354   .406729
   8.86648   8.86648      1.00  2.239374   .407409
   8.86638   8.86638      1.00  2.237444   .404389
   8.86627   8.86627      1.00  2.239064   .405959
   8.86617   8.86617      1.00  2.237124   .407609
   8.86607   8.86607      1.00  2.239524   .408869
   8.86596   8.86596      1.00  2.238984   .408089
   8.86585   8.86585      1.00  2.238504   .411369
   8.86575   8.86575      1.00  2.224964   .407329
   8.86565   8.86565      1.00  2.237374   .412159
   8.86554   8.86554      1.00  2.241424   .410559
   8.86544   8.86544      1.00  2.236204   .408469
   8.86534   8.86534      1.00  2.240424   .412019
   8.86524   8.86524      1.00  2.238504   .412639
   8.86514   8.86514      1.00  2.240724   .412549
   8.86503   8.86503      1.00  2.240964   .412019
   8.86493   8.86493      1.00  2.236114   .409569
   8.86483   8.86483      1.00  2.240134   .410829
   8.86471   8.86471      1.00  2.237034   .409589
   8.86460   8.86460      1.00  2.238884   .411639
   8.86449   8.86449      1.00  2.236634   .410859
   8.86438   8.86438      1.00  2.236844   .409499
   8.86427   8.86427      1.00  2.226324   .408709
   8.86416   8.86416      1.00  2.236514   .410899
   8.86405   8.86405      1.00  2.240084   .413819
   8.86394   8.86394      1.00  2.235264   .411269
   8.86382   8.86382      1.00  2.236754   .411239
   8.86370   8.86370      1.00  2.240254   .412619
   8.86359   8.86359      1.00  2.239164   .413719
   8.86348   8.86348      1.00  2.238754   .411019
   8.86335   8.86335      1.00  2.238124   .412609
   8.86323   8.86323      1.00  2.235924   .412199
   8.86312   8.86312      1.00  2.236714   .414149
   8.86301   8.86301      1.00  2.237614   .412189
   8.86289   8.86289      1.00  2.238614   .414429
   8.86278   8.86278      1.00  2.238124   .415889
   8.86266   8.86266      1.00  2.237244   .413479
   8.86255   8.86255      1.00  2.224074   .413029
   8.86244   8.86244      1.00  2.236564   .415229
   8.86232   8.86232      1.00  2.237194   .416569
   8.86221   8.86221      1.00  2.236154   .413399
   8.86211   8.86211      1.00  2.236724   .413789
   8.86199   8.86199      1.00  2.235114   .416129
   8.86188   8.86188      1.00  2.234224   .414609
   8.86177   8.86177      1.00  2.236864   .416409
   8.86166   8.86166      1.00  2.236914   .415499
   8.86155   8.86155      1.00  2.237554   .415479
   8.86144   8.86144      1.00  2.237244   .417319
   8.86133   8.86133      1.00  2.237624   .417349
   8.86122   8.86122      1.00  2.235504   .417269
   8.86110   8.86110      1.00  2.237004   .416209
   8.86099   8.86099      1.00  2.222954   .410949
   8.86087   8.86087      1.00  2.237304   .413419
   8.86076   8.86076      1.00  2.234364   .412429
   8.86064   8.86064      1.00  2.236134   .411789
   8.86053   8.86053      1.00  2.235564   .413319
   8.86041   8.86041      1.00  2.237164   .415389
   8.86030   8.86030      1.00  2.237874   .414419
   8.86018   8.86018      1.00  2.231854   .415419
   8.86005   8.86005      1.00  2.234744   .415829
   8.85993   8.85993      1.00  2.233794   .418479
   8.85983   8.85983      1.00  2.233324   .420109
   8.85972   8.85972      1.00  2.236234   .419239
   8.85959   8.85959      1.00  2.233554   .417959
   8.85948   8.85948      1.00  2.227994   .416819
   8.85937   8.85937      1.00  2.231554   .416279
   8.85926   8.85926      1.00  2.236374   .414709
   8.85913   8.85913      1.00  2.234734   .415869
   8.85902   8.85902      1.00  2.239004   .416019
   8.85891   8.85891      1.00  2.235454   .414889
   8.85880   8.85880      1.00  2.232964   .415339
   8.85868   8.85868      1.00  2.233724   .415149
   8.85857   8.85857      1.00  2.234114   .415979
   8.85847   8.85847      1.00  2.232584   .416519
   8.85836   8.85836      1.00  2.235854   .415539
   8.85824   8.85824      1.00  2.232094   .415499
   8.85814   8.85814      1.00  2.235254   .415429
   8.85803   8.85803      1.00  2.234564   .414099
   8.85792   8.85792      1.00  2.216584   .413409
   8.85780   8.85780      1.00  2.233854   .417829
   8.85769   8.85769      1.00  2.230374   .416769
   8.85759   8.85759      1.00  2.233214   .417499
   8.85748   8.85748      1.00  2.230554   .417729
   8.85737   8.85737      1.00  2.233074   .418559
   8.85726   8.85726      1.00  2.230304   .418389
   8.85715   8.85715      1.00  2.232744   .418649
   8.85704   8.85704      1.00  2.232934   .421249
   8.85693   8.85693      1.00  2.233764   .418749
   8.85682   8.85682      1.00  2.231084   .421059
   8.85672   8.85672      1.00  2.231904   .422179
   8.85661   8.85661      1.00  2.230794   .419559
   8.85650   8.85650      1.00  2.230974   .417509
   8.85639   8.85639      1.00  2.218394   .417399
   8.85629   8.85629      1.00  2.230144   .418579
   8.85619   8.85619      1.00  2.230874   .418439
   8.85608   8.85608      1.00  2.229354   .416649
   8.85598   8.85598      1.00  2.230254   .414259
   8.85589   8.85589      1.00  2.230294   .412799
   8.85578   8.85578      1.00  2.230914   .414049
   8.85567   8.85567      1.00  2.230444   .414249
   8.85557   8.85557      1.00  2.229144   .415999
   8.85547   8.85547      1.00  2.227094   .413969
   8.85537   8.85537      1.00  2.228444   .415059
   8.85527   8.85527      1.00  2.227144   .413829
   8.85516   8.85516      1.00  2.228234   .414209
   8.85506   8.85506      1.00  2.212494   .412619
   8.85496   8.85496      1.00  2.226464   .418009
   8.85485   8.85485      1.00  2.227864   .418409
   8.85474   8.85474      1.00  2.229584   .415739
   8.85463   8.85463      1.00  2.230984   .412489
   8.85453   8.85453      1.00  2.226924   .413469
   8.85441   8.85441      1.00  2.227654   .413109
   8.85430   8.85430      1.00  2.228824   .415049
   8.85419   8.85419      1.00  2.225204   .415629
   8.85408   8.85408      1.00  2.228134   .418499
   8.85397   8.85397      1.00  2.224444   .415669
   8.85385   8.85385      1.00  2.224034   .416059
   8.85374   8.85374      1.00  2.226984   .421139
   8.85362   8.85362      1.00  2.227434   .421009
   8.85350   8.85350      1.00  2.225324   .418479
   8.85338   8.85338      1.00  2.225094   .419569
   8.85327   8.85327      1.00  2.211584   .415619
   8.85316   8.85316      1.00  2.224874   .415029
   8.85303   8.85303      1.00  2.224984   .411669
   8.85292   8.85292      1.00  2.227014   .412549
   8.85282   8.85282      1.00  2.225404   .413849
   8.85270   8.85270      1.00  2.222384   .411579
   8.85258   8.85258      1.00  2.225684   .411759
   8.85247   8.85247      1.00  2.227214   .410659
   8.85236   8.85236      1.00  2.222394   .409109
   8.85224   8.85224      1.00  2.224004   .411479
   8.85213   8.85213      1.00  2.226974   .413579
   8.85202   8.85202      1.00  2.220704   .411159
   8.85192   8.85192      1.00  2.224694   .415409
   8.85181   8.85181      1.00  2.223844   .412279
   8.85169   8.85169      1.00  2.205554   .408049
   8.85158   8.85158      1.00  2.223704   .382859
   8.85148   8.85148      1.00  2.226284   .391989
   8.85136   8.85136      1.00  2.220854   .406979
   8.85124   8.85124      1.00  2.223444   .411149
   8.85114   8.85114      1.00  2.222944   .409219
   8.85103   8.85103      1.00  2.224404   .410369
   8.85091   8.85091      1.00  2.227634   .411839
   8.85079   8.85079      1.00  2.219644   .410309
   8.85068   8.85068      1.00  2.224604   .410019
   8.85056   8.85056      1.00  2.222194   .410739
   8.85044   8.85044      1.00  2.221294   .410129
   8.85032   8.85032      1.00  2.221994   .411639
   8.85020   8.85020      1.00  2.219974   .409409
   8.85009   8.85009      1.00  2.207834   .408399
   8.84997   8.84997      1.00  2.221794   .410779
   8.84985   8.84985      1.00  2.223524   .410549
   8.84974   8.84974      1.00  2.220794   .411099
   8.84962   8.84962      1.00  2.223954   .414369
   8.84950   8.84950      1.00  2.221634   .414569
   8.84938   8.84938      1.00  2.219524   .409909
   8.84928   8.84928      1.00  2.222704   .412129
   8.84917   8.84917      1.00  2.219194   .410249
   8.84905   8.84905      1.00  2.218694   .410399
   8.84893   8.84893      1.00  2.221964   .410319
   8.84883   8.84883      1.00  2.223714   .410139
   8.84871   8.84871      1.00  2.223834   .412349
   8.84860   8.84860      1.00  2.220844   .410419
   8.84849   8.84849      1.00  2.208224   .407409
   8.84838   8.84838      1.00  2.221484   .408159
   8.84827   8.84827      1.00  2.223194   .412489
   8.84817   8.84817      1.00  2.221384   .410549
   8.84805   8.84805      1.00  2.220684   .410989
   8.84794   8.84794      1.00  2.221884   .410669
   8.84783   8.84783      1.00  2.218804   .411469
   8.84772   8.84772      1.00  2.219774   .411749
   8.84760   8.84760      1.00  2.221304   .412889
   8.84749   8.84749      1.00  2.221624   .413379
   8.84739   8.84739      1.00  2.221244   .411279
   8.84728   8.84728      1.00  2.221144   .412019
   8.84717   8.84717      1.00  2.215434   .410639
   8.84706   8.84706      1.00  2.220024   .412769
   8.84695   8.84695      1.00  2.219604   .414129
   8.84684   8.84684      1.00  2.204824   .409609
   8.84673   8.84673      1.00  2.221584   .412259
   8.84662   8.84662      1.00  2.221614   .411009
   8.84652   8.84652      1.00  2.220524   .413399
   8.84641   8.84641      1.00  2.221484   .413639
   8.84631   8.84631      1.00  2.221674   .413559
   8.84620   8.84620      1.00  2.223664   .412859
   8.84610   8.84610      1.00  2.220304   .410079
   8.84600   8.84600      1.00  2.220754   .407619
   8.84589   8.84589      1.00  2.218614   .407589
   8.84578   8.84578      1.00  2.219474   .407599
   8.84569   8.84569      1.00  2.222254   .409259
   8.84558   8.84558      1.00  2.218764   .409769
   8.84547   8.84547      1.00  2.218004   .409909
   8.84537   8.84537      1.00  2.213884   .408869
   8.84528   8.84528      1.00  2.220014   .410279
   8.84517   8.84517      1.00  2.222454   .410039
   8.84506   8.84506      1.00  2.219844   .411079
   8.84496   8.84496      1.00  2.221184   .409369
   8.84486   8.84486      1.00  2.219674   .409639
   8.84475   8.84475      1.00  2.221614   .411859
   8.84464   8.84464      1.00  2.218714   .411919
   8.84453   8.84453      1.00  2.220754   .411439
   8.84442   8.84442      1.00  2.222124   .413599
   8.84431   8.84431      1.00  2.218754   .411659
   8.84419   8.84419      1.00  2.224224   .411989
   8.84408   8.84408      1.00  2.220964   .413659
   8.84398   8.84398      1.00  2.209724   .410789
   8.84386   8.84386      1.00  2.219184   .417139
   8.84374   8.84374      1.00  2.218764   .420029
   8.84362   8.84362      1.00  2.221344   .417119
   8.84351   8.84351      1.00  2.218924   .418059
   8.84339   8.84339      1.00  2.218834   .418089
   8.84327   8.84327      1.00  2.218104   .415949
   8.84316   8.84316      1.00  2.218804   .414609
   8.84305   8.84305      1.00  2.219904   .415139
   8.84293   8.84293      1.00  2.217024   .414169
   8.84281   8.84281      1.00  2.221704   .412489
   8.84269   8.84269      1.00  2.221864   .412529
   8.84259   8.84259      1.00  2.221154   .414249
   8.84247   8.84247      1.00  2.209934   .411959
   8.84236   8.84236      1.00  2.215484   .411649
   8.84225   8.84225      1.00  2.218284   .414099
   8.84214   8.84214      1.00  2.220854   .414109
   8.84203   8.84203      1.00  2.220424   .416269
   8.84191   8.84191      1.00  2.220714   .415449
   8.84180   8.84180      1.00  2.220064   .416489
   8.84170   8.84170      1.00  2.221584   .414979
   8.84159   8.84159      1.00  2.222664   .416349
   8.84147   8.84147      1.00  2.217834   .416409
   8.84136   8.84136      1.00  2.218924   .419319
   8.84125   8.84125      1.00  2.218984   .418299
   8.84114   8.84114      1.00  2.217344   .418169
   8.84102   8.84102      1.00  2.219144   .418849
   8.84091   8.84091      1.00  2.203754   .418779
   8.84080   8.84080      1.00  2.215784   .420539
   8.84068   8.84068      1.00  2.218284   .421359
   8.84057   8.84057      1.00  2.219694   .423859
   8.84045   8.84045      1.00  2.221564   .418569
   8.84033   8.84033      1.00  2.221464   .420719
   8.84021   8.84021      1.00  2.216274   .418549
   8.84008   8.84008      1.00  2.218074   .422729
   8.83997   8.83997      1.00  2.219044   .424409
   8.83985   8.83985      1.00  2.217694   .422049
   8.83974   8.83974      1.00  2.217674   .421479
   8.83962   8.83962      1.00  2.219304   .420729
   8.83951   8.83951      1.00  2.216544   .422089
   8.83940   8.83940      1.00  2.216524   .420669
   8.83928   8.83928      1.00  2.203124   .417389
   8.83917   8.83917      1.00  2.217244   .422429
   8.83905   8.83905      1.00  2.219814   .424199
   8.83894   8.83894      1.00  2.217514   .421919
   8.83883   8.83883      1.00  2.219674   .424469
   8.83871   8.83871      1.00  2.216924   .423269
   8.83861   8.83861      1.00  2.218434   .424219
   8.83850   8.83850      1.00  2.217624   .425419
   8.83838   8.83838      1.00  2.218374   .425579
   8.83827   8.83827      1.00  2.218184   .425819
   8.83817   8.83817      1.00  2.218134   .426429
   8.83806   8.83806      1.00  2.220904   .425259
   8.83795   8.83795      1.00  2.218384   .427089
   8.83783   8.83783      1.00  2.215844   .425919
   8.83772   8.83772      1.00  2.209734   .424039
   8.83762   8.83762      1.00  2.218804   .426669
   8.83751   8.83751      1.00  2.219294   .425999
   8.83739   8.83739      1.00  2.216954   .429159
   8.83729   8.83729      1.00  2.219974   .426819
   8.83718   8.83718      1.00  2.219964   .429159
   8.83707   8.83707      1.00  2.218424   .428549
   8.83696   8.83696      1.00  2.217794   .431729
   8.83684   8.83684      1.00  2.221544   .432609
   8.83674   8.83674      1.00  2.216364   .430289
   8.83663   8.83663      1.00  2.219224   .432549
   8.83652   8.83652      1.00  2.217414   .428549
   8.83642   8.83642      1.00  2.216744   .430699
   8.83632   8.83632      1.00  2.220234   .428669
   8.83621   8.83621      1.00  2.202464   .427769
   8.83610   8.83610      1.00  2.218704   .433309
   8.83600   8.83600      1.00  2.219374   .431769
   8.83590   8.83590      1.00  2.220384   .433529
   8.83579   8.83579      1.00  2.218254   .433769
   8.83569   8.83569      1.00  2.219864   .435529
   8.83559   8.83559      1.00  2.219724   .437449
   8.83549   8.83549      1.00  2.219464   .434569
   8.83539   8.83539      1.00  2.216554   .432749
   8.83528   8.83528      1.00  2.214444   .433609
   8.83518   8.83518      1.00  2.215394   .435149
   8.83508   8.83508      1.00  2.217034   .435789
   8.83497   8.83497      1.00  2.214904   .434389
   8.83486   8.83486      1.00  2.218274   .432399
   8.83476   8.83476      1.00  2.205444   .430889
   8.83465   8.83465      1.00  2.214634   .433059
   8.83454   8.83454      1.00  2.218374   .433009
   8.83443   8.83443      1.00  2.216574   .433449
   8.83432   8.83432      1.00  2.219734   .433659
   8.83421   8.83421      1.00  2.216404   .434189
   8.83410   8.83410      1.00  2.217184   .437419
   8.83398   8.83398      1.00  2.216694   .435289
   8.83386   8.83386      1.00  2.212644   .433399
   8.83375   8.83375      1.00  2.216564   .435409
   8.83364   8.83364      1.00  2.216024   .436049
   8.83352   8.83352      1.00  2.218104   .436109
   8.83340   8.83340      1.00  2.218134   .436429
   8.83329   8.83329      1.00  2.215484   .435939
   8.83317   8.83317      1.00  2.199904   .432599
   8.83306   8.83306      1.00  2.211064   .435499
   8.83294   8.83294      1.00  2.215164   .436999
   8.83283   8.83283      1.00  2.213014   .435579
   8.83272   8.83272      1.00  2.212374   .437779
   8.83260   8.83260      1.00  2.213104   .437519
   8.83249   8.83249      1.00  2.211534   .438459
   8.83238   8.83238      1.00  2.217054   .438709
   8.83227   8.83227      1.00  2.214514   .438579
   8.83214   8.83214      1.00  2.217184   .437829
   8.83203   8.83203      1.00  2.211524   .437759
   8.83193   8.83193      1.00  2.212314   .438449
   8.83182   8.83182      1.00  2.215264   .438139
   8.83171   8.83171      1.00  2.195264   .434089
   8.83160   8.83160      1.00  2.211354   .437609
   8.83149   8.83149      1.00  2.213514   .438319
   8.83138   8.83138      1.00  2.212824   .438469
   8.83127   8.83127      1.00  2.210624   .438739
   8.83116   8.83116      1.00  2.212874   .438149
   8.83105   8.83105      1.00  2.213384   .438879
   8.83093   8.83093      1.00  2.215314   .440679
   8.83081   8.83081      1.00  2.212164   .439449
   8.83070   8.83070      1.00  2.208234   .439839
   8.83059   8.83059      1.00  2.211284   .440869
   8.83047   8.83047      1.00  2.207514   .441699
   8.83035   8.83035      1.00  2.209434   .440489
   8.83023   8.83023      1.00  2.207904   .439269
   8.83012   8.83012      1.00  2.204224   .438569
   8.83000   8.83000      1.00  2.212524   .440539
   8.82987   8.82987      1.00  2.212664   .441829
   8.82976   8.82976      1.00  2.214534   .444239
   8.82965   8.82965      1.00  2.211604   .440979
   8.82953   8.82953      1.00  2.209764   .441409
   8.82942   8.82942      1.00  2.207694   .440419
   8.82931   8.82931      1.00  2.211264   .441189
   8.82919   8.82919      1.00  2.206464   .442619
   8.82908   8.82908      1.00  2.210504   .444389
   8.82896   8.82896      1.00  2.212344   .444719
   8.82885   8.82885      1.00  2.206144   .444059
   8.82874   8.82874      1.00  2.210454   .442919
   8.82863   8.82863      1.00  2.193574   .441919
   8.82852   8.82852      1.00  2.209454   .445909
   8.82841   8.82841      1.00  2.210784   .442259
   8.82830   8.82830      1.00  2.208514   .443289
   8.82819   8.82819      1.00  2.205774   .444269
   8.82808   8.82808      1.00  2.205914   .444639
   8.82797   8.82797      1.00  2.209424   .449119
   8.82787   8.82787      1.00  2.209094   .449369
   8.82775   8.82775      1.00  2.207154   .450529
   8.82763   8.82763      1.00  2.208564   .448959
   8.82753   8.82753      1.00  2.211304   .447329
   8.82742   8.82742      1.00  2.210944   .446259
   8.82731   8.82731      1.00  2.207644   .446649
   8.82720   8.82720      1.00  2.208124   .445479
   8.82709   8.82709      1.00  2.192734   .443889
   8.82698   8.82698      1.00  2.207334   .445999
   8.82687   8.82687      1.00  2.206314   .445479
   8.82676   8.82676      1.00  2.201774   .444979
   8.82665   8.82665      1.00  2.206294   .447549
   8.82655   8.82655      1.00  2.208374   .446059
   8.82645   8.82645      1.00  2.205134   .446979
   8.82634   8.82634      1.00  2.207164   .444429
   8.82624   8.82624      1.00  2.206964   .443919
   8.82614   8.82614      1.00  2.204244   .444279
   8.82603   8.82603      1.00  2.205494   .443199
   8.82593   8.82593      1.00  2.201624   .442309
   8.82583   8.82583      1.00  2.203654   .443489
   8.82572   8.82572      1.00  2.200454   .443089
   8.82561   8.82561      1.00  2.195854   .441079
   8.82551   8.82551      1.00  2.201694   .441369
   8.82541   8.82541      1.00  2.208734   .443799
   8.82531   8.82531      1.00  2.208234   .443589
   8.82521   8.82521      1.00  2.206554   .443779
   8.82510   8.82510      1.00  2.205594   .443599
   8.82500   8.82500      1.00  2.200834   .443209
   8.82489   8.82489      1.00  2.201674   .442429
   8.82479   8.82479      1.00  2.200584   .442539
   8.82467   8.82467      1.00  2.200764   .443669
   8.82457   8.82457      1.00  2.200104   .445179
   8.82446   8.82446      1.00  2.203124   .444809
   8.82435   8.82435      1.00  2.202704   .446929
   8.82424   8.82424      1.00  2.201124   .445899
   8.82413   8.82413      1.00  2.192314   .445269
   8.82401   8.82401      1.00  2.201634   .449779
   8.82390   8.82390      1.00  2.202134   .444879
   8.82379   8.82379      1.00  2.203714   .446109
   8.82367   8.82367      1.00  2.203424   .447399
   8.82355   8.82355      1.00  2.200914   .448649
   8.82343   8.82343      1.00  2.199814   .451879
   8.82332   8.82332      1.00  2.196684   .447539
   8.82320   8.82320      1.00  2.199954   .447449
   8.82309   8.82309      1.00  2.199094   .446689
   8.82297   8.82297      1.00  2.204474   .449459
   8.82285   8.82285      1.00  2.203214   .446429
   8.82274   8.82274      1.00  2.202904   .444029
   8.82263   8.82263      1.00  2.200684   .444319
   8.82251   8.82251      1.00  2.181694   .441889
   8.82239   8.82239      1.00  2.194204   .445559
   8.82228   8.82228      1.00  2.194114   .443709
   8.82218   8.82218      1.00  2.199414   .443519
   8.82207   8.82207      1.00  2.197824   .444019
   8.82196   8.82196      1.00  2.196944   .440979
   8.82185   8.82185      1.00  2.199304   .445709
   8.82174   8.82174      1.00  2.204434   .443269
   8.82163   8.82163      1.00  2.200944   .444329
   8.82151   8.82151      1.00  2.198994   .445489
   8.82140   8.82140      1.00  2.199634   .444239
   8.82129   8.82129      1.00  2.197214   .443469
   8.82118   8.82118      1.00  2.193904   .444659
   8.82106   8.82106      1.00  2.192674   .445549
   8.82095   8.82095      1.00  2.179894   .444499
   8.82084   8.82084      1.00  2.196604   .444179
   8.82072   8.82072      1.00  2.198644   .446609
   8.82060   8.82060      1.00  2.196364   .442369
   8.82048   8.82048      1.00  2.197554   .442389
   8.82037   8.82037      1.00  2.200264   .446599
   8.82025   8.82025      1.00  2.198344   .445049
   8.82013   8.82013      1.00  2.193154   .442969
   8.82001   8.82001      1.00  2.191734   .443209
   8.81990   8.81990      1.00  2.193914   .442959
   8.81978   8.81978      1.00  2.193074   .441689
   8.81966   8.81966      1.00  2.192594   .444429
   8.81954   8.81954      1.00  2.196994   .444379
   8.81944   8.81944      1.00  2.184504   .441889
   8.81932   8.81932      1.00  2.193154   .444409
   8.81920   8.81920      1.00  2.196624   .444589
   8.81909   8.81909      1.00  2.194034   .441919
   8.81898   8.81898      1.00  2.195224   .442949
   8.81887   8.81887      1.00  2.191644   .441909
   8.81875   8.81875      1.00  2.195084   .442239
   8.81864   8.81864      1.00  2.191634   .442069
   8.81853   8.81853      1.00  2.188894   .440559
   8.81843   8.81843      1.00  2.192454   .442919
   8.81831   8.81831      1.00  2.190904   .442959
   8.81820   8.81820      1.00  2.196634   .446069
   8.81809   8.81809      1.00  2.196304   .444709
   8.81798   8.81798      1.00  2.197224   .446269
   8.81786   8.81786      1.00  2.178304   .442769
   8.81775   8.81775      1.00  2.186344   .444709
   8.81765   8.81765      1.00  2.188524   .442239
   8.81754   8.81754      1.00  2.186994   .445259
   8.81742   8.81742      1.00  2.188224   .445649
   8.81736   8.81736      1.00  2.189064   .445489
