# Supplementary material for: Direct Observation of Palladium Leaching from Pd/C by a Simple Method: X-ray Absorption Spectroscopy of Heterogeneous Mixtures
Source: ACS Omega. 2023 Jun 7;8(24):21787–92. doi: 10.1021/acsomega.3c01343 (PMC10286095; doi:10.1021/acsomega.3c01343)
Supplement: Supplementary file 2 — ao3c01343_si_002.zip [file ao3c01343_si_002.zip › Figure 9/HCl_Intermittent01N_24.qd]

  9809     KEK-PF   NW10A
 K_AirOx_40C_01N 20.12.12 2:50: - 20.12.12 2:50: Serial#KEKPF-NW10A_047714
 15_RK_AirOx_40C_01N                                                             
 Ring :   6.5 GeV    49.9 mA -   50.0 mA
 Mono :   Si(311)       D=  1.63747 A    Initial angle=  9.00033 deg
 NW10A     Transmission( 2)   Repetition= 24     Points= 1654
 Param file : QXAFS(SYNC)     angle axis (*)     Block =    1

 Block      Init-Ang  Final-Ang     Step/deg     Time/s       Num
     1        9.00033   8.81736          ***       1.00      1654
 Ortec(-1)     NDCH = 3
  Angle(c)  Angle(o)    time/s         2         3
      Mode         0         0         1         2
    Offset         0         0    .00492    .00311
   9.00033   9.00033      1.00  2.293134  2.405659
   9.00024   9.00024      1.00  2.307304  2.423879
   9.00013   9.00013      1.00  2.302544  2.416649
   9.00002   9.00002      1.00  2.307394  2.419019
   8.99990   8.99990      1.00  2.303464  2.416749
   8.99979   8.99979      1.00  2.304094  2.414609
   8.99968   8.99968      1.00  2.305324  2.418679
   8.99957   8.99957      1.00  2.302954  2.414149
   8.99944   8.99944      1.00  2.303384  2.418779
   8.99933   8.99933      1.00  2.296604  2.410509
   8.99923   8.99923      1.00  2.299424  2.415739
   8.99912   8.99912      1.00  2.301264  2.414759
   8.99900   8.99900      1.00  2.299034  2.412619
   8.99890   8.99890      1.00  2.286854  2.403439
   8.99880   8.99880      1.00  2.295124  2.413279
   8.99869   8.99869      1.00  2.299194  2.415219
   8.99857   8.99857      1.00  2.300334  2.419239
   8.99847   8.99847      1.00  2.300954  2.421599
   8.99836   8.99836      1.00  2.301814  2.426599
   8.99825   8.99825      1.00  2.299204  2.422369
   8.99814   8.99814      1.00  2.294124  2.415269
   8.99803   8.99803      1.00  2.295134  2.412439
   8.99792   8.99792      1.00  2.295694  2.416079
   8.99782   8.99782      1.00  2.294574  2.411749
   8.99771   8.99771      1.00  2.291404  2.410359
   8.99760   8.99760      1.00  2.292904  2.412179
   8.99749   8.99749      1.00  2.294514  2.414689
   8.99738   8.99738      1.00  2.283344  2.401909
   8.99727   8.99727      1.00  2.300134  2.421399
   8.99716   8.99716      1.00  2.298714  2.424829
   8.99706   8.99706      1.00  2.294154  2.419739
   8.99695   8.99695      1.00  2.292924  2.415739
   8.99684   8.99684      1.00  2.290374  2.409369
   8.99673   8.99673      1.00  2.290844  2.413689
   8.99663   8.99663      1.00  2.294104  2.415119
   8.99653   8.99653      1.00  2.293144  2.417199
   8.99641   8.99641      1.00  2.290024  2.410209
   8.99631   8.99631      1.00  2.293844  2.416739
   8.99621   8.99621      1.00  2.295944  2.416999
   8.99611   8.99611      1.00  2.291474  2.413889
   8.99600   8.99600      1.00  2.288664  2.410279
   8.99590   8.99590      1.00  2.275744  2.397929
   8.99580   8.99580      1.00  2.290214  2.412949
   8.99570   8.99570      1.00  2.289854  2.413549
   8.99560   8.99560      1.00  2.288964  2.411929
   8.99550   8.99550      1.00  2.288784  2.412299
   8.99540   8.99540      1.00  2.290304  2.412759
   8.99530   8.99530      1.00  2.289324  2.409849
   8.99519   8.99519      1.00  2.288774  2.412839
   8.99508   8.99508      1.00  2.290524  2.415479
   8.99499   8.99499      1.00  2.290534  2.413119
   8.99489   8.99489      1.00  2.289664  2.416499
   8.99478   8.99478      1.00  2.284524  2.410559
   8.99467   8.99467      1.00  2.285704  2.412239
   8.99457   8.99457      1.00  2.282414  2.409479
   8.99446   8.99446      1.00  2.277914  2.405929
   8.99434   8.99434      1.00  2.285264  2.411999
   8.99423   8.99423      1.00  2.286344  2.413139
   8.99413   8.99413      1.00  2.290264  2.421889
   8.99401   8.99401      1.00  2.288064  2.419269
   8.99389   8.99389      1.00  2.287504  2.416739
   8.99378   8.99378      1.00  2.287244  2.420329
   8.99367   8.99367      1.00  2.284794  2.417999
   8.99356   8.99356      1.00  2.284714  2.418209
   8.99344   8.99344      1.00  2.283344  2.416239
   8.99332   8.99332      1.00  2.284364  2.421039
   8.99322   8.99322      1.00  2.283904  2.416649
   8.99310   8.99310      1.00  2.286354  2.424219
   8.99298   8.99298      1.00  2.285374  2.423589
   8.99287   8.99287      1.00  2.274744  2.405089
   8.99276   8.99276      1.00  2.287354  2.418439
   8.99265   8.99265      1.00  2.289094  2.422249
   8.99254   8.99254      1.00  2.285444  2.415269
   8.99243   8.99243      1.00  2.281044  2.413279
   8.99232   8.99232      1.00  2.283694  2.413819
   8.99221   8.99221      1.00  2.280054  2.413469
   8.99209   8.99209      1.00  2.281824  2.415629
   8.99199   8.99199      1.00  2.281284  2.414929
   8.99189   8.99189      1.00  2.285344  2.419059
   8.99177   8.99177      1.00  2.284224  2.418469
   8.99166   8.99166      1.00  2.283674  2.419519
   8.99155   8.99155      1.00  2.285334  2.422139
   8.99144   8.99144      1.00  2.277844  2.411699
   8.99133   8.99133      1.00  2.281964  2.416319
   8.99122   8.99122      1.00  2.265724  2.400639
   8.99111   8.99111      1.00  2.283884  2.419379
   8.99100   8.99100      1.00  2.277804  2.413669
   8.99089   8.99089      1.00  2.280754  2.414879
   8.99077   8.99077      1.00  2.278964  2.415459
   8.99065   8.99065      1.00  2.278754  2.414659
   8.99054   8.99054      1.00  2.282564  2.416969
   8.99043   8.99043      1.00  2.285164  2.420979
   8.99031   8.99031      1.00  2.282904  2.423929
   8.99019   8.99019      1.00  2.280304  2.418839
   8.99008   8.99008      1.00  2.280324  2.417779
   8.98996   8.98996      1.00  2.274214  2.412299
   8.98984   8.98984      1.00  2.275214  2.415879
   8.98972   8.98972      1.00  2.276524  2.417739
   8.98961   8.98961      1.00  2.257994  2.401269
   8.98949   8.98949      1.00  2.271934  2.413699
   8.98937   8.98937      1.00  2.281814  2.427999
   8.98926   8.98926      1.00  2.278624  2.423579
   8.98915   8.98915      1.00  2.281204  2.423649
   8.98904   8.98904      1.00  2.280344  2.421199
   8.98892   8.98892      1.00  2.276964  2.419249
   8.98881   8.98881      1.00  2.276384  2.416399
   8.98871   8.98871      1.00  2.274764  2.419449
   8.98859   8.98859      1.00  2.278554  2.419619
   8.98848   8.98848      1.00  2.274244  2.416449
   8.98838   8.98838      1.00  2.279974  2.422629
   8.98827   8.98827      1.00  2.276274  2.418809
   8.98815   8.98815      1.00  2.276494  2.418379
   8.98804   8.98804      1.00  2.265174  2.409969
   8.98793   8.98793      1.00  2.278144  2.419899
   8.98783   8.98783      1.00  2.282294  2.424049
   8.98772   8.98772      1.00  2.276314  2.421259
   8.98760   8.98760      1.00  2.274994  2.417559
   8.98749   8.98749      1.00  2.273054  2.419099
   8.98739   8.98739      1.00  2.271964  2.418869
   8.98727   8.98727      1.00  2.278744  2.421879
   8.98716   8.98716      1.00  2.271774  2.386609
   8.98705   8.98705      1.00  2.277884  2.384579
   8.98695   8.98695      1.00  2.279984  2.425139
   8.98684   8.98684      1.00  2.280134  2.424129
   8.98673   8.98673      1.00  2.278184  2.427519
   8.98663   8.98663      1.00  2.276264  2.424039
   8.98653   8.98653      1.00  2.260384  2.404779
   8.98642   8.98642      1.00  2.269744  2.417539
   8.98631   8.98631      1.00  2.276564  2.422689
   8.98620   8.98620      1.00  2.269944  2.416989
   8.98610   8.98610      1.00  2.277414  2.427799
   8.98600   8.98600      1.00  2.274704  2.420819
   8.98590   8.98590      1.00  2.277654  2.423939
   8.98579   8.98579      1.00  2.275574  2.424819
   8.98570   8.98570      1.00  2.273714  2.422349
   8.98559   8.98559      1.00  2.277554  2.428479
   8.98549   8.98549      1.00  2.271574  2.422519
   8.98538   8.98538      1.00  2.274814  2.428519
   8.98528   8.98528      1.00  2.274234  2.426279
   8.98518   8.98518      1.00  2.273114  2.422859
   8.98507   8.98507      1.00  2.257764  2.409829
   8.98497   8.98497      1.00  2.270874  2.424079
   8.98487   8.98487      1.00  2.276124  2.428779
   8.98476   8.98476      1.00  2.276584  2.430509
   8.98465   8.98465      1.00  2.280774  2.433659
   8.98454   8.98454      1.00  2.275314  2.430299
   8.98443   8.98443      1.00  2.274644  2.424669
   8.98433   8.98433      1.00  2.272604  2.428889
   8.98421   8.98421      1.00  2.273034  2.425549
   8.98410   8.98410      1.00  2.274744  2.425189
   8.98399   8.98399      1.00  2.269314  2.419799
   8.98387   8.98387      1.00  2.275284  2.430039
   8.98376   8.98376      1.00  2.273674  2.432069
   8.98365   8.98365      1.00  2.273634  2.427439
   8.98354   8.98354      1.00  2.270184  2.429459
   8.98341   8.98341      1.00  2.274474  2.430909
   8.98329   8.98329      1.00  2.278614  2.435959
   8.98318   8.98318      1.00  2.273434  2.429229
   8.98307   8.98307      1.00  2.276654  2.435799
   8.98295   8.98295      1.00  2.270754  2.427659
   8.98283   8.98283      1.00  2.274504  2.434439
   8.98272   8.98272      1.00  2.273924  2.431439
   8.98261   8.98261      1.00  2.274774  2.432159
   8.98250   8.98250      1.00  2.271804  2.429319
   8.98238   8.98238      1.00  2.277174  2.435159
   8.98227   8.98227      1.00  2.279264  2.435139
   8.98216   8.98216      1.00  2.277554  2.434489
   8.98205   8.98205      1.00  2.281494  2.441129
   8.98193   8.98193      1.00  2.256424  2.412669
   8.98182   8.98182      1.00  2.272904  2.432149
   8.98172   8.98172      1.00  2.270104  2.431409
   8.98161   8.98161      1.00  2.272184  2.433269
   8.98150   8.98150      1.00  2.274184  2.435679
   8.98138   8.98138      1.00  2.275274  2.434479
   8.98128   8.98128      1.00  2.275314  2.434749
   8.98117   8.98117      1.00  2.273604  2.431969
   8.98104   8.98104      1.00  2.277194  2.439799
   8.98093   8.98093      1.00  2.276884  2.433629
   8.98083   8.98083      1.00  2.276244  2.434219
   8.98071   8.98071      1.00  2.277624  2.438329
   8.98059   8.98059      1.00  2.273834  2.430119
   8.98047   8.98047      1.00  2.269934  2.431159
   8.98036   8.98036      1.00  2.273474  2.433879
   8.98024   8.98024      1.00  2.262474  2.423619
   8.98012   8.98012      1.00  2.275564  2.437619
   8.98000   8.98000      1.00  2.278284  2.441239
   8.97989   8.97989      1.00  2.279144  2.444149
   8.97977   8.97977      1.00  2.279054  2.440909
   8.97965   8.97965      1.00  2.276254  2.443799
   8.97953   8.97953      1.00  2.276424  2.442389
   8.97943   8.97943      1.00  2.274474  2.441489
   8.97931   8.97931      1.00  2.271314  2.437659
   8.97920   8.97920      1.00  2.276654  2.445869
   8.97908   8.97908      1.00  2.268934  2.435689
   8.97897   8.97897      1.00  2.274404  2.439419
   8.97886   8.97886      1.00  2.276524  2.442999
   8.97875   8.97875      1.00  2.260804  2.426199
   8.97864   8.97864      1.00  2.277754  2.442849
   8.97853   8.97853      1.00  2.276834  2.441779
   8.97842   8.97842      1.00  2.277714  2.446139
   8.97831   8.97831      1.00  2.277214  2.442919
   8.97820   8.97820      1.00  2.278364  2.447879
   8.97809   8.97809      1.00  2.272414  2.440999
   8.97798   8.97798      1.00  2.274784  2.444319
   8.97787   8.97787      1.00  2.271694  2.437539
   8.97776   8.97776      1.00  2.274834  2.440109
   8.97765   8.97765      1.00  2.275414  2.444739
   8.97754   8.97754      1.00  2.275854  2.445379
   8.97742   8.97742      1.00  2.280094  2.450369
   8.97731   8.97731      1.00  2.265864  2.432909
   8.97721   8.97721      1.00  2.276714  2.447399
   8.97710   8.97710      1.00  2.275574  2.447389
   8.97699   8.97699      1.00  2.276144  2.446979
   8.97688   8.97688      1.00  2.273094  2.443379
   8.97678   8.97678      1.00  2.276714  2.446569
   8.97667   8.97667      1.00  2.275054  2.446849
   8.97656   8.97656      1.00  2.280034  2.451539
   8.97645   8.97645      1.00  2.281024  2.452289
   8.97635   8.97635      1.00  2.275844  2.444669
   8.97625   8.97625      1.00  2.281174  2.454709
   8.97614   8.97614      1.00  2.279494  2.457989
   8.97603   8.97603      1.00  2.276024  2.450859
   8.97593   8.97593      1.00  2.275824  2.446829
   8.97583   8.97583      1.00  2.262294  2.434559
   8.97573   8.97573      1.00  2.271824  2.443999
   8.97563   8.97563      1.00  2.276044  2.450189
   8.97552   8.97552      1.00  2.276954  2.454639
   8.97542   8.97542      1.00  2.276994  2.452629
   8.97532   8.97532      1.00  2.277734  2.455459
   8.97521   8.97521      1.00  2.278314  2.454989
   8.97511   8.97511      1.00  2.278144  2.458049
   8.97501   8.97501      1.00  2.274874  2.452749
   8.97490   8.97490      1.00  2.277224  2.451569
   8.97479   8.97479      1.00  2.270444  2.447139
   8.97469   8.97469      1.00  2.271424  2.450039
   8.97458   8.97458      1.00  2.275594  2.453789
   8.97447   8.97447      1.00  2.264424  2.441499
   8.97436   8.97436      1.00  2.274674  2.450709
   8.97426   8.97426      1.00  2.279164  2.462589
   8.97414   8.97414      1.00  2.280304  2.459409
   8.97402   8.97402      1.00  2.275194  2.458709
   8.97391   8.97391      1.00  2.277264  2.456909
   8.97380   8.97380      1.00  2.275224  2.451159
   8.97368   8.97368      1.00  2.277124  2.458469
   8.97357   8.97357      1.00  2.271404  2.453539
   8.97345   8.97345      1.00  2.275504  2.454809
   8.97333   8.97333      1.00  2.270754  2.450159
   8.97322   8.97322      1.00  2.274164  2.457669
   8.97310   8.97310      1.00  2.278134  2.456279
   8.97299   8.97299      1.00  2.256894  2.437939
   8.97288   8.97288      1.00  2.274194  2.460959
   8.97276   8.97276      1.00  2.277824  2.458979
   8.97263   8.97263      1.00  2.276974  2.460929
   8.97253   8.97253      1.00  2.273574  2.455759
   8.97242   8.97242      1.00  2.274314  2.453289
   8.97231   8.97231      1.00  2.273274  2.451439
   8.97219   8.97219      1.00  2.269184  2.446989
   8.97208   8.97208      1.00  2.273104  2.449329
   8.97198   8.97198      1.00  2.275964  2.454429
   8.97187   8.97187      1.00  2.275714  2.455799
   8.97175   8.97175      1.00  2.278714  2.457049
   8.97164   8.97164      1.00  2.277594  2.454409
   8.97154   8.97154      1.00  2.257604  2.432499
   8.97142   8.97142      1.00  2.273034  2.455199
   8.97131   8.97131      1.00  2.275954  2.460519
   8.97120   8.97120      1.00  2.269824  2.453489
   8.97109   8.97109      1.00  2.272664  2.453929
   8.97097   8.97097      1.00  2.274114  2.454149
   8.97085   8.97085      1.00  2.271164  2.456219
   8.97074   8.97074      1.00  2.271534  2.455299
   8.97063   8.97063      1.00  2.274244  2.454579
   8.97051   8.97051      1.00  2.276344  2.457049
   8.97039   8.97039      1.00  2.278544  2.462629
   8.97028   8.97028      1.00  2.278814  2.458739
   8.97017   8.97017      1.00  2.275144  2.456979
   8.97005   8.97005      1.00  2.272644  2.455009
   8.96992   8.96992      1.00  2.255064  2.438829
   8.96980   8.96980      1.00  2.270114  2.453329
   8.96969   8.96969      1.00  2.275284  2.456639
   8.96957   8.96957      1.00  2.273914  2.457959
   8.96945   8.96945      1.00  2.274774  2.457009
   8.96934   8.96934      1.00  2.271644  2.455189
   8.96923   8.96923      1.00  2.279874  2.469459
   8.96912   8.96912      1.00  2.275544  2.465099
   8.96900   8.96900      1.00  2.272934  2.459709
   8.96889   8.96889      1.00  2.274584  2.465989
   8.96879   8.96879      1.00  2.269384  2.457429
   8.96867   8.96867      1.00  2.271514  2.460819
   8.96856   8.96856      1.00  2.272004  2.461519
   8.96845   8.96845      1.00  2.273944  2.465169
   8.96835   8.96835      1.00  2.256674  2.442059
   8.96824   8.96824      1.00  2.277834  2.465299
   8.96812   8.96812      1.00  2.273464  2.462019
   8.96801   8.96801      1.00  2.277004  2.465629
   8.96791   8.96791      1.00  2.277794  2.464019
   8.96780   8.96780      1.00  2.277284  2.466349
   8.96769   8.96769      1.00  2.273104  2.462059
   8.96758   8.96758      1.00  2.268584  2.459479
   8.96747   8.96747      1.00  2.272814  2.464149
   8.96736   8.96736      1.00  2.270114  2.462069
   8.96724   8.96724      1.00  2.271064  2.466079
   8.96713   8.96713      1.00  2.273554  2.469359
   8.96703   8.96703      1.00  2.278924  2.472839
   8.96692   8.96692      1.00  2.274044  2.466889
   8.96681   8.96681      1.00  2.269234  2.462959
   8.96670   8.96670      1.00  2.269104  2.457389
   8.96660   8.96660      1.00  2.273554  2.466559
   8.96649   8.96649      1.00  2.275114  2.461799
   8.96638   8.96638      1.00  2.271014  2.462909
   8.96628   8.96628      1.00  2.276034  2.469609
   8.96618   8.96618      1.00  2.275764  2.465809
   8.96608   8.96608      1.00  2.274654  2.467199
   8.96597   8.96597      1.00  2.276014  2.473229
   8.96587   8.96587      1.00  2.272084  2.467409
   8.96577   8.96577      1.00  2.279914  2.472519
   8.96567   8.96567      1.00  2.279784  2.471909
   8.96556   8.96556      1.00  2.277404  2.471329
   8.96546   8.96546      1.00  2.275214  2.469229
   8.96536   8.96536      1.00  2.257614  2.448929
   8.96526   8.96526      1.00  2.275024  2.467199
   8.96515   8.96515      1.00  2.270264  2.461329
   8.96505   8.96505      1.00  2.277394  2.468939
   8.96495   8.96495      1.00  2.272704  2.469939
   8.96484   8.96484      1.00  2.279414  2.474179
   8.96473   8.96473      1.00  2.279184  2.472759
   8.96462   8.96462      1.00  2.276544  2.469769
   8.96452   8.96452      1.00  2.280424  2.474739
   8.96441   8.96441      1.00  2.274384  2.466779
   8.96429   8.96429      1.00  2.279074  2.472049
   8.96418   8.96418      1.00  2.272564  2.469249
   8.96407   8.96407      1.00  2.279514  2.473199
   8.96396   8.96396      1.00  2.260584  2.452239
   8.96385   8.96385      1.00  2.278054  2.471179
   8.96372   8.96372      1.00  2.279424  2.472399
   8.96361   8.96361      1.00  2.279484  2.474499
   8.96351   8.96351      1.00  2.283084  2.477919
   8.96338   8.96338      1.00  2.278674  2.472189
   8.96326   8.96326      1.00  2.281104  2.472329
   8.96316   8.96316      1.00  2.277214  2.470729
   8.96304   8.96304      1.00  2.280224  2.470199
   8.96292   8.96292      1.00  2.273304  2.471589
   8.96281   8.96281      1.00  2.278214  2.479019
   8.96270   8.96270      1.00  2.278454  2.472219
   8.96258   8.96258      1.00  2.280094  2.478309
   8.96246   8.96246      1.00  2.281264  2.481639
   8.96235   8.96235      1.00  2.264244  2.458649
   8.96224   8.96224      1.00  2.283354  2.478119
   8.96213   8.96213      1.00  2.279584  2.476349
   8.96201   8.96201      1.00  2.279334  2.474699
   8.96190   8.96190      1.00  2.278484  2.479409
   8.96180   8.96180      1.00  2.277434  2.474669
   8.96169   8.96169      1.00  2.281074  2.474189
   8.96158   8.96158      1.00  2.280184  2.474779
   8.96147   8.96147      1.00  2.276664  2.470599
   8.96136   8.96136      1.00  2.279294  2.475379
   8.96125   8.96125      1.00  2.283424  2.483789
   8.96113   8.96113      1.00  2.278604  2.477279
   8.96101   8.96101      1.00  2.282144  2.478809
   8.96090   8.96090      1.00  2.280284  2.477759
   8.96079   8.96079      1.00  2.268854  2.460609
   8.96067   8.96067      1.00  2.279944  2.479489
   8.96055   8.96055      1.00  2.277084  2.472709
   8.96044   8.96044      1.00  2.278434  2.474069
   8.96032   8.96032      1.00  2.276734  2.473389
   8.96020   8.96020      1.00  2.279774  2.473589
   8.96008   8.96008      1.00  2.279234  2.477019
   8.95997   8.95997      1.00  2.281744  2.479849
   8.95985   8.95985      1.00  2.283854  2.478259
   8.95972   8.95972      1.00  2.281854  2.480319
   8.95961   8.95961      1.00  2.279214  2.473109
   8.95950   8.95950      1.00  2.278484  2.476899
   8.95939   8.95939      1.00  2.279424  2.475189
   8.95928   8.95928      1.00  2.278224  2.476829
   8.95916   8.95916      1.00  2.267544  2.465539
   8.95905   8.95905      1.00  2.277594  2.475199
   8.95894   8.95894      1.00  2.281534  2.482159
   8.95882   8.95882      1.00  2.279684  2.484539
   8.95871   8.95871      1.00  2.280284  2.480349
   8.95861   8.95861      1.00  2.282514  2.483699
   8.95849   8.95849      1.00  2.279904  2.479789
   8.95838   8.95838      1.00  2.279494  2.480069
   8.95826   8.95826      1.00  2.276924  2.475279
   8.95816   8.95816      1.00  2.279814  2.481799
   8.95805   8.95805      1.00  2.278244  2.474249
   8.95793   8.95793      1.00  2.277924  2.475739
   8.95783   8.95783      1.00  2.280014  2.473459
   8.95772   8.95772      1.00  2.279264  2.471219
   8.95761   8.95761      1.00  2.269664  2.465099
   8.95750   8.95750      1.00  2.280494  2.476219
   8.95739   8.95739      1.00  2.284764  2.477839
   8.95728   8.95728      1.00  2.281744  2.477939
   8.95717   8.95717      1.00  2.282894  2.480939
   8.95706   8.95706      1.00  2.275534  2.468639
   8.95695   8.95695      1.00  2.278714  2.474949
   8.95685   8.95685      1.00  2.281534  2.481469
   8.95674   8.95674      1.00  2.278964  2.477169
   8.95663   8.95663      1.00  2.279524  2.470579
   8.95652   8.95652      1.00  2.280674  2.474269
   8.95642   8.95642      1.00  2.282584  2.476499
   8.95631   8.95631      1.00  2.281714  2.477399
   8.95620   8.95620      1.00  2.281234  2.473619
   8.95610   8.95610      1.00  2.263484  2.460119
   8.95600   8.95600      1.00  2.281234  2.472179
   8.95590   8.95590      1.00  2.280554  2.470799
   8.95579   8.95579      1.00  2.279304  2.471699
   8.95569   8.95569      1.00  2.280614  2.472229
   8.95559   8.95559      1.00  2.281034  2.475349
   8.95548   8.95548      1.00  2.277404  2.470119
   8.95538   8.95538      1.00  2.283344  2.478089
   8.95528   8.95528      1.00  2.282524  2.472499
   8.95518   8.95518      1.00  2.280654  2.470259
   8.95507   8.95507      1.00  2.283474  2.474859
   8.95497   8.95497      1.00  2.278324  2.467599
   8.95487   8.95487      1.00  2.275854  2.456089
   8.95476   8.95476      1.00  2.263154  2.454979
   8.95465   8.95465      1.00  2.278584  2.468079
   8.95454   8.95454      1.00  2.277744  2.470799
   8.95443   8.95443      1.00  2.281314  2.476029
   8.95432   8.95432      1.00  2.281054  2.475479
   8.95420   8.95420      1.00  2.278854  2.469029
   8.95409   8.95409      1.00  2.282154  2.473529
   8.95398   8.95398      1.00  2.280964  2.468649
   8.95387   8.95387      1.00  2.280784  2.472019
   8.95376   8.95376      1.00  2.280264  2.469349
   8.95363   8.95363      1.00  2.280244  2.469159
   8.95352   8.95352      1.00  2.281514  2.475049
   8.95341   8.95341      1.00  2.279354  2.471469
   8.95329   8.95329      1.00  2.280464  2.472339
   8.95317   8.95317      1.00  2.264424  2.453649
   8.95305   8.95305      1.00  2.278844  2.468489
   8.95294   8.95294      1.00  2.283484  2.469999
   8.95283   8.95283      1.00  2.281964  2.468209
   8.95271   8.95271      1.00  2.282244  2.472069
   8.95260   8.95260      1.00  2.284404  2.474669
   8.95249   8.95249      1.00  2.280094  2.467169
   8.95238   8.95238      1.00  2.276414  2.465239
   8.95227   8.95227      1.00  2.279904  2.466449
   8.95215   8.95215      1.00  2.273144  2.457299
   8.95204   8.95204      1.00  2.280304  2.471159
   8.95193   8.95193      1.00  2.282274  2.469969
   8.95182   8.95182      1.00  2.280294  2.466399
   8.95171   8.95171      1.00  2.278824  2.465939
   8.95160   8.95160      1.00  2.274904  2.457729
   8.95149   8.95149      1.00  2.281194  2.465659
   8.95138   8.95138      1.00  2.279394  2.462789
   8.95126   8.95126      1.00  2.279294  2.460689
   8.95116   8.95116      1.00  2.280834  2.462099
   8.95104   8.95104      1.00  2.280314  2.464279
   8.95092   8.95092      1.00  2.277714  2.453689
   8.95081   8.95081      1.00  2.280194  2.461139
   8.95070   8.95070      1.00  2.279794  2.456229
   8.95058   8.95058      1.00  2.281124  2.460639
   8.95046   8.95046      1.00  2.278714  2.454809
   8.95035   8.95035      1.00  2.280764  2.451769
   8.95024   8.95024      1.00  2.277574  2.453629
   8.95011   8.95011      1.00  2.278384  2.451799
   8.94999   8.94999      1.00  2.273214  2.446149
   8.94987   8.94987      1.00  2.272894  2.445329
   8.94976   8.94976      1.00  2.278374  2.446759
   8.94963   8.94963      1.00  2.281324  2.453249
   8.94952   8.94952      1.00  2.280594  2.451079
   8.94941   8.94941      1.00  2.280584  2.451259
   8.94930   8.94930      1.00  2.280224  2.449409
   8.94918   8.94918      1.00  2.280504  2.449329
   8.94907   8.94907      1.00  2.282844  2.451789
   8.94896   8.94896      1.00  2.278844  2.443739
   8.94886   8.94886      1.00  2.279284  2.444839
   8.94875   8.94875      1.00  2.277924  2.447509
   8.94863   8.94863      1.00  2.278924  2.443879
   8.94851   8.94851      1.00  2.274874  2.444269
   8.94841   8.94841      1.00  2.264164  2.426429
   8.94830   8.94830      1.00  2.278474  2.441299
   8.94818   8.94818      1.00  2.278034  2.441769
   8.94807   8.94807      1.00  2.281004  2.443919
   8.94797   8.94797      1.00  2.277594  2.437369
   8.94786   8.94786      1.00  2.278644  2.440619
   8.94775   8.94775      1.00  2.275114  2.434679
   8.94764   8.94764      1.00  2.277694  2.432819
   8.94753   8.94753      1.00  2.277934  2.434029
   8.94742   8.94742      1.00  2.273864  2.428689
   8.94730   8.94730      1.00  2.274464  2.424769
   8.94720   8.94720      1.00  2.279204  2.432339
   8.94709   8.94709      1.00  2.278564  2.429279
   8.94698   8.94698      1.00  2.280184  2.425779
   8.94687   8.94687      1.00  2.261604  2.408629
   8.94676   8.94676      1.00  2.273964  2.418659
   8.94666   8.94666      1.00  2.277344  2.421779
   8.94655   8.94655      1.00  2.275634  2.421039
   8.94644   8.94644      1.00  2.275534  2.419119
   8.94633   8.94633      1.00  2.278274  2.417459
   8.94623   8.94623      1.00  2.272454  2.406279
   8.94613   8.94613      1.00  2.275814  2.404379
   8.94602   8.94602      1.00  2.271234  2.403209
   8.94592   8.94592      1.00  2.277694  2.407809
   8.94582   8.94582      1.00  2.276814  2.406479
   8.94572   8.94572      1.00  2.277784  2.405099
   8.94562   8.94562      1.00  2.275444  2.401059
   8.94551   8.94551      1.00  2.259514  2.382349
   8.94541   8.94541      1.00  2.275384  2.395259
   8.94531   8.94531      1.00  2.271894  2.390119
   8.94520   8.94520      1.00  2.274894  2.391749
   8.94510   8.94510      1.00  2.274164  2.390669
   8.94500   8.94500      1.00  2.275144  2.388579
   8.94489   8.94489      1.00  2.274564  2.386509
   8.94478   8.94478      1.00  2.274344  2.385359
   8.94467   8.94467      1.00  2.277214  2.389169
   8.94457   8.94457      1.00  2.274034  2.382779
   8.94446   8.94446      1.00  2.265004  2.364929
   8.94434   8.94434      1.00  2.273554  2.370259
   8.94423   8.94423      1.00  2.275324  2.369089
   8.94412   8.94412      1.00  2.271094  2.364549
   8.94401   8.94401      1.00  2.257234  2.345909
   8.94390   8.94390      1.00  2.273924  2.360409
   8.94378   8.94378      1.00  2.275624  2.360029
   8.94368   8.94368      1.00  2.275764  2.359589
   8.94355   8.94355      1.00  2.277114  2.358049
   8.94343   8.94343      1.00  2.277884  2.353559
   8.94332   8.94332      1.00  2.278094  2.352289
   8.94321   8.94321      1.00  2.274764  2.342959
   8.94309   8.94309      1.00  2.273644  2.337449
   8.94297   8.94297      1.00  2.270044  2.330429
   8.94285   8.94285      1.00  2.271524  2.325839
   8.94274   8.94274      1.00  2.273164  2.326809
   8.94264   8.94264      1.00  2.273514  2.321379
   8.94252   8.94252      1.00  2.263204  2.308019
   8.94241   8.94241      1.00  2.273254  2.308719
   8.94230   8.94230      1.00  2.275264  2.311839
   8.94218   8.94218      1.00  2.274034  2.303449
   8.94207   8.94207      1.00  2.274034  2.303939
   8.94196   8.94196      1.00  2.274444  2.295189
   8.94185   8.94185      1.00  2.271894  2.279449
   8.94174   8.94174      1.00  2.272614  2.278809
   8.94163   8.94163      1.00  2.272374  2.268759
   8.94152   8.94152      1.00  2.274284  2.254609
   8.94141   8.94141      1.00  2.274864  2.245419
   8.94130   8.94130      1.00  2.273414  2.230949
   8.94119   8.94119      1.00  2.278374  2.229919
   8.94108   8.94108      1.00  2.274834  2.218359
   8.94097   8.94097      1.00  2.260514  2.197099
   8.94085   8.94085      1.00  2.270734  2.198869
   8.94073   8.94073      1.00  2.272514  2.190019
   8.94061   8.94061      1.00  2.271874  2.180589
   8.94050   8.94050      1.00  2.272404  2.170369
   8.94038   8.94038      1.00  2.273374  2.157379
   8.94026   8.94026      1.00  2.271364  2.137969
   8.94015   8.94015      1.00  2.272684  2.129879
   8.94003   8.94003      1.00  2.272614  2.114119
   8.93991   8.93991      1.00  2.275304  2.092439
   8.93979   8.93979      1.00  2.272784  2.071399
   8.93967   8.93967      1.00  2.274924  2.055519
   8.93956   8.93956      1.00  2.270704  2.038669
   8.93945   8.93945      1.00  2.270744  2.026109
   8.93934   8.93934      1.00  2.256324  1.986249
   8.93922   8.93922      1.00  2.273524  1.979579
   8.93911   8.93911      1.00  2.275524  1.955659
   8.93900   8.93900      1.00  2.273044  1.933259
   8.93888   8.93888      1.00  2.276094  1.903369
   8.93877   8.93877      1.00  2.273694  1.870359
   8.93867   8.93867      1.00  2.274774  1.849969
   8.93856   8.93856      1.00  2.275884  1.824219
   8.93844   8.93844      1.00  2.275764  1.788939
   8.93833   8.93833      1.00  2.274134  1.760379
   8.93822   8.93822      1.00  2.271774  1.730259
   8.93811   8.93811      1.00  2.269424  1.688359
   8.93800   8.93800      1.00  2.268154  1.655939
   8.93790   8.93790      1.00  2.272164  1.615509
   8.93779   8.93779      1.00  2.274744  1.578089
   8.93768   8.93768      1.00  2.260824  1.536239
   8.93755   8.93755      1.00  2.276264  1.502859
   8.93744   8.93744      1.00  2.274074  1.463499
   8.93734   8.93734      1.00  2.271754  1.428419
   8.93723   8.93723      1.00  2.273284  1.392989
   8.93712   8.93712      1.00  2.271934  1.351359
   8.93701   8.93701      1.00  2.263274  1.309319
   8.93691   8.93691      1.00  2.273624  1.277219
   8.93680   8.93680      1.00  2.274644  1.238179
   8.93669   8.93669      1.00  2.277174  1.197789
   8.93658   8.93658      1.00  2.278134  1.159379
   8.93648   8.93648      1.00  2.277464  1.125229
   8.93637   8.93637      1.00  2.277634  1.090369
   8.93626   8.93626      1.00  2.269284  1.045649
   8.93616   8.93616      1.00  2.275304  1.014019
   8.93606   8.93606      1.00  2.276064   .977019
   8.93596   8.93596      1.00  2.278304   .948589
   8.93585   8.93585      1.00  2.275214   .911909
   8.93575   8.93575      1.00  2.274824   .881639
   8.93565   8.93565      1.00  2.275084   .851469
   8.93555   8.93555      1.00  2.274484   .817029
   8.93544   8.93544      1.00  2.277524   .789229
   8.93533   8.93533      1.00  2.278284   .757259
   8.93523   8.93523      1.00  2.280564   .738489
   8.93514   8.93514      1.00  2.275734   .712339
   8.93503   8.93503      1.00  2.275134   .691639
   8.93493   8.93493      1.00  2.277834   .665529
   8.93482   8.93482      1.00  2.275384   .645749
   8.93472   8.93472      1.00  2.264504   .623889
   8.93460   8.93460      1.00  2.273864   .605129
   8.93449   8.93449      1.00  2.275574   .584199
   8.93439   8.93439      1.00  2.279304   .563549
   8.93427   8.93427      1.00  2.276934   .544359
   8.93415   8.93415      1.00  2.277124   .528279
   8.93404   8.93404      1.00  2.277554   .514059
   8.93393   8.93393      1.00  2.277774   .501379
   8.93382   8.93382      1.00  2.274774   .485379
   8.93370   8.93370      1.00  2.274314   .471939
   8.93359   8.93359      1.00  2.275234   .461529
   8.93348   8.93348      1.00  2.273594   .450729
   8.93336   8.93336      1.00  2.272984   .440339
   8.93323   8.93323      1.00  2.262204   .427679
   8.93312   8.93312      1.00  2.270774   .417019
   8.93301   8.93301      1.00  2.278934   .413169
   8.93290   8.93290      1.00  2.276824   .403489
   8.93278   8.93278      1.00  2.275994   .399259
   8.93266   8.93266      1.00  2.276504   .392689
   8.93256   8.93256      1.00  2.274014   .388759
   8.93244   8.93244      1.00  2.271714   .383699
   8.93232   8.93232      1.00  2.273194   .377679
   8.93221   8.93221      1.00  2.274064   .369989
   8.93210   8.93210      1.00  2.276134   .366459
   8.93199   8.93199      1.00  2.272744   .363399
   8.93188   8.93188      1.00  2.274764   .362199
   8.93177   8.93177      1.00  2.268834   .358309
   8.93167   8.93167      1.00  2.271224   .355889
   8.93156   8.93156      1.00  2.274834   .356129
   8.93144   8.93144      1.00  2.275424   .355239
   8.93132   8.93132      1.00  2.273694   .354949
   8.93122   8.93122      1.00  2.272084   .351699
   8.93110   8.93110      1.00  2.271394   .351179
   8.93098   8.93098      1.00  2.270464   .352439
   8.93087   8.93087      1.00  2.273964   .352429
   8.93076   8.93076      1.00  2.273104   .350589
   8.93064   8.93064      1.00  2.275164   .350569
   8.93052   8.93052      1.00  2.273444   .350839
   8.93040   8.93040      1.00  2.276074   .351759
   8.93029   8.93029      1.00  2.274014   .351239
   8.93017   8.93017      1.00  2.258314   .346879
   8.93005   8.93005      1.00  2.271134   .349499
   8.92993   8.92993      1.00  2.271704   .349559
   8.92981   8.92981      1.00  2.272334   .348619
   8.92969   8.92969      1.00  2.273864   .348839
   8.92958   8.92958      1.00  2.275284   .348839
   8.92947   8.92947      1.00  2.274984   .350629
   8.92935   8.92935      1.00  2.274684   .350879
   8.92923   8.92923      1.00  2.274284   .350539
   8.92913   8.92913      1.00  2.270804   .349629
   8.92901   8.92901      1.00  2.272694   .349379
   8.92890   8.92890      1.00  2.274224   .349889
   8.92879   8.92879      1.00  2.271534   .350799
   8.92867   8.92867      1.00  2.271454   .349869
   8.92857   8.92857      1.00  2.254224   .346789
   8.92846   8.92846      1.00  2.274904   .349299
   8.92835   8.92835      1.00  2.275764   .347909
   8.92823   8.92823      1.00  2.273464   .344999
   8.92813   8.92813      1.00  2.273864   .345739
   8.92801   8.92801      1.00  2.274164   .344829
   8.92790   8.92790      1.00  2.274794   .346419
   8.92779   8.92779      1.00  2.271684   .343469
   8.92768   8.92768      1.00  2.273254   .343989
   8.92757   8.92757      1.00  2.270564   .343109
   8.92746   8.92746      1.00  2.271614   .343219
   8.92735   8.92735      1.00  2.272494   .343219
   8.92724   8.92724      1.00  2.273184   .342829
   8.92713   8.92713      1.00  2.268954   .341549
   8.92702   8.92702      1.00  2.270054   .342989
   8.92691   8.92691      1.00  2.273044   .345549
   8.92680   8.92680      1.00  2.276554   .345979
   8.92670   8.92670      1.00  2.272164   .344269
   8.92659   8.92659      1.00  2.276564   .342589
   8.92648   8.92648      1.00  2.273064   .345429
   8.92637   8.92637      1.00  2.275934   .343719
   8.92628   8.92628      1.00  2.274644   .342989
   8.92617   8.92617      1.00  2.273434   .341899
   8.92606   8.92606      1.00  2.275244   .344129
   8.92596   8.92596      1.00  2.273144   .345409
   8.92586   8.92586      1.00  2.275344   .345189
   8.92576   8.92576      1.00  2.275684   .346409
   8.92565   8.92565      1.00  2.273114   .342449
   8.92555   8.92555      1.00  2.269584   .343689
   8.92545   8.92545      1.00  2.264294   .341899
   8.92534   8.92534      1.00  2.273694   .344709
   8.92523   8.92523      1.00  2.272864   .345059
   8.92513   8.92513      1.00  2.272194   .345919
   8.92503   8.92503      1.00  2.271514   .347309
   8.92493   8.92493      1.00  2.273704   .348569
   8.92482   8.92482      1.00  2.273994   .348189
   8.92471   8.92471      1.00  2.272784   .348809
   8.92461   8.92461      1.00  2.272694   .349349
   8.92450   8.92450      1.00  2.274884   .352069
   8.92439   8.92439      1.00  2.273994   .352809
   8.92428   8.92428      1.00  2.272714   .354119
   8.92417   8.92417      1.00  2.269654   .353709
   8.92405   8.92405      1.00  2.267324   .354119
   8.92394   8.92394      1.00  2.273344   .358209
   8.92382   8.92382      1.00  2.272594   .357419
   8.92371   8.92371      1.00  2.272594   .355679
   8.92360   8.92360      1.00  2.273154   .359019
   8.92348   8.92348      1.00  2.272814   .360249
   8.92335   8.92335      1.00  2.271554   .362329
   8.92325   8.92325      1.00  2.270904   .364589
   8.92313   8.92313      1.00  2.270864   .366389
   8.92301   8.92301      1.00  2.269554   .366159
   8.92289   8.92289      1.00  2.269614   .368719
   8.92278   8.92278      1.00  2.271154   .374929
   8.92267   8.92267      1.00  2.270124   .375259
   8.92255   8.92255      1.00  2.257124   .373699
   8.92244   8.92244      1.00  2.271414   .376489
   8.92233   8.92233      1.00  2.273164   .380819
   8.92222   8.92222      1.00  2.271814   .379749
   8.92210   8.92210      1.00  2.270314   .380109
   8.92199   8.92199      1.00  2.271644   .382359
   8.92189   8.92189      1.00  2.271744   .384859
   8.92178   8.92178      1.00  2.272944   .385489
   8.92167   8.92167      1.00  2.271784   .385769
   8.92155   8.92155      1.00  2.269194   .389239
   8.92145   8.92145      1.00  2.271034   .391279
   8.92134   8.92134      1.00  2.269344   .392789
   8.92122   8.92122      1.00  2.270064   .394929
   8.92111   8.92111      1.00  2.268154   .395929
   8.92100   8.92100      1.00  2.260204   .397319
   8.92088   8.92088      1.00  2.269594   .399289
   8.92076   8.92076      1.00  2.269524   .402219
   8.92065   8.92065      1.00  2.269124   .405469
   8.92054   8.92054      1.00  2.272914   .410669
   8.92042   8.92042      1.00  2.271284   .410989
   8.92029   8.92029      1.00  2.267934   .409579
   8.92018   8.92018      1.00  2.270354   .410359
   8.92007   8.92007      1.00  2.268194   .410819
   8.91995   8.91995      1.00  2.270524   .411889
   8.91982   8.91982      1.00  2.272164   .412809
   8.91971   8.91971      1.00  2.267744   .417209
   8.91960   8.91960      1.00  2.269844   .417849
   8.91949   8.91949      1.00  2.266544   .414729
   8.91937   8.91937      1.00  2.255534   .413909
   8.91926   8.91926      1.00  2.268794   .413419
   8.91915   8.91915      1.00  2.269524   .415329
   8.91904   8.91904      1.00  2.268694   .416039
   8.91891   8.91891      1.00  2.269014   .416629
   8.91881   8.91881      1.00  2.268944   .419589
   8.91870   8.91870      1.00  2.266254   .416289
   8.91858   8.91858      1.00  2.265894   .415239
   8.91846   8.91846      1.00  2.266114   .415449
   8.91836   8.91836      1.00  2.265334   .416129
   8.91825   8.91825      1.00  2.268564   .415869
   8.91815   8.91815      1.00  2.269024   .415939
   8.91803   8.91803      1.00  2.267354   .416299
   8.91792   8.91792      1.00  2.262394   .417189
   8.91781   8.91781      1.00  2.263194   .415259
   8.91770   8.91770      1.00  2.269444   .415609
   8.91758   8.91758      1.00  2.267574   .414309
   8.91748   8.91748      1.00  2.267794   .413519
   8.91737   8.91737      1.00  2.267204   .411799
   8.91726   8.91726      1.00  2.265524   .409519
   8.91715   8.91715      1.00  2.267944   .411079
   8.91704   8.91704      1.00  2.266564   .410169
   8.91694   8.91694      1.00  2.269654   .409509
   8.91683   8.91683      1.00  2.266654   .409059
   8.91672   8.91672      1.00  2.266514   .408079
   8.91661   8.91661      1.00  2.268004   .408499
   8.91651   8.91651      1.00  2.266464   .406339
   8.91640   8.91640      1.00  2.270274   .407319
   8.91629   8.91629      1.00  2.254074   .404549
   8.91619   8.91619      1.00  2.265714   .404729
   8.91609   8.91609      1.00  2.268544   .403679
   8.91598   8.91598      1.00  2.267694   .402859
   8.91588   8.91588      1.00  2.268124   .402739
   8.91578   8.91578      1.00  2.264894   .403529
   8.91568   8.91568      1.00  2.267194   .400329
   8.91557   8.91557      1.00  2.266434   .399529
   8.91546   8.91546      1.00  2.268064   .397789
   8.91536   8.91536      1.00  2.265424   .396249
   8.91527   8.91527      1.00  2.264614   .394839
   8.91517   8.91517      1.00  2.266014   .392609
   8.91505   8.91505      1.00  2.266984   .392819
   8.91495   8.91495      1.00  2.254934   .390389
   8.91484   8.91484      1.00  2.265264   .390889
   8.91475   8.91475      1.00  2.265194   .391319
   8.91463   8.91463      1.00  2.265834   .389809
   8.91452   8.91452      1.00  2.264214   .386419
   8.91442   8.91442      1.00  2.266744   .386329
   8.91431   8.91431      1.00  2.266724   .385999
   8.91419   8.91419      1.00  2.266344   .384529
   8.91408   8.91408      1.00  2.265284   .383249
   8.91397   8.91397      1.00  2.265534   .381859
   8.91385   8.91385      1.00  2.266904   .381759
   8.91374   8.91374      1.00  2.265264   .380639
   8.91362   8.91362      1.00  2.264204   .380039
   8.91351   8.91351      1.00  2.264224   .381199
   8.91339   8.91339      1.00  2.264824   .380799
   8.91326   8.91326      1.00  2.263754   .379649
   8.91315   8.91315      1.00  2.251484   .374499
   8.91304   8.91304      1.00  2.265014   .377289
   8.91293   8.91293      1.00  2.266294   .378999
   8.91281   8.91281      1.00  2.266654   .375619
   8.91270   8.91270      1.00  2.264204   .370559
   8.91259   8.91259      1.00  2.264024   .369559
   8.91248   8.91248      1.00  2.266904   .368719
   8.91236   8.91236      1.00  2.263564   .365719
   8.91225   8.91225      1.00  2.264224   .365149
   8.91214   8.91214      1.00  2.266224   .363529
   8.91203   8.91203      1.00  2.265714   .361389
   8.91192   8.91192      1.00  2.265744   .363019
   8.91181   8.91181      1.00  2.264814   .359519
   8.91170   8.91170      1.00  2.256594   .356729
   8.91159   8.91159      1.00  2.264114   .357179
   8.91148   8.91148      1.00  2.265784   .356089
   8.91137   8.91137      1.00  2.264274   .353029
   8.91126   8.91126      1.00  2.263364   .352259
   8.91115   8.91115      1.00  2.267074   .352449
   8.91103   8.91103      1.00  2.262934   .350659
   8.91092   8.91092      1.00  2.265144   .349769
   8.91081   8.91081      1.00  2.264474   .348389
   8.91069   8.91069      1.00  2.263914   .346479
   8.91057   8.91057      1.00  2.264684   .346939
   8.91045   8.91045      1.00  2.266344   .348339
   8.91035   8.91035      1.00  2.265134   .344649
   8.91023   8.91023      1.00  2.256874   .342029
   8.91011   8.91011      1.00  2.260154   .341649
   8.90999   8.90999      1.00  2.264324   .338669
   8.90987   8.90987      1.00  2.266574   .340129
   8.90976   8.90976      1.00  2.263974   .338669
   8.90964   8.90964      1.00  2.267824   .337199
   8.90952   8.90952      1.00  2.264964   .335909
   8.90941   8.90941      1.00  2.266574   .334819
   8.90930   8.90930      1.00  2.265144   .334189
   8.90918   8.90918      1.00  2.263694   .332689
   8.90907   8.90907      1.00  2.266244   .330889
   8.90896   8.90896      1.00  2.265154   .331689
   8.90885   8.90885      1.00  2.265264   .330559
   8.90874   8.90874      1.00  2.254094   .328439
   8.90863   8.90863      1.00  2.263224   .329119
   8.90853   8.90853      1.00  2.264374   .329479
   8.90841   8.90841      1.00  2.266284   .330259
   8.90830   8.90830      1.00  2.266064   .332339
   8.90819   8.90819      1.00  2.263744   .329119
   8.90808   8.90808      1.00  2.264384   .330079
   8.90797   8.90797      1.00  2.264884   .328939
   8.90786   8.90786      1.00  2.266714   .328969
   8.90775   8.90775      1.00  2.264454   .328479
   8.90764   8.90764      1.00  2.263094   .328329
   8.90753   8.90753      1.00  2.265074   .329699
   8.90742   8.90742      1.00  2.265054   .329809
   8.90731   8.90731      1.00  2.264484   .330259
   8.90720   8.90720      1.00  2.257884   .329449
   8.90709   8.90709      1.00  2.261594   .330659
   8.90698   8.90698      1.00  2.265994   .332729
   8.90687   8.90687      1.00  2.266334   .332259
   8.90677   8.90677      1.00  2.265644   .332559
   8.90666   8.90666      1.00  2.265824   .335089
   8.90655   8.90655      1.00  2.265124   .334299
   8.90644   8.90644      1.00  2.263654   .336759
   8.90634   8.90634      1.00  2.264134   .337079
   8.90624   8.90624      1.00  2.263334   .337639
   8.90613   8.90613      1.00  2.264054   .339739
   8.90603   8.90603      1.00  2.265574   .340079
   8.90593   8.90593      1.00  2.266594   .340389
   8.90583   8.90583      1.00  2.266684   .340809
   8.90572   8.90572      1.00  2.249644   .342389
   8.90561   8.90561      1.00  2.264614   .346879
   8.90552   8.90552      1.00  2.266434   .346189
   8.90541   8.90541      1.00  2.266954   .345539
   8.90531   8.90531      1.00  2.264804   .345699
   8.90520   8.90520      1.00  2.264104   .347599
   8.90510   8.90510      1.00  2.265334   .349199
   8.90500   8.90500      1.00  2.267194   .349699
   8.90489   8.90489      1.00  2.265444   .351429
   8.90479   8.90479      1.00  2.267814   .351829
   8.90468   8.90468      1.00  2.263874   .351299
   8.90457   8.90457      1.00  2.266584   .351729
   8.90445   8.90445      1.00  2.266484   .354229
   8.90435   8.90435      1.00  2.265314   .354129
   8.90425   8.90425      1.00  2.264964   .354389
   8.90413   8.90413      1.00  2.249244   .354479
   8.90402   8.90402      1.00  2.264444   .357929
   8.90390   8.90390      1.00  2.263444   .359209
   8.90379   8.90379      1.00  2.266444   .361149
   8.90367   8.90367      1.00  2.265934   .362169
   8.90355   8.90355      1.00  2.266834   .361819
   8.90344   8.90344      1.00  2.267504   .363859
   8.90332   8.90332      1.00  2.264074   .363659
   8.90320   8.90320      1.00  2.263894   .366269
   8.90308   8.90308      1.00  2.266594   .368079
   8.90297   8.90297      1.00  2.264924   .368649
   8.90286   8.90286      1.00  2.264694   .367119
   8.90275   8.90275      1.00  2.263474   .369269
   8.90263   8.90263      1.00  2.248844   .368019
   8.90252   8.90252      1.00  2.262854   .370519
   8.90241   8.90241      1.00  2.264574   .370629
   8.90229   8.90229      1.00  2.266344   .373019
   8.90218   8.90218      1.00  2.264614   .372369
   8.90207   8.90207      1.00  2.263384   .372949
   8.90196   8.90196      1.00  2.265294   .376449
   8.90186   8.90186      1.00  2.262784   .379779
   8.90174   8.90174      1.00  2.263624   .378749
   8.90163   8.90163      1.00  2.264974   .379859
   8.90153   8.90153      1.00  2.266194   .377019
   8.90142   8.90142      1.00  2.265064   .379499
   8.90130   8.90130      1.00  2.263844   .379279
   8.90119   8.90119      1.00  2.264474   .378859
   8.90108   8.90108      1.00  2.251134   .377279
   8.90096   8.90096      1.00  2.264374   .379879
   8.90084   8.90084      1.00  2.263874   .381009
   8.90073   8.90073      1.00  2.264264   .383409
   8.90061   8.90061      1.00  2.259344   .381679
   8.90050   8.90050      1.00  2.263514   .383929
   8.90038   8.90038      1.00  2.263484   .385919
   8.90026   8.90026      1.00  2.265224   .384479
   8.90015   8.90015      1.00  2.263604   .387259
   8.90003   8.90003      1.00  2.262584   .385959
   8.89990   8.89990      1.00  2.263794   .390499
   8.89979   8.89979      1.00  2.261304   .387509
   8.89968   8.89968      1.00  2.265744   .387569
   8.89956   8.89956      1.00  2.247264   .384949
   8.89944   8.89944      1.00  2.263384   .388859
   8.89933   8.89933      1.00  2.264064   .389379
   8.89923   8.89923      1.00  2.263394   .386939
   8.89911   8.89911      1.00  2.265154   .386589
   8.89900   8.89900      1.00  2.265184   .387179
   8.89888   8.89888      1.00  2.266054   .387399
   8.89877   8.89877      1.00  2.263804   .387379
   8.89866   8.89866      1.00  2.262304   .386969
   8.89855   8.89855      1.00  2.259884   .387619
   8.89844   8.89844      1.00  2.264644   .387169
   8.89834   8.89834      1.00  2.262744   .386929
   8.89822   8.89822      1.00  2.263744   .389829
   8.89810   8.89810      1.00  2.260054   .388949
   8.89800   8.89800      1.00  2.246974   .385069
   8.89789   8.89789      1.00  2.261474   .387559
   8.89778   8.89778      1.00  2.262074   .387469
   8.89766   8.89766      1.00  2.266364   .389749
   8.89755   8.89755      1.00  2.266284   .390499
   8.89745   8.89745      1.00  2.263234   .391829
   8.89735   8.89735      1.00  2.262334   .390619
   8.89723   8.89723      1.00  2.260094   .394339
   8.89712   8.89712      1.00  2.265874   .394729
   8.89702   8.89702      1.00  2.259594   .394599
   8.89691   8.89691      1.00  2.263934   .394889
   8.89679   8.89679      1.00  2.261614   .396119
   8.89669   8.89669      1.00  2.262264   .398889
   8.89658   8.89658      1.00  2.260504   .399679
   8.89647   8.89647      1.00  2.247834   .396249
   8.89636   8.89636      1.00  2.261974   .397959
   8.89626   8.89626      1.00  2.263974   .397539
   8.89616   8.89616      1.00  2.262094   .395689
   8.89606   8.89606      1.00  2.259094   .391959
   8.89595   8.89595      1.00  2.261284   .391939
   8.89585   8.89585      1.00  2.261464   .392779
   8.89575   8.89575      1.00  2.262034   .394409
   8.89565   8.89565      1.00  2.261574   .392459
   8.89554   8.89554      1.00  2.263104   .392149
   8.89544   8.89544      1.00  2.259464   .393029
   8.89534   8.89534      1.00  2.263724   .392349
   8.89524   8.89524      1.00  2.263124   .390619
   8.89513   8.89513      1.00  2.262014   .391999
   8.89503   8.89503      1.00  2.260044   .392189
   8.89493   8.89493      1.00  2.248124   .388359
   8.89482   8.89482      1.00  2.260664   .391419
   8.89471   8.89471      1.00  2.262644   .392649
   8.89460   8.89460      1.00  2.263814   .392349
   8.89450   8.89450      1.00  2.259764   .393179
   8.89439   8.89439      1.00  2.261344   .394699
   8.89427   8.89427      1.00  2.260324   .395479
   8.89416   8.89416      1.00  2.263454   .398149
   8.89405   8.89405      1.00  2.260584   .397019
   8.89394   8.89394      1.00  2.258644   .395449
   8.89381   8.89381      1.00  2.259024   .393839
   8.89370   8.89370      1.00  2.259094   .396419
   8.89359   8.89359      1.00  2.261014   .396589
   8.89348   8.89348      1.00  2.259124   .398459
   8.89336   8.89336      1.00  2.243484   .393959
   8.89324   8.89324      1.00  2.259844   .394189
   8.89313   8.89313      1.00  2.264404   .393549
   8.89301   8.89301      1.00  2.261134   .391259
   8.89289   8.89289      1.00  2.259384   .391119
   8.89278   8.89278      1.00  2.258314   .391239
   8.89268   8.89268      1.00  2.259174   .391869
   8.89256   8.89256      1.00  2.259854   .393339
   8.89244   8.89244      1.00  2.257094   .390879
   8.89232   8.89232      1.00  2.258614   .391229
   8.89222   8.89222      1.00  2.257974   .391279
   8.89211   8.89211      1.00  2.259694   .393429
   8.89199   8.89199      1.00  2.259764   .393739
   8.89189   8.89189      1.00  2.258354   .396489
   8.89178   8.89178      1.00  2.247384   .391009
   8.89167   8.89167      1.00  2.257714   .391299
   8.89156   8.89156      1.00  2.256714   .392769
   8.89145   8.89145      1.00  2.259504   .395119
   8.89134   8.89134      1.00  2.257494   .393749
   8.89123   8.89123      1.00  2.256134   .392839
   8.89111   8.89111      1.00  2.259744   .393539
   8.89099   8.89099      1.00  2.257734   .392009
   8.89089   8.89089      1.00  2.261394   .393909
   8.89077   8.89077      1.00  2.255824   .391239
   8.89066   8.89066      1.00  2.256934   .389899
   8.89055   8.89055      1.00  2.257314   .389959
   8.89043   8.89043      1.00  2.258014   .392249
   8.89031   8.89031      1.00  2.258664   .394849
   8.89018   8.89018      1.00  2.240934   .390269
   8.89006   8.89006      1.00  2.256454   .389429
   8.88995   8.88995      1.00  2.256434   .390759
   8.88983   8.88983      1.00  2.256614   .390049
   8.88970   8.88970      1.00  2.257874   .393939
   8.88959   8.88959      1.00  2.256004   .393939
   8.88949   8.88949      1.00  2.258344   .392669
   8.88937   8.88937      1.00  2.256534   .392549
   8.88925   8.88925      1.00  2.256894   .392969
   8.88914   8.88914      1.00  2.257904   .392149
   8.88903   8.88903      1.00  2.258774   .390019
   8.88892   8.88892      1.00  2.257934   .388489
   8.88880   8.88880      1.00  2.257604   .387079
   8.88870   8.88870      1.00  2.258184   .387289
   8.88859   8.88859      1.00  2.258314   .388189
   8.88848   8.88848      1.00  2.245114   .386649
   8.88837   8.88837      1.00  2.256404   .388439
   8.88826   8.88826      1.00  2.257374   .389249
   8.88816   8.88816      1.00  2.260064   .389959
   8.88804   8.88804      1.00  2.256194   .391779
   8.88792   8.88792      1.00  2.258684   .389139
   8.88781   8.88781      1.00  2.257544   .388249
   8.88771   8.88771      1.00  2.254694   .385639
   8.88759   8.88759      1.00  2.259714   .386299
   8.88748   8.88748      1.00  2.254564   .383699
   8.88738   8.88738      1.00  2.254734   .385149
   8.88727   8.88727      1.00  2.256794   .387429
   8.88716   8.88716      1.00  2.256334   .387209
   8.88705   8.88705      1.00  2.254744   .385359
   8.88694   8.88694      1.00  2.256094   .384469
   8.88683   8.88683      1.00  2.254344   .383659
   8.88673   8.88673      1.00  2.258084   .387349
   8.88661   8.88661      1.00  2.259274   .386929
   8.88651   8.88651      1.00  2.258244   .384429
   8.88641   8.88641      1.00  2.259714   .385199
   8.88630   8.88630      1.00  2.256554   .383109
   8.88620   8.88620      1.00  2.256044   .381459
   8.88609   8.88609      1.00  2.255644   .381359
   8.88599   8.88599      1.00  2.258114   .384499
   8.88589   8.88589      1.00  2.254734   .381979
   8.88578   8.88578      1.00  2.257914   .383859
   8.88568   8.88568      1.00  2.255704   .382889
   8.88558   8.88558      1.00  2.239184   .380239
   8.88548   8.88548      1.00  2.255234   .382019
   8.88537   8.88537      1.00  2.254954   .380759
   8.88527   8.88527      1.00  2.254274   .381739
   8.88517   8.88517      1.00  2.258664   .384369
   8.88507   8.88507      1.00  2.256634   .383519
   8.88496   8.88496      1.00  2.257994   .381939
   8.88485   8.88485      1.00  2.258824   .379409
   8.88475   8.88475      1.00  2.254744   .378509
   8.88464   8.88464      1.00  2.256434   .377829
   8.88453   8.88453      1.00  2.257824   .378189
   8.88441   8.88441      1.00  2.253634   .376119
   8.88431   8.88431      1.00  2.256514   .375809
   8.88421   8.88421      1.00  2.254834   .377289
   8.88409   8.88409      1.00  2.240474   .373009
   8.88398   8.88398      1.00  2.257304   .377319
   8.88387   8.88387      1.00  2.254824   .379329
   8.88376   8.88376      1.00  2.256964   .376869
   8.88363   8.88363      1.00  2.255924   .376789
   8.88352   8.88352      1.00  2.255874   .373739
   8.88341   8.88341      1.00  2.255454   .374749
   8.88329   8.88329      1.00  2.254754   .374989
   8.88317   8.88317      1.00  2.253634   .375729
   8.88305   8.88305      1.00  2.253054   .374889
   8.88295   8.88295      1.00  2.257244   .375669
   8.88284   8.88284      1.00  2.252884   .373259
   8.88272   8.88272      1.00  2.257424   .376769
   8.88261   8.88261      1.00  2.253464   .374859
   8.88250   8.88250      1.00  2.247984   .373959
   8.88238   8.88238      1.00  2.255644   .375459
   8.88227   8.88227      1.00  2.253344   .371319
   8.88216   8.88216      1.00  2.254084   .372339
   8.88205   8.88205      1.00  2.258274   .371029
   8.88194   8.88194      1.00  2.253904   .372789
   8.88184   8.88184      1.00  2.255804   .371819
   8.88173   8.88173      1.00  2.257074   .372349
   8.88162   8.88162      1.00  2.252924   .372649
   8.88151   8.88151      1.00  2.252444   .373849
   8.88140   8.88140      1.00  2.256664   .372609
   8.88129   8.88129      1.00  2.253844   .371019
   8.88118   8.88118      1.00  2.254214   .318419
   8.88107   8.88107      1.00  2.252484   .299799
   8.88095   8.88095      1.00  2.240884   .358299
   8.88084   8.88084      1.00  2.256144   .374129
   8.88072   8.88072      1.00  2.254264   .370479
   8.88061   8.88061      1.00  2.255524   .369789
   8.88049   8.88049      1.00  2.255644   .371579
   8.88037   8.88037      1.00  2.256004   .372479
   8.88026   8.88026      1.00  2.254904   .371549
   8.88014   8.88014      1.00  2.253174   .371239
   8.88002   8.88002      1.00  2.253334   .370509
   8.87990   8.87990      1.00  2.253484   .369169
   8.87979   8.87979      1.00  2.253704   .372729
   8.87968   8.87968      1.00  2.254704   .373419
   8.87955   8.87955      1.00  2.251894   .373569
   8.87944   8.87944      1.00  2.254204   .375409
   8.87934   8.87934      1.00  2.235974   .372479
   8.87923   8.87923      1.00  2.252734   .375799
   8.87910   8.87910      1.00  2.253094   .376029
   8.87899   8.87899      1.00  2.249804   .377539
   8.87887   8.87887      1.00  2.254074   .376199
   8.87876   8.87876      1.00  2.254524   .375519
   8.87865   8.87865      1.00  2.254134   .374419
   8.87854   8.87854      1.00  2.254034   .375889
   8.87844   8.87844      1.00  2.251204   .374689
   8.87833   8.87833      1.00  2.250234   .374279
   8.87821   8.87821      1.00  2.253884   .375349
   8.87810   8.87810      1.00  2.251804   .373169
   8.87799   8.87799      1.00  2.252724   .373139
   8.87788   8.87788      1.00  2.237114   .372329
   8.87777   8.87777      1.00  2.250284   .373589
   8.87766   8.87766      1.00  2.252544   .373949
   8.87755   8.87755      1.00  2.252564   .376359
   8.87744   8.87744      1.00  2.252994   .375549
   8.87733   8.87733      1.00  2.253024   .376139
   8.87722   8.87722      1.00  2.252574   .379769
   8.87712   8.87712      1.00  2.250164   .378049
   8.87701   8.87701      1.00  2.252174   .378169
   8.87689   8.87689      1.00  2.248334   .381039
   8.87678   8.87678      1.00  2.251764   .381309
   8.87668   8.87668      1.00  2.254004   .379449
   8.87657   8.87657      1.00  2.249524   .378919
   8.87646   8.87646      1.00  2.252534   .379999
   8.87636   8.87636      1.00  2.237274   .376949
   8.87626   8.87626      1.00  2.251264   .377119
   8.87615   8.87615      1.00  2.252824   .378519
   8.87604   8.87604      1.00  2.250584   .380719
   8.87594   8.87594      1.00  2.250624   .380849
   8.87585   8.87585      1.00  2.252314   .383109
   8.87574   8.87574      1.00  2.250924   .382429
   8.87563   8.87563      1.00  2.251074   .385189
   8.87553   8.87553      1.00  2.250444   .386859
   8.87543   8.87543      1.00  2.251684   .385609
   8.87533   8.87533      1.00  2.251004   .384729
   8.87522   8.87522      1.00  2.248394   .385119
   8.87512   8.87512      1.00  2.249644   .386209
   8.87502   8.87502      1.00  2.230774   .383759
   8.87491   8.87491      1.00  2.247914   .386009
   8.87480   8.87480      1.00  2.249824   .386199
   8.87469   8.87469      1.00  2.250254   .386349
   8.87459   8.87459      1.00  2.250794   .388209
   8.87448   8.87448      1.00  2.247714   .386099
   8.87437   8.87437      1.00  2.253384   .386799
   8.87426   8.87426      1.00  2.248794   .387269
   8.87415   8.87415      1.00  2.251064   .387929
   8.87403   8.87403      1.00  2.247314   .383929
   8.87392   8.87392      1.00  2.249394   .387049
   8.87380   8.87380      1.00  2.249014   .387339
   8.87369   8.87369      1.00  2.247874   .387559
   8.87357   8.87357      1.00  2.233504   .386699
   8.87345   8.87345      1.00  2.244924   .392419
   8.87334   8.87334      1.00  2.248624   .392259
   8.87323   8.87323      1.00  2.247094   .389249
   8.87312   8.87312      1.00  2.249774   .392729
   8.87299   8.87299      1.00  2.249174   .393359
   8.87287   8.87287      1.00  2.248514   .393089
   8.87276   8.87276      1.00  2.246524   .390799
   8.87265   8.87265      1.00  2.247434   .393349
   8.87253   8.87253      1.00  2.247154   .393489
   8.87242   8.87242      1.00  2.249674   .395559
   8.87231   8.87231      1.00  2.244554   .394269
   8.87219   8.87219      1.00  2.249034   .394339
   8.87208   8.87208      1.00  2.242584   .392049
   8.87197   8.87197      1.00  2.243804   .394879
   8.87187   8.87187      1.00  2.248854   .395859
   8.87176   8.87176      1.00  2.246644   .396219
   8.87164   8.87164      1.00  2.245504   .395939
   8.87153   8.87153      1.00  2.246164   .394909
   8.87143   8.87143      1.00  2.248654   .399039
   8.87132   8.87132      1.00  2.246704   .396829
   8.87120   8.87120      1.00  2.249774   .397789
   8.87109   8.87109      1.00  2.243164   .396199
   8.87098   8.87098      1.00  2.246094   .398659
   8.87086   8.87086      1.00  2.248094   .399369
   8.87075   8.87075      1.00  2.245934   .400999
   8.87063   8.87063      1.00  2.246254   .399009
   8.87052   8.87052      1.00  2.232414   .398759
   8.87040   8.87040      1.00  2.248904   .398739
   8.87027   8.87027      1.00  2.246234   .398849
   8.87016   8.87016      1.00  2.247094   .402229
   8.87004   8.87004      1.00  2.247774   .402449
   8.86992   8.86992      1.00  2.246494   .400279
   8.86980   8.86980      1.00  2.250484   .398529
   8.86968   8.86968      1.00  2.246684   .399649
   8.86958   8.86958      1.00  2.247304   .400709
   8.86946   8.86946      1.00  2.248214   .400799
   8.86934   8.86934      1.00  2.246334   .401229
   8.86923   8.86923      1.00  2.247724   .403869
   8.86912   8.86912      1.00  2.244764   .401729
   8.86900   8.86900      1.00  2.233044   .398979
   8.86889   8.86889      1.00  2.244194   .401309
   8.86878   8.86878      1.00  2.245894   .401539
   8.86867   8.86867      1.00  2.247824   .402819
   8.86856   8.86856      1.00  2.247024   .402179
   8.86845   8.86845      1.00  2.247494   .403709
   8.86835   8.86835      1.00  2.248194   .405029
   8.86824   8.86824      1.00  2.248924   .403629
   8.86812   8.86812      1.00  2.248194   .403959
   8.86801   8.86801      1.00  2.243224   .403999
   8.86789   8.86789      1.00  2.248364   .404259
   8.86778   8.86778      1.00  2.245654   .404989
   8.86768   8.86768      1.00  2.246884   .406249
   8.86756   8.86756      1.00  2.247184   .407569
   8.86745   8.86745      1.00  2.229894   .403849
   8.86735   8.86735      1.00  2.247704   .406139
   8.86724   8.86724      1.00  2.249254   .407759
   8.86713   8.86713      1.00  2.247884   .407509
   8.86702   8.86702      1.00  2.247534   .408929
   8.86691   8.86691      1.00  2.247934   .410109
   8.86680   8.86680      1.00  2.246544   .409979
   8.86669   8.86669      1.00  2.245504   .411129
   8.86658   8.86658      1.00  2.244644   .411359
   8.86648   8.86648      1.00  2.245544   .411139
   8.86638   8.86638      1.00  2.244474   .410209
   8.86627   8.86627      1.00  2.246784   .410729
   8.86617   8.86617      1.00  2.247544   .411909
   8.86607   8.86607      1.00  2.245854   .412409
   8.86597   8.86597      1.00  2.246134   .411289
   8.86585   8.86585      1.00  2.234204   .409279
   8.86575   8.86575      1.00  2.243294   .410329
   8.86565   8.86565      1.00  2.246444   .409649
   8.86555   8.86555      1.00  2.245444   .410279
   8.86544   8.86544      1.00  2.247424   .412499
   8.86534   8.86534      1.00  2.243554   .411269
   8.86524   8.86524      1.00  2.246974   .412789
   8.86514   8.86514      1.00  2.245404   .412079
   8.86503   8.86503      1.00  2.242374   .412179
   8.86493   8.86493      1.00  2.248664   .413639
   8.86482   8.86482      1.00  2.246194   .414049
   8.86471   8.86471      1.00  2.245324   .410589
   8.86460   8.86460      1.00  2.244994   .411389
   8.86449   8.86449      1.00  2.228694   .410709
   8.86439   8.86439      1.00  2.243824   .411759
   8.86428   8.86428      1.00  2.245024   .413739
   8.86416   8.86416      1.00  2.245594   .410799
   8.86405   8.86405      1.00  2.245684   .412459
   8.86394   8.86394      1.00  2.244944   .412079
   8.86383   8.86383      1.00  2.244914   .415889
   8.86371   8.86371      1.00  2.246184   .417039
   8.86359   8.86359      1.00  2.245214   .416319
   8.86347   8.86347      1.00  2.243394   .413909
   8.86335   8.86335      1.00  2.243324   .416429
   8.86323   8.86323      1.00  2.240774   .412999
   8.86312   8.86312      1.00  2.244584   .412149
   8.86300   8.86300      1.00  2.241774   .414489
   8.86289   8.86289      1.00  2.231744   .413029
   8.86278   8.86278      1.00  2.244634   .413659
   8.86267   8.86267      1.00  2.242624   .413469
   8.86255   8.86255      1.00  2.243094   .414079
   8.86244   8.86244      1.00  2.245004   .415309
   8.86232   8.86232      1.00  2.244204   .413659
   8.86221   8.86221      1.00  2.245234   .414999
   8.86211   8.86211      1.00  2.244904   .412909
   8.86200   8.86200      1.00  2.242024   .412699
   8.86188   8.86188      1.00  2.243064   .413919
   8.86177   8.86177      1.00  2.243124   .415859
   8.86167   8.86167      1.00  2.242634   .415349
   8.86156   8.86156      1.00  2.244724   .416399
   8.86144   8.86144      1.00  2.226764   .412639
   8.86133   8.86133      1.00  2.240024   .416559
   8.86122   8.86122      1.00  2.244154   .415769
   8.86110   8.86110      1.00  2.244754   .415369
   8.86099   8.86099      1.00  2.242904   .416499
   8.86087   8.86087      1.00  2.243004   .417669
   8.86076   8.86076      1.00  2.240704   .418389
   8.86065   8.86065      1.00  2.240914   .417589
   8.86053   8.86053      1.00  2.238844   .416229
   8.86041   8.86041      1.00  2.239514   .417219
   8.86030   8.86030      1.00  2.240754   .418639
   8.86018   8.86018      1.00  2.242184   .419119
   8.86005   8.86005      1.00  2.243154   .418239
   8.85994   8.85994      1.00  2.243644   .418929
   8.85982   8.85982      1.00  2.227464   .415849
   8.85971   8.85971      1.00  2.240514   .416809
   8.85959   8.85959      1.00  2.241554   .417059
   8.85948   8.85948      1.00  2.243454   .416379
   8.85937   8.85937      1.00  2.242474   .417339
   8.85925   8.85925      1.00  2.240264   .415129
   8.85914   8.85914      1.00  2.236864   .414579
   8.85902   8.85902      1.00  2.241374   .416509
   8.85891   8.85891      1.00  2.243384   .417089
   8.85880   8.85880      1.00  2.239354   .416059
   8.85868   8.85868      1.00  2.241414   .420169
   8.85858   8.85858      1.00  2.238484   .417579
   8.85847   8.85847      1.00  2.237824   .416109
   8.85836   8.85836      1.00  2.238424   .417039
   8.85825   8.85825      1.00  2.224114   .415299
   8.85813   8.85813      1.00  2.237984   .418519
   8.85803   8.85803      1.00  2.240674   .419789
   8.85792   8.85792      1.00  2.238484   .417709
   8.85781   8.85781      1.00  2.239594   .419829
   8.85769   8.85769      1.00  2.240034   .418429
   8.85759   8.85759      1.00  2.242494   .420019
   8.85748   8.85748      1.00  2.239584   .418019
   8.85737   8.85737      1.00  2.239224   .416249
   8.85726   8.85726      1.00  2.236514   .414679
   8.85715   8.85715      1.00  2.236774   .414609
   8.85704   8.85704      1.00  2.238744   .416029
   8.85693   8.85693      1.00  2.236384   .416769
   8.85682   8.85682      1.00  2.237974   .415509
   8.85671   8.85671      1.00  2.236474   .414459
   8.85661   8.85661      1.00  2.222534   .415199
   8.85650   8.85650      1.00  2.237224   .416699
   8.85639   8.85639      1.00  2.235244   .413879
   8.85630   8.85630      1.00  2.238544   .418889
   8.85619   8.85619      1.00  2.233164   .414459
   8.85608   8.85608      1.00  2.234494   .414219
   8.85598   8.85598      1.00  2.233694   .416089
   8.85588   8.85588      1.00  2.235534   .413389
   8.85578   8.85578      1.00  2.233514   .415669
   8.85567   8.85567      1.00  2.235664   .415479
   8.85557   8.85557      1.00  2.238864   .418049
   8.85547   8.85547      1.00  2.234234   .415589
   8.85537   8.85537      1.00  2.236984   .415289
   8.85526   8.85526      1.00  2.219054   .412869
   8.85516   8.85516      1.00  2.231914   .416659
   8.85506   8.85506      1.00  2.235064   .415649
   8.85495   8.85495      1.00  2.231754   .413999
   8.85484   8.85484      1.00  2.233614   .415559
   8.85474   8.85474      1.00  2.232424   .414289
   8.85464   8.85464      1.00  2.233374   .415149
   8.85452   8.85452      1.00  2.233954   .412709
   8.85441   8.85441      1.00  2.235284   .414659
   8.85430   8.85430      1.00  2.232174   .415059
   8.85420   8.85420      1.00  2.232024   .414039
   8.85408   8.85408      1.00  2.229794   .411529
   8.85396   8.85396      1.00  2.230024   .412139
   8.85385   8.85385      1.00  2.232194   .414069
   8.85374   8.85374      1.00  2.229864   .412169
   8.85363   8.85363      1.00  2.217574   .410489
   8.85350   8.85350      1.00  2.228804   .413259
   8.85338   8.85338      1.00  2.231384   .411339
   8.85327   8.85327      1.00  2.231244   .415549
   8.85316   8.85316      1.00  2.233134   .413759
   8.85304   8.85304      1.00  2.231314   .414679
   8.85292   8.85292      1.00  2.232164   .413779
   8.85282   8.85282      1.00  2.232404   .413569
   8.85270   8.85270      1.00  2.225134   .412449
   8.85258   8.85258      1.00  2.227244   .412089
   8.85247   8.85247      1.00  2.228214   .412609
   8.85235   8.85235      1.00  2.227844   .412409
   8.85224   8.85224      1.00  2.227584   .414909
   8.85213   8.85213      1.00  2.212874   .414129
   8.85202   8.85202      1.00  2.229194   .417329
   8.85192   8.85192      1.00  2.229414   .414239
   8.85181   8.85181      1.00  2.229064   .412859
   8.85169   8.85169      1.00  2.228024   .413729
   8.85158   8.85158      1.00  2.232244   .414889
   8.85148   8.85148      1.00  2.227724   .414329
   8.85136   8.85136      1.00  2.225684   .415749
   8.85124   8.85124      1.00  2.225524   .413099
   8.85113   8.85113      1.00  2.225244   .415269
   8.85103   8.85103      1.00  2.227274   .416129
   8.85091   8.85091      1.00  2.231654   .417029
   8.85080   8.85080      1.00  2.228334   .415609
   8.85068   8.85068      1.00  2.218304   .412959
   8.85057   8.85057      1.00  2.226284   .414049
   8.85045   8.85045      1.00  2.225464   .414199
   8.85032   8.85032      1.00  2.224274   .416549
   8.85020   8.85020      1.00  2.226384   .412809
   8.85009   8.85009      1.00  2.227754   .413979
   8.84997   8.84997      1.00  2.225894   .411589
   8.84985   8.84985      1.00  2.224774   .410289
   8.84973   8.84973      1.00  2.226504   .411049
   8.84962   8.84962      1.00  2.227834   .412079
   8.84951   8.84951      1.00  2.228414   .413249
   8.84939   8.84939      1.00  2.229384   .411609
   8.84927   8.84927      1.00  2.230824   .412829
   8.84917   8.84917      1.00  2.225434   .410859
   8.84906   8.84906      1.00  2.212094   .406179
   8.84894   8.84894      1.00  2.226304   .398749
   8.84882   8.84882      1.00  2.225084   .395909
   8.84871   8.84871      1.00  2.226394   .410639
   8.84860   8.84860      1.00  2.225464   .410189
   8.84849   8.84849      1.00  2.225484   .409699
   8.84839   8.84839      1.00  2.227894   .411179
   8.84828   8.84828      1.00  2.228794   .409569
   8.84816   8.84816      1.00  2.228364   .410489
   8.84805   8.84805      1.00  2.224774   .408949
   8.84794   8.84794      1.00  2.226794   .408809
   8.84784   8.84784      1.00  2.224054   .409369
   8.84772   8.84772      1.00  2.223414   .408889
   8.84760   8.84760      1.00  2.224294   .409589
   8.84749   8.84749      1.00  2.214644   .408589
   8.84739   8.84739      1.00  2.227224   .411889
   8.84728   8.84728      1.00  2.227194   .409859
   8.84717   8.84717      1.00  2.228074   .409459
   8.84706   8.84706      1.00  2.228234   .409929
   8.84695   8.84695      1.00  2.231054   .411659
   8.84684   8.84684      1.00  2.229324   .410009
   8.84673   8.84673      1.00  2.223204   .412619
   8.84662   8.84662      1.00  2.224184   .411269
   8.84652   8.84652      1.00  2.226854   .414279
   8.84642   8.84642      1.00  2.223394   .411289
   8.84631   8.84631      1.00  2.224964   .409759
   8.84620   8.84620      1.00  2.227754   .412789
   8.84610   8.84610      1.00  2.225074   .411359
   8.84600   8.84600      1.00  2.226214   .411439
   8.84589   8.84589      1.00  2.218634   .411339
   8.84579   8.84579      1.00  2.226204   .410469
   8.84569   8.84569      1.00  2.223954   .411269
   8.84558   8.84558      1.00  2.225404   .412359
   8.84547   8.84547      1.00  2.223694   .410559
   8.84537   8.84537      1.00  2.224254   .409829
   8.84527   8.84527      1.00  2.229334   .412359
   8.84518   8.84518      1.00  2.225734   .410899
   8.84507   8.84507      1.00  2.228074   .411749
   8.84497   8.84497      1.00  2.225904   .413359
   8.84486   8.84486      1.00  2.227344   .412259
   8.84475   8.84475      1.00  2.228844   .412469
   8.84464   8.84464      1.00  2.225844   .413919
   8.84452   8.84452      1.00  2.228294   .415819
   8.84442   8.84442      1.00  2.209794   .411049
   8.84432   8.84432      1.00  2.221564   .413609
   8.84421   8.84421      1.00  2.224234   .413689
   8.84409   8.84409      1.00  2.227564   .412789
   8.84398   8.84398      1.00  2.224604   .413269
   8.84386   8.84386      1.00  2.224334   .414659
   8.84374   8.84374      1.00  2.225304   .414449
   8.84362   8.84362      1.00  2.225554   .413339
   8.84351   8.84351      1.00  2.228124   .415449
   8.84339   8.84339      1.00  2.228504   .414689
   8.84327   8.84327      1.00  2.221584   .414679
   8.84316   8.84316      1.00  2.224544   .414819
   8.84305   8.84305      1.00  2.224394   .414119
   8.84293   8.84293      1.00  2.225134   .414709
   8.84281   8.84281      1.00  2.224364   .415839
   8.84270   8.84270      1.00  2.218234   .413869
   8.84259   8.84259      1.00  2.229304   .415149
   8.84248   8.84248      1.00  2.225454   .414499
   8.84236   8.84236      1.00  2.226224   .416619
   8.84224   8.84224      1.00  2.227254   .415879
   8.84214   8.84214      1.00  2.225514   .414829
   8.84203   8.84203      1.00  2.225664   .417199
   8.84191   8.84191      1.00  2.223264   .416729
   8.84181   8.84181      1.00  2.223804   .418799
   8.84170   8.84170      1.00  2.224334   .420729
   8.84159   8.84159      1.00  2.223094   .420349
   8.84147   8.84147      1.00  2.224314   .420289
   8.84136   8.84136      1.00  2.224454   .419269
   8.84125   8.84125      1.00  2.214124   .420119
   8.84114   8.84114      1.00  2.223894   .422629
   8.84102   8.84102      1.00  2.225424   .424599
   8.84091   8.84091      1.00  2.225954   .421989
   8.84080   8.84080      1.00  2.224954   .419349
   8.84068   8.84068      1.00  2.223664   .420779
   8.84056   8.84056      1.00  2.222564   .417859
   8.84045   8.84045      1.00  2.224154   .418939
   8.84033   8.84033      1.00  2.226624   .417919
   8.84021   8.84021      1.00  2.226374   .419239
   8.84009   8.84009      1.00  2.224614   .419339
   8.83997   8.83997      1.00  2.225624   .419819
   8.83986   8.83986      1.00  2.224194   .420749
   8.83974   8.83974      1.00  2.223294   .420789
   8.83963   8.83963      1.00  2.210134   .420219
   8.83951   8.83951      1.00  2.218604   .420909
   8.83940   8.83940      1.00  2.223924   .421199
   8.83928   8.83928      1.00  2.221644   .423249
   8.83917   8.83917      1.00  2.224364   .422229
   8.83905   8.83905      1.00  2.224714   .421989
   8.83895   8.83895      1.00  2.223804   .424539
   8.83884   8.83884      1.00  2.226904   .423539
   8.83871   8.83871      1.00  2.227624   .423749
   8.83860   8.83860      1.00  2.223404   .424379
   8.83850   8.83850      1.00  2.222154   .425469
   8.83839   8.83839      1.00  2.220194   .425119
   8.83828   8.83828      1.00  2.220674   .424569
   8.83816   8.83816      1.00  2.223424   .423939
   8.83806   8.83806      1.00  2.211184   .423919
   8.83795   8.83795      1.00  2.219884   .426839
   8.83783   8.83783      1.00  2.223804   .426789
   8.83772   8.83772      1.00  2.227354   .428689
   8.83761   8.83761      1.00  2.225164   .425249
   8.83751   8.83751      1.00  2.226244   .426869
   8.83739   8.83739      1.00  2.223744   .426639
   8.83728   8.83728      1.00  2.223644   .427349
   8.83718   8.83718      1.00  2.220474   .428009
   8.83707   8.83707      1.00  2.221204   .427629
   8.83696   8.83696      1.00  2.225644   .429799
   8.83685   8.83685      1.00  2.226554   .428709
   8.83674   8.83674      1.00  2.225354   .430299
   8.83663   8.83663      1.00  2.220854   .427769
   8.83652   8.83652      1.00  2.218264   .429449
   8.83642   8.83642      1.00  2.227414   .429129
   8.83632   8.83632      1.00  2.225614   .431949
   8.83621   8.83621      1.00  2.223394   .431939
   8.83611   8.83611      1.00  2.221184   .430709
   8.83600   8.83600      1.00  2.222554   .430699
   8.83590   8.83590      1.00  2.219514   .431029
   8.83580   8.83580      1.00  2.220504   .430509
   8.83569   8.83569      1.00  2.223484   .434389
   8.83559   8.83559      1.00  2.223944   .433049
   8.83549   8.83549      1.00  2.225034   .434479
   8.83539   8.83539      1.00  2.223194   .432979
   8.83528   8.83528      1.00  2.222094   .432869
   8.83518   8.83518      1.00  2.206434   .431839
   8.83508   8.83508      1.00  2.220044   .435249
   8.83497   8.83497      1.00  2.222064   .431459
   8.83486   8.83486      1.00  2.223924   .433409
   8.83475   8.83475      1.00  2.220714   .434899
   8.83465   8.83465      1.00  2.221614   .436979
   8.83454   8.83454      1.00  2.220044   .435629
   8.83443   8.83443      1.00  2.221874   .435299
   8.83432   8.83432      1.00  2.224314   .436489
   8.83421   8.83421      1.00  2.221984   .437099
   8.83410   8.83410      1.00  2.221164   .437799
   8.83398   8.83398      1.00  2.217634   .440749
   8.83387   8.83387      1.00  2.219014   .441479
   8.83376   8.83376      1.00  2.217644   .442339
   8.83364   8.83364      1.00  2.205264   .437689
   8.83352   8.83352      1.00  2.218284   .439969
   8.83340   8.83340      1.00  2.220514   .440299
   8.83329   8.83329      1.00  2.219904   .437299
   8.83318   8.83318      1.00  2.219424   .440819
   8.83306   8.83306      1.00  2.217394   .438639
   8.83294   8.83294      1.00  2.219904   .440979
   8.83283   8.83283      1.00  2.219684   .440509
   8.83272   8.83272      1.00  2.218064   .439859
   8.83260   8.83260      1.00  2.216294   .437949
   8.83248   8.83248      1.00  2.216974   .437509
   8.83238   8.83238      1.00  2.217194   .438059
   8.83227   8.83227      1.00  2.218384   .437039
   8.83215   8.83215      1.00  2.219984   .439909
   8.83204   8.83204      1.00  2.201424   .436859
   8.83194   8.83194      1.00  2.216374   .439579
   8.83182   8.83182      1.00  2.217764   .440079
   8.83171   8.83171      1.00  2.216734   .437939
   8.83160   8.83160      1.00  2.220484   .440259
   8.83150   8.83150      1.00  2.217094   .441629
   8.83138   8.83138      1.00  2.213964   .440419
   8.83127   8.83127      1.00  2.210814   .439489
   8.83115   8.83115      1.00  2.215474   .441549
   8.83105   8.83105      1.00  2.215124   .441069
   8.83094   8.83094      1.00  2.211204   .438679
   8.83082   8.83082      1.00  2.217904   .440469
   8.83070   8.83070      1.00  2.218154   .440629
   8.83059   8.83059      1.00  2.216254   .440249
   8.83047   8.83047      1.00  2.215554   .441499
   8.83035   8.83035      1.00  2.210294   .442119
   8.83023   8.83023      1.00  2.207964   .441399
   8.83011   8.83011      1.00  2.216794   .442939
   8.82999   8.82999      1.00  2.214604   .445279
   8.82987   8.82987      1.00  2.209854   .442809
   8.82976   8.82976      1.00  2.217184   .443669
   8.82965   8.82965      1.00  2.216624   .442669
   8.82954   8.82954      1.00  2.214324   .442359
   8.82941   8.82941      1.00  2.214894   .444729
   8.82930   8.82930      1.00  2.213914   .445669
   8.82919   8.82919      1.00  2.214034   .446179
   8.82908   8.82908      1.00  2.212434   .444359
   8.82897   8.82897      1.00  2.210314   .443499
   8.82885   8.82885      1.00  2.209094   .442999
   8.82874   8.82874      1.00  2.196964   .442709
   8.82863   8.82863      1.00  2.209564   .443299
   8.82852   8.82852      1.00  2.213554   .443469
   8.82841   8.82841      1.00  2.216534   .445739
   8.82831   8.82831      1.00  2.215184   .448149
   8.82819   8.82819      1.00  2.215074   .444979
   8.82808   8.82808      1.00  2.213754   .444479
   8.82797   8.82797      1.00  2.212824   .442949
   8.82786   8.82786      1.00  2.211694   .443739
   8.82775   8.82775      1.00  2.208574   .440509
   8.82764   8.82764      1.00  2.209644   .443209
   8.82753   8.82753      1.00  2.213424   .446109
   8.82742   8.82742      1.00  2.210164   .444319
   8.82731   8.82731      1.00  2.212514   .446509
   8.82720   8.82720      1.00  2.198104   .442819
   8.82709   8.82709      1.00  2.213054   .446369
   8.82699   8.82699      1.00  2.211224   .445489
   8.82688   8.82688      1.00  2.210574   .446529
   8.82676   8.82676      1.00  2.210424   .445249
   8.82665   8.82665      1.00  2.208064   .441369
   8.82655   8.82655      1.00  2.210854   .444299
   8.82645   8.82645      1.00  2.204834   .445449
   8.82634   8.82634      1.00  2.206384   .446259
   8.82624   8.82624      1.00  2.207694   .448539
   8.82614   8.82614      1.00  2.209324   .446869
   8.82603   8.82603      1.00  2.210364   .449089
   8.82592   8.82592      1.00  2.211824   .448359
   8.82582   8.82582      1.00  2.192904   .441249
   8.82572   8.82572      1.00  2.205574   .442969
   8.82562   8.82562      1.00  2.205224   .446649
   8.82551   8.82551      1.00  2.205234   .445769
   8.82541   8.82541      1.00  2.203124   .441829
   8.82531   8.82531      1.00  2.206224   .443609
   8.82520   8.82520      1.00  2.208594   .443769
   8.82510   8.82510      1.00  2.206144   .446519
   8.82499   8.82499      1.00  2.207844   .445379
   8.82489   8.82489      1.00  2.209834   .446939
   8.82478   8.82478      1.00  2.202344   .444979
   8.82467   8.82467      1.00  2.204284   .444379
   8.82457   8.82457      1.00  2.208144   .444929
   8.82446   8.82446      1.00  2.202714   .445009
   8.82435   8.82435      1.00  2.190824   .442239
   8.82424   8.82424      1.00  2.206494   .446699
   8.82413   8.82413      1.00  2.203634   .448479
   8.82402   8.82402      1.00  2.202674   .447899
   8.82390   8.82390      1.00  2.207544   .449519
   8.82378   8.82378      1.00  2.206074   .448349
   8.82367   8.82367      1.00  2.206704   .450689
   8.82355   8.82355      1.00  2.206384   .448179
   8.82343   8.82343      1.00  2.206644   .448849
   8.82331   8.82331      1.00  2.198504   .443749
   8.82319   8.82319      1.00  2.204184   .443549
   8.82309   8.82309      1.00  2.201894   .444869
   8.82297   8.82297      1.00  2.199724   .442039
   8.82286   8.82286      1.00  2.190994   .442319
   8.82274   8.82274      1.00  2.202134   .445469
   8.82263   8.82263      1.00  2.207804   .446269
   8.82252   8.82252      1.00  2.201694   .447549
   8.82240   8.82240      1.00  2.207194   .448899
   8.82228   8.82228      1.00  2.204084   .445469
   8.82218   8.82218      1.00  2.197814   .445689
   8.82207   8.82207      1.00  2.203504   .445139
   8.82195   8.82195      1.00  2.200274   .443189
   8.82184   8.82184      1.00  2.199514   .442419
   8.82174   8.82174      1.00  2.200604   .441869
   8.82163   8.82163      1.00  2.200074   .441899
   8.82151   8.82151      1.00  2.200804   .443299
   8.82140   8.82140      1.00  2.203474   .444949
   8.82129   8.82129      1.00  2.202524   .442529
   8.82118   8.82118      1.00  2.186544   .440759
   8.82106   8.82106      1.00  2.197854   .447639
   8.82095   8.82095      1.00  2.200574   .450609
   8.82084   8.82084      1.00  2.195944   .443109
   8.82072   8.82072      1.00  2.194094   .443889
   8.82060   8.82060      1.00  2.194064   .442489
   8.82048   8.82048      1.00  2.198404   .443629
   8.82037   8.82037      1.00  2.197984   .442489
   8.82025   8.82025      1.00  2.202944   .444089
   8.82012   8.82012      1.00  2.199984   .443179
   8.82001   8.82001      1.00  2.197714   .442849
   8.81990   8.81990      1.00  2.201064   .444259
   8.81978   8.81978      1.00  2.197064   .444449
   8.81966   8.81966      1.00  2.193684   .441519
   8.81955   8.81955      1.00  2.185374   .441759
   8.81944   8.81944      1.00  2.195254   .442709
   8.81932   8.81932      1.00  2.193854   .440219
   8.81920   8.81920      1.00  2.195404   .442819
   8.81908   8.81908      1.00  2.194544   .441219
   8.81897   8.81897      1.00  2.198814   .444659
   8.81886   8.81886      1.00  2.199194   .443479
   8.81875   8.81875      1.00  2.200884   .444629
   8.81864   8.81864      1.00  2.195164   .442089
   8.81854   8.81854      1.00  2.191804   .439769
   8.81843   8.81843      1.00  2.195014   .442799
   8.81831   8.81831      1.00  2.191494   .440839
   8.81819   8.81819      1.00  2.190454   .443659
   8.81809   8.81809      1.00  2.193824   .442759
   8.81798   8.81798      1.00  2.180554   .438569
   8.81786   8.81786      1.00  2.193344   .443349
   8.81775   8.81775      1.00  2.199244   .443889
   8.81765   8.81765      1.00  2.198944   .442889
   8.81754   8.81754      1.00  2.194174   .441019
   8.81742   8.81742      1.00  2.193364   .442469
   8.81736   8.81736      1.00  2.190574   .442469
