# Supplementary material for: Direct Observation of Palladium Leaching from Pd/C by a Simple Method: X-ray Absorption Spectroscopy of Heterogeneous Mixtures
Source: ACS Omega. 2023 Jun 7;8(24):21787–92. doi: 10.1021/acsomega.3c01343 (PMC10286095; doi:10.1021/acsomega.3c01343)
Supplement: Supplementary file 2 — ao3c01343_si_002.zip [file ao3c01343_si_002.zip › Figure 9/HCl_Intermittent01N_25.qd]

  9809     KEK-PF   NW10A
 K_AirOx_40C_01N 20.12.12 2:50: - 20.12.12 2:51: Serial#KEKPF-NW10A_047715
 15_RK_AirOx_40C_01N                                                             
 Ring :   6.5 GeV    50.0 mA -   50.0 mA
 Mono :   Si(311)       D=  1.63747 A    Initial angle=  9.00033 deg
 NW10A     Transmission( 2)   Repetition= 25     Points= 1654
 Param file : QXAFS(SYNC)     angle axis (*)     Block =    1

 Block      Init-Ang  Final-Ang     Step/deg     Time/s       Num
     1        9.00033   8.81736          ***       1.00      1654
 Ortec(-1)     NDCH = 3
  Angle(c)  Angle(o)    time/s         2         3
      Mode         0         0         1         2
    Offset         0         0    .00492    .00311
   9.00033   9.00033      1.00  2.315994  2.423269
   9.00024   9.00024      1.00  2.313854  2.423649
   9.00013   9.00013      1.00  2.307234  2.414689
   9.00002   9.00002      1.00  2.308364  2.419509
   8.99990   8.99990      1.00  2.307154  2.417929
   8.99979   8.99979      1.00  2.307834  2.416879
   8.99969   8.99969      1.00  2.289544  2.398419
   8.99957   8.99957      1.00  2.303204  2.411949
   8.99945   8.99945      1.00  2.308334  2.422559
   8.99934   8.99934      1.00  2.304344  2.417149
   8.99923   8.99923      1.00  2.306954  2.423589
   8.99913   8.99913      1.00  2.305664  2.419909
   8.99901   8.99901      1.00  2.306424  2.417859
   8.99890   8.99890      1.00  2.301154  2.410539
   8.99880   8.99880      1.00  2.299754  2.410799
   8.99869   8.99869      1.00  2.299164  2.408269
   8.99857   8.99857      1.00  2.300414  2.411469
   8.99847   8.99847      1.00  2.300814  2.412829
   8.99836   8.99836      1.00  2.298484  2.410689
   8.99825   8.99825      1.00  2.287294  2.401079
   8.99814   8.99814      1.00  2.300224  2.410279
   8.99804   8.99804      1.00  2.303424  2.415759
   8.99793   8.99793      1.00  2.304024  2.419209
   8.99782   8.99782      1.00  2.301034  2.417369
   8.99771   8.99771      1.00  2.294324  2.407079
   8.99760   8.99760      1.00  2.297124  2.410879
   8.99750   8.99750      1.00  2.296014  2.408979
   8.99738   8.99738      1.00  2.297294  2.409389
   8.99727   8.99727      1.00  2.298024  2.414519
   8.99716   8.99716      1.00  2.299384  2.420639
   8.99706   8.99706      1.00  2.298414  2.420999
   8.99695   8.99695      1.00  2.299324  2.418699
   8.99685   8.99685      1.00  2.298334  2.415349
   8.99673   8.99673      1.00  2.279244  2.400729
   8.99663   8.99663      1.00  2.295404  2.418439
   8.99653   8.99653      1.00  2.295574  2.414299
   8.99642   8.99642      1.00  2.293084  2.409949
   8.99632   8.99632      1.00  2.293414  2.410459
   8.99621   8.99621      1.00  2.292244  2.414179
   8.99611   8.99611      1.00  2.297994  2.419579
   8.99600   8.99600      1.00  2.293264  2.410419
   8.99590   8.99590      1.00  2.298204  2.416369
   8.99580   8.99580      1.00  2.296954  2.416709
   8.99570   8.99570      1.00  2.296424  2.416529
   8.99560   8.99560      1.00  2.293394  2.414889
   8.99550   8.99550      1.00  2.290724  2.409129
   8.99540   8.99540      1.00  2.289924  2.407189
   8.99530   8.99530      1.00  2.276624  2.395939
   8.99519   8.99519      1.00  2.291874  2.414389
   8.99508   8.99508      1.00  2.292374  2.413999
   8.99499   8.99499      1.00  2.292734  2.413009
   8.99488   8.99488      1.00  2.293974  2.415279
   8.99477   8.99477      1.00  2.293574  2.421079
   8.99467   8.99467      1.00  2.293364  2.420919
   8.99457   8.99457      1.00  2.289844  2.418939
   8.99446   8.99446      1.00  2.289914  2.419559
   8.99435   8.99435      1.00  2.283994  2.417289
   8.99423   8.99423      1.00  2.285434  2.418769
   8.99412   8.99412      1.00  2.288614  2.418979
   8.99401   8.99401      1.00  2.292454  2.420539
   8.99389   8.99389      1.00  2.275984  2.401119
   8.99378   8.99378      1.00  2.290184  2.415969
   8.99368   8.99368      1.00  2.292504  2.413819
   8.99356   8.99356      1.00  2.291474  2.417679
   8.99344   8.99344      1.00  2.290424  2.420169
   8.99333   8.99333      1.00  2.292484  2.417089
   8.99322   8.99322      1.00  2.287364  2.415429
   8.99310   8.99310      1.00  2.282654  2.408759
   8.99298   8.99298      1.00  2.284644  2.412719
   8.99287   8.99287      1.00  2.284334  2.413169
   8.99277   8.99277      1.00  2.286434  2.414149
   8.99265   8.99265      1.00  2.289944  2.419289
   8.99253   8.99253      1.00  2.287604  2.417089
   8.99243   8.99243      1.00  2.291184  2.420049
   8.99232   8.99232      1.00  2.285114  2.409429
   8.99221   8.99221      1.00  2.284134  2.417609
   8.99210   8.99210      1.00  2.271084  2.401199
   8.99199   8.99199      1.00  2.286274  2.416139
   8.99188   8.99188      1.00  2.286764  2.413339
   8.99177   8.99177      1.00  2.285074  2.413519
   8.99166   8.99166      1.00  2.285984  2.415769
   8.99155   8.99155      1.00  2.286214  2.415079
   8.99145   8.99145      1.00  2.287154  2.417009
   8.99134   8.99134      1.00  2.286514  2.422319
   8.99122   8.99122      1.00  2.288364  2.421559
   8.99111   8.99111      1.00  2.284674  2.418589
   8.99100   8.99100      1.00  2.287714  2.421349
   8.99089   8.99089      1.00  2.282364  2.417269
   8.99077   8.99077      1.00  2.284144  2.423939
   8.99065   8.99065      1.00  2.263704  2.397549
   8.99054   8.99054      1.00  2.279534  2.414659
   8.99042   8.99042      1.00  2.282564  2.421369
   8.99030   8.99030      1.00  2.282824  2.420849
   8.99019   8.99019      1.00  2.287584  2.422229
   8.99008   8.99008      1.00  2.284624  2.423909
   8.98996   8.98996      1.00  2.286944  2.423149
   8.98984   8.98984      1.00  2.282394  2.420199
   8.98972   8.98972      1.00  2.281464  2.419269
   8.98961   8.98961      1.00  2.282434  2.422829
   8.98949   8.98949      1.00  2.278994  2.417529
   8.98937   8.98937      1.00  2.281174  2.416759
   8.98926   8.98926      1.00  2.281404  2.422249
   8.98915   8.98915      1.00  2.280634  2.421399
   8.98904   8.98904      1.00  2.269704  2.407089
   8.98892   8.98892      1.00  2.283534  2.419789
   8.98881   8.98881      1.00  2.281794  2.423089
   8.98871   8.98871      1.00  2.282674  2.419109
   8.98860   8.98860      1.00  2.282484  2.416069
   8.98849   8.98849      1.00  2.278754  2.414689
   8.98838   8.98838      1.00  2.276824  2.415209
   8.98827   8.98827      1.00  2.278184  2.416799
   8.98816   8.98816      1.00  2.278864  2.421909
   8.98804   8.98804      1.00  2.276334  2.421409
   8.98793   8.98793      1.00  2.277574  2.421089
   8.98783   8.98783      1.00  2.282604  2.424269
   8.98772   8.98772      1.00  2.285294  2.424599
   8.98761   8.98761      1.00  2.280154  2.420699
   8.98750   8.98750      1.00  2.268464  2.408809
   8.98739   8.98739      1.00  2.282114  2.422589
   8.98728   8.98728      1.00  2.275504  2.418389
   8.98717   8.98717      1.00  2.279204  2.418319
   8.98706   8.98706      1.00  2.280264  2.422569
   8.98695   8.98695      1.00  2.276704  2.417549
   8.98684   8.98684      1.00  2.279274  2.421819
   8.98673   8.98673      1.00  2.280964  2.424639
   8.98663   8.98663      1.00  2.280364  2.421979
   8.98652   8.98652      1.00  2.283864  2.430229
   8.98642   8.98642      1.00  2.282354  2.429119
   8.98631   8.98631      1.00  2.281294  2.424939
   8.98620   8.98620      1.00  2.276244  2.420659
   8.98611   8.98611      1.00  2.263884  2.406169
   8.98600   8.98600      1.00  2.273664  2.419859
   8.98590   8.98590      1.00  2.275214  2.420869
   8.98580   8.98580      1.00  2.278584  2.427069
   8.98570   8.98570      1.00  2.280424  2.424599
   8.98559   8.98559      1.00  2.280524  2.427169
   8.98549   8.98549      1.00  2.282954  2.428469
   8.98539   8.98539      1.00  2.282644  2.430769
   8.98528   8.98528      1.00  2.279844  2.427789
   8.98518   8.98518      1.00  2.279124  2.421259
   8.98507   8.98507      1.00  2.273534  2.423529
   8.98497   8.98497      1.00  2.274854  2.423359
   8.98487   8.98487      1.00  2.273124  2.421319
   8.98476   8.98476      1.00  2.270254  2.413909
   8.98465   8.98465      1.00  2.274914  2.419659
   8.98454   8.98454      1.00  2.280974  2.432759
   8.98444   8.98444      1.00  2.282014  2.431729
   8.98433   8.98433      1.00  2.279914  2.427809
   8.98421   8.98421      1.00  2.276494  2.425349
   8.98410   8.98410      1.00  2.282454  2.431479
   8.98399   8.98399      1.00  2.281994  2.431479
   8.98387   8.98387      1.00  2.276404  2.428029
   8.98376   8.98376      1.00  2.277344  2.429079
   8.98364   8.98364      1.00  2.274084  2.424149
   8.98353   8.98353      1.00  2.279874  2.430549
   8.98341   8.98341      1.00  2.277974  2.429749
   8.98329   8.98329      1.00  2.278804  2.431249
   8.98318   8.98318      1.00  2.274294  2.429779
   8.98307   8.98307      1.00  2.279134  2.434909
   8.98295   8.98295      1.00  2.280894  2.432569
   8.98283   8.98283      1.00  2.278234  2.429709
   8.98271   8.98271      1.00  2.281154  2.433129
   8.98261   8.98261      1.00  2.273354  2.427029
   8.98250   8.98250      1.00  2.275074  2.432959
   8.98238   8.98238      1.00  2.273124  2.431569
   8.98227   8.98227      1.00  2.276524  2.433979
   8.98216   8.98216      1.00  2.279284  2.437959
   8.98205   8.98205      1.00  2.280714  2.439009
   8.98193   8.98193      1.00  2.279194  2.436569
   8.98182   8.98182      1.00  2.280854  2.439499
   8.98172   8.98172      1.00  2.279864  2.439329
   8.98161   8.98161      1.00  2.262214  2.417829
   8.98150   8.98150      1.00  2.274484  2.434269
   8.98139   8.98139      1.00  2.280764  2.442149
   8.98128   8.98128      1.00  2.275674  2.434949
   8.98117   8.98117      1.00  2.278444  2.436339
   8.98105   8.98105      1.00  2.280224  2.440199
   8.98094   8.98094      1.00  2.281404  2.440999
   8.98082   8.98082      1.00  2.282924  2.442859
   8.98071   8.98071      1.00  2.280464  2.439089
   8.98058   8.98058      1.00  2.284564  2.445899
   8.98047   8.98047      1.00  2.280024  2.438789
   8.98036   8.98036      1.00  2.279014  2.438659
   8.98024   8.98024      1.00  2.278494  2.437329
   8.98012   8.98012      1.00  2.278744  2.442009
   8.98000   8.98000      1.00  2.277884  2.440869
   8.97989   8.97989      1.00  2.265204  2.425889
   8.97977   8.97977      1.00  2.281894  2.445199
   8.97965   8.97965      1.00  2.278104  2.443869
   8.97954   8.97954      1.00  2.286274  2.451639
   8.97943   8.97943      1.00  2.282674  2.444779
   8.97932   8.97932      1.00  2.282184  2.444199
   8.97919   8.97919      1.00  2.281174  2.445579
   8.97908   8.97908      1.00  2.279984  2.441629
   8.97898   8.97898      1.00  2.282384  2.445219
   8.97886   8.97886      1.00  2.278534  2.441679
   8.97874   8.97874      1.00  2.281474  2.445389
   8.97864   8.97864      1.00  2.279864  2.444049
   8.97853   8.97853      1.00  2.279644  2.442009
   8.97842   8.97842      1.00  2.281684  2.447889
   8.97831   8.97831      1.00  2.269634  2.432979
   8.97819   8.97819      1.00  2.285254  2.451039
   8.97809   8.97809      1.00  2.282814  2.446939
   8.97798   8.97798      1.00  2.282164  2.446699
   8.97787   8.97787      1.00  2.275664  2.437319
   8.97776   8.97776      1.00  2.277804  2.438999
   8.97765   8.97765      1.00  2.280614  2.445139
   8.97753   8.97753      1.00  2.277354  2.444039
   8.97742   8.97742      1.00  2.280574  2.446979
   8.97731   8.97731      1.00  2.281834  2.448829
   8.97721   8.97721      1.00  2.285964  2.454349
   8.97710   8.97710      1.00  2.283934  2.447389
   8.97699   8.97699      1.00  2.282124  2.447529
   8.97688   8.97688      1.00  2.280814  2.451729
   8.97678   8.97678      1.00  2.279674  2.447999
   8.97667   8.97667      1.00  2.264344  2.432719
   8.97656   8.97656      1.00  2.279814  2.448229
   8.97645   8.97645      1.00  2.281434  2.453839
   8.97635   8.97635      1.00  2.279324  2.446709
   8.97624   8.97624      1.00  2.285644  2.453629
   8.97613   8.97613      1.00  2.281764  2.452539
   8.97603   8.97603      1.00  2.282164  2.452919
   8.97594   8.97594      1.00  2.284384  2.456149
   8.97583   8.97583      1.00  2.284094  2.455209
   8.97572   8.97572      1.00  2.277064  2.449909
   8.97563   8.97563      1.00  2.277524  2.449989
   8.97553   8.97553      1.00  2.278114  2.453749
   8.97542   8.97542      1.00  2.274684  2.447189
   8.97531   8.97531      1.00  2.270594  2.442869
   8.97521   8.97521      1.00  2.283034  2.458429
   8.97511   8.97511      1.00  2.284864  2.458629
   8.97500   8.97500      1.00  2.282894  2.453089
   8.97490   8.97490      1.00  2.285394  2.458229
   8.97479   8.97479      1.00  2.282354  2.453709
   8.97469   8.97469      1.00  2.281514  2.452019
   8.97458   8.97458      1.00  2.280224  2.448939
   8.97447   8.97447      1.00  2.278314  2.449449
   8.97436   8.97436      1.00  2.278774  2.452539
   8.97425   8.97425      1.00  2.280384  2.452959
   8.97413   8.97413      1.00  2.280394  2.457059
   8.97402   8.97402      1.00  2.273964  2.448749
   8.97391   8.97391      1.00  2.268324  2.442449
   8.97380   8.97380      1.00  2.279044  2.456219
   8.97368   8.97368      1.00  2.280644  2.457679
   8.97356   8.97356      1.00  2.281994  2.463529
   8.97345   8.97345      1.00  2.280124  2.456519
   8.97334   8.97334      1.00  2.281344  2.460829
   8.97322   8.97322      1.00  2.272714  2.450709
   8.97310   8.97310      1.00  2.275964  2.455079
   8.97298   8.97298      1.00  2.277064  2.450519
   8.97287   8.97287      1.00  2.276304  2.447939
   8.97276   8.97276      1.00  2.281584  2.458179
   8.97264   8.97264      1.00  2.284074  2.462329
   8.97253   8.97253      1.00  2.281304  2.457039
   8.97242   8.97242      1.00  2.281274  2.460079
   8.97231   8.97231      1.00  2.267424  2.442479
   8.97220   8.97220      1.00  2.275264  2.450229
   8.97208   8.97208      1.00  2.276494  2.449439
   8.97197   8.97197      1.00  2.280854  2.453699
   8.97186   8.97186      1.00  2.276564  2.453579
   8.97175   8.97175      1.00  2.278004  2.457189
   8.97164   8.97164      1.00  2.280954  2.455209
   8.97154   8.97154      1.00  2.279434  2.458139
   8.97143   8.97143      1.00  2.279704  2.456449
   8.97131   8.97131      1.00  2.280964  2.460529
   8.97120   8.97120      1.00  2.283654  2.461069
   8.97109   8.97109      1.00  2.282054  2.464989
   8.97097   8.97097      1.00  2.278024  2.458339
   8.97085   8.97085      1.00  2.261884  2.441729
   8.97074   8.97074      1.00  2.273914  2.454459
   8.97063   8.97063      1.00  2.278624  2.459639
   8.97051   8.97051      1.00  2.277664  2.457969
   8.97039   8.97039      1.00  2.280724  2.465649
   8.97028   8.97028      1.00  2.285084  2.470359
   8.97017   8.97017      1.00  2.279874  2.463479
   8.97005   8.97005      1.00  2.281134  2.463549
   8.96992   8.96992      1.00  2.275594  2.459299
   8.96980   8.96980      1.00  2.280314  2.463009
   8.96969   8.96969      1.00  2.276444  2.458509
   8.96957   8.96957      1.00  2.276114  2.460909
   8.96946   8.96946      1.00  2.274544  2.456359
   8.96934   8.96934      1.00  2.271824  2.457039
   8.96923   8.96923      1.00  2.274754  2.459539
   8.96911   8.96911      1.00  2.276984  2.464799
   8.96900   8.96900      1.00  2.283044  2.469629
   8.96890   8.96890      1.00  2.280384  2.462409
   8.96879   8.96879      1.00  2.279534  2.466309
   8.96867   8.96867      1.00  2.278814  2.463319
   8.96856   8.96856      1.00  2.273414  2.457629
   8.96845   8.96845      1.00  2.278824  2.459999
   8.96835   8.96835      1.00  2.277624  2.465749
   8.96825   8.96825      1.00  2.275914  2.464599
   8.96813   8.96813      1.00  2.273074  2.463319
   8.96802   8.96802      1.00  2.280384  2.475409
   8.96791   8.96791      1.00  2.280854  2.473619
   8.96780   8.96780      1.00  2.282714  2.468809
   8.96768   8.96768      1.00  2.269034  2.456619
   8.96758   8.96758      1.00  2.274694  2.460419
   8.96747   8.96747      1.00  2.278614  2.465449
   8.96736   8.96736      1.00  2.276354  2.464289
   8.96724   8.96724      1.00  2.278574  2.465789
   8.96713   8.96713      1.00  2.277554  2.466969
   8.96703   8.96703      1.00  2.278504  2.464499
   8.96692   8.96692      1.00  2.280154  2.469269
   8.96681   8.96681      1.00  2.277994  2.469459
   8.96671   8.96671      1.00  2.282164  2.474559
   8.96660   8.96660      1.00  2.284084  2.476779
   8.96650   8.96650      1.00  2.283464  2.478439
   8.96638   8.96638      1.00  2.277734  2.471909
   8.96628   8.96628      1.00  2.266644  2.462019
   8.96618   8.96618      1.00  2.273724  2.463369
   8.96608   8.96608      1.00  2.278964  2.469879
   8.96597   8.96597      1.00  2.278074  2.463129
   8.96587   8.96587      1.00  2.279194  2.465319
   8.96577   8.96577      1.00  2.277944  2.468719
   8.96567   8.96567      1.00  2.281754  2.473579
   8.96556   8.96556      1.00  2.279544  2.469499
   8.96546   8.96546      1.00  2.281544  2.474969
   8.96536   8.96536      1.00  2.282134  2.474999
   8.96526   8.96526      1.00  2.277184  2.468799
   8.96515   8.96515      1.00  2.279164  2.466929
   8.96504   8.96504      1.00  2.275624  2.464419
   8.96494   8.96494      1.00  2.276834  2.463399
   8.96484   8.96484      1.00  2.262654  2.451629
   8.96473   8.96473      1.00  2.279994  2.474379
   8.96462   8.96462      1.00  2.285554  2.476519
   8.96451   8.96451      1.00  2.282664  2.472909
   8.96440   8.96440      1.00  2.282574  2.475049
   8.96429   8.96429      1.00  2.281564  2.471499
   8.96418   8.96418      1.00  2.283224  2.475789
   8.96407   8.96407      1.00  2.281084  2.470589
   8.96396   8.96396      1.00  2.282584  2.470639
   8.96385   8.96385      1.00  2.279804  2.470059
   8.96373   8.96373      1.00  2.278884  2.468899
   8.96361   8.96361      1.00  2.279454  2.470149
   8.96351   8.96351      1.00  2.281054  2.472989
   8.96338   8.96338      1.00  2.285484  2.474519
   8.96326   8.96326      1.00  2.266804  2.456809
   8.96315   8.96315      1.00  2.286604  2.479099
   8.96303   8.96303      1.00  2.280864  2.471979
   8.96291   8.96291      1.00  2.282314  2.477859
   8.96280   8.96280      1.00  2.285324  2.477439
   8.96269   8.96269      1.00  2.282384  2.475049
   8.96258   8.96258      1.00  2.281294  2.476649
   8.96247   8.96247      1.00  2.282634  2.477139
   8.96235   8.96235      1.00  2.285884  2.482749
   8.96224   8.96224      1.00  2.282334  2.477989
   8.96213   8.96213      1.00  2.285414  2.478369
   8.96201   8.96201      1.00  2.286014  2.480689
   8.96190   8.96190      1.00  2.285294  2.477429
   8.96180   8.96180      1.00  2.283224  2.475939
   8.96169   8.96169      1.00  2.282834  2.476709
   8.96158   8.96158      1.00  2.268024  2.458499
   8.96147   8.96147      1.00  2.280054  2.472659
   8.96136   8.96136      1.00  2.283934  2.472779
   8.96125   8.96125      1.00  2.281934  2.470179
   8.96113   8.96113      1.00  2.280454  2.473219
   8.96101   8.96101      1.00  2.284364  2.479059
   8.96090   8.96090      1.00  2.280994  2.473959
   8.96079   8.96079      1.00  2.284674  2.476929
   8.96067   8.96067      1.00  2.288684  2.481929
   8.96055   8.96055      1.00  2.283484  2.474759
   8.96044   8.96044      1.00  2.281744  2.479149
   8.96032   8.96032      1.00  2.283854  2.477159
   8.96020   8.96020      1.00  2.279614  2.474709
   8.96008   8.96008      1.00  2.268024  2.458379
   8.95997   8.95997      1.00  2.280424  2.473909
   8.95985   8.95985      1.00  2.285274  2.480639
   8.95973   8.95973      1.00  2.287234  2.479439
   8.95961   8.95961      1.00  2.285034  2.475839
   8.95950   8.95950      1.00  2.287484  2.476329
   8.95939   8.95939      1.00  2.283854  2.476609
   8.95927   8.95927      1.00  2.282764  2.475609
   8.95916   8.95916      1.00  2.281734  2.473549
   8.95905   8.95905      1.00  2.284314  2.480199
   8.95894   8.95894      1.00  2.278894  2.475179
   8.95882   8.95882      1.00  2.283684  2.483599
   8.95871   8.95871      1.00  2.283924  2.481029
   8.95861   8.95861      1.00  2.280834  2.476949
   8.95849   8.95849      1.00  2.272664  2.472969
   8.95837   8.95837      1.00  2.282224  2.483169
   8.95827   8.95827      1.00  2.287324  2.487619
   8.95817   8.95817      1.00  2.286124  2.482919
   8.95805   8.95805      1.00  2.283364  2.482049
   8.95794   8.95794      1.00  2.282284  2.475669
   8.95783   8.95783      1.00  2.281664  2.475449
   8.95772   8.95772      1.00  2.282744  2.473459
   8.95761   8.95761      1.00  2.282494  2.476179
   8.95749   8.95749      1.00  2.283844  2.478989
   8.95738   8.95738      1.00  2.284354  2.477879
   8.95728   8.95728      1.00  2.285324  2.478219
   8.95717   8.95717      1.00  2.284534  2.474369
   8.95706   8.95706      1.00  2.268854  2.457369
   8.95696   8.95696      1.00  2.283214  2.476669
   8.95685   8.95685      1.00  2.281164  2.474019
   8.95674   8.95674      1.00  2.284684  2.476529
   8.95663   8.95663      1.00  2.281804  2.472639
   8.95652   8.95652      1.00  2.283914  2.473789
   8.95642   8.95642      1.00  2.282214  2.471869
   8.95631   8.95631      1.00  2.287294  2.481349
   8.95620   8.95620      1.00  2.286244  2.478849
   8.95610   8.95610      1.00  2.285764  2.476299
   8.95600   8.95600      1.00  2.289334  2.480309
   8.95590   8.95590      1.00  2.282344  2.472979
   8.95579   8.95579      1.00  2.283594  2.475899
   8.95569   8.95569      1.00  2.279694  2.470029
   8.95559   8.95559      1.00  2.269024  2.461419
   8.95548   8.95548      1.00  2.280694  2.474829
   8.95537   8.95537      1.00  2.285824  2.476889
   8.95527   8.95527      1.00  2.284484  2.474299
   8.95518   8.95518      1.00  2.285644  2.475059
   8.95507   8.95507      1.00  2.285484  2.478509
   8.95496   8.95496      1.00  2.284824  2.472469
   8.95486   8.95486      1.00  2.282674  2.476959
   8.95476   8.95476      1.00  2.281434  2.471749
   8.95465   8.95465      1.00  2.283194  2.472519
   8.95454   8.95454      1.00  2.282894  2.473639
   8.95443   8.95443      1.00  2.282734  2.477269
   8.95432   8.95432      1.00  2.278714  2.471899
   8.95421   8.95421      1.00  2.285244  2.476419
   8.95410   8.95410      1.00  2.274884  2.466959
   8.95398   8.95398      1.00  2.282554  2.474909
   8.95388   8.95388      1.00  2.287124  2.478089
   8.95376   8.95376      1.00  2.285194  2.489599
   8.95363   8.95363      1.00  2.283894  2.472299
   8.95352   8.95352      1.00  2.285424  2.479089
   8.95341   8.95341      1.00  2.281694  2.472699
   8.95329   8.95329      1.00  2.281904  2.464689
   8.95317   8.95317      1.00  2.282924  2.470769
   8.95305   8.95305      1.00  2.282934  2.467259
   8.95295   8.95295      1.00  2.280054  2.467019
   8.95283   8.95283      1.00  2.286904  2.472669
   8.95271   8.95271      1.00  2.283784  2.472889
   8.95260   8.95260      1.00  2.286294  2.470259
   8.95249   8.95249      1.00  2.283694  2.468229
   8.95238   8.95238      1.00  2.269194  2.454559
   8.95226   8.95226      1.00  2.281924  2.467669
   8.95215   8.95215      1.00  2.284164  2.465499
   8.95204   8.95204      1.00  2.284014  2.466209
   8.95193   8.95193      1.00  2.284974  2.468619
   8.95181   8.95181      1.00  2.284014  2.473559
   8.95171   8.95171      1.00  2.286344  2.474499
   8.95160   8.95160      1.00  2.284424  2.467909
   8.95149   8.95149      1.00  2.285104  2.468709
   8.95138   8.95138      1.00  2.284014  2.469469
   8.95127   8.95127      1.00  2.284064  2.467009
   8.95116   8.95116      1.00  2.283204  2.462779
   8.95104   8.95104      1.00  2.283244  2.461349
   8.95092   8.95092      1.00  2.280844  2.459999
   8.95081   8.95081      1.00  2.272454  2.446769
   8.95070   8.95070      1.00  2.281954  2.459839
   8.95058   8.95058      1.00  2.284364  2.463019
   8.95046   8.95046      1.00  2.282984  2.460529
   8.95035   8.95035      1.00  2.285804  2.462309
   8.95024   8.95024      1.00  2.284464  2.460969
   8.95011   8.95011      1.00  2.285464  2.462319
   8.94999   8.94999      1.00  2.283794  2.457239
   8.94987   8.94987      1.00  2.282084  2.457339
   8.94976   8.94976      1.00  2.284824  2.457399
   8.94964   8.94964      1.00  2.280034  2.333179
   8.94952   8.94952      1.00  2.283754  2.465689
   8.94941   8.94941      1.00  2.282974  2.451589
   8.94930   8.94930      1.00  2.282224  2.450879
   8.94918   8.94918      1.00  2.281014  2.450099
   8.94907   8.94907      1.00  2.276484  2.444929
   8.94896   8.94896      1.00  2.284584  2.451949
   8.94885   8.94885      1.00  2.284644  2.449649
   8.94875   8.94875      1.00  2.281894  2.445019
   8.94862   8.94862      1.00  2.281924  2.441219
   8.94852   8.94852      1.00  2.280784  2.442489
   8.94842   8.94842      1.00  2.279714  2.437819
   8.94830   8.94830      1.00  2.279874  2.434499
   8.94819   8.94819      1.00  2.277684  2.432879
   8.94808   8.94808      1.00  2.281754  2.436899
   8.94798   8.94798      1.00  2.283084  2.438279
   8.94787   8.94787      1.00  2.283614  2.438349
   8.94775   8.94775      1.00  2.282294  2.436429
   8.94764   8.94764      1.00  2.266334  2.415889
   8.94753   8.94753      1.00  2.279774  2.432329
   8.94742   8.94742      1.00  2.279394  2.429259
   8.94730   8.94730      1.00  2.281004  2.428569
   8.94720   8.94720      1.00  2.278434  2.427129
   8.94709   8.94709      1.00  2.282484  2.429349
   8.94698   8.94698      1.00  2.282314  2.427859
   8.94687   8.94687      1.00  2.283384  2.425479
   8.94676   8.94676      1.00  2.281354  2.424829
   8.94666   8.94666      1.00  2.278344  2.420569
   8.94655   8.94655      1.00  2.280944  2.420899
   8.94644   8.94644      1.00  2.279024  2.421429
   8.94633   8.94633      1.00  2.279644  2.418229
   8.94623   8.94623      1.00  2.276634  2.415139
   8.94613   8.94613      1.00  2.261784  2.391929
   8.94603   8.94603      1.00  2.279484  2.415239
   8.94592   8.94592      1.00  2.277564  2.411219
   8.94582   8.94582      1.00  2.281144  2.411879
   8.94572   8.94572      1.00  2.281414  2.408589
   8.94561   8.94561      1.00  2.279914  2.400949
   8.94551   8.94551      1.00  2.278584  2.398459
   8.94542   8.94542      1.00  2.277374  2.395359
   8.94531   8.94531      1.00  2.274824  2.393509
   8.94520   8.94520      1.00  2.274864  2.390919
   8.94510   8.94510      1.00  2.278164  2.392729
   8.94500   8.94500      1.00  2.275664  2.389649
   8.94490   8.94490      1.00  2.271644  2.382689
   8.94479   8.94479      1.00  2.274604  2.384449
   8.94467   8.94467      1.00  2.266874  2.371459
   8.94457   8.94457      1.00  2.279374  2.383949
   8.94445   8.94445      1.00  2.276374  2.373729
   8.94435   8.94435      1.00  2.274484  2.373049
   8.94424   8.94424      1.00  2.276614  2.375159
   8.94413   8.94413      1.00  2.273824  2.365659
   8.94401   8.94401      1.00  2.276054  2.361309
   8.94390   8.94390      1.00  2.272814  2.355009
   8.94379   8.94379      1.00  2.275314  2.353399
   8.94368   8.94368      1.00  2.273224  2.348529
   8.94356   8.94356      1.00  2.275704  2.346919
   8.94344   8.94344      1.00  2.275774  2.345319
   8.94332   8.94332      1.00  2.277014  2.345569
   8.94321   8.94321      1.00  2.275574  2.343319
   8.94309   8.94309      1.00  2.260874  2.319679
   8.94297   8.94297      1.00  2.272944  2.335189
   8.94285   8.94285      1.00  2.269754  2.320299
   8.94274   8.94274      1.00  2.272664  2.316879
   8.94263   8.94263      1.00  2.272434  2.310409
   8.94252   8.94252      1.00  2.274534  2.307369
   8.94241   8.94241      1.00  2.273734  2.303599
   8.94229   8.94229      1.00  2.274294  2.298019
   8.94218   8.94218      1.00  2.274154  2.291559
   8.94207   8.94207      1.00  2.275164  2.284049
   8.94196   8.94196      1.00  2.274044  2.283419
   8.94186   8.94186      1.00  2.273884  2.278309
   8.94174   8.94174      1.00  2.277054  2.280059
   8.94163   8.94163      1.00  2.271364  2.264529
   8.94153   8.94153      1.00  2.258204  2.244249
   8.94142   8.94142      1.00  2.271624  2.250909
   8.94131   8.94131      1.00  2.273734  2.239679
   8.94119   8.94119      1.00  2.274674  2.227019
   8.94108   8.94108      1.00  2.274464  2.216829
   8.94096   8.94096      1.00  2.276844  2.206189
   8.94085   8.94085      1.00  2.275484  2.193259
   8.94073   8.94073      1.00  2.275454  2.183929
   8.94061   8.94061      1.00  2.272844  2.170789
   8.94050   8.94050      1.00  2.270014  2.160609
   8.94038   8.94038      1.00  2.270014  2.148039
   8.94026   8.94026      1.00  2.272844  2.131859
   8.94015   8.94015      1.00  2.272364  2.115569
   8.94004   8.94004      1.00  2.273504  2.102159
   8.93991   8.93991      1.00  2.265954  2.078569
   8.93979   8.93979      1.00  2.274464  2.068069
   8.93968   8.93968      1.00  2.277324  2.053529
   8.93957   8.93957      1.00  2.275744  2.036409
   8.93946   8.93946      1.00  2.275584  2.021019
   8.93934   8.93934      1.00  2.273984  2.001349
   8.93921   8.93921      1.00  2.275704  1.985889
   8.93910   8.93910      1.00  2.275784  1.960119
   8.93899   8.93899      1.00  2.271194  1.929249
   8.93888   8.93888      1.00  2.274274  1.901259
   8.93878   8.93878      1.00  2.274634  1.883289
   8.93867   8.93867      1.00  2.276804  1.857699
   8.93855   8.93855      1.00  2.276734  1.824619
   8.93843   8.93843      1.00  2.261604  1.776669
   8.93833   8.93833      1.00  2.272704  1.756399
   8.93823   8.93823      1.00  2.274514  1.731489
   8.93812   8.93812      1.00  2.276184  1.697599
   8.93800   8.93800      1.00  2.271594  1.664219
   8.93789   8.93789      1.00  2.272844  1.620319
   8.93779   8.93779      1.00  2.272364  1.586019
   8.93768   8.93768      1.00  2.275354  1.551899
   8.93756   8.93756      1.00  2.276304  1.509149
   8.93745   8.93745      1.00  2.277494  1.472609
   8.93734   8.93734      1.00  2.278834  1.436529
   8.93723   8.93723      1.00  2.275004  1.396979
   8.93712   8.93712      1.00  2.272884  1.358189
   8.93701   8.93701      1.00  2.272804  1.316649
   8.93691   8.93691      1.00  2.263104  1.278589
   8.93680   8.93680      1.00  2.273834  1.241169
   8.93669   8.93669      1.00  2.276634  1.202929
   8.93658   8.93658      1.00  2.274704  1.163109
   8.93648   8.93648      1.00  2.269784  1.126669
   8.93637   8.93637      1.00  2.276374  1.091279
   8.93626   8.93626      1.00  2.275244  1.052269
   8.93616   8.93616      1.00  2.279654  1.015619
   8.93606   8.93606      1.00  2.275264   .981059
   8.93596   8.93596      1.00  2.269954   .941759
   8.93585   8.93585      1.00  2.274104   .906759
   8.93575   8.93575      1.00  2.274814   .875459
   8.93565   8.93565      1.00  2.275234   .846709
   8.93554   8.93554      1.00  2.268694   .815169
   8.93544   8.93544      1.00  2.269414   .785629
   8.93533   8.93533      1.00  2.272964   .757129
   8.93524   8.93524      1.00  2.277284   .732009
   8.93514   8.93514      1.00  2.278044   .706929
   8.93503   8.93503      1.00  2.279064   .682179
   8.93492   8.93492      1.00  2.277204   .659919
   8.93482   8.93482      1.00  2.272234   .639919
   8.93472   8.93472      1.00  2.271634   .617759
   8.93461   8.93461      1.00  2.272504   .594869
   8.93450   8.93450      1.00  2.274634   .574779
   8.93439   8.93439      1.00  2.276514   .558639
   8.93427   8.93427      1.00  2.274084   .542719
   8.93416   8.93416      1.00  2.270944   .524209
   8.93404   8.93404      1.00  2.258024   .505929
   8.93393   8.93393      1.00  2.272554   .497329
   8.93382   8.93382      1.00  2.279744   .484659
   8.93370   8.93370      1.00  2.275834   .469089
   8.93359   8.93359      1.00  2.272964   .456869
   8.93348   8.93348      1.00  2.274374   .448109
   8.93336   8.93336      1.00  2.272094   .437329
   8.93324   8.93324      1.00  2.274384   .429379
   8.93313   8.93313      1.00  2.274364   .419069
   8.93301   8.93301      1.00  2.277674   .413939
   8.93290   8.93290      1.00  2.275254   .404959
   8.93278   8.93278      1.00  2.273344   .397759
   8.93266   8.93266      1.00  2.274464   .393779
   8.93255   8.93255      1.00  2.274454   .384429
   8.93244   8.93244      1.00  2.269824   .378679
   8.93232   8.93232      1.00  2.265994   .373259
   8.93221   8.93221      1.00  2.273094   .372099
   8.93210   8.93210      1.00  2.269294   .367899
   8.93199   8.93199      1.00  2.269124   .364989
   8.93188   8.93188      1.00  2.272954   .363679
   8.93177   8.93177      1.00  2.273044   .362259
   8.93167   8.93167      1.00  2.272244   .360939
   8.93155   8.93155      1.00  2.275274   .358409
   8.93144   8.93144      1.00  2.271604   .355169
   8.93132   8.93132      1.00  2.270044   .352879
   8.93121   8.93121      1.00  2.273854   .354449
   8.93110   8.93110      1.00  2.273194   .354079
   8.93098   8.93098      1.00  2.268754   .351359
   8.93087   8.93087      1.00  2.268954   .352189
   8.93076   8.93076      1.00  2.262794   .348519
   8.93065   8.93065      1.00  2.270814   .350619
   8.93052   8.93052      1.00  2.274904   .350199
   8.93041   8.93041      1.00  2.273204   .349809
   8.93029   8.93029      1.00  2.272064   .349939
   8.93017   8.93017      1.00  2.270364   .349669
   8.93005   8.93005      1.00  2.269474   .349559
   8.92993   8.92993      1.00  2.270934   .350269
   8.92981   8.92981      1.00  2.268884   .351189
   8.92969   8.92969      1.00  2.273934   .351519
   8.92958   8.92958      1.00  2.270404   .352819
   8.92946   8.92946      1.00  2.270974   .349299
   8.92936   8.92936      1.00  2.273044   .351339
   8.92924   8.92924      1.00  2.271964   .352119
   8.92912   8.92912      1.00  2.266004   .350139
   8.92901   8.92901      1.00  2.268474   .349219
   8.92891   8.92891      1.00  2.272624   .351509
   8.92880   8.92880      1.00  2.272564   .351019
   8.92867   8.92867      1.00  2.269804   .349589
   8.92856   8.92856      1.00  2.272274   .349059
   8.92845   8.92845      1.00  2.271314   .349499
   8.92835   8.92835      1.00  2.271994   .348879
   8.92824   8.92824      1.00  2.270054   .347869
   8.92813   8.92813      1.00  2.271344   .347189
   8.92802   8.92802      1.00  2.269614   .347489
   8.92791   8.92791      1.00  2.273644   .346029
   8.92779   8.92779      1.00  2.271614   .345539
   8.92768   8.92768      1.00  2.269724   .345959
   8.92758   8.92758      1.00  2.254804   .342569
   8.92746   8.92746      1.00  2.266174   .343069
   8.92734   8.92734      1.00  2.271104   .343739
   8.92724   8.92724      1.00  2.273204   .344429
   8.92713   8.92713      1.00  2.276244   .343989
   8.92702   8.92702      1.00  2.270424   .344909
   8.92691   8.92691      1.00  2.274214   .345679
   8.92681   8.92681      1.00  2.275234   .346969
   8.92670   8.92670      1.00  2.273124   .347209
   8.92659   8.92659      1.00  2.274464   .344789
   8.92648   8.92648      1.00  2.269454   .344469
   8.92637   8.92637      1.00  2.274254   .346179
   8.92628   8.92628      1.00  2.273114   .345449
   8.92617   8.92617      1.00  2.271624   .345129
   8.92607   8.92607      1.00  2.274334   .346129
   8.92596   8.92596      1.00  2.258144   .342349
   8.92586   8.92586      1.00  2.273394   .343739
   8.92576   8.92576      1.00  2.267694   .344189
   8.92565   8.92565      1.00  2.272474   .344259
   8.92555   8.92555      1.00  2.273514   .343619
   8.92545   8.92545      1.00  2.270414   .345339
   8.92535   8.92535      1.00  2.272784   .347219
   8.92524   8.92524      1.00  2.268884   .346409
   8.92514   8.92514      1.00  2.271654   .348119
   8.92504   8.92504      1.00  2.269044   .347229
   8.92494   8.92494      1.00  2.273784   .347169
   8.92482   8.92482      1.00  2.273074   .348429
   8.92472   8.92472      1.00  2.272684   .350409
   8.92461   8.92461      1.00  2.271914   .351529
   8.92450   8.92450      1.00  2.256534   .349849
   8.92439   8.92439      1.00  2.274754   .352239
   8.92428   8.92428      1.00  2.271544   .354809
   8.92417   8.92417      1.00  2.270414   .355599
   8.92405   8.92405      1.00  2.270134   .355629
   8.92394   8.92394      1.00  2.270654   .356869
   8.92383   8.92383      1.00  2.271854   .357639
   8.92372   8.92372      1.00  2.269544   .359409
   8.92360   8.92360      1.00  2.270604   .360609
   8.92348   8.92348      1.00  2.268904   .360729
   8.92336   8.92336      1.00  2.267934   .361749
   8.92325   8.92325      1.00  2.269854   .363279
   8.92313   8.92313      1.00  2.271014   .366329
   8.92301   8.92301      1.00  2.270124   .365999
   8.92290   8.92290      1.00  2.254624   .365579
   8.92279   8.92279      1.00  2.269664   .369389
   8.92267   8.92267      1.00  2.270844   .370219
   8.92256   8.92256      1.00  2.269344   .373999
   8.92244   8.92244      1.00  2.269664   .374489
   8.92234   8.92234      1.00  2.269564   .375729
   8.92223   8.92223      1.00  2.270834   .378339
   8.92211   8.92211      1.00  2.267974   .380969
   8.92200   8.92200      1.00  2.268594   .382819
   8.92189   8.92189      1.00  2.265984   .383899
   8.92178   8.92178      1.00  2.266834   .385869
   8.92167   8.92167      1.00  2.270624   .390819
   8.92156   8.92156      1.00  2.267714   .392049
   8.92146   8.92146      1.00  2.264674   .392899
   8.92134   8.92134      1.00  2.260134   .392609
   8.92123   8.92123      1.00  2.265624   .395629
   8.92111   8.92111      1.00  2.269294   .396769
   8.92100   8.92100      1.00  2.269794   .398949
   8.92088   8.92088      1.00  2.269854   .400069
   8.92076   8.92076      1.00  2.267774   .403329
   8.92065   8.92065      1.00  2.265304   .406059
   8.92054   8.92054      1.00  2.267824   .405789
   8.92042   8.92042      1.00  2.265104   .407699
   8.92030   8.92030      1.00  2.268844   .409889
   8.92019   8.92019      1.00  2.267414   .412049
   8.92007   8.92007      1.00  2.265164   .412159
   8.91995   8.91995      1.00  2.266954   .412579
   8.91983   8.91983      1.00  2.263384   .411089
   8.91971   8.91971      1.00  2.256634   .410819
   8.91960   8.91960      1.00  2.267464   .415289
   8.91949   8.91949      1.00  2.264614   .415109
   8.91936   8.91936      1.00  2.264924   .417619
   8.91926   8.91926      1.00  2.267494   .419079
   8.91915   8.91915      1.00  2.263274   .419609
   8.91903   8.91903      1.00  2.265454   .415969
   8.91892   8.91892      1.00  2.267594   .415629
   8.91881   8.91881      1.00  2.265524   .414449
   8.91870   8.91870      1.00  2.265794   .415209
   8.91859   8.91859      1.00  2.265994   .416469
   8.91847   8.91847      1.00  2.264364   .414739
   8.91836   8.91836      1.00  2.268984   .416279
   8.91825   8.91825      1.00  2.261774   .414289
   8.91815   8.91815      1.00  2.257814   .412979
   8.91804   8.91804      1.00  2.265494   .414269
   8.91792   8.91792      1.00  2.265024   .413399
   8.91781   8.91781      1.00  2.263684   .413869
   8.91771   8.91771      1.00  2.263664   .416419
   8.91759   8.91759      1.00  2.266034   .417539
   8.91748   8.91748      1.00  2.266524   .414869
   8.91737   8.91737      1.00  2.266524   .414859
   8.91727   8.91727      1.00  2.262414   .415309
   8.91716   8.91716      1.00  2.264184   .413109
   8.91705   8.91705      1.00  2.265554   .412819
   8.91694   8.91694      1.00  2.264964   .410069
   8.91683   8.91683      1.00  2.264684   .412969
   8.91672   8.91672      1.00  2.250664   .407689
   8.91661   8.91661      1.00  2.262474   .409189
   8.91651   8.91651      1.00  2.266234   .407219
   8.91640   8.91640      1.00  2.264404   .404669
   8.91629   8.91629      1.00  2.267544   .405619
   8.91619   8.91619      1.00  2.265524   .404119
   8.91609   8.91609      1.00  2.262214   .402359
   8.91599   8.91599      1.00  2.265474   .401349
   8.91588   8.91588      1.00  2.265244   .399569
   8.91578   8.91578      1.00  2.265204   .399059
   8.91568   8.91568      1.00  2.261484   .398139
   8.91558   8.91558      1.00  2.263764   .398019
   8.91547   8.91547      1.00  2.262364   .396379
   8.91537   8.91537      1.00  2.262944   .394819
   8.91527   8.91527      1.00  2.248044   .389779
   8.91516   8.91516      1.00  2.264284   .393249
   8.91505   8.91505      1.00  2.263394   .392949
   8.91496   8.91496      1.00  2.263424   .392779
   8.91486   8.91486      1.00  2.263844   .394659
   8.91474   8.91474      1.00  2.264454   .391109
   8.91462   8.91462      1.00  2.265374   .390189
   8.91452   8.91452      1.00  2.264134   .390329
   8.91442   8.91442      1.00  2.264414   .388389
   8.91430   8.91430      1.00  2.263804   .387049
   8.91419   8.91419      1.00  2.263364   .384749
   8.91408   8.91408      1.00  2.264254   .384499
   8.91397   8.91397      1.00  2.263764   .383479
   8.91385   8.91385      1.00  2.260644   .382369
   8.91373   8.91373      1.00  2.252814   .378929
   8.91362   8.91362      1.00  2.262114   .379229
   8.91351   8.91351      1.00  2.260994   .378309
   8.91339   8.91339      1.00  2.263514   .378869
   8.91327   8.91327      1.00  2.263714   .374899
   8.91316   8.91316      1.00  2.260974   .374279
   8.91304   8.91304      1.00  2.260674   .373879
   8.91294   8.91294      1.00  2.260604   .370419
   8.91282   8.91282      1.00  2.262624   .370359
   8.91271   8.91271      1.00  2.260654   .345959
   8.91259   8.91259      1.00  2.264284   .368949
   8.91248   8.91248      1.00  2.262914   .369169
   8.91236   8.91236      1.00  2.263754   .365949
   8.91225   8.91225      1.00  2.251944   .363209
   8.91214   8.91214      1.00  2.260754   .363199
   8.91203   8.91203      1.00  2.262934   .362129
   8.91191   8.91191      1.00  2.264194   .361369
   8.91181   8.91181      1.00  2.263024   .359659
   8.91170   8.91170      1.00  2.261794   .357539
   8.91159   8.91159      1.00  2.262724   .357269
   8.91148   8.91148      1.00  2.262304   .355939
   8.91137   8.91137      1.00  2.260474   .355929
   8.91127   8.91127      1.00  2.261094   .354449
   8.91115   8.91115      1.00  2.259074   .351109
   8.91103   8.91103      1.00  2.260834   .349679
   8.91092   8.91092      1.00  2.260834   .347759
   8.91081   8.91081      1.00  2.263824   .346299
   8.91070   8.91070      1.00  2.244564   .342819
   8.91057   8.91057      1.00  2.260894   .344309
   8.91046   8.91046      1.00  2.262744   .345349
   8.91035   8.91035      1.00  2.263014   .344279
   8.91023   8.91023      1.00  2.265154   .344779
   8.91010   8.91010      1.00  2.261434   .342419
   8.90999   8.90999      1.00  2.261134   .340269
   8.90987   8.90987      1.00  2.261334   .337489
   8.90975   8.90975      1.00  2.263274   .336289
   8.90964   8.90964      1.00  2.260984   .336569
   8.90953   8.90953      1.00  2.263344   .334989
   8.90942   8.90942      1.00  2.263794   .334289
   8.90930   8.90930      1.00  2.262504   .334719
   8.90918   8.90918      1.00  2.262554   .334069
   8.90908   8.90908      1.00  2.248464   .333289
   8.90897   8.90897      1.00  2.260374   .335189
   8.90885   8.90885      1.00  2.261624   .334259
   8.90873   8.90873      1.00  2.261494   .332899
   8.90862   8.90862      1.00  2.261014   .328419
   8.90852   8.90852      1.00  2.260094   .329669
   8.90841   8.90841      1.00  2.262084   .329359
   8.90830   8.90830      1.00  2.262174   .329069
   8.90819   8.90819      1.00  2.264654   .332389
   8.90809   8.90809      1.00  2.261584   .330499
   8.90798   8.90798      1.00  2.264184   .328909
   8.90786   8.90786      1.00  2.262034   .329039
   8.90775   8.90775      1.00  2.262144   .326949
   8.90765   8.90765      1.00  2.263194   .327889
   8.90753   8.90753      1.00  2.246024   .326059
   8.90741   8.90741      1.00  2.259064   .329099
   8.90730   8.90730      1.00  2.259764   .331199
   8.90720   8.90720      1.00  2.263034   .331549
   8.90709   8.90709      1.00  2.261694   .332799
   8.90698   8.90698      1.00  2.262924   .335209
   8.90687   8.90687      1.00  2.262284   .335279
   8.90677   8.90677      1.00  2.262444   .333489
   8.90666   8.90666      1.00  2.262544   .331429
   8.90655   8.90655      1.00  2.262264   .332509
   8.90644   8.90644      1.00  2.261304   .333759
   8.90634   8.90634      1.00  2.261134   .335139
   8.90624   8.90624      1.00  2.263354   .338889
   8.90613   8.90613      1.00  2.263494   .339599
   8.90603   8.90603      1.00  2.251744   .337839
   8.90593   8.90593      1.00  2.259504   .340909
   8.90583   8.90583      1.00  2.262864   .341809
   8.90572   8.90572      1.00  2.264124   .343039
   8.90562   8.90562      1.00  2.263144   .344659
   8.90552   8.90552      1.00  2.263834   .345339
   8.90541   8.90541      1.00  2.259874   .345739
   8.90531   8.90531      1.00  2.264424   .346899
   8.90521   8.90521      1.00  2.260904   .348609
   8.90510   8.90510      1.00  2.263024   .346339
   8.90500   8.90500      1.00  2.262304   .346939
   8.90489   8.90489      1.00  2.263614   .349899
   8.90479   8.90479      1.00  2.262594   .349769
   8.90469   8.90469      1.00  2.259414   .350499
   8.90458   8.90458      1.00  2.250814   .349969
   8.90447   8.90447      1.00  2.262654   .352879
   8.90436   8.90436      1.00  2.266934   .355009
   8.90425   8.90425      1.00  2.261294   .354729
   8.90413   8.90413      1.00  2.262734   .355939
   8.90401   8.90401      1.00  2.261494   .357409
   8.90390   8.90390      1.00  2.261184   .358439
   8.90380   8.90380      1.00  2.264684   .358809
   8.90368   8.90368      1.00  2.262824   .359559
   8.90355   8.90355      1.00  2.265514   .360399
   8.90343   8.90343      1.00  2.261534   .360499
   8.90332   8.90332      1.00  2.263454   .363539
   8.90321   8.90321      1.00  2.259364   .363449
   8.90309   8.90309      1.00  2.262294   .365079
   8.90297   8.90297      1.00  2.247044   .363779
   8.90286   8.90286      1.00  2.260754   .366259
   8.90274   8.90274      1.00  2.260524   .368129
   8.90263   8.90263      1.00  2.260234   .368969
   8.90252   8.90252      1.00  2.260814   .369909
   8.90241   8.90241      1.00  2.263584   .369199
   8.90229   8.90229      1.00  2.262794   .371539
   8.90217   8.90217      1.00  2.262404   .371829
   8.90207   8.90207      1.00  2.263784   .373389
   8.90196   8.90196      1.00  2.263104   .373849
   8.90186   8.90186      1.00  2.263194   .372089
   8.90174   8.90174      1.00  2.260334   .373359
   8.90163   8.90163      1.00  2.261324   .375669
   8.90153   8.90153      1.00  2.256704   .374419
   8.90142   8.90142      1.00  2.254714   .374639
   8.90130   8.90130      1.00  2.262844   .376099
   8.90119   8.90119      1.00  2.263494   .376829
   8.90108   8.90108      1.00  2.260264   .377689
   8.90096   8.90096      1.00  2.261624   .377759
   8.90084   8.90084      1.00  2.258854   .378039
   8.90073   8.90073      1.00  2.259124   .381939
   8.90062   8.90062      1.00  2.260944   .379439
   8.90050   8.90050      1.00  2.259944   .378719
   8.90038   8.90038      1.00  2.257574   .379689
   8.90026   8.90026      1.00  2.261594   .380929
   8.90015   8.90015      1.00  2.261184   .382639
   8.90003   8.90003      1.00  2.262164   .382269
   8.89990   8.89990      1.00  2.258874   .382059
   8.89979   8.89979      1.00  2.251494   .380169
   8.89968   8.89968      1.00  2.263354   .384789
   8.89956   8.89956      1.00  2.260234   .383879
   8.89945   8.89945      1.00  2.261804   .388989
   8.89934   8.89934      1.00  2.258874   .392579
   8.89923   8.89923      1.00  2.261154   .392629
   8.89911   8.89911      1.00  2.259974   .389309
   8.89900   8.89900      1.00  2.260154   .388019
   8.89889   8.89889      1.00  2.258804   .385079
   8.89878   8.89878      1.00  2.260874   .385889
   8.89866   8.89866      1.00  2.258874   .386509
   8.89854   8.89854      1.00  2.257094   .386899
   8.89844   8.89844      1.00  2.260034   .386819
   8.89833   8.89833      1.00  2.258874   .386729
   8.89822   8.89822      1.00  2.243714   .383379
   8.89811   8.89811      1.00  2.254834   .386069
   8.89800   8.89800      1.00  2.259564   .387429
   8.89789   8.89789      1.00  2.257674   .389499
   8.89778   8.89778      1.00  2.261454   .390599
   8.89767   8.89767      1.00  2.262704   .394949
   8.89755   8.89755      1.00  2.261614   .393459
   8.89745   8.89745      1.00  2.261934   .391949
   8.89734   8.89734      1.00  2.258644   .394059
   8.89723   8.89723      1.00  2.258524   .389769
   8.89712   8.89712      1.00  2.261464   .390779
   8.89702   8.89702      1.00  2.257864   .390359
   8.89691   8.89691      1.00  2.259584   .391759
   8.89680   8.89680      1.00  2.244484   .390899
   8.89669   8.89669      1.00  2.258674   .392709
   8.89659   8.89659      1.00  2.260424   .394479
   8.89648   8.89648      1.00  2.260634   .392649
   8.89636   8.89636      1.00  2.260324   .391819
   8.89626   8.89626      1.00  2.259374   .391919
   8.89616   8.89616      1.00  2.257554   .393519
   8.89606   8.89606      1.00  2.256124   .392679
   8.89595   8.89595      1.00  2.260554   .392149
   8.89585   8.89585      1.00  2.256574   .391999
   8.89576   8.89576      1.00  2.259864   .392449
   8.89565   8.89565      1.00  2.257174   .390929
   8.89554   8.89554      1.00  2.260174   .391959
   8.89544   8.89544      1.00  2.258414   .392559
   8.89534   8.89534      1.00  2.244174   .390369
   8.89524   8.89524      1.00  2.259014   .394979
   8.89513   8.89513      1.00  2.258704   .393769
   8.89503   8.89503      1.00  2.257734   .395529
   8.89493   8.89493      1.00  2.257464   .396159
   8.89482   8.89482      1.00  2.258714   .395209
   8.89471   8.89471      1.00  2.256034   .394799
   8.89460   8.89460      1.00  2.257744   .395819
   8.89450   8.89450      1.00  2.258994   .394649
   8.89438   8.89438      1.00  2.256014   .394869
   8.89427   8.89427      1.00  2.257674   .394879
   8.89416   8.89416      1.00  2.257094   .392519
   8.89405   8.89405      1.00  2.256534   .390959
   8.89394   8.89394      1.00  2.245474   .389399
   8.89382   8.89382      1.00  2.253354   .390549
   8.89371   8.89371      1.00  2.258214   .392659
   8.89360   8.89360      1.00  2.258084   .392839
   8.89348   8.89348      1.00  2.256364   .394319
   8.89335   8.89335      1.00  2.256984   .395079
   8.89324   8.89324      1.00  2.256054   .393339
   8.89313   8.89313      1.00  2.254684   .394789
   8.89301   8.89301      1.00  2.259654   .394879
   8.89289   8.89289      1.00  2.255324   .395059
   8.89278   8.89278      1.00  2.253094   .392859
   8.89268   8.89268      1.00  2.254454   .394429
   8.89256   8.89256      1.00  2.255344   .391629
   8.89244   8.89244      1.00  2.255954   .390999
   8.89233   8.89233      1.00  2.246494   .390979
   8.89222   8.89222      1.00  2.254054   .391949
   8.89211   8.89211      1.00  2.255714   .393869
   8.89200   8.89200      1.00  2.254454   .392159
   8.89189   8.89189      1.00  2.256854   .394229
   8.89178   8.89178      1.00  2.257734   .394899
   8.89167   8.89167      1.00  2.255994   .394019
   8.89156   8.89156      1.00  2.257944   .394689
   8.89145   8.89145      1.00  2.255644   .394129
   8.89134   8.89134      1.00  2.254194   .391339
   8.89123   8.89123      1.00  2.254594   .389859
   8.89111   8.89111      1.00  2.251354   .389289
   8.89100   8.89100      1.00  2.256344   .389969
   8.89089   8.89089      1.00  2.256834   .390429
   8.89077   8.89077      1.00  2.239574   .387959
   8.89066   8.89066      1.00  2.252274   .395279
   8.89054   8.89054      1.00  2.255304   .390659
   8.89043   8.89043      1.00  2.255934   .392099
   8.89031   8.89031      1.00  2.253484   .388979
   8.89019   8.89019      1.00  2.255804   .391349
   8.89007   8.89007      1.00  2.251684   .389729
   8.88995   8.88995      1.00  2.250224   .389159
   8.88984   8.88984      1.00  2.253444   .389099
   8.88972   8.88972      1.00  2.255954   .389879
   8.88960   8.88960      1.00  2.255204   .388679
   8.88949   8.88949      1.00  2.255064   .386459
   8.88938   8.88938      1.00  2.254174   .388339
   8.88925   8.88925      1.00  2.253534   .386869
   8.88914   8.88914      1.00  2.253554   .385729
   8.88903   8.88903      1.00  2.241134   .385799
   8.88892   8.88892      1.00  2.254244   .387569
   8.88880   8.88880      1.00  2.254284   .387539
   8.88870   8.88870      1.00  2.252324   .387049
   8.88859   8.88859      1.00  2.253884   .387099
   8.88848   8.88848      1.00  2.252954   .387769
   8.88836   8.88836      1.00  2.255824   .387169
   8.88826   8.88826      1.00  2.255744   .384929
   8.88815   8.88815      1.00  2.253744   .385759
   8.88804   8.88804      1.00  2.251024   .383809
   8.88793   8.88793      1.00  2.251424   .383549
   8.88782   8.88782      1.00  2.254094   .384639
   8.88771   8.88771      1.00  2.256074   .386589
   8.88760   8.88760      1.00  2.239254   .384909
   8.88748   8.88748      1.00  2.251674   .385669
   8.88737   8.88737      1.00  2.256414   .387959
   8.88727   8.88727      1.00  2.256814   .388489
   8.88716   8.88716      1.00  2.254784   .385119
   8.88705   8.88705      1.00  2.256034   .386309
   8.88694   8.88694      1.00  2.253944   .386819
   8.88684   8.88684      1.00  2.254084   .385549
   8.88673   8.88673      1.00  2.255094   .383729
   8.88661   8.88661      1.00  2.252724   .382109
   8.88651   8.88651      1.00  2.252424   .381509
   8.88641   8.88641      1.00  2.253434   .381339
   8.88630   8.88630      1.00  2.252784   .384539
   8.88620   8.88620      1.00  2.253094   .382109
   8.88609   8.88609      1.00  2.238884   .381989
   8.88599   8.88599      1.00  2.251434   .382349
   8.88589   8.88589      1.00  2.253204   .380659
   8.88578   8.88578      1.00  2.251894   .379279
   8.88568   8.88568      1.00  2.250844   .377969
   8.88558   8.88558      1.00  2.253444   .380019
   8.88548   8.88548      1.00  2.253974   .379599
   8.88537   8.88537      1.00  2.253624   .380119
   8.88527   8.88527      1.00  2.253084   .381199
   8.88518   8.88518      1.00  2.251194   .379399
   8.88507   8.88507      1.00  2.254064   .380909
   8.88496   8.88496      1.00  2.255404   .380089
   8.88486   8.88486      1.00  2.252774   .379619
   8.88476   8.88476      1.00  2.249364   .379369
   8.88465   8.88465      1.00  2.247184   .379339
   8.88453   8.88453      1.00  2.252384   .375699
   8.88442   8.88442      1.00  2.254254   .373639
   8.88432   8.88432      1.00  2.253174   .373869
   8.88421   8.88421      1.00  2.252854   .375899
   8.88409   8.88409      1.00  2.249574   .373619
   8.88398   8.88398      1.00  2.252054   .373779
   8.88387   8.88387      1.00  2.251944   .372649
   8.88376   8.88376      1.00  2.251824   .377039
   8.88364   8.88364      1.00  2.253114   .375779
   8.88351   8.88351      1.00  2.253094   .375109
   8.88340   8.88340      1.00  2.252404   .374349
   8.88329   8.88329      1.00  2.252504   .374149
   8.88317   8.88317      1.00  2.238124   .371579
   8.88306   8.88306      1.00  2.250624   .373289
   8.88295   8.88295      1.00  2.252064   .374669
   8.88284   8.88284      1.00  2.250774   .373199
   8.88272   8.88272      1.00  2.252354   .372369
   8.88260   8.88260      1.00  2.251784   .370629
   8.88250   8.88250      1.00  2.253354   .371169
   8.88238   8.88238      1.00  2.251644   .371619
   8.88226   8.88226      1.00  2.249484   .370819
   8.88216   8.88216      1.00  2.251924   .372899
   8.88206   8.88206      1.00  2.250274   .372729
   8.88195   8.88195      1.00  2.251144   .374649
   8.88184   8.88184      1.00  2.251384   .372249
   8.88173   8.88173      1.00  2.251424   .371849
   8.88162   8.88162      1.00  2.240954   .367349
   8.88152   8.88152      1.00  2.248844   .370929
   8.88140   8.88140      1.00  2.253414   .372579
   8.88129   8.88129      1.00  2.250424   .372679
   8.88118   8.88118      1.00  2.252204   .372989
   8.88107   8.88107      1.00  2.250144   .372009
   8.88095   8.88095      1.00  2.251044   .372099
   8.88083   8.88083      1.00  2.250464   .371619
   8.88072   8.88072      1.00  2.251774   .371049
   8.88061   8.88061      1.00  2.249144   .372979
   8.88049   8.88049      1.00  2.248384   .371939
   8.88038   8.88038      1.00  2.251324   .371249
   8.88026   8.88026      1.00  2.251404   .370739
   8.88014   8.88014      1.00  2.252204   .369989
   8.88002   8.88002      1.00  2.239394   .370389
   8.87990   8.87990      1.00  2.247694   .369289
   8.87979   8.87979      1.00  2.249814   .371129
   8.87967   8.87967      1.00  2.251934   .373649
   8.87956   8.87956      1.00  2.251434   .372639
   8.87944   8.87944      1.00  2.249184   .370529
   8.87933   8.87933      1.00  2.250594   .373269
   8.87922   8.87922      1.00  2.250554   .372919
   8.87910   8.87910      1.00  2.249684   .372559
   8.87899   8.87899      1.00  2.252144   .374969
   8.87888   8.87888      1.00  2.250494   .374419
   8.87877   8.87877      1.00  2.249724   .372459
   8.87866   8.87866      1.00  2.248934   .372819
   8.87855   8.87855      1.00  2.247464   .372469
   8.87844   8.87844      1.00  2.235484   .370779
   8.87832   8.87832      1.00  2.251124   .373419
   8.87821   8.87821      1.00  2.248224   .374609
   8.87811   8.87811      1.00  2.248084   .373339
   8.87800   8.87800      1.00  2.250424   .374039
   8.87789   8.87789      1.00  2.249384   .372429
   8.87777   8.87777      1.00  2.250544   .375539
   8.87766   8.87766      1.00  2.248724   .374579
   8.87755   8.87755      1.00  2.250704   .375639
   8.87744   8.87744      1.00  2.247294   .375189
   8.87733   8.87733      1.00  2.245544   .377319
   8.87723   8.87723      1.00  2.249124   .376499
   8.87712   8.87712      1.00  2.249924   .375659
   8.87701   8.87701      1.00  2.248284   .377159
   8.87689   8.87689      1.00  2.249314   .375219
   8.87679   8.87679      1.00  2.234744   .375929
   8.87668   8.87668      1.00  2.249144   .378269
   8.87657   8.87657      1.00  2.248834   .379929
   8.87646   8.87646      1.00  2.245774   .380499
   8.87636   8.87636      1.00  2.249544   .379749
   8.87626   8.87626      1.00  2.249944   .380439
   8.87615   8.87615      1.00  2.247714   .380109
   8.87605   8.87605      1.00  2.247504   .379599
   8.87595   8.87595      1.00  2.247184   .380469
   8.87585   8.87585      1.00  2.246494   .381909
   8.87574   8.87574      1.00  2.246214   .378139
   8.87563   8.87563      1.00  2.244624   .379629
   8.87554   8.87554      1.00  2.249584   .379879
   8.87543   8.87543      1.00  2.230184   .376489
   8.87533   8.87533      1.00  2.245324   .381079
   8.87523   8.87523      1.00  2.249274   .381069
   8.87512   8.87512      1.00  2.247194   .380389
   8.87502   8.87502      1.00  2.248994   .382559
   8.87492   8.87492      1.00  2.244794   .383509
   8.87480   8.87480      1.00  2.247034   .384459
   8.87470   8.87470      1.00  2.248344   .386139
   8.87459   8.87459      1.00  2.249274   .385449
   8.87448   8.87448      1.00  2.248084   .384809
   8.87437   8.87437      1.00  2.248514   .385029
   8.87426   8.87426      1.00  2.245764   .387539
   8.87415   8.87415      1.00  2.245344   .386669
   8.87404   8.87404      1.00  2.245934   .387059
   8.87392   8.87392      1.00  2.230674   .384299
   8.87381   8.87381      1.00  2.243144   .386349
   8.87369   8.87369      1.00  2.245064   .386499
   8.87358   8.87358      1.00  2.241694   .387529
   8.87346   8.87346      1.00  2.244254   .385429
   8.87334   8.87334      1.00  2.245104   .387799
   8.87323   8.87323      1.00  2.244514   .387569
   8.87311   8.87311      1.00  2.247384   .388259
   8.87299   8.87299      1.00  2.245524   .389459
   8.87288   8.87288      1.00  2.242644   .387689
   8.87277   8.87277      1.00  2.247134   .387549
   8.87265   8.87265      1.00  2.244444   .387369
   8.87254   8.87254      1.00  2.243544   .388899
   8.87242   8.87242      1.00  2.231864   .387519
   8.87231   8.87231      1.00  2.240314   .388549
   8.87220   8.87220      1.00  2.244754   .390069
   8.87209   8.87209      1.00  2.246304   .392589
   8.87197   8.87197      1.00  2.244004   .392139
   8.87187   8.87187      1.00  2.245874   .392359
   8.87176   8.87176      1.00  2.243924   .393309
   8.87165   8.87165      1.00  2.242494   .395189
   8.87154   8.87154      1.00  2.243854   .394249
   8.87143   8.87143      1.00  2.242744   .394979
   8.87132   8.87132      1.00  2.242784   .393659
   8.87120   8.87120      1.00  2.244134   .397329
   8.87109   8.87109      1.00  2.240954   .396429
   8.87098   8.87098      1.00  2.245724   .397609
   8.87087   8.87087      1.00  2.230324   .393809
   8.87074   8.87074      1.00  2.242254   .395389
   8.87063   8.87063      1.00  2.244314   .397489
   8.87052   8.87052      1.00  2.242204   .395309
   8.87040   8.87040      1.00  2.243454   .396149
   8.87027   8.87027      1.00  2.245114   .395719
   8.87016   8.87016      1.00  2.244304   .396889
   8.87004   8.87004      1.00  2.243534   .396839
   8.86992   8.86992      1.00  2.242934   .396749
   8.86981   8.86981      1.00  2.241194   .396529
   8.86969   8.86969      1.00  2.244354   .396879
   8.86957   8.86957      1.00  2.243864   .397459
   8.86946   8.86946      1.00  2.244274   .399109
   8.86934   8.86934      1.00  2.242554   .400789
   8.86923   8.86923      1.00  2.226774   .394769
   8.86912   8.86912      1.00  2.242254   .398059
   8.86900   8.86900      1.00  2.242854   .399729
   8.86889   8.86889      1.00  2.243584   .399769
   8.86878   8.86878      1.00  2.243384   .402049
   8.86868   8.86868      1.00  2.243474   .402459
   8.86857   8.86857      1.00  2.243134   .404159
   8.86845   8.86845      1.00  2.244294   .404779
   8.86834   8.86834      1.00  2.248164   .404279
   8.86824   8.86824      1.00  2.243974   .402499
   8.86812   8.86812      1.00  2.241574   .402949
   8.86801   8.86801      1.00  2.243744   .402609
   8.86790   8.86790      1.00  2.243044   .403869
   8.86780   8.86780      1.00  2.243614   .402619
   8.86768   8.86768      1.00  2.243354   .402859
   8.86757   8.86757      1.00  2.227524   .402989
   8.86746   8.86746      1.00  2.244034   .405749
   8.86735   8.86735      1.00  2.244724   .408159
   8.86724   8.86724      1.00  2.241704   .403269
   8.86713   8.86713      1.00  2.243854   .406199
   8.86702   8.86702      1.00  2.243444   .405839
   8.86692   8.86692      1.00  2.242104   .405949
   8.86681   8.86681      1.00  2.241534   .405819
   8.86669   8.86669      1.00  2.241924   .404959
   8.86659   8.86659      1.00  2.242144   .406869
   8.86649   8.86649      1.00  2.241624   .407729
   8.86638   8.86638      1.00  2.242334   .409829
   8.86627   8.86627      1.00  2.244714   .408489
   8.86617   8.86617      1.00  2.243704   .406759
   8.86607   8.86607      1.00  2.231174   .404629
   8.86596   8.86596      1.00  2.240704   .407029
   8.86586   8.86586      1.00  2.242234   .405819
   8.86576   8.86576      1.00  2.242074   .407439
   8.86565   8.86565      1.00  2.241654   .409139
   8.86555   8.86555      1.00  2.243204   .408579
   8.86544   8.86544      1.00  2.240544   .409659
   8.86534   8.86534      1.00  2.241804   .412199
   8.86524   8.86524      1.00  2.242344   .410669
   8.86514   8.86514      1.00  2.239294   .407409
   8.86503   8.86503      1.00  2.241724   .411149
   8.86493   8.86493      1.00  2.244214   .408679
   8.86483   8.86483      1.00  2.240604   .408419
   8.86472   8.86472      1.00  2.241434   .410359
   8.86460   8.86460      1.00  2.239654   .409629
   8.86449   8.86449      1.00  2.228254   .408939
   8.86438   8.86438      1.00  2.243034   .412049
   8.86428   8.86428      1.00  2.243724   .413429
   8.86416   8.86416      1.00  2.240924   .412709
   8.86405   8.86405      1.00  2.243554   .414989
   8.86395   8.86395      1.00  2.243564   .414239
   8.86383   8.86383      1.00  2.240194   .413399
   8.86370   8.86370      1.00  2.239344   .411939
   8.86358   8.86358      1.00  2.240004   .411689
   8.86347   8.86347      1.00  2.239204   .411219
   8.86336   8.86336      1.00  2.239074   .411199
   8.86324   8.86324      1.00  2.239484   .412209
   8.86312   8.86312      1.00  2.240204   .410829
   8.86301   8.86301      1.00  2.238994   .415399
   8.86289   8.86289      1.00  2.230684   .411719
   8.86278   8.86278      1.00  2.240764   .415169
   8.86266   8.86266      1.00  2.241744   .414099
   8.86255   8.86255      1.00  2.241784   .415219
   8.86244   8.86244      1.00  2.240934   .419389
   8.86233   8.86233      1.00  2.241164   .418779
   8.86221   8.86221      1.00  2.240534   .419199
   8.86211   8.86211      1.00  2.240994   .418919
   8.86200   8.86200      1.00  2.238714   .417739
   8.86188   8.86188      1.00  2.239854   .416739
   8.86177   8.86177      1.00  2.236834   .415559
   8.86167   8.86167      1.00  2.240224   .414829
   8.86156   8.86156      1.00  2.240624   .414849
   8.86144   8.86144      1.00  2.238724   .417319
   8.86133   8.86133      1.00  2.237164   .416219
   8.86122   8.86122      1.00  2.229464   .414349
   8.86111   8.86111      1.00  2.237724   .416089
   8.86099   8.86099      1.00  2.236714   .417919
   8.86088   8.86088      1.00  2.234774   .415099
   8.86077   8.86077      1.00  2.235924   .417909
   8.86065   8.86065      1.00  2.239994   .416599
   8.86053   8.86053      1.00  2.242144   .416819
   8.86041   8.86041      1.00  2.237964   .417349
   8.86030   8.86030      1.00  2.239684   .418419
   8.86018   8.86018      1.00  2.238664   .418009
   8.86006   8.86006      1.00  2.238904   .418489
   8.85994   8.85994      1.00  2.238754   .419009
   8.85983   8.85983      1.00  2.236744   .419109
   8.85970   8.85970      1.00  2.221854   .413339
   8.85958   8.85958      1.00  2.235944   .416789
   8.85948   8.85948      1.00  2.237394   .420839
   8.85938   8.85938      1.00  2.237954   .419189
   8.85926   8.85926      1.00  2.238374   .418179
   8.85914   8.85914      1.00  2.236004   .417629
   8.85902   8.85902      1.00  2.238644   .420539
   8.85891   8.85891      1.00  2.238654   .418839
   8.85880   8.85880      1.00  2.235604   .415499
   8.85868   8.85868      1.00  2.233384   .415959
   8.85858   8.85858      1.00  2.235354   .414589
   8.85847   8.85847      1.00  2.236174   .414059
   8.85836   8.85836      1.00  2.235654   .414309
   8.85825   8.85825      1.00  2.236944   .414079
   8.85814   8.85814      1.00  2.221374   .410669
   8.85804   8.85804      1.00  2.236304   .414249
   8.85792   8.85792      1.00  2.236614   .414689
   8.85781   8.85781      1.00  2.235884   .412869
   8.85769   8.85769      1.00  2.232574   .414759
   8.85759   8.85759      1.00  2.235394   .413049
   8.85748   8.85748      1.00  2.235214   .413719
   8.85737   8.85737      1.00  2.233104   .414169
   8.85726   8.85726      1.00  2.233794   .416159
   8.85715   8.85715      1.00  2.232984   .413829
   8.85705   8.85705      1.00  2.233694   .415679
   8.85693   8.85693      1.00  2.232154   .418479
   8.85682   8.85682      1.00  2.235254   .417509
   8.85672   8.85672      1.00  2.217924   .419929
   8.85661   8.85661      1.00  2.231134   .419379
   8.85650   8.85650      1.00  2.232874   .423129
   8.85640   8.85640      1.00  2.231654   .425639
   8.85630   8.85630      1.00  2.229514   .419889
   8.85619   8.85619      1.00  2.230144   .417209
   8.85608   8.85608      1.00  2.232754   .416059
   8.85598   8.85598      1.00  2.231574   .414189
   8.85588   8.85588      1.00  2.232484   .413299
   8.85578   8.85578      1.00  2.229194   .412339
   8.85567   8.85567      1.00  2.233774   .414879
   8.85557   8.85557      1.00  2.232884   .413689
   8.85547   8.85547      1.00  2.232324   .414989
   8.85537   8.85537      1.00  2.230024   .413969
   8.85527   8.85527      1.00  2.214044   .409339
   8.85517   8.85517      1.00  2.230344   .413139
   8.85506   8.85506      1.00  2.231984   .416119
   8.85496   8.85496      1.00  2.230024   .413879
   8.85485   8.85485      1.00  2.230654   .413289
   8.85474   8.85474      1.00  2.230044   .413059
   8.85464   8.85464      1.00  2.229374   .413529
   8.85453   8.85453      1.00  2.229504   .412289
   8.85441   8.85441      1.00  2.229854   .413739
   8.85430   8.85430      1.00  2.229064   .415399
   8.85419   8.85419      1.00  2.228274   .414839
   8.85407   8.85407      1.00  2.227854   .412479
   8.85396   8.85396      1.00  2.227244   .411179
   8.85385   8.85385      1.00  2.227324   .412359
   8.85375   8.85375      1.00  2.214204   .410379
   8.85362   8.85362      1.00  2.229864   .413919
   8.85349   8.85349      1.00  2.231044   .412079
   8.85338   8.85338      1.00  2.226534   .411459
   8.85328   8.85328      1.00  2.227104   .412619
   8.85316   8.85316      1.00  2.227244   .413819
   8.85304   8.85304      1.00  2.225854   .413709
   8.85293   8.85293      1.00  2.225074   .410659
   8.85281   8.85281      1.00  2.224974   .411099
   8.85270   8.85270      1.00  2.224644   .411769
   8.85258   8.85258      1.00  2.223854   .412639
   8.85247   8.85247      1.00  2.224494   .414039
   8.85236   8.85236      1.00  2.227594   .413489
   8.85225   8.85225      1.00  2.227074   .413099
   8.85213   8.85213      1.00  2.214704   .410979
   8.85202   8.85202      1.00  2.223194   .411349
   8.85192   8.85192      1.00  2.225304   .412379
   8.85181   8.85181      1.00  2.224794   .414019
   8.85169   8.85169      1.00  2.222484   .412329
   8.85159   8.85159      1.00  2.223794   .411799
   8.85148   8.85148      1.00  2.222254   .410189
   8.85136   8.85136      1.00  2.225454   .409639
   8.85124   8.85124      1.00  2.226754   .410999
   8.85114   8.85114      1.00  2.224054   .411189
   8.85103   8.85103      1.00  2.228104   .411649
   8.85091   8.85091      1.00  2.224474   .409939
   8.85079   8.85079      1.00  2.222814   .407679
   8.85068   8.85068      1.00  2.221324   .408459
   8.85057   8.85057      1.00  2.207174   .406739
   8.85045   8.85045      1.00  2.219784   .409529
   8.85033   8.85033      1.00  2.223944   .412119
   8.85021   8.85021      1.00  2.224994   .409759
   8.85009   8.85009      1.00  2.226274   .410619
   8.84997   8.84997      1.00  2.226444   .410609
   8.84985   8.84985      1.00  2.222224   .412249
   8.84973   8.84973      1.00  2.225224   .412949
   8.84962   8.84962      1.00  2.225484   .411219
   8.84951   8.84951      1.00  2.224774   .413449
   8.84939   8.84939      1.00  2.222244   .412949
   8.84928   8.84928      1.00  2.220044   .412099
   8.84917   8.84917      1.00  2.223314   .409429
   8.84905   8.84905      1.00  2.206744   .407709
   8.84893   8.84893      1.00  2.220394   .410069
   8.84882   8.84882      1.00  2.222914   .409079
   8.84872   8.84872      1.00  2.224294   .409609
   8.84861   8.84861      1.00  2.222874   .408469
   8.84849   8.84849      1.00  2.223374   .408979
   8.84838   8.84838      1.00  2.222344   .412039
   8.84828   8.84828      1.00  2.219844   .411299
   8.84817   8.84817      1.00  2.220944   .411439
   8.84805   8.84805      1.00  2.217414   .410069
   8.84795   8.84795      1.00  2.219704   .409649
   8.84784   8.84784      1.00  2.224194   .412059
   8.84772   8.84772      1.00  2.225994   .415569
   8.84760   8.84760      1.00  2.223794   .413609
   8.84749   8.84749      1.00  2.214164   .412719
   8.84739   8.84739      1.00  2.225314   .412729
   8.84728   8.84728      1.00  2.219584   .408979
   8.84717   8.84717      1.00  2.222854   .413179
   8.84706   8.84706      1.00  2.223744   .414359
   8.84696   8.84696      1.00  2.219744   .412869
   8.84684   8.84684      1.00  2.221304   .413329
   8.84673   8.84673      1.00  2.219384   .411229
   8.84662   8.84662      1.00  2.221634   .412429
   8.84652   8.84652      1.00  2.224264   .411009
   8.84642   8.84642      1.00  2.224794   .413239
   8.84631   8.84631      1.00  2.224284   .412909
   8.84620   8.84620      1.00  2.221514   .411159
   8.84611   8.84611      1.00  2.206794   .409609
   8.84600   8.84600      1.00  2.222004   .411439
   8.84589   8.84589      1.00  2.220214   .409019
   8.84579   8.84579      1.00  2.223444   .409619
   8.84569   8.84569      1.00  2.221574   .407799
   8.84558   8.84558      1.00  2.224214   .411749
   8.84548   8.84548      1.00  2.226064   .413719
   8.84538   8.84538      1.00  2.225884   .412009
   8.84528   8.84528      1.00  2.223784   .411879
   8.84517   8.84517      1.00  2.219654   .408889
   8.84506   8.84506      1.00  2.226534   .412069
   8.84496   8.84496      1.00  2.222894   .410949
   8.84486   8.84486      1.00  2.222354   .409269
   8.84475   8.84475      1.00  2.221864   .410969
   8.84464   8.84464      1.00  2.204394   .408679
   8.84453   8.84453      1.00  2.222204   .414079
   8.84442   8.84442      1.00  2.221674   .415459
   8.84431   8.84431      1.00  2.222624   .415769
   8.84420   8.84420      1.00  2.224454   .415329
   8.84409   8.84409      1.00  2.222754   .416859
   8.84398   8.84398      1.00  2.224504   .416219
   8.84386   8.84386      1.00  2.222324   .414339
   8.84373   8.84373      1.00  2.223134   .415799
   8.84362   8.84362      1.00  2.219084   .415659
   8.84351   8.84351      1.00  2.220404   .415209
   8.84340   8.84340      1.00  2.224234   .416259
   8.84328   8.84328      1.00  2.220614   .411939
   8.84315   8.84315      1.00  2.220674   .411969
   8.84305   8.84305      1.00  2.210524   .412439
   8.84293   8.84293      1.00  2.222804   .414599
   8.84281   8.84281      1.00  2.223694   .414329
   8.84270   8.84270      1.00  2.219874   .412519
   8.84259   8.84259      1.00  2.222044   .415539
   8.84247   8.84247      1.00  2.221434   .417739
   8.84235   8.84235      1.00  2.220084   .419069
   8.84225   8.84225      1.00  2.222274   .419829
   8.84214   8.84214      1.00  2.219314   .420999
   8.84203   8.84203      1.00  2.222764   .419139
   8.84192   8.84192      1.00  2.222054   .419719
   8.84181   8.84181      1.00  2.220654   .417199
   8.84170   8.84170      1.00  2.222504   .418759
   8.84159   8.84159      1.00  2.222404   .416179
   8.84148   8.84148      1.00  2.222414   .417989
   8.84136   8.84136      1.00  2.204344   .414509
   8.84125   8.84125      1.00  2.219924   .418969
   8.84114   8.84114      1.00  2.217594   .417499
   8.84102   8.84102      1.00  2.221854   .419309
   8.84091   8.84091      1.00  2.220764   .418139
   8.84080   8.84080      1.00  2.221684   .419229
   8.84069   8.84069      1.00  2.224294   .419379
   8.84056   8.84056      1.00  2.221204   .417949
   8.84045   8.84045      1.00  2.223384   .419369
   8.84033   8.84033      1.00  2.219894   .420369
   8.84022   8.84022      1.00  2.221154   .421179
   8.84010   8.84010      1.00  2.218604   .418609
   8.83997   8.83997      1.00  2.220754   .421969
   8.83986   8.83986      1.00  2.219424   .421239
   8.83974   8.83974      1.00  2.204914   .418779
   8.83962   8.83962      1.00  2.222994   .423139
   8.83951   8.83951      1.00  2.221134   .424229
   8.83940   8.83940      1.00  2.222594   .424739
   8.83929   8.83929      1.00  2.222464   .424489
   8.83917   8.83917      1.00  2.219564   .425229
   8.83906   8.83906      1.00  2.222154   .425979
   8.83894   8.83894      1.00  2.220724   .426009
   8.83883   8.83883      1.00  2.218584   .425549
   8.83871   8.83871      1.00  2.219134   .425229
   8.83861   8.83861      1.00  2.219274   .426759
   8.83851   8.83851      1.00  2.219374   .423809
   8.83839   8.83839      1.00  2.218644   .424769
   8.83828   8.83828      1.00  2.207314   .420949
   8.83817   8.83817      1.00  2.223234   .424939
   8.83806   8.83806      1.00  2.220854   .425039
   8.83795   8.83795      1.00  2.221544   .426179
   8.83784   8.83784      1.00  2.220444   .425769
   8.83772   8.83772      1.00  2.219314   .425719
   8.83762   8.83762      1.00  2.220884   .426779
   8.83751   8.83751      1.00  2.220364   .426429
   8.83740   8.83740      1.00  2.222274   .426119
   8.83729   8.83729      1.00  2.219154   .428719
   8.83718   8.83718      1.00  2.222724   .428769
   8.83707   8.83707      1.00  2.221584   .428609
   8.83696   8.83696      1.00  2.222994   .428329
   8.83685   8.83685      1.00  2.216964   .427399
   8.83674   8.83674      1.00  2.215114   .427369
   8.83663   8.83663      1.00  2.223784   .428119
   8.83652   8.83652      1.00  2.217624   .426799
   8.83642   8.83642      1.00  2.222384   .429509
   8.83632   8.83632      1.00  2.218834   .427799
   8.83621   8.83621      1.00  2.218044   .427609
   8.83611   8.83611      1.00  2.221634   .429839
   8.83601   8.83601      1.00  2.222024   .430149
   8.83590   8.83590      1.00  2.221264   .431689
   8.83580   8.83580      1.00  2.222344   .431219
   8.83569   8.83569      1.00  2.221494   .428879
   8.83559   8.83559      1.00  2.217334   .431059
   8.83549   8.83549      1.00  2.217674   .433769
   8.83539   8.83539      1.00  2.204884   .432109
   8.83528   8.83528      1.00  2.218464   .434829
   8.83518   8.83518      1.00  2.222944   .436159
   8.83508   8.83508      1.00  2.218884   .436709
   8.83498   8.83498      1.00  2.218894   .438309
   8.83487   8.83487      1.00  2.221954   .437539
   8.83476   8.83476      1.00  2.221784   .440509
   8.83466   8.83466      1.00  2.218294   .440639
   8.83454   8.83454      1.00  2.218854   .440469
   8.83443   8.83443      1.00  2.215174   .438009
   8.83432   8.83432      1.00  2.216034   .438919
   8.83421   8.83421      1.00  2.216664   .436679
   8.83410   8.83410      1.00  2.218084   .436889
   8.83398   8.83398      1.00  2.209844   .436599
   8.83386   8.83386      1.00  2.212894   .436429
   8.83376   8.83376      1.00  2.216424   .437739
   8.83364   8.83364      1.00  2.217774   .436859
   8.83351   8.83351      1.00  2.220174   .439629
   8.83340   8.83340      1.00  2.216384   .436639
   8.83330   8.83330      1.00  2.217114   .436349
   8.83318   8.83318      1.00  2.215224   .437579
   8.83306   8.83306      1.00  2.212764   .435859
   8.83294   8.83294      1.00  2.215874   .434579
   8.83283   8.83283      1.00  2.216754   .435999
   8.83272   8.83272      1.00  2.216774   .437559
   8.83260   8.83260      1.00  2.217494   .436719
   8.83248   8.83248      1.00  2.217284   .436739
   8.83238   8.83238      1.00  2.210844   .435989
   8.83226   8.83226      1.00  2.211874   .436689
   8.83215   8.83215      1.00  2.217364   .437899
   8.83204   8.83204      1.00  2.215654   .438239
   8.83193   8.83193      1.00  2.213404   .440809
   8.83183   8.83183      1.00  2.212314   .438839
   8.83171   8.83171      1.00  2.211764   .437839
   8.83160   8.83160      1.00  2.212744   .442319
   8.83150   8.83150      1.00  2.214144   .444349
   8.83138   8.83138      1.00  2.217054   .441959
   8.83127   8.83127      1.00  2.216514   .440989
   8.83116   8.83116      1.00  2.213894   .437529
   8.83105   8.83105      1.00  2.213604   .437399
   8.83094   8.83094      1.00  2.210924   .439809
   8.83082   8.83082      1.00  2.199494   .434649
   8.83070   8.83070      1.00  2.209474   .439739
   8.83059   8.83059      1.00  2.211004   .440459
   8.83047   8.83047      1.00  2.210544   .438109
   8.83035   8.83035      1.00  2.213374   .438349
   8.83023   8.83023      1.00  2.214974   .441189
   8.83011   8.83011      1.00  2.213714   .440469
   8.83000   8.83000      1.00  2.214254   .438799
   8.82988   8.82988      1.00  2.210494   .444029
   8.82976   8.82976      1.00  2.210184   .441579
   8.82965   8.82965      1.00  2.212314   .443479
   8.82954   8.82954      1.00  2.210424   .444689
   8.82941   8.82941      1.00  2.211384   .446759
   8.82930   8.82930      1.00  2.207254   .441709
   8.82919   8.82919      1.00  2.195184   .440859
   8.82908   8.82908      1.00  2.211054   .442119
   8.82896   8.82896      1.00  2.212064   .443519
   8.82885   8.82885      1.00  2.213924   .444049
   8.82874   8.82874      1.00  2.214144   .446839
   8.82863   8.82863      1.00  2.211714   .444789
   8.82852   8.82852      1.00  2.209284   .442089
   8.82841   8.82841      1.00  2.207104   .445079
   8.82830   8.82830      1.00  2.209264   .443719
   8.82819   8.82819      1.00  2.210034   .443119
   8.82808   8.82808      1.00  2.206374   .442119
   8.82796   8.82796      1.00  2.208704   .443579
   8.82786   8.82786      1.00  2.209074   .446029
   8.82775   8.82775      1.00  2.211074   .447189
   8.82764   8.82764      1.00  2.193594   .440389
   8.82753   8.82753      1.00  2.212024   .442569
   8.82742   8.82742      1.00  2.208904   .443759
   8.82731   8.82731      1.00  2.206474   .441629
   8.82720   8.82720      1.00  2.209924   .444609
   8.82709   8.82709      1.00  2.204354   .444639
   8.82698   8.82698      1.00  2.207604   .445589
   8.82687   8.82687      1.00  2.209114   .448019
   8.82676   8.82676      1.00  2.207164   .445719
   8.82666   8.82666      1.00  2.208064   .445689
   8.82655   8.82655      1.00  2.209704   .446279
   8.82645   8.82645      1.00  2.211574   .448389
   8.82634   8.82634      1.00  2.208134   .447679
   8.82624   8.82624      1.00  2.207684   .444549
   8.82614   8.82614      1.00  2.203804   .442709
   8.82604   8.82604      1.00  2.199914   .442669
   8.82593   8.82593      1.00  2.197274   .440129
   8.82582   8.82582      1.00  2.204044   .444369
   8.82572   8.82572      1.00  2.210024   .444789
   8.82562   8.82562      1.00  2.205634   .443619
   8.82551   8.82551      1.00  2.207474   .443039
   8.82541   8.82541      1.00  2.206134   .442939
   8.82531   8.82531      1.00  2.202744   .442559
   8.82521   8.82521      1.00  2.206364   .443969
   8.82510   8.82510      1.00  2.203934   .443229
   8.82500   8.82500      1.00  2.203144   .441799
   8.82489   8.82489      1.00  2.204434   .441789
   8.82478   8.82478      1.00  2.204084   .444359
   8.82468   8.82468      1.00  2.200004   .441839
   8.82457   8.82457      1.00  2.196324   .439709
   8.82447   8.82447      1.00  2.204184   .442579
   8.82435   8.82435      1.00  2.205484   .443559
   8.82424   8.82424      1.00  2.207884   .444089
   8.82412   8.82412      1.00  2.205194   .443259
   8.82402   8.82402      1.00  2.204004   .443009
   8.82391   8.82391      1.00  2.199894   .443439
   8.82379   8.82379      1.00  2.200454   .443659
   8.82367   8.82367      1.00  2.200304   .442179
   8.82356   8.82356      1.00  2.201254   .447579
   8.82344   8.82344      1.00  2.202394   .446249
   8.82331   8.82331      1.00  2.200814   .443579
   8.82319   8.82319      1.00  2.204074   .443339
   8.82309   8.82309      1.00  2.190454   .439979
   8.82298   8.82298      1.00  2.205914   .444899
   8.82286   8.82286      1.00  2.201454   .442619
   8.82275   8.82275      1.00  2.199144   .442059
   8.82263   8.82263      1.00  2.199344   .438499
   8.82252   8.82252      1.00  2.200454   .442809
   8.82240   8.82240      1.00  2.202274   .444249
   8.82228   8.82228      1.00  2.198814   .442219
   8.82218   8.82218      1.00  2.201274   .443359
   8.82207   8.82207      1.00  2.203294   .442269
   8.82195   8.82195      1.00  2.198634   .442749
   8.82185   8.82185      1.00  2.205074   .443599
   8.82174   8.82174      1.00  2.204744   .443389
   8.82163   8.82163      1.00  2.201234   .443119
   8.82151   8.82151      1.00  2.194204   .440539
   8.82140   8.82140      1.00  2.183604   .440319
   8.82129   8.82129      1.00  2.194834   .441499
   8.82118   8.82118      1.00  2.198774   .444559
   8.82106   8.82106      1.00  2.200944   .441599
   8.82095   8.82095      1.00  2.200954   .444599
   8.82084   8.82084      1.00  2.198944   .442959
   8.82072   8.82072      1.00  2.200844   .443189
   8.82060   8.82060      1.00  2.202454   .443559
   8.82049   8.82049      1.00  2.195724   .440459
   8.82037   8.82037      1.00  2.198424   .441809
   8.82025   8.82025      1.00  2.196164   .441559
   8.82013   8.82013      1.00  2.194904   .440369
   8.82001   8.82001      1.00  2.196744   .441499
   8.81990   8.81990      1.00  2.197614   .443609
   8.81978   8.81978      1.00  2.183564   .439069
   8.81966   8.81966      1.00  2.198454   .441669
   8.81955   8.81955      1.00  2.199064   .441919
   8.81944   8.81944      1.00  2.198994   .443479
   8.81932   8.81932      1.00  2.197664   .442419
   8.81920   8.81920      1.00  2.195404   .442119
   8.81909   8.81909      1.00  2.195994   .441289
   8.81898   8.81898      1.00  2.189144   .439199
   8.81887   8.81887      1.00  2.189334   .440169
   8.81875   8.81875      1.00  2.193814   .441779
   8.81864   8.81864      1.00  2.190634   .441249
   8.81853   8.81853      1.00  2.198924   .443729
   8.81842   8.81842      1.00  2.196374   .441619
   8.81831   8.81831      1.00  2.195644   .441289
   8.81820   8.81820      1.00  2.184804   .440209
   8.81809   8.81809      1.00  2.188364   .440919
   8.81798   8.81798      1.00  2.189994   .441739
   8.81786   8.81786      1.00  2.189194   .439619
   8.81775   8.81775      1.00  2.190134   .154509
   8.81765   8.81765      1.00  2.191404   .012549
   8.81754   8.81754      1.00  2.190524   .301019
   8.81742   8.81742      1.00  2.192414   .235009
   8.81736   8.81736      1.00  2.190204   .439409
