# Supplementary material for: Direct Observation of Palladium Leaching from Pd/C by a Simple Method: X-ray Absorption Spectroscopy of Heterogeneous Mixtures
Source: ACS Omega. 2023 Jun 7;8(24):21787–92. doi: 10.1021/acsomega.3c01343 (PMC10286095; doi:10.1021/acsomega.3c01343)
Supplement: Supplementary file 2 — ao3c01343_si_002.zip [file ao3c01343_si_002.zip › Figure 9/HCl_Intermittent01N_26.qd]

  9809     KEK-PF   NW10A
 K_AirOx_40C_01N 20.12.12 2:51: - 20.12.12 2:51: Serial#KEKPF-NW10A_047716
 15_RK_AirOx_40C_01N                                                             
 Ring :   6.5 GeV    50.0 mA -   50.0 mA
 Mono :   Si(311)       D=  1.63747 A    Initial angle=  9.00033 deg
 NW10A     Transmission( 2)   Repetition= 26     Points= 1654
 Param file : QXAFS(SYNC)     angle axis (*)     Block =    1

 Block      Init-Ang  Final-Ang     Step/deg     Time/s       Num
     1        9.00033   8.81736          ***       1.00      1654
 Ortec(-1)     NDCH = 3
  Angle(c)  Angle(o)    time/s         2         3
      Mode         0         0         1         2
    Offset         0         0    .00492    .00311
   9.00033   9.00033      1.00  2.312614  2.420979
   9.00024   9.00024      1.00  2.309304  2.416319
   9.00013   9.00013      1.00  2.307144  2.413909
   9.00003   9.00003      1.00  2.310814  2.420199
   8.99991   8.99991      1.00  2.310474  2.420579
   8.99979   8.99979      1.00  2.305674  2.411729
   8.99968   8.99968      1.00  2.302634  2.410069
   8.99956   8.99956      1.00  2.300254  2.405479
   8.99944   8.99944      1.00  2.304384  2.415169
   8.99934   8.99934      1.00  2.302144  2.409759
   8.99924   8.99924      1.00  2.303124  2.413929
   8.99912   8.99912      1.00  2.307154  2.418339
   8.99901   8.99901      1.00  2.289524  2.398119
   8.99889   8.99889      1.00  2.303814  2.416669
   8.99880   8.99880      1.00  2.301854  2.414129
   8.99869   8.99869      1.00  2.301454  2.414769
   8.99857   8.99857      1.00  2.296524  2.410109
   8.99847   8.99847      1.00  2.303594  2.415859
   8.99836   8.99836      1.00  2.298024  2.411519
   8.99825   8.99825      1.00  2.294194  2.404609
   8.99814   8.99814      1.00  2.297444  2.413049
   8.99803   8.99803      1.00  2.302364  2.421359
   8.99793   8.99793      1.00  2.299714  2.418579
   8.99782   8.99782      1.00  2.303234  2.420709
   8.99770   8.99770      1.00  2.300664  2.418169
   8.99760   8.99760      1.00  2.292414  2.406029
   8.99749   8.99749      1.00  2.293354  2.407269
   8.99738   8.99738      1.00  2.295384  2.414579
   8.99727   8.99727      1.00  2.291794  2.196299
   8.99716   8.99716      1.00  2.297174  2.326649
   8.99706   8.99706      1.00  2.297104  2.416499
   8.99695   8.99695      1.00  2.296394  2.415439
   8.99684   8.99684      1.00  2.301414  2.422159
   8.99674   8.99674      1.00  2.296944  2.414189
   8.99664   8.99664      1.00  2.297484  2.415249
   8.99653   8.99653      1.00  2.291794  2.409799
   8.99642   8.99642      1.00  2.296434  2.412259
   8.99632   8.99632      1.00  2.292334  2.410059
   8.99621   8.99621      1.00  2.292164  2.410639
   8.99611   8.99611      1.00  2.285094  2.404759
   8.99600   8.99600      1.00  2.288164  2.408009
   8.99590   8.99590      1.00  2.295724  2.414379
   8.99580   8.99580      1.00  2.292564  2.412109
   8.99570   8.99570      1.00  2.295114  2.414959
   8.99559   8.99559      1.00  2.294164  2.412829
   8.99549   8.99549      1.00  2.297754  2.416519
   8.99540   8.99540      1.00  2.293844  2.412659
   8.99530   8.99530      1.00  2.290184  2.409069
   8.99519   8.99519      1.00  2.289784  2.407839
   8.99508   8.99508      1.00  2.285344  2.407069
   8.99499   8.99499      1.00  2.287474  2.409909
   8.99488   8.99488      1.00  2.290534  2.410429
   8.99478   8.99478      1.00  2.294504  2.414069
   8.99467   8.99467      1.00  2.276744  2.400799
   8.99457   8.99457      1.00  2.293164  2.416999
   8.99445   8.99445      1.00  2.290114  2.415019
   8.99433   8.99433      1.00  2.289114  2.414849
   8.99423   8.99423      1.00  2.287864  2.412869
   8.99413   8.99413      1.00  2.286424  2.411799
   8.99401   8.99401      1.00  2.290214  2.416849
   8.99389   8.99389      1.00  2.288684  2.419709
   8.99378   8.99378      1.00  2.289764  2.413509
   8.99367   8.99367      1.00  2.288664  2.414099
   8.99356   8.99356      1.00  2.287824  2.412189
   8.99344   8.99344      1.00  2.293124  2.418509
   8.99332   8.99332      1.00  2.289874  2.414519
   8.99321   8.99321      1.00  2.286804  2.410909
   8.99310   8.99310      1.00  2.273224  2.395599
   8.99298   8.99298      1.00  2.284704  2.411619
   8.99287   8.99287      1.00  2.288194  2.413279
   8.99277   8.99277      1.00  2.283144  2.408939
   8.99265   8.99265      1.00  2.287314  2.415069
   8.99253   8.99253      1.00  2.285834  2.413249
   8.99243   8.99243      1.00  2.287024  2.416429
   8.99232   8.99232      1.00  2.291644  2.422889
   8.99221   8.99221      1.00  2.287514  2.415879
   8.99209   8.99209      1.00  2.286444  1.755459
   8.99198   8.99198      1.00  2.282204  1.373389
   8.99188   8.99188      1.00  2.285294   .215059
   8.99177   8.99177      1.00  2.283144  2.032719
   8.99166   8.99166      1.00  2.278824  2.406799
   8.99155   8.99155      1.00  2.279954  2.414289
   8.99145   8.99145      1.00  2.286774  2.417849
   8.99134   8.99134      1.00  2.286864  2.418759
   8.99122   8.99122      1.00  2.282934  2.413429
   8.99111   8.99111      1.00  2.284764  2.419389
   8.99100   8.99100      1.00  2.286514  2.422189
   8.99089   8.99089      1.00  2.286954  2.421399
   8.99077   8.99077      1.00  2.285404  2.421369
   8.99066   8.99066      1.00  2.279554  2.415599
   8.99054   8.99054      1.00  2.279624  2.418869
   8.99042   8.99042      1.00  2.279284  2.414619
   8.99030   8.99030      1.00  2.280264  2.418199
   8.99019   8.99019      1.00  2.282064  2.418329
   8.99008   8.99008      1.00  2.263704  2.400019
   8.98996   8.98996      1.00  2.283304  2.417779
   8.98983   8.98983      1.00  2.285034  2.428519
   8.98971   8.98971      1.00  2.285384  2.422819
   8.98960   8.98960      1.00  2.281514  2.416579
   8.98949   8.98949      1.00  2.279374  2.414049
   8.98937   8.98937      1.00  2.279444  2.419449
   8.98926   8.98926      1.00  2.276774  2.411679
   8.98915   8.98915      1.00  2.280294  2.417399
   8.98904   8.98904      1.00  2.279584  2.418749
   8.98893   8.98893      1.00  2.284254  2.421959
   8.98882   8.98882      1.00  2.285954  2.422729
   8.98871   8.98871      1.00  2.282544  2.421749
   8.98859   8.98859      1.00  2.276714  2.415399
   8.98848   8.98848      1.00  2.274634  2.414269
   8.98838   8.98838      1.00  2.283204  2.422299
   8.98827   8.98827      1.00  2.277964  2.414799
   8.98816   8.98816      1.00  2.279574  2.419119
   8.98805   8.98805      1.00  2.276534  2.417439
   8.98793   8.98793      1.00  2.276074  2.416059
   8.98783   8.98783      1.00  2.277604  2.417869
   8.98772   8.98772      1.00  2.280314  2.422139
   8.98761   8.98761      1.00  2.282354  2.426689
   8.98749   8.98749      1.00  2.283574  2.427669
   8.98738   8.98738      1.00  2.284044  2.427829
   8.98728   8.98728      1.00  2.278094  2.418479
   8.98716   8.98716      1.00  2.282654  2.422759
   8.98706   8.98706      1.00  2.276254  2.418169
   8.98695   8.98695      1.00  2.263104  2.406289
   8.98684   8.98684      1.00  2.278384  2.422949
   8.98673   8.98673      1.00  2.277904  2.420439
   8.98662   8.98662      1.00  2.281524  2.427749
   8.98652   8.98652      1.00  2.279144  2.427739
   8.98642   8.98642      1.00  2.282264  2.432449
   8.98631   8.98631      1.00  2.279694  2.425139
   8.98620   8.98620      1.00  2.282464  2.427199
   8.98611   8.98611      1.00  2.281344  2.428599
   8.98600   8.98600      1.00  2.274474  2.425329
   8.98590   8.98590      1.00  2.275634  2.425179
   8.98580   8.98580      1.00  2.273834  2.422909
   8.98570   8.98570      1.00  2.274594  2.421629
   8.98559   8.98559      1.00  2.274064  2.421229
   8.98548   8.98548      1.00  2.274184  2.422699
   8.98539   8.98539      1.00  2.278304  2.428689
   8.98529   8.98529      1.00  2.285314  2.432589
   8.98518   8.98518      1.00  2.281674  2.430909
   8.98507   8.98507      1.00  2.278694  2.426779
   8.98497   8.98497      1.00  2.275604  2.427009
   8.98486   8.98486      1.00  2.272164  2.421029
   8.98476   8.98476      1.00  2.273434  2.421249
   8.98465   8.98465      1.00  2.276484  2.423839
   8.98454   8.98454      1.00  2.277834  2.428829
   8.98444   8.98444      1.00  2.275844  2.431179
   8.98432   8.98432      1.00  2.281824  2.433219
   8.98421   8.98421      1.00  2.277274  2.429559
   8.98410   8.98410      1.00  2.282084  2.435389
   8.98399   8.98399      1.00  2.264354  2.417169
   8.98388   8.98388      1.00  2.273654  2.427029
   8.98376   8.98376      1.00  2.279204  2.435119
   8.98364   8.98364      1.00  2.277924  2.433439
   8.98353   8.98353      1.00  2.275634  2.429689
   8.98342   8.98342      1.00  2.276114  2.432649
   8.98330   8.98330      1.00  2.280304  2.436009
   8.98318   8.98318      1.00  2.275924  2.429459
   8.98306   8.98306      1.00  2.279694  2.437259
   8.98295   8.98295      1.00  2.280384  2.434439
   8.98283   8.98283      1.00  2.278794  2.433219
   8.98271   8.98271      1.00  2.284264  2.437729
   8.98261   8.98261      1.00  2.275894  2.425489
   8.98250   8.98250      1.00  2.273574  2.428279
   8.98238   8.98238      1.00  2.260044  2.417179
   8.98227   8.98227      1.00  2.277854  2.437059
   8.98216   8.98216      1.00  2.278074  2.436979
   8.98205   8.98205      1.00  2.278834  2.437989
   8.98194   8.98194      1.00  2.281424  2.442509
   8.98183   8.98183      1.00  2.280684  2.439129
   8.98172   8.98172      1.00  2.281284  2.441819
   8.98161   8.98161      1.00  2.276814  2.430129
   8.98150   8.98150      1.00  2.277164  2.434859
   8.98138   8.98138      1.00  2.276494  2.440379
   8.98128   8.98128      1.00  2.278804  2.437999
   8.98117   8.98117      1.00  2.277464  2.436239
   8.98105   8.98105      1.00  2.276874  2.435619
   8.98094   8.98094      1.00  2.281684  2.441919
   8.98083   8.98083      1.00  2.276124  2.432119
   8.98071   8.98071      1.00  2.270004  2.424759
   8.98059   8.98059      1.00  2.281774  2.438479
   8.98047   8.98047      1.00  2.282754  2.439309
   8.98036   8.98036      1.00  2.279744  2.441939
   8.98024   8.98024      1.00  2.278554  2.442969
   8.98012   8.98012      1.00  2.274904  2.435189
   8.98000   8.98000      1.00  2.276144  2.436099
   8.97989   8.97989      1.00  2.279164  2.440469
   8.97977   8.97977      1.00  2.278634  2.441609
   8.97965   8.97965      1.00  2.284994  2.449419
   8.97954   8.97954      1.00  2.282954  2.446059
   8.97942   8.97942      1.00  2.285664  2.446709
   8.97931   8.97931      1.00  2.279064  2.441479
   8.97920   8.97920      1.00  2.269414  2.434119
   8.97908   8.97908      1.00  2.275214  2.438169
   8.97898   8.97898      1.00  2.277524  2.439729
   8.97887   8.97887      1.00  2.280144  2.444069
   8.97875   8.97875      1.00  2.278344  2.442929
   8.97864   8.97864      1.00  2.280074  2.440639
   8.97853   8.97853      1.00  2.280224  2.443389
   8.97842   8.97842      1.00  2.278284  2.441579
   8.97831   8.97831      1.00  2.283924  2.447529
   8.97820   8.97820      1.00  2.279314  2.440989
   8.97809   8.97809      1.00  2.279114  2.440839
   8.97798   8.97798      1.00  2.282154  2.445789
   8.97787   8.97787      1.00  2.283554  2.445649
   8.97776   8.97776      1.00  2.278634  2.439929
   8.97765   8.97765      1.00  2.272304  2.436129
   8.97754   8.97754      1.00  2.260484  2.421819
   8.97742   8.97742      1.00  2.278394  2.444579
   8.97731   8.97731      1.00  2.285164  2.460309
   8.97721   8.97721      1.00  2.283994  2.456219
   8.97710   8.97710      1.00  2.285484  2.456689
   8.97699   8.97699      1.00  2.285554  2.454659
   8.97688   8.97688      1.00  2.281534  2.447059
   8.97678   8.97678      1.00  2.277094  2.442799
   8.97667   8.97667      1.00  2.282734  2.446399
   8.97656   8.97656      1.00  2.278394  2.441759
   8.97645   8.97645      1.00  2.282594  2.447299
   8.97635   8.97635      1.00  2.282664  2.449939
   8.97624   8.97624      1.00  2.279504  2.449589
   8.97613   8.97613      1.00  2.268794  2.437999
   8.97603   8.97603      1.00  2.281614  2.448719
   8.97593   8.97593      1.00  2.285714  2.451859
   8.97583   8.97583      1.00  2.279284  2.448219
   8.97573   8.97573      1.00  2.286424  2.455209
   8.97563   8.97563      1.00  2.281624  2.448459
   8.97552   8.97552      1.00  2.276514  2.449129
   8.97542   8.97542      1.00  2.279844  2.450829
   8.97532   8.97532      1.00  2.280324  2.451949
   8.97521   8.97521      1.00  2.279174  2.454009
   8.97511   8.97511      1.00  2.283304  2.459229
   8.97501   8.97501      1.00  2.281804  2.456789
   8.97490   8.97490      1.00  2.283034  2.457329
   8.97479   8.97479      1.00  2.272854  2.444419
   8.97469   8.97469      1.00  2.278884  2.452299
   8.97459   8.97459      1.00  2.280314  2.452399
   8.97447   8.97447      1.00  2.277614  2.453089
   8.97436   8.97436      1.00  2.278584  2.454139
   8.97425   8.97425      1.00  2.276934  2.449779
   8.97414   8.97414      1.00  2.281644  2.456709
   8.97402   8.97402      1.00  2.279114  2.453609
   8.97390   8.97390      1.00  2.279974  2.452549
   8.97380   8.97380      1.00  2.279904  2.455629
   8.97368   8.97368      1.00  2.282334  2.455239
   8.97357   8.97357      1.00  2.282814  2.457729
   8.97345   8.97345      1.00  2.278454  2.450779
   8.97333   8.97333      1.00  2.276874  2.450539
   8.97322   8.97322      1.00  2.265844  2.439039
   8.97309   8.97309      1.00  2.277524  2.450649
   8.97298   8.97298      1.00  2.273974  2.449549
   8.97287   8.97287      1.00  2.278904  2.455709
   8.97276   8.97276      1.00  2.281424  2.460039
   8.97264   8.97264      1.00  2.281144  2.457169
   8.97253   8.97253      1.00  2.281044  2.459539
   8.97242   8.97242      1.00  2.280544  2.460479
   8.97231   8.97231      1.00  2.277884  2.456069
   8.97219   8.97219      1.00  2.275874  2.453199
   8.97208   8.97208      1.00  2.274684  2.453429
   8.97197   8.97197      1.00  2.273094  2.451699
   8.97186   8.97186      1.00  2.276604  2.453709
   8.97175   8.97175      1.00  2.269374  2.449149
   8.97164   8.97164      1.00  2.277894  2.455749
   8.97154   8.97154      1.00  2.281874  2.463039
   8.97143   8.97143      1.00  2.281584  2.459189
   8.97131   8.97131      1.00  2.276914  2.457519
   8.97120   8.97120      1.00  2.279474  2.457209
   8.97109   8.97109      1.00  2.280024  2.458199
   8.97098   8.97098      1.00  2.277114  2.460389
   8.97085   8.97085      1.00  2.276874  2.460009
   8.97075   8.97075      1.00  2.279924  2.464999
   8.97064   8.97064      1.00  2.274854  2.460909
   8.97051   8.97051      1.00  2.280214  2.464199
   8.97039   8.97039      1.00  2.276834  2.463299
   8.97027   8.97027      1.00  2.279814  2.464329
   8.97016   8.97016      1.00  2.265784  2.448179
   8.97004   8.97004      1.00  2.281684  2.464599
   8.96992   8.96992      1.00  2.276104  2.458479
   8.96981   8.96981      1.00  2.278624  2.465729
   8.96970   8.96970      1.00  2.273734  2.460729
   8.96957   8.96957      1.00  2.274774  2.459339
   8.96946   8.96946      1.00  2.277654  2.463549
   8.96935   8.96935      1.00  2.276754  2.465489
   8.96923   8.96923      1.00  2.279524  2.470519
   8.96912   8.96912      1.00  2.278314  2.467539
   8.96901   8.96901      1.00  2.277974  2.464129
   8.96890   8.96890      1.00  2.280714  2.474259
   8.96879   8.96879      1.00  2.280164  2.470349
   8.96868   8.96868      1.00  2.277664  2.461819
   8.96856   8.96856      1.00  2.275624  2.464199
   8.96845   8.96845      1.00  2.262914  2.447289
   8.96835   8.96835      1.00  2.274584  2.463249
   8.96825   8.96825      1.00  2.277614  2.465629
   8.96813   8.96813      1.00  2.280094  2.472839
   8.96802   8.96802      1.00  2.276364  2.466379
   8.96791   8.96791      1.00  2.279394  2.465039
   8.96780   8.96780      1.00  2.285334  2.474129
   8.96769   8.96769      1.00  2.279854  2.468409
   8.96757   8.96757      1.00  2.277064  2.462589
   8.96746   8.96746      1.00  2.273504  2.457509
   8.96736   8.96736      1.00  2.278454  2.465399
   8.96724   8.96724      1.00  2.275464  2.463639
   8.96714   8.96714      1.00  2.276914  2.460889
   8.96703   8.96703      1.00  2.273854  2.460489
   8.96692   8.96692      1.00  2.276874  2.466919
   8.96681   8.96681      1.00  2.283204  2.474079
   8.96671   8.96671      1.00  2.279574  2.469269
   8.96660   8.96660      1.00  2.283254  2.475999
   8.96649   8.96649      1.00  2.279814  2.473849
   8.96638   8.96638      1.00  2.282354  2.476749
   8.96628   8.96628      1.00  2.277374  2.474029
   8.96618   8.96618      1.00  2.279414  2.478579
   8.96608   8.96608      1.00  2.274654  2.468199
   8.96597   8.96597      1.00  2.278334  2.472099
   8.96587   8.96587      1.00  2.280074  2.472199
   8.96577   8.96577      1.00  2.280234  2.471539
   8.96567   8.96567      1.00  2.283824  2.472979
   8.96556   8.96556      1.00  2.267234  2.459789
   8.96546   8.96546      1.00  2.282614  2.473279
   8.96536   8.96536      1.00  2.282444  2.471189
   8.96526   8.96526      1.00  2.278384  2.467099
   8.96515   8.96515      1.00  2.280054  2.467549
   8.96504   8.96504      1.00  2.277844  2.468319
   8.96494   8.96494      1.00  2.280574  2.471559
   8.96483   8.96483      1.00  2.279344  2.468379
   8.96473   8.96473      1.00  2.283684  2.472269
   8.96463   8.96463      1.00  2.282764  2.472719
   8.96452   8.96452      1.00  2.285084  2.477829
   8.96441   8.96441      1.00  2.285024  2.478299
   8.96429   8.96429      1.00  2.283024  2.474839
   8.96418   8.96418      1.00  2.281744  2.478129
   8.96407   8.96407      1.00  2.266534  2.462199
   8.96396   8.96396      1.00  2.278264  2.473169
   8.96385   8.96385      1.00  2.281054  2.476589
   8.96373   8.96373      1.00  2.282694  2.473949
   8.96362   8.96362      1.00  2.283424  2.473099
   8.96351   8.96351      1.00  2.282294  2.474899
   8.96338   8.96338      1.00  2.284114  2.475379
   8.96326   8.96326      1.00  2.285524  2.481019
   8.96315   8.96315      1.00  2.283614  2.478779
   8.96303   8.96303      1.00  2.283104  2.476729
   8.96291   8.96291      1.00  2.283434  2.478329
   8.96280   8.96280      1.00  2.279704  2.474849
   8.96269   8.96269      1.00  2.281024  2.473429
   8.96257   8.96257      1.00  2.281434  2.470749
   8.96246   8.96246      1.00  2.277064  2.469459
   8.96235   8.96235      1.00  2.280974  2.470499
   8.96224   8.96224      1.00  2.286274  2.479899
   8.96213   8.96213      1.00  2.284714  2.481239
   8.96201   8.96201      1.00  2.282714  2.474829
   8.96190   8.96190      1.00  2.286794  2.482499
   8.96180   8.96180      1.00  2.283114  2.477419
   8.96169   8.96169      1.00  2.282294  2.475419
   8.96158   8.96158      1.00  2.281314  2.473099
   8.96147   8.96147      1.00  2.281544  2.474459
   8.96136   8.96136      1.00  2.280524  2.475899
   8.96125   8.96125      1.00  2.282204  2.479939
   8.96113   8.96113      1.00  2.286154  2.480649
   8.96102   8.96102      1.00  2.285084  2.480219
   8.96091   8.96091      1.00  2.267664  2.462349
   8.96079   8.96079      1.00  2.282334  2.478149
   8.96067   8.96067      1.00  2.283284  2.478019
   8.96055   8.96055      1.00  2.282974  2.474719
   8.96044   8.96044      1.00  2.284884  2.479449
   8.96032   8.96032      1.00  2.279514  2.471909
   8.96020   8.96020      1.00  2.279814  2.473109
   8.96008   8.96008      1.00  2.285894  2.479169
   8.95997   8.95997      1.00  2.286664  2.485159
   8.95985   8.95985      1.00  2.286134  2.483159
   8.95973   8.95973      1.00  2.285534  2.481229
   8.95961   8.95961      1.00  2.283674  2.477419
   8.95950   8.95950      1.00  2.280104  2.469729
   8.95939   8.95939      1.00  2.285364  2.478609
   8.95927   8.95927      1.00  2.284364  2.477669
   8.95916   8.95916      1.00  2.266974  2.467129
   8.95905   8.95905      1.00  2.283484  2.482619
   8.95894   8.95894      1.00  2.280684  2.474329
   8.95883   8.95883      1.00  2.285114  2.482039
   8.95872   8.95872      1.00  2.284874  2.476359
   8.95861   8.95861      1.00  2.287484  2.484079
   8.95849   8.95849      1.00  2.285414  2.481939
   8.95838   8.95838      1.00  2.284014  2.483169
   8.95827   8.95827      1.00  2.287844  2.484779
   8.95817   8.95817      1.00  2.281664  2.478249
   8.95806   8.95806      1.00  2.283024  2.477639
   8.95794   8.95794      1.00  2.282994  2.479519
   8.95783   8.95783      1.00  2.282074  2.472339
   8.95772   8.95772      1.00  2.275084  2.466659
   8.95761   8.95761      1.00  2.279434  2.473889
   8.95749   8.95749      1.00  2.286884  2.480169
   8.95739   8.95739      1.00  2.285794  2.481059
   8.95728   8.95728      1.00  2.287994  2.483629
   8.95717   8.95717      1.00  2.283934  2.481379
   8.95706   8.95706      1.00  2.282564  2.478869
   8.95695   8.95695      1.00  2.284904  2.484549
   8.95685   8.95685      1.00  2.280794  2.481049
   8.95674   8.95674      1.00  2.284204  2.479309
   8.95663   8.95663      1.00  2.279554  2.480699
   8.95652   8.95652      1.00  2.284074  2.485179
   8.95642   8.95642      1.00  2.283694  2.485229
   8.95631   8.95631      1.00  2.287624  2.486969
   8.95620   8.95620      1.00  2.285834  2.485099
   8.95610   8.95610      1.00  2.271184  2.470279
   8.95600   8.95600      1.00  2.285634  2.476829
   8.95590   8.95590      1.00  2.283794  2.475479
   8.95579   8.95579      1.00  2.282674  2.475939
   8.95569   8.95569      1.00  2.284644  2.473489
   8.95559   8.95559      1.00  2.284974  2.473099
   8.95549   8.95549      1.00  2.282624  2.474559
   8.95538   8.95538      1.00  2.284834  2.473529
   8.95527   8.95527      1.00  2.285184  2.480679
   8.95517   8.95517      1.00  2.286154  2.484849
   8.95507   8.95507      1.00  2.286934  2.484909
   8.95496   8.95496      1.00  2.282614  2.484359
   8.95486   8.95486      1.00  2.281434  2.479769
   8.95476   8.95476      1.00  2.282224  2.482049
   8.95465   8.95465      1.00  2.267184  2.457429
   8.95454   8.95454      1.00  2.281554  2.475969
   8.95443   8.95443      1.00  2.287184  2.486159
   8.95432   8.95432      1.00  2.285494  2.482689
   8.95421   8.95421      1.00  2.284864  2.482389
   8.95409   8.95409      1.00  2.287044  2.479719
   8.95398   8.95398      1.00  2.284154  2.472799
   8.95387   8.95387      1.00  2.284304  2.474659
   8.95376   8.95376      1.00  2.285154  2.471149
   8.95363   8.95363      1.00  2.281834  2.467539
   8.95352   8.95352      1.00  2.284664  2.468629
   8.95341   8.95341      1.00  2.283134  2.470439
   8.95329   8.95329      1.00  2.281014  2.469099
   8.95317   8.95317      1.00  2.281064  2.467649
   8.95306   8.95306      1.00  2.269824  2.455839
   8.95295   8.95295      1.00  2.283684  2.468959
   8.95283   8.95283      1.00  2.284554  2.467299
   8.95271   8.95271      1.00  2.284854  2.469639
   8.95260   8.95260      1.00  2.282704  2.464059
   8.95249   8.95249      1.00  2.284014  2.462319
   8.95238   8.95238      1.00  2.283414  2.463299
   8.95227   8.95227      1.00  2.278574  2.459609
   8.95215   8.95215      1.00  2.283164  2.464429
   8.95204   8.95204      1.00  2.286794  2.469219
   8.95193   8.95193      1.00  2.286094  2.468439
   8.95182   8.95182      1.00  2.283304  2.463039
   8.95171   8.95171      1.00  2.284854  2.466169
   8.95160   8.95160      1.00  2.286374  2.466459
   8.95150   8.95150      1.00  2.277734  2.459059
   8.95138   8.95138      1.00  2.280974  2.465889
   8.95127   8.95127      1.00  2.284934  2.468579
   8.95116   8.95116      1.00  2.282514  2.465219
   8.95105   8.95105      1.00  2.284214  2.463049
   8.95092   8.95092      1.00  2.283474  2.464829
   8.95081   8.95081      1.00  2.283394  2.459649
   8.95070   8.95070      1.00  2.285584  2.464449
   8.95059   8.95059      1.00  2.283134  2.460509
   8.95047   8.95047      1.00  2.285524  2.459679
   8.95035   8.95035      1.00  2.283464  2.457079
   8.95023   8.95023      1.00  2.282904  2.456519
   8.95012   8.95012      1.00  2.283804  2.455349
   8.94999   8.94999      1.00  2.281864  2.450829
   8.94987   8.94987      1.00  2.271344  2.440599
   8.94976   8.94976      1.00  2.279144  2.452629
   8.94964   8.94964      1.00  2.282684  2.453409
   8.94953   8.94953      1.00  2.280904  2.447339
   8.94941   8.94941      1.00  2.286404  2.454369
   8.94930   8.94930      1.00  2.286714  2.456759
   8.94918   8.94918      1.00  2.285844  2.451169
   8.94907   8.94907      1.00  2.282914  2.447019
   8.94896   8.94896      1.00  2.281234  2.446759
   8.94886   8.94886      1.00  2.282124  2.447189
   8.94874   8.94874      1.00  2.283124  2.444659
   8.94862   8.94862      1.00  2.279374  2.443929
   8.94851   8.94851      1.00  2.283044  2.444009
   8.94841   8.94841      1.00  2.269124  2.429899
   8.94830   8.94830      1.00  2.278954  2.440559
   8.94819   8.94819      1.00  2.282834  2.442349
   8.94808   8.94808      1.00  2.284994  2.441059
   8.94797   8.94797      1.00  2.283704  2.440089
   8.94786   8.94786      1.00  2.283614  2.436549
   8.94775   8.94775      1.00  2.283304  2.441399
   8.94764   8.94764      1.00  2.279104  2.434299
   8.94753   8.94753      1.00  2.279384  2.430089
   8.94742   8.94742      1.00  2.278714  2.430739
   8.94730   8.94730      1.00  2.281564  2.435089
   8.94719   8.94719      1.00  2.284434  2.436559
   8.94709   8.94709      1.00  2.282384  2.431629
   8.94698   8.94698      1.00  2.280194  2.426529
   8.94687   8.94687      1.00  2.265454  2.412129
   8.94676   8.94676      1.00  2.281314  2.429159
   8.94666   8.94666      1.00  2.277864  2.422989
   8.94655   8.94655      1.00  2.281624  2.427559
   8.94644   8.94644      1.00  2.277264  2.422979
   8.94633   8.94633      1.00  2.278074  2.415969
   8.94623   8.94623      1.00  2.277994  2.415729
   8.94613   8.94613      1.00  2.280234  2.414399
   8.94603   8.94603      1.00  2.280284  2.417229
   8.94593   8.94593      1.00  2.283094  2.415269
   8.94583   8.94583      1.00  2.279804  2.407879
   8.94572   8.94572      1.00  2.277624  2.401999
   8.94561   8.94561      1.00  2.277764  2.400349
   8.94551   8.94551      1.00  2.262664  2.382039
   8.94541   8.94541      1.00  2.276974  2.396369
   8.94531   8.94531      1.00  2.275694  2.392579
   8.94520   8.94520      1.00  2.276504  2.395479
   8.94510   8.94510      1.00  2.275924  2.390429
   8.94500   8.94500      1.00  2.278034  2.388939
   8.94489   8.94489      1.00  2.280524  2.389569
   8.94478   8.94478      1.00  2.280344  2.386289
   8.94468   8.94468      1.00  2.278564  2.380869
   8.94457   8.94457      1.00  2.275724  2.371779
   8.94446   8.94446      1.00  2.276184  2.373859
   8.94435   8.94435      1.00  2.276164  2.368289
   8.94424   8.94424      1.00  2.273414  2.364259
   8.94412   8.94412      1.00  2.277724  2.366219
   8.94401   8.94401      1.00  2.257444  2.341859
   8.94389   8.94389      1.00  2.275594  2.354339
   8.94379   8.94379      1.00  2.277324  2.356459
   8.94368   8.94368      1.00  2.278414  2.355759
   8.94356   8.94356      1.00  2.278934  2.350199
   8.94344   8.94344      1.00  2.278564  2.346519
   8.94332   8.94332      1.00  2.275234  2.343089
   8.94321   8.94321      1.00  2.275154  2.336789
   8.94309   8.94309      1.00  2.273594  2.333549
   8.94297   8.94297      1.00  2.271614  2.323649
   8.94286   8.94286      1.00  2.274844  2.324299
   8.94275   8.94275      1.00  2.274404  2.323679
   8.94264   8.94264      1.00  2.274324  2.317309
   8.94252   8.94252      1.00  2.276264  2.313379
   8.94241   8.94241      1.00  2.262704  2.289579
   8.94230   8.94230      1.00  2.279474  2.301319
   8.94218   8.94218      1.00  2.273394  2.289289
   8.94207   8.94207      1.00  2.270954  2.282269
   8.94196   8.94196      1.00  2.273794  2.276199
   8.94186   8.94186      1.00  2.273714  2.272829
   8.94175   8.94175      1.00  2.275554  2.270759
   8.94163   8.94163      1.00  2.275414  2.260659
   8.94152   8.94152      1.00  2.277244  2.258239
   8.94142   8.94142      1.00  2.273814  2.248209
   8.94131   8.94131      1.00  2.277974  2.245319
   8.94119   8.94119      1.00  2.278314  2.236169
   8.94107   8.94107      1.00  2.277024  2.221749
   8.94096   8.94096      1.00  2.271164  2.208829
   8.94085   8.94085      1.00  2.268524  2.196869
   8.94073   8.94073      1.00  2.276274  2.188149
   8.94062   8.94062      1.00  2.270654  2.167429
   8.94051   8.94051      1.00  2.275424  2.160809
   8.94039   8.94039      1.00  2.275534  2.151929
   8.94026   8.94026      1.00  2.274344  2.140599
   8.94015   8.94015      1.00  2.276204  2.124929
   8.94004   8.94004      1.00  2.276194  2.107069
   8.93992   8.93992      1.00  2.276724  2.096669
   8.93979   8.93979      1.00  2.272084  2.075059
   8.93967   8.93967      1.00  2.275214  2.061329
   8.93957   8.93957      1.00  2.273954  2.037169
   8.93945   8.93945      1.00  2.273584  2.015259
   8.93933   8.93933      1.00  2.273404  1.998439
   8.93922   8.93922      1.00  2.265504  1.967389
   8.93911   8.93911      1.00  2.276734  1.954819
   8.93900   8.93900      1.00  2.277394  1.934549
   8.93888   8.93888      1.00  2.277904  1.905199
   8.93876   8.93876      1.00  2.276724  1.881709
   8.93866   8.93866      1.00  2.276804  1.847199
   8.93855   8.93855      1.00  2.276244  1.819339
   8.93844   8.93844      1.00  2.273284  1.785669
   8.93833   8.93833      1.00  2.273364  1.756109
   8.93822   8.93822      1.00  2.272344  1.723639
   8.93811   8.93811      1.00  2.274184  1.687919
   8.93800   8.93800      1.00  2.274824  1.652909
   8.93790   8.93790      1.00  2.275774  1.616829
   8.93779   8.93779      1.00  2.263894  1.574179
   8.93768   8.93768      1.00  2.274944  1.548669
   8.93755   8.93755      1.00  2.275284  1.505009
   8.93745   8.93745      1.00  2.276624  1.464689
   8.93735   8.93735      1.00  2.275024  1.431839
   8.93724   8.93724      1.00  2.273994  1.399149
   8.93712   8.93712      1.00  2.277974  1.356929
   8.93701   8.93701      1.00  2.273224  1.313979
   8.93691   8.93691      1.00  2.276414  1.278449
   8.93680   8.93680      1.00  2.276184  1.239509
   8.93669   8.93669      1.00  2.276824  1.198039
   8.93658   8.93658      1.00  2.273294  1.156229
   8.93648   8.93648      1.00  2.278864  1.121539
   8.93637   8.93637      1.00  2.276794  1.082109
   8.93626   8.93626      1.00  2.273094  1.049999
   8.93616   8.93616      1.00  2.266144  1.008149
   8.93606   8.93606      1.00  2.270404   .981479
   8.93596   8.93596      1.00  2.276684   .950049
   8.93585   8.93585      1.00  2.274064   .909189
   8.93575   8.93575      1.00  2.272154   .877359
   8.93565   8.93565      1.00  2.274934   .849599
   8.93555   8.93555      1.00  2.275874   .818519
   8.93544   8.93544      1.00  2.279294   .786419
   8.93534   8.93534      1.00  2.275744   .762549
   8.93525   8.93525      1.00  2.276514   .736819
   8.93514   8.93514      1.00  2.270474   .709969
   8.93503   8.93503      1.00  2.272854   .686209
   8.93492   8.93492      1.00  2.274954   .662949
   8.93482   8.93482      1.00  2.275454   .640279
   8.93472   8.93472      1.00  2.260254   .616209
   8.93460   8.93460      1.00  2.274584   .595689
   8.93449   8.93449      1.00  2.274984   .574539
   8.93438   8.93438      1.00  2.275194   .557689
   8.93427   8.93427      1.00  2.275844   .544179
   8.93416   8.93416      1.00  2.274364   .523199
   8.93405   8.93405      1.00  2.275874   .511909
   8.93393   8.93393      1.00  2.273124   .500489
   8.93382   8.93382      1.00  2.274594   .486109
   8.93370   8.93370      1.00  2.272154   .473959
   8.93359   8.93359      1.00  2.272144   .462589
   8.93348   8.93348      1.00  2.275304   .452369
   8.93336   8.93336      1.00  2.276094   .438919
   8.93323   8.93323      1.00  2.276464   .427869
   8.93312   8.93312      1.00  2.276334   .418049
   8.93301   8.93301      1.00  2.258334   .406139
   8.93290   8.93290      1.00  2.273254   .404089
   8.93278   8.93278      1.00  2.270084   .395789
   8.93267   8.93267      1.00  2.273804   .390319
   8.93255   8.93255      1.00  2.272574   .384939
   8.93244   8.93244      1.00  2.272124   .380199
   8.93233   8.93233      1.00  2.274574   .374599
   8.93221   8.93221      1.00  2.272694   .370119
   8.93211   8.93211      1.00  2.271924   .366379
   8.93199   8.93199      1.00  2.273564   .365049
   8.93187   8.93187      1.00  2.272624   .363379
   8.93177   8.93177      1.00  2.273604   .361189
   8.93167   8.93167      1.00  2.268864   .359159
   8.93155   8.93155      1.00  2.272364   .357639
   8.93144   8.93144      1.00  2.257014   .351989
   8.93132   8.93132      1.00  2.270404   .354009
   8.93121   8.93121      1.00  2.273834   .352969
   8.93110   8.93110      1.00  2.272234   .353339
   8.93099   8.93099      1.00  2.271214   .351049
   8.93086   8.93086      1.00  2.271764   .352339
   8.93076   8.93076      1.00  2.274944   .353119
   8.93065   8.93065      1.00  2.270904   .351389
   8.93053   8.93053      1.00  2.272114   .350729
   8.93041   8.93041      1.00  2.268944   .349079
   8.93029   8.93029      1.00  2.269834   .350819
   8.93018   8.93018      1.00  2.269034   .350999
   8.93005   8.93005      1.00  2.269074   .348759
   8.92993   8.92993      1.00  2.271914   .349969
   8.92982   8.92982      1.00  2.256624   .350499
   8.92969   8.92969      1.00  2.270104   .351049
   8.92957   8.92957      1.00  2.271644   .352389
   8.92946   8.92946      1.00  2.269234   .349709
   8.92936   8.92936      1.00  2.269314   .348169
   8.92925   8.92925      1.00  2.270264   .350129
   8.92913   8.92913      1.00  2.268974   .349329
   8.92901   8.92901      1.00  2.273954   .349329
   8.92890   8.92890      1.00  2.271154   .349409
   8.92879   8.92879      1.00  2.269514   .349479
   8.92868   8.92868      1.00  2.272424   .350079
   8.92856   8.92856      1.00  2.274144   .350029
   8.92846   8.92846      1.00  2.270574   .349789
   8.92835   8.92835      1.00  2.271914   .347349
   8.92823   8.92823      1.00  2.257614   .346159
   8.92812   8.92812      1.00  2.272184   .351209
   8.92802   8.92802      1.00  2.270524   .348119
   8.92791   8.92791      1.00  2.269664   .347669
   8.92780   8.92780      1.00  2.272964   .348309
   8.92769   8.92769      1.00  2.268074   .346319
   8.92757   8.92757      1.00  2.272654   .347679
   8.92746   8.92746      1.00  2.273264   .344899
   8.92735   8.92735      1.00  2.273904   .345129
   8.92724   8.92724      1.00  2.271124   .345659
   8.92714   8.92714      1.00  2.268754   .344219
   8.92703   8.92703      1.00  2.273044   .346119
   8.92691   8.92691      1.00  2.272104   .344309
   8.92681   8.92681      1.00  2.274044   .347319
   8.92670   8.92670      1.00  2.255014   .343119
   8.92659   8.92659      1.00  2.271464   .344549
   8.92648   8.92648      1.00  2.275584   .344949
   8.92638   8.92638      1.00  2.273964   .341979
   8.92628   8.92628      1.00  2.273484   .341939
   8.92617   8.92617      1.00  2.273504   .341439
   8.92606   8.92606      1.00  2.272344   .341619
   8.92596   8.92596      1.00  2.272674   .341609
   8.92586   8.92586      1.00  2.272754   .343209
   8.92576   8.92576      1.00  2.270344   .341379
   8.92566   8.92566      1.00  2.269974   .342609
   8.92556   8.92556      1.00  2.271034   .345209
   8.92545   8.92545      1.00  2.268584   .344099
   8.92534   8.92534      1.00  2.270004   .345509
   8.92523   8.92523      1.00  2.258664   .344739
   8.92513   8.92513      1.00  2.273034   .346499
   8.92503   8.92503      1.00  2.271674   .347599
   8.92493   8.92493      1.00  2.273494   .349179
   8.92482   8.92482      1.00  2.269924   .350539
   8.92471   8.92471      1.00  2.273474   .351879
   8.92461   8.92461      1.00  2.273454   .352239
   8.92450   8.92450      1.00  2.272754   .351679
   8.92439   8.92439      1.00  2.268674   .353639
   8.92427   8.92427      1.00  2.268774   .352539
   8.92417   8.92417      1.00  2.270814   .355499
   8.92406   8.92406      1.00  2.269434   .355559
   8.92394   8.92394      1.00  2.273804   .356669
   8.92382   8.92382      1.00  2.258424   .356409
   8.92371   8.92371      1.00  2.270954   .360949
   8.92359   8.92359      1.00  2.268974   .362579
   8.92348   8.92348      1.00  2.268804   .360559
   8.92337   8.92337      1.00  2.269744   .362039
   8.92325   8.92325      1.00  2.269504   .365199
   8.92313   8.92313      1.00  2.268744   .367019
   8.92301   8.92301      1.00  2.269084   .368599
   8.92290   8.92290      1.00  2.268184   .369599
   8.92279   8.92279      1.00  2.269194   .373499
   8.92267   8.92267      1.00  2.270984   .372199
   8.92255   8.92255      1.00  2.268644   .374829
   8.92244   8.92244      1.00  2.269004   .376569
   8.92233   8.92233      1.00  2.255544   .375029
   8.92222   8.92222      1.00  2.266354   .378739
   8.92210   8.92210      1.00  2.268974   .380179
   8.92199   8.92199      1.00  2.266994   .383909
   8.92189   8.92189      1.00  2.269404   .385299
   8.92179   8.92179      1.00  2.269954   .387909
   8.92167   8.92167      1.00  2.267464   .387909
   8.92156   8.92156      1.00  2.265434   .388579
   8.92146   8.92146      1.00  2.268094   .393089
   8.92134   8.92134      1.00  2.266734   .391399
   8.92122   8.92122      1.00  2.266934   .396229
   8.92111   8.92111      1.00  2.266654   .397429
   8.92100   8.92100      1.00  2.265214   .397639
   8.92088   8.92088      1.00  2.266654   .398809
   8.92077   8.92077      1.00  2.253454   .398749
   8.92065   8.92065      1.00  2.269794   .402969
   8.92054   8.92054      1.00  2.268104   .403229
   8.92042   8.92042      1.00  2.265514   .403779
   8.92030   8.92030      1.00  2.266364   .407169
   8.92018   8.92018      1.00  2.264664   .409969
   8.92007   8.92007      1.00  2.270614   .409459
   8.91995   8.91995      1.00  2.267974   .408959
   8.91983   8.91983      1.00  2.268204   .410529
   8.91971   8.91971      1.00  2.265984   .410299
   8.91960   8.91960      1.00  2.266824   .411939
   8.91949   8.91949      1.00  2.265264   .412579
   8.91936   8.91936      1.00  2.262234   .414079
   8.91925   8.91925      1.00  2.255504   .411749
   8.91914   8.91914      1.00  2.266104   .414699
   8.91903   8.91903      1.00  2.265974   .416109
   8.91892   8.91892      1.00  2.265844   .416819
   8.91881   8.91881      1.00  2.264784   .415269
   8.91870   8.91870      1.00  2.268394   .416619
   8.91858   8.91858      1.00  2.266494   .417649
   8.91847   8.91847      1.00  2.266044   .416799
   8.91836   8.91836      1.00  2.265334   .415339
   8.91826   8.91826      1.00  2.265184   .416239
   8.91815   8.91815      1.00  2.264364   .417409
   8.91803   8.91803      1.00  2.266404   .415999
   8.91792   8.91792      1.00  2.265804   .414389
   8.91782   8.91782      1.00  2.248854   .411549
   8.91771   8.91771      1.00  2.263974   .411769
   8.91759   8.91759      1.00  2.266184   .415799
   8.91748   8.91748      1.00  2.263864   .415669
   8.91737   8.91737      1.00  2.265224   .414609
   8.91727   8.91727      1.00  2.264324   .413689
   8.91716   8.91716      1.00  2.265134   .413009
   8.91704   8.91704      1.00  2.266504   .413119
   8.91694   8.91694      1.00  2.264894   .410769
   8.91683   8.91683      1.00  2.260754   .410019
   8.91672   8.91672      1.00  2.265104   .408649
   8.91661   8.91661      1.00  2.263804   .409699
   8.91651   8.91651      1.00  2.266764   .407609
   8.91640   8.91640      1.00  2.257714   .405999
   8.91629   8.91629      1.00  2.262254   .405789
   8.91619   8.91619      1.00  2.265524   .387789
   8.91609   8.91609      1.00  2.265524   .403609
   8.91599   8.91599      1.00  2.265404   .400459
   8.91588   8.91588      1.00  2.263644   .400949
   8.91577   8.91577      1.00  2.265724   .400549
   8.91567   8.91567      1.00  2.265614   .399759
   8.91557   8.91557      1.00  2.264554   .398939
   8.91547   8.91547      1.00  2.260054   .394949
   8.91536   8.91536      1.00  2.262454   .393439
   8.91527   8.91527      1.00  2.264284   .396129
   8.91517   8.91517      1.00  2.262584   .395149
   8.91506   8.91506      1.00  2.264914   .393339
   8.91495   8.91495      1.00  2.246704   .388739
   8.91485   8.91485      1.00  2.260544   .390589
   8.91474   8.91474      1.00  2.263204   .388619
   8.91463   8.91463      1.00  2.264974   .390509
   8.91452   8.91452      1.00  2.262954   .388389
   8.91441   8.91441      1.00  2.263844   .386339
   8.91430   8.91430      1.00  2.264124   .387329
   8.91418   8.91418      1.00  2.263804   .384789
   8.91407   8.91407      1.00  2.262364   .385279
   8.91397   8.91397      1.00  2.259794   .383859
   8.91385   8.91385      1.00  2.261934   .382029
   8.91373   8.91373      1.00  2.261494   .383609
   8.91361   8.91361      1.00  2.264244   .383289
   8.91350   8.91350      1.00  2.262264   .380829
   8.91339   8.91339      1.00  2.247744   .377489
   8.91327   8.91327      1.00  2.261344   .376419
   8.91315   8.91315      1.00  2.264824   .376469
   8.91304   8.91304      1.00  2.262664   .374749
   8.91293   8.91293      1.00  2.262914   .373459
   8.91281   8.91281      1.00  2.261714   .370839
   8.91270   8.91270      1.00  2.259974   .372649
   8.91260   8.91260      1.00  2.260624   .369559
   8.91248   8.91248      1.00  2.263204   .372099
   8.91236   8.91236      1.00  2.262294   .371539
   8.91225   8.91225      1.00  2.263894   .366809
   8.91214   8.91214      1.00  2.263454   .366249
   8.91203   8.91203      1.00  2.263124   .365589
   8.91192   8.91192      1.00  2.260374   .364469
   8.91181   8.91181      1.00  2.261894   .361239
   8.91170   8.91170      1.00  2.251914   .359979
   8.91159   8.91159      1.00  2.261734   .359409
   8.91148   8.91148      1.00  2.262164   .360429
   8.91137   8.91137      1.00  2.262084   .356589
   8.91126   8.91126      1.00  2.261814   .354179
   8.91115   8.91115      1.00  2.262524   .351409
   8.91103   8.91103      1.00  2.261274   .351109
   8.91092   8.91092      1.00  2.261394   .348059
   8.91081   8.91081      1.00  2.257604   .347579
   8.91070   8.91070      1.00  2.259084   .344159
   8.91057   8.91057      1.00  2.262634   .345679
   8.91046   8.91046      1.00  2.263554   .346539
   8.91035   8.91035      1.00  2.262964   .345459
   8.91023   8.91023      1.00  2.251314   .343079
   8.91011   8.91011      1.00  2.256094   .342629
   8.90999   8.90999      1.00  2.261544   .338069
   8.90987   8.90987      1.00  2.263874   .337039
   8.90975   8.90975      1.00  2.261974   .336539
   8.90963   8.90963      1.00  2.262754   .335279
   8.90952   8.90952      1.00  2.261554   .336819
   8.90941   8.90941      1.00  2.262444   .335379
   8.90930   8.90930      1.00  2.262354   .334679
   8.90918   8.90918      1.00  2.260424   .331929
   8.90907   8.90907      1.00  2.259974   .331989
   8.90897   8.90897      1.00  2.263394   .331139
   8.90885   8.90885      1.00  2.261884   .330159
   8.90874   8.90874      1.00  2.260314   .330339
   8.90863   8.90863      1.00  2.247964   .328249
   8.90852   8.90852      1.00  2.259234   .329939
   8.90841   8.90841      1.00  2.261684   .329259
   8.90829   8.90829      1.00  2.264494   .330649
   8.90819   8.90819      1.00  2.262254   .329229
   8.90809   8.90809      1.00  2.260704   .328879
   8.90797   8.90797      1.00  2.263204   .328939
   8.90786   8.90786      1.00  2.262614   .330499
   8.90775   8.90775      1.00  2.264924   .331709
   8.90764   8.90764      1.00  2.258964   .331399
   8.90753   8.90753      1.00  2.261894   .330909
   8.90741   8.90741      1.00  2.264384   .332259
   8.90731   8.90731      1.00  2.259464   .331589
   8.90720   8.90720      1.00  2.262714   .332699
   8.90709   8.90709      1.00  2.245494   .332659
   8.90698   8.90698      1.00  2.258654   .333469
   8.90687   8.90687      1.00  2.263614   .332849
   8.90677   8.90677      1.00  2.261424   .330639
   8.90666   8.90666      1.00  2.261784   .333129
   8.90655   8.90655      1.00  2.262854   .335559
   8.90644   8.90644      1.00  2.260244   .336099
   8.90634   8.90634      1.00  2.262074   .336349
   8.90624   8.90624      1.00  2.260984   .337539
   8.90613   8.90613      1.00  2.262514   .336829
   8.90603   8.90603      1.00  2.263804   .338269
   8.90593   8.90593      1.00  2.262744   .338539
   8.90583   8.90583      1.00  2.263014   .340059
   8.90572   8.90572      1.00  2.262124   .339599
   8.90562   8.90562      1.00  2.246444   .338969
   8.90552   8.90552      1.00  2.262304   .342729
   8.90541   8.90541      1.00  2.264824   .344299
   8.90530   8.90530      1.00  2.262674   .343419
   8.90520   8.90520      1.00  2.263204   .345409
   8.90511   8.90511      1.00  2.262114   .346179
   8.90500   8.90500      1.00  2.262824   .348769
   8.90489   8.90489      1.00  2.261794   .349739
   8.90479   8.90479      1.00  2.264414   .351219
   8.90468   8.90468      1.00  2.263394   .352449
   8.90457   8.90457      1.00  2.261924   .355039
   8.90446   8.90446      1.00  2.261554   .354969
   8.90435   8.90435      1.00  2.263634   .355279
   8.90425   8.90425      1.00  2.262444   .356619
   8.90413   8.90413      1.00  2.258784   .355849
   8.90401   8.90401      1.00  2.259554   .357499
   8.90391   8.90391      1.00  2.262874   .355409
   8.90379   8.90379      1.00  2.263714   .357309
   8.90367   8.90367      1.00  2.263714   .360819
   8.90355   8.90355      1.00  2.261924   .361449
   8.90344   8.90344      1.00  2.263934   .361139
   8.90332   8.90332      1.00  2.263514   .363189
   8.90321   8.90321      1.00  2.264154   .363629
   8.90309   8.90309      1.00  2.266184   .365329
   8.90297   8.90297      1.00  2.263304   .364379
   8.90286   8.90286      1.00  2.260674   .365649
   8.90275   8.90275      1.00  2.262094   .366229
   8.90263   8.90263      1.00  2.263044   .367119
   8.90252   8.90252      1.00  2.246434   .364899
   8.90241   8.90241      1.00  2.258654   .367549
   8.90230   8.90230      1.00  2.262314   .369609
   8.90218   8.90218      1.00  2.262924   .370759
   8.90207   8.90207      1.00  2.261944   .373179
   8.90197   8.90197      1.00  2.263484   .372019
   8.90186   8.90186      1.00  2.265404   .373429
   8.90175   8.90175      1.00  2.262104   .374099
   8.90164   8.90164      1.00  2.262554   .374539
   8.90153   8.90153      1.00  2.263824   .376859
   8.90142   8.90142      1.00  2.262304   .382429
   8.90130   8.90130      1.00  2.259474   .379099
   8.90119   8.90119      1.00  2.263664   .378409
   8.90108   8.90108      1.00  2.259904   .375599
   8.90096   8.90096      1.00  2.261684   .377449
   8.90085   8.90085      1.00  2.259934   .378509
   8.90073   8.90073      1.00  2.247704   .376819
   8.90062   8.90062      1.00  2.261934   .379539
   8.90050   8.90050      1.00  2.259494   .379739
   8.90038   8.90038      1.00  2.261264   .382749
   8.90026   8.90026      1.00  2.261734   .379699
   8.90015   8.90015      1.00  2.260774   .382419
   8.90003   8.90003      1.00  2.260014   .381329
   8.89991   8.89991      1.00  2.262504   .382579
   8.89979   8.89979      1.00  2.260494   .383219
   8.89968   8.89968      1.00  2.263154   .383429
   8.89956   8.89956      1.00  2.261514   .382779
   8.89945   8.89945      1.00  2.261414   .382749
   8.89933   8.89933      1.00  2.261984   .383759
   8.89923   8.89923      1.00  2.257744   .384089
   8.89912   8.89912      1.00  2.253364   .382159
   8.89900   8.89900      1.00  2.260414   .385959
   8.89888   8.89888      1.00  2.260574   .386049
   8.89877   8.89877      1.00  2.260174   .385559
   8.89866   8.89866      1.00  2.260574   .387129
   8.89855   8.89855      1.00  2.258884   .385269
   8.89844   8.89844      1.00  2.260104   .386129
   8.89833   8.89833      1.00  2.261804   .386029
   8.89822   8.89822      1.00  2.258974   .385149
   8.89811   8.89811      1.00  2.258094   .387099
   8.89800   8.89800      1.00  2.257774   .388269
   8.89789   8.89789      1.00  2.257194   .387259
   8.89778   8.89778      1.00  2.259524   .388209
   8.89767   8.89767      1.00  2.258774   .390629
   8.89755   8.89755      1.00  2.259224   .389519
   8.89745   8.89745      1.00  2.249114   .391409
   8.89734   8.89734      1.00  2.259724   .392589
   8.89723   8.89723      1.00  2.259144   .392759
   8.89712   8.89712      1.00  2.262094   .393939
   8.89701   8.89701      1.00  2.258024   .390139
   8.89691   8.89691      1.00  2.261864   .391389
   8.89680   8.89680      1.00  2.258054   .393029
   8.89669   8.89669      1.00  2.260774   .393769
   8.89658   8.89658      1.00  2.261244   .394649
   8.89648   8.89648      1.00  2.256674   .392469
   8.89637   8.89637      1.00  2.260784   .395419
   8.89626   8.89626      1.00  2.260444   .394879
   8.89617   8.89617      1.00  2.258904   .395809
   8.89606   8.89606      1.00  2.251444   .393169
   8.89596   8.89596      1.00  2.258034   .392509
   8.89585   8.89585      1.00  2.259424   .394409
   8.89575   8.89575      1.00  2.259884   .393639
   8.89565   8.89565      1.00  2.259184   .391159
   8.89554   8.89554      1.00  2.258694   .391859
   8.89544   8.89544      1.00  2.260654   .392879
   8.89534   8.89534      1.00  2.258534   .393689
   8.89524   8.89524      1.00  2.261044   .394309
   8.89514   8.89514      1.00  2.257464   .394689
   8.89503   8.89503      1.00  2.258024   .395829
   8.89493   8.89493      1.00  2.258484   .395579
   8.89482   8.89482      1.00  2.258134   .394829
   8.89471   8.89471      1.00  2.250464   .392969
   8.89460   8.89460      1.00  2.254394   .392599
   8.89450   8.89450      1.00  2.257964   .392619
   8.89439   8.89439      1.00  2.255794   .394219
   8.89427   8.89427      1.00  2.256304   .391769
   8.89416   8.89416      1.00  2.259354   .394709
   8.89405   8.89405      1.00  2.256664   .393539
   8.89394   8.89394      1.00  2.258104   .392829
   8.89382   8.89382      1.00  2.257044   .392429
   8.89370   8.89370      1.00  2.254274   .393889
   8.89359   8.89359      1.00  2.259204   .395449
   8.89348   8.89348      1.00  2.255234   .396799
   8.89335   8.89335      1.00  2.255404   .395919
   8.89324   8.89324      1.00  2.256254   .394239
   8.89313   8.89313      1.00  2.239824   .393619
   8.89302   8.89302      1.00  2.257104   .394529
   8.89290   8.89290      1.00  2.258394   .393029
   8.89278   8.89278      1.00  2.256824   .397229
   8.89268   8.89268      1.00  2.255664   .395099
   8.89256   8.89256      1.00  2.257784   .393869
   8.89244   8.89244      1.00  2.254054   .394429
   8.89232   8.89232      1.00  2.257404   .396219
   8.89222   8.89222      1.00  2.254844   .395439
   8.89211   8.89211      1.00  2.252784   .393849
   8.89200   8.89200      1.00  2.256824   .393819
   8.89189   8.89189      1.00  2.253794   .393349
   8.89178   8.89178      1.00  2.254434   .393729
   8.89167   8.89167      1.00  2.243444   .389289
   8.89156   8.89156      1.00  2.255334   .391349
   8.89145   8.89145      1.00  2.258304   .391789
   8.89134   8.89134      1.00  2.258134   .392419
   8.89123   8.89123      1.00  2.252454   .393809
   8.89111   8.89111      1.00  2.255314   .392519
   8.89100   8.89100      1.00  2.254904   .390949
   8.89089   8.89089      1.00  2.254954   .390309
   8.89078   8.89078      1.00  2.253084   .390269
   8.89065   8.89065      1.00  2.254964   .389219
   8.89054   8.89054      1.00  2.253564   .391379
   8.89043   8.89043      1.00  2.252954   .390329
   8.89031   8.89031      1.00  2.257484   .391869
   8.89019   8.89019      1.00  2.253004   .394179
   8.89007   8.89007      1.00  2.239474   .391499
   8.88995   8.88995      1.00  2.251594   .390389
   8.88983   8.88983      1.00  2.252314   .389729
   8.88971   8.88971      1.00  2.254844   .392129
   8.88960   8.88960      1.00  2.255074   .390989
   8.88949   8.88949      1.00  2.254894   .391149
   8.88937   8.88937      1.00  2.255424   .391579
   8.88925   8.88925      1.00  2.254024   .390609
   8.88914   8.88914      1.00  2.254454   .389749
   8.88903   8.88903      1.00  2.254144   .390719
   8.88892   8.88892      1.00  2.254044   .390469
   8.88880   8.88880      1.00  2.254704   .391239
   8.88870   8.88870      1.00  2.254604   .388879
   8.88859   8.88859      1.00  2.255174   .388669
   8.88848   8.88848      1.00  2.236794   .387439
   8.88837   8.88837      1.00  2.253164   .391309
   8.88826   8.88826      1.00  2.251394   .388299
   8.88816   8.88816      1.00  2.253854   .389099
   8.88805   8.88805      1.00  2.255804   .388999
   8.88793   8.88793      1.00  2.250654   .386079
   8.88781   8.88781      1.00  2.256974   .387799
   8.88771   8.88771      1.00  2.251134   .386179
   8.88760   8.88760      1.00  2.253354   .385899
   8.88749   8.88749      1.00  2.252204   .385599
   8.88737   8.88737      1.00  2.253264   .386089
   8.88727   8.88727      1.00  2.255734   .384319
   8.88716   8.88716      1.00  2.254944   .384959
   8.88705   8.88705      1.00  2.251344   .384679
   8.88694   8.88694      1.00  2.248284   .384209
   8.88684   8.88684      1.00  2.256774   .385819
   8.88673   8.88673      1.00  2.253444   .383449
   8.88662   8.88662      1.00  2.254644   .383579
   8.88651   8.88651      1.00  2.256354   .383299
   8.88641   8.88641      1.00  2.252864   .383429
   8.88630   8.88630      1.00  2.254734   .383459
   8.88620   8.88620      1.00  2.251654   .381139
   8.88609   8.88609      1.00  2.252504   .382849
   8.88600   8.88600      1.00  2.250684   .381689
   8.88589   8.88589      1.00  2.254704   .381929
   8.88578   8.88578      1.00  2.252024   .381199
   8.88568   8.88568      1.00  2.250694   .381179
   8.88558   8.88558      1.00  2.249264   .382639
   8.88548   8.88548      1.00  2.244414   .380489
   8.88538   8.88538      1.00  2.252984   .382099
   8.88527   8.88527      1.00  2.255054   .381789
   8.88517   8.88517      1.00  2.255324   .378139
   8.88507   8.88507      1.00  2.252564   .377779
   8.88496   8.88496      1.00  2.252904   .377439
   8.88485   8.88485      1.00  2.252734   .377009
   8.88475   8.88475      1.00  2.251344   .376679
   8.88464   8.88464      1.00  2.255584   .376849
   8.88453   8.88453      1.00  2.253694   .375529
   8.88442   8.88442      1.00  2.249534   .374309
   8.88432   8.88432      1.00  2.252134   .375549
   8.88420   8.88420      1.00  2.251844   .376199
   8.88408   8.88408      1.00  2.252824   .377759
   8.88398   8.88398      1.00  2.235354   .374229
   8.88387   8.88387      1.00  2.249784   .374719
   8.88375   8.88375      1.00  2.252154   .374479
   8.88364   8.88364      1.00  2.250774   .375329
   8.88352   8.88352      1.00  2.251844   .374079
   8.88340   8.88340      1.00  2.251214   .374239
   8.88328   8.88328      1.00  2.250594   .373999
   8.88317   8.88317      1.00  2.249984   .373719
   8.88306   8.88306      1.00  2.253034   .375099
   8.88295   8.88295      1.00  2.250304   .374989
   8.88283   8.88283      1.00  2.252854   .374039
   8.88272   8.88272      1.00  2.252024   .373719
   8.88261   8.88261      1.00  2.250684   .373899
   8.88250   8.88250      1.00  2.253024   .371779
   8.88239   8.88239      1.00  2.239444   .370459
   8.88227   8.88227      1.00  2.249964   .372389
   8.88216   8.88216      1.00  2.250694   .369889
   8.88205   8.88205      1.00  2.248304   .370519
   8.88195   8.88195      1.00  2.251714   .372139
   8.88184   8.88184      1.00  2.250634   .371779
   8.88173   8.88173      1.00  2.250814   .370489
   8.88162   8.88162      1.00  2.248884   .372429
   8.88151   8.88151      1.00  2.250664   .370269
   8.88140   8.88140      1.00  2.245704   .369329
   8.88129   8.88129      1.00  2.252014   .369389
   8.88118   8.88118      1.00  2.252524   .369099
   8.88107   8.88107      1.00  2.250084   .370889
   8.88095   8.88095      1.00  2.248774   .371999
   8.88084   8.88084      1.00  2.240344   .370259
   8.88073   8.88073      1.00  2.252094   .372279
   8.88062   8.88062      1.00  2.250744   .371679
   8.88049   8.88049      1.00  2.249494   .368869
   8.88038   8.88038      1.00  2.249584   .369899
   8.88026   8.88026      1.00  2.249614   .371709
   8.88014   8.88014      1.00  2.251914   .372269
   8.88002   8.88002      1.00  2.250644   .373459
   8.87990   8.87990      1.00  2.251434   .373149
   8.87980   8.87980      1.00  2.249954   .371469
   8.87967   8.87967      1.00  2.248174   .370509
   8.87955   8.87955      1.00  2.248654   .370759
   8.87944   8.87944      1.00  2.249924   .372439
   8.87933   8.87933      1.00  2.235754   .369539
   8.87921   8.87921      1.00  2.248574   .374169
   8.87910   8.87910      1.00  2.250894   .376019
   8.87899   8.87899      1.00  2.247414   .375429
   8.87889   8.87889      1.00  2.251564   .379949
   8.87877   8.87877      1.00  2.248914   .376259
   8.87865   8.87865      1.00  2.250654   .374769
   8.87854   8.87854      1.00  2.252154   .372779
   8.87844   8.87844      1.00  2.247624   .372569
   8.87833   8.87833      1.00  2.249984   .372879
   8.87822   8.87822      1.00  2.248994   .375619
   8.87810   8.87810      1.00  2.249044   .377009
   8.87800   8.87800      1.00  2.249554   .373139
   8.87789   8.87789      1.00  2.247304   .374809
   8.87777   8.87777      1.00  2.246444   .375009
   8.87766   8.87766      1.00  2.235894   .372759
   8.87755   8.87755      1.00  2.248524   .373439
   8.87745   8.87745      1.00  2.249704   .374289
   8.87734   8.87734      1.00  2.249564   .374929
   8.87723   8.87723      1.00  2.246754   .374789
   8.87712   8.87712      1.00  2.249074   .375659
   8.87701   8.87701      1.00  2.250754   .376029
   8.87690   8.87690      1.00  2.248324   .376779
   8.87679   8.87679      1.00  2.249734   .375639
   8.87668   8.87668      1.00  2.248714   .375099
   8.87657   8.87657      1.00  2.248124   .376809
   8.87646   8.87646      1.00  2.250134   .377929
   8.87636   8.87636      1.00  2.247824   .376999
   8.87626   8.87626      1.00  2.247514   .377539
   8.87615   8.87615      1.00  2.249004   .378749
   8.87605   8.87605      1.00  2.232574   .376489
   8.87595   8.87595      1.00  2.248434   .379699
   8.87585   8.87585      1.00  2.247754   .380469
   8.87574   8.87574      1.00  2.247154   .382199
   8.87563   8.87563      1.00  2.247844   .384079
   8.87553   8.87553      1.00  2.247344   .386529
   8.87543   8.87543      1.00  2.246564   .383929
   8.87533   8.87533      1.00  2.244874   .380139
   8.87523   8.87523      1.00  2.248204   .381639
   8.87512   8.87512      1.00  2.245504   .379929
   8.87502   8.87502      1.00  2.248664   .384039
   8.87492   8.87492      1.00  2.248204   .382429
   8.87481   8.87481      1.00  2.243844   .382319
   8.87470   8.87470      1.00  2.248974   .383679
   8.87459   8.87459      1.00  2.233014   .383119
   8.87448   8.87448      1.00  2.247084   .384779
   8.87437   8.87437      1.00  2.247884   .383589
   8.87425   8.87425      1.00  2.247244   .385169
   8.87414   8.87414      1.00  2.244754   .386079
   8.87403   8.87403      1.00  2.247254   .387249
   8.87392   8.87392      1.00  2.246524   .390469
   8.87381   8.87381      1.00  2.245224   .388779
   8.87370   8.87370      1.00  2.245264   .390529
   8.87358   8.87358      1.00  2.242684   .389079
   8.87345   8.87345      1.00  2.246544   .388049
   8.87334   8.87334      1.00  2.246064   .391349
   8.87323   8.87323      1.00  2.243684   .389519
   8.87311   8.87311      1.00  2.244394   .388339
   8.87299   8.87299      1.00  2.227654   .386419
   8.87288   8.87288      1.00  2.244954   .389749
   8.87277   8.87277      1.00  2.245034   .389589
   8.87265   8.87265      1.00  2.245244   .388799
   8.87253   8.87253      1.00  2.244704   .390619
   8.87242   8.87242      1.00  2.245214   .389279
   8.87231   8.87231      1.00  2.242564   .389669
   8.87220   8.87220      1.00  2.246304   .391759
   8.87209   8.87209      1.00  2.242404   .390599
   8.87198   8.87198      1.00  2.243384   .389839
   8.87187   8.87187      1.00  2.245334   .393649
   8.87176   8.87176      1.00  2.243424   .392729
   8.87164   8.87164      1.00  2.243444   .392709
   8.87154   8.87154      1.00  2.234574   .392719
   8.87143   8.87143      1.00  2.239764   .394399
   8.87132   8.87132      1.00  2.243324   .395459
   8.87120   8.87120      1.00  2.244414   .394109
   8.87109   8.87109      1.00  2.240874   .394439
   8.87098   8.87098      1.00  2.241624   .394949
   8.87087   8.87087      1.00  2.244534   .396409
   8.87075   8.87075      1.00  2.245314   .395409
   8.87063   8.87063      1.00  2.246474   .397849
   8.87052   8.87052      1.00  2.244854   .397859
   8.87040   8.87040      1.00  2.242004   .400699
   8.87028   8.87028      1.00  2.242624   .400899
   8.87016   8.87016      1.00  2.244394   .399599
   8.87005   8.87005      1.00  2.242214   .402849
   8.86992   8.86992      1.00  2.232894   .401619
   8.86980   8.86980      1.00  2.242264   .402049
   8.86969   8.86969      1.00  2.243904   .401679
   8.86958   8.86958      1.00  2.243594   .399789
   8.86946   8.86946      1.00  2.243684   .402409
   8.86934   8.86934      1.00  2.243984   .405649
   8.86923   8.86923      1.00  2.243134   .403529
   8.86912   8.86912      1.00  2.243274   .403029
   8.86901   8.86901      1.00  2.243674   .402719
   8.86889   8.86889      1.00  2.239064   .403069
   8.86878   8.86878      1.00  2.244944   .402639
   8.86868   8.86868      1.00  2.243284   .400619
   8.86857   8.86857      1.00  2.246234   .401769
   8.86845   8.86845      1.00  2.242684   .402329
   8.86834   8.86834      1.00  2.229234   .402979
   8.86824   8.86824      1.00  2.242874   .403739
   8.86813   8.86813      1.00  2.244614   .405399
   8.86801   8.86801      1.00  2.246374   .406159
   8.86790   8.86790      1.00  2.244554   .406259
   8.86779   8.86779      1.00  2.244264   .405939
   8.86768   8.86768      1.00  2.240704   .405179
   8.86756   8.86756      1.00  2.241634   .404589
   8.86746   8.86746      1.00  2.244494   .406109
   8.86735   8.86735      1.00  2.242944   .404879
   8.86724   8.86724      1.00  2.243774   .406439
   8.86713   8.86713      1.00  2.244874   .406959
   8.86702   8.86702      1.00  2.244024   .406369
   8.86692   8.86692      1.00  2.239294   .406199
   8.86681   8.86681      1.00  2.227554   .402969
   8.86669   8.86669      1.00  2.242744   .406599
   8.86659   8.86659      1.00  2.244614   .405189
   8.86649   8.86649      1.00  2.244304   .408279
   8.86638   8.86638      1.00  2.244474   .405909
   8.86627   8.86627      1.00  2.243764   .406309
   8.86617   8.86617      1.00  2.244074   .407699
   8.86607   8.86607      1.00  2.243404   .409159
   8.86597   8.86597      1.00  2.245644   .409909
   8.86586   8.86586      1.00  2.243394   .411999
   8.86576   8.86576      1.00  2.241414   .409719
   8.86565   8.86565      1.00  2.239644   .408319
   8.86555   8.86555      1.00  2.240924   .408639
   8.86544   8.86544      1.00  2.242974   .409499
   8.86534   8.86534      1.00  2.225814   .406889
   8.86524   8.86524      1.00  2.242134   .410149
   8.86514   8.86514      1.00  2.242144   .410169
   8.86503   8.86503      1.00  2.241794   .408719
   8.86493   8.86493      1.00  2.244124   .410509
   8.86482   8.86482      1.00  2.241244   .410079
   8.86472   8.86472      1.00  2.242934   .410879
   8.86460   8.86460      1.00  2.239304   .409149
   8.86449   8.86449      1.00  2.243104   .410679
   8.86439   8.86439      1.00  2.241044   .409419
   8.86428   8.86428      1.00  2.241274   .412749
   8.86416   8.86416      1.00  2.241394   .411599
   8.86405   8.86405      1.00  2.242224   .412539
   8.86394   8.86394      1.00  2.242684   .413179
   8.86383   8.86383      1.00  2.227304   .408149
   8.86371   8.86371      1.00  2.243874   .412159
   8.86359   8.86359      1.00  2.239854   .411709
   8.86348   8.86348      1.00  2.243284   .412389
   8.86336   8.86336      1.00  2.241474   .412789
   8.86324   8.86324      1.00  2.236274   .412169
   8.86312   8.86312      1.00  2.241034   .415589
   8.86301   8.86301      1.00  2.240094   .413439
   8.86290   8.86290      1.00  2.239824   .416099
   8.86277   8.86277      1.00  2.241924   .419269
   8.86266   8.86266      1.00  2.237654   .417029
   8.86256   8.86256      1.00  2.243274   .415929
   8.86244   8.86244      1.00  2.242114   .413259
   8.86232   8.86232      1.00  2.225294   .410619
   8.86221   8.86221      1.00  2.238654   .414189
   8.86210   8.86210      1.00  2.239824   .414149
   8.86199   8.86199      1.00  2.241784   .414509
   8.86188   8.86188      1.00  2.240864   .413899
   8.86177   8.86177      1.00  2.243684   .415769
   8.86166   8.86166      1.00  2.239204   .414829
   8.86156   8.86156      1.00  2.241304   .416689
   8.86144   8.86144      1.00  2.239104   .419859
   8.86133   8.86133      1.00  2.236654   .414289
   8.86122   8.86122      1.00  2.239734   .414789
   8.86111   8.86111      1.00  2.239484   .416749
   8.86099   8.86099      1.00  2.237464   .413719
   8.86087   8.86087      1.00  2.232774   .413689
   8.86076   8.86076      1.00  2.233044   .414479
   8.86065   8.86065      1.00  2.239204   .414899
   8.86053   8.86053      1.00  2.237674   .415979
   8.86041   8.86041      1.00  2.241254   .415019
   8.86030   8.86030      1.00  2.238324   .417979
   8.86018   8.86018      1.00  2.239824   .420639
   8.86005   8.86005      1.00  2.237914   .417809
   8.85994   8.85994      1.00  2.237624   .416499
   8.85983   8.85983      1.00  2.238744   .415949
   8.85971   8.85971      1.00  2.237804   .416499
   8.85959   8.85959      1.00  2.237694   .419839
   8.85947   8.85947      1.00  2.239704   .419709
   8.85937   8.85937      1.00  2.238244   .419799
   8.85925   8.85925      1.00  2.225414   .417589
   8.85913   8.85913      1.00  2.237784   .415339
   8.85902   8.85902      1.00  2.238344   .414859
   8.85892   8.85892      1.00  2.237254   .415069
   8.85880   8.85880      1.00  2.238664   .418419
   8.85869   8.85869      1.00  2.237284   .415069
   8.85857   8.85857      1.00  2.236324   .415029
   8.85847   8.85847      1.00  2.235884   .414349
   8.85836   8.85836      1.00  2.236474   .415049
   8.85825   8.85825      1.00  2.233984   .416289
   8.85813   8.85813      1.00  2.235514   .415389
   8.85803   8.85803      1.00  2.238514   .414229
   8.85792   8.85792      1.00  2.239054   .416619
   8.85781   8.85781      1.00  2.234094   .417089
   8.85770   8.85770      1.00  2.230234   .416149
   8.85759   8.85759      1.00  2.234974   .416329
   8.85748   8.85748      1.00  2.237344   .416459
   8.85736   8.85736      1.00  2.235674   .415839
   8.85726   8.85726      1.00  2.235244   .417649
   8.85716   8.85716      1.00  2.237394   .416219
   8.85705   8.85705      1.00  2.237164   .416409
   8.85693   8.85693      1.00  2.232944   .415469
   8.85682   8.85682      1.00  2.235654   .415659
   8.85672   8.85672      1.00  2.235024   .413629
   8.85661   8.85661      1.00  2.234194   .416209
   8.85650   8.85650      1.00  2.232854   .414179
   8.85640   8.85640      1.00  2.231444   .413039
   8.85630   8.85630      1.00  2.218804   .412469
   8.85619   8.85619      1.00  2.231674   .416099
   8.85608   8.85608      1.00  2.233714   .415479
   8.85598   8.85598      1.00  2.234334   .415049
   8.85588   8.85588      1.00  2.233414   .414069
   8.85578   8.85578      1.00  2.235084   .416169
   8.85567   8.85567      1.00  2.232304   .413649
   8.85557   8.85557      1.00  2.233234   .413129
   8.85547   8.85547      1.00  2.231524   .413169
   8.85537   8.85537      1.00  2.232904   .414219
   8.85527   8.85527      1.00  2.231384   .412809
   8.85516   8.85516      1.00  2.228054   .414309
   8.85506   8.85506      1.00  2.233414   .414999
   8.85496   8.85496      1.00  2.229884   .411499
   8.85485   8.85485      1.00  2.231044   .411629
   8.85474   8.85474      1.00  2.217744   .411439
   8.85463   8.85463      1.00  2.228834   .412799
   8.85452   8.85452      1.00  2.232094   .414459
   8.85441   8.85441      1.00  2.228854   .413109
   8.85430   8.85430      1.00  2.230044   .413509
   8.85420   8.85420      1.00  2.229504   .414459
   8.85408   8.85408      1.00  2.232524   .413059
   8.85396   8.85396      1.00  2.227524   .411219
   8.85385   8.85385      1.00  2.228324   .412279
   8.85374   8.85374      1.00  2.227574   .411829
   8.85362   8.85362      1.00  2.229574   .411309
   8.85350   8.85350      1.00  2.232144   .412069
   8.85338   8.85338      1.00  2.230054   .411499
   8.85327   8.85327      1.00  2.215514   .409009
   8.85316   8.85316      1.00  2.226024   .411649
   8.85305   8.85305      1.00  2.226424   .411439
   8.85293   8.85293      1.00  2.226634   .409769
   8.85282   8.85282      1.00  2.227134   .410849
   8.85270   8.85270      1.00  2.228754   .411399
   8.85258   8.85258      1.00  2.227044   .409489
   8.85247   8.85247      1.00  2.226274   .409469
   8.85236   8.85236      1.00  2.225494   .409529
   8.85224   8.85224      1.00  2.231284   .411619
   8.85213   8.85213      1.00  2.227684   .411699
   8.85202   8.85202      1.00  2.224984   .410769
   8.85191   8.85191      1.00  2.228364   .412139
   8.85181   8.85181      1.00  2.209634   .406139
   8.85169   8.85169      1.00  2.222774   .410709
   8.85158   8.85158      1.00  2.225644   .410979
   8.85148   8.85148      1.00  2.229104   .411119
   8.85136   8.85136      1.00  2.225194   .409859
   8.85125   8.85125      1.00  2.224634   .409619
   8.85113   8.85113      1.00  2.225474   .410359
   8.85102   8.85102      1.00  2.226854   .410019
   8.85091   8.85091      1.00  2.225634   .408659
   8.85079   8.85079      1.00  2.221674   .409209
   8.85068   8.85068      1.00  2.225004   .409209
   8.85057   8.85057      1.00  2.222644   .411829
   8.85045   8.85045      1.00  2.221854   .412649
   8.85033   8.85033      1.00  2.224014   .414789
   8.85021   8.85021      1.00  2.215284   .410329
   8.85009   8.85009      1.00  2.227394   .412549
   8.84997   8.84997      1.00  2.226934   .411509
   8.84985   8.84985      1.00  2.222244   .409509
   8.84974   8.84974      1.00  2.224444   .410629
   8.84962   8.84962      1.00  2.229594   .410169
   8.84951   8.84951      1.00  2.224164   .408719
   8.84939   8.84939      1.00  2.224854   .408669
   8.84927   8.84927      1.00  2.222814   .409209
   8.84917   8.84917      1.00  2.220584   .409299
   8.84906   8.84906      1.00  2.221634   .408229
   8.84893   8.84893      1.00  2.225004   .408639
   8.84882   8.84882      1.00  2.222904   .407609
   8.84872   8.84872      1.00  2.224754   .407619
   8.84861   8.84861      1.00  2.212844   .405419
   8.84850   8.84850      1.00  2.222844   .407649
   8.84839   8.84839      1.00  2.224924   .408209
   8.84828   8.84828      1.00  2.223584   .408939
   8.84817   8.84817      1.00  2.223314   .409349
   8.84805   8.84805      1.00  2.220654   .409679
   8.84794   8.84794      1.00  2.219754   .405779
   8.84783   8.84783      1.00  2.224664   .408919
   8.84772   8.84772      1.00  2.226294   .409429
   8.84761   8.84761      1.00  2.223294   .409039
   8.84750   8.84750      1.00  2.225594   .409209
   8.84739   8.84739      1.00  2.224894   .410429
   8.84728   8.84728      1.00  2.222304   .409539
   8.84716   8.84716      1.00  2.214934   .407269
   8.84706   8.84706      1.00  2.221084   .409499
   8.84695   8.84695      1.00  2.223804   .410019
   8.84684   8.84684      1.00  2.225924   .407939
   8.84673   8.84673      1.00  2.219614   .409109
   8.84662   8.84662      1.00  2.225204   .409409
   8.84652   8.84652      1.00  2.224984   .409929
   8.84642   8.84642      1.00  2.225024   .409909
   8.84631   8.84631      1.00  2.223084   .410889
   8.84620   8.84620      1.00  2.221694   .409439
   8.84611   8.84611      1.00  2.223634   .411019
   8.84600   8.84600      1.00  2.223334   .408829
   8.84589   8.84589      1.00  2.219974   .407399
   8.84579   8.84579      1.00  2.222074   .409879
   8.84569   8.84569      1.00  2.223444   .410279
   8.84558   8.84558      1.00  2.222044   .410489
   8.84547   8.84547      1.00  2.210834   .406109
   8.84537   8.84537      1.00  2.224094   .408549
   8.84528   8.84528      1.00  2.224554   .407899
   8.84517   8.84517      1.00  2.224164   .409849
   8.84507   8.84507      1.00  2.224324   .413009
   8.84496   8.84496      1.00  2.222754   .411469
   8.84486   8.84486      1.00  2.221564   .411669
   8.84475   8.84475      1.00  2.224844   .413239
   8.84463   8.84463      1.00  2.220514   .410749
   8.84453   8.84453      1.00  2.223564   .410839
   8.84443   8.84443      1.00  2.224024   .412659
   8.84432   8.84432      1.00  2.222044   .413829
   8.84420   8.84420      1.00  2.221474   .413889
   8.84409   8.84409      1.00  2.224464   .414659
   8.84398   8.84398      1.00  2.205914   .410709
   8.84386   8.84386      1.00  2.221474   .412899
   8.84374   8.84374      1.00  2.221714   .413719
   8.84362   8.84362      1.00  2.221314   .413949
   8.84351   8.84351      1.00  2.221074   .412909
   8.84340   8.84340      1.00  2.221544   .414979
   8.84328   8.84328      1.00  2.223934   .413099
   8.84316   8.84316      1.00  2.222774   .414269
   8.84305   8.84305      1.00  2.223694   .413759
   8.84293   8.84293      1.00  2.221224   .412599
   8.84281   8.84281      1.00  2.219584   .413449
   8.84270   8.84270      1.00  2.222584   .415349
   8.84259   8.84259      1.00  2.222684   .414199
   8.84247   8.84247      1.00  2.221544   .414809
   8.84236   8.84236      1.00  2.211534   .414429
   8.84225   8.84225      1.00  2.218734   .415379
   8.84214   8.84214      1.00  2.223464   .416179
   8.84203   8.84203      1.00  2.220194   .415429
   8.84192   8.84192      1.00  2.223644   .417569
   8.84181   8.84181      1.00  2.223534   .417489
   8.84170   8.84170      1.00  2.223294   .417399
   8.84159   8.84159      1.00  2.221444   .419579
   8.84148   8.84148      1.00  2.219094   .417659
   8.84136   8.84136      1.00  2.221214   .416899
   8.84125   8.84125      1.00  2.223024   .420259
   8.84114   8.84114      1.00  2.219494   .419509
   8.84102   8.84102      1.00  2.219914   .417809
   8.84091   8.84091      1.00  2.221734   .417379
   8.84080   8.84080      1.00  2.206404   .416119
   8.84068   8.84068      1.00  2.221494   .420169
   8.84056   8.84056      1.00  2.222964   .422719
   8.84045   8.84045      1.00  2.220144   .420529
   8.84034   8.84034      1.00  2.221584   .421739
   8.84022   8.84022      1.00  2.216654   .420179
   8.84009   8.84009      1.00  2.219934   .421519
   8.83998   8.83998      1.00  2.221084   .421089
   8.83986   8.83986      1.00  2.217814   .422359
   8.83974   8.83974      1.00  2.221354   .422899
   8.83962   8.83962      1.00  2.219764   .421589
   8.83952   8.83952      1.00  2.219304   .421669
   8.83941   8.83941      1.00  2.221944   .422649
   8.83929   8.83929      1.00  2.222704   .422779
   8.83917   8.83917      1.00  2.221634   .422179
   8.83906   8.83906      1.00  2.214534   .421199
   8.83895   8.83895      1.00  2.213894   .423989
   8.83883   8.83883      1.00  2.218704   .424509
   8.83872   8.83872      1.00  2.220004   .424039
   8.83861   8.83861      1.00  2.222514   .425719
   8.83850   8.83850      1.00  2.222384   .425799
   8.83840   8.83840      1.00  2.222664   .426669
   8.83828   8.83828      1.00  2.220074   .425959
   8.83817   8.83817      1.00  2.219794   .425389
   8.83807   8.83807      1.00  2.223264   .426659
   8.83795   8.83795      1.00  2.218874   .427469
   8.83783   8.83783      1.00  2.218894   .428739
   8.83772   8.83772      1.00  2.220634   .428999
   8.83762   8.83762      1.00  2.215294   .427479
   8.83751   8.83751      1.00  2.218894   .430679
   8.83740   8.83740      1.00  2.223084   .429959
   8.83729   8.83729      1.00  2.222014   .429019
   8.83718   8.83718      1.00  2.221334   .428269
   8.83707   8.83707      1.00  2.225104   .428839
   8.83696   8.83696      1.00  2.221704   .427319
   8.83685   8.83685      1.00  2.221284   .428839
   8.83674   8.83674      1.00  2.224744   .431609
   8.83663   8.83663      1.00  2.222724   .430169
   8.83652   8.83652      1.00  2.218434   .429769
   8.83642   8.83642      1.00  2.217154   .428829
   8.83632   8.83632      1.00  2.221384   .429219
   8.83622   8.83622      1.00  2.222614   .432499
   8.83611   8.83611      1.00  2.219704   .430339
   8.83600   8.83600      1.00  2.222874   .430039
   8.83590   8.83590      1.00  2.208334   .426319
   8.83580   8.83580      1.00  2.219374   .429149
   8.83569   8.83569      1.00  2.219344   .429939
   8.83559   8.83559      1.00  2.219154   .430819
   8.83549   8.83549      1.00  2.221084   .431569
   8.83539   8.83539      1.00  2.219694   .430389
   8.83529   8.83529      1.00  2.219814   .433239
   8.83518   8.83518      1.00  2.222174   .432699
   8.83508   8.83508      1.00  2.226824   .435059
   8.83498   8.83498      1.00  2.222904   .433319
   8.83487   8.83487      1.00  2.219934   .433989
   8.83475   8.83475      1.00  2.218874   .433669
   8.83465   8.83465      1.00  2.220714   .432809
   8.83454   8.83454      1.00  2.215624   .432059
   8.83443   8.83443      1.00  2.212984   .431609
   8.83433   8.83433      1.00  2.220124   .433259
   8.83422   8.83422      1.00  2.216464   .434239
   8.83410   8.83410      1.00  2.220224   .436109
   8.83398   8.83398      1.00  2.219684   .437569
   8.83387   8.83387      1.00  2.223784   .438119
   8.83376   8.83376      1.00  2.221154   .437589
   8.83364   8.83364      1.00  2.218494   .434169
   8.83351   8.83351      1.00  2.215284   .433749
   8.83340   8.83340      1.00  2.216194   .436569
   8.83329   8.83329      1.00  2.219374   .436669
   8.83318   8.83318      1.00  2.218654   .435459
   8.83306   8.83306      1.00  2.215814   .435469
   8.83295   8.83295      1.00  2.219264   .434779
   8.83284   8.83284      1.00  2.204994   .434539
   8.83272   8.83272      1.00  2.215834   .436769
   8.83260   8.83260      1.00  2.220994   .439589
   8.83249   8.83249      1.00  2.220044   .441339
   8.83238   8.83238      1.00  2.218154   .441409
   8.83226   8.83226      1.00  2.218304   .439919
   8.83215   8.83215      1.00  2.214824   .440819
   8.83204   8.83204      1.00  2.215104   .441779
   8.83194   8.83194      1.00  2.217304   .440349
   8.83183   8.83183      1.00  2.215164   .439569
   8.83171   8.83171      1.00  2.215544   .441349
   8.83160   8.83160      1.00  2.217724   .443479
   8.83149   8.83149      1.00  2.215444   .442769
   8.83138   8.83138      1.00  2.215914   .442809
   8.83127   8.83127      1.00  2.200174   .437129
   8.83116   8.83116      1.00  2.217514   .441129
   8.83105   8.83105      1.00  2.216074   .440819
   8.83093   8.83093      1.00  2.211954   .439789
   8.83081   8.83081      1.00  2.214394   .440389
   8.83070   8.83070      1.00  2.215444   .440559
   8.83059   8.83059      1.00  2.216504   .441619
   8.83047   8.83047      1.00  2.217084   .443329
   8.83035   8.83035      1.00  2.215454   .442189
   8.83023   8.83023      1.00  2.214984   .442439
   8.83012   8.83012      1.00  2.214604   .440419
   8.83000   8.83000      1.00  2.215334   .441229
   8.82988   8.82988      1.00  2.212524   .440509
   8.82976   8.82976      1.00  2.215264   .442419
   8.82965   8.82965      1.00  2.198964   .438969
   8.82953   8.82953      1.00  2.213494   .441549
   8.82941   8.82941      1.00  2.211124   .442179
   8.82930   8.82930      1.00  2.213704   .447079
   8.82919   8.82919      1.00  2.213794   .447159
   8.82907   8.82907      1.00  2.215134   .447449
   8.82895   8.82895      1.00  2.216804   .445909
   8.82885   8.82885      1.00  2.215044   .442779
   8.82875   8.82875      1.00  2.214444   .442289
   8.82864   8.82864      1.00  2.210034   .442459
   8.82853   8.82853      1.00  2.213064   .439829
   8.82841   8.82841      1.00  2.209844   .440549
   8.82830   8.82830      1.00  2.212034   .442789
   8.82819   8.82819      1.00  2.207164   .448679
   8.82808   8.82808      1.00  2.207794   .443379
   8.82797   8.82797      1.00  2.217064   .444679
   8.82786   8.82786      1.00  2.213544   .445059
   8.82775   8.82775      1.00  2.212644   .443689
   8.82764   8.82764      1.00  2.210674   .443469
   8.82753   8.82753      1.00  2.210514   .443289
   8.82743   8.82743      1.00  2.209304   .443479
   8.82732   8.82732      1.00  2.208554   .443959
   8.82720   8.82720      1.00  2.208794   .443679
   8.82710   8.82710      1.00  2.209774   .445239
   8.82698   8.82698      1.00  2.212604   .445519
   8.82687   8.82687      1.00  2.211604   .449309
   8.82676   8.82676      1.00  2.211554   .454549
   8.82666   8.82666      1.00  2.195594   .443769
   8.82655   8.82655      1.00  2.213914   .444779
   8.82645   8.82645      1.00  2.211004   .444119
   8.82634   8.82634      1.00  2.205864   .443759
   8.82624   8.82624      1.00  2.206194   .444279
   8.82614   8.82614      1.00  2.210254   .444429
   8.82603   8.82603      1.00  2.208994   .447689
   8.82593   8.82593      1.00  2.209144   .449219
   8.82582   8.82582      1.00  2.209684   .450189
   8.82573   8.82573      1.00  2.211994   .446719
   8.82562   8.82562      1.00  2.207924   .444809
   8.82551   8.82551      1.00  2.207154   .444809
   8.82541   8.82541      1.00  2.208104   .446759
   8.82531   8.82531      1.00  2.204014   .444859
   8.82521   8.82521      1.00  2.194094   .442119
   8.82510   8.82510      1.00  2.205874   .445309
   8.82500   8.82500      1.00  2.205474   .443829
   8.82490   8.82490      1.00  2.209604   .444819
   8.82479   8.82479      1.00  2.207124   .445289
   8.82468   8.82468      1.00  2.208724   .445219
   8.82457   8.82457      1.00  2.209364   .442889
   8.82447   8.82447      1.00  2.210164   .444479
   8.82436   8.82436      1.00  2.208854   .444559
   8.82424   8.82424      1.00  2.204234   .444889
   8.82413   8.82413      1.00  2.205114   .446529
   8.82403   8.82403      1.00  2.202074   .450479
   8.82391   8.82391      1.00  2.202794   .451639
   8.82379   8.82379      1.00  2.203224   .451879
   8.82367   8.82367      1.00  2.191854   .449639
   8.82356   8.82356      1.00  2.206364   .450899
   8.82343   8.82343      1.00  2.205514   .453429
   8.82332   8.82332      1.00  2.208614   .447799
   8.82321   8.82321      1.00  2.204364   .450509
   8.82310   8.82310      1.00  2.202954   .447359
   8.82298   8.82298      1.00  2.203114   .442219
   8.82286   8.82286      1.00  2.198034   .442809
   8.82274   8.82274      1.00  2.205104   .444889
   8.82263   8.82263      1.00  2.201214   .442799
   8.82252   8.82252      1.00  2.203864   .442749
   8.82240   8.82240      1.00  2.203004   .444489
   8.82229   8.82229      1.00  2.207724   .444019
   8.82218   8.82218      1.00  2.206224   .444649
   8.82207   8.82207      1.00  2.203464   .443049
   8.82195   8.82195      1.00  2.187494   .440639
   8.82184   8.82184      1.00  2.198854   .442719
   8.82174   8.82174      1.00  2.202634   .442879
   8.82163   8.82163      1.00  2.197784   .442319
   8.82151   8.82151      1.00  2.198574   .441559
   8.82140   8.82140      1.00  2.200384   .443839
   8.82130   8.82130      1.00  2.201654   .445639
   8.82118   8.82118      1.00  2.203204   .443259
   8.82106   8.82106      1.00  2.203434   .442289
   8.82095   8.82095      1.00  2.199844   .444329
   8.82084   8.82084      1.00  2.200654   .445129
   8.82073   8.82073      1.00  2.197444   .441909
   8.82060   8.82060      1.00  2.197444   .442209
   8.82049   8.82049      1.00  2.192434   .442589
   8.82037   8.82037      1.00  2.193594   .440449
   8.82025   8.82025      1.00  2.199394   .442029
   8.82013   8.82013      1.00  2.198334   .442659
   8.82001   8.82001      1.00  2.198394   .442829
   8.81990   8.81990      1.00  2.201314   .443019
   8.81978   8.81978      1.00  2.201454   .444569
   8.81966   8.81966      1.00  2.199364   .446079
   8.81955   8.81955      1.00  2.199004   .443429
   8.81944   8.81944      1.00  2.196074   .442039
   8.81932   8.81932      1.00  2.194634   .441529
   8.81920   8.81920      1.00  2.193984   .441899
   8.81908   8.81908      1.00  2.191674   .441589
   8.81898   8.81898      1.00  2.193154   .439639
   8.81887   8.81887      1.00  2.193974   .441819
   8.81875   8.81875      1.00  2.188784   .442079
   8.81864   8.81864      1.00  2.199664   .442459
   8.81853   8.81853      1.00  2.198684   .442229
   8.81842   8.81842      1.00  2.199974   .443449
   8.81831   8.81831      1.00  2.193054   .441799
   8.81820   8.81820      1.00  2.190614   .441149
   8.81809   8.81809      1.00  2.191794   .441759
   8.81798   8.81798      1.00  2.192464   .441469
   8.81787   8.81787      1.00  2.192484   .442029
   8.81775   8.81775      1.00  2.198054   .441169
   8.81765   8.81765      1.00  2.198184   .442769
   8.81754   8.81754      1.00  2.197534   .444609
   8.81743   8.81743      1.00  2.192344   .445389
   8.81736   8.81736      1.00  2.187144   .446039
