# Supplementary material for: Direct Observation of Palladium Leaching from Pd/C by a Simple Method: X-ray Absorption Spectroscopy of Heterogeneous Mixtures
Source: ACS Omega. 2023 Jun 7;8(24):21787–92. doi: 10.1021/acsomega.3c01343 (PMC10286095; doi:10.1021/acsomega.3c01343)
Supplement: Supplementary file 2 — ao3c01343_si_002.zip [file ao3c01343_si_002.zip › Figure 9/HCl_Intermittent01N_27.qd]

  9809     KEK-PF   NW10A
 K_AirOx_40C_01N 20.12.12 2:51: - 20.12.12 2:52: Serial#KEKPF-NW10A_047717
 15_RK_AirOx_40C_01N                                                             
 Ring :   6.5 GeV    50.0 mA -   49.9 mA
 Mono :   Si(311)       D=  1.63747 A    Initial angle=  9.00032 deg
 NW10A     Transmission( 2)   Repetition= 27     Points= 1654
 Param file : QXAFS(SYNC)     angle axis (*)     Block =    1

 Block      Init-Ang  Final-Ang     Step/deg     Time/s       Num
     1        9.00032   8.81737          ***       1.00      1654
 Ortec(-1)     NDCH = 3
  Angle(c)  Angle(o)    time/s         2         3
      Mode         0         0         1         2
    Offset         0         0    .00492    .00311
   9.00032   9.00032      1.00  2.316624  2.427099
   9.00024   9.00024      1.00  2.310394  2.418319
   9.00013   9.00013      1.00  2.310104  2.420109
   9.00003   9.00003      1.00  2.307124  2.417329
   8.99991   8.99991      1.00  2.304994  2.415649
   8.99979   8.99979      1.00  2.307074  2.417469
   8.99968   8.99968      1.00  2.303774  2.413999
   8.99957   8.99957      1.00  2.305014  2.414019
   8.99946   8.99946      1.00  2.303294  2.415709
   8.99934   8.99934      1.00  2.305154  2.414359
   8.99923   8.99923      1.00  2.304094  2.415399
   8.99912   8.99912      1.00  2.289674  2.402639
   8.99902   8.99902      1.00  2.302264  2.411019
   8.99891   8.99891      1.00  2.302314  2.408309
   8.99880   8.99880      1.00  2.298904  2.408699
   8.99869   8.99869      1.00  2.300044  2.412289
   8.99858   8.99858      1.00  2.299994  2.411819
   8.99847   8.99847      1.00  2.301934  2.416609
   8.99837   8.99837      1.00  2.299664  2.416349
   8.99826   8.99826      1.00  2.302404  2.415929
   8.99814   8.99814      1.00  2.298134  2.416839
   8.99803   8.99803      1.00  2.296074  2.410999
   8.99793   8.99793      1.00  2.300454  2.414539
   8.99782   8.99782      1.00  2.294894  2.409119
   8.99770   8.99770      1.00  2.293514  2.409649
   8.99760   8.99760      1.00  2.294384  2.409789
   8.99750   8.99750      1.00  2.288114  2.405839
   8.99739   8.99739      1.00  2.296754  2.420029
   8.99727   8.99727      1.00  2.298954  2.419319
   8.99716   8.99716      1.00  2.295344  2.414989
   8.99706   8.99706      1.00  2.297894  2.417729
   8.99695   8.99695      1.00  2.298324  2.415019
   8.99684   8.99684      1.00  2.298314  2.414259
   8.99674   8.99674      1.00  2.294484  2.409309
   8.99664   8.99664      1.00  2.294904  2.410549
   8.99653   8.99653      1.00  2.292694  2.407589
   8.99642   8.99642      1.00  2.291484  2.412889
   8.99632   8.99632      1.00  2.295024  2.410539
   8.99622   8.99622      1.00  2.286724  2.406829
   8.99611   8.99611      1.00  2.292394  2.407849
   8.99601   8.99601      1.00  2.296244  2.412759
   8.99591   8.99591      1.00  2.296754  2.417259
   8.99581   8.99581      1.00  2.291384  2.414159
   8.99570   8.99570      1.00  2.291284  2.409739
   8.99560   8.99560      1.00  2.291954  2.414629
   8.99550   8.99550      1.00  2.289504  2.415359
   8.99540   8.99540      1.00  2.291524  2.421719
   8.99530   8.99530      1.00  2.288054  2.418579
   8.99519   8.99519      1.00  2.291694  2.421239
   8.99508   8.99508      1.00  2.291934  2.419969
   8.99499   8.99499      1.00  2.296104  2.426559
   8.99489   8.99489      1.00  2.294144  2.423669
   8.99478   8.99478      1.00  2.274344  2.402699
   8.99467   8.99467      1.00  2.288744  2.412189
   8.99457   8.99457      1.00  2.289144  2.416039
   8.99446   8.99446      1.00  2.292044  2.419519
   8.99434   8.99434      1.00  2.286664  2.409399
   8.99424   8.99424      1.00  2.289754  2.415739
   8.99413   8.99413      1.00  2.288864  2.411759
   8.99402   8.99402      1.00  2.289454  2.413469
   8.99390   8.99390      1.00  2.288424  2.413059
   8.99379   8.99379      1.00  2.290184  2.415939
   8.99368   8.99368      1.00  2.292514  2.420969
   8.99356   8.99356      1.00  2.289024  2.419919
   8.99344   8.99344      1.00  2.288524  2.417419
   8.99333   8.99333      1.00  2.280884  2.406019
   8.99322   8.99322      1.00  2.269934  2.397699
   8.99311   8.99311      1.00  2.286034  2.418099
   8.99298   8.99298      1.00  2.286434  2.414929
   8.99287   8.99287      1.00  2.291644  2.421169
   8.99276   8.99276      1.00  2.288004  2.417539
   8.99265   8.99265      1.00  2.291314  2.416469
   8.99254   8.99254      1.00  2.286544  2.412099
   8.99243   8.99243      1.00  2.289904  2.417339
   8.99232   8.99232      1.00  2.288864  2.416879
   8.99221   8.99221      1.00  2.281354  2.407629
   8.99210   8.99210      1.00  2.285014  2.413649
   8.99199   8.99199      1.00  2.283254  2.409839
   8.99188   8.99188      1.00  2.281084  2.409849
   8.99177   8.99177      1.00  2.282824  2.411559
   8.99166   8.99166      1.00  2.269214  2.398469
   8.99156   8.99156      1.00  2.287064  2.419009
   8.99145   8.99145      1.00  2.286854  2.423609
   8.99134   8.99134      1.00  2.287564  2.425759
   8.99122   8.99122      1.00  2.287404  2.424359
   8.99111   8.99111      1.00  2.282544  2.410959
   8.99100   8.99100      1.00  2.282204  2.411989
   8.99089   8.99089      1.00  2.276804  2.408789
   8.99077   8.99077      1.00  2.277714  2.413409
   8.99065   8.99065      1.00  2.283944  2.415559
   8.99055   8.99055      1.00  2.285644  2.420269
   8.99043   8.99043      1.00  2.286144  2.418019
   8.99031   8.99031      1.00  2.287244  2.420369
   8.99019   8.99019      1.00  2.286884  2.422519
   8.99008   8.99008      1.00  2.267754  2.400309
   8.98996   8.98996      1.00  2.285624  2.421769
   8.98984   8.98984      1.00  2.283024  2.415989
   8.98972   8.98972      1.00  2.278994  2.412369
   8.98960   8.98960      1.00  2.284074  2.420399
   8.98949   8.98949      1.00  2.281214  2.416259
   8.98937   8.98937      1.00  2.281014  2.418919
   8.98926   8.98926      1.00  2.279804  2.415029
   8.98915   8.98915      1.00  2.288914  2.425759
   8.98904   8.98904      1.00  2.283634  2.419669
   8.98892   8.98892      1.00  2.281974  2.418449
   8.98882   8.98882      1.00  2.283164  2.424939
   8.98871   8.98871      1.00  2.277844  2.416869
   8.98860   8.98860      1.00  2.277794  2.424079
   8.98848   8.98848      1.00  2.261084  2.403979
   8.98838   8.98838      1.00  2.278964  2.421839
   8.98827   8.98827      1.00  2.276854  2.419099
   8.98816   8.98816      1.00  2.282874  2.423119
   8.98805   8.98805      1.00  2.284594  2.424129
   8.98794   8.98794      1.00  2.283614  2.426719
   8.98783   8.98783      1.00  2.283394  2.421749
   8.98772   8.98772      1.00  2.281024  2.421449
   8.98761   8.98761      1.00  2.279864  2.419639
   8.98749   8.98749      1.00  2.275294  2.415699
   8.98739   8.98739      1.00  2.280724  2.424859
   8.98728   8.98728      1.00  2.276454  2.417869
   8.98716   8.98716      1.00  2.278914  2.420689
   8.98705   8.98705      1.00  2.267754  2.408349
   8.98695   8.98695      1.00  2.275164  2.420479
   8.98685   8.98685      1.00  2.280044  2.422089
   8.98673   8.98673      1.00  2.286024  2.429019
   8.98663   8.98663      1.00  2.282534  2.424449
   8.98653   8.98653      1.00  2.280584  2.423009
   8.98642   8.98642      1.00  2.277154  2.419339
   8.98631   8.98631      1.00  2.274174  2.416449
   8.98621   8.98621      1.00  2.277294  2.419869
   8.98611   8.98611      1.00  2.275784  2.416909
   8.98600   8.98600      1.00  2.279614  2.425449
   8.98589   8.98589      1.00  2.276814  2.421309
   8.98579   8.98579      1.00  2.283974  2.432049
   8.98570   8.98570      1.00  2.282174  2.429529
   8.98559   8.98559      1.00  2.264234  2.410849
   8.98549   8.98549      1.00  2.279104  2.425849
   8.98538   8.98538      1.00  2.276264  2.424219
   8.98528   8.98528      1.00  2.276344  2.429719
   8.98518   8.98518      1.00  2.274644  2.431289
   8.98507   8.98507      1.00  2.279884  2.436919
   8.98497   8.98497      1.00  2.276394  2.429459
   8.98487   8.98487      1.00  2.278914  2.427509
   8.98476   8.98476      1.00  2.278444  2.434099
   8.98465   8.98465      1.00  2.278184  2.435909
   8.98454   8.98454      1.00  2.283174  2.440609
   8.98444   8.98444      1.00  2.279504  2.436149
   8.98433   8.98433      1.00  2.282714  2.436649
   8.98421   8.98421      1.00  2.261944  2.418079
   8.98410   8.98410      1.00  2.276104  2.432169
   8.98399   8.98399      1.00  2.275424  2.431239
   8.98387   8.98387      1.00  2.276054  2.431479
   8.98376   8.98376      1.00  2.279504  2.436319
   8.98364   8.98364      1.00  2.278284  2.434509
   8.98353   8.98353      1.00  2.281684  2.442729
   8.98342   8.98342      1.00  2.280574  2.439709
   8.98329   8.98329      1.00  2.280214  2.441709
   8.98318   8.98318      1.00  2.278034  2.432289
   8.98307   8.98307      1.00  2.275014  2.431409
   8.98295   8.98295      1.00  2.275484  2.436369
   8.98283   8.98283      1.00  2.273114  2.429819
   8.98272   8.98272      1.00  2.274064  2.429979
   8.98261   8.98261      1.00  2.260274  2.418279
   8.98250   8.98250      1.00  2.275494  2.429169
   8.98238   8.98238      1.00  2.279154  2.433939
   8.98227   8.98227      1.00  2.281584  2.438459
   8.98217   8.98217      1.00  2.282034  2.440139
   8.98205   8.98205      1.00  2.279214  2.435279
   8.98194   8.98194      1.00  2.276224  2.431419
   8.98183   8.98183      1.00  2.276684  2.436509
   8.98172   8.98172      1.00  2.274324  2.427629
   8.98161   8.98161      1.00  2.271804  2.432429
   8.98150   8.98150      1.00  2.275014  2.432729
   8.98139   8.98139      1.00  2.277414  2.433929
   8.98129   8.98129      1.00  2.278544  2.438099
   8.98117   8.98117      1.00  2.278644  2.434569
   8.98105   8.98105      1.00  2.266434  2.423229
   8.98094   8.98094      1.00  2.276474  2.436569
   8.98083   8.98083      1.00  2.277674  2.437889
   8.98071   8.98071      1.00  2.277804  2.434379
   8.98059   8.98059      1.00  2.274654  2.431609
   8.98047   8.98047      1.00  2.273264  2.428669
   8.98036   8.98036      1.00  2.277284  2.436479
   8.98025   8.98025      1.00  2.280754  2.434329
   8.98012   8.98012      1.00  2.277034  2.436069
   8.98000   8.98000      1.00  2.283274  2.439309
   8.97989   8.97989      1.00  2.279114  2.440129
   8.97978   8.97978      1.00  2.280124  2.438519
   8.97965   8.97965      1.00  2.279504  2.440079
   8.97953   8.97953      1.00  2.279284  2.440669
   8.97943   8.97943      1.00  2.270474  2.433319
   8.97931   8.97931      1.00  2.274774  2.436239
   8.97920   8.97920      1.00  2.275634  2.438799
   8.97909   8.97909      1.00  2.275374  2.442249
   8.97898   8.97898      1.00  2.277064  2.446429
   8.97886   8.97886      1.00  2.278054  2.447049
   8.97875   8.97875      1.00  2.283374  2.451629
   8.97864   8.97864      1.00  2.283904  2.454789
   8.97853   8.97853      1.00  2.276934  2.445169
   8.97842   8.97842      1.00  2.277314  2.442819
   8.97831   8.97831      1.00  2.277084  2.438739
   8.97820   8.97820      1.00  2.278154  2.442659
   8.97809   8.97809      1.00  2.275314  2.437079
   8.97798   8.97798      1.00  2.277074  2.441749
   8.97787   8.97787      1.00  2.267154  2.429649
   8.97776   8.97776      1.00  2.277384  2.441109
   8.97765   8.97765      1.00  2.282674  2.449949
   8.97754   8.97754      1.00  2.283274  2.449359
   8.97742   8.97742      1.00  2.280714  2.446579
   8.97732   8.97732      1.00  2.281774  2.446569
   8.97721   8.97721      1.00  2.276784  2.442519
   8.97710   8.97710      1.00  2.278054  2.441519
   8.97699   8.97699      1.00  2.276614  2.441789
   8.97688   8.97688      1.00  2.281644  2.446709
   8.97678   8.97678      1.00  2.279614  2.447579
   8.97667   8.97667      1.00  2.277904  2.442469
   8.97656   8.97656      1.00  2.280484  2.448739
   8.97645   8.97645      1.00  2.280524  2.448409
   8.97635   8.97635      1.00  2.271784  2.440129
   8.97625   8.97625      1.00  2.283384  2.453609
   8.97614   8.97614      1.00  2.281154  2.447079
   8.97604   8.97604      1.00  2.279594  2.444339
   8.97593   8.97593      1.00  2.276834  2.448249
   8.97583   8.97583      1.00  2.279724  2.455139
   8.97573   8.97573      1.00  2.277514  2.447659
   8.97563   8.97563      1.00  2.282014  2.454009
   8.97553   8.97553      1.00  2.281274  2.453019
   8.97542   8.97542      1.00  2.281464  2.451969
   8.97532   8.97532      1.00  2.279444  2.449399
   8.97521   8.97521      1.00  2.281694  2.453749
   8.97511   8.97511      1.00  2.280024  2.452239
   8.97501   8.97501      1.00  2.263484  2.435789
   8.97490   8.97490      1.00  2.279404  2.453689
   8.97480   8.97480      1.00  2.275054  2.449429
   8.97470   8.97470      1.00  2.273004  2.443899
   8.97459   8.97459      1.00  2.277064  2.452849
   8.97447   8.97447      1.00  2.274584  2.445749
   8.97436   8.97436      1.00  2.277674  2.453199
   8.97426   8.97426      1.00  2.282624  2.459799
   8.97414   8.97414      1.00  2.282084  2.460259
   8.97402   8.97402      1.00  2.282744  2.461759
   8.97391   8.97391      1.00  2.279034  2.454429
   8.97380   8.97380      1.00  2.276864  2.449959
   8.97368   8.97368      1.00  2.274144  2.450319
   8.97356   8.97356      1.00  2.275874  2.450939
   8.97345   8.97345      1.00  2.262994  2.441489
   8.97334   8.97334      1.00  2.278264  2.457649
   8.97322   8.97322      1.00  2.278144  2.454739
   8.97310   8.97310      1.00  2.279224  2.454979
   8.97299   8.97299      1.00  2.281814  2.458659
   8.97288   8.97288      1.00  2.277264  2.453299
   8.97276   8.97276      1.00  2.275154  2.449329
   8.97264   8.97264      1.00  2.278474  2.455369
   8.97253   8.97253      1.00  2.274764  2.450469
   8.97242   8.97242      1.00  2.274894  2.451619
   8.97231   8.97231      1.00  2.275694  2.452569
   8.97219   8.97219      1.00  2.276334  2.455379
   8.97209   8.97209      1.00  2.276134  2.453939
   8.97197   8.97197      1.00  2.279104  2.456789
   8.97186   8.97186      1.00  2.277714  2.456039
   8.97175   8.97175      1.00  2.268234  2.446919
   8.97164   8.97164      1.00  2.279454  2.458869
   8.97154   8.97154      1.00  2.277854  2.456209
   8.97143   8.97143      1.00  2.274704  2.453509
   8.97131   8.97131      1.00  2.276754  2.457889
   8.97120   8.97120      1.00  2.276284  2.456739
   8.97110   8.97110      1.00  2.274194  2.460569
   8.97098   8.97098      1.00  2.278814  2.466289
   8.97086   8.97086      1.00  2.278914  2.459529
   8.97074   8.97074      1.00  2.277944  2.463019
   8.97063   8.97063      1.00  2.280034  2.464439
   8.97051   8.97051      1.00  2.279994  2.469479
   8.97039   8.97039      1.00  2.276424  2.462149
   8.97028   8.97028      1.00  2.276274  2.458229
   8.97017   8.97017      1.00  2.260874  2.442299
   8.97005   8.97005      1.00  2.270934  2.452919
   8.96993   8.96993      1.00  2.273424  2.455629
   8.96981   8.96981      1.00  2.279684  2.460689
   8.96969   8.96969      1.00  2.276164  2.455719
   8.96958   8.96958      1.00  2.280014  2.460159
   8.96946   8.96946      1.00  2.279854  2.460559
   8.96935   8.96935      1.00  2.279724  2.463169
   8.96924   8.96924      1.00  2.279914  2.460839
   8.96912   8.96912      1.00  2.277434  2.463819
   8.96901   8.96901      1.00  2.274234  2.457319
   8.96890   8.96890      1.00  2.273634  2.454459
   8.96879   8.96879      1.00  2.274604  2.452839
   8.96867   8.96867      1.00  2.273294  2.456229
   8.96856   8.96856      1.00  2.274854  2.459309
   8.96846   8.96846      1.00  2.265974  2.447429
   8.96835   8.96835      1.00  2.279764  2.463609
   8.96824   8.96824      1.00  2.280144  2.465869
   8.96813   8.96813      1.00  2.276084  2.460469
   8.96802   8.96802      1.00  2.276664  2.459819
   8.96792   8.96792      1.00  2.275544  2.465059
   8.96781   8.96781      1.00  2.274014  2.464709
   8.96769   8.96769      1.00  2.278154  2.466639
   8.96758   8.96758      1.00  2.276214  2.467259
   8.96747   8.96747      1.00  2.275594  2.469379
   8.96736   8.96736      1.00  2.278574  2.468999
   8.96725   8.96725      1.00  2.279504  2.470989
   8.96714   8.96714      1.00  2.278184  2.468549
   8.96703   8.96703      1.00  2.279704  2.466519
   8.96692   8.96692      1.00  2.272994  2.460249
   8.96681   8.96681      1.00  2.276864  2.464089
   8.96671   8.96671      1.00  2.281014  2.470099
   8.96660   8.96660      1.00  2.275504  2.460809
   8.96649   8.96649      1.00  2.273834  2.458929
   8.96638   8.96638      1.00  2.277374  2.466889
   8.96628   8.96628      1.00  2.276854  2.463129
   8.96618   8.96618      1.00  2.279624  2.463259
   8.96608   8.96608      1.00  2.279524  2.462989
   8.96598   8.96598      1.00  2.281774  2.467659
   8.96587   8.96587      1.00  2.279084  2.465259
   8.96577   8.96577      1.00  2.278094  2.464829
   8.96567   8.96567      1.00  2.277714  2.466129
   8.96556   8.96556      1.00  2.274304  2.460879
   8.96546   8.96546      1.00  2.265204  2.452379
   8.96536   8.96536      1.00  2.280284  2.468919
   8.96526   8.96526      1.00  2.281154  2.468459
   8.96515   8.96515      1.00  2.280564  2.466829
   8.96505   8.96505      1.00  2.280604  2.468599
   8.96495   8.96495      1.00  2.281184  2.468809
   8.96484   8.96484      1.00  2.281694  2.470099
   8.96473   8.96473      1.00  2.283744  2.472929
   8.96463   8.96463      1.00  2.281704  2.476769
   8.96452   8.96452      1.00  2.281554  2.474849
   8.96441   8.96441      1.00  2.276294  2.470569
   8.96430   8.96430      1.00  2.281174  2.477299
   8.96418   8.96418      1.00  2.278384  2.478139
   8.96407   8.96407      1.00  2.282784  2.480439
   8.96395   8.96395      1.00  2.281674  2.478439
   8.96384   8.96384      1.00  2.267014  2.461939
   8.96373   8.96373      1.00  2.284934  2.479079
   8.96362   8.96362      1.00  2.284164  2.478909
   8.96351   8.96351      1.00  2.284514  2.474839
   8.96338   8.96338      1.00  2.280954  2.474679
   8.96326   8.96326      1.00  2.281834  2.472979
   8.96315   8.96315      1.00  2.278484  2.468349
   8.96303   8.96303      1.00  2.279984  2.472219
   8.96291   8.96291      1.00  2.282824  2.473419
   8.96280   8.96280      1.00  2.282484  2.475439
   8.96270   8.96270      1.00  2.285504  2.478429
   8.96258   8.96258      1.00  2.283754  2.475039
   8.96246   8.96246      1.00  2.283394  2.473549
   8.96236   8.96236      1.00  2.281204  2.476619
   8.96224   8.96224      1.00  2.268414  2.459569
   8.96213   8.96213      1.00  2.281644  2.472549
   8.96202   8.96202      1.00  2.278734  2.475839
   8.96190   8.96190      1.00  2.280314  2.475749
   8.96180   8.96180      1.00  2.278574  2.468729
   8.96169   8.96169      1.00  2.283654  2.473809
   8.96158   8.96158      1.00  2.284314  2.475239
   8.96147   8.96147      1.00  2.285734  2.476139
   8.96136   8.96136      1.00  2.283234  2.474589
   8.96125   8.96125      1.00  2.282094  2.473429
   8.96113   8.96113      1.00  2.283364  2.477299
   8.96102   8.96102      1.00  2.278804  2.468459
   8.96091   8.96091      1.00  2.281624  2.478339
   8.96079   8.96079      1.00  2.265754  2.460859
   8.96067   8.96067      1.00  2.279194  2.475159
   8.96056   8.96056      1.00  2.284814  2.481089
   8.96045   8.96045      1.00  2.284134  2.480239
   8.96033   8.96033      1.00  2.284364  2.485759
   8.96021   8.96021      1.00  2.282114  2.479589
   8.96008   8.96008      1.00  2.287794  2.483959
   8.95997   8.95997      1.00  2.284404  2.480469
   8.95985   8.95985      1.00  2.283034  2.478989
   8.95972   8.95972      1.00  2.282494  2.477209
   8.95961   8.95961      1.00  2.280874  2.473629
   8.95950   8.95950      1.00  2.284364  2.474769
   8.95939   8.95939      1.00  2.280704  2.472489
   8.95928   8.95928      1.00  2.271864  2.460889
   8.95917   8.95917      1.00  2.280924  2.474639
   8.95905   8.95905      1.00  2.285314  2.478149
   8.95894   8.95894      1.00  2.287584  2.479489
   8.95882   8.95882      1.00  2.283844  2.478959
   8.95871   8.95871      1.00  2.285334  2.480069
   8.95861   8.95861      1.00  2.282604  2.482719
   8.95850   8.95850      1.00  2.283204  2.481449
   8.95838   8.95838      1.00  2.280444  2.476269
   8.95827   8.95827      1.00  2.281144  2.478919
   8.95817   8.95817      1.00  2.281864  2.475999
   8.95805   8.95805      1.00  2.283504  2.479869
   8.95794   8.95794      1.00  2.282764  2.479929
   8.95783   8.95783      1.00  2.283284  2.481599
   8.95772   8.95772      1.00  2.268884  2.462489
   8.95761   8.95761      1.00  2.280204  2.472509
   8.95749   8.95749      1.00  2.281174  2.473479
   8.95739   8.95739      1.00  2.281454  2.473439
   8.95728   8.95728      1.00  2.280074  2.473889
   8.95717   8.95717      1.00  2.282534  2.471959
   8.95706   8.95706      1.00  2.283594  2.472249
   8.95695   8.95695      1.00  2.280914  2.474809
   8.95685   8.95685      1.00  2.285114  2.476189
   8.95674   8.95674      1.00  2.284784  2.476869
   8.95663   8.95663      1.00  2.284964  2.478069
   8.95652   8.95652      1.00  2.281584  2.474309
   8.95642   8.95642      1.00  2.281804  2.475559
   8.95631   8.95631      1.00  2.276854  2.473649
   8.95620   8.95620      1.00  2.271454  2.468009
   8.95610   8.95610      1.00  2.281474  2.472979
   8.95600   8.95600      1.00  2.278154  2.469969
   8.95590   8.95590      1.00  2.281484  2.473319
   8.95579   8.95579      1.00  2.284724  2.480559
   8.95569   8.95569      1.00  2.283384  2.477769
   8.95559   8.95559      1.00  2.285524  2.477769
   8.95548   8.95548      1.00  2.281224  2.471499
   8.95538   8.95538      1.00  2.282394  2.476359
   8.95528   8.95528      1.00  2.281724  2.477019
   8.95518   8.95518      1.00  2.283154  2.473779
   8.95508   8.95508      1.00  2.281734  2.473199
   8.95497   8.95497      1.00  2.280364  2.467739
   8.95487   8.95487      1.00  2.269554  2.460809
   8.95477   8.95477      1.00  2.281124  2.471609
   8.95466   8.95466      1.00  2.286874  2.476329
   8.95454   8.95454      1.00  2.281884  2.473249
   8.95443   8.95443      1.00  2.284744  2.471399
   8.95432   8.95432      1.00  2.283844  2.470949
   8.95421   8.95421      1.00  2.284354  2.469199
   8.95409   8.95409      1.00  2.283384  2.471929
   8.95398   8.95398      1.00  2.276904  2.465619
   8.95387   8.95387      1.00  2.279454  2.463879
   8.95376   8.95376      1.00  2.280244  2.465529
   8.95364   8.95364      1.00  2.283544  2.469709
   8.95353   8.95353      1.00  2.280434  2.468479
   8.95342   8.95342      1.00  2.284574  2.474449
   8.95330   8.95330      1.00  2.268634  2.457859
   8.95318   8.95318      1.00  2.283964  2.470719
   8.95306   8.95306      1.00  2.285854  2.469059
   8.95294   8.95294      1.00  2.283544  2.470519
   8.95283   8.95283      1.00  2.281684  2.465859
   8.95272   8.95272      1.00  2.284344  2.468719
   8.95261   8.95261      1.00  2.281944  2.463999
   8.95250   8.95250      1.00  2.283564  2.468179
   8.95238   8.95238      1.00  2.284794  2.469699
   8.95226   8.95226      1.00  2.283114  2.478009
   8.95215   8.95215      1.00  2.285114  2.480109
   8.95205   8.95205      1.00  2.284064  2.473509
   8.95193   8.95193      1.00  2.284964  2.470359
   8.95182   8.95182      1.00  2.282284  2.464689
   8.95171   8.95171      1.00  2.265374  2.445869
   8.95161   8.95161      1.00  2.284114  2.472129
   8.95150   8.95150      1.00  2.281434  2.465099
   8.95138   8.95138      1.00  2.279954  2.462189
   8.95127   8.95127      1.00  2.283554  2.462219
   8.95116   8.95116      1.00  2.283594  2.461919
   8.95105   8.95105      1.00  2.284614  2.464979
   8.95093   8.95093      1.00  2.283624  2.461759
   8.95081   8.95081      1.00  2.284864  2.463159
   8.95070   8.95070      1.00  2.278294  2.453089
   8.95059   8.95059      1.00  2.282704  2.456849
   8.95047   8.95047      1.00  2.283154  2.454439
   8.95035   8.95035      1.00  2.279254  2.451269
   8.95024   8.95024      1.00  2.281454  2.456119
   8.95012   8.95012      1.00  2.267934  2.440269
   8.95000   8.95000      1.00  2.280704  2.454979
   8.94987   8.94987      1.00  2.282704  2.454279
   8.94976   8.94976      1.00  2.286544  2.461269
   8.94964   8.94964      1.00  2.283774  2.456129
   8.94952   8.94952      1.00  2.280984  2.452349
   8.94941   8.94941      1.00  2.281164  2.450959
   8.94930   8.94930      1.00  2.281014  2.449709
   8.94919   8.94919      1.00  2.278654  2.449759
   8.94908   8.94908      1.00  2.280224  2.446069
   8.94896   8.94896      1.00  2.279844  2.447459
   8.94886   8.94886      1.00  2.279864  2.445839
   8.94874   8.94874      1.00  2.281464  2.441159
   8.94863   8.94863      1.00  2.281754  2.441489
   8.94852   8.94852      1.00  2.269414  2.428609
   8.94841   8.94841      1.00  2.280554  2.437629
   8.94830   8.94830      1.00  2.285154  2.440199
   8.94819   8.94819      1.00  2.278784  2.431239
   8.94808   8.94808      1.00  2.277954  2.433329
   8.94797   8.94797      1.00  2.279024  2.433369
   8.94786   8.94786      1.00  2.280844  2.435479
   8.94775   8.94775      1.00  2.281744  2.434339
   8.94764   8.94764      1.00  2.281754  2.434769
   8.94753   8.94753      1.00  2.278064  2.427649
   8.94742   8.94742      1.00  2.279304  2.428089
   8.94731   8.94731      1.00  2.280854  2.427059
   8.94720   8.94720      1.00  2.280234  2.430979
   8.94709   8.94709      1.00  2.276834  2.426939
   8.94698   8.94698      1.00  2.267294  2.413179
   8.94687   8.94687      1.00  2.278944  2.422679
   8.94676   8.94676      1.00  2.280084  2.418889
   8.94666   8.94666      1.00  2.279174  2.422559
   8.94655   8.94655      1.00  2.277974  2.415979
   8.94644   8.94644      1.00  2.278444  2.418469
   8.94634   8.94634      1.00  2.281104  2.419379
   8.94624   8.94624      1.00  2.281284  2.415889
   8.94613   8.94613      1.00  2.280074  2.414549
   8.94603   8.94603      1.00  2.277414  2.405049
   8.94592   8.94592      1.00  2.278684  2.410939
   8.94582   8.94582      1.00  2.275084  2.405329
   8.94572   8.94572      1.00  2.274054  2.399229
   8.94562   8.94562      1.00  2.261234  2.382049
   8.94552   8.94552      1.00  2.275524  2.396369
   8.94541   8.94541      1.00  2.277524  2.397739
   8.94531   8.94531      1.00  2.281384  2.394489
   8.94520   8.94520      1.00  2.277784  2.389969
   8.94510   8.94510      1.00  2.276494  2.387939
   8.94500   8.94500      1.00  2.277164  2.387739
   8.94489   8.94489      1.00  2.277884  2.386759
   8.94478   8.94478      1.00  2.276464  2.386239
   8.94468   8.94468      1.00  2.275754  2.386489
   8.94457   8.94457      1.00  2.277384  2.387099
   8.94446   8.94446      1.00  2.274114  2.378309
   8.94435   8.94435      1.00  2.274864  2.373149
   8.94424   8.94424      1.00  2.276814  2.372149
   8.94413   8.94413      1.00  2.263724  2.357289
   8.94402   8.94402      1.00  2.275314  2.362049
   8.94390   8.94390      1.00  2.280084  2.365099
   8.94379   8.94379      1.00  2.275124  2.357179
   8.94368   8.94368      1.00  2.271684  2.350169
   8.94356   8.94356      1.00  2.276724  2.349489
   8.94344   8.94344      1.00  2.273084  2.341409
   8.94332   8.94332      1.00  2.270844  2.334479
   8.94321   8.94321      1.00  2.273664  2.335489
   8.94309   8.94309      1.00  2.275954  2.328589
   8.94297   8.94297      1.00  2.274854  2.321249
   8.94286   8.94286      1.00  2.274154  2.319849
   8.94275   8.94275      1.00  2.278084  2.319589
   8.94264   8.94264      1.00  2.273944  2.311489
   8.94252   8.94252      1.00  2.258704  2.290769
   8.94241   8.94241      1.00  2.274664  2.300459
   8.94230   8.94230      1.00  2.270764  2.289449
   8.94219   8.94219      1.00  2.274704  2.289829
   8.94207   8.94207      1.00  2.274964  2.286979
   8.94196   8.94196      1.00  2.276124  2.283509
   8.94185   8.94185      1.00  2.273084  2.277279
   8.94175   8.94175      1.00  2.276784  2.269479
   8.94163   8.94163      1.00  2.275634  2.258999
   8.94153   8.94153      1.00  2.274314  2.248979
   8.94142   8.94142      1.00  2.275034  2.243749
   8.94131   8.94131      1.00  2.272754  2.237479
   8.94119   8.94119      1.00  2.269844  2.226199
   8.94108   8.94108      1.00  2.270214  2.217889
   8.94096   8.94096      1.00  2.263164  2.198699
   8.94085   8.94085      1.00  2.267354  2.191259
   8.94073   8.94073      1.00  2.273944  2.187699
   8.94061   8.94061      1.00  2.277594  2.178739
   8.94050   8.94050      1.00  2.275714  2.165119
   8.94038   8.94038      1.00  2.275554  2.148699
   8.94026   8.94026      1.00  2.275224  2.135639
   8.94014   8.94014      1.00  2.272984  2.120299
   8.94003   8.94003      1.00  2.272154  2.103509
   8.93991   8.93991      1.00  2.273774  2.085359
   8.93979   8.93979      1.00  2.273184  2.067749
   8.93968   8.93968      1.00  2.274424  2.054859
   8.93956   8.93956      1.00  2.274944  2.032939
   8.93945   8.93945      1.00  2.271824  2.012139
   8.93933   8.93933      1.00  2.275094  1.996579
   8.93922   8.93922      1.00  2.263104  1.961479
   8.93911   8.93911      1.00  2.274604  1.949599
   8.93900   8.93900      1.00  2.273824  1.924269
   8.93888   8.93888      1.00  2.273534  1.895089
   8.93878   8.93878      1.00  2.273654  1.871839
   8.93867   8.93867      1.00  2.270424  1.845409
   8.93855   8.93855      1.00  2.274084  1.815869
   8.93843   8.93843      1.00  2.274044  1.783159
   8.93833   8.93833      1.00  2.277444  1.752949
   8.93823   8.93823      1.00  2.274884  1.725529
   8.93812   8.93812      1.00  2.277494  1.692709
   8.93800   8.93800      1.00  2.276504  1.655759
   8.93789   8.93789      1.00  2.273594  1.620539
   8.93778   8.93778      1.00  2.275004  1.581969
   8.93767   8.93767      1.00  2.257644  1.535939
   8.93756   8.93756      1.00  2.275664  1.506069
   8.93745   8.93745      1.00  2.275194  1.473279
   8.93734   8.93734      1.00  2.272034  1.431459
   8.93723   8.93723      1.00  2.272464  1.393189
   8.93712   8.93712      1.00  2.275084  1.350839
   8.93702   8.93702      1.00  2.277094  1.313049
   8.93691   8.93691      1.00  2.275974  1.275269
   8.93680   8.93680      1.00  2.276924  1.239449
   8.93669   8.93669      1.00  2.272514  1.199289
   8.93658   8.93658      1.00  2.273494  1.163979
   8.93648   8.93648      1.00  2.271874  1.129009
   8.93637   8.93637      1.00  2.271864  1.087519
   8.93626   8.93626      1.00  2.263534  1.045239
   8.93616   8.93616      1.00  2.272654  1.013429
   8.93606   8.93606      1.00  2.275224   .982749
   8.93596   8.93596      1.00  2.276504   .946019
   8.93585   8.93585      1.00  2.275584   .907719
   8.93575   8.93575      1.00  2.275564   .875919
   8.93565   8.93565      1.00  2.275884   .848029
   8.93555   8.93555      1.00  2.275524   .820929
   8.93544   8.93544      1.00  2.272454   .786239
   8.93534   8.93534      1.00  2.271134   .757789
   8.93524   8.93524      1.00  2.271734   .731499
   8.93514   8.93514      1.00  2.277074   .709039
   8.93503   8.93503      1.00  2.273074   .680899
   8.93493   8.93493      1.00  2.269464   .653899
   8.93483   8.93483      1.00  2.269064   .634489
   8.93472   8.93472      1.00  2.273664   .614909
   8.93461   8.93461      1.00  2.275624   .594789
   8.93450   8.93450      1.00  2.275344   .575499
   8.93439   8.93439      1.00  2.271464   .558439
   8.93428   8.93428      1.00  2.273804   .540499
   8.93416   8.93416      1.00  2.273534   .525949
   8.93405   8.93405      1.00  2.272824   .509879
   8.93394   8.93394      1.00  2.273614   .498369
   8.93383   8.93383      1.00  2.272554   .480909
   8.93370   8.93370      1.00  2.274284   .468399
   8.93358   8.93358      1.00  2.274174   .456809
   8.93347   8.93347      1.00  2.275684   .448309
   8.93336   8.93336      1.00  2.259964   .433899
   8.93324   8.93324      1.00  2.269844   .427229
   8.93312   8.93312      1.00  2.272354   .418689
   8.93300   8.93300      1.00  2.271314   .408899
   8.93289   8.93289      1.00  2.272734   .402809
   8.93278   8.93278      1.00  2.271174   .395319
   8.93266   8.93266      1.00  2.274424   .390859
   8.93255   8.93255      1.00  2.272484   .385779
   8.93245   8.93245      1.00  2.272374   .382569
   8.93233   8.93233      1.00  2.273024   .379089
   8.93221   8.93221      1.00  2.272194   .375129
   8.93210   8.93210      1.00  2.273424   .370249
   8.93199   8.93199      1.00  2.274054   .366699
   8.93188   8.93188      1.00  2.269264   .363479
   8.93177   8.93177      1.00  2.252864   .360079
   8.93166   8.93166      1.00  2.271624   .360079
   8.93155   8.93155      1.00  2.274124   .358969
   8.93144   8.93144      1.00  2.271364   .359259
   8.93133   8.93133      1.00  2.273734   .355039
   8.93122   8.93122      1.00  2.271924   .355369
   8.93110   8.93110      1.00  2.272154   .353949
   8.93098   8.93098      1.00  2.271434   .353349
   8.93087   8.93087      1.00  2.268694   .352619
   8.93076   8.93076      1.00  2.268084   .352229
   8.93064   8.93064      1.00  2.269054   .351899
   8.93052   8.93052      1.00  2.268694   .352899
   8.93041   8.93041      1.00  2.265144   .351289
   8.93030   8.93030      1.00  2.273654   .353039
   8.93017   8.93017      1.00  2.255194   .348979
   8.93005   8.93005      1.00  2.268034   .350239
   8.92993   8.92993      1.00  2.273694   .351719
   8.92982   8.92982      1.00  2.271334   .351419
   8.92970   8.92970      1.00  2.272434   .350989
   8.92958   8.92958      1.00  2.271904   .349529
   8.92947   8.92947      1.00  2.268974   .350419
   8.92936   8.92936      1.00  2.269924   .348919
   8.92924   8.92924      1.00  2.268284   .350959
   8.92912   8.92912      1.00  2.270004   .348539
   8.92901   8.92901      1.00  2.269674   .349409
   8.92891   8.92891      1.00  2.270394   .348829
   8.92880   8.92880      1.00  2.272524   .349379
   8.92868   8.92868      1.00  2.269994   .349459
   8.92856   8.92856      1.00  2.270274   .317629
   8.92846   8.92846      1.00  2.255554   .331669
   8.92835   8.92835      1.00  2.269944   .344879
   8.92824   8.92824      1.00  2.268294   .347339
   8.92812   8.92812      1.00  2.268714   .347079
   8.92802   8.92802      1.00  2.271964   .348329
   8.92791   8.92791      1.00  2.271214   .345459
   8.92779   8.92779      1.00  2.272544   .345179
   8.92768   8.92768      1.00  2.272504   .343029
   8.92757   8.92757      1.00  2.268504   .342069
   8.92746   8.92746      1.00  2.273744   .343599
   8.92735   8.92735      1.00  2.271244   .342229
   8.92724   8.92724      1.00  2.271234   .341089
   8.92714   8.92714      1.00  2.269174   .342759
   8.92703   8.92703      1.00  2.254164   .339229
   8.92691   8.92691      1.00  2.271064   .341429
   8.92680   8.92680      1.00  2.271664   .342099
   8.92670   8.92670      1.00  2.270844   .342079
   8.92660   8.92660      1.00  2.271974   .339749
   8.92649   8.92649      1.00  2.271584   .340909
   8.92638   8.92638      1.00  2.271194   .341919
   8.92628   8.92628      1.00  2.273244   .342159
   8.92617   8.92617      1.00  2.270794   .341909
   8.92607   8.92607      1.00  2.267424   .342599
   8.92597   8.92597      1.00  2.271144   .342079
   8.92587   8.92587      1.00  2.269284   .341569
   8.92576   8.92576      1.00  2.272964   .340669
   8.92565   8.92565      1.00  2.266194   .341629
   8.92555   8.92555      1.00  2.268524   .340419
   8.92545   8.92545      1.00  2.273294   .342479
   8.92535   8.92535      1.00  2.272344   .343449
   8.92524   8.92524      1.00  2.269814   .344109
   8.92514   8.92514      1.00  2.270824   .344679
   8.92504   8.92504      1.00  2.272234   .345189
   8.92493   8.92493      1.00  2.271904   .344709
   8.92483   8.92483      1.00  2.270384   .344629
   8.92472   8.92472      1.00  2.267894   .346089
   8.92461   8.92461      1.00  2.269894   .348729
   8.92450   8.92450      1.00  2.269764   .348599
   8.92439   8.92439      1.00  2.270534   .350619
   8.92428   8.92428      1.00  2.269494   .349969
   8.92417   8.92417      1.00  2.254894   .348079
   8.92406   8.92406      1.00  2.270804   .353219
   8.92394   8.92394      1.00  2.270434   .355609
   8.92382   8.92382      1.00  2.271114   .354989
   8.92372   8.92372      1.00  2.271264   .356609
   8.92360   8.92360      1.00  2.268654   .358409
   8.92348   8.92348      1.00  2.270524   .360399
   8.92336   8.92336      1.00  2.269514   .361999
   8.92325   8.92325      1.00  2.269264   .363699
   8.92314   8.92314      1.00  2.267824   .363719
   8.92301   8.92301      1.00  2.269094   .366969
   8.92289   8.92289      1.00  2.270634   .367389
   8.92279   8.92279      1.00  2.269994   .368869
   8.92267   8.92267      1.00  2.259924   .368829
   8.92256   8.92256      1.00  2.264594   .371649
   8.92245   8.92245      1.00  2.269524   .374959
   8.92233   8.92233      1.00  2.269364   .376759
   8.92222   8.92222      1.00  2.270004   .378879
   8.92210   8.92210      1.00  2.270404   .381649
   8.92199   8.92199      1.00  2.268174   .384179
   8.92189   8.92189      1.00  2.268844   .386689
   8.92178   8.92178      1.00  2.270054   .386769
   8.92167   8.92167      1.00  2.266874   .387299
   8.92156   8.92156      1.00  2.266014   .389139
   8.92145   8.92145      1.00  2.267294   .389759
   8.92134   8.92134      1.00  2.269764   .391509
   8.92123   8.92123      1.00  2.267814   .395599
   8.92111   8.92111      1.00  2.265864   .396299
   8.92100   8.92100      1.00  2.254264   .395619
   8.92088   8.92088      1.00  2.266364   .399469
   8.92077   8.92077      1.00  2.268424   .400629
   8.92065   8.92065      1.00  2.267554   .402739
   8.92054   8.92054      1.00  2.264834   .402559
   8.92042   8.92042      1.00  2.267904   .406339
   8.92030   8.92030      1.00  2.266614   .404779
   8.92018   8.92018      1.00  2.265684   .409509
   8.92007   8.92007      1.00  2.266414   .409779
   8.91995   8.91995      1.00  2.265344   .411169
   8.91983   8.91983      1.00  2.263834   .412409
   8.91971   8.91971      1.00  2.267214   .416219
   8.91960   8.91960      1.00  2.267214   .413779
   8.91948   8.91948      1.00  2.266104   .411979
   8.91937   8.91937      1.00  2.263684   .413249
   8.91925   8.91925      1.00  2.261054   .413049
   8.91915   8.91915      1.00  2.264944   .412619
   8.91904   8.91904      1.00  2.266694   .414419
   8.91892   8.91892      1.00  2.264314   .418029
   8.91881   8.91881      1.00  2.266924   .417299
   8.91870   8.91870      1.00  2.265394   .421329
   8.91859   8.91859      1.00  2.264444   .415859
   8.91847   8.91847      1.00  2.266474   .414729
   8.91837   8.91837      1.00  2.263554   .414629
   8.91826   8.91826      1.00  2.265764   .415599
   8.91815   8.91815      1.00  2.264574   .414719
   8.91803   8.91803      1.00  2.261704   .413129
   8.91793   8.91793      1.00  2.265674   .414139
   8.91782   8.91782      1.00  2.252834   .412729
   8.91771   8.91771      1.00  2.264834   .414199
   8.91759   8.91759      1.00  2.264974   .412289
   8.91748   8.91748      1.00  2.266174   .413279
   8.91737   8.91737      1.00  2.265874   .412019
   8.91726   8.91726      1.00  2.265254   .412829
   8.91716   8.91716      1.00  2.267594   .412779
   8.91705   8.91705      1.00  2.264714   .410999
   8.91694   8.91694      1.00  2.265874   .411489
   8.91683   8.91683      1.00  2.263574   .408389
   8.91672   8.91672      1.00  2.262584   .407129
   8.91661   8.91661      1.00  2.265234   .406249
   8.91651   8.91651      1.00  2.264194   .405669
   8.91640   8.91640      1.00  2.254574   .402719
   8.91629   8.91629      1.00  2.261364   .403009
   8.91619   8.91619      1.00  2.264934   .400769
   8.91609   8.91609      1.00  2.263384   .401909
   8.91599   8.91599      1.00  2.263034   .401509
   8.91588   8.91588      1.00  2.264364   .402579
   8.91578   8.91578      1.00  2.262314   .400129
   8.91568   8.91568      1.00  2.266444   .400989
   8.91557   8.91557      1.00  2.262254   .399229
   8.91547   8.91547      1.00  2.265544   .398499
   8.91536   8.91536      1.00  2.264134   .399789
   8.91527   8.91527      1.00  2.262424   .398399
   8.91517   8.91517      1.00  2.265274   .397519
   8.91506   8.91506      1.00  2.262204   .396499
   8.91495   8.91495      1.00  2.263944   .394449
   8.91485   8.91485      1.00  2.252544   .393629
   8.91474   8.91474      1.00  2.264334   .392999
   8.91463   8.91463      1.00  2.263264   .391029
   8.91452   8.91452      1.00  2.262914   .388889
   8.91442   8.91442      1.00  2.261194   .388139
   8.91431   8.91431      1.00  2.265094   .386499
   8.91419   8.91419      1.00  2.264214   .388679
   8.91408   8.91408      1.00  2.262264   .384619
   8.91397   8.91397      1.00  2.260814   .383379
   8.91385   8.91385      1.00  2.262834   .381599
   8.91373   8.91373      1.00  2.261584   .379609
   8.91362   8.91362      1.00  2.263494   .381729
   8.91351   8.91351      1.00  2.263914   .376839
   8.91339   8.91339      1.00  2.248844   .373849
   8.91327   8.91327      1.00  2.263114   .375799
   8.91316   8.91316      1.00  2.262874   .375749
   8.91304   8.91304      1.00  2.262424   .372999
   8.91293   8.91293      1.00  2.263074   .373219
   8.91282   8.91282      1.00  2.263534   .373339
   8.91270   8.91270      1.00  2.265444   .370999
   8.91259   8.91259      1.00  2.264354   .374789
   8.91248   8.91248      1.00  2.262004   .368229
   8.91236   8.91236      1.00  2.262084   .365009
   8.91225   8.91225      1.00  2.260994   .364249
   8.91214   8.91214      1.00  2.261104   .364309
   8.91203   8.91203      1.00  2.265364   .363849
   8.91192   8.91192      1.00  2.258244   .361419
   8.91181   8.91181      1.00  2.258424   .360789
   8.91171   8.91171      1.00  2.249644   .358269
   8.91159   8.91159      1.00  2.261234   .359869
   8.91148   8.91148      1.00  2.263064   .358869
   8.91137   8.91137      1.00  2.262424   .357209
   8.91126   8.91126      1.00  2.259904   .354139
   8.91115   8.91115      1.00  2.263454   .354719
   8.91103   8.91103      1.00  2.263434   .354029
   8.91092   8.91092      1.00  2.262794   .348739
   8.91081   8.91081      1.00  2.260334   .348859
   8.91069   8.91069      1.00  2.262294   .348389
   8.91057   8.91057      1.00  2.260494   .346999
   8.91046   8.91046      1.00  2.263164   .345669
   8.91035   8.91035      1.00  2.262394   .344129
   8.91024   8.91024      1.00  2.261204   .342169
   8.91010   8.91010      1.00  2.249984   .341989
   8.90998   8.90998      1.00  2.260784   .341849
   8.90987   8.90987      1.00  2.261044   .337189
   8.90976   8.90976      1.00  2.263064   .336239
   8.90964   8.90964      1.00  2.263014   .336869
   8.90953   8.90953      1.00  2.262564   .336139
   8.90941   8.90941      1.00  2.262344   .334849
   8.90930   8.90930      1.00  2.263284   .333709
   8.90918   8.90918      1.00  2.260024   .330529
   8.90907   8.90907      1.00  2.263144   .330849
   8.90897   8.90897      1.00  2.263364   .332949
   8.90885   8.90885      1.00  2.264014   .330749
   8.90873   8.90873      1.00  2.263464   .327729
   8.90862   8.90862      1.00  2.251664   .327569
   8.90852   8.90852      1.00  2.258714   .327789
   8.90842   8.90842      1.00  2.263024   .326489
   8.90830   8.90830      1.00  2.263084   .327689
   8.90819   8.90819      1.00  2.263814   .328039
   8.90809   8.90809      1.00  2.260214   .325969
   8.90797   8.90797      1.00  2.262534   .328209
   8.90785   8.90785      1.00  2.263224   .328979
   8.90774   8.90774      1.00  2.262304   .329459
   8.90764   8.90764      1.00  2.262694   .330229
   8.90753   8.90753      1.00  2.259544   .329989
   8.90742   8.90742      1.00  2.260544   .331789
   8.90731   8.90731      1.00  2.260514   .333249
   8.90720   8.90720      1.00  2.263794   .335779
   8.90709   8.90709      1.00  2.263064   .336429
   8.90698   8.90698      1.00  2.246194   .333399
   8.90688   8.90688      1.00  2.259414   .337249
   8.90677   8.90677      1.00  2.262874   .337909
   8.90666   8.90666      1.00  2.265044   .337219
   8.90655   8.90655      1.00  2.263644   .335609
   8.90644   8.90644      1.00  2.262084   .334309
   8.90634   8.90634      1.00  2.262164   .333409
   8.90624   8.90624      1.00  2.260974   .335889
   8.90613   8.90613      1.00  2.258724   .339389
   8.90603   8.90603      1.00  2.259634   .337449
   8.90593   8.90593      1.00  2.261854   .340929
   8.90583   8.90583      1.00  2.264004   .339689
   8.90572   8.90572      1.00  2.263214   .342429
   8.90562   8.90562      1.00  2.262314   .340699
   8.90552   8.90552      1.00  2.248954   .341739
   8.90541   8.90541      1.00  2.261564   .343149
   8.90531   8.90531      1.00  2.260924   .344109
   8.90520   8.90520      1.00  2.266694   .343989
   8.90511   8.90511      1.00  2.263044   .344719
   8.90500   8.90500      1.00  2.266464   .346479
   8.90489   8.90489      1.00  2.261384   .347699
   8.90479   8.90479      1.00  2.263904   .349659
   8.90469   8.90469      1.00  2.263864   .348689
   8.90458   8.90458      1.00  2.261434   .351579
   8.90446   8.90446      1.00  2.262364   .352079
   8.90435   8.90435      1.00  2.263144   .355809
   8.90424   8.90424      1.00  2.265034   .357959
   8.90413   8.90413      1.00  2.259304   .357009
   8.90402   8.90402      1.00  2.252924   .356029
   8.90391   8.90391      1.00  2.261244   .358829
   8.90379   8.90379      1.00  2.261554   .359469
   8.90367   8.90367      1.00  2.263044   .360799
   8.90355   8.90355      1.00  2.261564   .358989
   8.90344   8.90344      1.00  2.263514   .361569
   8.90333   8.90333      1.00  2.261934   .362969
   8.90321   8.90321      1.00  2.263544   .363229
   8.90309   8.90309      1.00  2.263104   .364259
   8.90298   8.90298      1.00  2.259404   .364989
   8.90287   8.90287      1.00  2.262794   .364289
   8.90275   8.90275      1.00  2.262904   .368239
   8.90263   8.90263      1.00  2.264494   .367579
   8.90252   8.90252      1.00  2.254074   .367859
   8.90241   8.90241      1.00  2.259094   .370029
   8.90230   8.90230      1.00  2.261914   .371709
   8.90218   8.90218      1.00  2.262204   .372769
   8.90207   8.90207      1.00  2.266024   .374439
   8.90197   8.90197      1.00  2.264654   .374419
   8.90186   8.90186      1.00  2.260794   .373909
   8.90174   8.90174      1.00  2.262034   .376269
   8.90164   8.90164      1.00  2.258564   .374479
   8.90153   8.90153      1.00  2.261064   .377399
   8.90142   8.90142      1.00  2.258364   .377469
   8.90130   8.90130      1.00  2.262244   .378529
   8.90119   8.90119      1.00  2.259914   .378999
   8.90108   8.90108      1.00  2.262154   .381439
   8.90096   8.90096      1.00  2.256664   .380749
   8.90084   8.90084      1.00  2.259004   .380049
   8.90073   8.90073      1.00  2.262144   .381109
   8.90062   8.90062      1.00  2.260304   .380119
   8.90050   8.90050      1.00  2.262644   .379769
   8.90038   8.90038      1.00  2.259404   .379669
   8.90027   8.90027      1.00  2.259884   .380949
   8.90015   8.90015      1.00  2.260904   .379739
   8.90003   8.90003      1.00  2.261154   .382979
   8.89991   8.89991      1.00  2.262874   .385999
   8.89979   8.89979      1.00  2.258024   .385719
   8.89968   8.89968      1.00  2.261954   .386799
   8.89956   8.89956      1.00  2.261924   .386629
   8.89944   8.89944      1.00  2.260894   .385649
   8.89933   8.89933      1.00  2.257594   .385999
   8.89923   8.89923      1.00  2.250814   .385139
   8.89912   8.89912      1.00  2.260044   .387869
   8.89900   8.89900      1.00  2.258884   .386879
   8.89888   8.89888      1.00  2.259924   .386869
   8.89877   8.89877      1.00  2.262114   .388979
   8.89866   8.89866      1.00  2.262574   .388959
   8.89855   8.89855      1.00  2.262264   .390219
   8.89844   8.89844      1.00  2.262174   .392159
   8.89833   8.89833      1.00  2.258574   .391779
   8.89822   8.89822      1.00  2.263044   .392739
   8.89811   8.89811      1.00  2.261114   .392039
   8.89800   8.89800      1.00  2.258934   .389419
   8.89789   8.89789      1.00  2.259514   .389959
   8.89778   8.89778      1.00  2.245584   .385959
   8.89766   8.89766      1.00  2.259794   .387399
   8.89756   8.89756      1.00  2.262454   .389309
   8.89745   8.89745      1.00  2.259334   .391059
   8.89734   8.89734      1.00  2.258464   .391279
   8.89723   8.89723      1.00  2.261474   .391769
   8.89712   8.89712      1.00  2.261734   .396229
   8.89702   8.89702      1.00  2.257334   .397129
   8.89691   8.89691      1.00  2.258884   .393499
   8.89679   8.89679      1.00  2.257594   .391969
   8.89669   8.89669      1.00  2.262254   .392149
   8.89658   8.89658      1.00  2.260664   .391699
   8.89648   8.89648      1.00  2.259204   .394399
   8.89637   8.89637      1.00  2.258514   .394229
   8.89626   8.89626      1.00  2.245734   .389439
   8.89617   8.89617      1.00  2.261834   .391539
   8.89606   8.89606      1.00  2.258224   .391559
   8.89596   8.89596      1.00  2.258354   .391739
   8.89585   8.89585      1.00  2.259164   .391239
   8.89575   8.89575      1.00  2.259604   .393049
   8.89565   8.89565      1.00  2.259574   .390989
   8.89555   8.89555      1.00  2.261364   .392979
   8.89544   8.89544      1.00  2.258874   .394089
   8.89534   8.89534      1.00  2.259104   .395509
   8.89524   8.89524      1.00  2.260254   .394419
   8.89514   8.89514      1.00  2.257354   .393009
   8.89503   8.89503      1.00  2.258444   .393399
   8.89493   8.89493      1.00  2.256594   .394579
   8.89482   8.89482      1.00  2.244754   .390239
   8.89471   8.89471      1.00  2.257014   .393119
   8.89460   8.89460      1.00  2.258564   .392219
   8.89450   8.89450      1.00  2.258584   .393479
   8.89439   8.89439      1.00  2.256134   .392719
   8.89426   8.89426      1.00  2.258264   .394299
   8.89416   8.89416      1.00  2.260544   .394369
   8.89405   8.89405      1.00  2.260164   .393469
   8.89394   8.89394      1.00  2.260704   .394389
   8.89382   8.89382      1.00  2.256564   .395529
   8.89371   8.89371      1.00  2.257664   .394369
   8.89359   8.89359      1.00  2.256694   .392439
   8.89347   8.89347      1.00  2.256574   .392419
   8.89335   8.89335      1.00  2.256044   .391879
   8.89324   8.89324      1.00  2.241004   .390759
   8.89313   8.89313      1.00  2.258504   .393419
   8.89302   8.89302      1.00  2.256144   .394149
   8.89290   8.89290      1.00  2.254364   .393729
   8.89278   8.89278      1.00  2.256244   .393359
   8.89267   8.89267      1.00  2.258164   .393549
   8.89256   8.89256      1.00  2.258964   .392509
   8.89245   8.89245      1.00  2.256774   .390579
   8.89233   8.89233      1.00  2.257524   .391789
   8.89223   8.89223      1.00  2.255274   .392619
   8.89212   8.89212      1.00  2.255834   .392349
   8.89200   8.89200      1.00  2.258644   .392499
   8.89188   8.89188      1.00  2.255664   .394289
   8.89178   8.89178      1.00  2.257114   .394909
   8.89168   8.89168      1.00  2.240574   .389349
   8.89156   8.89156      1.00  2.255844   .392199
   8.89145   8.89145      1.00  2.255694   .392929
   8.89134   8.89134      1.00  2.255894   .392969
   8.89123   8.89123      1.00  2.254214   .391719
   8.89111   8.89111      1.00  2.253944   .393869
   8.89100   8.89100      1.00  2.253914   .395499
   8.89089   8.89089      1.00  2.255174   .393439
   8.89078   8.89078      1.00  2.256624   .392429
   8.89066   8.89066      1.00  2.252144   .390179
   8.89054   8.89054      1.00  2.255604   .391199
   8.89043   8.89043      1.00  2.257244   .390989
   8.89032   8.89032      1.00  2.255954   .390899
   8.89019   8.89019      1.00  2.258514   .389999
   8.89007   8.89007      1.00  2.240354   .387089
   8.88996   8.88996      1.00  2.253454   .388619
   8.88984   8.88984      1.00  2.255974   .387729
   8.88971   8.88971      1.00  2.253604   .390139
   8.88960   8.88960      1.00  2.255154   .394659
   8.88949   8.88949      1.00  2.254294   .391709
   8.88938   8.88938      1.00  2.255314   .389339
   8.88926   8.88926      1.00  2.254574   .389829
   8.88915   8.88915      1.00  2.256214   .391289
   8.88904   8.88904      1.00  2.253264   .391449
   8.88892   8.88892      1.00  2.253984   .389989
   8.88881   8.88881      1.00  2.255364   .389819
   8.88870   8.88870      1.00  2.253764   .388519
   8.88859   8.88859      1.00  2.246884   .386839
   8.88849   8.88849      1.00  2.250794   .385949
   8.88837   8.88837      1.00  2.254464   .386259
   8.88826   8.88826      1.00  2.256574   .386169
   8.88815   8.88815      1.00  2.255204   .387549
   8.88804   8.88804      1.00  2.258864   .387119
   8.88793   8.88793      1.00  2.256364   .387289
   8.88782   8.88782      1.00  2.255074   .385409
   8.88771   8.88771      1.00  2.255974   .387789
   8.88760   8.88760      1.00  2.254774   .384479
   8.88748   8.88748      1.00  2.255294   .386309
   8.88737   8.88737      1.00  2.254594   .385009
   8.88727   8.88727      1.00  2.255034   .384799
   8.88716   8.88716      1.00  2.255434   .382819
   8.88705   8.88705      1.00  2.238474   .378439
   8.88694   8.88694      1.00  2.252844   .382269
   8.88683   8.88683      1.00  2.255454   .384029
   8.88673   8.88673      1.00  2.255524   .382789
   8.88662   8.88662      1.00  2.254614   .382319
   8.88651   8.88651      1.00  2.253064   .383019
   8.88641   8.88641      1.00  2.253904   .382919
   8.88631   8.88631      1.00  2.252494   .381629
   8.88620   8.88620      1.00  2.254934   .384939
   8.88609   8.88609      1.00  2.253914   .384399
   8.88600   8.88600      1.00  2.255364   .380849
   8.88590   8.88590      1.00  2.255654   .380599
   8.88578   8.88578      1.00  2.252744   .379159
   8.88569   8.88569      1.00  2.251984   .380179
   8.88559   8.88559      1.00  2.246424   .378869
   8.88548   8.88548      1.00  2.255284   .379199
   8.88537   8.88537      1.00  2.253714   .377669
   8.88527   8.88527      1.00  2.254204   .377819
   8.88517   8.88517      1.00  2.248894   .378529
   8.88507   8.88507      1.00  2.257284   .381199
   8.88496   8.88496      1.00  2.254784   .380629
   8.88486   8.88486      1.00  2.253774   .381579
   8.88475   8.88475      1.00  2.252414   .380489
   8.88464   8.88464      1.00  2.249444   .377329
   8.88453   8.88453      1.00  2.256974   .378599
   8.88442   8.88442      1.00  2.252784   .376389
   8.88432   8.88432      1.00  2.254894   .378189
   8.88421   8.88421      1.00  2.244264   .374459
   8.88409   8.88409      1.00  2.248724   .373799
   8.88398   8.88398      1.00  2.254174   .375389
   8.88387   8.88387      1.00  2.253834   .374759
   8.88375   8.88375      1.00  2.253674   .373869
   8.88363   8.88363      1.00  2.253364   .371169
   8.88352   8.88352      1.00  2.255504   .375489
   8.88341   8.88341      1.00  2.251354   .376609
   8.88329   8.88329      1.00  2.254344   .374449
   8.88317   8.88317      1.00  2.253094   .375979
   8.88306   8.88306      1.00  2.251774   .374529
   8.88295   8.88295      1.00  2.255264   .376419
   8.88283   8.88283      1.00  2.251564   .374169
   8.88271   8.88271      1.00  2.251534   .374459
   8.88260   8.88260      1.00  2.238074   .373549
   8.88250   8.88250      1.00  2.251324   .376539
   8.88239   8.88239      1.00  2.255034   .376069
   8.88227   8.88227      1.00  2.253354   .374169
   8.88216   8.88216      1.00  2.253564   .374399
   8.88206   8.88206      1.00  2.252774   .375469
   8.88195   8.88195      1.00  2.254704   .374539
   8.88184   8.88184      1.00  2.252124   .373959
   8.88173   8.88173      1.00  2.251524   .373089
   8.88163   8.88163      1.00  2.252344   .375889
   8.88152   8.88152      1.00  2.253144   .373179
   8.88140   8.88140      1.00  2.249604   .369359
   8.88129   8.88129      1.00  2.253504   .374129
   8.88118   8.88118      1.00  2.252774   .375739
   8.88107   8.88107      1.00  2.251924   .372839
   8.88095   8.88095      1.00  2.249044   .371249
   8.88084   8.88084      1.00  2.238774   .369419
   8.88073   8.88073      1.00  2.252704   .375659
   8.88061   8.88061      1.00  2.248634   .372829
   8.88049   8.88049      1.00  2.251974   .372629
   8.88038   8.88038      1.00  2.252314   .371119
   8.88026   8.88026      1.00  2.248744   .370919
   8.88014   8.88014      1.00  2.252994   .371389
   8.88002   8.88002      1.00  2.251954   .371739
   8.87990   8.87990      1.00  2.252304   .373299
   8.87979   8.87979      1.00  2.251924   .370829
   8.87968   8.87968      1.00  2.252064   .370999
   8.87956   8.87956      1.00  2.252594   .370599
   8.87945   8.87945      1.00  2.251614   .370749
   8.87934   8.87934      1.00  2.236814   .369089
   8.87922   8.87922      1.00  2.246794   .370929
   8.87910   8.87910      1.00  2.252764   .373349
   8.87899   8.87899      1.00  2.247664   .374409
   8.87888   8.87888      1.00  2.249854   .372059
   8.87877   8.87877      1.00  2.252384   .373739
   8.87866   8.87866      1.00  2.252844   .373559
   8.87854   8.87854      1.00  2.248604   .371809
   8.87844   8.87844      1.00  2.250814   .374579
   8.87833   8.87833      1.00  2.249634   .371829
   8.87821   8.87821      1.00  2.247204   .372669
   8.87810   8.87810      1.00  2.251604   .372269
   8.87800   8.87800      1.00  2.247904   .372749
   8.87789   8.87789      1.00  2.252534   .373069
   8.87777   8.87777      1.00  2.244804   .373889
   8.87766   8.87766      1.00  2.244574   .373989
   8.87756   8.87756      1.00  2.250094   .375829
   8.87744   8.87744      1.00  2.251354   .376089
   8.87733   8.87733      1.00  2.252664   .376419
   8.87722   8.87722      1.00  2.248334   .375149
   8.87712   8.87712      1.00  2.250664   .376739
   8.87701   8.87701      1.00  2.247814   .375919
   8.87689   8.87689      1.00  2.251344   .378069
   8.87679   8.87679      1.00  2.245124   .374719
   8.87668   8.87668      1.00  2.248594   .376319
   8.87658   8.87658      1.00  2.251194   .378769
   8.87647   8.87647      1.00  2.248394   .377649
   8.87636   8.87636      1.00  2.247254   .377449
   8.87626   8.87626      1.00  2.232544   .376769
   8.87616   8.87616      1.00  2.249314   .375529
   8.87605   8.87605      1.00  2.248014   .378829
   8.87595   8.87595      1.00  2.248074   .380529
   8.87585   8.87585      1.00  2.248024   .381059
   8.87574   8.87574      1.00  2.250594   .381269
   8.87564   8.87564      1.00  2.247604   .379589
   8.87553   8.87553      1.00  2.248254   .382629
   8.87544   8.87544      1.00  2.248664   .383769
   8.87533   8.87533      1.00  2.248684   .383739
   8.87523   8.87523      1.00  2.248234   .385849
   8.87513   8.87513      1.00  2.248534   .383449
   8.87502   8.87502      1.00  2.249354   .384539
   8.87492   8.87492      1.00  2.240364   .383349
   8.87480   8.87480      1.00  2.241834   .383349
   8.87470   8.87470      1.00  2.244634   .383129
   8.87460   8.87460      1.00  2.245224   .381399
   8.87448   8.87448      1.00  2.249374   .384849
   8.87436   8.87436      1.00  2.244384   .385699
   8.87426   8.87426      1.00  2.247904   .384969
   8.87415   8.87415      1.00  2.246744   .385799
   8.87404   8.87404      1.00  2.245464   .387079
   8.87392   8.87392      1.00  2.244934   .389609
   8.87381   8.87381      1.00  2.247234   .388179
   8.87369   8.87369      1.00  2.245844   .388069
   8.87358   8.87358      1.00  2.246354   .389169
   8.87345   8.87345      1.00  2.244664   .390459
   8.87334   8.87334      1.00  2.230824   .389289
   8.87322   8.87322      1.00  2.247524   .395719
   8.87311   8.87311      1.00  2.246184   .397009
   8.87299   8.87299      1.00  2.247724   .395479
   8.87288   8.87288      1.00  2.246044   .394809
   8.87278   8.87278      1.00  2.244804   .391349
   8.87266   8.87266      1.00  2.243224   .390349
   8.87254   8.87254      1.00  2.244594   .390149
   8.87242   8.87242      1.00  2.245234   .389919
   8.87232   8.87232      1.00  2.242144   .389199
   8.87220   8.87220      1.00  2.244194   .390359
   8.87209   8.87209      1.00  2.243154   .390889
   8.87198   8.87198      1.00  2.244244   .392139
   8.87187   8.87187      1.00  2.231764   .391359
   8.87176   8.87176      1.00  2.240874   .391569
   8.87165   8.87165      1.00  2.245874   .391979
   8.87154   8.87154      1.00  2.244604   .394979
   8.87143   8.87143      1.00  2.245654   .393859
   8.87132   8.87132      1.00  2.244774   .394259
   8.87120   8.87120      1.00  2.244244   .394089
   8.87109   8.87109      1.00  2.243754   .395099
   8.87098   8.87098      1.00  2.243324   .394179
   8.87087   8.87087      1.00  2.244074   .395979
   8.87075   8.87075      1.00  2.244334   .397829
   8.87063   8.87063      1.00  2.247924   .399179
   8.87053   8.87053      1.00  2.243174   .397969
   8.87040   8.87040      1.00  2.243344   .398539
   8.87028   8.87028      1.00  2.228064   .395799
   8.87016   8.87016      1.00  2.242304   .398119
   8.87005   8.87005      1.00  2.245834   .398509
   8.86992   8.86992      1.00  2.241424   .402059
   8.86980   8.86980      1.00  2.242514   .404719
   8.86969   8.86969      1.00  2.242944   .400649
   8.86958   8.86958      1.00  2.244214   .401499
   8.86946   8.86946      1.00  2.243634   .402419
   8.86935   8.86935      1.00  2.244964   .400909
   8.86923   8.86923      1.00  2.245944   .404019
   8.86912   8.86912      1.00  2.243904   .402179
   8.86900   8.86900      1.00  2.244044   .402719
   8.86889   8.86889      1.00  2.243214   .403689
   8.86879   8.86879      1.00  2.241794   .403409
   8.86868   8.86868      1.00  2.245554   .403499
   8.86856   8.86856      1.00  2.230494   .401299
   8.86845   8.86845      1.00  2.241924   .401799
   8.86834   8.86834      1.00  2.245094   .402749
   8.86824   8.86824      1.00  2.243824   .404559
   8.86813   8.86813      1.00  2.247154   .403959
   8.86801   8.86801      1.00  2.242404   .401889
   8.86790   8.86790      1.00  2.244484   .404819
   8.86779   8.86779      1.00  2.243054   .406999
   8.86768   8.86768      1.00  2.242934   .406849
   8.86756   8.86756      1.00  2.241234   .407099
   8.86746   8.86746      1.00  2.245294   .405869
   8.86735   8.86735      1.00  2.244944   .405969
   8.86724   8.86724      1.00  2.244924   .406759
   8.86713   8.86713      1.00  2.234394   .406199
   8.86702   8.86702      1.00  2.242784   .409359
   8.86691   8.86691      1.00  2.245084   .407989
   8.86681   8.86681      1.00  2.246484   .409849
   8.86670   8.86670      1.00  2.243004   .409969
   8.86659   8.86659      1.00  2.245044   .410599
   8.86649   8.86649      1.00  2.242114   .410619
   8.86638   8.86638      1.00  2.244344   .411339
   8.86627   8.86627      1.00  2.240194   .409469
   8.86617   8.86617      1.00  2.239894   .411909
   8.86607   8.86607      1.00  2.246424   .414289
   8.86596   8.86596      1.00  2.244194   .411629
   8.86586   8.86586      1.00  2.242264   .408979
   8.86576   8.86576      1.00  2.241934   .409039
   8.86566   8.86566      1.00  2.227084   .405829
   8.86555   8.86555      1.00  2.242364   .409669
   8.86544   8.86544      1.00  2.245184   .409149
   8.86535   8.86535      1.00  2.243824   .407189
   8.86525   8.86525      1.00  2.242524   .409949
   8.86514   8.86514      1.00  2.243184   .410599
   8.86503   8.86503      1.00  2.242314   .412009
   8.86493   8.86493      1.00  2.242544   .413819
   8.86482   8.86482      1.00  2.244964   .414849
   8.86472   8.86472      1.00  2.242894   .414029
   8.86461   8.86461      1.00  2.241964   .411229
   8.86450   8.86450      1.00  2.242344   .414799
   8.86439   8.86439      1.00  2.241414   .413159
   8.86428   8.86428      1.00  2.225594   .409069
   8.86416   8.86416      1.00  2.242044   .412649
   8.86405   8.86405      1.00  2.241424   .412939
   8.86394   8.86394      1.00  2.241984   .414169
   8.86383   8.86383      1.00  2.242154   .414219
   8.86371   8.86371      1.00  2.236164   .413649
   8.86359   8.86359      1.00  2.244304   .416389
   8.86347   8.86347      1.00  2.240874   .414179
   8.86336   8.86336      1.00  2.241134   .417549
   8.86324   8.86324      1.00  2.240374   .415519
   8.86312   8.86312      1.00  2.239654   .413149
   8.86301   8.86301      1.00  2.240414   .415759
   8.86289   8.86289      1.00  2.241254   .417649
   8.86278   8.86278      1.00  2.240664   .416349
   8.86267   8.86267      1.00  2.226714   .415889
   8.86255   8.86255      1.00  2.238454   .417319
   8.86244   8.86244      1.00  2.238484   .415509
   8.86232   8.86232      1.00  2.240174   .416059
   8.86221   8.86221      1.00  2.242734   .415299
   8.86211   8.86211      1.00  2.239954   .415799
   8.86200   8.86200      1.00  2.239554   .415079
   8.86188   8.86188      1.00  2.239624   .416419
   8.86178   8.86178      1.00  2.236334   .414929
   8.86167   8.86167      1.00  2.238394   .414179
   8.86156   8.86156      1.00  2.237874   .415789
   8.86144   8.86144      1.00  2.236264   .416109
   8.86133   8.86133      1.00  2.240504   .414029
   8.86122   8.86122      1.00  2.233114   .416089
   8.86110   8.86110      1.00  2.237344   .414669
   8.86099   8.86099      1.00  2.241134   .416719
   8.86088   8.86088      1.00  2.239704   .415379
   8.86077   8.86077      1.00  2.238464   .415209
   8.86065   8.86065      1.00  2.239784   .415559
   8.86053   8.86053      1.00  2.236954   .413849
   8.86041   8.86041      1.00  2.238754   .414849
   8.86031   8.86031      1.00  2.239044   .415929
   8.86019   8.86019      1.00  2.240544   .417159
   8.86005   8.86005      1.00  2.239324   .414759
   8.85993   8.85993      1.00  2.238124   .413649
   8.85982   8.85982      1.00  2.238754   .415869
   8.85971   8.85971      1.00  2.237964   .421859
   8.85959   8.85959      1.00  2.234974   .422739
   8.85948   8.85948      1.00  2.229454   .418559
   8.85937   8.85937      1.00  2.237554   .416439
   8.85926   8.85926      1.00  2.234474   .415359
   8.85914   8.85914      1.00  2.237474   .416969
   8.85903   8.85903      1.00  2.238344   .416409
   8.85892   8.85892      1.00  2.240114   .419259
   8.85880   8.85880      1.00  2.239744   .417839
   8.85868   8.85868      1.00  2.238374   .417279
   8.85858   8.85858      1.00  2.237214   .414319
   8.85847   8.85847      1.00  2.236374   .414899
   8.85836   8.85836      1.00  2.236744   .416409
   8.85825   8.85825      1.00  2.236884   .417169
   8.85814   8.85814      1.00  2.235334   .416449
   8.85803   8.85803      1.00  2.221894   .413309
   8.85792   8.85792      1.00  2.236404   .415849
   8.85780   8.85780      1.00  2.234994   .416799
   8.85769   8.85769      1.00  2.235064   .416359
   8.85758   8.85758      1.00  2.235044   .417559
   8.85748   8.85748      1.00  2.234854   .414659
   8.85737   8.85737      1.00  2.235204   .416009
   8.85726   8.85726      1.00  2.233044   .415859
   8.85716   8.85716      1.00  2.235604   .415839
   8.85704   8.85704      1.00  2.234084   .413829
   8.85693   8.85693      1.00  2.234234   .415909
   8.85682   8.85682      1.00  2.234194   .415859
   8.85672   8.85672      1.00  2.234304   .415369
   8.85661   8.85661      1.00  2.235184   .415799
   8.85650   8.85650      1.00  2.235604   .416169
   8.85640   8.85640      1.00  2.232744   .415759
   8.85630   8.85630      1.00  2.216814   .414019
   8.85619   8.85619      1.00  2.232294   .417449
   8.85608   8.85608      1.00  2.232164   .416379
   8.85598   8.85598      1.00  2.232384   .417199
   8.85589   8.85589      1.00  2.232284   .418879
   8.85578   8.85578      1.00  2.230114   .418459
   8.85567   8.85567      1.00  2.232704   .415909
   8.85557   8.85557      1.00  2.235484   .413499
   8.85547   8.85547      1.00  2.230734   .413739
   8.85537   8.85537      1.00  2.234254   .414909
   8.85526   8.85526      1.00  2.230844   .413759
   8.85516   8.85516      1.00  2.231594   .413669
   8.85506   8.85506      1.00  2.230984   .415419
   8.85496   8.85496      1.00  2.215484   .409429
   8.85485   8.85485      1.00  2.227984   .413429
   8.85474   8.85474      1.00  2.229384   .414119
   8.85463   8.85463      1.00  2.230114   .411799
   8.85452   8.85452      1.00  2.230374   .413309
   8.85441   8.85441      1.00  2.230114   .412089
   8.85430   8.85430      1.00  2.230874   .413029
   8.85420   8.85420      1.00  2.232414   .412189
   8.85408   8.85408      1.00  2.230404   .410359
   8.85396   8.85396      1.00  2.225294   .410819
   8.85385   8.85385      1.00  2.229404   .412049
   8.85374   8.85374      1.00  2.224544   .412129
   8.85363   8.85363      1.00  2.225744   .411579
   8.85350   8.85350      1.00  2.227684   .413829
   8.85339   8.85339      1.00  2.211974   .413169
   8.85328   8.85328      1.00  2.229594   .415449
   8.85316   8.85316      1.00  2.230424   .413579
   8.85304   8.85304      1.00  2.229604   .413979
   8.85293   8.85293      1.00  2.227564   .412079
   8.85282   8.85282      1.00  2.229974   .413809
   8.85270   8.85270      1.00  2.229254   .413749
   8.85259   8.85259      1.00  2.223334   .411719
   8.85247   8.85247      1.00  2.227644   .413229
   8.85236   8.85236      1.00  2.223064   .413359
   8.85225   8.85225      1.00  2.223254   .411359
   8.85213   8.85213      1.00  2.225844   .411649
   8.85203   8.85203      1.00  2.227704   .409809
   8.85192   8.85192      1.00  2.214904   .409499
   8.85180   8.85180      1.00  2.224184   .410579
   8.85170   8.85170      1.00  2.227734   .410319
   8.85159   8.85159      1.00  2.221234   .409729
   8.85148   8.85148      1.00  2.224754   .409199
   8.85137   8.85137      1.00  2.222414   .409689
   8.85125   8.85125      1.00  2.222904   .408389
   8.85114   8.85114      1.00  2.223384   .410429
   8.85103   8.85103      1.00  2.221614   .409649
   8.85091   8.85091      1.00  2.226024   .409949
   8.85079   8.85079      1.00  2.224884   .410339
   8.85068   8.85068      1.00  2.226494   .409199
   8.85057   8.85057      1.00  2.225604   .408339
   8.85045   8.85045      1.00  2.222894   .406759
   8.85033   8.85033      1.00  2.224374   .407969
   8.85021   8.85021      1.00  2.210414   .409009
   8.85010   8.85010      1.00  2.221634   .410989
   8.84997   8.84997      1.00  2.224834   .410809
   8.84985   8.84985      1.00  2.221444   .411579
   8.84974   8.84974      1.00  2.224294   .411699
   8.84963   8.84963      1.00  2.223594   .413479
   8.84951   8.84951      1.00  2.224574   .413749
   8.84939   8.84939      1.00  2.225394   .410549
   8.84928   8.84928      1.00  2.226354   .413559
   8.84917   8.84917      1.00  2.219064   .410809
   8.84905   8.84905      1.00  2.216354   .412159
   8.84894   8.84894      1.00  2.221154   .411019
   8.84883   8.84883      1.00  2.219714   .410739
   8.84872   8.84872      1.00  2.214354   .407919
   8.84861   8.84861      1.00  2.219874   .412109
   8.84849   8.84849      1.00  2.222304   .408529
   8.84839   8.84839      1.00  2.223914   .409419
   8.84828   8.84828      1.00  2.224804   .409999
   8.84817   8.84817      1.00  2.227524   .409449
   8.84806   8.84806      1.00  2.220364   .409179
   8.84795   8.84795      1.00  2.223754   .411089
   8.84783   8.84783      1.00  2.221144   .411589
   8.84772   8.84772      1.00  2.222744   .411279
   8.84761   8.84761      1.00  2.221214   .409859
   8.84750   8.84750      1.00  2.221704   .411159
   8.84739   8.84739      1.00  2.222624   .410709
   8.84728   8.84728      1.00  2.224074   .411549
   8.84717   8.84717      1.00  2.223944   .411609
   8.84706   8.84706      1.00  2.208054   .410149
   8.84695   8.84695      1.00  2.222824   .410679
   8.84684   8.84684      1.00  2.224344   .413639
   8.84673   8.84673      1.00  2.222704   .409079
   8.84662   8.84662      1.00  2.221624   .409099
   8.84652   8.84652      1.00  2.223384   .410059
   8.84642   8.84642      1.00  2.222564   .408669
   8.84631   8.84631      1.00  2.224064   .408639
   8.84621   8.84621      1.00  2.221674   .407979
   8.84611   8.84611      1.00  2.226874   .409239
   8.84600   8.84600      1.00  2.223794   .410539
   8.84589   8.84589      1.00  2.224114   .409769
   8.84579   8.84579      1.00  2.221934   .409539
   8.84569   8.84569      1.00  2.208474   .408019
   8.84559   8.84559      1.00  2.223954   .411719
   8.84548   8.84548      1.00  2.220444   .409189
   8.84538   8.84538      1.00  2.220934   .409029
   8.84528   8.84528      1.00  2.223324   .411909
   8.84518   8.84518      1.00  2.223354   .411389
   8.84507   8.84507      1.00  2.221494   .410229
   8.84497   8.84497      1.00  2.222374   .410969
   8.84486   8.84486      1.00  2.223994   .409939
   8.84475   8.84475      1.00  2.220014   .410209
   8.84464   8.84464      1.00  2.223714   .412379
   8.84453   8.84453      1.00  2.223274   .410359
   8.84443   8.84443      1.00  2.222514   .410299
   8.84431   8.84431      1.00  2.220474   .412149
   8.84420   8.84420      1.00  2.204884   .409259
   8.84409   8.84409      1.00  2.221054   .412499
   8.84398   8.84398      1.00  2.221884   .411929
   8.84387   8.84387      1.00  2.225934   .411139
   8.84375   8.84375      1.00  2.224244   .412699
   8.84362   8.84362      1.00  2.224104   .414059
   8.84351   8.84351      1.00  2.220394   .413169
   8.84340   8.84340      1.00  2.222194   .412529
   8.84327   8.84327      1.00  2.221014   .413449
   8.84316   8.84316      1.00  2.218904   .415689
   8.84305   8.84305      1.00  2.220284   .415329
   8.84293   8.84293      1.00  2.221794   .413829
   8.84281   8.84281      1.00  2.221724   .416779
   8.84270   8.84270      1.00  2.222094   .417209
   8.84259   8.84259      1.00  2.222114   .418189
   8.84247   8.84247      1.00  2.209754   .417329
   8.84236   8.84236      1.00  2.221654   .420669
   8.84224   8.84224      1.00  2.225944   .421249
   8.84214   8.84214      1.00  2.222604   .420489
   8.84203   8.84203      1.00  2.222524   .420109
   8.84192   8.84192      1.00  2.220514   .418959
   8.84181   8.84181      1.00  2.221654   .418719
   8.84171   8.84171      1.00  2.220174   .418829
   8.84159   8.84159      1.00  2.220134   .419469
   8.84148   8.84148      1.00  2.222294   .422189
   8.84137   8.84137      1.00  2.220574   .421819
   8.84126   8.84126      1.00  2.223144   .419869
   8.84114   8.84114      1.00  2.222444   .422709
   8.84103   8.84103      1.00  2.219864   .422579
   8.84092   8.84092      1.00  2.203404   .417369
   8.84081   8.84081      1.00  2.219974   .421739
   8.84069   8.84069      1.00  2.221164   .421089
   8.84057   8.84057      1.00  2.220724   .421299
   8.84045   8.84045      1.00  2.221234   .422599
   8.84034   8.84034      1.00  2.222064   .420289
   8.84022   8.84022      1.00  2.224324   .421389
   8.84010   8.84010      1.00  2.222504   .421669
   8.83998   8.83998      1.00  2.223264   .420969
   8.83987   8.83987      1.00  2.222414   .421139
   8.83975   8.83975      1.00  2.221304   .422239
   8.83963   8.83963      1.00  2.218164   .422369
   8.83951   8.83951      1.00  2.220754   .424309
   8.83940   8.83940      1.00  2.218864   .423049
   8.83928   8.83928      1.00  2.212564   .421789
   8.83916   8.83916      1.00  2.220634   .421939
   8.83905   8.83905      1.00  2.219154   .422149
   8.83895   8.83895      1.00  2.222134   .422029
   8.83883   8.83883      1.00  2.221654   .424479
   8.83872   8.83872      1.00  2.223714   .423779
   8.83862   8.83862      1.00  2.220674   .424879
   8.83850   8.83850      1.00  2.219094   .423469
   8.83839   8.83839      1.00  2.219514   .423919
   8.83828   8.83828      1.00  2.218034   .424479
   8.83817   8.83817      1.00  2.220744   .424959
   8.83806   8.83806      1.00  2.221554   .425179
   8.83795   8.83795      1.00  2.223854   .424449
   8.83783   8.83783      1.00  2.223144   .426009
   8.83772   8.83772      1.00  2.223004   .425969
   8.83762   8.83762      1.00  2.210574   .423509
   8.83751   8.83751      1.00  2.220134   .426519
   8.83740   8.83740      1.00  2.223884   .426929
   8.83729   8.83729      1.00  2.223294   .429299
   8.83718   8.83718      1.00  2.223774   .430479
   8.83707   8.83707      1.00  2.220704   .429309
   8.83696   8.83696      1.00  2.221094   .429949
   8.83685   8.83685      1.00  2.220104   .427549
   8.83675   8.83675      1.00  2.219354   .429679
   8.83664   8.83664      1.00  2.221554   .430799
   8.83652   8.83652      1.00  2.226274   .429819
   8.83642   8.83642      1.00  2.220224   .429609
   8.83632   8.83632      1.00  2.219154   .429849
   8.83622   8.83622      1.00  2.208214   .429969
   8.83611   8.83611      1.00  2.217594   .430429
   8.83600   8.83600      1.00  2.225124   .431609
   8.83590   8.83590      1.00  2.218994   .431309
   8.83580   8.83580      1.00  2.224544   .431749
   8.83569   8.83569      1.00  2.219804   .431509
   8.83559   8.83559      1.00  2.222764   .433049
   8.83549   8.83549      1.00  2.223964   .433009
   8.83539   8.83539      1.00  2.220404   .431339
   8.83528   8.83528      1.00  2.222334   .434039
   8.83519   8.83519      1.00  2.219844   .432359
   8.83509   8.83509      1.00  2.220204   .434029
   8.83498   8.83498      1.00  2.220334   .433699
   8.83486   8.83486      1.00  2.213694   .432879
   8.83476   8.83476      1.00  2.216144   .432909
   8.83466   8.83466      1.00  2.220934   .432979
   8.83455   8.83455      1.00  2.219134   .435299
   8.83443   8.83443      1.00  2.216734   .435449
   8.83432   8.83432      1.00  2.221224   .435009
   8.83422   8.83422      1.00  2.220594   .433339
   8.83410   8.83410      1.00  2.220814   .434699
   8.83399   8.83399      1.00  2.220164   .434969
   8.83387   8.83387      1.00  2.217174   .434409
   8.83376   8.83376      1.00  2.215434   .435579
   8.83364   8.83364      1.00  2.217064   .433359
   8.83352   8.83352      1.00  2.219024   .434729
   8.83340   8.83340      1.00  2.217534   .436779
   8.83329   8.83329      1.00  2.204094   .431829
   8.83318   8.83318      1.00  2.218334   .436939
   8.83306   8.83306      1.00  2.219404   .438149
   8.83295   8.83295      1.00  2.219954   .438749
   8.83284   8.83284      1.00  2.218374   .439269
   8.83272   8.83272      1.00  2.214924   .439599
   8.83260   8.83260      1.00  2.214344   .438199
   8.83249   8.83249      1.00  2.214764   .438229
   8.83238   8.83238      1.00  2.215724   .439569
   8.83226   8.83226      1.00  2.214054   .440369
   8.83215   8.83215      1.00  2.214664   .440129
   8.83204   8.83204      1.00  2.219144   .440069
   8.83194   8.83194      1.00  2.216884   .442229
   8.83183   8.83183      1.00  2.217054   .443479
   8.83171   8.83171      1.00  2.205224   .441539
   8.83160   8.83160      1.00  2.215934   .441019
   8.83150   8.83150      1.00  2.215084   .442979
   8.83139   8.83139      1.00  2.210444   .442609
   8.83127   8.83127      1.00  2.214444   .441519
   8.83116   8.83116      1.00  2.213664   .442059
   8.83105   8.83105      1.00  2.217204   .441469
   8.83094   8.83094      1.00  2.217154   .441799
   8.83082   8.83082      1.00  2.216214   .440959
   8.83071   8.83071      1.00  2.211684   .443739
   8.83059   8.83059      1.00  2.215984   .441619
   8.83047   8.83047      1.00  2.213334   .441069
   8.83035   8.83035      1.00  2.209444   .440219
   8.83024   8.83024      1.00  2.206734   .440079
   8.83012   8.83012      1.00  2.208044   .442729
   8.83000   8.83000      1.00  2.210594   .440709
   8.82988   8.82988      1.00  2.213124   .443529
   8.82976   8.82976      1.00  2.215004   .444999
   8.82965   8.82965      1.00  2.215194   .447489
   8.82954   8.82954      1.00  2.211854   .444119
   8.82942   8.82942      1.00  2.215604   .444209
   8.82930   8.82930      1.00  2.213984   .440779
   8.82919   8.82919      1.00  2.213594   .442619
   8.82908   8.82908      1.00  2.211684   .445889
   8.82897   8.82897      1.00  2.209694   .443889
   8.82886   8.82886      1.00  2.211204   .444719
   8.82875   8.82875      1.00  2.208274   .444449
   8.82863   8.82863      1.00  2.196794   .441959
   8.82852   8.82852      1.00  2.208834   .443299
   8.82842   8.82842      1.00  2.215644   .445719
   8.82831   8.82831      1.00  2.215774   .445409
   8.82819   8.82819      1.00  2.210264   .443229
   8.82808   8.82808      1.00  2.210834   .444769
   8.82797   8.82797      1.00  2.209524   .444739
   8.82786   8.82786      1.00  2.213084   .446759
   8.82775   8.82775      1.00  2.207734   .444049
   8.82764   8.82764      1.00  2.211884   .444219
   8.82753   8.82753      1.00  2.207344   .444399
   8.82743   8.82743      1.00  2.211044   .443609
   8.82732   8.82732      1.00  2.212454   .442719
   8.82720   8.82720      1.00  2.210334   .444579
   8.82709   8.82709      1.00  2.213914   .443429
   8.82699   8.82699      1.00  2.196304   .443459
   8.82688   8.82688      1.00  2.213694   .444909
   8.82676   8.82676      1.00  2.205814   .445609
   8.82665   8.82665      1.00  2.208684   .444829
   8.82655   8.82655      1.00  2.208104   .446019
   8.82645   8.82645      1.00  2.207594   .443189
   8.82634   8.82634      1.00  2.206044   .444249
   8.82624   8.82624      1.00  2.209634   .445969
   8.82614   8.82614      1.00  2.209614   .446009
   8.82603   8.82603      1.00  2.210744   .448749
   8.82593   8.82593      1.00  2.211794   .448269
   8.82582   8.82582      1.00  2.208374   .447549
   8.82573   8.82573      1.00  2.207524   .449069
   8.82562   8.82562      1.00  2.198084   .452119
   8.82551   8.82551      1.00  2.202534   .454179
   8.82541   8.82541      1.00  2.207134   .453479
   8.82531   8.82531      1.00  2.211014   .450619
   8.82521   8.82521      1.00  2.208034   .449229
   8.82511   8.82511      1.00  2.206034   .447089
   8.82500   8.82500      1.00  2.207404   .444069
   8.82490   8.82490      1.00  2.207904   .446669
   8.82479   8.82479      1.00  2.207154   .447439
   8.82468   8.82468      1.00  2.207984   .446119
   8.82457   8.82457      1.00  2.202124   .448059
   8.82446   8.82446      1.00  2.203404   .450709
   8.82435   8.82435      1.00  2.200114   .449409
   8.82424   8.82424      1.00  2.201424   .450349
   8.82413   8.82413      1.00  2.193274   .449199
   8.82403   8.82403      1.00  2.205814   .450949
   8.82391   8.82391      1.00  2.203654   .452359
   8.82378   8.82378      1.00  2.206414   .452839
   8.82367   8.82367      1.00  2.206674   .447139
   8.82356   8.82356      1.00  2.205454   .445489
   8.82344   8.82344      1.00  2.206854   .445259
   8.82332   8.82332      1.00  2.197364   .444299
   8.82321   8.82321      1.00  2.203844   .445439
   8.82309   8.82309      1.00  2.203134   .445179
   8.82298   8.82298      1.00  2.202534   .444969
   8.82286   8.82286      1.00  2.203574   .443559
   8.82275   8.82275      1.00  2.206054   .444409
   8.82264   8.82264      1.00  2.208084   .443599
   8.82252   8.82252      1.00  2.189544   .441489
   8.82239   8.82239      1.00  2.202724   .446519
   8.82229   8.82229      1.00  2.198704   .443489
   8.82218   8.82218      1.00  2.204944   .445359
   8.82207   8.82207      1.00  2.201754   .445479
   8.82196   8.82196      1.00  2.198034   .444779
   8.82184   8.82184      1.00  2.200054   .446809
   8.82174   8.82174      1.00  2.202474   .446199
   8.82163   8.82163      1.00  2.199944   .448929
   8.82152   8.82152      1.00  2.201334   .449479
   8.82140   8.82140      1.00  2.205064   .451239
   8.82129   8.82129      1.00  2.206324   .449919
   8.82118   8.82118      1.00  2.201574   .446159
   8.82106   8.82106      1.00  2.197284   .443839
   8.82095   8.82095      1.00  2.189824   .444819
   8.82084   8.82084      1.00  2.200284   .445949
   8.82073   8.82073      1.00  2.202654   .446209
   8.82061   8.82061      1.00  2.197864   .443789
   8.82049   8.82049      1.00  2.200314   .447819
   8.82037   8.82037      1.00  2.198824   .445709
   8.82026   8.82026      1.00  2.203044   .448719
   8.82013   8.82013      1.00  2.198964   .443759
   8.82001   8.82001      1.00  2.200924   .446589
   8.81990   8.81990      1.00  2.200104   .446859
   8.81978   8.81978      1.00  2.197414   .444949
   8.81966   8.81966      1.00  2.194164   .443869
   8.81954   8.81954      1.00  2.196304   .446559
   8.81944   8.81944      1.00  2.180744   .440969
   8.81932   8.81932      1.00  2.191554   .443119
   8.81920   8.81920      1.00  2.196364   .445049
   8.81909   8.81909      1.00  2.196994   .444369
   8.81898   8.81898      1.00  2.200494   .445839
   8.81887   8.81887      1.00  2.199624   .446349
   8.81875   8.81875      1.00  2.197444   .443549
   8.81864   8.81864      1.00  2.197274   .440369
   8.81854   8.81854      1.00  2.191544   .440869
   8.81843   8.81843      1.00  2.191974   .442549
   8.81831   8.81831      1.00  2.190474   .440199
   8.81820   8.81820      1.00  2.195414   .442879
   8.81810   8.81810      1.00  2.197614   .443249
   8.81798   8.81798      1.00  2.197214   .443179
   8.81787   8.81787      1.00  2.190884   .440029
   8.81776   8.81776      1.00  2.185664   .439839
   8.81765   8.81765      1.00  2.196474   .441429
   8.81754   8.81754      1.00  2.193404   .440409
   8.81743   8.81743      1.00  2.193094   .441999
   8.81737   8.81737      1.00  2.194904   .443369
