# Supplementary material for: Direct Observation of Palladium Leaching from Pd/C by a Simple Method: X-ray Absorption Spectroscopy of Heterogeneous Mixtures
Source: ACS Omega. 2023 Jun 7;8(24):21787–92. doi: 10.1021/acsomega.3c01343 (PMC10286095; doi:10.1021/acsomega.3c01343)
Supplement: Supplementary file 2 — ao3c01343_si_002.zip [file ao3c01343_si_002.zip › Figure 9/HCl_Intermittent01N_28.qd]

  9809     KEK-PF   NW10A
 K_AirOx_40C_01N 20.12.12 2:52: - 20.12.12 2:52: Serial#KEKPF-NW10A_047718
 15_RK_AirOx_40C_01N                                                             
 Ring :   6.5 GeV    49.9 mA -   49.9 mA
 Mono :   Si(311)       D=  1.63747 A    Initial angle=  9.00033 deg
 NW10A     Transmission( 2)   Repetition= 28     Points= 1654
 Param file : QXAFS(SYNC)     angle axis (*)     Block =    1

 Block      Init-Ang  Final-Ang     Step/deg     Time/s       Num
     1        9.00033   8.81736          ***       1.00      1654
 Ortec(-1)     NDCH = 3
  Angle(c)  Angle(o)    time/s         2         3
      Mode         0         0         1         2
    Offset         0         0    .00492    .00311
   9.00033   9.00033      1.00  2.313624  2.432249
   9.00024   9.00024      1.00  2.313544  2.422629
   9.00013   9.00013      1.00  2.312734  2.418669
   9.00002   9.00002      1.00  2.308044  2.416559
   8.99990   8.99990      1.00  2.304724  2.411539
   8.99979   8.99979      1.00  2.307234  2.416399
   8.99968   8.99968      1.00  2.304154  2.415639
   8.99956   8.99956      1.00  2.304744  2.414099
   8.99945   8.99945      1.00  2.300234  2.408419
   8.99933   8.99933      1.00  2.295554  2.401679
   8.99923   8.99923      1.00  2.304974  2.414119
   8.99912   8.99912      1.00  2.309374  2.417579
   8.99901   8.99901      1.00  2.306284  2.415219
   8.99890   8.99890      1.00  2.306844  2.415989
   8.99880   8.99880      1.00  2.303334  2.414829
   8.99869   8.99869      1.00  2.301044  2.409879
   8.99858   8.99858      1.00  2.303824  2.413739
   8.99847   8.99847      1.00  2.297334  2.409919
   8.99836   8.99836      1.00  2.299484  2.412689
   8.99825   8.99825      1.00  2.299324  2.411709
   8.99814   8.99814      1.00  2.298634  2.414389
   8.99803   8.99803      1.00  2.302664  2.419339
   8.99793   8.99793      1.00  2.301114  2.418749
   8.99782   8.99782      1.00  2.287254  2.404529
   8.99771   8.99771      1.00  2.299434  2.418029
   8.99760   8.99760      1.00  2.299414  2.414559
   8.99749   8.99749      1.00  2.293994  2.406789
   8.99739   8.99739      1.00  2.296054  2.409059
   8.99727   8.99727      1.00  2.299004  2.414529
   8.99716   8.99716      1.00  2.296474  2.410199
   8.99706   8.99706      1.00  2.298354  2.417429
   8.99695   8.99695      1.00  2.297484  2.415539
   8.99684   8.99684      1.00  2.297154  2.414439
   8.99674   8.99674      1.00  2.297994  2.414239
   8.99663   8.99663      1.00  2.298714  2.416339
   8.99653   8.99653      1.00  2.296654  2.414379
   8.99642   8.99642      1.00  2.280284  2.397789
   8.99631   8.99631      1.00  2.291124  2.410019
   8.99621   8.99621      1.00  2.293544  2.411749
   8.99611   8.99611      1.00  2.292984  2.412699
   8.99600   8.99600      1.00  2.289954  2.408989
   8.99590   8.99590      1.00  2.293734  2.415609
   8.99581   8.99581      1.00  2.295224  2.418629
   8.99571   8.99571      1.00  2.294244  2.415899
   8.99560   8.99560      1.00  2.296454  2.420469
   8.99550   8.99550      1.00  2.294824  2.416459
   8.99540   8.99540      1.00  2.292584  2.415009
   8.99530   8.99530      1.00  2.290634  2.413649
   8.99519   8.99519      1.00  2.289534  2.411649
   8.99509   8.99509      1.00  2.290374  2.414549
   8.99499   8.99499      1.00  2.293254  2.416019
   8.99488   8.99488      1.00  2.275844  2.400239
   8.99477   8.99477      1.00  2.289724  2.412779
   8.99467   8.99467      1.00  2.293904  2.418259
   8.99457   8.99457      1.00  2.293834  2.419499
   8.99446   8.99446      1.00  2.295664  2.421899
   8.99435   8.99435      1.00  2.290444  2.416129
   8.99424   8.99424      1.00  2.293684  2.418069
   8.99413   8.99413      1.00  2.288444  2.413709
   8.99401   8.99401      1.00  2.289394  2.418949
   8.99389   8.99389      1.00  2.285624  2.414919
   8.99378   8.99378      1.00  2.285794  2.412479
   8.99368   8.99368      1.00  2.291194  2.413309
   8.99356   8.99356      1.00  2.290694  2.413989
   8.99345   8.99345      1.00  2.287604  2.416689
   8.99333   8.99333      1.00  2.282964  2.409089
   8.99322   8.99322      1.00  2.292824  2.419829
   8.99311   8.99311      1.00  2.290054  2.416429
   8.99299   8.99299      1.00  2.289574  2.418209
   8.99287   8.99287      1.00  2.287304  2.414979
   8.99277   8.99277      1.00  2.288934  2.418679
   8.99265   8.99265      1.00  2.285434  2.413209
   8.99254   8.99254      1.00  2.289164  2.414969
   8.99243   8.99243      1.00  2.288514  2.420939
   8.99232   8.99232      1.00  2.287244  2.418299
   8.99221   8.99221      1.00  2.287844  2.418319
   8.99210   8.99210      1.00  2.287504  2.416709
   8.99199   8.99199      1.00  2.290614  2.421839
   8.99188   8.99188      1.00  2.291264  2.421689
   8.99177   8.99177      1.00  2.285504  2.418569
   8.99165   8.99165      1.00  2.269854  2.407509
   8.99155   8.99155      1.00  2.286914  2.423909
   8.99145   8.99145      1.00  2.283664  2.419549
   8.99134   8.99134      1.00  2.279984  2.414389
   8.99122   8.99122      1.00  2.287134  2.420009
   8.99111   8.99111      1.00  2.287574  2.421319
   8.99100   8.99100      1.00  2.292104  2.425849
   8.99089   8.99089      1.00  2.289014  2.422339
   8.99077   8.99077      1.00  2.286154  2.418989
   8.99066   8.99066      1.00  2.287574  2.422629
   8.99055   8.99055      1.00  2.280924  2.413909
   8.99042   8.99042      1.00  2.285384  2.420769
   8.99031   8.99031      1.00  2.282424  2.069399
   8.99019   8.99019      1.00  2.281414  2.399549
   8.99008   8.99008      1.00  2.278764  2.367849
   8.98997   8.98997      1.00  2.286084  2.423399
   8.98984   8.98984      1.00  2.284984  2.423789
   8.98972   8.98972      1.00  2.285424  2.422739
   8.98961   8.98961      1.00  2.288634  2.429599
   8.98950   8.98950      1.00  2.282444  2.418729
   8.98938   8.98938      1.00  2.282754  2.421819
   8.98926   8.98926      1.00  2.280074  2.420339
   8.98915   8.98915      1.00  2.282904  2.424979
   8.98904   8.98904      1.00  2.279194  2.419479
   8.98893   8.98893      1.00  2.278714  2.425349
   8.98882   8.98882      1.00  2.281554  2.424919
   8.98871   8.98871      1.00  2.282424  2.427559
   8.98860   8.98860      1.00  2.282744  2.427819
   8.98849   8.98849      1.00  2.277754  2.420879
   8.98838   8.98838      1.00  2.286124  2.427629
   8.98828   8.98828      1.00  2.283534  2.425519
   8.98816   8.98816      1.00  2.279764  2.424169
   8.98805   8.98805      1.00  2.279884  2.423319
   8.98794   8.98794      1.00  2.277864  2.422289
   8.98783   8.98783      1.00  2.282024  2.424669
   8.98772   8.98772      1.00  2.279414  2.419479
   8.98760   8.98760      1.00  2.282384  2.424559
   8.98750   8.98750      1.00  2.278674  2.421439
   8.98739   8.98739      1.00  2.284614  2.426489
   8.98728   8.98728      1.00  2.281354  2.422099
   8.98716   8.98716      1.00  2.283214  2.424609
   8.98706   8.98706      1.00  2.273454  2.412889
   8.98695   8.98695      1.00  2.275424  2.417209
   8.98685   8.98685      1.00  2.280644  2.426259
   8.98674   8.98674      1.00  2.276254  2.419559
   8.98663   8.98663      1.00  2.278064  2.418929
   8.98653   8.98653      1.00  2.280264  2.424819
   8.98642   8.98642      1.00  2.283784  2.429679
   8.98631   8.98631      1.00  2.279724  2.422839
   8.98620   8.98620      1.00  2.285184  2.426939
   8.98611   8.98611      1.00  2.283194  2.429079
   8.98600   8.98600      1.00  2.281144  2.423179
   8.98590   8.98590      1.00  2.275814  2.421629
   8.98579   8.98579      1.00  2.277204  2.420789
   8.98570   8.98570      1.00  2.279004  2.424809
   8.98560   8.98560      1.00  2.275074  2.422399
   8.98549   8.98549      1.00  2.277634  2.428889
   8.98538   8.98538      1.00  2.266924  2.412979
   8.98529   8.98529      1.00  2.284974  2.433499
   8.98518   8.98518      1.00  2.282884  2.433089
   8.98507   8.98507      1.00  2.281584  2.429689
   8.98497   8.98497      1.00  2.279764  2.430369
   8.98487   8.98487      1.00  2.280754  2.435629
   8.98476   8.98476      1.00  2.281544  2.431959
   8.98465   8.98465      1.00  2.275894  2.425799
   8.98455   8.98455      1.00  2.281454  2.434409
   8.98444   8.98444      1.00  2.279114  2.431439
   8.98433   8.98433      1.00  2.280194  2.427239
   8.98421   8.98421      1.00  2.275514  2.424019
   8.98410   8.98410      1.00  2.280354  2.431529
   8.98399   8.98399      1.00  2.271164  2.417349
   8.98388   8.98388      1.00  2.282924  2.432629
   8.98376   8.98376      1.00  2.283694  2.437129
   8.98365   8.98365      1.00  2.276424  2.431479
   8.98354   8.98354      1.00  2.282084  2.435699
   8.98342   8.98342      1.00  2.276044  2.427199
   8.98330   8.98330      1.00  2.274164  2.428719
   8.98318   8.98318      1.00  2.278524  2.427929
   8.98306   8.98306      1.00  2.281114  2.432499
   8.98294   8.98294      1.00  2.278984  2.432939
   8.98283   8.98283      1.00  2.278844  2.434099
   8.98272   8.98272      1.00  2.284914  2.436949
   8.98261   8.98261      1.00  2.280774  2.433399
   8.98250   8.98250      1.00  2.279944  2.432259
   8.98238   8.98238      1.00  2.272424  2.429649
   8.98227   8.98227      1.00  2.271834  2.426399
   8.98216   8.98216      1.00  2.279724  2.440489
   8.98205   8.98205      1.00  2.278954  2.439329
   8.98194   8.98194      1.00  2.280234  2.439029
   8.98182   8.98182      1.00  2.277684  2.434889
   8.98172   8.98172      1.00  2.283844  2.444509
   8.98161   8.98161      1.00  2.282544  2.438829
   8.98150   8.98150      1.00  2.279704  2.436869
   8.98139   8.98139      1.00  2.283264  2.441449
   8.98128   8.98128      1.00  2.276664  2.431069
   8.98117   8.98117      1.00  2.277034  2.435179
   8.98105   8.98105      1.00  2.276164  2.432179
   8.98094   8.98094      1.00  2.277554  2.435799
   8.98082   8.98082      1.00  2.261734  2.422219
   8.98071   8.98071      1.00  2.280514  2.442049
   8.98059   8.98059      1.00  2.285714  2.443639
   8.98047   8.98047      1.00  2.283064  2.443649
   8.98036   8.98036      1.00  2.284404  2.444389
   8.98024   8.98024      1.00  2.282224  2.444149
   8.98012   8.98012      1.00  2.283554  2.442229
   8.98001   8.98001      1.00  2.278754  2.440679
   8.97990   8.97990      1.00  2.280184  2.440749
   8.97978   8.97978      1.00  2.279034  2.438209
   8.97965   8.97965      1.00  2.277144  2.436929
   8.97954   8.97954      1.00  2.279524  2.442899
   8.97943   8.97943      1.00  2.279264  2.439969
   8.97932   8.97932      1.00  2.280014  2.445879
   8.97919   8.97919      1.00  2.274654  2.437429
   8.97909   8.97909      1.00  2.286224  2.452039
   8.97898   8.97898      1.00  2.281254  2.450269
   8.97887   8.97887      1.00  2.282714  2.452649
   8.97876   8.97876      1.00  2.280844  2.453059
   8.97864   8.97864      1.00  2.279334  2.448879
   8.97853   8.97853      1.00  2.277364  2.448589
   8.97841   8.97841      1.00  2.280404  2.448129
   8.97830   8.97830      1.00  2.280354  2.447189
   8.97820   8.97820      1.00  2.280634  2.451409
   8.97809   8.97809      1.00  2.284994  2.455209
   8.97798   8.97798      1.00  2.284664  2.452019
   8.97787   8.97787      1.00  2.284944  2.454549
   8.97776   8.97776      1.00  2.265944  2.434019
   8.97766   8.97766      1.00  2.277834  2.445389
   8.97754   8.97754      1.00  2.279704  2.444579
   8.97742   8.97742      1.00  2.282414  2.451229
   8.97732   8.97732      1.00  2.282114  2.445899
   8.97721   8.97721      1.00  2.276364  2.442869
   8.97710   8.97710      1.00  2.284284  2.450729
   8.97699   8.97699      1.00  2.278804  2.444829
   8.97688   8.97688      1.00  2.283934  2.448389
   8.97678   8.97678      1.00  2.282634  2.451179
   8.97667   8.97667      1.00  2.286104  2.456679
   8.97656   8.97656      1.00  2.283744  2.450499
   8.97645   8.97645      1.00  2.277544  2.443009
   8.97635   8.97635      1.00  2.281184  2.450439
   8.97625   8.97625      1.00  2.266414  2.433829
   8.97614   8.97614      1.00  2.283244  2.454199
   8.97604   8.97604      1.00  2.281024  2.452309
   8.97594   8.97594      1.00  2.281684  2.455299
   8.97583   8.97583      1.00  2.285254  2.457389
   8.97573   8.97573      1.00  2.285184  2.460159
   8.97562   8.97562      1.00  2.283734  2.456029
   8.97553   8.97553      1.00  2.281914  2.456149
   8.97542   8.97542      1.00  2.283154  2.456129
   8.97531   8.97531      1.00  2.276694  2.449139
   8.97521   8.97521      1.00  2.280734  2.452869
   8.97511   8.97511      1.00  2.278554  2.452499
   8.97501   8.97501      1.00  2.279414  2.454459
   8.97490   8.97490      1.00  2.268094  2.441339
   8.97480   8.97480      1.00  2.277474  2.447119
   8.97470   8.97470      1.00  2.283034  2.453799
   8.97459   8.97459      1.00  2.281374  2.456159
   8.97448   8.97448      1.00  2.286704  2.460709
   8.97436   8.97436      1.00  2.282074  2.457139
   8.97425   8.97425      1.00  2.279864  2.455219
   8.97413   8.97413      1.00  2.279984  2.454069
   8.97402   8.97402      1.00  2.275814  2.448879
   8.97391   8.97391      1.00  2.279664  2.454469
   8.97380   8.97380      1.00  2.276164  2.448929
   8.97368   8.97368      1.00  2.280584  2.456249
   8.97356   8.97356      1.00  2.283444  2.460239
   8.97345   8.97345      1.00  2.280784  2.457459
   8.97334   8.97334      1.00  2.280594  2.458929
   8.97322   8.97322      1.00  2.262724  2.437789
   8.97310   8.97310      1.00  2.276134  2.453699
   8.97299   8.97299      1.00  2.278424  2.454259
   8.97288   8.97288      1.00  2.278694  2.453559
   8.97276   8.97276      1.00  2.278034  2.451319
   8.97265   8.97265      1.00  2.274924  2.453479
   8.97253   8.97253      1.00  2.281244  2.459619
   8.97243   8.97243      1.00  2.277444  2.455329
   8.97231   8.97231      1.00  2.277864  2.455609
   8.97219   8.97219      1.00  2.279434  2.459249
   8.97208   8.97208      1.00  2.281614  2.463489
   8.97198   8.97198      1.00  2.278554  2.460559
   8.97187   8.97187      1.00  2.281894  2.462189
   8.97175   8.97175      1.00  2.275794  2.453849
   8.97164   8.97164      1.00  2.268774  2.445659
   8.97154   8.97154      1.00  2.276484  2.454019
   8.97142   8.97142      1.00  2.274984  2.456099
   8.97131   8.97131      1.00  2.274974  2.457359
   8.97120   8.97120      1.00  2.280964  2.463909
   8.97109   8.97109      1.00  2.280204  2.462989
   8.97098   8.97098      1.00  2.280174  2.463949
   8.97086   8.97086      1.00  2.284274  2.469589
   8.97074   8.97074      1.00  2.274944  2.456729
   8.97063   8.97063      1.00  2.272104  2.456169
   8.97051   8.97051      1.00  2.279064  2.462879
   8.97039   8.97039      1.00  2.278274  2.460829
   8.97028   8.97028      1.00  2.274054  2.458279
   8.97016   8.97016      1.00  2.264964  2.446859
   8.97005   8.97005      1.00  2.281414  2.463799
   8.96993   8.96993      1.00  2.277244  2.458409
   8.96981   8.96981      1.00  2.286124  2.469069
   8.96969   8.96969      1.00  2.281364  2.462469
   8.96957   8.96957      1.00  2.281324  2.461129
   8.96945   8.96945      1.00  2.278914  2.461779
   8.96934   8.96934      1.00  2.278474  2.461869
   8.96924   8.96924      1.00  2.274874  2.458349
   8.96913   8.96913      1.00  2.275184  2.458659
   8.96901   8.96901      1.00  2.280234  2.465219
   8.96890   8.96890      1.00  2.274154  2.461069
   8.96879   8.96879      1.00  2.278214  2.462589
   8.96868   8.96868      1.00  2.263194  2.448279
   8.96856   8.96856      1.00  2.281224  2.468649
   8.96845   8.96845      1.00  2.281874  2.467389
   8.96835   8.96835      1.00  2.276814  2.463469
   8.96824   8.96824      1.00  2.276814  2.465369
   8.96813   8.96813      1.00  2.274004  2.462189
   8.96802   8.96802      1.00  2.276184  2.462989
   8.96791   8.96791      1.00  2.276774  2.468449
   8.96780   8.96780      1.00  2.280124  2.468149
   8.96769   8.96769      1.00  2.277234  2.464539
   8.96758   8.96758      1.00  2.279574  2.464889
   8.96747   8.96747      1.00  2.279244  2.464799
   8.96736   8.96736      1.00  2.278334  2.469229
   8.96724   8.96724      1.00  2.280934  2.474569
   8.96713   8.96713      1.00  2.267404  2.452709
   8.96703   8.96703      1.00  2.280394  2.466289
   8.96693   8.96693      1.00  2.276574  2.462869
   8.96681   8.96681      1.00  2.274654  2.459249
   8.96671   8.96671      1.00  2.277074  2.461369
   8.96661   8.96661      1.00  2.278674  2.468269
   8.96650   8.96650      1.00  2.277414  2.464239
   8.96639   8.96639      1.00  2.281014  2.469359
   8.96628   8.96628      1.00  2.280164  2.468319
   8.96618   8.96618      1.00  2.280124  2.468099
   8.96608   8.96608      1.00  2.283424  2.470749
   8.96597   8.96597      1.00  2.280644  2.471509
   8.96587   8.96587      1.00  2.279684  2.470249
   8.96578   8.96578      1.00  2.266064  2.455369
   8.96567   8.96567      1.00  2.272684  2.460309
   8.96557   8.96557      1.00  2.279094  2.469469
   8.96546   8.96546      1.00  2.281664  2.470079
   8.96536   8.96536      1.00  2.282374  2.468829
   8.96526   8.96526      1.00  2.281904  2.469189
   8.96515   8.96515      1.00  2.283934  2.475769
   8.96504   8.96504      1.00  2.282134  2.471369
   8.96494   8.96494      1.00  2.280904  2.471739
   8.96484   8.96484      1.00  2.279684  2.471449
   8.96473   8.96473      1.00  2.280204  2.470469
   8.96463   8.96463      1.00  2.281714  2.471709
   8.96452   8.96452      1.00  2.273054  2.461889
   8.96441   8.96441      1.00  2.279924  2.470089
   8.96429   8.96429      1.00  2.265304  2.458389
   8.96418   8.96418      1.00  2.282024  2.471449
   8.96408   8.96408      1.00  2.285604  2.476349
   8.96396   8.96396      1.00  2.285024  2.476279
   8.96384   8.96384      1.00  2.281414  2.474459
   8.96373   8.96373      1.00  2.284574  2.477139
   8.96362   8.96362      1.00  2.279944  2.470879
   8.96350   8.96350      1.00  2.282844  2.473539
   8.96338   8.96338      1.00  2.281394  2.472079
   8.96327   8.96327      1.00  2.282174  2.472739
   8.96315   8.96315      1.00  2.283394  2.474989
   8.96303   8.96303      1.00  2.281364  2.470509
   8.96291   8.96291      1.00  2.284204  2.472609
   8.96280   8.96280      1.00  2.284024  2.476009
   8.96269   8.96269      1.00  2.271254  2.462039
   8.96258   8.96258      1.00  2.281454  2.473739
   8.96246   8.96246      1.00  2.283014  2.474909
   8.96235   8.96235      1.00  2.282114  2.475149
   8.96225   8.96225      1.00  2.279594  2.476259
   8.96213   8.96213      1.00  2.282134  2.479839
   8.96202   8.96202      1.00  2.284024  2.484619
   8.96191   8.96191      1.00  2.280594  2.478589
   8.96180   8.96180      1.00  2.286504  2.486159
   8.96169   8.96169      1.00  2.284524  2.482029
   8.96158   8.96158      1.00  2.282904  2.475439
   8.96147   8.96147      1.00  2.284464  2.481759
   8.96136   8.96136      1.00  2.283634  2.475499
   8.96125   8.96125      1.00  2.282144  2.477319
   8.96113   8.96113      1.00  2.273194  2.468069
   8.96102   8.96102      1.00  2.278384  2.473619
   8.96090   8.96090      1.00  2.282464  2.476079
   8.96079   8.96079      1.00  2.283754  2.480749
   8.96067   8.96067      1.00  2.284154  2.479419
   8.96056   8.96056      1.00  2.283364  2.479249
   8.96044   8.96044      1.00  2.285234  2.481299
   8.96033   8.96033      1.00  2.288614  2.479479
   8.96020   8.96020      1.00  2.281144  2.476489
   8.96009   8.96009      1.00  2.284754  2.479699
   8.95998   8.95998      1.00  2.281344  2.471149
   8.95986   8.95986      1.00  2.283574  2.473869
   8.95973   8.95973      1.00  2.284494  2.475019
   8.95961   8.95961      1.00  2.284934  2.476669
   8.95950   8.95950      1.00  2.279224  2.472859
   8.95939   8.95939      1.00  2.280924  2.470569
   8.95928   8.95928      1.00  2.286314  2.479309
   8.95916   8.95916      1.00  2.286804  2.405659
   8.95905   8.95905      1.00  2.285144  2.480689
   8.95894   8.95894      1.00  2.285514  2.478379
   8.95883   8.95883      1.00  2.284614  2.477909
   8.95872   8.95872      1.00  2.281494  2.476809
   8.95861   8.95861      1.00  2.281984  2.477269
   8.95849   8.95849      1.00  2.279264  2.475059
   8.95838   8.95838      1.00  2.283324  2.485609
   8.95828   8.95828      1.00  2.282014  2.485019
   8.95817   8.95817      1.00  2.285624  2.490319
   8.95805   8.95805      1.00  2.284874  2.485229
   8.95795   8.95795      1.00  2.267414  2.464529
   8.95783   8.95783      1.00  2.284904  2.482299
   8.95772   8.95772      1.00  2.282514  2.479369
   8.95761   8.95761      1.00  2.284434  2.481829
   8.95750   8.95750      1.00  2.282504  2.477529
   8.95739   8.95739      1.00  2.285864  2.478189
   8.95728   8.95728      1.00  2.282104  2.473789
   8.95717   8.95717      1.00  2.281814  2.477089
   8.95706   8.95706      1.00  2.285654  2.481119
   8.95695   8.95695      1.00  2.283154  2.477749
   8.95685   8.95685      1.00  2.283384  2.474359
   8.95674   8.95674      1.00  2.287954  2.474909
   8.95663   8.95663      1.00  2.284444  2.478629
   8.95652   8.95652      1.00  2.282114  2.475199
   8.95642   8.95642      1.00  2.265544  2.454529
   8.95631   8.95631      1.00  2.281074  2.469619
   8.95621   8.95621      1.00  2.281034  2.470739
   8.95610   8.95610      1.00  2.281864  2.469619
   8.95600   8.95600      1.00  2.280124  2.469529
   8.95590   8.95590      1.00  2.285184  2.474449
   8.95579   8.95579      1.00  2.285564  2.477119
   8.95569   8.95569      1.00  2.285784  2.478049
   8.95559   8.95559      1.00  2.283604  2.475539
   8.95549   8.95549      1.00  2.281784  2.470019
   8.95538   8.95538      1.00  2.282574  2.473989
   8.95528   8.95528      1.00  2.284424  2.477829
   8.95518   8.95518      1.00  2.282704  2.473759
   8.95508   8.95508      1.00  2.279804  2.471439
   8.95497   8.95497      1.00  2.273484  2.459489
   8.95486   8.95486      1.00  2.280204  2.469949
   8.95476   8.95476      1.00  2.282394  2.474759
   8.95466   8.95466      1.00  2.285054  2.479069
   8.95454   8.95454      1.00  2.284124  2.476259
   8.95443   8.95443      1.00  2.283794  2.480619
   8.95433   8.95433      1.00  2.281524  2.477619
   8.95421   8.95421      1.00  2.280414  2.475949
   8.95409   8.95409      1.00  2.281634  2.477929
   8.95398   8.95398      1.00  2.279274  2.471849
   8.95388   8.95388      1.00  2.280144  2.472069
   8.95376   8.95376      1.00  2.279684  2.475649
   8.95364   8.95364      1.00  2.283664  2.471469
   8.95352   8.95352      1.00  2.282024  2.471929
   8.95342   8.95342      1.00  2.275134  2.464639
   8.95330   8.95330      1.00  2.284824  2.476519
   8.95317   8.95317      1.00  2.285244  2.476229
   8.95306   8.95306      1.00  2.280024  2.474529
   8.95295   8.95295      1.00  2.280514  2.468259
   8.95284   8.95284      1.00  2.284824  2.473279
   8.95272   8.95272      1.00  2.282914  2.467949
   8.95260   8.95260      1.00  2.282714  2.470239
   8.95249   8.95249      1.00  2.283484  2.470469
   8.95238   8.95238      1.00  2.282594  2.467899
   8.95227   8.95227      1.00  2.278504  2.466789
   8.95215   8.95215      1.00  2.282554  2.472279
   8.95205   8.95205      1.00  2.284754  2.470459
   8.95193   8.95193      1.00  2.283064  2.465599
   8.95182   8.95182      1.00  2.270894  2.456719
   8.95171   8.95171      1.00  2.279124  2.460249
   8.95161   8.95161      1.00  2.278694  2.457619
   8.95150   8.95150      1.00  2.283464  2.466489
   8.95138   8.95138      1.00  2.282794  2.463939
   8.95127   8.95127      1.00  2.284444  2.462869
   8.95116   8.95116      1.00  2.283174  2.464069
   8.95105   8.95105      1.00  2.283934  2.463969
   8.95093   8.95093      1.00  2.283654  2.460559
   8.95081   8.95081      1.00  2.282824  2.464729
   8.95070   8.95070      1.00  2.281624  2.456269
   8.95059   8.95059      1.00  2.280794  2.456989
   8.95047   8.95047      1.00  2.281444  2.460339
   8.95035   8.95035      1.00  2.269334  2.444329
   8.95024   8.95024      1.00  2.278834  2.453489
   8.95012   8.95012      1.00  2.283184  2.458359
   8.95000   8.95000      1.00  2.279504  2.454499
   8.94988   8.94988      1.00  2.280934  2.452979
   8.94976   8.94976      1.00  2.280534  2.451509
   8.94964   8.94964      1.00  2.283844  2.452279
   8.94953   8.94953      1.00  2.282184  2.448769
   8.94941   8.94941      1.00  2.283674  2.451799
   8.94930   8.94930      1.00  2.278714  2.446799
   8.94919   8.94919      1.00  2.278414  2.445979
   8.94908   8.94908      1.00  2.282834  2.449119
   8.94897   8.94897      1.00  2.278454  2.444449
   8.94886   8.94886      1.00  2.281034  2.444989
   8.94875   8.94875      1.00  2.268294  2.431819
   8.94863   8.94863      1.00  2.284764  2.447679
   8.94852   8.94852      1.00  2.280514  2.445809
   8.94841   8.94841      1.00  2.278824  2.443419
   8.94831   8.94831      1.00  2.279694  2.441989
   8.94820   8.94820      1.00  2.278924  2.439359
   8.94809   8.94809      1.00  2.280514  2.438069
   8.94798   8.94798      1.00  2.278354  2.435459
   8.94786   8.94786      1.00  2.280224  2.437939
   8.94775   8.94775      1.00  2.280154  2.435449
   8.94764   8.94764      1.00  2.279834  2.433049
   8.94753   8.94753      1.00  2.277894  2.427389
   8.94742   8.94742      1.00  2.279944  2.428129
   8.94731   8.94731      1.00  2.268714  2.413779
   8.94720   8.94720      1.00  2.278994  2.428139
   8.94709   8.94709      1.00  2.281654  2.428479
   8.94698   8.94698      1.00  2.278304  2.422779
   8.94687   8.94687      1.00  2.278194  2.423009
   8.94676   8.94676      1.00  2.278454  2.422859
   8.94666   8.94666      1.00  2.275594  2.419679
   8.94655   8.94655      1.00  2.277924  2.420029
   8.94644   8.94644      1.00  2.279174  2.418529
   8.94634   8.94634      1.00  2.278724  2.417489
   8.94624   8.94624      1.00  2.280924  2.420709
   8.94613   8.94613      1.00  2.279254  2.411399
   8.94603   8.94603      1.00  2.277704  2.409469
   8.94593   8.94593      1.00  2.275864  2.405079
   8.94583   8.94583      1.00  2.262564  2.389529
   8.94573   8.94573      1.00  2.273744  2.401959
   8.94562   8.94562      1.00  2.277904  2.399569
   8.94551   8.94551      1.00  2.274394  2.393949
   8.94541   8.94541      1.00  2.276774  2.397259
   8.94531   8.94531      1.00  2.279444  2.394549
   8.94520   8.94520      1.00  2.278894  2.395829
   8.94510   8.94510      1.00  2.277594  2.393259
   8.94500   8.94500      1.00  2.278814  2.390059
   8.94490   8.94490      1.00  2.276554  2.384269
   8.94479   8.94479      1.00  2.274804  2.382619
   8.94468   8.94468      1.00  2.276964  2.381559
   8.94457   8.94457      1.00  2.274634  2.375989
   8.94446   8.94446      1.00  2.273484  2.370229
   8.94435   8.94435      1.00  2.264954  2.357029
   8.94424   8.94424      1.00  2.270844  2.358939
   8.94413   8.94413      1.00  2.278164  2.364899
   8.94402   8.94402      1.00  2.277994  2.368139
   8.94390   8.94390      1.00  2.276884  2.358329
   8.94379   8.94379      1.00  2.274954  2.353179
   8.94368   8.94368      1.00  2.274184  2.350439
   8.94356   8.94356      1.00  2.275904  2.349209
   8.94343   8.94343      1.00  2.269064  2.340199
   8.94332   8.94332      1.00  2.273204  2.336709
   8.94321   8.94321      1.00  2.275524  2.337309
   8.94309   8.94309      1.00  2.278434  2.336549
   8.94298   8.94298      1.00  2.275974  2.327969
   8.94286   8.94286      1.00  2.275644  2.325119
   8.94275   8.94275      1.00  2.260274  2.306419
   8.94263   8.94263      1.00  2.274764  2.316969
   8.94252   8.94252      1.00  2.274194  2.311339
   8.94241   8.94241      1.00  2.276774  2.308369
   8.94230   8.94230      1.00  2.274504  2.299219
   8.94219   8.94219      1.00  2.270844  2.293349
   8.94207   8.94207      1.00  2.272004  2.288359
   8.94196   8.94196      1.00  2.272854  2.279819
   8.94186   8.94186      1.00  2.278384  2.280829
   8.94175   8.94175      1.00  2.275154  2.271979
   8.94164   8.94164      1.00  2.273364  2.255239
   8.94153   8.94153      1.00  2.273164  2.250989
   8.94142   8.94142      1.00  2.275824  2.246279
   8.94131   8.94131      1.00  2.275494  2.233449
   8.94119   8.94119      1.00  2.258884  2.206799
   8.94108   8.94108      1.00  2.272814  2.212629
   8.94097   8.94097      1.00  2.273374  2.207779
   8.94085   8.94085      1.00  2.273474  2.199449
   8.94073   8.94073      1.00  2.275634  2.186869
   8.94061   8.94061      1.00  2.276534  2.171779
   8.94050   8.94050      1.00  2.276564  2.162479
   8.94039   8.94039      1.00  2.275174  2.146729
   8.94026   8.94026      1.00  2.274754  2.133089
   8.94015   8.94015      1.00  2.273124  2.118749
   8.94003   8.94003      1.00  2.274754  2.105889
   8.93992   8.93992      1.00  2.275804  2.091689
   8.93980   8.93980      1.00  2.274954  2.071819
   8.93968   8.93968      1.00  2.271024  2.053739
   8.93956   8.93956      1.00  2.260024  2.023559
   8.93945   8.93945      1.00  2.273374  2.017929
   8.93933   8.93933      1.00  2.277524  1.999169
   8.93922   8.93922      1.00  2.276714  1.978019
   8.93911   8.93911      1.00  2.276674  1.956969
   8.93900   8.93900      1.00  2.275594  1.933039
   8.93888   8.93888      1.00  2.272844  1.903319
   8.93877   8.93877      1.00  2.274224  1.876779
   8.93866   8.93866      1.00  2.273804  1.847469
   8.93855   8.93855      1.00  2.271444  1.819039
   8.93844   8.93844      1.00  2.273264  1.788219
   8.93833   8.93833      1.00  2.274104  1.762399
   8.93823   8.93823      1.00  2.274574  1.730869
   8.93811   8.93811      1.00  2.274744  1.691159
   8.93800   8.93800      1.00  2.270054  1.654879
   8.93790   8.93790      1.00  2.272424  1.622489
   8.93779   8.93779      1.00  2.276074  1.591449
   8.93768   8.93768      1.00  2.276324  1.554999
   8.93756   8.93756      1.00  2.271334  1.506339
   8.93745   8.93745      1.00  2.273894  1.468579
   8.93734   8.93734      1.00  2.273754  1.431999
   8.93723   8.93723      1.00  2.269834  1.393099
   8.93712   8.93712      1.00  2.275344  1.353739
   8.93702   8.93702      1.00  2.274614  1.312729
   8.93691   8.93691      1.00  2.274634  1.273429
   8.93681   8.93681      1.00  2.278554  1.240929
   8.93669   8.93669      1.00  2.274694  1.199969
   8.93658   8.93658      1.00  2.276154  1.159729
   8.93648   8.93648      1.00  2.269444  1.120489
   8.93637   8.93637      1.00  2.268544  1.079599
   8.93627   8.93627      1.00  2.274644  1.044999
   8.93616   8.93616      1.00  2.273344  1.005869
   8.93606   8.93606      1.00  2.274674   .974579
   8.93595   8.93595      1.00  2.277104   .943249
   8.93585   8.93585      1.00  2.274774   .903259
   8.93575   8.93575      1.00  2.275344   .875289
   8.93565   8.93565      1.00  2.274224   .842609
   8.93555   8.93555      1.00  2.274184   .815529
   8.93544   8.93544      1.00  2.275024   .783469
   8.93533   8.93533      1.00  2.271164   .754409
   8.93524   8.93524      1.00  2.273024   .729179
   8.93514   8.93514      1.00  2.273874   .704099
   8.93503   8.93503      1.00  2.260904   .673989
   8.93493   8.93493      1.00  2.273014   .656259
   8.93482   8.93482      1.00  2.274644   .634299
   8.93471   8.93471      1.00  2.274934   .613009
   8.93460   8.93460      1.00  2.272754   .591719
   8.93450   8.93450      1.00  2.277604   .574339
   8.93439   8.93439      1.00  2.274404   .557029
   8.93427   8.93427      1.00  2.273604   .538089
   8.93416   8.93416      1.00  2.272054   .523389
   8.93405   8.93405      1.00  2.270804   .510379
   8.93394   8.93394      1.00  2.271904   .496999
   8.93382   8.93382      1.00  2.273154   .483739
   8.93370   8.93370      1.00  2.271414   .467769
   8.93359   8.93359      1.00  2.271484   .456369
   8.93348   8.93348      1.00  2.260604   .444159
   8.93336   8.93336      1.00  2.274504   .438869
   8.93324   8.93324      1.00  2.273014   .427549
   8.93312   8.93312      1.00  2.272564   .421019
   8.93301   8.93301      1.00  2.270424   .412349
   8.93289   8.93289      1.00  2.273794   .403929
   8.93278   8.93278      1.00  2.272664   .396869
   8.93267   8.93267      1.00  2.269824   .390389
   8.93256   8.93256      1.00  2.273164   .384369
   8.93245   8.93245      1.00  2.272164   .380199
   8.93233   8.93233      1.00  2.274664   .376979
   8.93221   8.93221      1.00  2.273684   .372999
   8.93211   8.93211      1.00  2.270094   .366659
   8.93200   8.93200      1.00  2.260414   .366579
   8.93188   8.93188      1.00  2.270254   .364589
   8.93177   8.93177      1.00  2.269244   .360319
   8.93167   8.93167      1.00  2.270764   .360089
   8.93155   8.93155      1.00  2.270304   .359419
   8.93144   8.93144      1.00  2.269324   .357219
   8.93133   8.93133      1.00  2.270994   .356639
   8.93122   8.93122      1.00  2.272084   .356909
   8.93110   8.93110      1.00  2.271134   .356439
   8.93098   8.93098      1.00  2.271154   .354359
   8.93087   8.93087      1.00  2.269364   .353759
   8.93076   8.93076      1.00  2.270684   .353289
   8.93065   8.93065      1.00  2.270864   .352229
   8.93053   8.93053      1.00  2.269404   .354089
   8.93041   8.93041      1.00  2.254814   .349339
   8.93030   8.93030      1.00  2.268184   .352909
   8.93017   8.93017      1.00  2.270074   .353099
   8.93005   8.93005      1.00  2.272544   .351449
   8.92993   8.92993      1.00  2.268744   .351089
   8.92982   8.92982      1.00  2.272514   .351629
   8.92970   8.92970      1.00  2.271854   .350029
   8.92958   8.92958      1.00  2.270744   .351799
   8.92946   8.92946      1.00  2.267784   .352269
   8.92936   8.92936      1.00  2.267514   .354069
   8.92924   8.92924      1.00  2.267384   .355849
   8.92912   8.92912      1.00  2.267764   .354169
   8.92902   8.92902      1.00  2.267834   .353719
   8.92891   8.92891      1.00  2.261214   .351749
   8.92880   8.92880      1.00  2.267894   .351649
   8.92868   8.92868      1.00  2.267384   .354389
   8.92857   8.92857      1.00  2.271394   .348999
   8.92846   8.92846      1.00  2.272394   .349209
   8.92835   8.92835      1.00  2.273274   .347349
   8.92824   8.92824      1.00  2.269114   .349619
   8.92813   8.92813      1.00  2.269164   .351899
   8.92802   8.92802      1.00  2.269284   .349589
   8.92791   8.92791      1.00  2.271414   .351159
   8.92780   8.92780      1.00  2.270924   .348659
   8.92769   8.92769      1.00  2.270864   .348929
   8.92758   8.92758      1.00  2.271894   .345579
   8.92746   8.92746      1.00  2.269874   .344679
   8.92735   8.92735      1.00  2.268274   .343519
   8.92724   8.92724      1.00  2.256604   .342209
   8.92713   8.92713      1.00  2.270914   .343289
   8.92702   8.92702      1.00  2.270224   .343819
   8.92691   8.92691      1.00  2.270854   .343879
   8.92681   8.92681      1.00  2.269404   .342729
   8.92670   8.92670      1.00  2.268644   .341449
   8.92659   8.92659      1.00  2.271334   .341909
   8.92648   8.92648      1.00  2.273884   .342699
   8.92638   8.92638      1.00  2.272074   .342869
   8.92628   8.92628      1.00  2.270004   .342919
   8.92617   8.92617      1.00  2.271564   .341119
   8.92607   8.92607      1.00  2.271224   .340409
   8.92597   8.92597      1.00  2.271684   .342429
   8.92587   8.92587      1.00  2.268864   .342229
   8.92576   8.92576      1.00  2.254794   .340379
   8.92565   8.92565      1.00  2.271514   .342859
   8.92555   8.92555      1.00  2.271214   .342699
   8.92546   8.92546      1.00  2.270144   .342189
   8.92535   8.92535      1.00  2.272084   .344249
   8.92524   8.92524      1.00  2.270474   .343259
   8.92514   8.92514      1.00  2.270034   .344149
   8.92504   8.92504      1.00  2.272854   .344019
   8.92493   8.92493      1.00  2.265554   .346209
   8.92482   8.92482      1.00  2.269034   .346929
   8.92472   8.92472      1.00  2.270224   .348079
   8.92462   8.92462      1.00  2.270494   .349069
   8.92450   8.92450      1.00  2.269614   .349809
   8.92439   8.92439      1.00  2.255054   .349349
   8.92428   8.92428      1.00  2.268394   .348649
   8.92417   8.92417      1.00  2.270044   .351399
   8.92406   8.92406      1.00  2.269984   .352759
   8.92395   8.92395      1.00  2.269714   .353049
   8.92383   8.92383      1.00  2.269034   .352789
   8.92372   8.92372      1.00  2.269304   .355029
   8.92360   8.92360      1.00  2.267604   .356879
   8.92348   8.92348      1.00  2.270744   .361079
   8.92336   8.92336      1.00  2.264274   .362719
   8.92325   8.92325      1.00  2.270014   .363059
   8.92312   8.92312      1.00  2.269044   .366189
   8.92301   8.92301      1.00  2.268654   .369099
   8.92290   8.92290      1.00  2.261854   .368989
   8.92280   8.92280      1.00  2.262084   .370169
   8.92268   8.92268      1.00  2.267524   .372549
   8.92256   8.92256      1.00  2.267424   .375589
   8.92245   8.92245      1.00  2.267434   .377339
   8.92234   8.92234      1.00  2.267754   .377799
   8.92223   8.92223      1.00  2.267354   .379649
   8.92211   8.92211      1.00  2.266774   .380189
   8.92200   8.92200      1.00  2.268234   .382949
   8.92189   8.92189      1.00  2.266704   .386509
   8.92178   8.92178      1.00  2.265314   .388839
   8.92167   8.92167      1.00  2.267154   .388769
   8.92156   8.92156      1.00  2.265924   .390829
   8.92146   8.92146      1.00  2.268084   .391269
   8.92135   8.92135      1.00  2.251924   .388499
   8.92123   8.92123      1.00  2.263444   .391679
   8.92112   8.92112      1.00  2.267734   .395489
   8.92100   8.92100      1.00  2.263544   .399279
   8.92089   8.92089      1.00  2.264904   .400129
   8.92077   8.92077      1.00  2.266544   .403659
   8.92065   8.92065      1.00  2.263034   .403749
   8.92054   8.92054      1.00  2.264194   .405629
   8.92043   8.92043      1.00  2.266964   .408679
   8.92030   8.92030      1.00  2.265324   .407469
   8.92018   8.92018      1.00  2.266764   .410529
   8.92007   8.92007      1.00  2.265214   .412689
   8.91995   8.91995      1.00  2.264824   .415309
   8.91983   8.91983      1.00  2.263924   .414369
   8.91971   8.91971      1.00  2.250584   .413479
   8.91960   8.91960      1.00  2.264294   .414659
   8.91949   8.91949      1.00  2.264984   .415039
   8.91937   8.91937      1.00  2.265174   .414799
   8.91925   8.91925      1.00  2.262174   .419469
   8.91915   8.91915      1.00  2.263524   .416189
   8.91904   8.91904      1.00  2.266034   .416329
   8.91892   8.91892      1.00  2.263164   .415089
   8.91881   8.91881      1.00  2.263804   .416709
   8.91870   8.91870      1.00  2.263614   .415669
   8.91859   8.91859      1.00  2.265074   .417439
   8.91848   8.91848      1.00  2.260904   .415879
   8.91837   8.91837      1.00  2.263204   .416659
   8.91827   8.91827      1.00  2.260314   .414599
   8.91815   8.91815      1.00  2.262354   .413319
   8.91803   8.91803      1.00  2.253344   .412439
   8.91792   8.91792      1.00  2.261754   .413439
   8.91781   8.91781      1.00  2.267864   .411739
   8.91771   8.91771      1.00  2.260704   .411299
   8.91760   8.91760      1.00  2.263884   .412469
   8.91748   8.91748      1.00  2.266674   .411409
   8.91737   8.91737      1.00  2.262924   .411539
   8.91727   8.91727      1.00  2.264014   .410999
   8.91715   8.91715      1.00  2.265504   .411739
   8.91705   8.91705      1.00  2.261264   .408819
   8.91694   8.91694      1.00  2.263284   .410459
   8.91683   8.91683      1.00  2.261804   .411089
   8.91672   8.91672      1.00  2.261514   .411129
   8.91661   8.91661      1.00  2.263204   .407519
   8.91651   8.91651      1.00  2.261204   .407819
   8.91641   8.91641      1.00  2.246544   .403349
   8.91630   8.91630      1.00  2.261164   .404559
   8.91619   8.91619      1.00  2.262804   .403509
   8.91609   8.91609      1.00  2.263854   .402919
   8.91599   8.91599      1.00  2.262064   .403299
   8.91588   8.91588      1.00  2.264864   .401409
   8.91578   8.91578      1.00  2.261534   .401769
   8.91568   8.91568      1.00  2.263044   .401049
   8.91558   8.91558      1.00  2.261014   .398939
   8.91547   8.91547      1.00  2.263394   .397349
   8.91537   8.91537      1.00  2.263284   .396129
   8.91527   8.91527      1.00  2.262514   .396159
   8.91516   8.91516      1.00  2.262704   .393839
   8.91506   8.91506      1.00  2.257704   .393499
   8.91496   8.91496      1.00  2.247414   .389879
   8.91486   8.91486      1.00  2.259844   .390259
   8.91475   8.91475      1.00  2.261464   .388109
   8.91463   8.91463      1.00  2.260314   .388959
   8.91452   8.91452      1.00  2.262234   .392089
   8.91442   8.91442      1.00  2.261594   .388349
   8.91430   8.91430      1.00  2.259934   .389669
   8.91419   8.91419      1.00  2.263744   .387509
   8.91408   8.91408      1.00  2.261834   .385709
   8.91397   8.91397      1.00  2.262854   .384269
   8.91385   8.91385      1.00  2.261474   .383669
   8.91374   8.91374      1.00  2.260874   .380969
   8.91363   8.91363      1.00  2.262844   .379529
   8.91351   8.91351      1.00  2.259874   .377469
   8.91338   8.91338      1.00  2.245944   .375199
   8.91327   8.91327      1.00  2.259094   .376699
   8.91316   8.91316      1.00  2.260874   .375959
   8.91305   8.91305      1.00  2.260144   .375589
   8.91293   8.91293      1.00  2.261574   .374569
   8.91282   8.91282      1.00  2.261244   .374479
   8.91270   8.91270      1.00  2.262704   .371769
   8.91259   8.91259      1.00  2.260104   .371449
   8.91248   8.91248      1.00  2.258074   .367309
   8.91236   8.91236      1.00  2.259494   .367129
   8.91225   8.91225      1.00  2.259504   .364279
   8.91214   8.91214      1.00  2.258764   .363929
   8.91203   8.91203      1.00  2.260234   .362699
   8.91192   8.91192      1.00  2.258764   .360659
   8.91181   8.91181      1.00  2.241694   .357099
   8.91171   8.91171      1.00  2.261344   .361019
   8.91160   8.91160      1.00  2.261894   .361279
   8.91148   8.91148      1.00  2.260794   .361149
   8.91137   8.91137      1.00  2.262054   .357499
   8.91126   8.91126      1.00  2.259244   .355239
   8.91115   8.91115      1.00  2.260844   .353329
   8.91103   8.91103      1.00  2.260164   .354049
   8.91092   8.91092      1.00  2.261344   .351139
   8.91081   8.91081      1.00  2.258574   .348749
   8.91070   8.91070      1.00  2.260714   .350819
   8.91058   8.91058      1.00  2.258794   .348859
   8.91046   8.91046      1.00  2.260424   .349389
   8.91035   8.91035      1.00  2.258564   .347049
   8.91023   8.91023      1.00  2.242864   .340739
   8.91011   8.91011      1.00  2.258214   .339799
   8.90999   8.90999      1.00  2.258064   .340409
   8.90988   8.90988      1.00  2.261254   .339939
   8.90976   8.90976      1.00  2.261644   .337269
   8.90964   8.90964      1.00  2.260114   .336399
   8.90953   8.90953      1.00  2.261924   .333739
   8.90942   8.90942      1.00  2.259674   .333879
   8.90931   8.90931      1.00  2.259964   .332399
   8.90919   8.90919      1.00  2.263654   .332459
   8.90907   8.90907      1.00  2.259094   .329679
   8.90897   8.90897      1.00  2.260044   .327499
   8.90885   8.90885      1.00  2.259824   .329399
   8.90874   8.90874      1.00  2.259514   .330739
   8.90863   8.90863      1.00  2.258194   .331379
   8.90853   8.90853      1.00  2.251414   .331259
   8.90842   8.90842      1.00  2.261884   .334769
   8.90830   8.90830      1.00  2.259494   .332349
   8.90819   8.90819      1.00  2.259894   .330929
   8.90808   8.90808      1.00  2.257704   .330989
   8.90797   8.90797      1.00  2.257534   .328189
   8.90786   8.90786      1.00  2.262654   .331589
   8.90775   8.90775      1.00  2.261434   .329389
   8.90764   8.90764      1.00  2.262844   .327959
   8.90753   8.90753      1.00  2.260034   .326639
   8.90742   8.90742      1.00  2.261114   .328829
   8.90731   8.90731      1.00  2.262924   .328569
   8.90720   8.90720      1.00  2.261684   .329679
   8.90709   8.90709      1.00  2.250014   .328579
   8.90698   8.90698      1.00  2.259014   .330069
   8.90688   8.90688      1.00  2.259984   .329609
   8.90677   8.90677      1.00  2.258744   .334139
   8.90666   8.90666      1.00  2.260874   .332949
   8.90655   8.90655      1.00  2.260484   .333619
   8.90644   8.90644      1.00  2.260934   .331949
   8.90635   8.90635      1.00  2.262254   .334659
   8.90624   8.90624      1.00  2.260304   .336419
   8.90613   8.90613      1.00  2.258664   .336259
   8.90603   8.90603      1.00  2.256554   .334439
   8.90593   8.90593      1.00  2.260664   .338369
   8.90583   8.90583      1.00  2.260944   .339369
   8.90572   8.90572      1.00  2.256124   .339549
   8.90562   8.90562      1.00  2.257174   .340159
   8.90552   8.90552      1.00  2.259484   .340969
   8.90541   8.90541      1.00  2.263094   .344879
   8.90530   8.90530      1.00  2.262094   .345349
   8.90520   8.90520      1.00  2.263124   .345739
   8.90511   8.90511      1.00  2.261894   .344699
   8.90500   8.90500      1.00  2.262564   .348459
   8.90489   8.90489      1.00  2.262534   .347769
   8.90478   8.90478      1.00  2.260514   .347329
   8.90468   8.90468      1.00  2.262834   .348119
   8.90458   8.90458      1.00  2.258754   .350879
   8.90446   8.90446      1.00  2.258604   .350059
   8.90435   8.90435      1.00  2.261664   .353159
   8.90425   8.90425      1.00  2.245574   .351329
   8.90413   8.90413      1.00  2.262054   .356679
   8.90402   8.90402      1.00  2.261154   .358419
   8.90391   8.90391      1.00  2.261384   .358299
   8.90379   8.90379      1.00  2.262014   .357899
   8.90368   8.90368      1.00  2.261634   .357779
   8.90356   8.90356      1.00  2.261944   .360159
   8.90344   8.90344      1.00  2.260884   .361869
   8.90333   8.90333      1.00  2.260824   .364619
   8.90321   8.90321      1.00  2.261914   .365079
   8.90309   8.90309      1.00  2.262084   .366819
   8.90297   8.90297      1.00  2.262174   .367189
   8.90286   8.90286      1.00  2.262494   .367369
   8.90275   8.90275      1.00  2.247724   .366069
   8.90263   8.90263      1.00  2.259624   .368329
   8.90252   8.90252      1.00  2.261184   .368429
   8.90242   8.90242      1.00  2.260604   .370389
   8.90230   8.90230      1.00  2.260774   .369199
   8.90218   8.90218      1.00  2.260654   .370539
   8.90207   8.90207      1.00  2.258454   .370589
   8.90197   8.90197      1.00  2.258844   .371539
   8.90186   8.90186      1.00  2.259814   .371059
   8.90175   8.90175      1.00  2.258654   .372059
   8.90163   8.90163      1.00  2.262934   .373399
   8.90153   8.90153      1.00  2.263084   .374039
   8.90142   8.90142      1.00  2.260444   .373309
   8.90130   8.90130      1.00  2.261424   .374399
   8.90119   8.90119      1.00  2.243364   .373689
   8.90108   8.90108      1.00  2.258954   .377399
   8.90097   8.90097      1.00  2.259094   .377709
   8.90084   8.90084      1.00  2.261564   .380089
   8.90073   8.90073      1.00  2.261944   .379539
   8.90062   8.90062      1.00  2.258974   .379969
   8.90050   8.90050      1.00  2.261664   .379699
   8.90038   8.90038      1.00  2.260414   .367349
   8.90027   8.90027      1.00  2.260244   .383599
   8.90015   8.90015      1.00  2.257054   .381779
   8.90003   8.90003      1.00  2.257244   .381579
   8.89990   8.89990      1.00  2.258914   .382919
   8.89979   8.89979      1.00  2.258634   .382899
   8.89969   8.89969      1.00  2.256194   .382249
   8.89957   8.89957      1.00  2.243924   .382899
   8.89945   8.89945      1.00  2.258834   .385909
   8.89933   8.89933      1.00  2.260634   .385789
   8.89923   8.89923      1.00  2.259814   .384979
   8.89912   8.89912      1.00  2.258404   .382429
   8.89900   8.89900      1.00  2.259074   .384269
   8.89888   8.89888      1.00  2.261674   .386169
   8.89877   8.89877      1.00  2.259334   .387679
   8.89866   8.89866      1.00  2.256494   .385059
   8.89855   8.89855      1.00  2.257844   .387759
   8.89844   8.89844      1.00  2.256134   .386409
   8.89834   8.89834      1.00  2.260124   .386029
   8.89822   8.89822      1.00  2.257664   .389349
   8.89811   8.89811      1.00  2.259284   .393289
   8.89800   8.89800      1.00  2.245154   .390029
   8.89790   8.89790      1.00  2.255924   .389629
   8.89779   8.89779      1.00  2.257774   .389839
   8.89767   8.89767      1.00  2.255654   .387539
   8.89756   8.89756      1.00  2.256844   .387649
   8.89745   8.89745      1.00  2.257134   .389749
   8.89734   8.89734      1.00  2.259934   .389929
   8.89723   8.89723      1.00  2.258874   .389319
   8.89712   8.89712      1.00  2.256284   .390729
   8.89702   8.89702      1.00  2.259104   .391449
   8.89691   8.89691      1.00  2.257394   .391839
   8.89679   8.89679      1.00  2.259534   .390489
   8.89669   8.89669      1.00  2.257744   .389649
   8.89659   8.89659      1.00  2.257864   .390119
   8.89648   8.89648      1.00  2.242014   .389299
   8.89637   8.89637      1.00  2.252964   .390419
   8.89626   8.89626      1.00  2.259504   .390929
   8.89617   8.89617      1.00  2.256554   .393769
   8.89606   8.89606      1.00  2.259194   .391509
   8.89596   8.89596      1.00  2.254644   .389449
   8.89585   8.89585      1.00  2.257324   .391799
   8.89576   8.89576      1.00  2.256684   .392829
   8.89565   8.89565      1.00  2.254804   .392169
   8.89554   8.89554      1.00  2.258914   .391429
   8.89544   8.89544      1.00  2.254444   .392119
   8.89534   8.89534      1.00  2.257114   .391429
   8.89524   8.89524      1.00  2.256064   .390719
   8.89513   8.89513      1.00  2.255334   .391959
   8.89503   8.89503      1.00  2.255074   .392489
   8.89493   8.89493      1.00  2.243564   .389329
   8.89482   8.89482      1.00  2.255184   .393239
   8.89471   8.89471      1.00  2.255404   .391199
   8.89460   8.89460      1.00  2.256914   .392549
   8.89450   8.89450      1.00  2.255354   .393779
   8.89439   8.89439      1.00  2.259304   .393649
   8.89428   8.89428      1.00  2.254864   .390799
   8.89416   8.89416      1.00  2.255684   .393079
   8.89404   8.89404      1.00  2.254004   .392189
   8.89394   8.89394      1.00  2.253804   .395149
   8.89382   8.89382      1.00  2.254094   .394459
   8.89370   8.89370      1.00  2.256744   .394399
   8.89359   8.89359      1.00  2.253484   .392509
   8.89348   8.89348      1.00  2.238094   .389999
   8.89336   8.89336      1.00  2.254794   .393269
   8.89324   8.89324      1.00  2.255014   .393379
   8.89314   8.89314      1.00  2.256124   .393739
   8.89302   8.89302      1.00  2.255604   .393849
   8.89290   8.89290      1.00  2.255224   .393599
   8.89279   8.89279      1.00  2.255154   .393859
   8.89268   8.89268      1.00  2.253824   .393359
   8.89256   8.89256      1.00  2.254774   .394089
   8.89245   8.89245      1.00  2.255094   .391349
   8.89234   8.89234      1.00  2.253734   .392929
   8.89223   8.89223      1.00  2.253474   .392719
   8.89211   8.89211      1.00  2.253884   .392979
   8.89200   8.89200      1.00  2.251414   .391099
   8.89189   8.89189      1.00  2.238564   .388559
   8.89179   8.89179      1.00  2.249024   .389449
   8.89168   8.89168      1.00  2.254324   .390459
   8.89156   8.89156      1.00  2.250854   .390649
   8.89145   8.89145      1.00  2.251084   .390649
   8.89134   8.89134      1.00  2.252804   .393899
   8.89123   8.89123      1.00  2.253894   .392079
   8.89111   8.89111      1.00  2.255454   .394389
   8.89100   8.89100      1.00  2.251984   .393279
   8.89089   8.89089      1.00  2.253774   .391909
   8.89078   8.89078      1.00  2.252544   .391369
   8.89066   8.89066      1.00  2.251834   .390599
   8.89054   8.89054      1.00  2.252014   .391859
   8.89043   8.89043      1.00  2.242114   .387719
   8.89032   8.89032      1.00  2.252624   .390729
   8.89019   8.89019      1.00  2.253194   .390239
   8.89008   8.89008      1.00  2.252884   .391249
   8.88996   8.88996      1.00  2.252094   .391009
   8.88984   8.88984      1.00  2.254224   .391749
   8.88972   8.88972      1.00  2.251154   .389019
   8.88960   8.88960      1.00  2.250634   .389569
   8.88949   8.88949      1.00  2.251304   .389229
   8.88938   8.88938      1.00  2.251514   .388059
   8.88927   8.88927      1.00  2.250054   .387879
   8.88915   8.88915      1.00  2.253084   .388199
   8.88904   8.88904      1.00  2.252034   .389819
   8.88893   8.88893      1.00  2.251934   .388639
   8.88881   8.88881      1.00  2.251404   .388249
   8.88870   8.88870      1.00  2.245024   .386229
   8.88859   8.88859      1.00  2.254944   .387439
   8.88848   8.88848      1.00  2.256194   .387259
   8.88837   8.88837      1.00  2.251324   .385779
   8.88826   8.88826      1.00  2.253284   .385909
   8.88816   8.88816      1.00  2.251064   .384159
   8.88805   8.88805      1.00  2.253314   .385539
   8.88793   8.88793      1.00  2.252034   .386159
   8.88782   8.88782      1.00  2.253394   .385889
   8.88771   8.88771      1.00  2.251164   .385209
   8.88760   8.88760      1.00  2.251554   .384469
   8.88749   8.88749      1.00  2.252684   .384029
   8.88738   8.88738      1.00  2.252624   .385259
   8.88727   8.88727      1.00  2.240174   .383879
   8.88717   8.88717      1.00  2.248284   .382499
   8.88706   8.88706      1.00  2.251264   .383409
   8.88694   8.88694      1.00  2.251364   .383699
   8.88683   8.88683      1.00  2.253384   .384339
   8.88673   8.88673      1.00  2.253264   .382439
   8.88662   8.88662      1.00  2.252904   .382459
   8.88651   8.88651      1.00  2.252344   .381399
   8.88641   8.88641      1.00  2.252564   .381159
   8.88631   8.88631      1.00  2.251974   .381549
   8.88620   8.88620      1.00  2.253604   .382199
   8.88610   8.88610      1.00  2.251274   .384349
   8.88600   8.88600      1.00  2.253244   .384099
   8.88590   8.88590      1.00  2.251184   .380339
   8.88579   8.88579      1.00  2.250744   .380739
   8.88569   8.88569      1.00  2.248774   .382339
   8.88558   8.88558      1.00  2.237074   .378149
   8.88548   8.88548      1.00  2.250504   .379099
   8.88537   8.88537      1.00  2.250684   .379299
   8.88527   8.88527      1.00  2.249634   .377679
   8.88517   8.88517      1.00  2.248824   .377749
   8.88507   8.88507      1.00  2.251824   .376279
   8.88496   8.88496      1.00  2.252384   .376909
   8.88485   8.88485      1.00  2.251584   .376829
   8.88476   8.88476      1.00  2.251844   .375049
   8.88464   8.88464      1.00  2.250384   .375559
   8.88453   8.88453      1.00  2.248704   .374999
   8.88442   8.88442      1.00  2.252644   .375359
   8.88432   8.88432      1.00  2.248584   .374619
   8.88421   8.88421      1.00  2.236944   .373869
   8.88409   8.88409      1.00  2.251454   .374439
   8.88398   8.88398      1.00  2.249234   .375159
   8.88387   8.88387      1.00  2.249634   .373619
   8.88375   8.88375      1.00  2.250214   .375479
   8.88364   8.88364      1.00  2.252304   .373859
   8.88352   8.88352      1.00  2.250194   .373569
   8.88341   8.88341      1.00  2.249784   .374819
   8.88330   8.88330      1.00  2.250234   .373649
   8.88317   8.88317      1.00  2.247664   .371949
   8.88306   8.88306      1.00  2.249564   .371319
   8.88296   8.88296      1.00  2.249184   .371659
   8.88284   8.88284      1.00  2.250734   .371269
   8.88272   8.88272      1.00  2.249734   .372549
   8.88261   8.88261      1.00  2.234804   .368609
   8.88250   8.88250      1.00  2.250974   .371089
   8.88239   8.88239      1.00  2.249634   .370479
   8.88227   8.88227      1.00  2.251794   .371859
   8.88217   8.88217      1.00  2.250504   .371359
   8.88206   8.88206      1.00  2.248814   .372069
   8.88195   8.88195      1.00  2.251654   .372679
   8.88184   8.88184      1.00  2.248934   .372459
   8.88173   8.88173      1.00  2.248964   .370139
   8.88163   8.88163      1.00  2.249034   .370179
   8.88151   8.88151      1.00  2.247254   .371569
   8.88140   8.88140      1.00  2.246104   .373009
   8.88129   8.88129      1.00  2.247964   .373449
   8.88118   8.88118      1.00  2.232914   .371329
   8.88107   8.88107      1.00  2.247784   .371229
   8.88095   8.88095      1.00  2.247754   .371099
   8.88084   8.88084      1.00  2.249284   .369809
   8.88073   8.88073      1.00  2.249944   .369749
   8.88061   8.88061      1.00  2.251154   .369839
   8.88049   8.88049      1.00  2.251124   .370319
   8.88038   8.88038      1.00  2.248724   .371069
   8.88026   8.88026      1.00  2.249824   .370469
   8.88015   8.88015      1.00  2.249794   .371089
   8.88002   8.88002      1.00  2.249214   .370969
   8.87991   8.87991      1.00  2.247254   .369819
   8.87979   8.87979      1.00  2.248174   .370519
   8.87968   8.87968      1.00  2.248044   .368949
   8.87956   8.87956      1.00  2.246094   .371099
   8.87944   8.87944      1.00  2.239994   .371559
   8.87934   8.87934      1.00  2.246624   .373869
   8.87922   8.87922      1.00  2.248454   .373029
   8.87911   8.87911      1.00  2.247314   .370789
   8.87900   8.87900      1.00  2.247184   .369219
   8.87888   8.87888      1.00  2.245904   .369699
   8.87877   8.87877      1.00  2.247104   .370669
   8.87866   8.87866      1.00  2.248794   .371699
   8.87855   8.87855      1.00  2.246904   .371929
   8.87844   8.87844      1.00  2.247884   .372429
   8.87833   8.87833      1.00  2.247684   .371739
   8.87822   8.87822      1.00  2.247534   .372579
   8.87811   8.87811      1.00  2.248384   .373699
   8.87800   8.87800      1.00  2.249084   .375839
   8.87789   8.87789      1.00  2.232794   .372119
   8.87777   8.87777      1.00  2.247424   .374799
   8.87766   8.87766      1.00  2.248114   .373039
   8.87756   8.87756      1.00  2.248044   .372799
   8.87745   8.87745      1.00  2.246364   .375159
   8.87733   8.87733      1.00  2.246684   .375189
   8.87722   8.87722      1.00  2.247784   .374569
   8.87712   8.87712      1.00  2.247104   .374859
   8.87701   8.87701      1.00  2.245524   .374529
   8.87690   8.87690      1.00  2.246154   .374949
   8.87679   8.87679      1.00  2.244394   .374699
   8.87668   8.87668      1.00  2.246284   .376379
   8.87658   8.87658      1.00  2.247624   .377049
   8.87647   8.87647      1.00  2.242634   .375409
   8.87636   8.87636      1.00  2.231984   .376939
   8.87626   8.87626      1.00  2.245984   .377319
   8.87615   8.87615      1.00  2.245944   .377719
   8.87605   8.87605      1.00  2.247334   .378869
   8.87595   8.87595      1.00  2.245834   .379069
   8.87585   8.87585      1.00  2.247754   .378399
   8.87574   8.87574      1.00  2.247644   .380379
   8.87564   8.87564      1.00  2.246104   .380529
   8.87554   8.87554      1.00  2.246214   .381329
   8.87544   8.87544      1.00  2.243594   .382019
   8.87533   8.87533      1.00  2.247474   .382099
   8.87523   8.87523      1.00  2.244374   .382139
   8.87513   8.87513      1.00  2.242684   .381839
   8.87503   8.87503      1.00  2.239914   .381049
   8.87492   8.87492      1.00  2.240754   .382619
   8.87481   8.87481      1.00  2.243144   .383289
   8.87470   8.87470      1.00  2.246744   .382519
   8.87460   8.87460      1.00  2.244864   .382899
   8.87449   8.87449      1.00  2.243734   .385199
   8.87437   8.87437      1.00  2.244594   .383429
   8.87426   8.87426      1.00  2.245234   .386239
   8.87415   8.87415      1.00  2.245154   .385599
   8.87404   8.87404      1.00  2.243734   .385089
   8.87393   8.87393      1.00  2.244054   .383889
   8.87381   8.87381      1.00  2.241084   .385549
   8.87370   8.87370      1.00  2.243554   .386939
   8.87358   8.87358      1.00  2.245154   .389119
   8.87345   8.87345      1.00  2.244064   .387829
   8.87334   8.87334      1.00  2.228904   .385489
   8.87323   8.87323      1.00  2.239474   .389809
   8.87312   8.87312      1.00  2.244394   .391409
   8.87300   8.87300      1.00  2.243414   .390099
   8.87288   8.87288      1.00  2.243484   .390629
   8.87277   8.87277      1.00  2.243314   .394209
   8.87266   8.87266      1.00  2.241804   .390409
   8.87254   8.87254      1.00  2.241844   .390659
   8.87243   8.87243      1.00  2.241664   .390019
   8.87232   8.87232      1.00  2.242244   .390049
   8.87220   8.87220      1.00  2.245224   .390669
   8.87209   8.87209      1.00  2.241694   .391799
   8.87198   8.87198      1.00  2.242644   .391489
   8.87188   8.87188      1.00  2.241634   .393889
   8.87176   8.87176      1.00  2.226074   .391379
   8.87165   8.87165      1.00  2.243554   .394139
   8.87154   8.87154      1.00  2.240884   .393899
   8.87144   8.87144      1.00  2.241604   .392559
   8.87132   8.87132      1.00  2.240784   .392869
   8.87120   8.87120      1.00  2.240984   .393449
   8.87109   8.87109      1.00  2.243304   .393789
   8.87098   8.87098      1.00  2.243064   .394109
   8.87087   8.87087      1.00  2.242364   .394729
   8.87075   8.87075      1.00  2.241424   .394849
   8.87063   8.87063      1.00  2.239154   .395199
   8.87052   8.87052      1.00  2.238234   .395209
   8.87040   8.87040      1.00  2.244104   .396919
   8.87028   8.87028      1.00  2.241154   .397179
   8.87016   8.87016      1.00  2.242404   .398789
   8.87005   8.87005      1.00  2.228464   .398359
   8.86993   8.86993      1.00  2.238804   .401179
   8.86980   8.86980      1.00  2.242444   .403239
   8.86969   8.86969      1.00  2.242324   .404109
   8.86958   8.86958      1.00  2.241744   .402739
   8.86947   8.86947      1.00  2.241174   .406459
   8.86934   8.86934      1.00  2.242814   .403929
   8.86923   8.86923      1.00  2.238244   .402289
   8.86913   8.86913      1.00  2.241624   .401819
   8.86901   8.86901      1.00  2.241184   .403129
   8.86889   8.86889      1.00  2.238734   .404039
   8.86878   8.86878      1.00  2.240614   .405789
   8.86868   8.86868      1.00  2.241584   .404819
   8.86857   8.86857      1.00  2.231754   .403999
   8.86845   8.86845      1.00  2.240114   .404089
   8.86834   8.86834      1.00  2.241364   .402029
   8.86824   8.86824      1.00  2.240924   .403349
   8.86813   8.86813      1.00  2.243914   .403239
   8.86801   8.86801      1.00  2.241694   .402999
   8.86790   8.86790      1.00  2.239694   .403299
   8.86780   8.86780      1.00  2.244324   .402549
   8.86768   8.86768      1.00  2.242204   .404009
   8.86757   8.86757      1.00  2.243834   .405069
   8.86746   8.86746      1.00  2.242614   .405739
   8.86735   8.86735      1.00  2.237044   .403779
   8.86724   8.86724      1.00  2.244924   .405219
   8.86713   8.86713      1.00  2.240014   .403419
   8.86703   8.86703      1.00  2.242774   .405519
   8.86692   8.86692      1.00  2.236524   .404679
   8.86681   8.86681      1.00  2.231944   .406239
   8.86669   8.86669      1.00  2.241704   .409139
   8.86659   8.86659      1.00  2.239834   .410129
   8.86649   8.86649      1.00  2.240624   .410879
   8.86638   8.86638      1.00  2.241434   .410009
   8.86627   8.86627      1.00  2.239974   .411209
   8.86617   8.86617      1.00  2.241524   .407669
   8.86607   8.86607      1.00  2.240784   .409009
   8.86597   8.86597      1.00  2.240084   .408839
   8.86586   8.86586      1.00  2.239374   .409219
   8.86576   8.86576      1.00  2.242504   .408619
   8.86566   8.86566      1.00  2.242404   .409729
   8.86555   8.86555      1.00  2.235094   .408009
   8.86545   8.86545      1.00  2.235654   .407789
   8.86535   8.86535      1.00  2.238974   .410999
   8.86524   8.86524      1.00  2.241024   .409359
   8.86514   8.86514      1.00  2.240744   .408939
   8.86503   8.86503      1.00  2.238584   .410449
   8.86493   8.86493      1.00  2.238674   .411359
   8.86483   8.86483      1.00  2.238834   .412839
   8.86471   8.86471      1.00  2.239334   .412139
   8.86460   8.86460      1.00  2.237204   .413499
   8.86450   8.86450      1.00  2.238974   .413409
   8.86440   8.86440      1.00  2.237874   .410919
   8.86429   8.86429      1.00  2.239444   .414849
   8.86417   8.86417      1.00  2.240724   .415499
   8.86405   8.86405      1.00  2.222994   .412589
   8.86395   8.86395      1.00  2.237454   .416459
   8.86383   8.86383      1.00  2.240014   .416169
   8.86371   8.86371      1.00  2.236884   .413899
   8.86360   8.86360      1.00  2.239044   .414599
   8.86348   8.86348      1.00  2.241304   .412409
   8.86335   8.86335      1.00  2.237444   .413269
   8.86324   8.86324      1.00  2.241444   .414689
   8.86313   8.86313      1.00  2.239774   .415609
   8.86302   8.86302      1.00  2.237774   .415209
   8.86290   8.86290      1.00  2.237464   .416329
   8.86278   8.86278      1.00  2.236604   .413779
   8.86267   8.86267      1.00  2.239044   .415479
   8.86256   8.86256      1.00  2.228954   .415919
   8.86244   8.86244      1.00  2.233864   .416059
   8.86232   8.86232      1.00  2.237434   .418859
   8.86221   8.86221      1.00  2.234234   .417459
   8.86211   8.86211      1.00  2.234694   .417449
   8.86200   8.86200      1.00  2.238394   .420049
   8.86188   8.86188      1.00  2.239694   .416129
   8.86178   8.86178      1.00  2.240334   .416289
   8.86167   8.86167      1.00  2.237374   .415819
   8.86156   8.86156      1.00  2.237484   .415569
   8.86144   8.86144      1.00  2.233594   .413199
   8.86133   8.86133      1.00  2.238294   .414689
   8.86123   8.86123      1.00  2.237474   .413929
   8.86111   8.86111      1.00  2.236314   .416509
   8.86099   8.86099      1.00  2.236054   .416109
   8.86088   8.86088      1.00  2.220214   .414679
   8.86077   8.86077      1.00  2.235874   .417279
   8.86065   8.86065      1.00  2.238274   .416699
   8.86053   8.86053      1.00  2.238494   .414809
   8.86042   8.86042      1.00  2.237074   .413899
   8.86030   8.86030      1.00  2.236054   .417109
   8.86018   8.86018      1.00  2.237784   .415839
   8.86006   8.86006      1.00  2.236654   .417489
   8.85994   8.85994      1.00  2.234064   .415189
   8.85982   8.85982      1.00  2.234634   .415849
   8.85971   8.85971      1.00  2.236594   .414159
   8.85960   8.85960      1.00  2.235774   .417059
   8.85948   8.85948      1.00  2.235974   .415819
   8.85937   8.85937      1.00  2.234664   .414489
   8.85925   8.85925      1.00  2.226564   .413129
   8.85914   8.85914      1.00  2.236654   .416499
   8.85902   8.85902      1.00  2.234004   .418419
   8.85891   8.85891      1.00  2.235504   .419099
   8.85880   8.85880      1.00  2.235594   .418259
   8.85869   8.85869      1.00  2.235254   .418639
   8.85858   8.85858      1.00  2.236994   .420389
   8.85847   8.85847      1.00  2.231584   .419259
   8.85837   8.85837      1.00  2.236664   .424479
   8.85825   8.85825      1.00  2.233464   .423959
   8.85814   8.85814      1.00  2.234044   .424859
   8.85803   8.85803      1.00  2.236634   .423149
   8.85792   8.85792      1.00  2.233414   .423269
   8.85781   8.85781      1.00  2.221904   .417249
   8.85770   8.85770      1.00  2.233134   .419059
   8.85759   8.85759      1.00  2.233044   .416759
   8.85748   8.85748      1.00  2.236434   .421869
   8.85737   8.85737      1.00  2.233754   .420659
   8.85726   8.85726      1.00  2.231874   .417989
   8.85716   8.85716      1.00  2.232754   .418799
   8.85705   8.85705      1.00  2.232704   .419059
   8.85693   8.85693      1.00  2.233894   .421239
   8.85683   8.85683      1.00  2.234654   .421019
   8.85672   8.85672      1.00  2.231614   .424509
   8.85661   8.85661      1.00  2.232864   .420549
   8.85650   8.85650      1.00  2.229794   .418939
   8.85640   8.85640      1.00  2.229544   .415949
   8.85630   8.85630      1.00  2.232134   .416449
   8.85619   8.85619      1.00  2.215294   .414609
   8.85609   8.85609      1.00  2.227874   .413139
   8.85599   8.85599      1.00  2.231634   .417209
   8.85589   8.85589      1.00  2.232994   .417289
   8.85578   8.85578      1.00  2.230684   .417699
   8.85568   8.85568      1.00  2.233124   .418789
   8.85557   8.85557      1.00  2.230754   .414599
   8.85547   8.85547      1.00  2.229914   .413359
   8.85537   8.85537      1.00  2.231524   .413999
   8.85527   8.85527      1.00  2.230014   .411909
   8.85517   8.85517      1.00  2.229684   .411719
   8.85507   8.85507      1.00  2.229474   .412659
   8.85496   8.85496      1.00  2.227874   .410909
   8.85485   8.85485      1.00  2.230904   .412089
   8.85474   8.85474      1.00  2.228144   .410159
   8.85464   8.85464      1.00  2.230934   .412329
   8.85452   8.85452      1.00  2.214024   .408359
   8.85441   8.85441      1.00  2.229544   .413429
   8.85431   8.85431      1.00  2.227584   .412649
   8.85420   8.85420      1.00  2.226264   .412389
   8.85409   8.85409      1.00  2.227394   .412539
   8.85397   8.85397      1.00  2.224374   .409979
   8.85385   8.85385      1.00  2.227514   .411879
   8.85375   8.85375      1.00  2.226824   .412089
   8.85363   8.85363      1.00  2.229224   .411379
   8.85350   8.85350      1.00  2.225624   .409709
   8.85338   8.85338      1.00  2.228434   .411609
   8.85327   8.85327      1.00  2.227894   .410599
   8.85317   8.85317      1.00  2.226474   .410979
   8.85304   8.85304      1.00  2.227364   .410119
   8.85292   8.85292      1.00  2.209704   .408729
   8.85281   8.85281      1.00  2.223554   .413039
   8.85270   8.85270      1.00  2.227274   .410779
   8.85259   8.85259      1.00  2.226134   .411269
   8.85248   8.85248      1.00  2.226014   .410139
   8.85236   8.85236      1.00  2.226034   .410269
   8.85225   8.85225      1.00  2.224774   .409319
   8.85213   8.85213      1.00  2.224744   .409189
   8.85203   8.85203      1.00  2.224344   .408519
   8.85192   8.85192      1.00  2.223624   .408969
   8.85181   8.85181      1.00  2.225354   .408639
   8.85169   8.85169      1.00  2.222194   .409139
   8.85159   8.85159      1.00  2.222624   .408409
   8.85148   8.85148      1.00  2.214194   .409019
   8.85137   8.85137      1.00  2.222904   .409669
   8.85125   8.85125      1.00  2.225924   .410629
   8.85114   8.85114      1.00  2.226214   .408909
   8.85103   8.85103      1.00  2.222124   .408839
   8.85092   8.85092      1.00  2.224144   .412139
   8.85080   8.85080      1.00  2.224574   .414559
   8.85068   8.85068      1.00  2.222354   .414959
   8.85057   8.85057      1.00  2.222994   .414569
   8.85045   8.85045      1.00  2.221264   .411709
   8.85033   8.85033      1.00  2.222484   .408729
   8.85021   8.85021      1.00  2.221034   .409109
   8.85010   8.85010      1.00  2.220664   .409489
   8.84998   8.84998      1.00  2.211404   .408209
   8.84986   8.84986      1.00  2.222124   .409699
   8.84974   8.84974      1.00  2.224734   .409369
   8.84963   8.84963      1.00  2.224394   .410419
   8.84951   8.84951      1.00  2.219194   .408409
   8.84939   8.84939      1.00  2.221984   .408899
   8.84928   8.84928      1.00  2.222084   .408779
   8.84916   8.84916      1.00  2.222494   .409039
   8.84906   8.84906      1.00  2.222764   .413279
   8.84894   8.84894      1.00  2.219054   .409199
   8.84882   8.84882      1.00  2.222484   .409649
   8.84872   8.84872      1.00  2.223204   .412119
   8.84861   8.84861      1.00  2.226404   .411959
   8.84850   8.84850      1.00  2.221064   .410469
   8.84839   8.84839      1.00  2.206044   .404639
   8.84828   8.84828      1.00  2.220944   .407159
   8.84817   8.84817      1.00  2.219384   .406419
   8.84806   8.84806      1.00  2.220074   .408169
   8.84794   8.84794      1.00  2.221594   .412099
   8.84783   8.84783      1.00  2.222774   .409679
   8.84772   8.84772      1.00  2.222154   .409899
   8.84761   8.84761      1.00  2.220444   .408159
   8.84750   8.84750      1.00  2.221034   .408919
   8.84739   8.84739      1.00  2.221054   .409109
   8.84728   8.84728      1.00  2.220544   .407139
   8.84717   8.84717      1.00  2.222794   .409349
   8.84706   8.84706      1.00  2.221084   .407259
   8.84695   8.84695      1.00  2.219694   .408969
   8.84685   8.84685      1.00  2.206054   .406239
   8.84673   8.84673      1.00  2.220624   .410149
   8.84663   8.84663      1.00  2.219624   .412389
   8.84653   8.84653      1.00  2.221814   .413809
   8.84642   8.84642      1.00  2.223764   .412259
   8.84631   8.84631      1.00  2.222504   .411429
   8.84621   8.84621      1.00  2.222674   .411919
   8.84611   8.84611      1.00  2.222584   .412169
   8.84601   8.84601      1.00  2.219624   .413809
   8.84590   8.84590      1.00  2.216744   .411859
   8.84579   8.84579      1.00  2.221014   .410729
   8.84569   8.84569      1.00  2.218934   .411299
   8.84559   8.84559      1.00  2.218994   .411449
   8.84548   8.84548      1.00  2.217124   .410059
   8.84538   8.84538      1.00  2.213874   .407159
   8.84528   8.84528      1.00  2.221774   .410909
   8.84518   8.84518      1.00  2.224994   .411389
   8.84507   8.84507      1.00  2.220714   .413129
   8.84496   8.84496      1.00  2.222334   .413179
   8.84486   8.84486      1.00  2.221714   .412939
   8.84475   8.84475      1.00  2.221924   .414049
   8.84464   8.84464      1.00  2.221164   .409859
   8.84453   8.84453      1.00  2.218664   .412289
   8.84443   8.84443      1.00  2.219294   .413799
   8.84432   8.84432      1.00  2.220854   .413369
   8.84421   8.84421      1.00  2.221924   .413279
   8.84410   8.84410      1.00  2.222814   .412949
   8.84398   8.84398      1.00  2.214244   .410939
   8.84386   8.84386      1.00  2.215764   .410839
   8.84374   8.84374      1.00  2.222024   .411429
   8.84363   8.84363      1.00  2.220644   .414099
   8.84352   8.84352      1.00  2.219754   .413419
   8.84340   8.84340      1.00  2.220234   .413529
   8.84328   8.84328      1.00  2.218584   .412979
   8.84316   8.84316      1.00  2.221834   .419949
   8.84305   8.84305      1.00  2.221864   .415459
   8.84293   8.84293      1.00  2.225184   .417609
   8.84281   8.84281      1.00  2.222364   .415749
   8.84270   8.84270      1.00  2.219954   .413909
   8.84259   8.84259      1.00  2.220104   .413849
   8.84248   8.84248      1.00  2.218374   .414879
   8.84236   8.84236      1.00  2.221124   .415499
   8.84225   8.84225      1.00  2.206544   .415329
   8.84214   8.84214      1.00  2.219614   .415339
   8.84203   8.84203      1.00  2.219204   .416549
   8.84192   8.84192      1.00  2.220614   .417449
   8.84181   8.84181      1.00  2.219104   .417249
   8.84171   8.84171      1.00  2.224154   .416089
   8.84160   8.84160      1.00  2.222684   .418019
   8.84148   8.84148      1.00  2.218804   .418649
   8.84137   8.84137      1.00  2.217064   .422949
   8.84126   8.84126      1.00  2.216004   .419739
   8.84114   8.84114      1.00  2.219344   .418199
   8.84102   8.84102      1.00  2.218484   .419969
   8.84091   8.84091      1.00  2.218314   .419599
   8.84080   8.84080      1.00  2.205164   .413879
   8.84069   8.84069      1.00  2.218534   .417079
   8.84057   8.84057      1.00  2.222134   .414589
   8.84046   8.84046      1.00  2.222754   .404489
   8.84034   8.84034      1.00  2.221284   .421229
   8.84022   8.84022      1.00  2.219884   .421699
   8.84009   8.84009      1.00  2.217124   .420779
   8.83997   8.83997      1.00  2.218744   .420849
   8.83986   8.83986      1.00  2.218244   .421099
   8.83975   8.83975      1.00  2.217484   .422559
   8.83963   8.83963      1.00  2.215484   .420589
   8.83951   8.83951      1.00  2.217914   .423069
   8.83940   8.83940      1.00  2.219374   .425079
   8.83929   8.83929      1.00  2.220204   .428069
   8.83917   8.83917      1.00  2.206244   .421939
   8.83905   8.83905      1.00  2.217994   .425039
   8.83894   8.83894      1.00  2.217414   .422869
   8.83883   8.83883      1.00  2.220564   .422279
   8.83872   8.83872      1.00  2.218634   .425699
   8.83861   8.83861      1.00  2.219974   .428449
   8.83851   8.83851      1.00  2.222354   .431679
   8.83839   8.83839      1.00  2.217174   .430179
   8.83828   8.83828      1.00  2.222224   .429789
   8.83817   8.83817      1.00  2.217104   .426659
   8.83806   8.83806      1.00  2.220434   .429909
   8.83795   8.83795      1.00  2.223174   .432239
   8.83783   8.83783      1.00  2.221204   .429729
   8.83773   8.83773      1.00  2.209854   .428249
   8.83762   8.83762      1.00  2.214884   .429339
   8.83751   8.83751      1.00  2.219654   .430279
   8.83740   8.83740      1.00  2.217104   .429829
   8.83729   8.83729      1.00  2.221064   .429739
   8.83718   8.83718      1.00  2.218354   .427599
   8.83707   8.83707      1.00  2.219624   .427109
   8.83696   8.83696      1.00  2.218284   .425999
   8.83685   8.83685      1.00  2.220694   .426509
   8.83674   8.83674      1.00  2.221694   .427779
   8.83664   8.83664      1.00  2.219264   .427219
   8.83653   8.83653      1.00  2.217934   .428609
   8.83642   8.83642      1.00  2.218064   .428309
   8.83632   8.83632      1.00  2.217154   .427959
   8.83622   8.83622      1.00  2.217894   .428669
   8.83611   8.83611      1.00  2.206514   .427979
   8.83601   8.83601      1.00  2.215584   .430489
   8.83591   8.83591      1.00  2.220914   .431059
   8.83580   8.83580      1.00  2.221144   .430259
   8.83569   8.83569      1.00  2.219814   .428689
   8.83559   8.83559      1.00  2.221324   .430739
   8.83549   8.83549      1.00  2.216994   .429229
   8.83540   8.83540      1.00  2.219064   .431989
   8.83529   8.83529      1.00  2.214304   .433419
   8.83518   8.83518      1.00  2.216044   .436289
   8.83508   8.83508      1.00  2.218014   .436629
   8.83498   8.83498      1.00  2.218434   .436089
   8.83487   8.83487      1.00  2.219514   .435109
   8.83476   8.83476      1.00  2.204094   .434019
   8.83466   8.83466      1.00  2.217574   .434779
   8.83454   8.83454      1.00  2.220694   .432829
   8.83443   8.83443      1.00  2.218614   .431399
   8.83432   8.83432      1.00  2.219254   .433389
   8.83422   8.83422      1.00  2.216554   .433039
   8.83410   8.83410      1.00  2.216774   .434509
   8.83398   8.83398      1.00  2.214604   .434429
   8.83387   8.83387      1.00  2.214034   .433719
   8.83376   8.83376      1.00  2.217644   .434889
   8.83365   8.83365      1.00  2.217334   .435069
   8.83352   8.83352      1.00  2.218484   .436329
   8.83340   8.83340      1.00  2.216474   .437949
   8.83329   8.83329      1.00  2.216934   .435419
   8.83318   8.83318      1.00  2.214324   .436779
   8.83306   8.83306      1.00  2.201154   .433409
   8.83295   8.83295      1.00  2.213024   .436889
   8.83284   8.83284      1.00  2.213594   .435879
   8.83272   8.83272      1.00  2.213884   .437649
   8.83260   8.83260      1.00  2.213834   .438849
   8.83249   8.83249      1.00  2.214794   .438969
   8.83238   8.83238      1.00  2.217824   .440479
   8.83227   8.83227      1.00  2.217614   .441979
   8.83215   8.83215      1.00  2.215764   .441899
   8.83204   8.83204      1.00  2.217414   .439309
   8.83194   8.83194      1.00  2.210554   .440619
   8.83183   8.83183      1.00  2.211974   .440439
   8.83171   8.83171      1.00  2.211924   .439159
   8.83161   8.83161      1.00  2.213274   .438669
   8.83150   8.83150      1.00  2.211404   .438989
   8.83139   8.83139      1.00  2.200544   .435959
   8.83127   8.83127      1.00  2.215624   .437999
   8.83116   8.83116      1.00  2.215064   .437839
   8.83105   8.83105      1.00  2.216574   .439359
   8.83094   8.83094      1.00  2.214004   .439589
   8.83082   8.83082      1.00  2.211884   .437549
   8.83071   8.83071      1.00  2.209994   .438189
   8.83059   8.83059      1.00  2.213284   .438239
   8.83048   8.83048      1.00  2.214404   .440929
   8.83035   8.83035      1.00  2.209154   .440959
   8.83023   8.83023      1.00  2.212524   .445849
   8.83012   8.83012      1.00  2.209674   .446889
   8.83000   8.83000      1.00  2.214824   .444979
   8.82988   8.82988      1.00  2.212804   .440009
   8.82977   8.82977      1.00  2.198514   .438569
   8.82965   8.82965      1.00  2.210154   .441449
   8.82954   8.82954      1.00  2.213974   .444349
   8.82942   8.82942      1.00  2.209434   .444429
   8.82930   8.82930      1.00  2.207124   .446209
   8.82920   8.82920      1.00  2.209154   .442579
   8.82908   8.82908      1.00  2.209854   .443999
   8.82896   8.82896      1.00  2.210514   .444249
   8.82885   8.82885      1.00  2.209164   .441749
   8.82875   8.82875      1.00  2.210584   .444669
   8.82864   8.82864      1.00  2.210174   .444469
   8.82852   8.82852      1.00  2.210744   .443989
   8.82842   8.82842      1.00  2.209984   .442689
   8.82831   8.82831      1.00  2.207914   .441829
   8.82820   8.82820      1.00  2.196084   .439949
   8.82809   8.82809      1.00  2.207374   .442119
   8.82798   8.82798      1.00  2.209024   .442579
   8.82787   8.82787      1.00  2.207804   .440909
   8.82776   8.82776      1.00  2.210034   .441949
   8.82764   8.82764      1.00  2.210654   .443219
   8.82753   8.82753      1.00  2.209884   .442849
   8.82742   8.82742      1.00  2.210734   .443969
   8.82731   8.82731      1.00  2.210084   .445499
   8.82720   8.82720      1.00  2.204274   .444849
   8.82709   8.82709      1.00  2.207614   .443879
   8.82699   8.82699      1.00  2.205874   .442729
   8.82688   8.82688      1.00  2.205684   .444069
   8.82677   8.82677      1.00  2.203804   .443929
   8.82666   8.82666      1.00  2.191364   .442389
   8.82656   8.82656      1.00  2.207804   .446119
   8.82645   8.82645      1.00  2.210724   .445709
   8.82635   8.82635      1.00  2.209704   .449599
   8.82624   8.82624      1.00  2.208854   .447409
   8.82614   8.82614      1.00  2.205814   .447569
   8.82604   8.82604      1.00  2.203554   .445219
   8.82593   8.82593      1.00  2.204694   .443709
   8.82583   8.82583      1.00  2.205754   .444999
   8.82572   8.82572      1.00  2.205044   .444229
   8.82562   8.82562      1.00  2.205714   .443959
   8.82552   8.82552      1.00  2.204474   .445079
   8.82541   8.82541      1.00  2.203074   .443429
   8.82531   8.82531      1.00  2.205194   .446559
   8.82521   8.82521      1.00  2.194404   .441739
   8.82511   8.82511      1.00  2.208144   .445499
   8.82500   8.82500      1.00  2.202714   .443239
   8.82490   8.82490      1.00  2.202594   .443499
   8.82479   8.82479      1.00  2.202334   .444149
   8.82468   8.82468      1.00  2.200794   .442459
   8.82457   8.82457      1.00  2.198854   .444599
   8.82447   8.82447      1.00  2.200624   .447789
   8.82435   8.82435      1.00  2.203794   .453849
   8.82424   8.82424      1.00  2.206224   .452509
   8.82414   8.82414      1.00  2.205354   .452259
   8.82403   8.82403      1.00  2.205904   .450579
   8.82391   8.82391      1.00  2.206284   .446079
   8.82379   8.82379      1.00  2.200704   .446029
   8.82367   8.82367      1.00  2.187574   .442439
   8.82356   8.82356      1.00  2.196184   .444569
   8.82344   8.82344      1.00  2.204164   .445119
   8.82332   8.82332      1.00  2.203774   .447069
   8.82320   8.82320      1.00  2.202774   .446169
   8.82309   8.82309      1.00  2.204314   .445249
   8.82298   8.82298      1.00  2.204684   .445979
   8.82286   8.82286      1.00  2.202754   .445759
   8.82275   8.82275      1.00  2.201824   .446409
   8.82264   8.82264      1.00  2.200644   .449019
   8.82252   8.82252      1.00  2.199644   .447569
   8.82240   8.82240      1.00  2.200074   .447139
   8.82229   8.82229      1.00  2.198114   .443439
   8.82218   8.82218      1.00  2.196674   .443059
   8.82207   8.82207      1.00  2.195494   .446899
   8.82196   8.82196      1.00  2.201214   .449509
   8.82185   8.82185      1.00  2.205174   .451739
   8.82175   8.82175      1.00  2.200264   .449379
   8.82163   8.82163      1.00  2.203734   .452329
   8.82152   8.82152      1.00  2.202914   .450299
   8.82141   8.82141      1.00  2.198534   .442479
   8.82130   8.82130      1.00  2.199924   .442019
   8.82118   8.82118      1.00  2.197094   .441989
   8.82107   8.82107      1.00  2.196264   .441749
   8.82095   8.82095      1.00  2.197684   .443519
   8.82084   8.82084      1.00  2.198554   .442489
   8.82073   8.82073      1.00  2.201034   .443039
   8.82061   8.82061      1.00  2.183234   .438459
   8.82049   8.82049      1.00  2.198804   .438959
   8.82038   8.82038      1.00  2.198154   .443159
   8.82025   8.82025      1.00  2.200684   .447749
   8.82013   8.82013      1.00  2.197074   .446419
   8.82001   8.82001      1.00  2.194444   .442969
   8.81990   8.81990      1.00  2.195214   .443619
   8.81978   8.81978      1.00  2.191584   .444549
   8.81966   8.81966      1.00  2.195634   .448049
   8.81955   8.81955      1.00  2.194844   .445859
   8.81944   8.81944      1.00  2.199464   .446349
   8.81933   8.81933      1.00  2.201174   .444989
   8.81920   8.81920      1.00  2.199514   .442299
   8.81909   8.81909      1.00  2.185684   .438589
   8.81897   8.81897      1.00  2.193244   .441669
   8.81887   8.81887      1.00  2.194834   .441739
   8.81875   8.81875      1.00  2.189434   .439629
   8.81864   8.81864      1.00  2.194034   .441239
   8.81854   8.81854      1.00  2.194714   .440609
   8.81843   8.81843      1.00  2.192884   .442499
   8.81831   8.81831      1.00  2.193754   .442159
   8.81820   8.81820      1.00  2.193604   .440859
   8.81810   8.81810      1.00  2.193374   .440179
   8.81799   8.81799      1.00  2.197414   .444429
   8.81787   8.81787      1.00  2.196024   .442809
   8.81775   8.81775      1.00  2.190024   .440819
   8.81765   8.81765      1.00  2.185464   .441479
   8.81754   8.81754      1.00  2.191014   .445079
   8.81743   8.81743      1.00  2.191464   .441639
   8.81736   8.81736      1.00  2.191124   .439839
