# Supplementary material for: Direct Observation of Palladium Leaching from Pd/C by a Simple Method: X-ray Absorption Spectroscopy of Heterogeneous Mixtures
Source: ACS Omega. 2023 Jun 7;8(24):21787–92. doi: 10.1021/acsomega.3c01343 (PMC10286095; doi:10.1021/acsomega.3c01343)
Supplement: Supplementary file 2 — ao3c01343_si_002.zip [file ao3c01343_si_002.zip › Figure 9/HCl_Intermittent01N_29.qd]

  9809     KEK-PF   NW10A
 K_AirOx_40C_01N 20.12.12 2:52: - 20.12.12 2:53: Serial#KEKPF-NW10A_047719
 15_RK_AirOx_40C_01N                                                             
 Ring :   6.5 GeV    49.9 mA -   50.1 mA
 Mono :   Si(311)       D=  1.63747 A    Initial angle=  9.00033 deg
 NW10A     Transmission( 2)   Repetition= 29     Points= 1654
 Param file : QXAFS(SYNC)     angle axis (*)     Block =    1

 Block      Init-Ang  Final-Ang     Step/deg     Time/s       Num
     1        9.00033   8.81736          ***       1.00      1654
 Ortec(-1)     NDCH = 3
  Angle(c)  Angle(o)    time/s         2         3
      Mode         0         0         1         2
    Offset         0         0    .00492    .00311
   9.00033   9.00033      1.00  2.294284  2.401409
   9.00024   9.00024      1.00  2.308074  2.413809
   9.00014   9.00014      1.00  2.306304  2.413699
   9.00002   9.00002      1.00  2.304654  2.411869
   8.99991   8.99991      1.00  2.303874  2.414599
   8.99979   8.99979      1.00  2.307794  2.414059
   8.99968   8.99968      1.00  2.304694  2.414169
   8.99957   8.99957      1.00  2.305954  2.412829
   8.99945   8.99945      1.00  2.302284  2.411509
   8.99934   8.99934      1.00  2.301204  2.409979
   8.99923   8.99923      1.00  2.298234  2.407609
   8.99913   8.99913      1.00  2.302154  2.414319
   8.99901   8.99901      1.00  2.299414  2.411309
   8.99890   8.99890      1.00  2.297064  2.407159
   8.99880   8.99880      1.00  2.285474  2.399149
   8.99870   8.99870      1.00  2.295664  2.410079
   8.99858   8.99858      1.00  2.301754  2.415609
   8.99847   8.99847      1.00  2.298844  2.412909
   8.99836   8.99836      1.00  2.302034  2.417519
   8.99826   8.99826      1.00  2.297114  2.415629
   8.99815   8.99815      1.00  2.293284  2.412069
   8.99803   8.99803      1.00  2.294064  2.410659
   8.99793   8.99793      1.00  2.294534  2.413119
   8.99782   8.99782      1.00  2.293904  2.410979
   8.99771   8.99771      1.00  2.298574  2.417579
   8.99760   8.99760      1.00  2.296674  2.415299
   8.99749   8.99749      1.00  2.292714  2.411989
   8.99739   8.99739      1.00  2.296804  2.416389
   8.99727   8.99727      1.00  2.282074  2.399489
   8.99716   8.99716      1.00  2.298754  2.415309
   8.99706   8.99706      1.00  2.295484  2.414919
   8.99695   8.99695      1.00  2.295934  2.415649
   8.99685   8.99685      1.00  2.290004  2.406579
   8.99674   8.99674      1.00  2.294464  2.411289
   8.99664   8.99664      1.00  2.291104  2.407229
   8.99653   8.99653      1.00  2.288724  2.409129
   8.99642   8.99642      1.00  2.292974  2.412619
   8.99632   8.99632      1.00  2.292024  2.411349
   8.99622   8.99622      1.00  2.290004  2.412009
   8.99611   8.99611      1.00  2.294414  2.415429
   8.99601   8.99601      1.00  2.292624  2.413789
   8.99590   8.99590      1.00  2.290524  2.411679
   8.99581   8.99581      1.00  2.284844  2.409429
   8.99571   8.99571      1.00  2.280554  2.407369
   8.99560   8.99560      1.00  2.287844  2.409969
   8.99550   8.99550      1.00  2.287944  2.410979
   8.99540   8.99540      1.00  2.291474  2.414459
   8.99530   8.99530      1.00  2.289794  2.411379
   8.99519   8.99519      1.00  2.292214  2.414669
   8.99509   8.99509      1.00  2.291974  2.413869
   8.99499   8.99499      1.00  2.286554  2.410379
   8.99489   8.99489      1.00  2.291254  2.415239
   8.99478   8.99478      1.00  2.286344  2.408439
   8.99467   8.99467      1.00  2.287254  2.412979
   8.99457   8.99457      1.00  2.285334  2.409869
   8.99447   8.99447      1.00  2.284544  2.409799
   8.99435   8.99435      1.00  2.271044  2.394259
   8.99424   8.99424      1.00  2.282234  2.407959
   8.99413   8.99413      1.00  2.290034  2.416819
   8.99402   8.99402      1.00  2.285704  2.419929
   8.99391   8.99391      1.00  2.288694  2.412519
   8.99379   8.99379      1.00  2.290004  2.415039
   8.99368   8.99368      1.00  2.283904  2.409799
   8.99357   8.99357      1.00  2.287844  2.417139
   8.99345   8.99345      1.00  2.282634  2.408439
   8.99334   8.99334      1.00  2.281914  2.405849
   8.99322   8.99322      1.00  2.281724  2.405419
   8.99311   8.99311      1.00  2.286174  2.412589
   8.99299   8.99299      1.00  2.286654  2.414039
   8.99288   8.99288      1.00  2.280434  2.407249
   8.99277   8.99277      1.00  2.286174  2.413869
   8.99266   8.99266      1.00  2.285774  2.415179
   8.99254   8.99254      1.00  2.284534  2.409599
   8.99243   8.99243      1.00  2.283864  2.310039
   8.99233   8.99233      1.00  2.280754   .154189
   8.99221   8.99221      1.00  2.284734  1.231889
   8.99210   8.99210      1.00  2.282494  2.418879
   8.99199   8.99199      1.00  2.283124  2.412519
   8.99189   8.99189      1.00  2.276944  2.406529
   8.99177   8.99177      1.00  2.283534  2.416989
   8.99166   8.99166      1.00  2.283124  2.418129
   8.99155   8.99155      1.00  2.285674  2.416809
   8.99145   8.99145      1.00  2.286744  2.418439
   8.99134   8.99134      1.00  2.268934  2.401639
   8.99123   8.99123      1.00  2.280174  2.411159
   8.99111   8.99111      1.00  2.278384  2.413229
   8.99100   8.99100      1.00  2.279794  2.412609
   8.99089   8.99089      1.00  2.277574  2.407469
   8.99077   8.99077      1.00  2.280924  2.414069
   8.99065   8.99065      1.00  2.283194  2.419739
   8.99054   8.99054      1.00  2.280914  2.417879
   8.99043   8.99043      1.00  2.285894  2.422539
   8.99031   8.99031      1.00  2.278774  2.414799
   8.99019   8.99019      1.00  2.282614  2.414689
   8.99008   8.99008      1.00  2.278504  2.412269
   8.98996   8.98996      1.00  2.280954  2.414569
   8.98984   8.98984      1.00  2.266504  2.400639
   8.98973   8.98973      1.00  2.275814  2.410659
   8.98961   8.98961      1.00  2.280604  2.414439
   8.98950   8.98950      1.00  2.278854  2.414259
   8.98937   8.98937      1.00  2.283124  2.417089
   8.98927   8.98927      1.00  2.279124  2.415399
   8.98916   8.98916      1.00  2.284844  2.418629
   8.98905   8.98905      1.00  2.282784  2.419249
   8.98894   8.98894      1.00  2.280994  2.418749
   8.98882   8.98882      1.00  2.280014  2.416379
   8.98871   8.98871      1.00  2.275834  2.412569
   8.98860   8.98860      1.00  2.273264  2.413649
   8.98848   8.98848      1.00  2.271124  2.408519
   8.98837   8.98837      1.00  2.280764  2.420129
   8.98827   8.98827      1.00  2.261994  2.401759
   8.98816   8.98816      1.00  2.280244  2.419409
   8.98805   8.98805      1.00  2.281924  2.421259
   8.98794   8.98794      1.00  2.277454  2.413489
   8.98784   8.98784      1.00  2.277544  2.419559
   8.98773   8.98773      1.00  2.277464  2.417859
   8.98761   8.98761      1.00  2.275094  2.417009
   8.98750   8.98750      1.00  2.274404  2.417599
   8.98739   8.98739      1.00  2.273814  2.421739
   8.98728   8.98728      1.00  2.274774  2.419239
   8.98717   8.98717      1.00  2.274254  2.419679
   8.98706   8.98706      1.00  2.277774  2.427939
   8.98696   8.98696      1.00  2.281134  2.427599
   8.98685   8.98685      1.00  2.276084  2.422529
   8.98673   8.98673      1.00  2.266164  2.409449
   8.98663   8.98663      1.00  2.276234  2.423789
   8.98653   8.98653      1.00  2.275544  2.421759
   8.98642   8.98642      1.00  2.273464  2.417019
   8.98631   8.98631      1.00  2.274494  2.419949
   8.98621   8.98621      1.00  2.272854  2.422059
   8.98611   8.98611      1.00  2.271884  2.419049
   8.98601   8.98601      1.00  2.278164  2.422579
   8.98590   8.98590      1.00  2.279454  2.431939
   8.98580   8.98580      1.00  2.278204  2.430609
   8.98570   8.98570      1.00  2.277814  2.431809
   8.98560   8.98560      1.00  2.274714  2.425389
   8.98549   8.98549      1.00  2.274464  2.425039
   8.98539   8.98539      1.00  2.273374  2.428459
   8.98529   8.98529      1.00  2.264184  2.413789
   8.98519   8.98519      1.00  2.274294  2.426519
   8.98508   8.98508      1.00  2.275084  2.426109
   8.98497   8.98497      1.00  2.280574  2.434429
   8.98486   8.98486      1.00  2.275034  2.425419
   8.98476   8.98476      1.00  2.277114  2.431999
   8.98466   8.98466      1.00  2.277694  2.433899
   8.98454   8.98454      1.00  2.281904  2.436199
   8.98444   8.98444      1.00  2.280364  2.430799
   8.98434   8.98434      1.00  2.274204  2.422589
   8.98422   8.98422      1.00  2.270884  2.422659
   8.98410   8.98410      1.00  2.271694  2.419869
   8.98400   8.98400      1.00  2.277074  2.424339
   8.98388   8.98388      1.00  2.269694  2.421859
   8.98376   8.98376      1.00  2.260884  2.417159
   8.98365   8.98365      1.00  2.275824  2.427639
   8.98354   8.98354      1.00  2.278054  2.435529
   8.98342   8.98342      1.00  2.280744  2.433949
   8.98330   8.98330      1.00  2.276674  2.429829
   8.98318   8.98318      1.00  2.273774  2.425119
   8.98307   8.98307      1.00  2.272334  2.422579
   8.98295   8.98295      1.00  2.274734  2.427129
   8.98283   8.98283      1.00  2.272394  2.426999
   8.98272   8.98272      1.00  2.271204  2.424349
   8.98261   8.98261      1.00  2.275524  2.429259
   8.98250   8.98250      1.00  2.277804  2.434549
   8.98238   8.98238      1.00  2.277704  2.432869
   8.98227   8.98227      1.00  2.274344  2.426059
   8.98217   8.98217      1.00  2.279754  2.431919
   8.98206   8.98206      1.00  2.263284  2.419049
   8.98194   8.98194      1.00  2.272304  2.427819
   8.98183   8.98183      1.00  2.275694  2.430219
   8.98173   8.98173      1.00  2.269484  2.422199
   8.98162   8.98162      1.00  2.273284  2.430709
   8.98150   8.98150      1.00  2.273254  2.431399
   8.98139   8.98139      1.00  2.274564  2.431629
   8.98129   8.98129      1.00  2.277324  2.435459
   8.98117   8.98117      1.00  2.278694  2.437059
   8.98105   8.98105      1.00  2.280374  2.437819
   8.98094   8.98094      1.00  2.278224  2.430039
   8.98083   8.98083      1.00  2.278134  2.436559
   8.98071   8.98071      1.00  2.276484  2.432799
   8.98059   8.98059      1.00  2.271974  2.428149
   8.98048   8.98048      1.00  2.276734  2.430319
   8.98037   8.98037      1.00  2.260024  2.413529
   8.98025   8.98025      1.00  2.276144  2.435189
   8.98013   8.98013      1.00  2.278024  2.438739
   8.98000   8.98000      1.00  2.279084  2.435959
   8.97989   8.97989      1.00  2.277534  2.436609
   8.97977   8.97977      1.00  2.278524  2.441119
   8.97965   8.97965      1.00  2.279174  2.443129
   8.97953   8.97953      1.00  2.274914  2.434459
   8.97943   8.97943      1.00  2.277744  2.439909
   8.97931   8.97931      1.00  2.271864  2.436269
   8.97919   8.97919      1.00  2.270764  2.433449
   8.97908   8.97908      1.00  2.276014  2.435669
   8.97898   8.97898      1.00  2.278294  2.442719
   8.97887   8.97887      1.00  2.276144  2.437799
   8.97876   8.97876      1.00  2.265244  2.425849
   8.97864   8.97864      1.00  2.282674  2.446389
   8.97853   8.97853      1.00  2.280134  2.446319
   8.97842   8.97842      1.00  2.277784  2.441829
   8.97831   8.97831      1.00  2.275264  2.437779
   8.97820   8.97820      1.00  2.276164  2.443999
   8.97809   8.97809      1.00  2.270814  2.435789
   8.97798   8.97798      1.00  2.276074  2.438589
   8.97787   8.97787      1.00  2.277724  2.441929
   8.97777   8.97777      1.00  2.272184  2.441289
   8.97766   8.97766      1.00  2.282164  2.450729
   8.97754   8.97754      1.00  2.279084  2.447969
   8.97743   8.97743      1.00  2.275994  2.445329
   8.97732   8.97732      1.00  2.274874  2.440119
   8.97721   8.97721      1.00  2.265484  2.432199
   8.97710   8.97710      1.00  2.276824  2.441459
   8.97699   8.97699      1.00  2.276054  2.446139
   8.97689   8.97689      1.00  2.276374  2.443099
   8.97678   8.97678      1.00  2.273454  2.444809
   8.97667   8.97667      1.00  2.276554  2.444719
   8.97656   8.97656      1.00  2.279834  2.450749
   8.97646   8.97646      1.00  2.280064  2.451149
   8.97635   8.97635      1.00  2.277954  2.447719
   8.97624   8.97624      1.00  2.279364  2.453139
   8.97614   8.97614      1.00  2.280794  2.453889
   8.97604   8.97604      1.00  2.277664  2.451599
   8.97594   8.97594      1.00  2.273384  2.447849
   8.97584   8.97584      1.00  2.269774  2.444299
   8.97573   8.97573      1.00  2.267744  2.439769
   8.97563   8.97563      1.00  2.275994  2.449959
   8.97553   8.97553      1.00  2.275904  2.448429
   8.97542   8.97542      1.00  2.275254  2.450329
   8.97531   8.97531      1.00  2.279774  2.454029
   8.97521   8.97521      1.00  2.278694  2.455239
   8.97511   8.97511      1.00  2.278234  2.453299
   8.97501   8.97501      1.00  2.275494  2.448019
   8.97490   8.97490      1.00  2.278424  2.454369
   8.97480   8.97480      1.00  2.276474  2.454179
   8.97470   8.97470      1.00  2.274524  2.449099
   8.97459   8.97459      1.00  2.276144  2.445809
   8.97446   8.97446      1.00  2.273264  2.445519
   8.97436   8.97436      1.00  2.274344  2.449109
   8.97426   8.97426      1.00  2.266054  2.442429
   8.97415   8.97415      1.00  2.278354  2.453609
   8.97402   8.97402      1.00  2.281954  2.452169
   8.97391   8.97391      1.00  2.276224  2.452579
   8.97380   8.97380      1.00  2.274114  2.450809
   8.97369   8.97369      1.00  2.271014  2.448509
   8.97357   8.97357      1.00  2.269794  2.447529
   8.97346   8.97346      1.00  2.275954  2.454479
   8.97334   8.97334      1.00  2.273724  2.453319
   8.97322   8.97322      1.00  2.273564  2.452159
   8.97310   8.97310      1.00  2.275674  2.453389
   8.97299   8.97299      1.00  2.277734  2.455189
   8.97288   8.97288      1.00  2.277464  2.451529
   8.97277   8.97277      1.00  2.275594  2.455979
   8.97265   8.97265      1.00  2.271254  2.447899
   8.97253   8.97253      1.00  2.272234  2.450219
   8.97243   8.97243      1.00  2.274774  2.451689
   8.97231   8.97231      1.00  2.274554  2.453209
   8.97220   8.97220      1.00  2.271034  2.450629
   8.97208   8.97208      1.00  2.276214  2.456679
   8.97197   8.97197      1.00  2.274364  2.452959
   8.97187   8.97187      1.00  2.273364  2.449269
   8.97175   8.97175      1.00  2.272654  2.447079
   8.97165   8.97165      1.00  2.278434  2.454839
   8.97154   8.97154      1.00  2.277474  2.453279
   8.97143   8.97143      1.00  2.276824  2.455139
   8.97131   8.97131      1.00  2.272764  2.449949
   8.97120   8.97120      1.00  2.253414  2.433709
   8.97110   8.97110      1.00  2.270024  2.447159
   8.97098   8.97098      1.00  2.271154  2.447909
   8.97086   8.97086      1.00  2.277214  2.453479
   8.97074   8.97074      1.00  2.274784  2.452919
   8.97064   8.97064      1.00  2.279074  2.457269
   8.97052   8.97052      1.00  2.278454  2.458269
   8.97040   8.97040      1.00  2.276284  2.459409
   8.97029   8.97029      1.00  2.276034  2.456179
   8.97017   8.97017      1.00  2.271514  2.451469
   8.97005   8.97005      1.00  2.276184  2.456339
   8.96992   8.96992      1.00  2.271164  2.449659
   8.96981   8.96981      1.00  2.276294  2.453469
   8.96970   8.96970      1.00  2.272514  2.452439
   8.96958   8.96958      1.00  2.262844  2.440959
   8.96945   8.96945      1.00  2.275854  2.456469
   8.96934   8.96934      1.00  2.276204  2.457069
   8.96924   8.96924      1.00  2.279524  2.459739
   8.96912   8.96912      1.00  2.273594  2.454699
   8.96900   8.96900      1.00  2.274644  2.455979
   8.96889   8.96889      1.00  2.274344  2.460529
   8.96879   8.96879      1.00  2.272624  2.453749
   8.96869   8.96869      1.00  2.273224  2.453739
   8.96857   8.96857      1.00  2.269344  2.454059
   8.96845   8.96845      1.00  2.272394  2.452619
   8.96835   8.96835      1.00  2.279104  2.462599
   8.96824   8.96824      1.00  2.277084  2.456679
   8.96812   8.96812      1.00  2.278914  2.463809
   8.96802   8.96802      1.00  2.259584  2.443199
   8.96792   8.96792      1.00  2.274954  2.459669
   8.96781   8.96781      1.00  2.273174  2.457009
   8.96769   8.96769      1.00  2.276424  2.460919
   8.96758   8.96758      1.00  2.277084  2.458969
   8.96747   8.96747      1.00  2.273734  2.458219
   8.96737   8.96737      1.00  2.274654  2.250889
   8.96725   8.96725      1.00  2.272814  1.963579
   8.96714   8.96714      1.00  2.275874  2.483559
   8.96703   8.96703      1.00  2.276654  2.464519
   8.96693   8.96693      1.00  2.278824  2.466419
   8.96682   8.96682      1.00  2.278274  2.462229
   8.96671   8.96671      1.00  2.277044  2.464919
   8.96661   8.96661      1.00  2.274274  2.462709
   8.96650   8.96650      1.00  2.258044  2.443559
   8.96639   8.96639      1.00  2.276424  2.462969
   8.96628   8.96628      1.00  2.275154  2.462919
   8.96618   8.96618      1.00  2.274884  2.467119
   8.96608   8.96608      1.00  2.280264  2.467929
   8.96598   8.96598      1.00  2.277414  2.467369
   8.96587   8.96587      1.00  2.281394  2.473329
   8.96578   8.96578      1.00  2.280174  2.469389
   8.96567   8.96567      1.00  2.278214  2.466279
   8.96556   8.96556      1.00  2.274034  2.464009
   8.96546   8.96546      1.00  2.273604  2.461769
   8.96537   8.96537      1.00  2.273224  2.460129
   8.96526   8.96526      1.00  2.279054  2.469869
   8.96515   8.96515      1.00  2.279404  2.474989
   8.96505   8.96505      1.00  2.263794  2.457399
   8.96495   8.96495      1.00  2.275564  2.473309
   8.96484   8.96484      1.00  2.279514  2.199459
   8.96473   8.96473      1.00  2.281324  2.257959
   8.96463   8.96463      1.00  2.278684  2.473989
   8.96452   8.96452      1.00  2.281594  2.469569
   8.96441   8.96441      1.00  2.279784  2.467589
   8.96429   8.96429      1.00  2.276374  2.464989
   8.96418   8.96418      1.00  2.276944  2.467439
   8.96408   8.96408      1.00  2.278454  2.468779
   8.96397   8.96397      1.00  2.277994  2.468139
   8.96384   8.96384      1.00  2.281154  2.474459
   8.96373   8.96373      1.00  2.282944  2.475489
   8.96362   8.96362      1.00  2.279234  2.470059
   8.96350   8.96350      1.00  2.282404  2.472319
   8.96339   8.96339      1.00  2.268384  2.459029
   8.96327   8.96327      1.00  2.281634  2.469399
   8.96316   8.96316      1.00  2.278054  2.466979
   8.96304   8.96304      1.00  2.280874  2.469399
   8.96291   8.96291      1.00  2.277034  2.468199
   8.96280   8.96280      1.00  2.280284  2.472589
   8.96270   8.96270      1.00  2.282084  2.475789
   8.96258   8.96258      1.00  2.279604  2.469979
   8.96246   8.96246      1.00  2.282934  2.473959
   8.96235   8.96235      1.00  2.284004  2.477149
   8.96225   8.96225      1.00  2.280554  2.471319
   8.96213   8.96213      1.00  2.279634  2.472369
   8.96202   8.96202      1.00  2.282574  2.473529
   8.96191   8.96191      1.00  2.279134  2.468819
   8.96180   8.96180      1.00  2.264504  2.454799
   8.96169   8.96169      1.00  2.280544  2.471119
   8.96158   8.96158      1.00  2.279014  2.471179
   8.96147   8.96147      1.00  2.281114  2.475089
   8.96136   8.96136      1.00  2.282954  2.474729
   8.96125   8.96125      1.00  2.282934  2.479869
   8.96113   8.96113      1.00  2.281114  2.472439
   8.96102   8.96102      1.00  2.282934  2.473889
   8.96091   8.96091      1.00  2.281464  2.472399
   8.96079   8.96079      1.00  2.279624  2.472759
   8.96067   8.96067      1.00  2.275564  2.467659
   8.96056   8.96056      1.00  2.280944  2.472119
   8.96044   8.96044      1.00  2.278954  2.471829
   8.96032   8.96032      1.00  2.282344  2.474649
   8.96021   8.96021      1.00  2.279644  2.476989
   8.96009   8.96009      1.00  2.274694  2.472209
   8.95998   8.95998      1.00  2.282864  2.484109
   8.95986   8.95986      1.00  2.285194  2.482409
   8.95974   8.95974      1.00  2.283374  2.479279
   8.95962   8.95962      1.00  2.280834  2.476589
   8.95950   8.95950      1.00  2.280274  2.473099
   8.95939   8.95939      1.00  2.281234  2.474129
   8.95927   8.95927      1.00  2.280924  2.475569
   8.95916   8.95916      1.00  2.279534  2.475469
   8.95905   8.95905      1.00  2.279094  2.474179
   8.95895   8.95895      1.00  2.279764  2.474339
   8.95883   8.95883      1.00  2.285374  2.475999
   8.95871   8.95871      1.00  2.281514  2.472459
   8.95860   8.95860      1.00  2.278544  2.472019
   8.95849   8.95849      1.00  2.276474  2.470219
   8.95838   8.95838      1.00  2.280424  2.474649
   8.95827   8.95827      1.00  2.280914  2.472179
   8.95817   8.95817      1.00  2.278544  2.466529
   8.95806   8.95806      1.00  2.281684  2.469609
   8.95794   8.95794      1.00  2.281514  2.474659
   8.95784   8.95784      1.00  2.285174  2.475709
   8.95773   8.95773      1.00  2.284164  2.477769
   8.95761   8.95761      1.00  2.284154  2.477099
   8.95750   8.95750      1.00  2.281734  2.471679
   8.95739   8.95739      1.00  2.282034  2.468979
   8.95729   8.95729      1.00  2.281264  2.471669
   8.95717   8.95717      1.00  2.281164  2.471219
   8.95706   8.95706      1.00  2.279594  2.472089
   8.95695   8.95695      1.00  2.266184  2.458789
   8.95685   8.95685      1.00  2.281284  2.471569
   8.95674   8.95674      1.00  2.279844  2.469249
   8.95663   8.95663      1.00  2.281954  2.475719
   8.95652   8.95652      1.00  2.284224  2.477499
   8.95642   8.95642      1.00  2.281814  2.473579
   8.95631   8.95631      1.00  2.282144  2.469249
   8.95620   8.95620      1.00  2.280414  2.475449
   8.95610   8.95610      1.00  2.278394  2.469679
   8.95601   8.95601      1.00  2.278704  2.472989
   8.95590   8.95590      1.00  2.280704  2.472779
   8.95579   8.95579      1.00  2.279064  2.469679
   8.95569   8.95569      1.00  2.282624  2.473729
   8.95560   8.95560      1.00  2.280724  2.473249
   8.95549   8.95549      1.00  2.266934  2.462099
   8.95538   8.95538      1.00  2.279044  2.469509
   8.95528   8.95528      1.00  2.285154  2.476759
   8.95518   8.95518      1.00  2.283774  2.472419
   8.95508   8.95508      1.00  2.281644  2.470649
   8.95497   8.95497      1.00  2.281314  2.471199
   8.95487   8.95487      1.00  2.279474  2.468999
   8.95477   8.95477      1.00  2.281014  2.468289
   8.95466   8.95466      1.00  2.279334  2.468029
   8.95454   8.95454      1.00  2.278484  2.469609
   8.95444   8.95444      1.00  2.280414  2.467699
   8.95433   8.95433      1.00  2.282414  2.470399
   8.95421   8.95421      1.00  2.284464  2.469059
   8.95410   8.95410      1.00  2.283904  2.468819
   8.95398   8.95398      1.00  2.266734  2.452269
   8.95387   8.95387      1.00  2.278204  2.463589
   8.95376   8.95376      1.00  2.279904  2.468389
   8.95364   8.95364      1.00  2.279634  2.466149
   8.95353   8.95353      1.00  2.281304  2.465759
   8.95342   8.95342      1.00  2.284134  2.473569
   8.95330   8.95330      1.00  2.280524  2.469999
   8.95317   8.95317      1.00  2.282284  2.468809
   8.95306   8.95306      1.00  2.282264  2.470759
   8.95294   8.95294      1.00  2.281974  2.472579
   8.95283   8.95283      1.00  2.281354  2.472849
   8.95272   8.95272      1.00  2.282174  2.467809
   8.95261   8.95261      1.00  2.279354  2.465809
   8.95250   8.95250      1.00  2.265134  2.452639
   8.95238   8.95238      1.00  2.279664  2.463589
   8.95227   8.95227      1.00  2.280574  2.469879
   8.95215   8.95215      1.00  2.281324  2.467339
   8.95205   8.95205      1.00  2.285364  2.467709
   8.95194   8.95194      1.00  2.282074  2.463599
   8.95182   8.95182      1.00  2.281944  2.465829
   8.95171   8.95171      1.00  2.283094  2.469089
   8.95161   8.95161      1.00  2.283244  2.466069
   8.95150   8.95150      1.00  2.277924  2.456869
   8.95138   8.95138      1.00  2.280494  2.458249
   8.95128   8.95128      1.00  2.278734  2.457409
   8.95117   8.95117      1.00  2.281594  2.457329
   8.95105   8.95105      1.00  2.274574  2.448899
   8.95093   8.95093      1.00  2.278194  2.452279
   8.95081   8.95081      1.00  2.283254  2.457319
   8.95070   8.95070      1.00  2.279794  2.456329
   8.95059   8.95059      1.00  2.285294  2.463839
   8.95047   8.95047      1.00  2.280344  2.458249
   8.95036   8.95036      1.00  2.281204  2.456769
   8.95024   8.95024      1.00  2.279904  2.454549
   8.95012   8.95012      1.00  2.278184  2.449269
   8.95000   8.95000      1.00  2.277514  2.448479
   8.94988   8.94988      1.00  2.278064  2.451079
   8.94977   8.94977      1.00  2.282744  2.451429
   8.94964   8.94964      1.00  2.281154  2.452119
   8.94953   8.94953      1.00  2.283454  2.452159
   8.94941   8.94941      1.00  2.266554  2.433539
   8.94930   8.94930      1.00  2.280474  2.445469
   8.94919   8.94919      1.00  2.279434  2.444059
   8.94907   8.94907      1.00  2.279254  2.440869
   8.94896   8.94896      1.00  2.279694  2.442789
   8.94886   8.94886      1.00  2.278754  2.439359
   8.94874   8.94874      1.00  2.277584  2.438829
   8.94862   8.94862      1.00  2.277634  2.443059
   8.94852   8.94852      1.00  2.279064  2.442549
   8.94842   8.94842      1.00  2.280674  2.438989
   8.94830   8.94830      1.00  2.280184  2.441189
   8.94819   8.94819      1.00  2.279454  2.438269
   8.94808   8.94808      1.00  2.280664  2.434649
   8.94798   8.94798      1.00  2.263094  2.419919
   8.94787   8.94787      1.00  2.279124  2.432949
   8.94775   8.94775      1.00  2.279984  2.433169
   8.94764   8.94764      1.00  2.278564  2.429609
   8.94753   8.94753      1.00  2.277884  2.433689
   8.94742   8.94742      1.00  2.278834  2.429709
   8.94730   8.94730      1.00  2.277164  2.426489
   8.94720   8.94720      1.00  2.280304  2.426749
   8.94710   8.94710      1.00  2.282134  2.426239
   8.94699   8.94699      1.00  2.276554  2.418279
   8.94687   8.94687      1.00  2.278294  2.420559
   8.94677   8.94677      1.00  2.277524  2.418459
   8.94666   8.94666      1.00  2.277004  2.414199
   8.94655   8.94655      1.00  2.263054  2.398009
   8.94644   8.94644      1.00  2.271434  2.405549
   8.94634   8.94634      1.00  2.273594  2.407619
   8.94624   8.94624      1.00  2.275644  2.411009
   8.94614   8.94614      1.00  2.277694  2.410979
   8.94603   8.94603      1.00  2.277304  2.405779
   8.94593   8.94593      1.00  2.279574  2.410199
   8.94583   8.94583      1.00  2.278394  2.407959
   8.94572   8.94572      1.00  2.274934  2.399549
   8.94562   8.94562      1.00  2.271094  2.390279
   8.94551   8.94551      1.00  2.277774  2.397039
   8.94541   8.94541      1.00  2.274814  2.391789
   8.94531   8.94531      1.00  2.276144  2.388759
   8.94520   8.94520      1.00  2.276024  2.386939
   8.94510   8.94510      1.00  2.262154  2.370139
   8.94500   8.94500      1.00  2.273844  2.382579
   8.94490   8.94490      1.00  2.277584  2.384769
   8.94479   8.94479      1.00  2.277174  2.386139
   8.94469   8.94469      1.00  2.273964  2.378259
   8.94458   8.94458      1.00  2.273014  2.371199
   8.94447   8.94447      1.00  2.272624  2.372329
   8.94435   8.94435      1.00  2.270064  2.363679
   8.94425   8.94425      1.00  2.267754  2.355989
   8.94414   8.94414      1.00  2.274544  2.366639
   8.94403   8.94403      1.00  2.273184  2.357019
   8.94390   8.94390      1.00  2.272284  2.353289
   8.94378   8.94378      1.00  2.275164  2.352529
   8.94368   8.94368      1.00  2.260184  2.336889
   8.94357   8.94357      1.00  2.270574  2.340609
   8.94345   8.94345      1.00  2.272994  2.339059
   8.94333   8.94333      1.00  2.273274  2.337019
   8.94322   8.94322      1.00  2.271864  2.337389
   8.94310   8.94310      1.00  2.272364  2.328429
   8.94297   8.94297      1.00  2.270704  2.321419
   8.94286   8.94286      1.00  2.271914  2.319329
   8.94276   8.94276      1.00  2.274574  2.317119
   8.94264   8.94264      1.00  2.271704  2.310739
   8.94252   8.94252      1.00  2.276294  2.308639
   8.94241   8.94241      1.00  2.270864  2.299009
   8.94230   8.94230      1.00  2.274804  2.297239
   8.94219   8.94219      1.00  2.273344  2.290909
   8.94207   8.94207      1.00  2.255384  2.269029
   8.94196   8.94196      1.00  2.273404  2.282809
   8.94186   8.94186      1.00  2.268524  2.272299
   8.94175   8.94175      1.00  2.268304  2.264269
   8.94164   8.94164      1.00  2.273654  2.257459
   8.94153   8.94153      1.00  2.274474  2.249959
   8.94142   8.94142      1.00  2.273334  2.240429
   8.94131   8.94131      1.00  2.276574  2.235399
   8.94120   8.94120      1.00  2.272014  2.221929
   8.94108   8.94108      1.00  2.269054  2.212009
   8.94097   8.94097      1.00  2.272484  2.208509
   8.94085   8.94085      1.00  2.270934  2.198929
   8.94073   8.94073      1.00  2.269144  2.180189
   8.94062   8.94062      1.00  2.271684  2.172969
   8.94051   8.94051      1.00  2.257784  2.142609
   8.94039   8.94039      1.00  2.269554  2.146579
   8.94026   8.94026      1.00  2.275434  2.138699
   8.94015   8.94015      1.00  2.274674  2.123649
   8.94003   8.94003      1.00  2.275264  2.111599
   8.93992   8.93992      1.00  2.270544  2.095569
   8.93979   8.93979      1.00  2.270844  2.072339
   8.93968   8.93968      1.00  2.271754  2.052199
   8.93958   8.93958      1.00  2.269654  2.037009
   8.93945   8.93945      1.00  2.269784  2.010589
   8.93934   8.93934      1.00  2.269694  1.993419
   8.93922   8.93922      1.00  2.272644  1.971429
   8.93911   8.93911      1.00  2.274554  1.950239
   8.93901   8.93901      1.00  2.259104  1.917429
   8.93889   8.93889      1.00  2.272674  1.899229
   8.93877   8.93877      1.00  2.273714  1.877509
   8.93866   8.93866      1.00  2.272354  1.848989
   8.93855   8.93855      1.00  2.269774  1.818199
   8.93845   8.93845      1.00  2.271194  1.790149
   8.93834   8.93834      1.00  2.272844  1.756859
   8.93822   8.93822      1.00  2.271744  1.726009
   8.93811   8.93811      1.00  2.273074  1.692159
   8.93800   8.93800      1.00  2.271714  1.654199
   8.93790   8.93790      1.00  2.272344  1.624059
   8.93779   8.93779      1.00  2.271894  1.587779
   8.93768   8.93768      1.00  2.275354  1.549549
   8.93756   8.93756      1.00  2.274184  1.512699
   8.93745   8.93745      1.00  2.256814  1.460569
   8.93735   8.93735      1.00  2.272504  1.437479
   8.93724   8.93724      1.00  2.271054  1.396949
   8.93712   8.93712      1.00  2.269404  1.358549
   8.93701   8.93701      1.00  2.273584  1.319879
   8.93691   8.93691      1.00  2.274184  1.278539
   8.93681   8.93681      1.00  2.272254  1.242449
   8.93669   8.93669      1.00  2.275244  1.198249
   8.93659   8.93659      1.00  2.275984  1.154389
   8.93648   8.93648      1.00  2.273824  1.121179
   8.93637   8.93637      1.00  2.273324  1.085649
   8.93627   8.93627      1.00  2.271384  1.045069
   8.93617   8.93617      1.00  2.268334  1.008689
   8.93607   8.93607      1.00  2.263634   .975759
   8.93596   8.93596      1.00  2.268494   .940279
   8.93585   8.93585      1.00  2.272104   .909289
   8.93575   8.93575      1.00  2.274734   .875039
   8.93565   8.93565      1.00  2.275864   .844719
   8.93555   8.93555      1.00  2.271124   .813309
   8.93544   8.93544      1.00  2.271954   .785239
   8.93534   8.93534      1.00  2.275364   .755899
   8.93524   8.93524      1.00  2.276584   .730049
   8.93514   8.93514      1.00  2.272844   .703009
   8.93503   8.93503      1.00  2.270704   .679169
   8.93492   8.93492      1.00  2.270944   .657859
   8.93482   8.93482      1.00  2.271824   .635419
   8.93471   8.93471      1.00  2.273244   .615569
   8.93460   8.93460      1.00  2.268114   .595129
   8.93450   8.93450      1.00  2.271284   .575699
   8.93439   8.93439      1.00  2.273564   .558619
   8.93427   8.93427      1.00  2.270584   .543659
   8.93415   8.93415      1.00  2.272464   .529719
   8.93405   8.93405      1.00  2.269924   .513279
   8.93394   8.93394      1.00  2.272354   .498789
   8.93382   8.93382      1.00  2.271374   .486809
   8.93370   8.93370      1.00  2.267874   .471739
   8.93359   8.93359      1.00  2.269094   .458459
   8.93348   8.93348      1.00  2.271444   .450729
   8.93336   8.93336      1.00  2.273694   .443269
   8.93324   8.93324      1.00  2.272264   .432499
   8.93312   8.93312      1.00  2.273374   .422219
   8.93301   8.93301      1.00  2.265734   .413209
   8.93290   8.93290      1.00  2.266014   .402329
   8.93278   8.93278      1.00  2.270284   .395719
   8.93267   8.93267      1.00  2.271404   .391159
   8.93256   8.93256      1.00  2.270014   .388699
   8.93245   8.93245      1.00  2.271494   .387549
   8.93233   8.93233      1.00  2.270234   .379199
   8.93221   8.93221      1.00  2.270334   .375149
   8.93211   8.93211      1.00  2.271714   .373069
   8.93199   8.93199      1.00  2.273554   .370949
   8.93188   8.93188      1.00  2.271064   .368259
   8.93177   8.93177      1.00  2.267034   .362939
   8.93167   8.93167      1.00  2.270634   .361009
   8.93156   8.93156      1.00  2.266174   .359609
   8.93144   8.93144      1.00  2.269514   .355139
   8.93133   8.93133      1.00  2.267694   .354399
   8.93122   8.93122      1.00  2.255674   .355129
   8.93111   8.93111      1.00  2.271614   .356399
   8.93099   8.93099      1.00  2.271204   .356629
   8.93087   8.93087      1.00  2.272924   .357099
   8.93076   8.93076      1.00  2.271314   .356729
   8.93064   8.93064      1.00  2.270544   .355089
   8.93052   8.93052      1.00  2.268524   .357029
   8.93041   8.93041      1.00  2.269944   .358029
   8.93030   8.93030      1.00  2.269014   .356569
   8.93018   8.93018      1.00  2.269894   .355529
   8.93005   8.93005      1.00  2.269914   .355499
   8.92993   8.92993      1.00  2.268824   .358569
   8.92982   8.92982      1.00  2.268834   .355369
   8.92971   8.92971      1.00  2.253984   .350899
   8.92958   8.92958      1.00  2.264944   .349889
   8.92947   8.92947      1.00  2.271994   .353899
   8.92936   8.92936      1.00  2.269814   .353059
   8.92924   8.92924      1.00  2.270054   .352959
   8.92913   8.92913      1.00  2.266874   .350639
   8.92902   8.92902      1.00  2.268234   .349379
   8.92891   8.92891      1.00  2.267384   .349249
   8.92879   8.92879      1.00  2.269494   .349579
   8.92867   8.92867      1.00  2.267524   .348359
   8.92856   8.92856      1.00  2.270014   .348239
   8.92846   8.92846      1.00  2.273434   .351089
   8.92835   8.92835      1.00  2.270014   .352259
   8.92824   8.92824      1.00  2.268414   .349379
   8.92813   8.92813      1.00  2.253394   .347179
   8.92803   8.92803      1.00  2.270434   .349319
   8.92792   8.92792      1.00  2.269234   .345989
   8.92780   8.92780      1.00  2.268794   .343529
   8.92768   8.92768      1.00  2.269034   .345279
   8.92758   8.92758      1.00  2.268924   .343359
   8.92746   8.92746      1.00  2.268814   .341699
   8.92735   8.92735      1.00  2.271474   .342839
   8.92724   8.92724      1.00  2.267894   .340079
   8.92714   8.92714      1.00  2.269484   .342509
   8.92703   8.92703      1.00  2.271184   .344039
   8.92692   8.92692      1.00  2.268324   .343709
   8.92681   8.92681      1.00  2.270784   .342989
   8.92670   8.92670      1.00  2.255074   .340429
   8.92659   8.92659      1.00  2.267654   .341139
   8.92649   8.92649      1.00  2.270124   .341929
   8.92638   8.92638      1.00  2.271714   .341019
   8.92628   8.92628      1.00  2.270594   .340739
   8.92617   8.92617      1.00  2.270884   .341159
   8.92607   8.92607      1.00  2.269904   .341339
   8.92596   8.92596      1.00  2.269614   .341809
   8.92587   8.92587      1.00  2.271194   .342829
   8.92576   8.92576      1.00  2.270444   .342449
   8.92565   8.92565      1.00  2.270574   .341929
   8.92555   8.92555      1.00  2.268554   .341779
   8.92546   8.92546      1.00  2.269194   .342099
   8.92535   8.92535      1.00  2.270034   .344029
   8.92525   8.92525      1.00  2.267624   .342809
   8.92514   8.92514      1.00  2.258204   .342749
   8.92504   8.92504      1.00  2.269254   .343829
   8.92494   8.92494      1.00  2.267844   .344549
   8.92483   8.92483      1.00  2.269864   .346059
   8.92472   8.92472      1.00  2.268184   .345199
   8.92462   8.92462      1.00  2.269074   .347539
   8.92451   8.92451      1.00  2.269734   .349299
   8.92439   8.92439      1.00  2.268614   .348799
   8.92427   8.92427      1.00  2.267604   .349799
   8.92416   8.92416      1.00  2.267034   .349729
   8.92405   8.92405      1.00  2.268164   .352539
   8.92394   8.92394      1.00  2.269854   .353189
   8.92383   8.92383      1.00  2.271384   .356619
   8.92372   8.92372      1.00  2.265804   .356789
   8.92360   8.92360      1.00  2.252004   .355639
   8.92348   8.92348      1.00  2.265824   .358819
   8.92337   8.92337      1.00  2.266764   .360759
   8.92325   8.92325      1.00  2.266104   .362129
   8.92314   8.92314      1.00  2.266664   .365339
   8.92301   8.92301      1.00  2.266264   .365579
   8.92289   8.92289      1.00  2.266584   .369239
   8.92279   8.92279      1.00  2.268054   .370989
   8.92267   8.92267      1.00  2.268394   .373299
   8.92255   8.92255      1.00  2.267394   .374549
   8.92244   8.92244      1.00  2.267604   .376659
   8.92234   8.92234      1.00  2.266304   .375709
   8.92222   8.92222      1.00  2.266054   .377539
   8.92211   8.92211      1.00  2.262034   .377379
   8.92200   8.92200      1.00  2.259014   .380819
   8.92190   8.92190      1.00  2.265964   .384649
   8.92178   8.92178      1.00  2.265204   .386249
   8.92167   8.92167      1.00  2.264084   .389449
   8.92156   8.92156      1.00  2.267634   .391639
   8.92146   8.92146      1.00  2.265384   .394139
   8.92135   8.92135      1.00  2.265854   .396179
   8.92123   8.92123      1.00  2.263564   .393709
   8.92112   8.92112      1.00  2.261424   .398129
   8.92101   8.92101      1.00  2.265774   .399889
   8.92089   8.92089      1.00  2.263964   .400729
   8.92077   8.92077      1.00  2.265964   .401169
   8.92065   8.92065      1.00  2.263754   .402889
   8.92054   8.92054      1.00  2.247824   .400329
   8.92042   8.92042      1.00  2.267504   .405139
   8.92030   8.92030      1.00  2.264524   .405609
   8.92019   8.92019      1.00  2.264804   .406199
   8.92007   8.92007      1.00  2.265424   .407239
   8.91995   8.91995      1.00  2.265334   .407129
   8.91983   8.91983      1.00  2.264684   .409639
   8.91971   8.91971      1.00  2.264324   .411789
   8.91960   8.91960      1.00  2.267054   .413109
   8.91949   8.91949      1.00  2.261864   .409659
   8.91937   8.91937      1.00  2.263364   .412689
   8.91926   8.91926      1.00  2.261594   .412269
   8.91915   8.91915      1.00  2.263044   .413509
   8.91903   8.91903      1.00  2.261624   .411929
   8.91892   8.91892      1.00  2.251864   .410089
   8.91881   8.91881      1.00  2.262984   .413399
   8.91870   8.91870      1.00  2.261454   .415939
   8.91859   8.91859      1.00  2.263044   .416919
   8.91848   8.91848      1.00  2.261784   .419039
   8.91837   8.91837      1.00  2.263764   .418969
   8.91826   8.91826      1.00  2.266754   .417489
   8.91815   8.91815      1.00  2.262774   .420769
   8.91803   8.91803      1.00  2.261984   .416709
   8.91793   8.91793      1.00  2.263394   .413039
   8.91782   8.91782      1.00  2.266534   .414219
   8.91771   8.91771      1.00  2.262874   .416119
   8.91759   8.91759      1.00  2.263124   .413129
   8.91748   8.91748      1.00  2.246974   .408819
   8.91738   8.91738      1.00  2.261094   .411699
   8.91727   8.91727      1.00  2.264204   .409319
   8.91715   8.91715      1.00  2.262874   .409009
   8.91705   8.91705      1.00  2.262684   .408729
   8.91694   8.91694      1.00  2.262544   .410579
   8.91684   8.91684      1.00  2.263204   .408939
   8.91672   8.91672      1.00  2.262844   .408429
   8.91662   8.91662      1.00  2.259474   .406649
   8.91651   8.91651      1.00  2.261894   .406009
   8.91641   8.91641      1.00  2.261534   .405429
   8.91630   8.91630      1.00  2.261994   .404909
   8.91619   8.91619      1.00  2.264014   .406049
   8.91609   8.91609      1.00  2.260094   .401799
   8.91599   8.91599      1.00  2.262104   .399959
   8.91589   8.91589      1.00  2.247954   .396629
   8.91578   8.91578      1.00  2.260874   .397229
   8.91568   8.91568      1.00  2.262524   .397489
   8.91558   8.91558      1.00  2.259724   .396969
   8.91547   8.91547      1.00  2.264214   .396149
   8.91537   8.91537      1.00  2.262164   .394839
   8.91527   8.91527      1.00  2.262384   .395099
   8.91517   8.91517      1.00  2.259784   .394989
   8.91506   8.91506      1.00  2.260324   .392089
   8.91495   8.91495      1.00  2.260554   .394299
   8.91485   8.91485      1.00  2.261794   .390989
   8.91475   8.91475      1.00  2.260724   .387549
   8.91464   8.91464      1.00  2.259204   .386889
   8.91453   8.91453      1.00  2.244894   .384849
   8.91442   8.91442      1.00  2.259414   .386729
   8.91432   8.91432      1.00  2.263374   .386929
   8.91419   8.91419      1.00  2.262234   .385549
   8.91408   8.91408      1.00  2.260464   .383109
   8.91398   8.91398      1.00  2.260314   .382089
   8.91386   8.91386      1.00  2.262864   .381949
   8.91374   8.91374      1.00  2.259334   .381099
   8.91363   8.91363      1.00  2.262184   .379589
   8.91351   8.91351      1.00  2.259824   .377989
   8.91340   8.91340      1.00  2.257524   .376049
   8.91327   8.91327      1.00  2.261264   .376759
   8.91315   8.91315      1.00  2.259304   .375809
   8.91305   8.91305      1.00  2.260654   .374269
   8.91294   8.91294      1.00  2.245744   .371289
   8.91282   8.91282      1.00  2.256534   .371539
   8.91271   8.91271      1.00  2.259984   .372439
   8.91260   8.91260      1.00  2.258474   .370799
   8.91248   8.91248      1.00  2.257624   .369219
   8.91237   8.91237      1.00  2.259564   .368119
   8.91226   8.91226      1.00  2.260184   .367489
   8.91215   8.91215      1.00  2.261814   .364969
   8.91203   8.91203      1.00  2.257774   .365129
   8.91192   8.91192      1.00  2.258124   .360939
   8.91182   8.91182      1.00  2.257724   .359989
   8.91171   8.91171      1.00  2.262964   .360889
   8.91160   8.91160      1.00  2.261754   .359439
   8.91148   8.91148      1.00  2.244384   .355439
   8.91137   8.91137      1.00  2.256974   .354469
   8.91127   8.91127      1.00  2.257354   .354859
   8.91115   8.91115      1.00  2.259964   .354759
   8.91104   8.91104      1.00  2.260454   .352529
   8.91092   8.91092      1.00  2.257584   .351719
   8.91081   8.91081      1.00  2.261944   .348749
   8.91069   8.91069      1.00  2.259114   .347639
   8.91058   8.91058      1.00  2.258914   .346419
   8.91046   8.91046      1.00  2.256534   .344589
   8.91035   8.91035      1.00  2.259134   .343609
   8.91023   8.91023      1.00  2.260794   .343149
   8.91011   8.91011      1.00  2.260864   .340619
   8.90999   8.90999      1.00  2.259844   .339999
   8.90988   8.90988      1.00  2.248464   .334839
   8.90976   8.90976      1.00  2.264374   .336049
   8.90964   8.90964      1.00  2.259454   .333489
   8.90952   8.90952      1.00  2.261014   .336879
   8.90942   8.90942      1.00  2.260084   .335529
   8.90930   8.90930      1.00  2.257564   .333499
   8.90918   8.90918      1.00  2.261944   .334669
   8.90907   8.90907      1.00  2.260794   .333309
   8.90897   8.90897      1.00  2.258284   .330749
   8.90885   8.90885      1.00  2.258304   .331549
   8.90874   8.90874      1.00  2.255964   .328309
   8.90863   8.90863      1.00  2.260054   .329279
   8.90853   8.90853      1.00  2.260154   .326829
   8.90841   8.90841      1.00  2.252584   .327879
   8.90830   8.90830      1.00  2.255794   .326529
   8.90819   8.90819      1.00  2.259514   .327779
   8.90809   8.90809      1.00  2.261524   .326789
   8.90797   8.90797      1.00  2.260684   .327879
   8.90786   8.90786      1.00  2.262694   .327389
   8.90775   8.90775      1.00  2.259794   .327979
   8.90764   8.90764      1.00  2.258894   .327889
   8.90753   8.90753      1.00  2.261564   .327479
   8.90742   8.90742      1.00  2.260864   .328539
   8.90731   8.90731      1.00  2.261394   .327769
   8.90721   8.90721      1.00  2.258094   .327779
   8.90710   8.90710      1.00  2.259804   .330529
   8.90698   8.90698      1.00  2.259834   .331099
   8.90687   8.90687      1.00  2.258644   .331669
   8.90677   8.90677      1.00  2.259224   .333159
   8.90666   8.90666      1.00  2.246814   .328999
   8.90655   8.90655      1.00  2.260454   .333409
   8.90644   8.90644      1.00  2.261594   .332879
   8.90634   8.90634      1.00  2.261224   .333679
   8.90624   8.90624      1.00  2.260674   .334749
   8.90613   8.90613      1.00  2.261924   .334329
   8.90603   8.90603      1.00  2.260094   .335519
   8.90593   8.90593      1.00  2.261034   .337729
   8.90583   8.90583      1.00  2.260894   .338079
   8.90572   8.90572      1.00  2.260114   .339249
   8.90562   8.90562      1.00  2.261504   .339429
   8.90551   8.90551      1.00  2.260784   .339789
   8.90541   8.90541      1.00  2.262944   .342419
   8.90531   8.90531      1.00  2.261354   .342699
   8.90521   8.90521      1.00  2.248464   .343429
   8.90511   8.90511      1.00  2.261084   .349269
   8.90501   8.90501      1.00  2.263044   .350479
   8.90490   8.90490      1.00  2.262774   .347849
   8.90480   8.90480      1.00  2.261474   .352479
   8.90469   8.90469      1.00  2.261434   .353869
   8.90458   8.90458      1.00  2.258424   .354859
   8.90446   8.90446      1.00  2.258894   .353809
   8.90436   8.90436      1.00  2.258234   .356009
   8.90424   8.90424      1.00  2.257884   .356889
   8.90413   8.90413      1.00  2.262724   .356189
   8.90402   8.90402      1.00  2.262154   .357839
   8.90391   8.90391      1.00  2.262234   .357149
   8.90379   8.90379      1.00  2.253814   .356299
   8.90367   8.90367      1.00  2.258724   .359499
   8.90355   8.90355      1.00  2.259034   .358909
   8.90344   8.90344      1.00  2.260634   .361479
   8.90333   8.90333      1.00  2.261354   .362009
   8.90321   8.90321      1.00  2.262804   .363539
   8.90309   8.90309      1.00  2.252664   .361499
   8.90298   8.90298      1.00  2.264824   .364999
   8.90286   8.90286      1.00  2.264644   .366099
   8.90275   8.90275      1.00  2.262154   .367079
   8.90263   8.90263      1.00  2.264124   .369739
   8.90252   8.90252      1.00  2.261954   .373419
   8.90242   8.90242      1.00  2.263314   .375589
   8.90230   8.90230      1.00  2.263514   .380099
   8.90218   8.90218      1.00  2.245134   .375079
   8.90207   8.90207      1.00  2.263454   .379139
   8.90197   8.90197      1.00  2.266374   .378589
   8.90186   8.90186      1.00  2.262094   .376459
   8.90175   8.90175      1.00  2.263044   .374499
   8.90164   8.90164      1.00  2.264194   .374989
   8.90153   8.90153      1.00  2.264184   .378479
   8.90142   8.90142      1.00  2.265594   .378419
   8.90131   8.90131      1.00  2.262024   .378739
   8.90119   8.90119      1.00  2.260244   .379039
   8.90108   8.90108      1.00  2.262334   .381199
   8.90097   8.90097      1.00  2.260634   .380399
   8.90085   8.90085      1.00  2.260814   .382109
   8.90073   8.90073      1.00  2.263314   .382189
   8.90062   8.90062      1.00  2.247494   .374579
   8.90051   8.90051      1.00  2.263774   .379809
   8.90038   8.90038      1.00  2.262184   .378489
   8.90026   8.90026      1.00  2.262154   .379609
   8.90015   8.90015      1.00  2.261204   .381389
   8.90003   8.90003      1.00  2.259874   .382289
   8.89991   8.89991      1.00  2.260044   .381449
   8.89980   8.89980      1.00  2.261434   .382449
   8.89968   8.89968      1.00  2.261944   .382299
   8.89956   8.89956      1.00  2.261804   .385359
   8.89945   8.89945      1.00  2.262334   .386019
   8.89934   8.89934      1.00  2.262284   .387929
   8.89923   8.89923      1.00  2.262374   .389999
   8.89912   8.89912      1.00  2.245734   .385669
   8.89900   8.89900      1.00  2.259134   .386549
   8.89889   8.89889      1.00  2.259644   .386599
   8.89878   8.89878      1.00  2.262854   .385429
   8.89866   8.89866      1.00  2.261334   .386129
   8.89855   8.89855      1.00  2.261434   .388479
   8.89844   8.89844      1.00  2.259554   .388709
   8.89834   8.89834      1.00  2.262274   .388359
   8.89823   8.89823      1.00  2.260444   .388719
   8.89811   8.89811      1.00  2.258994   .387289
   8.89800   8.89800      1.00  2.262554   .390789
   8.89789   8.89789      1.00  2.259814   .390869
   8.89778   8.89778      1.00  2.260574   .390479
   8.89767   8.89767      1.00  2.262284   .386379
   8.89756   8.89756      1.00  2.243954   .387059
   8.89745   8.89745      1.00  2.261974   .389299
   8.89734   8.89734      1.00  2.261744   .390329
   8.89723   8.89723      1.00  2.260504   .390349
   8.89712   8.89712      1.00  2.260884   .391749
   8.89702   8.89702      1.00  2.261224   .391259
   8.89691   8.89691      1.00  2.260124   .390339
   8.89680   8.89680      1.00  2.261454   .390219
   8.89669   8.89669      1.00  2.262524   .391599
   8.89659   8.89659      1.00  2.255684   .390009
   8.89648   8.89648      1.00  2.258974   .393579
   8.89637   8.89637      1.00  2.257784   .393659
   8.89627   8.89627      1.00  2.258844   .395989
   8.89616   8.89616      1.00  2.259844   .395499
   8.89606   8.89606      1.00  2.241684   .390599
   8.89596   8.89596      1.00  2.259214   .393389
   8.89585   8.89585      1.00  2.261874   .391599
   8.89575   8.89575      1.00  2.260894   .391809
   8.89565   8.89565      1.00  2.248364   .390249
   8.89555   8.89555      1.00  2.263314   .393819
   8.89545   8.89545      1.00  2.262284   .393889
   8.89534   8.89534      1.00  2.264694   .394529
   8.89524   8.89524      1.00  2.262794   .394339
   8.89513   8.89513      1.00  2.261624   .393559
   8.89503   8.89503      1.00  2.261494   .394439
   8.89493   8.89493      1.00  2.261984   .395819
   8.89483   8.89483      1.00  2.263604   .397319
   8.89472   8.89472      1.00  2.262254   .393869
   8.89461   8.89461      1.00  2.247444   .389399
   8.89451   8.89451      1.00  2.260514   .394179
   8.89439   8.89439      1.00  2.260114   .391409
   8.89428   8.89428      1.00  2.258634   .392979
   8.89417   8.89417      1.00  2.260974   .392869
   8.89406   8.89406      1.00  2.261024   .393419
   8.89394   8.89394      1.00  2.261794   .394259
   8.89382   8.89382      1.00  2.260424   .392639
   8.89372   8.89372      1.00  2.258244   .392429
   8.89360   8.89360      1.00  2.261924   .392529
   8.89348   8.89348      1.00  2.263144   .389849
   8.89336   8.89336      1.00  2.261654   .393229
   8.89324   8.89324      1.00  2.260644   .393779
   8.89313   8.89313      1.00  2.259644   .391639
   8.89302   8.89302      1.00  2.250594   .392569
   8.89290   8.89290      1.00  2.257784   .392949
   8.89278   8.89278      1.00  2.262204   .394439
   8.89268   8.89268      1.00  2.260744   .395739
   8.89256   8.89256      1.00  2.261014   .394919
   8.89244   8.89244      1.00  2.259154   .393419
   8.89233   8.89233      1.00  2.257464   .394199
   8.89223   8.89223      1.00  2.260764   .391809
   8.89211   8.89211      1.00  2.256184   .391809
   8.89200   8.89200      1.00  2.258864   .392269
   8.89189   8.89189      1.00  2.259384   .390959
   8.89178   8.89178      1.00  2.257504   .391459
   8.89168   8.89168      1.00  2.256264   .390759
   8.89156   8.89156      1.00  2.243584   .388999
   8.89145   8.89145      1.00  2.259034   .390399
   8.89135   8.89135      1.00  2.261724   .391529
   8.89123   8.89123      1.00  2.259044   .391039
   8.89111   8.89111      1.00  2.258314   .390499
   8.89100   8.89100      1.00  2.257484   .392729
   8.89089   8.89089      1.00  2.261164   .391169
   8.89078   8.89078      1.00  2.258504   .391889
   8.89066   8.89066      1.00  2.258234   .389729
   8.89054   8.89054      1.00  2.256084   .389549
   8.89043   8.89043      1.00  2.255244   .388369
   8.89031   8.89031      1.00  2.258754   .391459
   8.89019   8.89019      1.00  2.259074   .389689
   8.89007   8.89007      1.00  2.254634   .391359
   8.88996   8.88996      1.00  2.256534   .390019
   8.88984   8.88984      1.00  2.257364   .391419
   8.88971   8.88971      1.00  2.253524   .391669
   8.88960   8.88960      1.00  2.257114   .390749
   8.88949   8.88949      1.00  2.257484   .392009
   8.88937   8.88937      1.00  2.258524   .389189
   8.88926   8.88926      1.00  2.259024   .389009
   8.88915   8.88915      1.00  2.256264   .391849
   8.88904   8.88904      1.00  2.256664   .389709
   8.88893   8.88893      1.00  2.258094   .389439
   8.88882   8.88882      1.00  2.258454   .387349
   8.88870   8.88870      1.00  2.259934   .389559
   8.88859   8.88859      1.00  2.256384   .387059
   8.88848   8.88848      1.00  2.244374   .384899
   8.88837   8.88837      1.00  2.255524   .386139
   8.88826   8.88826      1.00  2.256974   .387379
   8.88816   8.88816      1.00  2.259524   .387759
   8.88805   8.88805      1.00  2.257254   .385829
   8.88793   8.88793      1.00  2.259374   .387889
   8.88783   8.88783      1.00  2.257494   .386459
   8.88772   8.88772      1.00  2.257814   .387009
   8.88760   8.88760      1.00  2.258094   .385449
   8.88748   8.88748      1.00  2.256474   .385039
   8.88738   8.88738      1.00  2.257224   .384469
   8.88728   8.88728      1.00  2.257384   .386799
   8.88717   8.88717      1.00  2.258434   .387109
   8.88705   8.88705      1.00  2.257864   .384499
   8.88694   8.88694      1.00  2.242514   .382619
   8.88684   8.88684      1.00  2.255874   .385719
   8.88673   8.88673      1.00  2.258684   .385729
   8.88662   8.88662      1.00  2.260184   .385909
   8.88651   8.88651      1.00  2.258394   .382999
   8.88641   8.88641      1.00  2.257984   .384699
   8.88631   8.88631      1.00  2.257554   .382979
   8.88620   8.88620      1.00  2.257374   .384949
   8.88609   8.88609      1.00  2.256574   .383359
   8.88600   8.88600      1.00  2.255164   .383669
   8.88590   8.88590      1.00  2.255934   .380789
   8.88579   8.88579      1.00  2.254234   .380669
   8.88569   8.88569      1.00  2.257114   .379969
   8.88558   8.88558      1.00  2.256094   .379289
   8.88548   8.88548      1.00  2.241824   .376499
   8.88537   8.88537      1.00  2.258304   .378409
   8.88527   8.88527      1.00  2.254094   .378389
   8.88518   8.88518      1.00  2.257794   .378379
   8.88507   8.88507      1.00  2.258124   .378939
   8.88496   8.88496      1.00  2.256174   .377259
   8.88486   8.88486      1.00  2.256674   .377319
   8.88476   8.88476      1.00  2.256794   .381989
   8.88464   8.88464      1.00  2.257564   .378999
   8.88454   8.88454      1.00  2.255404   .380439
   8.88443   8.88443      1.00  2.253634   .378009
   8.88432   8.88432      1.00  2.255854   .378949
   8.88421   8.88421      1.00  2.255934   .379269
   8.88409   8.88409      1.00  2.255714   .379509
   8.88399   8.88399      1.00  2.252714   .378179
   8.88388   8.88388      1.00  2.243124   .376639
   8.88376   8.88376      1.00  2.255674   .375969
   8.88364   8.88364      1.00  2.254454   .375509
   8.88352   8.88352      1.00  2.253284   .374949
   8.88341   8.88341      1.00  2.256764   .375909
   8.88329   8.88329      1.00  2.255174   .375759
   8.88317   8.88317      1.00  2.256034   .375149
   8.88306   8.88306      1.00  2.256354   .374889
   8.88295   8.88295      1.00  2.253654   .372419
   8.88284   8.88284      1.00  2.253194   .370449
   8.88272   8.88272      1.00  2.256324   .372279
   8.88261   8.88261      1.00  2.256334   .371149
   8.88250   8.88250      1.00  2.256124   .370459
   8.88239   8.88239      1.00  2.243884   .369479
   8.88227   8.88227      1.00  2.253234   .371889
   8.88217   8.88217      1.00  2.255164   .374799
   8.88206   8.88206      1.00  2.254594   .374239
   8.88195   8.88195      1.00  2.255574   .376009
   8.88184   8.88184      1.00  2.253644   .374329
   8.88173   8.88173      1.00  2.254254   .370979
   8.88163   8.88163      1.00  2.254064   .370939
   8.88152   8.88152      1.00  2.253594   .370639
   8.88140   8.88140      1.00  2.253604   .369689
   8.88129   8.88129      1.00  2.254624   .371889
   8.88118   8.88118      1.00  2.255494   .372149
   8.88107   8.88107      1.00  2.251924   .371559
   8.88095   8.88095      1.00  2.237864   .367609
   8.88084   8.88084      1.00  2.253834   .372249
   8.88073   8.88073      1.00  2.255454   .371599
   8.88061   8.88061      1.00  2.255754   .372599
   8.88049   8.88049      1.00  2.254164   .371799
   8.88038   8.88038      1.00  2.251814   .371679
   8.88026   8.88026      1.00  2.254364   .369399
   8.88014   8.88014      1.00  2.253934   .371869
   8.88002   8.88002      1.00  2.254904   .371179
   8.87990   8.87990      1.00  2.252184   .369559
   8.87979   8.87979      1.00  2.251814   .372799
   8.87968   8.87968      1.00  2.253254   .373979
   8.87956   8.87956      1.00  2.252274   .371889
   8.87945   8.87945      1.00  2.253254   .373569
   8.87933   8.87933      1.00  2.243834   .373259
   8.87922   8.87922      1.00  2.251074   .374409
   8.87910   8.87910      1.00  2.254494   .375109
   8.87899   8.87899      1.00  2.252354   .375999
   8.87888   8.87888      1.00  2.255364   .375629
   8.87877   8.87877      1.00  2.253094   .374319
   8.87866   8.87866      1.00  2.253974   .374049
   8.87855   8.87855      1.00  2.253574   .375989
   8.87844   8.87844      1.00  2.254664   .377209
   8.87833   8.87833      1.00  2.251114   .375819
   8.87822   8.87822      1.00  2.252434   .376939
   8.87811   8.87811      1.00  2.253484   .376739
   8.87800   8.87800      1.00  2.253254   .380819
   8.87789   8.87789      1.00  2.251964   .381809
   8.87777   8.87777      1.00  2.238774   .376919
   8.87766   8.87766      1.00  2.253414   .379219
   8.87756   8.87756      1.00  2.252344   .376999
   8.87745   8.87745      1.00  2.252864   .376019
   8.87733   8.87733      1.00  2.250864   .376779
   8.87723   8.87723      1.00  2.250944   .379519
   8.87713   8.87713      1.00  2.251214   .381499
   8.87701   8.87701      1.00  2.250984   .379649
   8.87690   8.87690      1.00  2.253384   .378559
   8.87679   8.87679      1.00  2.249804   .379829
   8.87669   8.87669      1.00  2.252524   .380489
   8.87658   8.87658      1.00  2.252124   .382029
   8.87647   8.87647      1.00  2.251564   .379069
   8.87636   8.87636      1.00  2.251094   .377759
   8.87626   8.87626      1.00  2.235544   .374859
   8.87616   8.87616      1.00  2.253614   .378459
   8.87605   8.87605      1.00  2.252554   .380069
   8.87595   8.87595      1.00  2.251024   .378869
   8.87585   8.87585      1.00  2.252784   .378619
   8.87574   8.87574      1.00  2.250664   .380949
   8.87564   8.87564      1.00  2.252514   .382009
   8.87554   8.87554      1.00  2.252174   .381489
   8.87544   8.87544      1.00  2.250294   .385469
   8.87533   8.87533      1.00  2.251014   .390729
   8.87522   8.87522      1.00  2.246864   .385739
   8.87513   8.87513      1.00  2.250824   .384029
   8.87503   8.87503      1.00  2.249934   .383749
   8.87492   8.87492      1.00  2.251364   .383889
   8.87481   8.87481      1.00  2.234934   .382279
   8.87470   8.87470      1.00  2.247584   .383369
   8.87460   8.87460      1.00  2.251774   .385459
   8.87449   8.87449      1.00  2.249904   .385279
   8.87437   8.87437      1.00  2.250624   .388199
   8.87426   8.87426      1.00  2.250314   .386479
   8.87415   8.87415      1.00  2.248384   .385829
   8.87404   8.87404      1.00  2.250754   .386719
   8.87392   8.87392      1.00  2.249224   .389499
   8.87381   8.87381      1.00  2.248504   .388969
   8.87370   8.87370      1.00  2.250904   .388379
   8.87358   8.87358      1.00  2.248934   .388199
   8.87346   8.87346      1.00  2.248254   .387189
   8.87334   8.87334      1.00  2.247134   .390249
   8.87323   8.87323      1.00  2.232114   .386129
   8.87312   8.87312      1.00  2.246284   .388419
   8.87300   8.87300      1.00  2.248594   .392389
   8.87288   8.87288      1.00  2.249804   .391879
   8.87276   8.87276      1.00  2.248904   .391189
   8.87265   8.87265      1.00  2.250294   .391679
   8.87254   8.87254      1.00  2.247814   .392579
   8.87242   8.87242      1.00  2.248294   .393329
   8.87232   8.87232      1.00  2.248404   .392969
   8.87220   8.87220      1.00  2.246444   .391609
   8.87209   8.87209      1.00  2.248694   .399939
   8.87198   8.87198      1.00  2.247214   .396079
   8.87187   8.87187      1.00  2.246304   .395339
   8.87176   8.87176      1.00  2.246784   .394469
   8.87165   8.87165      1.00  2.237614   .394559
   8.87154   8.87154      1.00  2.247204   .399979
   8.87143   8.87143      1.00  2.249834   .397339
   8.87132   8.87132      1.00  2.246024   .396079
   8.87120   8.87120      1.00  2.247464   .393069
   8.87109   8.87109      1.00  2.244624   .395399
   8.87098   8.87098      1.00  2.248164   .397319
   8.87087   8.87087      1.00  2.246354   .396429
   8.87075   8.87075      1.00  2.245894   .396869
   8.87063   8.87063      1.00  2.245774   .396479
   8.87052   8.87052      1.00  2.247534   .396419
   8.87041   8.87041      1.00  2.248744   .397629
   8.87028   8.87028      1.00  2.246994   .396729
   8.87016   8.87016      1.00  2.247504   .400849
   8.87005   8.87005      1.00  2.233024   .398279
   8.86993   8.86993      1.00  2.244284   .398889
   8.86980   8.86980      1.00  2.245004   .401379
   8.86969   8.86969      1.00  2.247444   .400839
   8.86958   8.86958      1.00  2.248524   .402159
   8.86946   8.86946      1.00  2.245064   .403559
   8.86934   8.86934      1.00  2.245474   .403549
   8.86924   8.86924      1.00  2.246674   .402109
   8.86913   8.86913      1.00  2.247184   .400419
   8.86901   8.86901      1.00  2.246904   .400909
   8.86889   8.86889      1.00  2.246274   .402379
   8.86878   8.86878      1.00  2.246234   .401389
   8.86868   8.86868      1.00  2.246444   .401669
   8.86857   8.86857      1.00  2.245904   .401809
   8.86845   8.86845      1.00  2.233584   .400169
   8.86834   8.86834      1.00  2.248324   .406189
   8.86823   8.86823      1.00  2.248294   .404789
   8.86813   8.86813      1.00  2.249414   .405839
   8.86802   8.86802      1.00  2.246114   .406869
   8.86790   8.86790      1.00  2.249924   .408759
   8.86779   8.86779      1.00  2.249154   .406049
   8.86768   8.86768      1.00  2.248624   .409579
   8.86757   8.86757      1.00  2.247404   .406989
   8.86746   8.86746      1.00  2.246654   .408179
   8.86736   8.86736      1.00  2.243864   .406099
   8.86724   8.86724      1.00  2.248404   .408659
   8.86713   8.86713      1.00  2.246084   .408469
   8.86702   8.86702      1.00  2.247184   .407759
   8.86692   8.86692      1.00  2.245094   .407899
   8.86681   8.86681      1.00  2.228394   .404739
   8.86669   8.86669      1.00  2.246914   .407689
   8.86659   8.86659      1.00  2.246734   .409069
   8.86649   8.86649      1.00  2.246434   .408829
   8.86638   8.86638      1.00  2.244254   .410999
   8.86627   8.86627      1.00  2.245614   .410149
   8.86617   8.86617      1.00  2.248404   .412699
   8.86607   8.86607      1.00  2.247284   .411179
   8.86597   8.86597      1.00  2.248354   .411299
   8.86586   8.86586      1.00  2.243774   .409209
   8.86576   8.86576      1.00  2.245904   .410269
   8.86566   8.86566      1.00  2.245464   .410989
   8.86555   8.86555      1.00  2.246294   .412009
   8.86545   8.86545      1.00  2.247204   .410489
   8.86534   8.86534      1.00  2.231054   .406009
   8.86524   8.86524      1.00  2.247494   .410379
   8.86514   8.86514      1.00  2.244334   .410809
   8.86504   8.86504      1.00  2.243924   .411029
   8.86493   8.86493      1.00  2.244914   .411869
   8.86482   8.86482      1.00  2.245814   .412009
   8.86472   8.86472      1.00  2.244744   .411809
   8.86461   8.86461      1.00  2.242634   .411789
   8.86450   8.86450      1.00  2.245984   .412109
   8.86439   8.86439      1.00  2.242914   .412059
   8.86427   8.86427      1.00  2.247814   .415329
   8.86416   8.86416      1.00  2.246074   .417139
   8.86405   8.86405      1.00  2.244904   .415699
   8.86395   8.86395      1.00  2.243874   .416339
   8.86383   8.86383      1.00  2.228354   .415449
   8.86371   8.86371      1.00  2.245754   .419219
   8.86360   8.86360      1.00  2.246934   .417959
   8.86348   8.86348      1.00  2.246454   .417439
   8.86336   8.86336      1.00  2.246384   .415519
   8.86324   8.86324      1.00  2.245304   .416189
   8.86313   8.86313      1.00  2.243324   .417529
   8.86302   8.86302      1.00  2.245324   .415089
   8.86290   8.86290      1.00  2.242904   .414189
   8.86278   8.86278      1.00  2.240304   .412769
   8.86267   8.86267      1.00  2.244234   .413489
   8.86256   8.86256      1.00  2.244194   .413299
   8.86244   8.86244      1.00  2.240524   .412749
   8.86233   8.86233      1.00  2.242564   .413459
   8.86221   8.86221      1.00  2.228084   .411689
   8.86211   8.86211      1.00  2.241484   .413279
   8.86200   8.86200      1.00  2.246184   .416279
   8.86189   8.86189      1.00  2.243324   .415039
   8.86178   8.86178      1.00  2.243594   .415819
   8.86167   8.86167      1.00  2.244794   .417479
   8.86156   8.86156      1.00  2.241374   .413909
   8.86145   8.86145      1.00  2.240994   .413989
   8.86134   8.86134      1.00  2.241624   .413879
   8.86123   8.86123      1.00  2.245734   .416469
   8.86111   8.86111      1.00  2.243374   .415119
   8.86099   8.86099      1.00  2.241464   .415939
   8.86088   8.86088      1.00  2.243704   .420319
   8.86077   8.86077      1.00  2.242594   .418969
   8.86065   8.86065      1.00  2.232784   .415009
   8.86054   8.86054      1.00  2.238494   .417039
   8.86042   8.86042      1.00  2.242694   .416899
   8.86031   8.86031      1.00  2.242454   .415759
   8.86018   8.86018      1.00  2.241004   .416719
   8.86006   8.86006      1.00  2.243264   .422159
   8.85994   8.85994      1.00  2.243294   .416819
   8.85983   8.85983      1.00  2.244394   .415909
   8.85971   8.85971      1.00  2.242244   .417349
   8.85959   8.85959      1.00  2.242224   .415509
   8.85948   8.85948      1.00  2.241134   .417269
   8.85937   8.85937      1.00  2.241874   .416699
   8.85926   8.85926      1.00  2.242264   .416339
   8.85914   8.85914      1.00  2.239464   .415989
   8.85903   8.85903      1.00  2.226064   .418399
   8.85892   8.85892      1.00  2.239114   .421779
   8.85880   8.85880      1.00  2.240894   .419549
   8.85869   8.85869      1.00  2.240504   .417059
   8.85859   8.85859      1.00  2.241474   .415279
   8.85848   8.85848      1.00  2.240034   .416849
   8.85836   8.85836      1.00  2.240874   .415029
   8.85825   8.85825      1.00  2.238974   .416049
   8.85815   8.85815      1.00  2.239964   .416199
   8.85804   8.85804      1.00  2.238304   .415209
   8.85792   8.85792      1.00  2.241024   .415319
   8.85780   8.85780      1.00  2.235934   .416599
   8.85770   8.85770      1.00  2.241324   .416769
   8.85760   8.85760      1.00  2.230404   .412829
   8.85748   8.85748      1.00  2.237794   .418119
   8.85737   8.85737      1.00  2.242484   .419179
   8.85727   8.85727      1.00  2.240994   .418889
   8.85716   8.85716      1.00  2.240824   .419449
   8.85705   8.85705      1.00  2.237054   .420789
   8.85694   8.85694      1.00  2.238634   .419009
   8.85683   8.85683      1.00  2.236004   .418679
   8.85672   8.85672      1.00  2.234924   .416809
   8.85661   8.85661      1.00  2.236364   .415909
   8.85650   8.85650      1.00  2.237494   .415659
   8.85640   8.85640      1.00  2.239114   .415289
   8.85630   8.85630      1.00  2.239764   .414629
   8.85619   8.85619      1.00  2.234904   .415249
   8.85608   8.85608      1.00  2.221374   .413319
   8.85598   8.85598      1.00  2.235954   .420579
   8.85589   8.85589      1.00  2.238254   .416139
   8.85578   8.85578      1.00  2.236504   .415489
   8.85568   8.85568      1.00  2.237354   .416289
   8.85558   8.85558      1.00  2.237304   .414009
   8.85547   8.85547      1.00  2.235024   .412539
   8.85537   8.85537      1.00  2.237014   .414079
   8.85527   8.85527      1.00  2.236584   .415149
   8.85516   8.85516      1.00  2.235954   .414779
   8.85507   8.85507      1.00  2.237144   .412869
   8.85496   8.85496      1.00  2.235204   .411399
   8.85485   8.85485      1.00  2.233904   .413909
   8.85475   8.85475      1.00  2.220274   .411029
   8.85464   8.85464      1.00  2.231984   .413059
   8.85452   8.85452      1.00  2.233524   .414339
   8.85441   8.85441      1.00  2.230924   .414139
   8.85430   8.85430      1.00  2.235284   .411519
   8.85420   8.85420      1.00  2.232924   .412939
   8.85409   8.85409      1.00  2.234494   .413649
   8.85397   8.85397      1.00  2.233284   .412219
   8.85385   8.85385      1.00  2.231404   .412089
   8.85375   8.85375      1.00  2.231744   .410839
   8.85363   8.85363      1.00  2.232264   .409439
   8.85351   8.85351      1.00  2.231384   .411559
   8.85339   8.85339      1.00  2.232694   .409809
   8.85328   8.85328      1.00  2.234384   .412829
   8.85316   8.85316      1.00  2.217254   .409959
   8.85304   8.85304      1.00  2.231104   .411709
   8.85293   8.85293      1.00  2.232624   .411829
   8.85282   8.85282      1.00  2.233914   .409609
   8.85271   8.85271      1.00  2.233424   .410059
   8.85259   8.85259      1.00  2.229784   .411579
   8.85247   8.85247      1.00  2.229464   .408679
   8.85236   8.85236      1.00  2.229224   .411419
   8.85225   8.85225      1.00  2.227384   .412679
   8.85213   8.85213      1.00  2.227424   .412399
   8.85202   8.85202      1.00  2.230134   .412129
   8.85192   8.85192      1.00  2.229664   .409409
   8.85181   8.85181      1.00  2.232894   .413279
   8.85170   8.85170      1.00  2.229744   .410239
   8.85159   8.85159      1.00  2.217014   .409809
   8.85148   8.85148      1.00  2.231644   .410989
   8.85137   8.85137      1.00  2.230154   .409619
   8.85125   8.85125      1.00  2.227284   .408419
   8.85114   8.85114      1.00  2.231004   .409899
   8.85103   8.85103      1.00  2.228574   .407739
   8.85092   8.85092      1.00  2.230094   .409929
   8.85079   8.85079      1.00  2.230134   .411469
   8.85069   8.85069      1.00  2.228764   .410329
   8.85058   8.85058      1.00  2.227194   .408409
   8.85046   8.85046      1.00  2.229634   .409739
   8.85033   8.85033      1.00  2.227424   .408819
   8.85021   8.85021      1.00  2.229324   .410349
   8.85010   8.85010      1.00  2.227494   .411869
   8.84998   8.84998      1.00  2.215504   .407159
   8.84986   8.84986      1.00  2.224804   .407459
   8.84974   8.84974      1.00  2.226864   .409559
   8.84963   8.84963      1.00  2.227354   .407839
   8.84951   8.84951      1.00  2.228324   .409759
   8.84939   8.84939      1.00  2.229644   .407899
   8.84928   8.84928      1.00  2.232154   .410269
   8.84917   8.84917      1.00  2.227324   .410359
   8.84906   8.84906      1.00  2.227734   .409849
   8.84894   8.84894      1.00  2.225214   .408849
   8.84883   8.84883      1.00  2.227444   .411199
   8.84872   8.84872      1.00  2.226204   .411179
   8.84861   8.84861      1.00  2.227834   .409649
   8.84850   8.84850      1.00  2.226464   .409159
   8.84839   8.84839      1.00  2.210294   .404819
   8.84829   8.84829      1.00  2.227714   .410029
   8.84817   8.84817      1.00  2.227744   .409329
   8.84805   8.84805      1.00  2.229654   .413779
   8.84794   8.84794      1.00  2.228274   .409539
   8.84784   8.84784      1.00  2.227524   .408719
   8.84772   8.84772      1.00  2.225674   .408269
   8.84760   8.84760      1.00  2.228014   .408679
   8.84750   8.84750      1.00  2.226094   .410279
   8.84740   8.84740      1.00  2.225454   .409299
   8.84729   8.84729      1.00  2.227594   .412249
   8.84717   8.84717      1.00  2.225954   .412879
   8.84706   8.84706      1.00  2.227434   .414039
   8.84696   8.84696      1.00  2.229094   .412129
   8.84685   8.84685      1.00  2.212894   .409659
   8.84673   8.84673      1.00  2.228394   .411679
   8.84663   8.84663      1.00  2.226724   .410409
   8.84653   8.84653      1.00  2.224734   .411969
   8.84642   8.84642      1.00  2.225564   .411749
   8.84631   8.84631      1.00  2.228644   .409299
   8.84621   8.84621      1.00  2.223364   .410639
   8.84611   8.84611      1.00  2.227064   .414859
   8.84600   8.84600      1.00  2.227074   .414689
   8.84590   8.84590      1.00  2.227004   .413629
   8.84580   8.84580      1.00  2.227714   .414149
   8.84569   8.84569      1.00  2.224064   .413519
   8.84558   8.84558      1.00  2.227974   .415229
   8.84548   8.84548      1.00  2.223464   .412429
   8.84538   8.84538      1.00  2.215714   .411319
   8.84528   8.84528      1.00  2.226854   .413429
   8.84518   8.84518      1.00  2.225604   .412299
   8.84507   8.84507      1.00  2.227164   .411649
   8.84497   8.84497      1.00  2.228994   .411159
   8.84486   8.84486      1.00  2.227694   .410279
   8.84475   8.84475      1.00  2.228164   .413299
   8.84464   8.84464      1.00  2.227464   .411079
   8.84452   8.84452      1.00  2.226604   .411799
   8.84443   8.84443      1.00  2.224424   .413589
   8.84432   8.84432      1.00  2.225404   .412899
   8.84421   8.84421      1.00  2.221844   .412089
   8.84409   8.84409      1.00  2.226804   .414039
   8.84398   8.84398      1.00  2.224614   .414429
   8.84387   8.84387      1.00  2.214114   .410029
   8.84374   8.84374      1.00  2.228654   .411119
   8.84363   8.84363      1.00  2.226214   .413239
   8.84352   8.84352      1.00  2.228274   .413659
   8.84340   8.84340      1.00  2.228434   .413599
   8.84328   8.84328      1.00  2.222754   .414079
   8.84316   8.84316      1.00  2.229014   .413839
   8.84305   8.84305      1.00  2.227194   .414869
   8.84293   8.84293      1.00  2.227054   .413029
   8.84281   8.84281      1.00  2.223594   .413399
   8.84270   8.84270      1.00  2.225434   .415759
   8.84259   8.84259      1.00  2.227894   .417659
   8.84248   8.84248      1.00  2.224434   .416379
   8.84236   8.84236      1.00  2.219734   .416599
   8.84225   8.84225      1.00  2.224044   .416449
   8.84214   8.84214      1.00  2.225864   .417189
   8.84203   8.84203      1.00  2.227384   .418959
   8.84192   8.84192      1.00  2.224134   .418689
   8.84181   8.84181      1.00  2.226924   .418739
   8.84171   8.84171      1.00  2.226154   .416949
   8.84160   8.84160      1.00  2.222794   .416819
   8.84148   8.84148      1.00  2.223784   .415699
   8.84137   8.84137      1.00  2.225974   .417759
   8.84126   8.84126      1.00  2.226274   .418619
   8.84114   8.84114      1.00  2.227324   .420509
   8.84103   8.84103      1.00  2.226754   .419589
   8.84092   8.84092      1.00  2.225754   .420439
   8.84081   8.84081      1.00  2.210064   .417109
   8.84069   8.84069      1.00  2.223644   .416239
   8.84057   8.84057      1.00  2.226214   .420379
   8.84046   8.84046      1.00  2.226234   .424199
   8.84034   8.84034      1.00  2.224784   .423329
   8.84022   8.84022      1.00  2.223304   .423789
   8.84009   8.84009      1.00  2.227234   .424409
   8.83998   8.83998      1.00  2.225504   .424079
   8.83986   8.83986      1.00  2.226914   .426099
   8.83975   8.83975      1.00  2.223784   .424029
   8.83963   8.83963      1.00  2.223944   .423639
   8.83952   8.83952      1.00  2.223294   .422169
   8.83941   8.83941      1.00  2.224204   .422819
   8.83929   8.83929      1.00  2.224684   .423849
   8.83917   8.83917      1.00  2.223254   .422559
   8.83906   8.83906      1.00  2.212094   .420009
   8.83895   8.83895      1.00  2.223894   .424349
   8.83883   8.83883      1.00  2.229274   .425819
   8.83872   8.83872      1.00  2.226204   .425689
   8.83861   8.83861      1.00  2.226294   .426089
   8.83850   8.83850      1.00  2.226154   .426429
   8.83839   8.83839      1.00  2.225994   .426089
   8.83828   8.83828      1.00  2.226924   .426819
   8.83817   8.83817      1.00  2.225684   .429379
   8.83806   8.83806      1.00  2.222374   .428329
   8.83795   8.83795      1.00  2.226324   .427379
   8.83783   8.83783      1.00  2.224974   .429789
   8.83773   8.83773      1.00  2.225664   .432549
   8.83762   8.83762      1.00  2.213384   .428529
   8.83751   8.83751      1.00  2.225584   .428999
   8.83740   8.83740      1.00  2.228104   .429559
   8.83729   8.83729      1.00  2.225174   .428169
   8.83718   8.83718      1.00  2.224474   .426429
   8.83707   8.83707      1.00  2.222324   .430369
   8.83696   8.83696      1.00  2.224654   .430429
   8.83685   8.83685      1.00  2.226524   .430859
   8.83675   8.83675      1.00  2.227864   .429759
   8.83663   8.83663      1.00  2.227204   .429779
   8.83652   8.83652      1.00  2.226294   .430359
   8.83642   8.83642      1.00  2.227704   .431959
   8.83632   8.83632      1.00  2.226424   .431499
   8.83621   8.83621      1.00  2.226274   .430769
   8.83611   8.83611      1.00  2.209594   .430929
   8.83601   8.83601      1.00  2.223354   .431919
   8.83591   8.83591      1.00  2.226964   .432529
   8.83580   8.83580      1.00  2.224374   .433049
   8.83569   8.83569      1.00  2.223084   .431269
   8.83559   8.83559      1.00  2.226214   .435959
   8.83549   8.83549      1.00  2.227834   .434169
   8.83539   8.83539      1.00  2.225254   .434139
   8.83528   8.83528      1.00  2.222844   .431149
   8.83518   8.83518      1.00  2.225504   .433429
   8.83509   8.83509      1.00  2.225784   .433279
   8.83498   8.83498      1.00  2.225574   .433679
   8.83487   8.83487      1.00  2.223864   .433309
   8.83476   8.83476      1.00  2.222464   .434629
   8.83466   8.83466      1.00  2.210534   .432379
   8.83455   8.83455      1.00  2.224604   .437849
   8.83443   8.83443      1.00  2.223024   .439249
   8.83432   8.83432      1.00  2.228114   .438289
   8.83422   8.83422      1.00  2.226214   .438359
   8.83411   8.83411      1.00  2.225784   .437679
   8.83399   8.83399      1.00  2.223914   .436579
   8.83387   8.83387      1.00  2.222434   .436699
   8.83377   8.83377      1.00  2.223584   .438089
   8.83365   8.83365      1.00  2.220594   .438829
   8.83352   8.83352      1.00  2.221844   .439369
   8.83340   8.83340      1.00  2.221554   .435339
   8.83330   8.83330      1.00  2.221984   .440369
   8.83318   8.83318      1.00  2.221864   .441959
   8.83306   8.83306      1.00  2.210614   .439459
   8.83295   8.83295      1.00  2.223844   .441689
   8.83284   8.83284      1.00  2.224394   .440489
   8.83272   8.83272      1.00  2.222544   .442039
   8.83260   8.83260      1.00  2.221444   .440499
   8.83249   8.83249      1.00  2.221814   .441249
   8.83239   8.83239      1.00  2.223524   .441969
   8.83227   8.83227      1.00  2.219864   .440279
   8.83215   8.83215      1.00  2.219134   .441389
   8.83205   8.83205      1.00  2.221484   .441419
   8.83194   8.83194      1.00  2.222314   .442929
   8.83183   8.83183      1.00  2.222214   .443669
   8.83171   8.83171      1.00  2.222034   .444089
   8.83161   8.83161      1.00  2.205514   .439329
   8.83150   8.83150      1.00  2.216074   .440189
   8.83139   8.83139      1.00  2.218344   .441559
   8.83127   8.83127      1.00  2.219724   .440959
   8.83116   8.83116      1.00  2.221044   .443389
   8.83105   8.83105      1.00  2.218634   .440509
   8.83094   8.83094      1.00  2.220564   .441839
   8.83082   8.83082      1.00  2.219964   .442359
   8.83071   8.83071      1.00  2.222044   .444469
   8.83059   8.83059      1.00  2.223584   .445699
   8.83047   8.83047      1.00  2.221144   .446289
   8.83035   8.83035      1.00  2.217004   .444919
   8.83023   8.83023      1.00  2.219564   .442939
   8.83012   8.83012      1.00  2.215854   .442109
   8.83000   8.83000      1.00  2.217334   .441129
   8.82988   8.82988      1.00  2.203814   .440749
   8.82976   8.82976      1.00  2.212944   .441049
   8.82965   8.82965      1.00  2.221274   .442479
   8.82954   8.82954      1.00  2.219314   .443319
   8.82942   8.82942      1.00  2.218004   .447009
   8.82930   8.82930      1.00  2.220184   .447239
   8.82919   8.82919      1.00  2.219244   .447269
   8.82908   8.82908      1.00  2.217194   .446189
   8.82896   8.82896      1.00  2.212804   .446169
   8.82885   8.82885      1.00  2.212984   .444089
   8.82875   8.82875      1.00  2.214264   .444259
   8.82864   8.82864      1.00  2.222104   .445129
   8.82853   8.82853      1.00  2.218874   .444359
   8.82841   8.82841      1.00  2.211364   .447539
   8.82831   8.82831      1.00  2.215234   .450079
   8.82820   8.82820      1.00  2.215594   .449689
   8.82809   8.82809      1.00  2.220944   .448539
   8.82798   8.82798      1.00  2.219824   .445099
   8.82786   8.82786      1.00  2.218484   .444159
   8.82775   8.82775      1.00  2.217494   .446049
   8.82764   8.82764      1.00  2.215084   .446849
   8.82753   8.82753      1.00  2.212274   .446749
   8.82743   8.82743      1.00  2.215384   .448319
   8.82732   8.82732      1.00  2.217764   .446759
   8.82720   8.82720      1.00  2.218544   .448529
   8.82709   8.82709      1.00  2.217254   .446219
   8.82699   8.82699      1.00  2.215024   .447509
   8.82687   8.82687      1.00  2.202844   .449919
   8.82676   8.82676      1.00  2.214274   .451119
   8.82666   8.82666      1.00  2.213974   .447289
   8.82656   8.82656      1.00  2.215004   .445119
   8.82645   8.82645      1.00  2.216194   .445619
   8.82635   8.82635      1.00  2.213494   .449929
   8.82624   8.82624      1.00  2.214464   .448299
   8.82614   8.82614      1.00  2.217354   .448669
   8.82604   8.82604      1.00  2.217864   .451049
   8.82593   8.82593      1.00  2.217834   .450419
   8.82583   8.82583      1.00  2.212744   .450979
   8.82573   8.82573      1.00  2.215754   .450779
   8.82563   8.82563      1.00  2.213494   .449929
   8.82552   8.82552      1.00  2.198934   .444929
   8.82541   8.82541      1.00  2.210044   .446919
   8.82531   8.82531      1.00  2.211294   .446919
   8.82521   8.82521      1.00  2.211334   .445329
   8.82511   8.82511      1.00  2.210224   .446269
   8.82500   8.82500      1.00  2.215154   .447939
   8.82490   8.82490      1.00  2.214104   .447189
   8.82479   8.82479      1.00  2.215324   .448049
   8.82468   8.82468      1.00  2.213814   .446869
   8.82458   8.82458      1.00  2.208714   .444279
   8.82447   8.82447      1.00  2.209324   .445579
   8.82435   8.82435      1.00  2.209954   .447019
   8.82424   8.82424      1.00  2.210394   .447629
   8.82413   8.82413      1.00  2.208364   .446879
   8.82403   8.82403      1.00  2.207034   .445559
   8.82391   8.82391      1.00  2.212384   .448199
   8.82379   8.82379      1.00  2.214624   .451409
   8.82367   8.82367      1.00  2.213314   .447709
   8.82356   8.82356      1.00  2.214434   .444519
   8.82343   8.82343      1.00  2.209184   .444279
   8.82332   8.82332      1.00  2.209144   .445579
   8.82320   8.82320      1.00  2.208974   .443249
   8.82310   8.82310      1.00  2.208694   .445549
   8.82298   8.82298      1.00  2.209984   .448719
   8.82286   8.82286      1.00  2.210774   .447409
   8.82275   8.82275      1.00  2.209724   .448829
   8.82263   8.82263      1.00  2.210504   .448839
   8.82252   8.82252      1.00  2.199174   .446859
   8.82240   8.82240      1.00  2.208324   .449379
   8.82229   8.82229      1.00  2.210154   .447909
   8.82219   8.82219      1.00  2.210734   .448619
   8.82208   8.82208      1.00  2.208824   .448479
   8.82196   8.82196      1.00  2.207454   .448269
   8.82185   8.82185      1.00  2.206904   .447369
   8.82174   8.82174      1.00  2.206824   .446459
   8.82163   8.82163      1.00  2.208814   .448119
   8.82152   8.82152      1.00  2.210774   .447099
   8.82141   8.82141      1.00  2.210824   .446259
   8.82130   8.82130      1.00  2.208724   .448659
   8.82118   8.82118      1.00  2.209744   .448889
   8.82107   8.82107      1.00  2.201574   .447619
   8.82096   8.82096      1.00  2.203864   .448959
   8.82084   8.82084      1.00  2.198024   .447879
   8.82073   8.82073      1.00  2.204294   .448159
   8.82060   8.82060      1.00  2.205104   .447029
   8.82049   8.82049      1.00  2.205614   .446719
   8.82038   8.82038      1.00  2.205424   .446879
   8.82026   8.82026      1.00  2.207414   .445969
   8.82014   8.82014      1.00  2.209354   .444079
   8.82001   8.82001      1.00  2.206434   .443469
   8.81990   8.81990      1.00  2.206294   .444239
   8.81979   8.81979      1.00  2.200964   .442619
   8.81966   8.81966      1.00  2.202844   .444659
   8.81955   8.81955      1.00  2.200834   .443549
   8.81944   8.81944      1.00  2.201714   .442059
   8.81933   8.81933      1.00  2.189714   .438899
   8.81920   8.81920      1.00  2.204064   .442969
   8.81909   8.81909      1.00  2.204174   .443799
   8.81898   8.81898      1.00  2.205694   .444319
   8.81887   8.81887      1.00  2.207154   .447309
   8.81875   8.81875      1.00  2.200484   .443779
   8.81864   8.81864      1.00  2.201274   .443579
   8.81854   8.81854      1.00  2.198504   .443399
   8.81844   8.81844      1.00  2.202604   .442889
   8.81832   8.81832      1.00  2.199584   .442959
   8.81821   8.81821      1.00  2.200254   .443279
   8.81810   8.81810      1.00  2.204064   .442809
   8.81799   8.81799      1.00  2.203434   .445609
   8.81787   8.81787      1.00  2.200574   .443539
   8.81776   8.81776      1.00  2.192814   .442809
   8.81766   8.81766      1.00  2.201914   .444079
   8.81754   8.81754      1.00  2.203794   .444429
   8.81743   8.81743      1.00  2.202524   .444109
   8.81736   8.81736      1.00  2.199784   .444669
