# Supplementary material for: Direct Observation of Palladium Leaching from Pd/C by a Simple Method: X-ray Absorption Spectroscopy of Heterogeneous Mixtures
Source: ACS Omega. 2023 Jun 7;8(24):21787–92. doi: 10.1021/acsomega.3c01343 (PMC10286095; doi:10.1021/acsomega.3c01343)
Supplement: Supplementary file 2 — ao3c01343_si_002.zip [file ao3c01343_si_002.zip › Figure 9/HCl_Intermittent01N_3.qd]

  9809     KEK-PF   NW10A
 K_AirOx_40C_01N 20.12.12 2:38: - 20.12.12 2:38: Serial#KEKPF-NW10A_047693
 15_RK_AirOx_40C_01N                                                             
 Ring :   6.5 GeV    50.0 mA -   50.0 mA
 Mono :   Si(311)       D=  1.63747 A    Initial angle=  9.00034 deg
 NW10A     Transmission( 2)   Repetition=  3     Points= 1654
 Param file : QXAFS(SYNC)     angle axis (*)     Block =    1

 Block      Init-Ang  Final-Ang     Step/deg     Time/s       Num
     1        9.00034   8.81736          ***       1.00      1654
 Ortec(-1)     NDCH = 3
  Angle(c)  Angle(o)    time/s         2         3
      Mode         0         0         1         2
    Offset         0         0    .00492    .00311
   9.00034   9.00034      1.00  2.311214  2.941099
   9.00025   9.00025      1.00  2.308044  2.935279
   9.00014   9.00014      1.00  2.308984  2.938189
   9.00003   9.00003      1.00  2.309514  2.940759
   8.99991   8.99991      1.00  2.309484  2.939279
   8.99980   8.99980      1.00  2.309514  2.940239
   8.99968   8.99968      1.00  2.293374  2.923039
   8.99957   8.99957      1.00  2.305014  2.939169
   8.99946   8.99946      1.00  2.307224  2.939739
   8.99934   8.99934      1.00  2.305074  2.938949
   8.99924   8.99924      1.00  2.303114  2.931709
   8.99913   8.99913      1.00  2.303524  2.931199
   8.99902   8.99902      1.00  2.306594  2.935259
   8.99892   8.99892      1.00  2.308494  2.939369
   8.99881   8.99881      1.00  2.305944  2.938009
   8.99870   8.99870      1.00  2.304874  2.931219
   8.99858   8.99858      1.00  2.304064  2.929719
   8.99847   8.99847      1.00  2.303164  2.930479
   8.99837   8.99837      1.00  2.304874  2.934029
   8.99826   8.99826      1.00  2.292534  2.905959
   8.99815   8.99815      1.00  2.298014  2.919329
   8.99804   8.99804      1.00  2.302244  2.931159
   8.99793   8.99793      1.00  2.305884  2.936979
   8.99783   8.99783      1.00  2.302264  2.938759
   8.99772   8.99772      1.00  2.302904  2.934189
   8.99761   8.99761      1.00  2.303954  2.932689
   8.99750   8.99750      1.00  2.302694  2.929639
   8.99739   8.99739      1.00  2.301954  2.928449
   8.99727   8.99727      1.00  2.301414  2.934119
   8.99717   8.99717      1.00  2.297964  2.930589
   8.99706   8.99706      1.00  2.301124  2.934219
   8.99695   8.99695      1.00  2.298244  2.935659
   8.99684   8.99684      1.00  2.293874  2.925639
   8.99674   8.99674      1.00  2.295764  2.931989
   8.99664   8.99664      1.00  2.291474  2.925369
   8.99654   8.99654      1.00  2.301714  2.939219
   8.99643   8.99643      1.00  2.303484  2.942179
   8.99632   8.99632      1.00  2.300704  2.934049
   8.99622   8.99622      1.00  2.298554  2.933379
   8.99612   8.99612      1.00  2.296794  2.933919
   8.99601   8.99601      1.00  2.297754  2.935129
   8.99591   8.99591      1.00  2.297294  2.932979
   8.99581   8.99581      1.00  2.294774  2.930479
   8.99571   8.99571      1.00  2.295894  2.928969
   8.99560   8.99560      1.00  2.296514  2.928689
   8.99550   8.99550      1.00  2.298054  2.938299
   8.99540   8.99540      1.00  2.294674  2.929889
   8.99530   8.99530      1.00  2.287594  2.918499
   8.99519   8.99519      1.00  2.299034  2.933139
   8.99509   8.99509      1.00  2.294824  2.934009
   8.99499   8.99499      1.00  2.295594  2.932579
   8.99490   8.99490      1.00  2.290604  2.921319
   8.99478   8.99478      1.00  2.291274  2.917129
   8.99467   8.99467      1.00  2.296304  2.930699
   8.99457   8.99457      1.00  2.291914  2.928319
   8.99446   8.99446      1.00  2.293734  2.931409
   8.99436   8.99436      1.00  2.298534  2.934959
   8.99424   8.99424      1.00  2.294704  2.924739
   8.99414   8.99414      1.00  2.293714  2.925319
   8.99402   8.99402      1.00  2.296054  2.933669
   8.99390   8.99390      1.00  2.291584  2.927989
   8.99379   8.99379      1.00  2.281844  2.917829
   8.99368   8.99368      1.00  2.286754  2.922749
   8.99356   8.99356      1.00  2.290234  2.918139
   8.99345   8.99345      1.00  2.291814  2.917889
   8.99334   8.99334      1.00  2.295934  2.929069
   8.99323   8.99323      1.00  2.294884  2.931579
   8.99311   8.99311      1.00  2.292004  2.927179
   8.99299   8.99299      1.00  2.292714  2.934179
   8.99288   8.99288      1.00  2.292224  2.932629
   8.99277   8.99277      1.00  2.288064  2.925829
   8.99266   8.99266      1.00  2.291714  2.937689
   8.99254   8.99254      1.00  2.292614  2.930159
   8.99244   8.99244      1.00  2.288994  2.930429
   8.99233   8.99233      1.00  2.286974  2.927199
   8.99222   8.99222      1.00  2.275694  2.911569
   8.99210   8.99210      1.00  2.288394  2.930099
   8.99199   8.99199      1.00  2.293854  2.938899
   8.99189   8.99189      1.00  2.295534  2.939809
   8.99178   8.99178      1.00  2.290724  2.934679
   8.99167   8.99167      1.00  2.288884  2.927889
   8.99156   8.99156      1.00  2.290774  2.930749
   8.99145   8.99145      1.00  2.288874  2.929299
   8.99134   8.99134      1.00  2.285034  2.928199
   8.99123   8.99123      1.00  2.284314  2.921539
   8.99112   8.99112      1.00  2.287634  2.930059
   8.99101   8.99101      1.00  2.287114  2.930729
   8.99089   8.99089      1.00  2.290164  2.932879
   8.99077   8.99077      1.00  2.289804  2.932519
   8.99066   8.99066      1.00  2.282174  2.916349
   8.99055   8.99055      1.00  2.290404  2.935659
   8.99043   8.99043      1.00  2.287444  2.932569
   8.99031   8.99031      1.00  2.289254  2.935799
   8.99019   8.99019      1.00  2.286714  2.931259
   8.99008   8.99008      1.00  2.286274  2.930229
   8.98997   8.98997      1.00  2.287944  2.731599
   8.98984   8.98984      1.00  2.280224  2.686489
   8.98973   8.98973      1.00  2.288474  2.093409
   8.98962   8.98962      1.00  2.285694  2.937229
   8.98950   8.98950      1.00  2.288134  2.940419
   8.98938   8.98938      1.00  2.289604  2.940369
   8.98927   8.98927      1.00  2.287314  2.937529
   8.98915   8.98915      1.00  2.272424  2.911669
   8.98904   8.98904      1.00  2.277494  2.923109
   8.98894   8.98894      1.00  2.284814  2.932709
   8.98883   8.98883      1.00  2.282774  2.931819
   8.98872   8.98872      1.00  2.285774  2.933239
   8.98860   8.98860      1.00  2.286344  2.937099
   8.98849   8.98849      1.00  2.288334  2.939449
   8.98838   8.98838      1.00  2.288014  2.936929
   8.98827   8.98827      1.00  2.289604  2.939919
   8.98816   8.98816      1.00  2.287924  2.941609
   8.98805   8.98805      1.00  2.285784  2.933799
   8.98794   8.98794      1.00  2.288884  2.938579
   8.98783   8.98783      1.00  2.282954  2.931309
   8.98773   8.98773      1.00  2.282884  2.926559
   8.98761   8.98761      1.00  2.283694  2.923389
   8.98750   8.98750      1.00  2.269264  2.894529
   8.98739   8.98739      1.00  2.281864  2.921409
   8.98728   8.98728      1.00  2.284924  2.931169
   8.98717   8.98717      1.00  2.286334  2.932409
   8.98706   8.98706      1.00  2.288664  2.939369
   8.98696   8.98696      1.00  2.288004  2.937869
   8.98685   8.98685      1.00  2.284524  2.932789
   8.98674   8.98674      1.00  2.280594  2.923579
   8.98663   8.98663      1.00  2.277924  2.926679
   8.98653   8.98653      1.00  2.278084  2.927319
   8.98642   8.98642      1.00  2.279744  2.923099
   8.98631   8.98631      1.00  2.282074  2.931119
   8.98621   8.98621      1.00  2.289014  2.939039
   8.98611   8.98611      1.00  2.285264  2.935639
   8.98601   8.98601      1.00  2.279604  2.930049
   8.98590   8.98590      1.00  2.280794  2.935629
   8.98580   8.98580      1.00  2.286464  2.946139
   8.98570   8.98570      1.00  2.281924  2.938239
   8.98560   8.98560      1.00  2.282224  2.938149
   8.98549   8.98549      1.00  2.286814  2.945729
   8.98539   8.98539      1.00  2.277294  2.933439
   8.98529   8.98529      1.00  2.278334  2.934089
   8.98518   8.98518      1.00  2.286784  2.942439
   8.98508   8.98508      1.00  2.284374  2.940959
   8.98497   8.98497      1.00  2.280274  2.934959
   8.98487   8.98487      1.00  2.289154  2.943809
   8.98477   8.98477      1.00  2.286494  2.944009
   8.98465   8.98465      1.00  2.280104  2.930909
   8.98455   8.98455      1.00  2.289174  2.945519
   8.98445   8.98445      1.00  2.265134  2.910799
   8.98434   8.98434      1.00  2.278054  2.932479
   8.98421   8.98421      1.00  2.283454  2.937609
   8.98410   8.98410      1.00  2.284754  2.939619
   8.98400   8.98400      1.00  2.281654  2.937519
   8.98388   8.98388      1.00  2.290434  2.951479
   8.98376   8.98376      1.00  2.289764  2.949269
   8.98365   8.98365      1.00  2.283314  2.939649
   8.98354   8.98354      1.00  2.287834  2.948399
   8.98342   8.98342      1.00  2.282154  2.945289
   8.98330   8.98330      1.00  2.283074  2.940949
   8.98318   8.98318      1.00  2.284254  2.941179
   8.98307   8.98307      1.00  2.284994  2.947729
   8.98295   8.98295      1.00  2.277964  2.937159
   8.98284   8.98284      1.00  2.270584  2.926209
   8.98273   8.98273      1.00  2.283324  2.946469
   8.98261   8.98261      1.00  2.285004  2.946899
   8.98250   8.98250      1.00  2.286314  2.947329
   8.98239   8.98239      1.00  2.288354  2.955649
   8.98228   8.98228      1.00  2.284654  2.946489
   8.98217   8.98217      1.00  2.282744  2.947319
   8.98206   8.98206      1.00  2.283114  2.948059
   8.98194   8.98194      1.00  2.279934  2.941289
   8.98183   8.98183      1.00  2.280854  2.947689
   8.98173   8.98173      1.00  2.283574  2.944489
   8.98162   8.98162      1.00  2.282284  2.947209
   8.98151   8.98151      1.00  2.287624  2.956019
   8.98140   8.98140      1.00  2.286094  2.953449
   8.98129   8.98129      1.00  2.281824  2.948289
   8.98117   8.98117      1.00  2.278774  2.940749
   8.98105   8.98105      1.00  2.280734  2.947119
   8.98094   8.98094      1.00  2.282724  2.948309
   8.98083   8.98083      1.00  2.278214  2.942029
   8.98071   8.98071      1.00  2.283094  2.949379
   8.98059   8.98059      1.00  2.284644  2.951509
   8.98048   8.98048      1.00  2.282854  2.949699
   8.98037   8.98037      1.00  2.282654  2.948299
   8.98025   8.98025      1.00  2.283574  2.950719
   8.98012   8.98012      1.00  2.285624  2.954429
   8.98001   8.98001      1.00  2.284914  2.951789
   8.97989   8.97989      1.00  2.286024  2.954959
   8.97978   8.97978      1.00  2.282744  2.952639
   8.97965   8.97965      1.00  2.278264  2.944089
   8.97954   8.97954      1.00  2.286144  2.959359
   8.97943   8.97943      1.00  2.279494  2.945699
   8.97932   8.97932      1.00  2.281034  2.949599
   8.97920   8.97920      1.00  2.285574  2.957019
   8.97908   8.97908      1.00  2.285254  2.949619
   8.97898   8.97898      1.00  2.284344  2.954439
   8.97887   8.97887      1.00  2.289614  2.960639
   8.97875   8.97875      1.00  2.290984  2.962059
   8.97864   8.97864      1.00  2.282104  2.950339
   8.97854   8.97854      1.00  2.281464  2.949139
   8.97842   8.97842      1.00  2.286544  2.955049
   8.97831   8.97831      1.00  2.281584  2.947069
   8.97820   8.97820      1.00  2.282174  2.948429
   8.97810   8.97810      1.00  2.270114  2.932569
   8.97799   8.97799      1.00  2.286674  2.955959
   8.97787   8.97787      1.00  2.285184  2.955789
   8.97776   8.97776      1.00  2.291044  2.964109
   8.97765   8.97765      1.00  2.288454  2.959539
   8.97754   8.97754      1.00  2.286804  2.958299
   8.97743   8.97743      1.00  2.287184  2.958999
   8.97732   8.97732      1.00  2.286114  2.958099
   8.97722   8.97722      1.00  2.283184  2.949629
   8.97711   8.97711      1.00  2.283154  2.952839
   8.97699   8.97699      1.00  2.285014  2.950839
   8.97688   8.97688      1.00  2.285034  2.954289
   8.97678   8.97678      1.00  2.286304  2.957389
   8.97668   8.97668      1.00  2.273334  2.940499
   8.97656   8.97656      1.00  2.288664  2.966749
   8.97646   8.97646      1.00  2.286234  2.958499
   8.97635   8.97635      1.00  2.288214  2.958059
   8.97625   8.97625      1.00  2.284924  2.958699
   8.97614   8.97614      1.00  2.280674  2.950379
   8.97604   8.97604      1.00  2.286344  2.961879
   8.97594   8.97594      1.00  2.282444  2.960269
   8.97584   8.97584      1.00  2.286984  2.959989
   8.97573   8.97573      1.00  2.284994  2.956309
   8.97563   8.97563      1.00  2.285814  2.963489
   8.97552   8.97552      1.00  2.288324  2.965999
   8.97542   8.97542      1.00  2.286774  2.959939
   8.97532   8.97532      1.00  2.289494  2.964539
   8.97521   8.97521      1.00  2.271174  2.946419
   8.97511   8.97511      1.00  2.284124  2.962189
   8.97501   8.97501      1.00  2.285374  2.961949
   8.97491   8.97491      1.00  2.280494  2.959869
   8.97480   8.97480      1.00  2.281314  2.956109
   8.97470   8.97470      1.00  2.282554  2.955949
   8.97459   8.97459      1.00  2.284164  2.961029
   8.97447   8.97447      1.00  2.283864  2.959489
   8.97436   8.97436      1.00  2.287124  2.970179
   8.97426   8.97426      1.00  2.284564  2.960589
   8.97414   8.97414      1.00  2.281004  2.957779
   8.97402   8.97402      1.00  2.285834  2.962069
   8.97391   8.97391      1.00  2.279944  2.960109
   8.97381   8.97381      1.00  2.280304  2.959179
   8.97369   8.97369      1.00  2.269654  2.944609
   8.97357   8.97357      1.00  2.281504  2.962359
   8.97345   8.97345      1.00  2.284214  2.961999
   8.97334   8.97334      1.00  2.284094  2.967879
   8.97322   8.97322      1.00  2.282364  2.964089
   8.97311   8.97311      1.00  2.286334  2.966359
   8.97299   8.97299      1.00  2.285954  2.965199
   8.97288   8.97288      1.00  2.284374  2.959849
   8.97276   8.97276      1.00  2.286094  2.967209
   8.97265   8.97265      1.00  2.278624  2.955039
   8.97254   8.97254      1.00  2.279154  2.958149
   8.97243   8.97243      1.00  2.276664  2.953879
   8.97231   8.97231      1.00  2.279894  2.957989
   8.97220   8.97220      1.00  2.286084  2.965159
   8.97209   8.97209      1.00  2.278304  2.954959
   8.97198   8.97198      1.00  2.278704  2.956189
   8.97187   8.97187      1.00  2.283374  2.964819
   8.97176   8.97176      1.00  2.284774  2.968269
   8.97165   8.97165      1.00  2.281694  2.964569
   8.97154   8.97154      1.00  2.280314  2.962209
   8.97143   8.97143      1.00  2.281774  2.964149
   8.97132   8.97132      1.00  2.279114  2.953859
   8.97120   8.97120      1.00  2.283454  2.961469
   8.97109   8.97109      1.00  2.281744  2.961719
   8.97098   8.97098      1.00  2.283794  2.968489
   8.97086   8.97086      1.00  2.284044  2.966739
   8.97074   8.97074      1.00  2.284894  2.973979
   8.97063   8.97063      1.00  2.279714  2.962019
   8.97052   8.97052      1.00  2.285934  2.966849
   8.97040   8.97040      1.00  2.267604  2.941209
   8.97029   8.97029      1.00  2.277794  2.956359
   8.97017   8.97017      1.00  2.282214  2.965369
   8.97005   8.97005      1.00  2.278784  2.956829
   8.96993   8.96993      1.00  2.279064  2.959199
   8.96981   8.96981      1.00  2.280434  2.957879
   8.96970   8.96970      1.00  2.283284  2.966199
   8.96958   8.96958      1.00  2.283984  2.966689
   8.96947   8.96947      1.00  2.283794  2.964549
   8.96935   8.96935      1.00  2.284694  2.965939
   8.96923   8.96923      1.00  2.280174  2.959729
   8.96912   8.96912      1.00  2.280544  2.960429
   8.96901   8.96901      1.00  2.277974  2.959239
   8.96890   8.96890      1.00  2.279664  2.959169
   8.96880   8.96880      1.00  2.264014  2.935389
   8.96868   8.96868      1.00  2.279504  2.947169
   8.96857   8.96857      1.00  2.283424  2.948119
   8.96847   8.96847      1.00  2.283284  2.955789
   8.96836   8.96836      1.00  2.284094  2.966069
   8.96824   8.96824      1.00  2.284884  2.970759
   8.96813   8.96813      1.00  2.280354  2.964589
   8.96802   8.96802      1.00  2.278044  2.962419
   8.96791   8.96791      1.00  2.283724  2.966789
   8.96780   8.96780      1.00  2.276624  2.957659
   8.96769   8.96769      1.00  2.279804  2.960879
   8.96758   8.96758      1.00  2.279964  2.966469
   8.96747   8.96747      1.00  2.280604  2.961049
   8.96736   8.96736      1.00  2.281554  2.958929
   8.96725   8.96725      1.00  2.270994  2.948689
   8.96714   8.96714      1.00  2.284424  2.967129
   8.96703   8.96703      1.00  2.283934  2.961349
   8.96693   8.96693      1.00  2.285714  2.962459
   8.96681   8.96681      1.00  2.278084  2.957499
   8.96671   8.96671      1.00  2.282384  2.966359
   8.96661   8.96661      1.00  2.279474  2.961919
   8.96650   8.96650      1.00  2.278554  2.959999
   8.96639   8.96639      1.00  2.280524  2.964379
   8.96628   8.96628      1.00  2.281184  2.956249
   8.96619   8.96619      1.00  2.282994  2.953869
   8.96608   8.96608      1.00  2.281274  2.963769
   8.96597   8.96597      1.00  2.285334  2.969109
   8.96587   8.96587      1.00  2.283434  2.966349
   8.96578   8.96578      1.00  2.267034  2.945129
   8.96568   8.96568      1.00  2.282174  2.964899
   8.96557   8.96557      1.00  2.283434  2.968609
   8.96546   8.96546      1.00  2.278994  2.960759
   8.96536   8.96536      1.00  2.282954  2.966809
   8.96526   8.96526      1.00  2.284724  2.968489
   8.96515   8.96515      1.00  2.281314  2.966889
   8.96505   8.96505      1.00  2.284644  2.970429
   8.96495   8.96495      1.00  2.286954  2.974949
   8.96485   8.96485      1.00  2.281174  2.964749
   8.96473   8.96473      1.00  2.283134  2.966519
   8.96462   8.96462      1.00  2.286214  2.967739
   8.96452   8.96452      1.00  2.280164  2.962759
   8.96441   8.96441      1.00  2.276244  2.965379
   8.96430   8.96430      1.00  2.268274  2.950179
   8.96419   8.96419      1.00  2.279854  2.965299
   8.96408   8.96408      1.00  2.283464  2.966649
   8.96397   8.96397      1.00  2.286694  2.972809
   8.96385   8.96385      1.00  2.283884  2.968989
   8.96374   8.96374      1.00  2.286544  2.971389
   8.96362   8.96362      1.00  2.284104  2.973159
   8.96350   8.96350      1.00  2.286564  2.973049
   8.96338   8.96338      1.00  2.283014  2.966079
   8.96326   8.96326      1.00  2.286444  2.968089
   8.96316   8.96316      1.00  2.285134  2.970369
   8.96304   8.96304      1.00  2.284564  2.969599
   8.96291   8.96291      1.00  2.283294  2.966249
   8.96280   8.96280      1.00  2.283574  2.966619
   8.96269   8.96269      1.00  2.274234  2.955709
   8.96259   8.96259      1.00  2.285604  2.970169
   8.96247   8.96247      1.00  2.290334  2.975479
   8.96236   8.96236      1.00  2.285934  2.962019
   8.96225   8.96225      1.00  2.283204  2.961739
   8.96213   8.96213      1.00  2.284184  2.967399
   8.96202   8.96202      1.00  2.286004  2.968769
   8.96191   8.96191      1.00  2.280884  2.961839
   8.96180   8.96180      1.00  2.281164  2.964199
   8.96169   8.96169      1.00  2.285384  2.969909
   8.96158   8.96158      1.00  2.285154  2.967119
   8.96147   8.96147      1.00  2.286824  2.968969
   8.96136   8.96136      1.00  2.287624  2.968269
   8.96125   8.96125      1.00  2.271724  2.948369
   8.96113   8.96113      1.00  2.284644  2.967119
   8.96102   8.96102      1.00  2.285604  2.968209
   8.96091   8.96091      1.00  2.284134  2.969199
   8.96079   8.96079      1.00  2.285444  2.974949
   8.96067   8.96067      1.00  2.284654  2.972369
   8.96055   8.96055      1.00  2.285584  2.967669
   8.96044   8.96044      1.00  2.285894  2.972419
   8.96033   8.96033      1.00  2.287544  2.970799
   8.96021   8.96021      1.00  2.286984  2.974749
   8.96009   8.96009      1.00  2.286374  2.970249
   8.95998   8.95998      1.00  2.287944  2.971119
   8.95985   8.95985      1.00  2.284174  2.964229
   8.95973   8.95973      1.00  2.283164  2.962579
   8.95962   8.95962      1.00  2.270764  2.953199
   8.95951   8.95951      1.00  2.284524  2.964559
   8.95939   8.95939      1.00  2.285314  2.965049
   8.95927   8.95927      1.00  2.282284  2.959799
   8.95916   8.95916      1.00  2.288474  2.969569
   8.95905   8.95905      1.00  2.286364  2.968269
   8.95894   8.95894      1.00  2.290884  2.975649
   8.95883   8.95883      1.00  2.287054  2.971349
   8.95871   8.95871      1.00  2.284144  2.966039
   8.95861   8.95861      1.00  2.284424  2.960679
   8.95850   8.95850      1.00  2.283084  2.967099
   8.95838   8.95838      1.00  2.286254  2.973889
   8.95827   8.95827      1.00  2.284844  2.971939
   8.95817   8.95817      1.00  2.284644  2.964949
   8.95805   8.95805      1.00  2.269374  2.943489
   8.95794   8.95794      1.00  2.281844  2.959239
   8.95783   8.95783      1.00  2.286034  2.967839
   8.95773   8.95773      1.00  2.285344  2.965369
   8.95762   8.95762      1.00  2.287974  2.967759
   8.95750   8.95750      1.00  2.284544  2.961449
   8.95739   8.95739      1.00  2.286914  2.960099
   8.95728   8.95728      1.00  2.281584  2.949879
   8.95717   8.95717      1.00  2.283404  2.961049
   8.95706   8.95706      1.00  2.282454  2.957449
   8.95695   8.95695      1.00  2.284024  2.956109
   8.95685   8.95685      1.00  2.284734  2.959299
   8.95674   8.95674      1.00  2.286694  2.957339
   8.95663   8.95663      1.00  2.286364  2.958389
   8.95652   8.95652      1.00  2.269934  2.941799
   8.95642   8.95642      1.00  2.286334  2.957469
   8.95631   8.95631      1.00  2.285774  2.962709
   8.95620   8.95620      1.00  2.284594  2.955379
   8.95610   8.95610      1.00  2.286334  2.959729
   8.95600   8.95600      1.00  2.282904  2.953119
   8.95590   8.95590      1.00  2.284934  2.961559
   8.95579   8.95579      1.00  2.284044  2.961909
   8.95569   8.95569      1.00  2.286344  2.961439
   8.95559   8.95559      1.00  2.284834  2.956849
   8.95549   8.95549      1.00  2.282194  2.958279
   8.95538   8.95538      1.00  2.284084  2.957069
   8.95528   8.95528      1.00  2.282994  2.960219
   8.95518   8.95518      1.00  2.285994  2.956529
   8.95508   8.95508      1.00  2.284524  2.950999
   8.95497   8.95497      1.00  2.270184  2.932839
   8.95487   8.95487      1.00  2.281384  2.949989
   8.95476   8.95476      1.00  2.286024  2.952159
   8.95466   8.95466      1.00  2.286564  2.952469
   8.95454   8.95454      1.00  2.285364  2.952469
   8.95443   8.95443      1.00  2.288814  2.953329
   8.95432   8.95432      1.00  2.285804  2.937589
   8.95421   8.95421      1.00  2.284814  2.946649
   8.95409   8.95409      1.00  2.284804  2.949919
   8.95398   8.95398      1.00  2.280814  2.939889
   8.95387   8.95387      1.00  2.282614  2.941909
   8.95376   8.95376      1.00  2.284414  2.949969
   8.95364   8.95364      1.00  2.282624  2.946209
   8.95353   8.95353      1.00  2.277554  2.937069
   8.95342   8.95342      1.00  2.281934  2.943939
   8.95330   8.95330      1.00  2.284484  2.951939
   8.95317   8.95317      1.00  2.286834  2.957759
   8.95306   8.95306      1.00  2.285684  2.953469
   8.95294   8.95294      1.00  2.285724  2.953339
   8.95283   8.95283      1.00  2.287094  2.950749
   8.95272   8.95272      1.00  2.284844  2.951659
   8.95261   8.95261      1.00  2.284394  2.945979
   8.95250   8.95250      1.00  2.282894  2.943829
   8.95238   8.95238      1.00  2.280764  2.939519
   8.95226   8.95226      1.00  2.285664  2.943409
   8.95215   8.95215      1.00  2.284994  2.947259
   8.95205   8.95205      1.00  2.287974  2.948989
   8.95194   8.95194      1.00  2.277714  2.933589
   8.95182   8.95182      1.00  2.279344  2.937519
   8.95171   8.95171      1.00  2.283774  2.942739
   8.95161   8.95161      1.00  2.283564  2.940459
   8.95150   8.95150      1.00  2.284454  2.938549
   8.95138   8.95138      1.00  2.283144  2.937259
   8.95127   8.95127      1.00  2.284794  2.935199
   8.95116   8.95116      1.00  2.280974  2.932369
   8.95105   8.95105      1.00  2.286584  2.939129
   8.95093   8.95093      1.00  2.283364  2.931019
   8.95081   8.95081      1.00  2.286364  2.938229
   8.95070   8.95070      1.00  2.286244  2.935709
   8.95059   8.95059      1.00  2.283694  2.935809
   8.95047   8.95047      1.00  2.276694  2.930089
   8.95035   8.95035      1.00  2.280734  2.924349
   8.95024   8.95024      1.00  2.285334  2.934429
   8.95012   8.95012      1.00  2.284784  2.929819
   8.95000   8.95000      1.00  2.282374  2.926329
   8.94988   8.94988      1.00  2.284314  2.930109
   8.94976   8.94976      1.00  2.282914  2.927349
   8.94964   8.94964      1.00  2.284964  2.922859
   8.94952   8.94952      1.00  2.287684  2.928519
   8.94941   8.94941      1.00  2.283644  2.924739
   8.94930   8.94930      1.00  2.283674  2.920129
   8.94919   8.94919      1.00  2.281584  2.914869
   8.94907   8.94907      1.00  2.283174  2.912409
   8.94896   8.94896      1.00  2.283014  2.915139
   8.94886   8.94886      1.00  2.267494  2.887639
   8.94874   8.94874      1.00  2.281844  2.903299
   8.94862   8.94862      1.00  2.284694  2.912919
   8.94851   8.94851      1.00  2.284004  2.911849
   8.94841   8.94841      1.00  2.283464  2.915389
   8.94830   8.94830      1.00  2.286264  2.917289
   8.94819   8.94819      1.00  2.285874  2.912099
   8.94808   8.94808      1.00  2.282424  2.908489
   8.94798   8.94798      1.00  2.283814  2.909029
   8.94787   8.94787      1.00  2.280634  2.903919
   8.94775   8.94775      1.00  2.282064  2.900619
   8.94763   8.94763      1.00  2.281104  2.902029
   8.94753   8.94753      1.00  2.282194  2.899249
   8.94742   8.94742      1.00  2.283864  2.902029
   8.94731   8.94731      1.00  2.266864  2.878099
   8.94720   8.94720      1.00  2.282344  2.894249
   8.94709   8.94709      1.00  2.282184  2.897669
   8.94698   8.94698      1.00  2.282974  2.889769
   8.94687   8.94687      1.00  2.280984  2.885149
   8.94676   8.94676      1.00  2.280454  2.887429
   8.94666   8.94666      1.00  2.282584  2.885229
   8.94655   8.94655      1.00  2.282934  2.878769
   8.94644   8.94644      1.00  2.280044  2.880949
   8.94634   8.94634      1.00  2.278764  2.879539
   8.94624   8.94624      1.00  2.284634  2.882329
   8.94613   8.94613      1.00  2.283294  2.875749
   8.94602   8.94602      1.00  2.281104  2.870799
   8.94592   8.94592      1.00  2.279874  2.863049
   8.94582   8.94582      1.00  2.266684  2.830969
   8.94572   8.94572      1.00  2.281514  2.862619
   8.94562   8.94562      1.00  2.281034  2.859579
   8.94551   8.94551      1.00  2.279404  2.846569
   8.94541   8.94541      1.00  2.279764  2.849249
   8.94530   8.94530      1.00  2.281874  2.848099
   8.94520   8.94520      1.00  2.277764  2.846249
   8.94510   8.94510      1.00  2.280874  2.845399
   8.94500   8.94500      1.00  2.283224  2.844949
   8.94489   8.94489      1.00  2.281114  2.838609
   8.94478   8.94478      1.00  2.280444  2.837019
   8.94467   8.94467      1.00  2.280394  2.832829
   8.94457   8.94457      1.00  2.279204  2.828529
   8.94446   8.94446      1.00  2.277934  2.823889
   8.94434   8.94434      1.00  2.263574  2.805119
   8.94424   8.94424      1.00  2.277674  2.819719
   8.94414   8.94414      1.00  2.278914  2.812369
   8.94402   8.94402      1.00  2.282994  2.815839
   8.94390   8.94390      1.00  2.280994  2.813929
   8.94378   8.94378      1.00  2.279774  2.805539
   8.94368   8.94368      1.00  2.280434  2.799199
   8.94356   8.94356      1.00  2.280204  2.793099
   8.94344   8.94344      1.00  2.277404  2.458169
   8.94332   8.94332      1.00  2.276704  2.781179
   8.94321   8.94321      1.00  2.281164  2.779629
   8.94309   8.94309      1.00  2.274594  2.764869
   8.94298   8.94298      1.00  2.278024  2.758999
   8.94287   8.94287      1.00  2.279124  2.754389
   8.94275   8.94275      1.00  2.263934  2.735879
   8.94263   8.94263      1.00  2.278274  2.746069
   8.94252   8.94252      1.00  2.280414  2.741409
   8.94241   8.94241      1.00  2.280424  2.732839
   8.94230   8.94230      1.00  2.280024  2.723459
   8.94218   8.94218      1.00  2.280284  2.717559
   8.94207   8.94207      1.00  2.278214  2.705319
   8.94196   8.94196      1.00  2.277804  2.697609
   8.94186   8.94186      1.00  2.277754  2.689709
   8.94175   8.94175      1.00  2.277554  2.681049
   8.94164   8.94164      1.00  2.277624  2.667129
   8.94152   8.94152      1.00  2.279334  2.659909
   8.94142   8.94142      1.00  2.279264  2.646519
   8.94131   8.94131      1.00  2.265584  2.620929
   8.94119   8.94119      1.00  2.274404  2.621239
   8.94108   8.94108      1.00  2.278044  2.613149
   8.94097   8.94097      1.00  2.277064  2.599339
   8.94085   8.94085      1.00  2.277264  2.592719
   8.94073   8.94073      1.00  2.277624  2.570599
   8.94061   8.94061      1.00  2.274904  2.546299
   8.94050   8.94050      1.00  2.277024  2.533329
   8.94039   8.94039      1.00  2.278824  2.516319
   8.94026   8.94026      1.00  2.277574  2.494599
   8.94014   8.94014      1.00  2.280544  2.481119
   8.94003   8.94003      1.00  2.276964  2.457159
   8.93992   8.93992      1.00  2.281524  2.436069
   8.93979   8.93979      1.00  2.274214  2.407559
   8.93967   8.93967      1.00  2.262134  2.369149
   8.93956   8.93956      1.00  2.276884  2.361949
   8.93945   8.93945      1.00  2.279024  2.328999
   8.93933   8.93933      1.00  2.279734  2.301139
   8.93922   8.93922      1.00  2.276074  2.269179
   8.93912   8.93912      1.00  2.279034  2.246379
   8.93901   8.93901      1.00  2.276944  2.208489
   8.93889   8.93889      1.00  2.278204  2.178799
   8.93877   8.93877      1.00  2.276884  2.138009
   8.93867   8.93867      1.00  2.278804  2.101469
   8.93855   8.93855      1.00  2.275724  2.070329
   8.93844   8.93844      1.00  2.273404  2.023879
   8.93834   8.93834      1.00  2.277754  1.989679
   8.93823   8.93823      1.00  2.261164  1.940979
   8.93811   8.93811      1.00  2.278694  1.921229
   8.93800   8.93800      1.00  2.279114  1.877139
   8.93789   8.93789      1.00  2.277864  1.831709
   8.93778   8.93778      1.00  2.281014  1.794549
   8.93768   8.93768      1.00  2.276794  1.744779
   8.93756   8.93756      1.00  2.278654  1.701169
   8.93745   8.93745      1.00  2.275734  1.662409
   8.93735   8.93735      1.00  2.278074  1.618599
   8.93724   8.93724      1.00  2.274064  1.579799
   8.93712   8.93712      1.00  2.276794  1.538659
   8.93701   8.93701      1.00  2.275724  1.497659
   8.93691   8.93691      1.00  2.275794  1.175169
   8.93680   8.93680      1.00  2.277574  1.280689
   8.93669   8.93669      1.00  2.261454   .976589
   8.93658   8.93658      1.00  2.279114  1.338439
   8.93648   8.93648      1.00  2.276604  1.303529
   8.93637   8.93637      1.00  2.276864  1.268529
   8.93626   8.93626      1.00  2.279204  1.231359
   8.93616   8.93616      1.00  2.277764  1.192139
   8.93606   8.93606      1.00  2.278244  1.159109
   8.93596   8.93596      1.00  2.277234  1.124939
   8.93585   8.93585      1.00  2.276514  1.089369
   8.93575   8.93575      1.00  2.274494  1.056849
   8.93565   8.93565      1.00  2.279544  1.025459
   8.93555   8.93555      1.00  2.278904   .997669
   8.93544   8.93544      1.00  2.279404   .967739
   8.93534   8.93534      1.00  2.274494   .933909
   8.93524   8.93524      1.00  2.265784   .904999
   8.93513   8.93513      1.00  2.276854   .879679
   8.93503   8.93503      1.00  2.273504   .856679
   8.93492   8.93492      1.00  2.277664   .827829
   8.93482   8.93482      1.00  2.276444   .802509
   8.93472   8.93472      1.00  2.275134   .775129
   8.93460   8.93460      1.00  2.275904   .750279
   8.93449   8.93449      1.00  2.277544   .728849
   8.93439   8.93439      1.00  2.274994   .704989
   8.93427   8.93427      1.00  2.279064   .688929
   8.93415   8.93415      1.00  2.276304   .662579
   8.93404   8.93404      1.00  2.275894   .642269
   8.93394   8.93394      1.00  2.276564   .621239
   8.93382   8.93382      1.00  2.274644   .604089
   8.93370   8.93370      1.00  2.261054   .581239
   8.93358   8.93358      1.00  2.276554   .565769
   8.93348   8.93348      1.00  2.277424   .550829
   8.93336   8.93336      1.00  2.274234   .531439
   8.93324   8.93324      1.00  2.275114   .515559
   8.93312   8.93312      1.00  2.276424   .500289
   8.93301   8.93301      1.00  2.277034   .488049
   8.93290   8.93290      1.00  2.274984   .474369
   8.93278   8.93278      1.00  2.271614   .461949
   8.93267   8.93267      1.00  2.271864   .450639
   8.93256   8.93256      1.00  2.275644   .444789
   8.93244   8.93244      1.00  2.273974   .431409
   8.93232   8.93232      1.00  2.275914   .425129
   8.93221   8.93221      1.00  2.272364   .416829
   8.93210   8.93210      1.00  2.260504   .404159
   8.93199   8.93199      1.00  2.273314   .401079
   8.93188   8.93188      1.00  2.277614   .392859
   8.93177   8.93177      1.00  2.272834   .389509
   8.93166   8.93166      1.00  2.273014   .383079
   8.93155   8.93155      1.00  2.274884   .379759
   8.93144   8.93144      1.00  2.273144   .376649
   8.93133   8.93133      1.00  2.272554   .372299
   8.93122   8.93122      1.00  2.274264   .372089
   8.93111   8.93111      1.00  2.272754   .370929
   8.93099   8.93099      1.00  2.271204   .368559
   8.93087   8.93087      1.00  2.273674   .366379
   8.93076   8.93076      1.00  2.271874   .366719
   8.93064   8.93064      1.00  2.258154   .363529
   8.93052   8.93052      1.00  2.271634   .366049
   8.93041   8.93041      1.00  2.272234   .367389
   8.93030   8.93030      1.00  2.272834   .368089
   8.93018   8.93018      1.00  2.267564   .366499
   8.93005   8.93005      1.00  2.272634   .367339
   8.92993   8.92993      1.00  2.270264   .368789
   8.92982   8.92982      1.00  2.274814   .370279
   8.92970   8.92970      1.00  2.273274   .372689
   8.92957   8.92957      1.00  2.271184   .373419
   8.92946   8.92946      1.00  2.272354   .374929
   8.92935   8.92935      1.00  2.269934   .377579
   8.92924   8.92924      1.00  2.272564   .382259
   8.92912   8.92912      1.00  2.271954   .383319
   8.92901   8.92901      1.00  2.255674   .382089
   8.92890   8.92890      1.00  2.269644   .386809
   8.92879   8.92879      1.00  2.273394   .386739
   8.92868   8.92868      1.00  2.271994   .388209
   8.92856   8.92856      1.00  2.270354   .387339
   8.92846   8.92846      1.00  2.269844   .386539
   8.92835   8.92835      1.00  2.272624   .385639
   8.92824   8.92824      1.00  2.270674   .387689
   8.92813   8.92813      1.00  2.269874   .388869
   8.92802   8.92802      1.00  2.267674   .389489
   8.92791   8.92791      1.00  2.272114   .390919
   8.92780   8.92780      1.00  2.272144   .391569
   8.92768   8.92768      1.00  2.272174   .393159
   8.92757   8.92757      1.00  2.269364   .391619
   8.92746   8.92746      1.00  2.257304   .391079
   8.92735   8.92735      1.00  2.271914   .394259
   8.92724   8.92724      1.00  2.273184   .396049
   8.92713   8.92713      1.00  2.270954   .399919
   8.92702   8.92702      1.00  2.272334   .398239
   8.92691   8.92691      1.00  2.268744   .399449
   8.92681   8.92681      1.00  2.272184   .401649
   8.92670   8.92670      1.00  2.272164   .401619
   8.92659   8.92659      1.00  2.271314   .401939
   8.92648   8.92648      1.00  2.266864   .400509
   8.92638   8.92638      1.00  2.269544   .401129
   8.92628   8.92628      1.00  2.272094   .404159
   8.92617   8.92617      1.00  2.269574   .405909
   8.92606   8.92606      1.00  2.268834   .407429
   8.92596   8.92596      1.00  2.256134   .406809
   8.92586   8.92586      1.00  2.272704   .407949
   8.92576   8.92576      1.00  2.269534   .408309
   8.92565   8.92565      1.00  2.268884   .406209
   8.92555   8.92555      1.00  2.271404   .408979
   8.92545   8.92545      1.00  2.271864   .408359
   8.92534   8.92534      1.00  2.271104   .409249
   8.92524   8.92524      1.00  2.268924   .404279
   8.92514   8.92514      1.00  2.267394   .407569
   8.92504   8.92504      1.00  2.267674   .409259
   8.92493   8.92493      1.00  2.267034   .410499
   8.92482   8.92482      1.00  2.268744   .409709
   8.92471   8.92471      1.00  2.267514   .408559
   8.92462   8.92462      1.00  2.262664   .409199
   8.92451   8.92451      1.00  2.264204   .409109
   8.92439   8.92439      1.00  2.266574   .412739
   8.92428   8.92428      1.00  2.266254   .414879
   8.92417   8.92417      1.00  2.268894   .414639
   8.92406   8.92406      1.00  2.266164   .413459
   8.92394   8.92394      1.00  2.266124   .417739
   8.92382   8.92382      1.00  2.268624   .418449
   8.92371   8.92371      1.00  2.268554   .417769
   8.92360   8.92360      1.00  2.268014   .416719
   8.92348   8.92348      1.00  2.270314   .418119
   8.92336   8.92336      1.00  2.264514   .421229
   8.92324   8.92324      1.00  2.270214   .422489
   8.92313   8.92313      1.00  2.264234   .423389
   8.92301   8.92301      1.00  2.266664   .423149
   8.92290   8.92290      1.00  2.253814   .420119
   8.92279   8.92279      1.00  2.264944   .422609
   8.92268   8.92268      1.00  2.265904   .427909
   8.92256   8.92256      1.00  2.264004   .425809
   8.92244   8.92244      1.00  2.263764   .428659
   8.92234   8.92234      1.00  2.264454   .431189
   8.92222   8.92222      1.00  2.266274   .432639
   8.92210   8.92210      1.00  2.264674   .433379
   8.92200   8.92200      1.00  2.261844   .434219
   8.92189   8.92189      1.00  2.263844   .436259
   8.92178   8.92178      1.00  2.260864   .438289
   8.92167   8.92167      1.00  2.263584   .439219
   8.92156   8.92156      1.00  2.265694   .442369
   8.92145   8.92145      1.00  2.265604   .445329
   8.92134   8.92134      1.00  2.263264   .445999
   8.92122   8.92122      1.00  2.245824   .442299
   8.92111   8.92111      1.00  2.265464   .451319
   8.92100   8.92100      1.00  2.266814   .454119
   8.92089   8.92089      1.00  2.264004   .454449
   8.92077   8.92077      1.00  2.265144   .456799
   8.92066   8.92066      1.00  2.261314   .455869
   8.92054   8.92054      1.00  2.261294   .454689
   8.92042   8.92042      1.00  2.265274   .456529
   8.92030   8.92030      1.00  2.262664   .463039
   8.92019   8.92019      1.00  2.259064   .462649
   8.92007   8.92007      1.00  2.262864   .466239
   8.91995   8.91995      1.00  2.260164   .466689
   8.91982   8.91982      1.00  2.260844   .464149
   8.91971   8.91971      1.00  2.257144   .464169
   8.91960   8.91960      1.00  2.257074   .468169
   8.91949   8.91949      1.00  2.263204   .469179
   8.91937   8.91937      1.00  2.260864   .468469
   8.91926   8.91926      1.00  2.259184   .470789
   8.91914   8.91914      1.00  2.260984   .469909
   8.91903   8.91903      1.00  2.261094   .472059
   8.91891   8.91891      1.00  2.262204   .472159
   8.91881   8.91881      1.00  2.263274   .476829
   8.91870   8.91870      1.00  2.255584   .475729
   8.91858   8.91858      1.00  2.263324   .475699
   8.91847   8.91847      1.00  2.261064   .476699
   8.91837   8.91837      1.00  2.260464   .476379
   8.91827   8.91827      1.00  2.253744   .469029
   8.91815   8.91815      1.00  2.255894   .469989
   8.91803   8.91803      1.00  2.260834   .471709
   8.91792   8.91792      1.00  2.257814   .469029
   8.91781   8.91781      1.00  2.259924   .472649
   8.91771   8.91771      1.00  2.259684   .473459
   8.91759   8.91759      1.00  2.260304   .470809
   8.91748   8.91748      1.00  2.260774   .469219
   8.91737   8.91737      1.00  2.261344   .468979
   8.91726   8.91726      1.00  2.262034   .468649
   8.91715   8.91715      1.00  2.259604   .467379
   8.91704   8.91704      1.00  2.262204   .467729
   8.91694   8.91694      1.00  2.256304   .463529
   8.91683   8.91683      1.00  2.261034   .464609
   8.91672   8.91672      1.00  2.257324   .461679
   8.91661   8.91661      1.00  2.258604   .459559
   8.91651   8.91651      1.00  2.246274   .457139
   8.91640   8.91640      1.00  2.258774   .458789
   8.91629   8.91629      1.00  2.259384   .457979
   8.91619   8.91619      1.00  2.257474   .455019
   8.91609   8.91609      1.00  2.260304   .454919
   8.91598   8.91598      1.00  2.260124   .454079
   8.91588   8.91588      1.00  2.259594   .454459
   8.91577   8.91577      1.00  2.256674   .454619
   8.91568   8.91568      1.00  2.257894   .452599
   8.91557   8.91557      1.00  2.255684   .448169
   8.91547   8.91547      1.00  2.259284   .448779
   8.91537   8.91537      1.00  2.259694   .446079
   8.91527   8.91527      1.00  2.260024   .445659
   8.91516   8.91516      1.00  2.245164   .441899
   8.91506   8.91506      1.00  2.256634   .440319
   8.91495   8.91495      1.00  2.260064   .440569
   8.91485   8.91485      1.00  2.257754   .436999
   8.91475   8.91475      1.00  2.257604   .436429
   8.91463   8.91463      1.00  2.257104   .436099
   8.91452   8.91452      1.00  2.254984   .435529
   8.91441   8.91441      1.00  2.256924   .430839
   8.91430   8.91430      1.00  2.255874   .430749
   8.91419   8.91419      1.00  2.260244   .428989
   8.91408   8.91408      1.00  2.253154   .427899
   8.91397   8.91397      1.00  2.257934   .428589
   8.91386   8.91386      1.00  2.258524   .427429
   8.91373   8.91373      1.00  2.254174   .425739
   8.91362   8.91362      1.00  2.256684   .424489
   8.91351   8.91351      1.00  2.239604   .420159
   8.91339   8.91339      1.00  2.254094   .421189
   8.91327   8.91327      1.00  2.255634   .425919
   8.91316   8.91316      1.00  2.256364   .417699
   8.91304   8.91304      1.00  2.255614   .416669
   8.91293   8.91293      1.00  2.258494   .415299
   8.91281   8.91281      1.00  2.254974   .414609
   8.91270   8.91270      1.00  2.256774   .412779
   8.91259   8.91259      1.00  2.256164   .412219
   8.91248   8.91248      1.00  2.255854   .409909
   8.91236   8.91236      1.00  2.258214   .409119
   8.91225   8.91225      1.00  2.255584   .410649
   8.91215   8.91215      1.00  2.254424   .406539
   8.91203   8.91203      1.00  2.254814   .405959
   8.91191   8.91191      1.00  2.237824   .402469
   8.91181   8.91181      1.00  2.255304   .405549
   8.91170   8.91170      1.00  2.255924   .402619
   8.91160   8.91160      1.00  2.253784   .400299
   8.91148   8.91148      1.00  2.256654   .400789
   8.91137   8.91137      1.00  2.254134   .400649
   8.91127   8.91127      1.00  2.257804   .400409
   8.91115   8.91115      1.00  2.259014   .399299
   8.91103   8.91103      1.00  2.256714   .397249
   8.91092   8.91092      1.00  2.255654   .393469
   8.91081   8.91081      1.00  2.253654   .393209
   8.91069   8.91069      1.00  2.256674   .391259
   8.91058   8.91058      1.00  2.256484   .389829
   8.91046   8.91046      1.00  2.253094   .387899
   8.91035   8.91035      1.00  2.250154   .387179
   8.91022   8.91022      1.00  2.255154   .387359
   8.91010   8.91010      1.00  2.256674   .387279
   8.90998   8.90998      1.00  2.256794   .385339
   8.90987   8.90987      1.00  2.256034   .384349
   8.90976   8.90976      1.00  2.254244   .384009
   8.90964   8.90964      1.00  2.255084   .385159
   8.90952   8.90952      1.00  2.255954   .382459
   8.90941   8.90941      1.00  2.254594   .382459
   8.90929   8.90929      1.00  2.256324   .384959
   8.90918   8.90918      1.00  2.252984   .382339
   8.90907   8.90907      1.00  2.258484   .383849
   8.90896   8.90896      1.00  2.256904   .382069
   8.90885   8.90885      1.00  2.243624   .378279
   8.90873   8.90873      1.00  2.256754   .381689
   8.90862   8.90862      1.00  2.256864   .382699
   8.90852   8.90852      1.00  2.257274   .384629
   8.90841   8.90841      1.00  2.256104   .380239
   8.90830   8.90830      1.00  2.257454   .380469
   8.90818   8.90818      1.00  2.258424   .383379
   8.90808   8.90808      1.00  2.257244   .383639
   8.90798   8.90798      1.00  2.257684   .381429
   8.90786   8.90786      1.00  2.257154   .385969
   8.90775   8.90775      1.00  2.256774   .381179
   8.90764   8.90764      1.00  2.257604   .383189
   8.90752   8.90752      1.00  2.256104   .383449
   8.90741   8.90741      1.00  2.254734   .383119
   8.90730   8.90730      1.00  2.241684   .384709
   8.90720   8.90720      1.00  2.249684   .388369
   8.90709   8.90709      1.00  2.259464   .388479
   8.90698   8.90698      1.00  2.259834   .389159
   8.90687   8.90687      1.00  2.259574   .386649
   8.90677   8.90677      1.00  2.261154   .389099
   8.90666   8.90666      1.00  2.258394   .390379
   8.90655   8.90655      1.00  2.258724   .390299
   8.90644   8.90644      1.00  2.256744   .391549
   8.90634   8.90634      1.00  2.259184   .390889
   8.90624   8.90624      1.00  2.257384   .394459
   8.90613   8.90613      1.00  2.257664   .395269
   8.90602   8.90602      1.00  2.259794   .396929
   8.90593   8.90593      1.00  2.258814   .397179
   8.90583   8.90583      1.00  2.245304   .395579
   8.90572   8.90572      1.00  2.257734   .397139
   8.90562   8.90562      1.00  2.259734   .400029
   8.90551   8.90551      1.00  2.260954   .401249
   8.90541   8.90541      1.00  2.259604   .405649
   8.90531   8.90531      1.00  2.258934   .402319
   8.90520   8.90520      1.00  2.260944   .405729
   8.90510   8.90510      1.00  2.259044   .407229
   8.90500   8.90500      1.00  2.263044   .406999
   8.90489   8.90489      1.00  2.261324   .410189
   8.90479   8.90479      1.00  2.258534   .411949
   8.90469   8.90469      1.00  2.263084   .409679
   8.90457   8.90457      1.00  2.261934   .411099
   8.90445   8.90445      1.00  2.260244   .411559
   8.90435   8.90435      1.00  2.249024   .411039
   8.90424   8.90424      1.00  2.259954   .412619
   8.90414   8.90414      1.00  2.261714   .414469
   8.90402   8.90402      1.00  2.261384   .413889
   8.90390   8.90390      1.00  2.261844   .416469
   8.90379   8.90379      1.00  2.261414   .414659
   8.90368   8.90368      1.00  2.261824   .418329
   8.90355   8.90355      1.00  2.259914   .416899
   8.90344   8.90344      1.00  2.260054   .416469
   8.90333   8.90333      1.00  2.261674   .418149
   8.90321   8.90321      1.00  2.260684   .420549
   8.90309   8.90309      1.00  2.260864   .421649
   8.90298   8.90298      1.00  2.260224   .421189
   8.90286   8.90286      1.00  2.258464   .424029
   8.90275   8.90275      1.00  2.260424   .423049
   8.90263   8.90263      1.00  2.247164   .425809
   8.90252   8.90252      1.00  2.262634   .423389
   8.90241   8.90241      1.00  2.260734   .423539
   8.90229   8.90229      1.00  2.260384   .422989
   8.90218   8.90218      1.00  2.261674   .427009
   8.90207   8.90207      1.00  2.259244   .425329
   8.90196   8.90196      1.00  2.260434   .426249
   8.90185   8.90185      1.00  2.261204   .416509
   8.90174   8.90174      1.00  2.258424   .429179
   8.90163   8.90163      1.00  2.258744   .427759
   8.90153   8.90153      1.00  2.259564   .426099
   8.90142   8.90142      1.00  2.260554   .426829
   8.90130   8.90130      1.00  2.259914   .425849
   8.90119   8.90119      1.00  2.245264   .427339
   8.90108   8.90108      1.00  2.257134   .426299
   8.90096   8.90096      1.00  2.260154   .427519
   8.90084   8.90084      1.00  2.260514   .428599
   8.90073   8.90073      1.00  2.261324   .430139
   8.90062   8.90062      1.00  2.261644   .430449
   8.90050   8.90050      1.00  2.260424   .427069
   8.90038   8.90038      1.00  2.258884   .426779
   8.90026   8.90026      1.00  2.259294   .430029
   8.90015   8.90015      1.00  2.258474   .428599
   8.90003   8.90003      1.00  2.260034   .430289
   8.89991   8.89991      1.00  2.260724   .429909
   8.89979   8.89979      1.00  2.257864   .429839
   8.89968   8.89968      1.00  2.257284   .434729
   8.89957   8.89957      1.00  2.244654   .433489
   8.89944   8.89944      1.00  2.260254   .434319
   8.89933   8.89933      1.00  2.257164   .433489
   8.89922   8.89922      1.00  2.260274   .434049
   8.89911   8.89911      1.00  2.255394   .429939
   8.89899   8.89899      1.00  2.258004   .431159
   8.89888   8.89888      1.00  2.258834   .431219
   8.89878   8.89878      1.00  2.257784   .432529
   8.89866   8.89866      1.00  2.257144   .441879
   8.89855   8.89855      1.00  2.260104   .440059
   8.89844   8.89844      1.00  2.258504   .438079
   8.89833   8.89833      1.00  2.258204   .433519
   8.89822   8.89822      1.00  2.260114   .433049
   8.89810   8.89810      1.00  2.245374   .429859
   8.89799   8.89799      1.00  2.263174   .433079
   8.89789   8.89789      1.00  2.259394   .433189
   8.89778   8.89778      1.00  2.259254   .433269
   8.89766   8.89766      1.00  2.257674   .430499
   8.89755   8.89755      1.00  2.259544   .432419
   8.89745   8.89745      1.00  2.258594   .433499
   8.89734   8.89734      1.00  2.259454   .431629
   8.89723   8.89723      1.00  2.259454   .437859
   8.89712   8.89712      1.00  2.256334   .455729
   8.89701   8.89701      1.00  2.258244   .462439
   8.89691   8.89691      1.00  2.257654   .441669
   8.89679   8.89679      1.00  2.259814   .435639
   8.89668   8.89668      1.00  2.257644   .437989
   8.89658   8.89658      1.00  2.242084   .435159
   8.89648   8.89648      1.00  2.259714   .433909
   8.89636   8.89636      1.00  2.258984   .432269
   8.89626   8.89626      1.00  2.260534   .434299
   8.89616   8.89616      1.00  2.259374   .434989
   8.89606   8.89606      1.00  2.258554   .434569
   8.89595   8.89595      1.00  2.258244   .443529
   8.89585   8.89585      1.00  2.257404   .433469
   8.89576   8.89576      1.00  2.257184   .434529
   8.89565   8.89565      1.00  2.259314   .434719
   8.89554   8.89554      1.00  2.257844   .434859
   8.89544   8.89544      1.00  2.255634   .446839
   8.89534   8.89534      1.00  2.255564   .434259
   8.89524   8.89524      1.00  2.256814   .432989
   8.89513   8.89513      1.00  2.241114   .432989
   8.89503   8.89503      1.00  2.257134   .434129
   8.89493   8.89493      1.00  2.256794   .441169
   8.89482   8.89482      1.00  2.255864   .438399
   8.89471   8.89471      1.00  2.257994   .440799
   8.89460   8.89460      1.00  2.254464   .444929
   8.89449   8.89449      1.00  2.258584   .440719
   8.89438   8.89438      1.00  2.257874   .437839
   8.89427   8.89427      1.00  2.256864   .437249
   8.89416   8.89416      1.00  2.256024   .440329
   8.89405   8.89405      1.00  2.257124   .440049
   8.89394   8.89394      1.00  2.257354   .439019
   8.89382   8.89382      1.00  2.254384   .436599
   8.89370   8.89370      1.00  2.256644   .438539
   8.89359   8.89359      1.00  2.240374   .435819
   8.89348   8.89348      1.00  2.254344   .438909
   8.89336   8.89336      1.00  2.256764   .438489
   8.89324   8.89324      1.00  2.254644   .436279
   8.89313   8.89313      1.00  2.255944   .437519
   8.89302   8.89302      1.00  2.254904   .437199
   8.89290   8.89290      1.00  2.255034   .433129
   8.89278   8.89278      1.00  2.254414   .432399
   8.89267   8.89267      1.00  2.255394   .434649
   8.89256   8.89256      1.00  2.252404   .437019
   8.89244   8.89244      1.00  2.253154   .436069
   8.89233   8.89233      1.00  2.255044   .436349
   8.89222   8.89222      1.00  2.256534   .435049
   8.89211   8.89211      1.00  2.254524   .436419
   8.89199   8.89199      1.00  2.240954   .435539
   8.89188   8.89188      1.00  2.251094   .453679
   8.89178   8.89178      1.00  2.254774   .441319
   8.89167   8.89167      1.00  2.255094   .444589
   8.89156   8.89156      1.00  2.255194   .446409
   8.89145   8.89145      1.00  2.252564   .435839
   8.89134   8.89134      1.00  2.254694   .435939
   8.89123   8.89123      1.00  2.251254   .437009
   8.89111   8.89111      1.00  2.255664   .435999
   8.89099   8.89099      1.00  2.253124   .436379
   8.89089   8.89089      1.00  2.251484   .449629
   8.89078   8.89078      1.00  2.252264   .448769
   8.89065   8.89065      1.00  2.251204   .453669
   8.89053   8.89053      1.00  2.251454   .454729
   8.89042   8.89042      1.00  2.240514   .435989
   8.89031   8.89031      1.00  2.255594   .436859
   8.89018   8.89018      1.00  2.253774   .436879
   8.89007   8.89007      1.00  2.249914   .434309
   8.88995   8.88995      1.00  2.253114   .436399
   8.88983   8.88983      1.00  2.254914   .437769
   8.88971   8.88971      1.00  2.249824   .437239
   8.88960   8.88960      1.00  2.252104   .439559
   8.88949   8.88949      1.00  2.250574   .437819
   8.88937   8.88937      1.00  2.248684   .435419
   8.88926   8.88926      1.00  2.255694   .438449
   8.88915   8.88915      1.00  2.252744   .440299
   8.88905   8.88905      1.00  2.252724   .441189
   8.88893   8.88893      1.00  2.242114   .437509
   8.88881   8.88881      1.00  2.248544   .438849
   8.88870   8.88870      1.00  2.251294   .442539
   8.88859   8.88859      1.00  2.251244   .440299
   8.88848   8.88848      1.00  2.253574   .441559
   8.88837   8.88837      1.00  2.250394   .440439
   8.88826   8.88826      1.00  2.252684   .441849
   8.88815   8.88815      1.00  2.251074   .446119
   8.88805   8.88805      1.00  2.253384   .453779
   8.88792   8.88792      1.00  2.250894   .459529
   8.88781   8.88781      1.00  2.252284   .451859
   8.88770   8.88770      1.00  2.252644   .456519
   8.88759   8.88759      1.00  2.249914   .444969
   8.88748   8.88748      1.00  2.250804   .445049
   8.88737   8.88737      1.00  2.249554   .446919
   8.88727   8.88727      1.00  2.240114   .439509
   8.88716   8.88716      1.00  2.252064   .441599
   8.88704   8.88704      1.00  2.251734   .443439
   8.88693   8.88693      1.00  2.248994   .441349
   8.88683   8.88683      1.00  2.252454   .443209
   8.88672   8.88672      1.00  2.252234   .444909
   8.88661   8.88661      1.00  2.252024   .442319
   8.88651   8.88651      1.00  2.248674   .442919
   8.88641   8.88641      1.00  2.247814   .443429
   8.88630   8.88630      1.00  2.246654   .440129
   8.88619   8.88619      1.00  2.251074   .444349
   8.88609   8.88609      1.00  2.251964   .446969
   8.88599   8.88599      1.00  2.250804   .450169
   8.88589   8.88589      1.00  2.235984   .449869
   8.88578   8.88578      1.00  2.250784   .446189
   8.88568   8.88568      1.00  2.249264   .444529
   8.88558   8.88558      1.00  2.250564   .443359
   8.88548   8.88548      1.00  2.251854   .445469
   8.88537   8.88537      1.00  2.252524   .444819
   8.88527   8.88527      1.00  2.246844   .441359
   8.88517   8.88517      1.00  2.247284   .444749
   8.88506   8.88506      1.00  2.248344   .445369
   8.88496   8.88496      1.00  2.251144   .445149
   8.88485   8.88485      1.00  2.246494   .450819
   8.88475   8.88475      1.00  2.250404   .444699
   8.88464   8.88464      1.00  2.247584   .437289
   8.88453   8.88453      1.00  2.248664   .441309
   8.88442   8.88442      1.00  2.246974   .442339
   8.88431   8.88431      1.00  2.233294   .443509
   8.88420   8.88420      1.00  2.248954   .445909
   8.88409   8.88409      1.00  2.248724   .444919
   8.88398   8.88398      1.00  2.248014   .443729
   8.88386   8.88386      1.00  2.245924   .442269
   8.88375   8.88375      1.00  2.250844   .439599
   8.88363   8.88363      1.00  2.249844   .439929
   8.88352   8.88352      1.00  2.250184   .444619
   8.88341   8.88341      1.00  2.250224   .441229
   8.88329   8.88329      1.00  2.244554   .440499
   8.88317   8.88317      1.00  2.249564   .442719
   8.88306   8.88306      1.00  2.246984   .440119
   8.88295   8.88295      1.00  2.249614   .451469
   8.88284   8.88284      1.00  2.246154   .445359
   8.88272   8.88272      1.00  2.229744   .441819
   8.88260   8.88260      1.00  2.246214   .443879
   8.88250   8.88250      1.00  2.249644   .443319
   8.88238   8.88238      1.00  2.249234   .443829
   8.88227   8.88227      1.00  2.250194   .441929
   8.88216   8.88216      1.00  2.247124   .440699
   8.88205   8.88205      1.00  2.246034   .444199
   8.88194   8.88194      1.00  2.248734   .439339
   8.88183   8.88183      1.00  2.248154   .439749
   8.88173   8.88173      1.00  2.247604   .440109
   8.88162   8.88162      1.00  2.250354   .446859
   8.88151   8.88151      1.00  2.247874   .442129
   8.88140   8.88140      1.00  2.247984   .439419
   8.88129   8.88129      1.00  2.235444   .436189
   8.88118   8.88118      1.00  2.249624   .443189
   8.88106   8.88106      1.00  2.250444   .448569
   8.88095   8.88095      1.00  2.248574   .448909
   8.88084   8.88084      1.00  2.247364   .445789
   8.88073   8.88073      1.00  2.247674   .438259
   8.88061   8.88061      1.00  2.247814   .439779
   8.88049   8.88049      1.00  2.248214   .443069
   8.88037   8.88037      1.00  2.249274   .439389
   8.88025   8.88025      1.00  2.246934   .440659
   8.88014   8.88014      1.00  2.248384   .439119
   8.88002   8.88002      1.00  2.245334   .440159
   8.87991   8.87991      1.00  2.249554   .449749
   8.87979   8.87979      1.00  2.234914   .435099
   8.87967   8.87967      1.00  2.248084   .434769
   8.87956   8.87956      1.00  2.249384   .435739
   8.87944   8.87944      1.00  2.248534   .440299
   8.87933   8.87933      1.00  2.249674   .392519
   8.87921   8.87921      1.00  2.249924   .439069
   8.87910   8.87910      1.00  2.247444   .438519
   8.87899   8.87899      1.00  2.247744   .440339
   8.87888   8.87888      1.00  2.249464   .438589
   8.87877   8.87877      1.00  2.248974   .437899
   8.87865   8.87865      1.00  2.247864   .439299
   8.87854   8.87854      1.00  2.248264   .446269
   8.87844   8.87844      1.00  2.247204   .435289
   8.87832   8.87832      1.00  2.245294   .432869
   8.87821   8.87821      1.00  2.238694   .443299
   8.87811   8.87811      1.00  2.247774   .437379
   8.87800   8.87800      1.00  2.248844   .435559
   8.87789   8.87789      1.00  2.248624   .433509
   8.87777   8.87777      1.00  2.249304   .434649
   8.87766   8.87766      1.00  2.247574   .433749
   8.87756   8.87756      1.00  2.248764   .439809
   8.87744   8.87744      1.00  2.248374   .435709
   8.87733   8.87733      1.00  2.249134   .435039
   8.87722   8.87722      1.00  2.246594   .434729
   8.87712   8.87712      1.00  2.247524   .442339
   8.87701   8.87701      1.00  2.243984   .437079
   8.87689   8.87689      1.00  2.249354   .438679
   8.87678   8.87678      1.00  2.248454   .455259
   8.87668   8.87668      1.00  2.235454   .443719
   8.87657   8.87657      1.00  2.247334   .478249
   8.87646   8.87646      1.00  2.246674   .446869
   8.87636   8.87636      1.00  2.249324   .443709
   8.87626   8.87626      1.00  2.246434   .444619
   8.87615   8.87615      1.00  2.248524   .442349
   8.87605   8.87605      1.00  2.247034   .452779
   8.87595   8.87595      1.00  2.247174   .437829
   8.87584   8.87584      1.00  2.245824   .446729
   8.87574   8.87574      1.00  2.243394   .436529
   8.87563   8.87563      1.00  2.250014   .435139
   8.87553   8.87553      1.00  2.244804   .443709
   8.87544   8.87544      1.00  2.248374   .440059
   8.87533   8.87533      1.00  2.243974   .434989
   8.87522   8.87522      1.00  2.238404   .436829
   8.87512   8.87512      1.00  2.248024   .440499
   8.87502   8.87502      1.00  2.247544   .442829
   8.87492   8.87492      1.00  2.246874   .447359
   8.87481   8.87481      1.00  2.244844   .440079
   8.87469   8.87469      1.00  2.246284   .440259
   8.87459   8.87459      1.00  2.247664   .440039
   8.87448   8.87448      1.00  2.246364   .444299
   8.87436   8.87436      1.00  2.243464   .442999
   8.87426   8.87426      1.00  2.244194   .444689
   8.87415   8.87415      1.00  2.246144   .445309
   8.87404   8.87404      1.00  2.243594   .440239
   8.87392   8.87392      1.00  2.246174   .441399
   8.87380   8.87380      1.00  2.243864   .442919
   8.87369   8.87369      1.00  2.235124   .440609
   8.87357   8.87357      1.00  2.244024   .441779
   8.87345   8.87345      1.00  2.244554   .449909
   8.87334   8.87334      1.00  2.248154   .450019
   8.87322   8.87322      1.00  2.244324   .444489
   8.87311   8.87311      1.00  2.244774   .446749
   8.87299   8.87299      1.00  2.246644   .448459
   8.87288   8.87288      1.00  2.244794   .447989
   8.87277   8.87277      1.00  2.244154   .451079
   8.87265   8.87265      1.00  2.241104   .441609
   8.87253   8.87253      1.00  2.242364   .444299
   8.87242   8.87242      1.00  2.241624   .442219
   8.87231   8.87231      1.00  2.244024   .446119
   8.87220   8.87220      1.00  2.240724   .444479
   8.87208   8.87208      1.00  2.238824   .445719
   8.87197   8.87197      1.00  2.243874   .447029
   8.87187   8.87187      1.00  2.240124   .445149
   8.87176   8.87176      1.00  2.242664   .447369
   8.87164   8.87164      1.00  2.242694   .452439
   8.87154   8.87154      1.00  2.242554   .446449
   8.87143   8.87143      1.00  2.245934   .453369
   8.87132   8.87132      1.00  2.246214   .444909
   8.87120   8.87120      1.00  2.243824   .445819
   8.87109   8.87109      1.00  2.242164   .444979
   8.87098   8.87098      1.00  2.243804   .444979
   8.87086   8.87086      1.00  2.243814   .444279
   8.87074   8.87074      1.00  2.243024   .443509
   8.87063   8.87063      1.00  2.228454   .443869
   8.87052   8.87052      1.00  2.241214   .445279
   8.87040   8.87040      1.00  2.244344   .446249
   8.87027   8.87027      1.00  2.241394   .447289
   8.87015   8.87015      1.00  2.244244   .446499
   8.87004   8.87004      1.00  2.242874   .451349
   8.86993   8.86993      1.00  2.244924   .454359
   8.86981   8.86981      1.00  2.243034   .453079
   8.86969   8.86969      1.00  2.240844   .450239
   8.86958   8.86958      1.00  2.243454   .454879
   8.86946   8.86946      1.00  2.238884   .457569
   8.86934   8.86934      1.00  2.243994   .453139
   8.86923   8.86923      1.00  2.242224   .448689
   8.86912   8.86912      1.00  2.235694   .454699
   8.86901   8.86901      1.00  2.239854   .452979
   8.86889   8.86889      1.00  2.242524   .450529
   8.86878   8.86878      1.00  2.242974   .449429
   8.86867   8.86867      1.00  2.244484   .459419
   8.86856   8.86856      1.00  2.244374   .451259
   8.86844   8.86844      1.00  2.245384   .450399
   8.86834   8.86834      1.00  2.242894   .457319
   8.86824   8.86824      1.00  2.244224   .447059
   8.86813   8.86813      1.00  2.242794   .453619
   8.86802   8.86802      1.00  2.240614   .449689
   8.86790   8.86790      1.00  2.242224   .450419
   8.86779   8.86779      1.00  2.243414   .462829
   8.86768   8.86768      1.00  2.243494   .454199
   8.86756   8.86756      1.00  2.239854   .448239
   8.86746   8.86746      1.00  2.234474   .454529
   8.86735   8.86735      1.00  2.241104   .458159
   8.86724   8.86724      1.00  2.243074   .453109
   8.86713   8.86713      1.00  2.245054   .455909
   8.86702   8.86702      1.00  2.244964   .457779
   8.86691   8.86691      1.00  2.244614   .457719
   8.86680   8.86680      1.00  2.242914   .450329
   8.86669   8.86669      1.00  2.240564   .448459
   8.86659   8.86659      1.00  2.243114   .450699
   8.86649   8.86649      1.00  2.243154   .452909
   8.86638   8.86638      1.00  2.243464   .454009
   8.86627   8.86627      1.00  2.241754   .458999
   8.86617   8.86617      1.00  2.242124   .464369
   8.86607   8.86607      1.00  2.229704   .458149
   8.86597   8.86597      1.00  2.239634   .456739
   8.86586   8.86586      1.00  2.241044   .462319
   8.86575   8.86575      1.00  2.244394   .463069
   8.86565   8.86565      1.00  2.241434   .463669
   8.86555   8.86555      1.00  2.241574   .457729
   8.86544   8.86544      1.00  2.240314   .453539
   8.86534   8.86534      1.00  2.242714   .454499
   8.86524   8.86524      1.00  2.241914   .455059
   8.86514   8.86514      1.00  2.243164   .454339
   8.86503   8.86503      1.00  2.239864   .454709
   8.86493   8.86493      1.00  2.239644   .454649
   8.86482   8.86482      1.00  2.241444   .463539
   8.86471   8.86471      1.00  2.242124   .461539
   8.86460   8.86460      1.00  2.242854   .461799
   8.86449   8.86449      1.00  2.232524   .454549
   8.86439   8.86439      1.00  2.238474   .471659
   8.86427   8.86427      1.00  2.242184   .460589
   8.86416   8.86416      1.00  2.241024   .459509
   8.86405   8.86405      1.00  2.241204   .463289
   8.86394   8.86394      1.00  2.240184   .461879
   8.86383   8.86383      1.00  2.241314   .469129
   8.86371   8.86371      1.00  2.239004   .461779
   8.86358   8.86358      1.00  2.241244   .464629
   8.86347   8.86347      1.00  2.237494   .463649
   8.86335   8.86335      1.00  2.239444   .463699
   8.86323   8.86323      1.00  2.242284   .469159
   8.86312   8.86312      1.00  2.241004   .465939
   8.86301   8.86301      1.00  2.235924   .463519
   8.86290   8.86290      1.00  2.237764   .466879
   8.86278   8.86278      1.00  2.241934   .466039
   8.86266   8.86266      1.00  2.239134   .461309
   8.86255   8.86255      1.00  2.238114   .476759
   8.86244   8.86244      1.00  2.240214   .479679
   8.86232   8.86232      1.00  2.241684   .478329
   8.86221   8.86221      1.00  2.242354   .468379
   8.86211   8.86211      1.00  2.238804   .480069
   8.86199   8.86199      1.00  2.238424   .474309
   8.86188   8.86188      1.00  2.238834   .465399
   8.86177   8.86177      1.00  2.239864   .470839
   8.86166   8.86166      1.00  2.239984   .460879
   8.86156   8.86156      1.00  2.240004   .462529
   8.86144   8.86144      1.00  2.236224   .460829
   8.86133   8.86133      1.00  2.222794   .459379
   8.86122   8.86122      1.00  2.238544   .472629
   8.86110   8.86110      1.00  2.242194   .467139
   8.86099   8.86099      1.00  2.239324   .462209
   8.86087   8.86087      1.00  2.239204   .462929
   8.86076   8.86076      1.00  2.240004   .466629
   8.86065   8.86065      1.00  2.238934   .463659
   8.86053   8.86053      1.00  2.240264   .464879
   8.86041   8.86041      1.00  2.237674   .464899
   8.86029   8.86029      1.00  2.239914   .470579
   8.86018   8.86018      1.00  2.238664   .478479
   8.86005   8.86005      1.00  2.239734   .470299
   8.85994   8.85994      1.00  2.236924   .473019
   8.85983   8.85983      1.00  2.220764   .474309
   8.85970   8.85970      1.00  2.237414   .488629
   8.85959   8.85959      1.00  2.236884   .476039
   8.85947   8.85947      1.00  2.240174   .472459
   8.85937   8.85937      1.00  2.237144   .475029
   8.85926   8.85926      1.00  2.238444   .482869
   8.85914   8.85914      1.00  2.237054   .471529
   8.85903   8.85903      1.00  2.238304   .484999
   8.85892   8.85892      1.00  2.238154   .470659
   8.85880   8.85880      1.00  2.235444   .467529
   8.85869   8.85869      1.00  2.238724   .468879
   8.85858   8.85858      1.00  2.238114   .467499
   8.85848   8.85848      1.00  2.238594   .469059
   8.85837   8.85837      1.00  2.234984   .473409
   8.85825   8.85825      1.00  2.229074   .471809
   8.85814   8.85814      1.00  2.237924   .466909
   8.85804   8.85804      1.00  2.238984   .470189
   8.85792   8.85792      1.00  2.238164   .470329
   8.85781   8.85781      1.00  2.236544   .472849
   8.85770   8.85770      1.00  2.234224   .471989
   8.85759   8.85759      1.00  2.237674   .474299
   8.85748   8.85748      1.00  2.235544   .474729
   8.85736   8.85736      1.00  2.234994   .466789
   8.85726   8.85726      1.00  2.232724   .470169
   8.85715   8.85715      1.00  2.233064   .470659
   8.85704   8.85704      1.00  2.235954   .471259
   8.85693   8.85693      1.00  2.233014   .473189
   8.85682   8.85682      1.00  2.224024   .468639
   8.85672   8.85672      1.00  2.234734   .469179
   8.85661   8.85661      1.00  2.234234   .470459
   8.85650   8.85650      1.00  2.235194   .471009
   8.85639   8.85639      1.00  2.232324   .469359
   8.85629   8.85629      1.00  2.235594   .468429
   8.85619   8.85619      1.00  2.234464   .468589
   8.85608   8.85608      1.00  2.235784   .470389
   8.85598   8.85598      1.00  2.234454   .468859
   8.85588   8.85588      1.00  2.232504   .471649
   8.85578   8.85578      1.00  2.234084   .472429
   8.85567   8.85567      1.00  2.233904   .473769
   8.85557   8.85557      1.00  2.234584   .473739
   8.85547   8.85547      1.00  2.232644   .484979
   8.85537   8.85537      1.00  2.216754   .468189
   8.85526   8.85526      1.00  2.229814   .471459
   8.85516   8.85516      1.00  2.230474   .474079
   8.85506   8.85506      1.00  2.233314   .469689
   8.85496   8.85496      1.00  2.231734   .474499
   8.85485   8.85485      1.00  2.233754   .481729
   8.85474   8.85474      1.00  2.232254   .484919
   8.85464   8.85464      1.00  2.231754   .474219
   8.85452   8.85452      1.00  2.233104   .482319
   8.85440   8.85440      1.00  2.231234   .472679
   8.85430   8.85430      1.00  2.232274   .475109
   8.85419   8.85419      1.00  2.231404   .472289
   8.85408   8.85408      1.00  2.229254   .473249
   8.85396   8.85396      1.00  2.230234   .469709
   8.85385   8.85385      1.00  2.216044   .466169
   8.85374   8.85374      1.00  2.230364   .472179
   8.85362   8.85362      1.00  2.229384   .471919
   8.85350   8.85350      1.00  2.229364   .468949
   8.85339   8.85339      1.00  2.229244   .467489
   8.85327   8.85327      1.00  2.228914   .469909
   8.85316   8.85316      1.00  2.229734   .467969
   8.85305   8.85305      1.00  2.228244   .469599
   8.85293   8.85293      1.00  2.226814   .472249
   8.85282   8.85282      1.00  2.228374   .469519
   8.85271   8.85271      1.00  2.230894   .478309
   8.85258   8.85258      1.00  2.228634   .488579
   8.85247   8.85247      1.00  2.229804   .471229
   8.85236   8.85236      1.00  2.230024   .473049
   8.85224   8.85224      1.00  2.212944   .476109
   8.85213   8.85213      1.00  2.227564   .483309
   8.85202   8.85202      1.00  2.225224   .478359
   8.85192   8.85192      1.00  2.227394   .474059
   8.85181   8.85181      1.00  2.225034   .476169
   8.85169   8.85169      1.00  2.227064   .473409
   8.85159   8.85159      1.00  2.226414   .471729
   8.85148   8.85148      1.00  2.228814   .475729
   8.85136   8.85136      1.00  2.229084   .471129
   8.85124   8.85124      1.00  2.225274   .482699
   8.85113   8.85113      1.00  2.230324   .471829
   8.85103   8.85103      1.00  2.224084   .473779
   8.85091   8.85091      1.00  2.224834   .472869
   8.85079   8.85079      1.00  2.224884   .468719
   8.85068   8.85068      1.00  2.214914   .470639
   8.85057   8.85057      1.00  2.225994   .474159
   8.85045   8.85045      1.00  2.226644   .482689
   8.85032   8.85032      1.00  2.226504   .469219
   8.85021   8.85021      1.00  2.228604   .473129
   8.85009   8.85009      1.00  2.227294   .473589
   8.84997   8.84997      1.00  2.225634   .471129
   8.84985   8.84985      1.00  2.230584   .477809
   8.84973   8.84973      1.00  2.226054   .474169
   8.84962   8.84962      1.00  2.222484   .472499
   8.84950   8.84950      1.00  2.226504   .472189
   8.84938   8.84938      1.00  2.222484   .472239
   8.84927   8.84927      1.00  2.223574   .467279
   8.84916   8.84916      1.00  2.211724   .469559
   8.84905   8.84905      1.00  2.225414   .472429
   8.84894   8.84894      1.00  2.226774   .476769
   8.84883   8.84883      1.00  2.224574   .472219
   8.84872   8.84872      1.00  2.223974   .473729
   8.84861   8.84861      1.00  2.225934   .472339
   8.84850   8.84850      1.00  2.225494   .472299
   8.84839   8.84839      1.00  2.223664   .472419
   8.84828   8.84828      1.00  2.226354   .470149
   8.84817   8.84817      1.00  2.224714   .494889
   8.84806   8.84806      1.00  2.223734   .478159
   8.84794   8.84794      1.00  2.227784   .471649
   8.84783   8.84783      1.00  2.224414   .471489
   8.84772   8.84772      1.00  2.225544   .467079
   8.84760   8.84760      1.00  2.225594   .468869
   8.84749   8.84749      1.00  2.208354   .463349
   8.84739   8.84739      1.00  2.225234   .469409
   8.84728   8.84728      1.00  2.222564   .467409
   8.84716   8.84716      1.00  2.224534   .469429
   8.84706   8.84706      1.00  2.222624   .467499
   8.84695   8.84695      1.00  2.223814   .471749
   8.84684   8.84684      1.00  2.225404   .477859
   8.84673   8.84673      1.00  2.223424   .470899
   8.84662   8.84662      1.00  2.225294   .473319
   8.84652   8.84652      1.00  2.222154   .473739
   8.84642   8.84642      1.00  2.226854   .507049
   8.84631   8.84631      1.00  2.222294   .475459
   8.84620   8.84620      1.00  2.225174   .473199
   8.84611   8.84611      1.00  2.225594   .470329
   8.84600   8.84600      1.00  2.209194   .479549
   8.84589   8.84589      1.00  2.224384   .473089
   8.84579   8.84579      1.00  2.224044   .469659
   8.84569   8.84569      1.00  2.224184   .469229
   8.84558   8.84558      1.00  2.223164   .468569
   8.84548   8.84548      1.00  2.225024   .468399
   8.84538   8.84538      1.00  2.226504   .470929
   8.84528   8.84528      1.00  2.223714   .465269
   8.84518   8.84518      1.00  2.221214   .467219
   8.84507   8.84507      1.00  2.221464   .465789
   8.84496   8.84496      1.00  2.222364   .476659
   8.84486   8.84486      1.00  2.222984   .483389
   8.84475   8.84475      1.00  2.221284   .466629
   8.84464   8.84464      1.00  2.218564   .465459
   8.84453   8.84453      1.00  2.208514   .468009
   8.84442   8.84442      1.00  2.224754   .471969
   8.84431   8.84431      1.00  2.226914   .468899
   8.84420   8.84420      1.00  2.224824   .471039
   8.84409   8.84409      1.00  2.225194   .472209
   8.84398   8.84398      1.00  2.224604   .469509
   8.84387   8.84387      1.00  2.224074   .469809
   8.84374   8.84374      1.00  2.223794   .471079
   8.84362   8.84362      1.00  2.221394   .470239
   8.84351   8.84351      1.00  2.222914   .471219
   8.84340   8.84340      1.00  2.224174   .469579
   8.84328   8.84328      1.00  2.223614   .475669
   8.84316   8.84316      1.00  2.222834   .471059
   8.84305   8.84305      1.00  2.221204   .472279
   8.84293   8.84293      1.00  2.215754   .466639
   8.84282   8.84282      1.00  2.223324   .467649
   8.84271   8.84271      1.00  2.224414   .473229
   8.84259   8.84259      1.00  2.221044   .473669
   8.84247   8.84247      1.00  2.218164   .471389
   8.84236   8.84236      1.00  2.222454   .469379
   8.84225   8.84225      1.00  2.222434   .474229
   8.84214   8.84214      1.00  2.224984   .473419
   8.84203   8.84203      1.00  2.223134   .471469
   8.84192   8.84192      1.00  2.223644   .471509
   8.84181   8.84181      1.00  2.224724   .471489
   8.84170   8.84170      1.00  2.224904   .473169
   8.84159   8.84159      1.00  2.221354   .474079
   8.84148   8.84148      1.00  2.210054   .473389
   8.84136   8.84136      1.00  2.223524   .474739
   8.84125   8.84125      1.00  2.222744   .475559
   8.84114   8.84114      1.00  2.222414   .475759
   8.84102   8.84102      1.00  2.223004   .475839
   8.84091   8.84091      1.00  2.223954   .480099
   8.84080   8.84080      1.00  2.222854   .483459
   8.84068   8.84068      1.00  2.222914   .483009
   8.84056   8.84056      1.00  2.221774   .480719
   8.84045   8.84045      1.00  2.223024   .478489
   8.84033   8.84033      1.00  2.221724   .503049
   8.84021   8.84021      1.00  2.222204   .476759
   8.84008   8.84008      1.00  2.222734   .478479
   8.83997   8.83997      1.00  2.205454   .476809
   8.83986   8.83986      1.00  2.221024   .476879
   8.83974   8.83974      1.00  2.222794   .486689
   8.83962   8.83962      1.00  2.224164   .484629
   8.83951   8.83951      1.00  2.225574   .487319
   8.83941   8.83941      1.00  2.222754   .489199
   8.83929   8.83929      1.00  2.221964   .487639
   8.83916   8.83916      1.00  2.222954   .484399
   8.83905   8.83905      1.00  2.221064   .485309
   8.83894   8.83894      1.00  2.219054   .487899
   8.83883   8.83883      1.00  2.220784   .504689
   8.83871   8.83871      1.00  2.223724   .484899
   8.83860   8.83860      1.00  2.222674   .488859
   8.83850   8.83850      1.00  2.219754   .489469
   8.83839   8.83839      1.00  2.212334   .479279
   8.83827   8.83827      1.00  2.225114   .486569
   8.83817   8.83817      1.00  2.221434   .485459
   8.83806   8.83806      1.00  2.223054   .491509
   8.83795   8.83795      1.00  2.225524   .484229
   8.83783   8.83783      1.00  2.221604   .482459
   8.83772   8.83772      1.00  2.224584   .483879
   8.83762   8.83762      1.00  2.222374   .485289
   8.83751   8.83751      1.00  2.223584   .487949
   8.83739   8.83739      1.00  2.220904   .499949
   8.83728   8.83728      1.00  2.223264   .497099
   8.83718   8.83718      1.00  2.223684   .489779
   8.83707   8.83707      1.00  2.225714   .492309
   8.83695   8.83695      1.00  2.215564   .488019
   8.83685   8.83685      1.00  2.221804   .503429
   8.83675   8.83675      1.00  2.221074   .489729
   8.83663   8.83663      1.00  2.223174   .486329
   8.83652   8.83652      1.00  2.223324   .484769
   8.83642   8.83642      1.00  2.223204   .491919
   8.83632   8.83632      1.00  2.224604   .491349
   8.83621   8.83621      1.00  2.223584   .502299
   8.83611   8.83611      1.00  2.222204   .493069
   8.83600   8.83600      1.00  2.222704   .492269
   8.83591   8.83591      1.00  2.223964   .490669
   8.83580   8.83580      1.00  2.223144   .488789
   8.83569   8.83569      1.00  2.224084   .488829
   8.83559   8.83559      1.00  2.223834   .494159
   8.83549   8.83549      1.00  2.208404   .485049
   8.83539   8.83539      1.00  2.219904   .487399
   8.83528   8.83528      1.00  2.219674   .490869
   8.83518   8.83518      1.00  2.223134   .499279
   8.83508   8.83508      1.00  2.223834   .493599
   8.83498   8.83498      1.00  2.221954   .490739
   8.83487   8.83487      1.00  2.222504   .497189
   8.83476   8.83476      1.00  2.220864   .489599
   8.83465   8.83465      1.00  2.223404   .492209
   8.83455   8.83455      1.00  2.222194   .496189
   8.83442   8.83442      1.00  2.219764   .495979
   8.83431   8.83431      1.00  2.219804   .495079
   8.83421   8.83421      1.00  2.220304   .498329
   8.83410   8.83410      1.00  2.219144   .495929
   8.83398   8.83398      1.00  2.207904   .489999
   8.83387   8.83387      1.00  2.223214   .523169
   8.83376   8.83376      1.00  2.221974   .521119
   8.83364   8.83364      1.00  2.222534   .497629
   8.83352   8.83352      1.00  2.220094   .495709
   8.83340   8.83340      1.00  2.223314   .494959
   8.83329   8.83329      1.00  2.222864   .495179
   8.83318   8.83318      1.00  2.220424   .493489
   8.83306   8.83306      1.00  2.218974   .494159
   8.83295   8.83295      1.00  2.218264   .493629
   8.83283   8.83283      1.00  2.221284   .496239
   8.83271   8.83271      1.00  2.219874   .495559
   8.83260   8.83260      1.00  2.220914   .498399
   8.83249   8.83249      1.00  2.219864   .498689
   8.83237   8.83237      1.00  2.207244   .494089
   8.83226   8.83226      1.00  2.218584   .494979
   8.83215   8.83215      1.00  2.218084   .495599
   8.83204   8.83204      1.00  2.221394   .496699
   8.83194   8.83194      1.00  2.216644   .495039
   8.83182   8.83182      1.00  2.218414   .496789
   8.83171   8.83171      1.00  2.217854   .501319
   8.83160   8.83160      1.00  2.219014   .503689
   8.83150   8.83150      1.00  2.220164   .507859
   8.83138   8.83138      1.00  2.220804   .506469
   8.83126   8.83126      1.00  2.221204   .505819
   8.83115   8.83115      1.00  2.219594   .505119
   8.83105   8.83105      1.00  2.218394   .504409
   8.83094   8.83094      1.00  2.216904   .502409
   8.83082   8.83082      1.00  2.204924   .503359
   8.83070   8.83070      1.00  2.219704   .509799
   8.83059   8.83059      1.00  2.218254   .515599
   8.83047   8.83047      1.00  2.217254   .516239
   8.83035   8.83035      1.00  2.217694   .503839
   8.83023   8.83023      1.00  2.218064   .499859
   8.83012   8.83012      1.00  2.219434   .501479
   8.83000   8.83000      1.00  2.221154   .508009
   8.82988   8.82988      1.00  2.216184   .507779
   8.82976   8.82976      1.00  2.218084   .508679
   8.82965   8.82965      1.00  2.214054   .510629
   8.82953   8.82953      1.00  2.218754   .511099
   8.82941   8.82941      1.00  2.217834   .516959
   8.82930   8.82930      1.00  2.216054   .512349
   8.82920   8.82920      1.00  2.219184   .509019
   8.82908   8.82908      1.00  2.203314   .503849
   8.82896   8.82896      1.00  2.216984   .514779
   8.82885   8.82885      1.00  2.215474   .509779
   8.82875   8.82875      1.00  2.220064   .509459
   8.82864   8.82864      1.00  2.218984   .510089
   8.82852   8.82852      1.00  2.217974   .510999
   8.82841   8.82841      1.00  2.215384   .529109
   8.82831   8.82831      1.00  2.214654   .509459
   8.82820   8.82820      1.00  2.215624   .510089
   8.82808   8.82808      1.00  2.216354   .512289
   8.82797   8.82797      1.00  2.217604   .508729
   8.82786   8.82786      1.00  2.215484   .505269
   8.82775   8.82775      1.00  2.217044   .507279
   8.82763   8.82763      1.00  2.202234   .504089
   8.82753   8.82753      1.00  2.213884   .504729
   8.82742   8.82742      1.00  2.218634   .508089
   8.82731   8.82731      1.00  2.216044   .517949
   8.82720   8.82720      1.00  2.213334   .516919
   8.82709   8.82709      1.00  2.213494   .509889
   8.82699   8.82699      1.00  2.216044   .510729
   8.82688   8.82688      1.00  2.217694   .512229
   8.82676   8.82676      1.00  2.218534   .512159
   8.82665   8.82665      1.00  2.215534   .507819
   8.82655   8.82655      1.00  2.217204   .512059
   8.82644   8.82644      1.00  2.215554   .509629
   8.82634   8.82634      1.00  2.216894   .520589
   8.82624   8.82624      1.00  2.212564   .506489
   8.82614   8.82614      1.00  2.199924   .503999
   8.82603   8.82603      1.00  2.212724   .508729
   8.82593   8.82593      1.00  2.211654   .507849
   8.82582   8.82582      1.00  2.216374   .515029
   8.82572   8.82572      1.00  2.213974   .512569
   8.82562   8.82562      1.00  2.215224   .512059
   8.82551   8.82551      1.00  2.217594   .512869
   8.82541   8.82541      1.00  2.217954   .513839
   8.82531   8.82531      1.00  2.215784   .504339
   8.82521   8.82521      1.00  2.211354   .506959
   8.82510   8.82510      1.00  2.214964   .504669
   8.82500   8.82500      1.00  2.213804   .507139
   8.82490   8.82490      1.00  2.211144   .510729
   8.82479   8.82479      1.00  2.211844   .543779
   8.82468   8.82468      1.00  2.200424   .507339
   8.82457   8.82457      1.00  2.215184   .507129
   8.82446   8.82446      1.00  2.216444   .505339
   8.82435   8.82435      1.00  2.215424   .508669
   8.82424   8.82424      1.00  2.210984   .517759
   8.82413   8.82413      1.00  2.214454   .505169
   8.82402   8.82402      1.00  2.209804   .503979
   8.82391   8.82391      1.00  2.211664   .508909
   8.82378   8.82378      1.00  2.212944   .513789
   8.82367   8.82367      1.00  2.209984   .509219
   8.82356   8.82356      1.00  2.212534   .506689
   8.82344   8.82344      1.00  2.213564   .505109
   8.82332   8.82332      1.00  2.212984   .505869
   8.82320   8.82320      1.00  2.212904   .505379
   8.82309   8.82309      1.00  2.199994   .512319
   8.82298   8.82298      1.00  2.211314   .517069
   8.82285   8.82285      1.00  2.212794   .499829
   8.82274   8.82274      1.00  2.211284   .502489
   8.82263   8.82263      1.00  2.210234   .505279
   8.82251   8.82251      1.00  2.209844   .497239
   8.82240   8.82240      1.00  2.209854   .502489
   8.82229   8.82229      1.00  2.210744   .499209
   8.82218   8.82218      1.00  2.210354   .506639
   8.82207   8.82207      1.00  2.212534   .499849
   8.82196   8.82196      1.00  2.210924   .499669
   8.82184   8.82184      1.00  2.212934   .501759
   8.82174   8.82174      1.00  2.209394   .499939
   8.82163   8.82163      1.00  2.193344   .495989
   8.82152   8.82152      1.00  2.206994   .503739
   8.82140   8.82140      1.00  2.206634   .497589
   8.82129   8.82129      1.00  2.212174   .508449
   8.82118   8.82118      1.00  2.210794   .501279
   8.82106   8.82106      1.00  2.212664   .495729
   8.82095   8.82095      1.00  2.209044   .494589
   8.82084   8.82084      1.00  2.210104   .498529
   8.82072   8.82072      1.00  2.214274   .498589
   8.82060   8.82060      1.00  2.211174   .495949
   8.82048   8.82048      1.00  2.212724   .496169
   8.82037   8.82037      1.00  2.208794   .493109
   8.82026   8.82026      1.00  2.206524   .492449
   8.82013   8.82013      1.00  2.205684   .497159
   8.82001   8.82001      1.00  2.209084   .495469
   8.81990   8.81990      1.00  2.194284   .493659
   8.81977   8.81977      1.00  2.207934   .495919
   8.81966   8.81966      1.00  2.209574   .504209
   8.81955   8.81955      1.00  2.208274   .499029
   8.81943   8.81943      1.00  2.209554   .503959
   8.81932   8.81932      1.00  2.208964   .502669
   8.81920   8.81920      1.00  2.207644   .512269
   8.81908   8.81908      1.00  2.207164   .521229
   8.81897   8.81897      1.00  2.206704   .503359
   8.81886   8.81886      1.00  2.206394   .499979
   8.81875   8.81875      1.00  2.209054   .502169
   8.81864   8.81864      1.00  2.208324   .519299
   8.81853   8.81853      1.00  2.208904   .504389
   8.81842   8.81842      1.00  2.195514   .505049
   8.81831   8.81831      1.00  2.205644   .502799
   8.81820   8.81820      1.00  2.207754   .499849
   8.81809   8.81809      1.00  2.206214   .503449
   8.81798   8.81798      1.00  2.207484   .499379
   8.81786   8.81786      1.00  2.206024   .503519
   8.81775   8.81775      1.00  2.203614   .501349
   8.81764   8.81764      1.00  2.204674   .509899
   8.81754   8.81754      1.00  2.206124   .523329
   8.81743   8.81743      1.00  2.207644   .512209
   8.81736   8.81736      1.00  2.205864   .500629
