# Supplementary material for: Direct Observation of Palladium Leaching from Pd/C by a Simple Method: X-ray Absorption Spectroscopy of Heterogeneous Mixtures
Source: ACS Omega. 2023 Jun 7;8(24):21787–92. doi: 10.1021/acsomega.3c01343 (PMC10286095; doi:10.1021/acsomega.3c01343)
Supplement: Supplementary file 2 — ao3c01343_si_002.zip [file ao3c01343_si_002.zip › Figure 9/HCl_Intermittent01N_30.qd]

  9809     KEK-PF   NW10A
 K_AirOx_40C_01N 20.12.12 2:53: - 20.12.12 2:54: Serial#KEKPF-NW10A_047720
 15_RK_AirOx_40C_01N                                                             
 Ring :   6.5 GeV    50.1 mA -   50.0 mA
 Mono :   Si(311)       D=  1.63747 A    Initial angle=  9.00033 deg
 NW10A     Transmission( 2)   Repetition= 30     Points= 1654
 Param file : QXAFS(SYNC)     angle axis (*)     Block =    1

 Block      Init-Ang  Final-Ang     Step/deg     Time/s       Num
     1        9.00033   8.81737          ***       1.00      1654
 Ortec(-1)     NDCH = 3
  Angle(c)  Angle(o)    time/s         2         3
      Mode         0         0         1         2
    Offset         0         0    .00492    .00311
   9.00033   9.00033      1.00  2.317994  2.427169
   9.00024   9.00024      1.00  2.311604  2.420269
   9.00014   9.00014      1.00  2.315094  2.425929
   9.00003   9.00003      1.00  2.312074  2.423359
   8.99991   8.99991      1.00  2.311174  2.419699
   8.99980   8.99980      1.00  2.311094  2.418569
   8.99968   8.99968      1.00  2.309824  2.421279
   8.99957   8.99957      1.00  2.307424  2.421389
   8.99945   8.99945      1.00  2.306944  2.419059
   8.99934   8.99934      1.00  2.306904  2.419719
   8.99924   8.99924      1.00  2.305714  2.414629
   8.99913   8.99913      1.00  2.304044  2.414229
   8.99902   8.99902      1.00  2.302604  2.417349
   8.99890   8.99890      1.00  2.289674  2.399919
   8.99880   8.99880      1.00  2.302344  2.411499
   8.99869   8.99869      1.00  2.308154  2.418129
   8.99858   8.99858      1.00  2.305804  2.416809
   8.99847   8.99847      1.00  2.306214  2.415409
   8.99836   8.99836      1.00  2.303324  2.411579
   8.99825   8.99825      1.00  2.303344  2.417749
   8.99815   8.99815      1.00  2.299364  2.414719
   8.99804   8.99804      1.00  2.300614  2.416669
   8.99793   8.99793      1.00  2.302214  2.417809
   8.99782   8.99782      1.00  2.300814  2.420529
   8.99771   8.99771      1.00  2.303054  2.423919
   8.99761   8.99761      1.00  2.304284  2.427509
   8.99750   8.99750      1.00  2.300694  2.425119
   8.99739   8.99739      1.00  2.287684  2.410069
   8.99727   8.99727      1.00  2.299244  2.419849
   8.99717   8.99717      1.00  2.296704  2.416949
   8.99706   8.99706      1.00  2.300944  2.420809
   8.99696   8.99696      1.00  2.297814  2.414149
   8.99685   8.99685      1.00  2.294374  2.413449
   8.99674   8.99674      1.00  2.295794  2.415419
   8.99664   8.99664      1.00  2.298084  2.420659
   8.99653   8.99653      1.00  2.296714  2.420819
   8.99642   8.99642      1.00  2.295234  2.414329
   8.99632   8.99632      1.00  2.299364  2.419199
   8.99622   8.99622      1.00  2.297004  2.415129
   8.99611   8.99611      1.00  2.296464  2.415829
   8.99601   8.99601      1.00  2.275714  2.394939
   8.99591   8.99591      1.00  2.290834  2.406449
   8.99581   8.99581      1.00  2.292304  2.415149
   8.99571   8.99571      1.00  2.295094  2.414459
   8.99560   8.99560      1.00  2.297234  2.415059
   8.99550   8.99550      1.00  2.294624  2.417169
   8.99540   8.99540      1.00  2.300724  2.424849
   8.99530   8.99530      1.00  2.296764  2.426409
   8.99519   8.99519      1.00  2.292264  2.422219
   8.99509   8.99509      1.00  2.293014  2.423379
   8.99499   8.99499      1.00  2.291334  2.418399
   8.99489   8.99489      1.00  2.289544  2.413589
   8.99478   8.99478      1.00  2.291694  2.418039
   8.99468   8.99468      1.00  2.288174  2.419749
   8.99457   8.99457      1.00  2.278434  2.406509
   8.99447   8.99447      1.00  2.294044  2.426719
   8.99436   8.99436      1.00  2.288514  2.419159
   8.99424   8.99424      1.00  2.293264  2.424109
   8.99413   8.99413      1.00  2.293634  2.421959
   8.99402   8.99402      1.00  2.294084  2.420599
   8.99390   8.99390      1.00  2.290904  2.416589
   8.99379   8.99379      1.00  2.290904  2.417809
   8.99367   8.99367      1.00  2.288484  2.415309
   8.99356   8.99356      1.00  2.287634  2.412399
   8.99345   8.99345      1.00  2.289614  2.414459
   8.99334   8.99334      1.00  2.287414  2.414329
   8.99322   8.99322      1.00  2.291664  2.418379
   8.99311   8.99311      1.00  2.276184  2.402209
   8.99299   8.99299      1.00  2.292144  2.423369
   8.99288   8.99288      1.00  2.292614  2.420559
   8.99277   8.99277      1.00  2.290754  2.424309
   8.99266   8.99266      1.00  2.286674  2.422759
   8.99255   8.99255      1.00  2.288274  2.422559
   8.99244   8.99244      1.00  2.287674  2.424179
   8.99233   8.99233      1.00  2.283664  2.418959
   8.99222   8.99222      1.00  2.285744  2.421019
   8.99210   8.99210      1.00  2.282914  2.416319
   8.99199   8.99199      1.00  2.286644  2.422729
   8.99189   8.99189      1.00  2.289124  2.426449
   8.99178   8.99178      1.00  2.290784  2.425819
   8.99167   8.99167      1.00  2.288674  2.421349
   8.99156   8.99156      1.00  2.273064  2.412159
   8.99145   8.99145      1.00  2.285564  2.422349
   8.99134   8.99134      1.00  2.282274  2.419279
   8.99123   8.99123      1.00  2.281084  2.420739
   8.99112   8.99112      1.00  2.285834  2.421819
   8.99101   8.99101      1.00  2.284654  2.420269
   8.99089   8.99089      1.00  2.290054  2.425059
   8.99077   8.99077      1.00  2.288234  2.421279
   8.99066   8.99066      1.00  2.288814  2.425709
   8.99055   8.99055      1.00  2.286614  2.424089
   8.99043   8.99043      1.00  2.284604  2.419199
   8.99031   8.99031      1.00  2.285334  2.419389
   8.99019   8.99019      1.00  2.281224  2.414319
   8.99008   8.99008      1.00  2.281154  2.415609
   8.98997   8.98997      1.00  2.267244  2.399919
   8.98984   8.98984      1.00  2.283514  2.415809
   8.98973   8.98973      1.00  2.283334  2.419659
   8.98962   8.98962      1.00  2.287534  2.429209
   8.98950   8.98950      1.00  2.285434  2.423049
   8.98938   8.98938      1.00  2.286414  2.426099
   8.98927   8.98927      1.00  2.287024  2.424399
   8.98916   8.98916      1.00  2.286344  2.423019
   8.98905   8.98905      1.00  2.284434  2.418529
   8.98894   8.98894      1.00  2.278264  2.416599
   8.98883   8.98883      1.00  2.278544  2.416739
   8.98872   8.98872      1.00  2.278524  2.416929
   8.98861   8.98861      1.00  2.280904  2.422689
   8.98849   8.98849      1.00  2.281924  2.421729
   8.98838   8.98838      1.00  2.285604  2.423239
   8.98827   8.98827      1.00  2.269594  2.409909
   8.98817   8.98817      1.00  2.283754  2.420959
   8.98805   8.98805      1.00  2.280724  2.419759
   8.98794   8.98794      1.00  2.279744  2.417899
   8.98784   8.98784      1.00  2.282054  2.424329
   8.98772   8.98772      1.00  2.280024  2.418179
   8.98761   8.98761      1.00  2.277874  2.420479
   8.98750   8.98750      1.00  2.282704  2.425109
   8.98739   8.98739      1.00  2.284094  2.425279
   8.98728   8.98728      1.00  2.281534  2.426249
   8.98717   8.98717      1.00  2.287234  2.431739
   8.98706   8.98706      1.00  2.283984  2.427939
   8.98696   8.98696      1.00  2.281984  2.423429
   8.98685   8.98685      1.00  2.284324  2.425729
   8.98674   8.98674      1.00  2.278044  2.422889
   8.98663   8.98663      1.00  2.261544  2.403669
   8.98653   8.98653      1.00  2.279264  2.426099
   8.98642   8.98642      1.00  2.279604  2.425879
   8.98631   8.98631      1.00  2.275714  2.420019
   8.98621   8.98621      1.00  2.282064  2.423939
   8.98611   8.98611      1.00  2.287164  2.433709
   8.98601   8.98601      1.00  2.281984  2.430829
   8.98590   8.98590      1.00  2.283254  2.428069
   8.98580   8.98580      1.00  2.280364  2.426889
   8.98570   8.98570      1.00  2.277544  2.427819
   8.98560   8.98560      1.00  2.278494  2.426469
   8.98549   8.98549      1.00  2.280484  2.426159
   8.98539   8.98539      1.00  2.277924  2.425519
   8.98529   8.98529      1.00  2.279844  2.429809
   8.98519   8.98519      1.00  2.272744  2.419789
   8.98507   8.98507      1.00  2.281404  2.429949
   8.98497   8.98497      1.00  2.281684  2.430969
   8.98487   8.98487      1.00  2.282314  2.432539
   8.98476   8.98476      1.00  2.285424  2.437079
   8.98465   8.98465      1.00  2.282334  2.429929
   8.98455   8.98455      1.00  2.282354  2.433139
   8.98444   8.98444      1.00  2.279954  2.435869
   8.98434   8.98434      1.00  2.277284  2.425639
   8.98422   8.98422      1.00  2.273714  2.423389
   8.98410   8.98410      1.00  2.277594  2.428919
   8.98399   8.98399      1.00  2.282394  2.435849
   8.98389   8.98389      1.00  2.281454  2.433559
   8.98377   8.98377      1.00  2.282314  2.434999
   8.98365   8.98365      1.00  2.271214  2.421559
   8.98354   8.98354      1.00  2.281714  2.430439
   8.98343   8.98343      1.00  2.280644  2.429889
   8.98330   8.98330      1.00  2.275284  2.425509
   8.98319   8.98319      1.00  2.281404  2.432439
   8.98307   8.98307      1.00  2.280154  2.433509
   8.98295   8.98295      1.00  2.278974  2.432509
   8.98283   8.98283      1.00  2.282854  2.435829
   8.98272   8.98272      1.00  2.282604  2.437809
   8.98262   8.98262      1.00  2.280614  2.434669
   8.98250   8.98250      1.00  2.286534  2.445999
   8.98239   8.98239      1.00  2.280174  2.436979
   8.98228   8.98228      1.00  2.284114  2.441709
   8.98217   8.98217      1.00  2.272464  2.433159
   8.98206   8.98206      1.00  2.275644  2.429579
   8.98194   8.98194      1.00  2.281184  2.440529
   8.98183   8.98183      1.00  2.279464  2.437399
   8.98172   8.98172      1.00  2.283644  2.439689
   8.98162   8.98162      1.00  2.280424  2.439389
   8.98151   8.98151      1.00  2.282434  2.438549
   8.98139   8.98139      1.00  2.286814  2.445139
   8.98129   8.98129      1.00  2.286184  2.443479
   8.98117   8.98117      1.00  2.282334  2.443829
   8.98105   8.98105      1.00  2.277494  2.438389
   8.98094   8.98094      1.00  2.280864  2.443599
   8.98083   8.98083      1.00  2.276994  2.438249
   8.98071   8.98071      1.00  2.280644  2.443889
   8.98059   8.98059      1.00  2.278484  2.437759
   8.98048   8.98048      1.00  2.271924  2.434679
   8.98036   8.98036      1.00  2.284494  2.450319
   8.98025   8.98025      1.00  2.286064  2.449529
   8.98013   8.98013      1.00  2.283124  2.438489
   8.98001   8.98001      1.00  2.284934  2.445819
   8.97990   8.97990      1.00  2.284764  2.441979
   8.97978   8.97978      1.00  2.280624  2.439919
   8.97965   8.97965      1.00  2.278684  2.435369
   8.97954   8.97954      1.00  2.280834  2.440339
   8.97943   8.97943      1.00  2.276264  2.438189
   8.97931   8.97931      1.00  2.283744  2.446169
   8.97920   8.97920      1.00  2.280514  2.442529
   8.97909   8.97909      1.00  2.283444  2.446389
   8.97898   8.97898      1.00  2.287304  2.454179
   8.97887   8.97887      1.00  2.270334  2.437979
   8.97876   8.97876      1.00  2.285844  2.452829
   8.97865   8.97865      1.00  2.281054  2.448509
   8.97854   8.97854      1.00  2.280004  2.445399
   8.97843   8.97843      1.00  2.278524  2.444159
   8.97831   8.97831      1.00  2.280774  2.449139
   8.97821   8.97821      1.00  2.284524  2.450799
   8.97810   8.97810      1.00  2.283964  2.453039
   8.97799   8.97799      1.00  2.285124  2.453689
   8.97787   8.97787      1.00  2.281864  2.447499
   8.97777   8.97777      1.00  2.285354  2.454349
   8.97766   8.97766      1.00  2.282644  2.452069
   8.97754   8.97754      1.00  2.282194  2.450049
   8.97743   8.97743      1.00  2.267494  2.439329
   8.97732   8.97732      1.00  2.279014  2.450879
   8.97722   8.97722      1.00  2.282434  2.453509
   8.97711   8.97711      1.00  2.282674  2.453899
   8.97699   8.97699      1.00  2.283784  2.454239
   8.97689   8.97689      1.00  2.282614  2.456259
   8.97679   8.97679      1.00  2.286484  2.452979
   8.97667   8.97667      1.00  2.283224  2.453189
   8.97656   8.97656      1.00  2.286124  2.457949
   8.97646   8.97646      1.00  2.286264  2.457559
   8.97636   8.97636      1.00  2.283154  2.454829
   8.97625   8.97625      1.00  2.281864  2.453299
   8.97614   8.97614      1.00  2.277254  2.445489
   8.97604   8.97604      1.00  2.279034  2.450129
   8.97594   8.97594      1.00  2.267194  2.436929
   8.97584   8.97584      1.00  2.286824  2.460299
   8.97573   8.97573      1.00  2.282564  2.454419
   8.97563   8.97563      1.00  2.285184  2.454439
   8.97553   8.97553      1.00  2.285284  2.463249
   8.97543   8.97543      1.00  2.287214  2.458839
   8.97532   8.97532      1.00  2.282244  2.459359
   8.97521   8.97521      1.00  2.284684  2.458379
   8.97512   8.97512      1.00  2.283394  2.462649
   8.97501   8.97501      1.00  2.282764  2.459639
   8.97490   8.97490      1.00  2.282514  2.452799
   8.97480   8.97480      1.00  2.281564  2.455519
   8.97470   8.97470      1.00  2.285724  2.457929
   8.97459   8.97459      1.00  2.273354  2.444109
   8.97447   8.97447      1.00  2.289124  2.469469
   8.97436   8.97436      1.00  2.283114  2.457729
   8.97426   8.97426      1.00  2.284224  2.455369
   8.97415   8.97415      1.00  2.282494  2.454149
   8.97403   8.97403      1.00  2.279504  2.451979
   8.97392   8.97392      1.00  2.279594  2.452599
   8.97381   8.97381      1.00  2.279714  2.452739
   8.97369   8.97369      1.00  2.282564  2.459369
   8.97356   8.97356      1.00  2.277944  2.451029
   8.97345   8.97345      1.00  2.283884  2.456349
   8.97334   8.97334      1.00  2.286654  2.459859
   8.97322   8.97322      1.00  2.279704  2.452429
   8.97310   8.97310      1.00  2.268704  2.445239
   8.97299   8.97299      1.00  2.281024  2.459709
   8.97288   8.97288      1.00  2.282074  2.460099
   8.97276   8.97276      1.00  2.280444  2.462259
   8.97264   8.97264      1.00  2.281124  2.462359
   8.97253   8.97253      1.00  2.284154  2.465719
   8.97243   8.97243      1.00  2.278874  2.459429
   8.97232   8.97232      1.00  2.282634  2.465259
   8.97220   8.97220      1.00  2.283224  2.461439
   8.97209   8.97209      1.00  2.279584  2.461149
   8.97198   8.97198      1.00  2.284594  2.462249
   8.97187   8.97187      1.00  2.283284  2.466109
   8.97176   8.97176      1.00  2.281704  2.459379
   8.97165   8.97165      1.00  2.278754  2.456499
   8.97154   8.97154      1.00  2.269074  2.449229
   8.97143   8.97143      1.00  2.277244  2.453099
   8.97132   8.97132      1.00  2.277564  2.456499
   8.97121   8.97121      1.00  2.284034  2.463759
   8.97110   8.97110      1.00  2.283994  2.461079
   8.97098   8.97098      1.00  2.281244  2.462169
   8.97086   8.97086      1.00  2.287034  2.467229
   8.97074   8.97074      1.00  2.281964  2.465689
   8.97063   8.97063      1.00  2.281354  2.457369
   8.97052   8.97052      1.00  2.277674  2.453709
   8.97040   8.97040      1.00  2.279984  2.461879
   8.97028   8.97028      1.00  2.278634  2.454599
   8.97017   8.97017      1.00  2.278074  2.457119
   8.97005   8.97005      1.00  2.266854  2.449949
   8.96993   8.96993      1.00  2.282794  2.466259
   8.96982   8.96982      1.00  2.280994  2.459199
   8.96970   8.96970      1.00  2.283674  2.464769
   8.96958   8.96958      1.00  2.281314  2.465159
   8.96947   8.96947      1.00  2.279984  2.460869
   8.96935   8.96935      1.00  2.282604  2.466649
   8.96924   8.96924      1.00  2.278854  2.461779
   8.96913   8.96913      1.00  2.279544  2.458569
   8.96901   8.96901      1.00  2.271264  2.454879
   8.96890   8.96890      1.00  2.279154  2.463629
   8.96880   8.96880      1.00  2.280374  2.461349
   8.96868   8.96868      1.00  2.282904  2.463779
   8.96856   8.96856      1.00  2.283394  2.465859
   8.96846   8.96846      1.00  2.268654  2.447139
   8.96836   8.96836      1.00  2.282244  2.464159
   8.96824   8.96824      1.00  2.280854  2.464969
   8.96813   8.96813      1.00  2.280284  2.466119
   8.96803   8.96803      1.00  2.278684  2.468239
   8.96792   8.96792      1.00  2.279204  2.468109
   8.96780   8.96780      1.00  2.281284  2.465759
   8.96769   8.96769      1.00  2.277054  2.464119
   8.96757   8.96757      1.00  2.283594  2.475479
   8.96747   8.96747      1.00  2.280564  2.473709
   8.96736   8.96736      1.00  2.283194  2.478849
   8.96725   8.96725      1.00  2.282494  2.475689
   8.96714   8.96714      1.00  2.281844  2.478369
   8.96704   8.96704      1.00  2.280214  2.469849
   8.96693   8.96693      1.00  2.279054  2.464009
   8.96682   8.96682      1.00  2.278774  2.463699
   8.96671   8.96671      1.00  2.273424  2.456769
   8.96661   8.96661      1.00  2.281784  2.470099
   8.96650   8.96650      1.00  2.279844  2.461049
   8.96639   8.96639      1.00  2.283224  2.470389
   8.96629   8.96629      1.00  2.283614  2.469949
   8.96618   8.96618      1.00  2.285854  2.475249
   8.96608   8.96608      1.00  2.284744  2.474019
   8.96598   8.96598      1.00  2.281364  2.471449
   8.96588   8.96588      1.00  2.278124  2.463869
   8.96578   8.96578      1.00  2.277774  2.463899
   8.96568   8.96568      1.00  2.278114  2.464879
   8.96557   8.96557      1.00  2.279544  2.463729
   8.96546   8.96546      1.00  2.280114  2.467139
   8.96537   8.96537      1.00  2.278704  2.468059
   8.96527   8.96527      1.00  2.281974  2.468069
   8.96516   8.96516      1.00  2.279384  2.468039
   8.96505   8.96505      1.00  2.284804  2.470039
   8.96495   8.96495      1.00  2.285624  2.474709
   8.96485   8.96485      1.00  2.286024  2.474229
   8.96474   8.96474      1.00  2.281844  2.471639
   8.96464   8.96464      1.00  2.282124  2.468569
   8.96453   8.96453      1.00  2.280834  2.470629
   8.96442   8.96442      1.00  2.283364  2.470909
   8.96430   8.96430      1.00  2.282184  2.471279
   8.96418   8.96418      1.00  2.286134  2.474939
   8.96408   8.96408      1.00  2.285344  2.472859
   8.96397   8.96397      1.00  2.269114  2.456949
   8.96385   8.96385      1.00  2.283754  2.471949
   8.96374   8.96374      1.00  2.286924  2.476539
   8.96362   8.96362      1.00  2.284314  2.474199
   8.96351   8.96351      1.00  2.282604  2.472029
   8.96339   8.96339      1.00  2.283294  2.473759
   8.96328   8.96328      1.00  2.285194  2.475239
   8.96316   8.96316      1.00  2.283324  2.474909
   8.96303   8.96303      1.00  2.285114  2.480339
   8.96292   8.96292      1.00  2.287714  2.483549
   8.96280   8.96280      1.00  2.288314  2.483599
   8.96269   8.96269      1.00  2.288264  2.484599
   8.96258   8.96258      1.00  2.282764  2.474529
   8.96247   8.96247      1.00  2.272584  2.468329
   8.96236   8.96236      1.00  2.286334  2.480889
   8.96225   8.96225      1.00  2.286284  2.479629
   8.96214   8.96214      1.00  2.283524  2.478559
   8.96202   8.96202      1.00  2.284254  2.480169
   8.96191   8.96191      1.00  2.288294  2.483569
   8.96180   8.96180      1.00  2.287344  2.480479
   8.96170   8.96170      1.00  2.288344  2.479419
   8.96159   8.96159      1.00  2.288104  2.483209
   8.96147   8.96147      1.00  2.285664  2.474909
   8.96137   8.96137      1.00  2.283844  2.473349
   8.96125   8.96125      1.00  2.283374  2.472099
   8.96114   8.96114      1.00  2.284604  2.475399
   8.96102   8.96102      1.00  2.283764  2.473149
   8.96091   8.96091      1.00  2.269804  2.458529
   8.96079   8.96079      1.00  2.284344  2.473749
   8.96067   8.96067      1.00  2.288244  2.479069
   8.96056   8.96056      1.00  2.290194  2.482739
   8.96045   8.96045      1.00  2.288954  2.481389
   8.96033   8.96033      1.00  2.289304  2.480429
   8.96021   8.96021      1.00  2.287774  2.479339
   8.96009   8.96009      1.00  2.286914  2.482359
   8.95997   8.95997      1.00  2.286824  2.480919
   8.95985   8.95985      1.00  2.286114  2.479349
   8.95974   8.95974      1.00  2.283334  2.479999
   8.95962   8.95962      1.00  2.288014  2.487619
   8.95951   8.95951      1.00  2.286234  2.488099
   8.95939   8.95939      1.00  2.285414  2.484289
   8.95927   8.95927      1.00  2.279444  2.476359
   8.95916   8.95916      1.00  2.286054  2.481369
   8.95905   8.95905      1.00  2.288464  2.481809
   8.95894   8.95894      1.00  2.286254  2.479449
   8.95883   8.95883      1.00  2.285684  2.476799
   8.95872   8.95872      1.00  2.282954  2.474509
   8.95861   8.95861      1.00  2.287684  2.478039
   8.95850   8.95850      1.00  2.282944  2.476919
   8.95839   8.95839      1.00  2.288084  2.482829
   8.95827   8.95827      1.00  2.286784  2.479689
   8.95817   8.95817      1.00  2.286384  2.478179
   8.95805   8.95805      1.00  2.289044  2.481989
   8.95794   8.95794      1.00  2.293494  2.485239
   8.95783   8.95783      1.00  2.286374  2.478119
   8.95773   8.95773      1.00  2.278944  2.469709
   8.95761   8.95761      1.00  2.283304  2.473899
   8.95750   8.95750      1.00  2.285574  2.476619
   8.95739   8.95739      1.00  2.284564  2.477269
   8.95728   8.95728      1.00  2.286264  2.479189
   8.95718   8.95718      1.00  2.285474  2.478639
   8.95707   8.95707      1.00  2.287174  2.477439
   8.95696   8.95696      1.00  2.289284  2.481419
   8.95685   8.95685      1.00  2.286894  2.480279
   8.95675   8.95675      1.00  2.287494  2.477099
   8.95663   8.95663      1.00  2.286414  2.477299
   8.95653   8.95653      1.00  2.284064  2.478579
   8.95643   8.95643      1.00  2.286574  2.478729
   8.95632   8.95632      1.00  2.284554  2.476379
   8.95621   8.95621      1.00  2.284464  2.478619
   8.95611   8.95611      1.00  2.286364  2.482169
   8.95601   8.95601      1.00  2.277754  2.472119
   8.95590   8.95590      1.00  2.288964  2.483059
   8.95580   8.95580      1.00  2.288824  2.479929
   8.95570   8.95570      1.00  2.289154  2.483059
   8.95560   8.95560      1.00  2.288434  2.478309
   8.95549   8.95549      1.00  2.286104  2.475929
   8.95539   8.95539      1.00  2.285824  2.475989
   8.95528   8.95528      1.00  2.285594  2.475039
   8.95518   8.95518      1.00  2.284304  2.470819
   8.95508   8.95508      1.00  2.285064  2.474229
   8.95497   8.95497      1.00  2.282774  2.471889
   8.95487   8.95487      1.00  2.285484  2.472119
   8.95476   8.95476      1.00  2.287154  2.475939
   8.95466   8.95466      1.00  2.274484  2.463149
   8.95455   8.95455      1.00  2.284434  2.473819
   8.95444   8.95444      1.00  2.286804  2.478279
   8.95432   8.95432      1.00  2.287594  2.476349
   8.95421   8.95421      1.00  2.285994  2.470849
   8.95410   8.95410      1.00  2.285864  2.473119
   8.95399   8.95399      1.00  2.287574  2.471829
   8.95387   8.95387      1.00  2.283104  2.467749
   8.95376   8.95376      1.00  2.287954  2.472389
   8.95364   8.95364      1.00  2.287804  2.482729
   8.95352   8.95352      1.00  2.287054  2.480459
   8.95341   8.95341      1.00  2.288374  2.488529
   8.95330   8.95330      1.00  2.286814  2.477279
   8.95317   8.95317      1.00  2.283194  2.470019
   8.95306   8.95306      1.00  2.274184  2.462689
   8.95295   8.95295      1.00  2.284934  2.479949
   8.95284   8.95284      1.00  2.285274  2.476059
   8.95272   8.95272      1.00  2.286914  2.481929
   8.95261   8.95261      1.00  2.288584  2.479079
   8.95250   8.95250      1.00  2.286404  2.480659
   8.95238   8.95238      1.00  2.285934  2.474209
   8.95227   8.95227      1.00  2.288634  2.477959
   8.95216   8.95216      1.00  2.290754  2.472879
   8.95205   8.95205      1.00  2.287134  2.467969
   8.95194   8.95194      1.00  2.285814  2.468349
   8.95182   8.95182      1.00  2.286114  2.468779
   8.95171   8.95171      1.00  2.283864  2.466659
   8.95161   8.95161      1.00  2.285664  2.465939
   8.95150   8.95150      1.00  2.286594  2.465299
   8.95138   8.95138      1.00  2.273994  2.452069
   8.95127   8.95127      1.00  2.286014  2.464509
   8.95117   8.95117      1.00  2.287634  2.470799
   8.95105   8.95105      1.00  2.287224  2.466389
   8.95093   8.95093      1.00  2.288434  2.466439
   8.95082   8.95082      1.00  2.288254  2.466879
   8.95071   8.95071      1.00  2.282294  2.462929
   8.95060   8.95060      1.00  2.284784  2.465939
   8.95047   8.95047      1.00  2.286654  2.471159
   8.95035   8.95035      1.00  2.282704  2.468309
   8.95024   8.95024      1.00  2.285674  2.468769
   8.95012   8.95012      1.00  2.286084  2.475049
   8.95000   8.95000      1.00  2.285634  2.468889
   8.94989   8.94989      1.00  2.288934  2.468319
   8.94977   8.94977      1.00  2.271224  2.444659
   8.94965   8.94965      1.00  2.288524  2.459079
   8.94953   8.94953      1.00  2.287224  2.457099
   8.94942   8.94942      1.00  2.286944  2.455059
   8.94931   8.94931      1.00  2.284274  2.454909
   8.94920   8.94920      1.00  2.282384  2.446619
   8.94908   8.94908      1.00  2.284594  2.449369
   8.94898   8.94898      1.00  2.284014  2.450459
   8.94887   8.94887      1.00  2.285744  2.452919
   8.94875   8.94875      1.00  2.286134  2.450559
   8.94862   8.94862      1.00  2.286264  2.451299
   8.94852   8.94852      1.00  2.285824  2.447619
   8.94842   8.94842      1.00  2.283724  2.443719
   8.94831   8.94831      1.00  2.285734  2.443519
   8.94819   8.94819      1.00  2.266834  2.426269
   8.94809   8.94809      1.00  2.281724  2.436629
   8.94798   8.94798      1.00  2.285144  2.441619
   8.94786   8.94786      1.00  2.284034  2.438309
   8.94775   8.94775      1.00  2.285754  2.439649
   8.94764   8.94764      1.00  2.285434  2.436509
   8.94753   8.94753      1.00  2.284914  2.434819
   8.94742   8.94742      1.00  2.288614  2.438149
   8.94731   8.94731      1.00  2.283634  2.428299
   8.94720   8.94720      1.00  2.281474  2.428689
   8.94710   8.94710      1.00  2.283554  2.429729
   8.94699   8.94699      1.00  2.282744  2.427179
   8.94687   8.94687      1.00  2.281584  2.422689
   8.94677   8.94677      1.00  2.268434  2.406699
   8.94666   8.94666      1.00  2.280724  2.418949
   8.94655   8.94655      1.00  2.282344  2.418899
   8.94644   8.94644      1.00  2.283574  2.418399
   8.94634   8.94634      1.00  2.284364  2.414419
   8.94624   8.94624      1.00  2.279434  2.410409
   8.94614   8.94614      1.00  2.279444  2.416089
   8.94603   8.94603      1.00  2.278054  2.412139
   8.94593   8.94593      1.00  2.283534  2.413119
   8.94583   8.94583      1.00  2.278724  2.409499
   8.94573   8.94573      1.00  2.283194  2.410199
   8.94562   8.94562      1.00  2.279794  2.402389
   8.94552   8.94552      1.00  2.282004  2.402509
   8.94542   8.94542      1.00  2.279464  2.401159
   8.94531   8.94531      1.00  2.269064  2.382229
   8.94520   8.94520      1.00  2.281904  2.393939
   8.94510   8.94510      1.00  2.280754  2.392719
   8.94500   8.94500      1.00  2.281074  2.392819
   8.94490   8.94490      1.00  2.277634  2.387669
   8.94479   8.94479      1.00  2.279734  2.385439
   8.94467   8.94467      1.00  2.278404  2.381119
   8.94457   8.94457      1.00  2.278074  2.379679
   8.94447   8.94447      1.00  2.277104  2.372799
   8.94435   8.94435      1.00  2.277934  2.369939
   8.94424   8.94424      1.00  2.282044  2.369659
   8.94414   8.94414      1.00  2.279444  2.365439
   8.94402   8.94402      1.00  2.280864  2.368289
   8.94390   8.94390      1.00  2.266584  2.346829
   8.94379   8.94379      1.00  2.275694  2.359369
   8.94368   8.94368      1.00  2.277854  2.354429
   8.94357   8.94357      1.00  2.277884  2.353699
   8.94344   8.94344      1.00  2.278704  2.343709
   8.94333   8.94333      1.00  2.277734  2.341149
   8.94322   8.94322      1.00  2.279824  2.342839
   8.94310   8.94310      1.00  2.277114  2.337829
   8.94298   8.94298      1.00  2.278764  2.333169
   8.94286   8.94286      1.00  2.278794  2.328469
   8.94275   8.94275      1.00  2.279084  2.326299
   8.94264   8.94264      1.00  2.274184  2.317449
   8.94252   8.94252      1.00  2.279374  2.313689
   8.94241   8.94241      1.00  2.275964  2.303769
   8.94230   8.94230      1.00  2.275674  2.303069
   8.94219   8.94219      1.00  2.261384  2.281559
   8.94208   8.94208      1.00  2.274014  2.284629
   8.94197   8.94197      1.00  2.277224  2.285989
   8.94186   8.94186      1.00  2.279844  2.280079
   8.94175   8.94175      1.00  2.279914  2.275839
   8.94164   8.94164      1.00  2.278894  2.264139
   8.94153   8.94153      1.00  2.280514  2.256069
   8.94142   8.94142      1.00  2.275134  2.245339
   8.94131   8.94131      1.00  2.275244  2.236989
   8.94119   8.94119      1.00  2.274314  2.229129
   8.94108   8.94108      1.00  2.276514  2.220619
   8.94097   8.94097      1.00  2.277464  2.205829
   8.94085   8.94085      1.00  2.277274  2.199419
   8.94074   8.94074      1.00  2.263394  2.173199
   8.94062   8.94062      1.00  2.278084  2.179599
   8.94051   8.94051      1.00  2.278784  2.165689
   8.94039   8.94039      1.00  2.275364  2.150939
   8.94027   8.94027      1.00  2.275244  2.136029
   8.94015   8.94015      1.00  2.277744  2.120869
   8.94004   8.94004      1.00  2.273084  2.099939
   8.93992   8.93992      1.00  2.278094  2.094659
   8.93980   8.93980      1.00  2.277194  2.077649
   8.93968   8.93968      1.00  2.278304  2.061399
   8.93957   8.93957      1.00  2.276864  2.041469
   8.93946   8.93946      1.00  2.277394  2.018119
   8.93934   8.93934      1.00  2.279054  1.999479
   8.93923   8.93923      1.00  2.281084  1.975159
   8.93911   8.93911      1.00  2.275784  1.951909
   8.93900   8.93900      1.00  2.268644  1.924499
   8.93889   8.93889      1.00  2.274814  1.904769
   8.93878   8.93878      1.00  2.275904  1.878529
   8.93867   8.93867      1.00  2.276804  1.850679
   8.93856   8.93856      1.00  2.277544  1.825589
   8.93844   8.93844      1.00  2.280384  1.794049
   8.93834   8.93834      1.00  2.278414  1.760209
   8.93823   8.93823      1.00  2.277024  1.727699
   8.93812   8.93812      1.00  2.276724  1.694379
   8.93801   8.93801      1.00  2.275364  1.659159
   8.93790   8.93790      1.00  2.276864  1.621779
   8.93780   8.93780      1.00  2.274744  1.590219
   8.93768   8.93768      1.00  2.277764  1.552209
   8.93757   8.93757      1.00  2.261354  1.503679
   8.93745   8.93745      1.00  2.279284  1.473069
   8.93734   8.93734      1.00  2.279714  1.437849
   8.93724   8.93724      1.00  2.277994  1.400659
   8.93713   8.93713      1.00  2.280814  1.369619
   8.93702   8.93702      1.00  2.278714  1.330109
   8.93691   8.93691      1.00  2.275154  1.290679
   8.93681   8.93681      1.00  2.277244  1.249369
   8.93669   8.93669      1.00  2.278634  1.209729
   8.93659   8.93659      1.00  2.275794  1.164519
   8.93648   8.93648      1.00  2.276104  1.128849
   8.93637   8.93637      1.00  2.274624  1.090209
   8.93627   8.93627      1.00  2.274834  1.059959
   8.93617   8.93617      1.00  2.264074  1.014829
   8.93607   8.93607      1.00  2.278224   .984429
   8.93596   8.93596      1.00  2.280914   .952009
   8.93586   8.93586      1.00  2.276814   .912389
   8.93576   8.93576      1.00  2.277474   .878789
   8.93566   8.93566      1.00  2.275234   .845449
   8.93555   8.93555      1.00  2.275524   .817839
   8.93544   8.93544      1.00  2.279504   .784019
   8.93534   8.93534      1.00  2.275544   .755919
   8.93524   8.93524      1.00  2.275094   .731239
   8.93514   8.93514      1.00  2.276454   .711109
   8.93503   8.93503      1.00  2.278724   .686959
   8.93493   8.93493      1.00  2.278194   .660939
   8.93483   8.93483      1.00  2.278264   .640789
   8.93473   8.93473      1.00  2.264974   .614709
   8.93461   8.93461      1.00  2.273604   .595359
   8.93450   8.93450      1.00  2.275754   .574759
   8.93439   8.93439      1.00  2.275834   .556979
   8.93428   8.93428      1.00  2.275364   .542059
   8.93416   8.93416      1.00  2.274224   .525749
   8.93405   8.93405      1.00  2.274644   .509529
   8.93394   8.93394      1.00  2.275154   .497169
   8.93383   8.93383      1.00  2.277574   .483819
   8.93371   8.93371      1.00  2.279484   .470079
   8.93359   8.93359      1.00  2.277294   .458659
   8.93348   8.93348      1.00  2.274114   .447049
   8.93336   8.93336      1.00  2.276294   .439209
   8.93324   8.93324      1.00  2.276794   .428479
   8.93313   8.93313      1.00  2.274384   .421499
   8.93302   8.93302      1.00  2.262834   .413769
   8.93290   8.93290      1.00  2.274654   .403889
   8.93278   8.93278      1.00  2.274254   .397959
   8.93267   8.93267      1.00  2.275494   .391189
   8.93256   8.93256      1.00  2.279354   .388409
   8.93245   8.93245      1.00  2.276744   .382179
   8.93233   8.93233      1.00  2.273794   .377719
   8.93222   8.93222      1.00  2.274494   .372779
   8.93211   8.93211      1.00  2.274484   .369959
   8.93200   8.93200      1.00  2.273704   .367079
   8.93188   8.93188      1.00  2.273794   .365599
   8.93177   8.93177      1.00  2.272844   .365669
   8.93167   8.93167      1.00  2.273434   .361869
   8.93156   8.93156      1.00  2.274674   .361229
   8.93144   8.93144      1.00  2.272174   .360259
   8.93133   8.93133      1.00  2.263024   .359719
   8.93122   8.93122      1.00  2.276594   .361269
   8.93111   8.93111      1.00  2.276754   .361499
   8.93099   8.93099      1.00  2.271964   .358259
   8.93087   8.93087      1.00  2.272934   .357849
   8.93076   8.93076      1.00  2.271764   .354249
   8.93065   8.93065      1.00  2.274344   .353339
   8.93053   8.93053      1.00  2.276564   .352209
   8.93041   8.93041      1.00  2.274394   .353469
   8.93030   8.93030      1.00  2.271164   .352679
   8.93018   8.93018      1.00  2.272904   .351409
   8.93005   8.93005      1.00  2.274754   .351499
   8.92994   8.92994      1.00  2.274234   .356299
   8.92982   8.92982      1.00  2.270994   .352289
   8.92971   8.92971      1.00  2.255314   .349089
   8.92959   8.92959      1.00  2.271104   .351009
   8.92946   8.92946      1.00  2.273194   .351039
   8.92936   8.92936      1.00  2.274054   .351489
   8.92924   8.92924      1.00  2.269964   .349869
   8.92912   8.92912      1.00  2.273674   .350409
   8.92901   8.92901      1.00  2.273144   .350599
   8.92891   8.92891      1.00  2.276024   .349689
   8.92880   8.92880      1.00  2.274834   .349239
   8.92869   8.92869      1.00  2.272864   .349999
   8.92857   8.92857      1.00  2.273114   .348329
   8.92846   8.92846      1.00  2.272754   .349959
   8.92835   8.92835      1.00  2.272384   .349379
   8.92824   8.92824      1.00  2.267014   .349359
   8.92813   8.92813      1.00  2.268864   .350159
   8.92802   8.92802      1.00  2.274464   .347669
   8.92791   8.92791      1.00  2.274064   .348519
   8.92780   8.92780      1.00  2.275344   .349179
   8.92769   8.92769      1.00  2.274094   .346589
   8.92758   8.92758      1.00  2.275934   .345689
   8.92747   8.92747      1.00  2.273684   .344919
   8.92735   8.92735      1.00  2.274914   .344349
   8.92725   8.92725      1.00  2.273674   .343049
   8.92714   8.92714      1.00  2.271664   .342509
   8.92703   8.92703      1.00  2.274874   .343409
   8.92692   8.92692      1.00  2.275704   .342919
   8.92681   8.92681      1.00  2.274854   .344079
   8.92671   8.92671      1.00  2.263724   .341589
   8.92660   8.92660      1.00  2.274134   .342429
   8.92649   8.92649      1.00  2.277474   .345829
   8.92638   8.92638      1.00  2.272194   .343339
   8.92628   8.92628      1.00  2.274404   .342949
   8.92618   8.92618      1.00  2.276784   .341949
   8.92607   8.92607      1.00  2.273164   .341709
   8.92597   8.92597      1.00  2.274724   .341649
   8.92587   8.92587      1.00  2.272024   .341719
   8.92577   8.92577      1.00  2.271474   .343629
   8.92566   8.92566      1.00  2.275754   .344679
   8.92556   8.92556      1.00  2.273734   .342069
   8.92546   8.92546      1.00  2.273804   .342139
   8.92535   8.92535      1.00  2.276504   .342849
   8.92524   8.92524      1.00  2.257694   .339059
   8.92514   8.92514      1.00  2.271954   .343629
   8.92504   8.92504      1.00  2.275514   .342459
   8.92494   8.92494      1.00  2.272154   .345359
   8.92483   8.92483      1.00  2.273824   .346959
   8.92472   8.92472      1.00  2.273774   .347279
   8.92462   8.92462      1.00  2.273604   .347199
   8.92450   8.92450      1.00  2.272774   .348349
   8.92439   8.92439      1.00  2.275244   .350319
   8.92428   8.92428      1.00  2.272274   .350599
   8.92417   8.92417      1.00  2.272944   .350279
   8.92406   8.92406      1.00  2.269934   .352969
   8.92394   8.92394      1.00  2.272974   .354459
   8.92383   8.92383      1.00  2.274264   .354429
   8.92372   8.92372      1.00  2.256654   .355489
   8.92361   8.92361      1.00  2.271604   .360449
   8.92349   8.92349      1.00  2.272084   .360999
   8.92337   8.92337      1.00  2.270994   .362599
   8.92325   8.92325      1.00  2.271284   .363379
   8.92314   8.92314      1.00  2.275034   .365549
   8.92302   8.92302      1.00  2.273664   .366059
   8.92291   8.92291      1.00  2.272894   .367979
   8.92279   8.92279      1.00  2.271234   .368039
   8.92267   8.92267      1.00  2.271534   .370749
   8.92256   8.92256      1.00  2.270194   .372139
   8.92245   8.92245      1.00  2.272284   .375769
   8.92234   8.92234      1.00  2.271864   .377279
   8.92223   8.92223      1.00  2.273364   .379339
   8.92211   8.92211      1.00  2.258444   .376619
   8.92200   8.92200      1.00  2.267994   .385139
   8.92189   8.92189      1.00  2.271544   .388269
   8.92178   8.92178      1.00  2.269244   .386889
   8.92167   8.92167      1.00  2.272634   .388249
   8.92157   8.92157      1.00  2.270524   .390079
   8.92146   8.92146      1.00  2.269084   .392209
   8.92135   8.92135      1.00  2.269224   .394479
   8.92123   8.92123      1.00  2.267444   .394489
   8.92112   8.92112      1.00  2.267984   .396329
   8.92101   8.92101      1.00  2.269134   .396099
   8.92089   8.92089      1.00  2.269524   .398719
   8.92077   8.92077      1.00  2.271074   .401359
   8.92066   8.92066      1.00  2.267354   .399749
   8.92055   8.92055      1.00  2.253734   .398359
   8.92043   8.92043      1.00  2.267864   .404109
   8.92031   8.92031      1.00  2.270724   .405859
   8.92019   8.92019      1.00  2.271134   .407849
   8.92007   8.92007      1.00  2.270444   .408059
   8.91996   8.91996      1.00  2.267614   .408129
   8.91984   8.91984      1.00  2.270844   .411559
   8.91972   8.91972      1.00  2.267524   .411039
   8.91960   8.91960      1.00  2.266694   .410209
   8.91949   8.91949      1.00  2.266054   .411969
   8.91937   8.91937      1.00  2.266534   .412079
   8.91926   8.91926      1.00  2.267644   .417079
   8.91915   8.91915      1.00  2.266884   .416659
   8.91904   8.91904      1.00  2.264004   .417609
   8.91892   8.91892      1.00  2.259064   .415879
   8.91880   8.91880      1.00  2.266164   .417399
   8.91870   8.91870      1.00  2.270424   .417609
   8.91859   8.91859      1.00  2.268704   .415679
   8.91847   8.91847      1.00  2.268594   .413399
   8.91836   8.91836      1.00  2.266204   .413659
   8.91826   8.91826      1.00  2.265704   .414279
   8.91815   8.91815      1.00  2.268014   .415639
   8.91804   8.91804      1.00  2.266984   .414649
   8.91793   8.91793      1.00  2.268984   .413849
   8.91782   8.91782      1.00  2.266074   .414719
   8.91771   8.91771      1.00  2.269414   .414799
   8.91759   8.91759      1.00  2.266244   .412849
   8.91749   8.91749      1.00  2.251894   .409999
   8.91738   8.91738      1.00  2.266104   .414559
   8.91727   8.91727      1.00  2.267654   .413959
   8.91716   8.91716      1.00  2.268404   .412939
   8.91705   8.91705      1.00  2.266724   .411129
   8.91695   8.91695      1.00  2.264874   .410979
   8.91684   8.91684      1.00  2.266114   .412859
   8.91672   8.91672      1.00  2.268614   .409569
   8.91661   8.91661      1.00  2.265924   .406939
   8.91651   8.91651      1.00  2.266814   .408069
   8.91640   8.91640      1.00  2.265574   .404239
   8.91630   8.91630      1.00  2.265954   .403429
   8.91619   8.91619      1.00  2.267154   .405019
   8.91610   8.91610      1.00  2.263984   .401539
   8.91599   8.91599      1.00  2.250534   .401059
   8.91588   8.91588      1.00  2.268674   .401839
   8.91578   8.91578      1.00  2.266914   .401589
   8.91568   8.91568      1.00  2.266724   .397739
   8.91558   8.91558      1.00  2.263964   .397899
   8.91547   8.91547      1.00  2.265824   .397179
   8.91537   8.91537      1.00  2.267644   .395969
   8.91527   8.91527      1.00  2.263984   .395089
   8.91517   8.91517      1.00  2.268324   .395939
   8.91506   8.91506      1.00  2.262274   .393849
   8.91495   8.91495      1.00  2.265974   .392299
   8.91485   8.91485      1.00  2.266324   .390849
   8.91475   8.91475      1.00  2.265064   .389049
   8.91464   8.91464      1.00  2.263064   .394209
   8.91453   8.91453      1.00  2.256834   .390139
   8.91442   8.91442      1.00  2.265134   .389089
   8.91431   8.91431      1.00  2.267084   .388239
   8.91419   8.91419      1.00  2.265074   .386829
   8.91408   8.91408      1.00  2.265234   .391309
   8.91397   8.91397      1.00  2.263964   .387209
   8.91385   8.91385      1.00  2.264174   .383939
   8.91374   8.91374      1.00  2.262644   .379329
   8.91363   8.91363      1.00  2.267114   .379199
   8.91352   8.91352      1.00  2.264944   .379139
   8.91340   8.91340      1.00  2.263794   .378279
   8.91328   8.91328      1.00  2.267114   .376419
   8.91316   8.91316      1.00  2.261124   .373759
   8.91305   8.91305      1.00  2.263484   .374679
   8.91293   8.91293      1.00  2.248804   .372079
   8.91282   8.91282      1.00  2.264294   .373569
   8.91270   8.91270      1.00  2.263874   .371589
   8.91260   8.91260      1.00  2.266924   .370669
   8.91248   8.91248      1.00  2.262624   .368329
   8.91237   8.91237      1.00  2.264934   .366399
   8.91226   8.91226      1.00  2.267394   .367439
   8.91215   8.91215      1.00  2.266154   .362349
   8.91204   8.91204      1.00  2.264464   .362529
   8.91192   8.91192      1.00  2.262424   .359319
   8.91181   8.91181      1.00  2.263784   .360269
   8.91171   8.91171      1.00  2.261234   .358849
   8.91160   8.91160      1.00  2.263594   .355369
   8.91149   8.91149      1.00  2.258184   .355509
   8.91138   8.91138      1.00  2.259934   .353409
   8.91127   8.91127      1.00  2.263794   .353329
   8.91116   8.91116      1.00  2.262144   .350479
   8.91104   8.91104      1.00  2.263224   .350659
   8.91093   8.91093      1.00  2.265534   .348679
   8.91081   8.91081      1.00  2.264184   .348039
   8.91070   8.91070      1.00  2.263654   .345919
   8.91058   8.91058      1.00  2.263984   .348399
   8.91047   8.91047      1.00  2.263324   .348689
   8.91035   8.91035      1.00  2.263244   .348049
   8.91023   8.91023      1.00  2.264494   .346399
   8.91011   8.91011      1.00  2.265754   .345609
   8.90999   8.90999      1.00  2.264634   .342719
   8.90988   8.90988      1.00  2.264474   .341359
   8.90976   8.90976      1.00  2.263334   .338699
   8.90964   8.90964      1.00  2.250084   .335529
   8.90953   8.90953      1.00  2.262944   .336709
   8.90942   8.90942      1.00  2.264654   .336259
   8.90931   8.90931      1.00  2.266254   .336779
   8.90919   8.90919      1.00  2.262064   .335369
   8.90907   8.90907      1.00  2.262874   .334469
   8.90896   8.90896      1.00  2.265784   .331709
   8.90885   8.90885      1.00  2.264554   .329879
   8.90874   8.90874      1.00  2.266074   .330609
   8.90863   8.90863      1.00  2.261904   .330469
   8.90852   8.90852      1.00  2.262804   .331949
   8.90841   8.90841      1.00  2.262004   .330629
   8.90830   8.90830      1.00  2.263564   .331739
   8.90820   8.90820      1.00  2.248734   .331879
   8.90809   8.90809      1.00  2.265464   .331319
   8.90798   8.90798      1.00  2.263544   .330659
   8.90786   8.90786      1.00  2.266884   .331509
   8.90775   8.90775      1.00  2.265064   .331729
   8.90764   8.90764      1.00  2.264744   .331509
   8.90753   8.90753      1.00  2.266814   .331729
   8.90742   8.90742      1.00  2.263274   .332579
   8.90731   8.90731      1.00  2.263104   .331099
   8.90721   8.90721      1.00  2.263304   .330439
   8.90710   8.90710      1.00  2.263924   .333409
   8.90698   8.90698      1.00  2.264294   .333179
   8.90688   8.90688      1.00  2.265844   .332359
   8.90677   8.90677      1.00  2.263244   .331879
   8.90666   8.90666      1.00  2.249894   .332029
   8.90655   8.90655      1.00  2.266494   .336389
   8.90645   8.90645      1.00  2.261554   .337729
   8.90635   8.90635      1.00  2.266584   .338409
   8.90624   8.90624      1.00  2.265034   .339199
   8.90614   8.90614      1.00  2.265954   .339729
   8.90603   8.90603      1.00  2.266674   .341919
   8.90594   8.90594      1.00  2.266734   .340559
   8.90583   8.90583      1.00  2.268284   .341269
   8.90573   8.90573      1.00  2.263614   .341679
   8.90562   8.90562      1.00  2.265854   .343619
   8.90552   8.90552      1.00  2.265434   .345119
   8.90541   8.90541      1.00  2.266524   .343659
   8.90531   8.90531      1.00  2.251234   .343129
   8.90521   8.90521      1.00  2.262164   .348049
   8.90511   8.90511      1.00  2.266074   .348009
   8.90500   8.90500      1.00  2.265874   .351759
   8.90490   8.90490      1.00  2.269244   .350379
   8.90480   8.90480      1.00  2.266724   .352579
   8.90469   8.90469      1.00  2.266204   .353989
   8.90458   8.90458      1.00  2.267084   .353229
   8.90447   8.90447      1.00  2.262324   .354609
   8.90435   8.90435      1.00  2.267034   .356039
   8.90425   8.90425      1.00  2.262384   .355979
   8.90414   8.90414      1.00  2.265284   .357299
   8.90402   8.90402      1.00  2.267534   .359639
   8.90391   8.90391      1.00  2.264424   .356879
   8.90380   8.90380      1.00  2.259044   .358629
   8.90368   8.90368      1.00  2.262714   .359839
   8.90356   8.90356      1.00  2.268194   .366969
   8.90344   8.90344      1.00  2.268064   .366459
   8.90333   8.90333      1.00  2.266674   .365749
   8.90321   8.90321      1.00  2.264444   .365129
   8.90309   8.90309      1.00  2.263794   .366669
   8.90298   8.90298      1.00  2.266274   .367339
   8.90287   8.90287      1.00  2.266304   .367959
   8.90276   8.90276      1.00  2.265464   .367449
   8.90264   8.90264      1.00  2.263864   .366889
   8.90252   8.90252      1.00  2.264694   .369559
   8.90242   8.90242      1.00  2.263414   .368559
   8.90230   8.90230      1.00  2.262134   .369979
   8.90218   8.90218      1.00  2.249744   .368339
   8.90207   8.90207      1.00  2.265174   .372089
   8.90197   8.90197      1.00  2.265864   .372309
   8.90186   8.90186      1.00  2.266784   .374169
   8.90175   8.90175      1.00  2.264334   .375959
   8.90164   8.90164      1.00  2.264574   .374289
   8.90153   8.90153      1.00  2.262194   .373819
   8.90142   8.90142      1.00  2.266144   .375239
   8.90130   8.90130      1.00  2.266324   .374739
   8.90119   8.90119      1.00  2.265424   .377759
   8.90108   8.90108      1.00  2.263724   .377529
   8.90097   8.90097      1.00  2.263394   .378179
   8.90085   8.90085      1.00  2.266334   .380119
   8.90073   8.90073      1.00  2.262814   .378699
   8.90062   8.90062      1.00  2.263004   .378349
   8.90051   8.90051      1.00  2.248684   .376689
   8.90039   8.90039      1.00  2.262254   .380699
   8.90027   8.90027      1.00  2.264244   .382159
   8.90015   8.90015      1.00  2.262714   .383609
   8.90004   8.90004      1.00  2.265334   .385909
   8.89992   8.89992      1.00  2.265344   .384789
   8.89979   8.89979      1.00  2.264314   .383249
   8.89968   8.89968      1.00  2.265244   .385589
   8.89957   8.89957      1.00  2.260144   .385519
   8.89945   8.89945      1.00  2.267134   .384769
   8.89934   8.89934      1.00  2.263564   .383579
   8.89922   8.89922      1.00  2.261694   .384079
   8.89911   8.89911      1.00  2.261514   .384629
   8.89900   8.89900      1.00  2.247514   .383009
   8.89888   8.89888      1.00  2.262564   .385969
   8.89878   8.89878      1.00  2.264134   .387829
   8.89867   8.89867      1.00  2.263824   .386549
   8.89855   8.89855      1.00  2.262904   .389689
   8.89844   8.89844      1.00  2.262754   .390489
   8.89834   8.89834      1.00  2.262204   .388909
   8.89823   8.89823      1.00  2.263104   .389489
   8.89812   8.89812      1.00  2.262044   .389359
   8.89801   8.89801      1.00  2.261464   .389899
   8.89789   8.89789      1.00  2.261714   .389649
   8.89778   8.89778      1.00  2.262304   .393349
   8.89767   8.89767      1.00  2.261784   .394279
   8.89756   8.89756      1.00  2.265834   .394989
   8.89746   8.89746      1.00  2.264634   .395509
   8.89735   8.89735      1.00  2.251464   .395039
   8.89723   8.89723      1.00  2.260184   .394059
   8.89713   8.89713      1.00  2.261694   .395129
   8.89702   8.89702      1.00  2.262554   .394129
   8.89691   8.89691      1.00  2.263604   .394349
   8.89680   8.89680      1.00  2.262334   .395569
   8.89669   8.89669      1.00  2.262034   .396069
   8.89659   8.89659      1.00  2.260894   .397639
   8.89648   8.89648      1.00  2.260494   .395949
   8.89637   8.89637      1.00  2.262384   .396789
   8.89627   8.89627      1.00  2.261254   .397059
   8.89617   8.89617      1.00  2.261044   .399169
   8.89607   8.89607      1.00  2.261304   .398239
   8.89596   8.89596      1.00  2.245914   .395739
   8.89586   8.89586      1.00  2.261534   .398869
   8.89576   8.89576      1.00  2.262714   .399039
   8.89566   8.89566      1.00  2.261314   .393319
   8.89555   8.89555      1.00  2.261544   .395539
   8.89545   8.89545      1.00  2.263314   .396339
   8.89534   8.89534      1.00  2.263904   .394579
   8.89524   8.89524      1.00  2.263094   .394739
   8.89514   8.89514      1.00  2.260784   .397189
   8.89504   8.89504      1.00  2.258594   .394709
   8.89493   8.89493      1.00  2.260704   .396699
   8.89483   8.89483      1.00  2.260314   .395669
   8.89472   8.89472      1.00  2.261184   .395099
   8.89461   8.89461      1.00  2.259754   .396639
   8.89450   8.89450      1.00  2.249404   .393619
   8.89439   8.89439      1.00  2.258074   .391369
   8.89428   8.89428      1.00  2.258994   .392889
   8.89417   8.89417      1.00  2.259584   .394449
   8.89405   8.89405      1.00  2.258804   .394969
   8.89394   8.89394      1.00  2.260774   .396719
   8.89383   8.89383      1.00  2.259374   .396809
   8.89372   8.89372      1.00  2.260424   .398089
   8.89360   8.89360      1.00  2.257564   .397529
   8.89348   8.89348      1.00  2.257354   .396509
   8.89336   8.89336      1.00  2.263804   .397189
   8.89325   8.89325      1.00  2.261154   .394959
   8.89313   8.89313      1.00  2.259514   .394129
   8.89302   8.89302      1.00  2.244564   .395119
   8.89291   8.89291      1.00  2.258874   .394949
   8.89280   8.89280      1.00  2.260744   .397129
   8.89268   8.89268      1.00  2.258934   .393869
   8.89257   8.89257      1.00  2.259534   .394709
   8.89245   8.89245      1.00  2.258484   .393219
   8.89234   8.89234      1.00  2.258914   .394779
   8.89223   8.89223      1.00  2.255874   .394109
   8.89211   8.89211      1.00  2.259414   .396919
   8.89200   8.89200      1.00  2.256174   .397149
   8.89189   8.89189      1.00  2.256304   .394079
   8.89179   8.89179      1.00  2.257844   .395649
   8.89168   8.89168      1.00  2.258264   .392699
   8.89156   8.89156      1.00  2.258604   .391749
   8.89145   8.89145      1.00  2.241824   .389149
   8.89135   8.89135      1.00  2.254504   .391069
   8.89123   8.89123      1.00  2.257744   .390309
   8.89111   8.89111      1.00  2.259514   .392589
   8.89100   8.89100      1.00  2.257954   .393089
   8.89089   8.89089      1.00  2.261014   .393359
   8.89078   8.89078      1.00  2.256924   .390689
   8.89066   8.89066      1.00  2.258364   .391199
   8.89055   8.89055      1.00  2.257554   .390349
   8.89044   8.89044      1.00  2.255054   .391049
   8.89032   8.89032      1.00  2.258984   .389879
   8.89019   8.89019      1.00  2.256814   .392849
   8.89007   8.89007      1.00  2.256344   .391419
   8.88995   8.88995      1.00  2.245554   .389489
   8.88983   8.88983      1.00  2.257504   .390109
   8.88972   8.88972      1.00  2.255314   .391259
   8.88960   8.88960      1.00  2.255594   .391379
   8.88950   8.88950      1.00  2.258484   .392779
   8.88938   8.88938      1.00  2.258254   .394389
   8.88926   8.88926      1.00  2.258784   .390909
   8.88915   8.88915      1.00  2.257394   .392089
   8.88904   8.88904      1.00  2.258554   .392509
   8.88893   8.88893      1.00  2.257244   .392739
   8.88882   8.88882      1.00  2.254064   .389299
   8.88870   8.88870      1.00  2.255354   .387069
   8.88859   8.88859      1.00  2.256364   .386199
   8.88848   8.88848      1.00  2.260074   .385889
   8.88838   8.88838      1.00  2.255134   .385069
   8.88827   8.88827      1.00  2.255344   .387229
   8.88816   8.88816      1.00  2.241974   .383009
   8.88805   8.88805      1.00  2.256274   .386369
   8.88793   8.88793      1.00  2.256244   .387719
   8.88783   8.88783      1.00  2.255774   .385669
   8.88771   8.88771      1.00  2.256544   .386719
   8.88760   8.88760      1.00  2.256044   .387019
   8.88748   8.88748      1.00  2.257254   .384699
   8.88738   8.88738      1.00  2.257764   .385639
   8.88727   8.88727      1.00  2.255834   .387399
   8.88717   8.88717      1.00  2.258694   .387039
   8.88705   8.88705      1.00  2.257484   .386209
   8.88694   8.88694      1.00  2.256424   .383159
   8.88684   8.88684      1.00  2.257054   .385059
   8.88673   8.88673      1.00  2.242024   .381669
   8.88662   8.88662      1.00  2.254974   .384199
   8.88651   8.88651      1.00  2.258134   .382819
   8.88641   8.88641      1.00  2.255844   .383049
   8.88631   8.88631      1.00  2.256054   .384299
   8.88620   8.88620      1.00  2.257944   .382799
   8.88610   8.88610      1.00  2.255974   .381779
   8.88600   8.88600      1.00  2.256454   .379999
   8.88589   8.88589      1.00  2.254574   .380399
   8.88579   8.88579      1.00  2.256704   .380349
   8.88569   8.88569      1.00  2.254644   .379989
   8.88559   8.88559      1.00  2.254124   .381049
   8.88548   8.88548      1.00  2.257594   .379239
   8.88537   8.88537      1.00  2.253744   .377449
   8.88527   8.88527      1.00  2.256634   .378879
   8.88517   8.88517      1.00  2.241244   .378829
   8.88507   8.88507      1.00  2.255434   .379199
   8.88496   8.88496      1.00  2.257294   .379349
   8.88485   8.88485      1.00  2.255644   .377159
   8.88475   8.88475      1.00  2.255604   .378359
   8.88465   8.88465      1.00  2.256304   .377219
   8.88453   8.88453      1.00  2.254344   .376139
   8.88443   8.88443      1.00  2.255164   .375849
   8.88433   8.88433      1.00  2.255884   .375239
   8.88421   8.88421      1.00  2.254704   .373959
   8.88409   8.88409      1.00  2.255514   .375249
   8.88398   8.88398      1.00  2.253564   .372569
   8.88388   8.88388      1.00  2.252124   .373189
   8.88376   8.88376      1.00  2.255324   .372369
   8.88363   8.88363      1.00  2.237644   .370649
   8.88352   8.88352      1.00  2.254004   .371709
   8.88341   8.88341      1.00  2.255744   .371269
   8.88329   8.88329      1.00  2.253304   .372969
   8.88317   8.88317      1.00  2.257544   .372979
   8.88307   8.88307      1.00  2.255744   .372849
   8.88296   8.88296      1.00  2.254884   .373089
   8.88284   8.88284      1.00  2.255214   .372569
   8.88272   8.88272      1.00  2.254534   .372839
   8.88261   8.88261      1.00  2.255304   .372579
   8.88251   8.88251      1.00  2.254244   .372429
   8.88239   8.88239      1.00  2.253484   .373259
   8.88228   8.88228      1.00  2.251444   .373849
   8.88216   8.88216      1.00  2.253444   .373849
   8.88205   8.88205      1.00  2.253564   .374619
   8.88195   8.88195      1.00  2.243484   .371069
   8.88184   8.88184      1.00  2.253284   .371939
   8.88173   8.88173      1.00  2.251384   .374259
   8.88163   8.88163      1.00  2.253374   .372089
   8.88152   8.88152      1.00  2.255394   .372189
   8.88140   8.88140      1.00  2.253114   .371789
   8.88129   8.88129      1.00  2.254344   .372579
   8.88118   8.88118      1.00  2.251724   .370349
   8.88107   8.88107      1.00  2.257044   .370769
   8.88096   8.88096      1.00  2.253724   .369259
   8.88084   8.88084      1.00  2.252044   .370089
   8.88073   8.88073      1.00  2.252914   .369069
   8.88062   8.88062      1.00  2.255494   .369349
   8.88050   8.88050      1.00  2.247294   .368529
   8.88038   8.88038      1.00  2.250524   .370209
   8.88027   8.88027      1.00  2.252464   .369529
   8.88015   8.88015      1.00  2.253834   .374449
   8.88003   8.88003      1.00  2.254914   .372409
   8.87991   8.87991      1.00  2.254334   .374479
   8.87979   8.87979      1.00  2.251594   .372669
   8.87968   8.87968      1.00  2.254614   .372699
   8.87956   8.87956      1.00  2.253664   .373089
   8.87945   8.87945      1.00  2.250774   .372579
   8.87934   8.87934      1.00  2.251814   .370899
   8.87923   8.87923      1.00  2.253524   .369389
   8.87912   8.87912      1.00  2.252854   .370609
   8.87900   8.87900      1.00  2.251404   .370879
   8.87888   8.87888      1.00  2.252064   .372569
   8.87877   8.87877      1.00  2.236944   .369009
   8.87865   8.87865      1.00  2.251954   .372459
   8.87855   8.87855      1.00  2.252804   .373469
   8.87845   8.87845      1.00  2.252564   .373479
   8.87834   8.87834      1.00  2.253464   .376699
   8.87822   8.87822      1.00  2.252414   .374239
   8.87811   8.87811      1.00  2.252234   .375649
   8.87800   8.87800      1.00  2.251614   .374059
   8.87789   8.87789      1.00  2.252264   .375639
   8.87777   8.87777      1.00  2.251954   .372869
   8.87766   8.87766      1.00  2.252104   .374219
   8.87756   8.87756      1.00  2.253944   .374749
   8.87745   8.87745      1.00  2.251634   .375899
   8.87733   8.87733      1.00  2.237394   .373799
   8.87723   8.87723      1.00  2.248114   .374729
   8.87712   8.87712      1.00  2.252344   .378749
   8.87701   8.87701      1.00  2.252954   .378329
   8.87690   8.87690      1.00  2.252114   .378779
   8.87679   8.87679      1.00  2.252554   .375529
   8.87669   8.87669      1.00  2.251744   .376839
   8.87658   8.87658      1.00  2.252864   .377719
   8.87647   8.87647      1.00  2.251034   .375989
   8.87636   8.87636      1.00  2.250944   .378459
   8.87627   8.87627      1.00  2.249674   .380019
   8.87616   8.87616      1.00  2.252024   .379439
   8.87605   8.87605      1.00  2.250694   .381749
   8.87595   8.87595      1.00  2.249674   .382369
   8.87585   8.87585      1.00  2.234614   .379849
   8.87575   8.87575      1.00  2.248634   .382049
   8.87564   8.87564      1.00  2.251264   .381549
   8.87554   8.87554      1.00  2.250444   .382639
   8.87544   8.87544      1.00  2.251274   .382149
   8.87534   8.87534      1.00  2.250754   .382399
   8.87523   8.87523      1.00  2.249514   .381329
   8.87513   8.87513      1.00  2.251094   .382609
   8.87503   8.87503      1.00  2.249124   .385199
   8.87492   8.87492      1.00  2.247884   .384279
   8.87481   8.87481      1.00  2.252774   .385089
   8.87470   8.87470      1.00  2.249384   .383439
   8.87460   8.87460      1.00  2.250224   .383079
   8.87448   8.87448      1.00  2.239154   .384169
   8.87437   8.87437      1.00  2.245564   .386119
   8.87426   8.87426      1.00  2.250074   .392709
   8.87416   8.87416      1.00  2.248884   .390519
   8.87404   8.87404      1.00  2.248714   .390329
   8.87392   8.87392      1.00  2.248924   .388349
   8.87381   8.87381      1.00  2.247864   .386539
   8.87370   8.87370      1.00  2.249734   .387479
   8.87358   8.87358      1.00  2.246914   .387279
   8.87346   8.87346      1.00  2.249954   .388499
   8.87334   8.87334      1.00  2.246014   .388209
   8.87323   8.87323      1.00  2.247794   .388959
   8.87311   8.87311      1.00  2.247054   .388059
   8.87300   8.87300      1.00  2.247244   .390409
   8.87288   8.87288      1.00  2.235854   .387869
   8.87277   8.87277      1.00  2.246364   .392109
   8.87266   8.87266      1.00  2.248354   .395079
   8.87254   8.87254      1.00  2.248244   .391379
   8.87243   8.87243      1.00  2.248594   .392509
   8.87232   8.87232      1.00  2.249434   .394649
   8.87220   8.87220      1.00  2.248984   .394549
   8.87209   8.87209      1.00  2.248254   .394449
   8.87198   8.87198      1.00  2.249284   .394009
   8.87187   8.87187      1.00  2.244554   .395259
   8.87177   8.87177      1.00  2.247364   .394009
   8.87165   8.87165      1.00  2.245884   .396339
   8.87154   8.87154      1.00  2.246734   .394499
   8.87144   8.87144      1.00  2.246104   .395779
   8.87132   8.87132      1.00  2.231174   .392159
   8.87120   8.87120      1.00  2.244334   .395139
   8.87109   8.87109      1.00  2.244874   .394279
   8.87099   8.87099      1.00  2.246924   .395979
   8.87087   8.87087      1.00  2.250404   .395419
   8.87075   8.87075      1.00  2.247514   .395479
   8.87064   8.87064      1.00  2.249394   .396149
   8.87052   8.87052      1.00  2.245604   .398009
   8.87040   8.87040      1.00  2.247864   .399119
   8.87028   8.87028      1.00  2.247044   .398409
   8.87017   8.87017      1.00  2.246614   .399599
   8.87005   8.87005      1.00  2.247954   .400759
   8.86993   8.86993      1.00  2.246304   .399739
   8.86981   8.86981      1.00  2.245964   .402609
   8.86969   8.86969      1.00  2.247404   .400609
   8.86959   8.86959      1.00  2.233334   .399209
   8.86947   8.86947      1.00  2.245194   .402599
   8.86935   8.86935      1.00  2.246734   .402079
   8.86923   8.86923      1.00  2.246424   .401329
   8.86913   8.86913      1.00  2.247164   .401539
   8.86901   8.86901      1.00  2.248434   .402819
   8.86889   8.86889      1.00  2.245184   .403339
   8.86878   8.86878      1.00  2.248034   .405589
   8.86868   8.86868      1.00  2.246574   .404769
   8.86857   8.86857      1.00  2.246674   .406709
   8.86846   8.86846      1.00  2.248814   .405539
   8.86835   8.86835      1.00  2.248004   .405169
   8.86824   8.86824      1.00  2.247654   .408229
   8.86813   8.86813      1.00  2.248704   .407899
   8.86802   8.86802      1.00  2.232904   .403539
   8.86790   8.86790      1.00  2.245604   .404269
   8.86780   8.86780      1.00  2.248934   .406039
   8.86769   8.86769      1.00  2.248484   .404209
   8.86757   8.86757      1.00  2.249214   .406159
   8.86746   8.86746      1.00  2.246384   .404729
   8.86735   8.86735      1.00  2.244694   .404359
   8.86724   8.86724      1.00  2.246514   .403609
   8.86713   8.86713      1.00  2.249314   .407049
   8.86702   8.86702      1.00  2.246514   .408039
   8.86692   8.86692      1.00  2.246214   .406939
   8.86681   8.86681      1.00  2.244674   .409039
   8.86670   8.86670      1.00  2.245444   .409209
   8.86659   8.86659      1.00  2.235504   .407979
   8.86649   8.86649      1.00  2.244734   .408119
   8.86639   8.86639      1.00  2.245864   .407999
   8.86628   8.86628      1.00  2.248604   .413689
   8.86617   8.86617      1.00  2.248034   .411209
   8.86607   8.86607      1.00  2.245494   .409969
   8.86597   8.86597      1.00  2.247324   .412459
   8.86586   8.86586      1.00  2.245354   .412579
   8.86576   8.86576      1.00  2.246874   .409799
   8.86566   8.86566      1.00  2.245054   .408689
   8.86555   8.86555      1.00  2.244194   .409939
   8.86545   8.86545      1.00  2.248224   .412389
   8.86535   8.86535      1.00  2.247214   .410599
   8.86525   8.86525      1.00  2.244984   .410809
   8.86515   8.86515      1.00  2.232214   .408559
   8.86504   8.86504      1.00  2.246234   .410629
   8.86493   8.86493      1.00  2.243814   .410709
   8.86483   8.86483      1.00  2.243514   .412249
   8.86472   8.86472      1.00  2.247044   .411579
   8.86461   8.86461      1.00  2.242474   .410929
   8.86450   8.86450      1.00  2.246324   .412309
   8.86439   8.86439      1.00  2.243514   .412829
   8.86428   8.86428      1.00  2.243124   .414329
   8.86416   8.86416      1.00  2.245744   .414129
   8.86406   8.86406      1.00  2.245434   .412329
   8.86395   8.86395      1.00  2.248454   .414089
   8.86383   8.86383      1.00  2.245584   .415139
   8.86371   8.86371      1.00  2.228694   .411289
   8.86360   8.86360      1.00  2.244154   .413659
   8.86348   8.86348      1.00  2.242194   .411579
   8.86336   8.86336      1.00  2.246234   .414149
   8.86324   8.86324      1.00  2.244124   .414099
   8.86313   8.86313      1.00  2.242974   .414199
   8.86302   8.86302      1.00  2.244094   .415829
   8.86290   8.86290      1.00  2.243024   .414679
   8.86278   8.86278      1.00  2.245124   .414669
   8.86267   8.86267      1.00  2.242544   .414749
   8.86256   8.86256      1.00  2.242714   .415209
   8.86244   8.86244      1.00  2.243134   .414199
   8.86233   8.86233      1.00  2.242604   .409439
   8.86222   8.86222      1.00  2.242554   .363749
   8.86211   8.86211      1.00  2.227004   .363569
   8.86200   8.86200      1.00  2.244354   .417399
   8.86189   8.86189      1.00  2.244874   .420429
   8.86178   8.86178      1.00  2.245084   .416859
   8.86168   8.86168      1.00  2.243354   .415769
   8.86156   8.86156      1.00  2.245514   .414749
   8.86145   8.86145      1.00  2.243554   .415469
   8.86134   8.86134      1.00  2.242594   .417999
   8.86123   8.86123      1.00  2.242094   .419349
   8.86111   8.86111      1.00  2.242144   .420529
   8.86099   8.86099      1.00  2.242754   .418299
   8.86088   8.86088      1.00  2.241604   .416229
   8.86077   8.86077      1.00  2.242814   .416329
   8.86066   8.86066      1.00  2.241554   .416699
   8.86054   8.86054      1.00  2.227404   .414169
   8.86042   8.86042      1.00  2.243074   .417339
   8.86030   8.86030      1.00  2.242984   .417009
   8.86018   8.86018      1.00  2.243394   .415949
   8.86006   8.86006      1.00  2.242994   .415939
   8.85994   8.85994      1.00  2.243074   .414159
   8.85983   8.85983      1.00  2.241494   .415829
   8.85971   8.85971      1.00  2.242274   .415089
   8.85960   8.85960      1.00  2.240444   .417649
   8.85948   8.85948      1.00  2.240344   .418989
   8.85937   8.85937      1.00  2.240544   .423619
   8.85926   8.85926      1.00  2.244184   .421329
   8.85914   8.85914      1.00  2.242544   .421519
   8.85902   8.85902      1.00  2.229044   .418109
   8.85892   8.85892      1.00  2.237794   .421819
   8.85881   8.85881      1.00  2.241054   .422969
   8.85869   8.85869      1.00  2.243194   .419579
   8.85858   8.85858      1.00  2.237574   .415579
   8.85848   8.85848      1.00  2.239414   .416179
   8.85837   8.85837      1.00  2.239574   .415349
   8.85825   8.85825      1.00  2.239944   .415769
   8.85814   8.85814      1.00  2.243084   .417459
   8.85804   8.85804      1.00  2.238184   .415379
   8.85792   8.85792      1.00  2.241334   .417959
   8.85781   8.85781      1.00  2.239744   .415839
   8.85770   8.85770      1.00  2.240334   .415109
   8.85759   8.85759      1.00  2.238534   .413759
   8.85749   8.85749      1.00  2.227794   .411969
   8.85737   8.85737      1.00  2.238264   .413899
   8.85726   8.85726      1.00  2.241734   .416419
   8.85716   8.85716      1.00  2.239444   .416399
   8.85705   8.85705      1.00  2.238824   .416569
   8.85694   8.85694      1.00  2.241214   .416059
   8.85683   8.85683      1.00  2.239564   .416989
   8.85672   8.85672      1.00  2.238094   .414419
   8.85661   8.85661      1.00  2.237944   .414529
   8.85650   8.85650      1.00  2.232714   .415009
   8.85640   8.85640      1.00  2.236184   .416419
   8.85630   8.85630      1.00  2.238334   .414339
   8.85619   8.85619      1.00  2.236974   .416369
   8.85609   8.85609      1.00  2.229364   .415109
   8.85599   8.85599      1.00  2.232904   .415109
   8.85589   8.85589      1.00  2.240304   .415939
   8.85579   8.85579      1.00  2.237874   .416319
   8.85567   8.85567      1.00  2.238294   .418539
   8.85557   8.85557      1.00  2.237864   .416939
   8.85548   8.85548      1.00  2.237204   .417179
   8.85538   8.85538      1.00  2.234964   .413659
   8.85527   8.85527      1.00  2.232474   .413339
   8.85517   8.85517      1.00  2.237344   .415479
   8.85506   8.85506      1.00  2.235044   .413829
   8.85496   8.85496      1.00  2.237394   .414149
   8.85485   8.85485      1.00  2.234464   .414269
   8.85475   8.85475      1.00  2.223654   .410489
   8.85464   8.85464      1.00  2.234134   .413519
   8.85453   8.85453      1.00  2.233374   .413849
   8.85441   8.85441      1.00  2.233554   .414209
   8.85431   8.85431      1.00  2.232784   .414299
   8.85420   8.85420      1.00  2.232544   .414579
   8.85408   8.85408      1.00  2.234234   .415499
   8.85397   8.85397      1.00  2.230894   .414289
   8.85386   8.85386      1.00  2.235154   .415059
   8.85375   8.85375      1.00  2.232434   .413819
   8.85363   8.85363      1.00  2.235784   .415759
   8.85351   8.85351      1.00  2.231954   .415369
   8.85338   8.85338      1.00  2.232924   .413499
   8.85328   8.85328      1.00  2.234214   .416849
   8.85316   8.85316      1.00  2.214744   .412599
   8.85305   8.85305      1.00  2.235294   .414189
   8.85293   8.85293      1.00  2.229784   .414509
   8.85282   8.85282      1.00  2.231514   .412599
   8.85271   8.85271      1.00  2.230624   .414019
   8.85259   8.85259      1.00  2.231934   .412169
   8.85248   8.85248      1.00  2.230854   .413619
   8.85236   8.85236      1.00  2.231494   .412089
   8.85225   8.85225      1.00  2.230384   .413069
   8.85213   8.85213      1.00  2.228614   .412129
   8.85202   8.85202      1.00  2.231194   .411069
   8.85192   8.85192      1.00  2.229294   .409809
   8.85181   8.85181      1.00  2.230134   .411579
   8.85170   8.85170      1.00  2.212384   .408699
   8.85159   8.85159      1.00  2.226324   .409229
   8.85148   8.85148      1.00  2.229854   .412149
   8.85137   8.85137      1.00  2.230744   .408929
   8.85125   8.85125      1.00  2.233494   .411639
   8.85114   8.85114      1.00  2.230264   .413179
   8.85103   8.85103      1.00  2.231754   .412249
   8.85092   8.85092      1.00  2.230454   .411439
   8.85080   8.85080      1.00  2.226554   .409939
   8.85069   8.85069      1.00  2.227604   .412589
   8.85058   8.85058      1.00  2.229114   .411199
   8.85045   8.85045      1.00  2.226704   .408909
   8.85033   8.85033      1.00  2.228514   .410559
   8.85021   8.85021      1.00  2.223134   .409159
   8.85010   8.85010      1.00  2.223314   .409879
   8.84998   8.84998      1.00  2.229014   .411209
   8.84986   8.84986      1.00  2.230504   .409879
   8.84974   8.84974      1.00  2.230304   .408769
   8.84963   8.84963      1.00  2.228094   .408829
   8.84951   8.84951      1.00  2.229214   .410649
   8.84940   8.84940      1.00  2.226174   .409829
   8.84928   8.84928      1.00  2.224624   .407979
   8.84917   8.84917      1.00  2.228324   .411299
   8.84906   8.84906      1.00  2.227334   .413609
   8.84894   8.84894      1.00  2.225424   .411039
   8.84882   8.84882      1.00  2.230164   .412489
   8.84872   8.84872      1.00  2.230414   .409979
   8.84862   8.84862      1.00  2.212974   .407059
   8.84850   8.84850      1.00  2.224694   .409439
   8.84839   8.84839      1.00  2.227404   .409849
   8.84828   8.84828      1.00  2.223604   .411189
   8.84817   8.84817      1.00  2.225344   .410939
   8.84805   8.84805      1.00  2.226744   .410619
   8.84794   8.84794      1.00  2.229354   .407609
   8.84784   8.84784      1.00  2.225874   .408629
   8.84773   8.84773      1.00  2.228734   .409329
   8.84761   8.84761      1.00  2.228404   .409079
   8.84751   8.84751      1.00  2.228894   .409749
   8.84739   8.84739      1.00  2.228354   .412009
   8.84728   8.84728      1.00  2.228534   .408979
   8.84717   8.84717      1.00  2.227744   .410599
   8.84706   8.84706      1.00  2.224984   .409929
   8.84696   8.84696      1.00  2.211364   .407549
   8.84684   8.84684      1.00  2.223994   .409289
   8.84673   8.84673      1.00  2.228634   .409079
   8.84663   8.84663      1.00  2.228084   .408099
   8.84653   8.84653      1.00  2.227024   .409019
   8.84642   8.84642      1.00  2.228874   .410449
   8.84631   8.84631      1.00  2.229124   .411369
   8.84621   8.84621      1.00  2.229104   .411269
   8.84611   8.84611      1.00  2.225584   .411169
   8.84601   8.84601      1.00  2.226044   .411609
   8.84590   8.84590      1.00  2.226264   .412619
   8.84580   8.84580      1.00  2.225634   .413759
   8.84570   8.84570      1.00  2.227854   .415919
   8.84559   8.84559      1.00  2.213484   .412619
   8.84548   8.84548      1.00  2.227334   .415459
   8.84538   8.84538      1.00  2.229884   .414789
   8.84528   8.84528      1.00  2.228184   .413459
   8.84518   8.84518      1.00  2.229424   .414479
   8.84507   8.84507      1.00  2.226304   .412909
   8.84497   8.84497      1.00  2.227774   .414139
   8.84487   8.84487      1.00  2.227534   .416019
   8.84476   8.84476      1.00  2.225534   .413749
   8.84464   8.84464      1.00  2.223654   .417919
   8.84454   8.84454      1.00  2.226954   .416659
   8.84443   8.84443      1.00  2.227614   .415299
   8.84433   8.84433      1.00  2.229334   .416019
   8.84421   8.84421      1.00  2.227554   .415319
   8.84409   8.84409      1.00  2.209134   .412009
   8.84398   8.84398      1.00  2.226954   .415619
   8.84387   8.84387      1.00  2.227574   .412819
   8.84375   8.84375      1.00  2.226244   .413989
   8.84363   8.84363      1.00  2.226404   .412539
   8.84352   8.84352      1.00  2.225724   .412349
   8.84339   8.84339      1.00  2.227634   .412469
   8.84327   8.84327      1.00  2.226304   .412369
   8.84317   8.84317      1.00  2.228314   .416179
   8.84305   8.84305      1.00  2.227674   .414899
   8.84294   8.84294      1.00  2.226654   .415989
   8.84282   8.84282      1.00  2.227864   .416359
   8.84271   8.84271      1.00  2.225564   .414209
   8.84260   8.84260      1.00  2.225914   .415699
   8.84248   8.84248      1.00  2.211194   .415419
   8.84236   8.84236      1.00  2.227074   .418339
   8.84225   8.84225      1.00  2.223504   .417609
   8.84215   8.84215      1.00  2.225744   .415399
   8.84203   8.84203      1.00  2.225794   .414799
   8.84192   8.84192      1.00  2.225594   .418279
   8.84181   8.84181      1.00  2.224284   .415359
   8.84171   8.84171      1.00  2.226224   .417509
   8.84160   8.84160      1.00  2.224924   .417949
   8.84148   8.84148      1.00  2.223754   .418599
   8.84137   8.84137      1.00  2.223404   .421049
   8.84126   8.84126      1.00  2.221654   .416119
   8.84114   8.84114      1.00  2.225484   .417509
   8.84103   8.84103      1.00  2.223964   .418009
   8.84092   8.84092      1.00  2.220864   .418859
   8.84081   8.84081      1.00  2.220394   .417919
   8.84069   8.84069      1.00  2.225644   .418729
   8.84057   8.84057      1.00  2.224624   .419359
   8.84045   8.84045      1.00  2.226424   .420039
   8.84034   8.84034      1.00  2.222694   .418629
   8.84022   8.84022      1.00  2.223944   .418199
   8.84009   8.84009      1.00  2.222834   .421249
   8.83997   8.83997      1.00  2.224054   .422429
   8.83986   8.83986      1.00  2.222424   .423139
   8.83975   8.83975      1.00  2.224524   .423219
   8.83963   8.83963      1.00  2.223624   .422299
   8.83952   8.83952      1.00  2.223694   .421419
   8.83941   8.83941      1.00  2.222114   .421759
   8.83929   8.83929      1.00  2.215334   .423089
   8.83917   8.83917      1.00  2.225254   .426089
   8.83906   8.83906      1.00  2.224334   .423549
   8.83895   8.83895      1.00  2.224064   .423329
   8.83883   8.83883      1.00  2.224904   .425319
   8.83872   8.83872      1.00  2.222354   .423719
   8.83861   8.83861      1.00  2.223134   .423549
   8.83850   8.83850      1.00  2.225004   .425319
   8.83839   8.83839      1.00  2.226934   .425909
   8.83828   8.83828      1.00  2.224064   .424609
   8.83817   8.83817      1.00  2.226684   .425559
   8.83806   8.83806      1.00  2.223484   .424429
   8.83795   8.83795      1.00  2.223174   .426799
   8.83784   8.83784      1.00  2.222724   .426879
   8.83773   8.83773      1.00  2.210634   .425929
   8.83762   8.83762      1.00  2.222464   .427489
   8.83751   8.83751      1.00  2.221814   .427889
   8.83740   8.83740      1.00  2.225794   .429959
   8.83729   8.83729      1.00  2.223854   .430349
   8.83719   8.83719      1.00  2.227384   .428919
   8.83708   8.83708      1.00  2.228504   .428509
   8.83696   8.83696      1.00  2.227614   .431549
   8.83685   8.83685      1.00  2.224274   .427949
   8.83675   8.83675      1.00  2.224544   .429199
   8.83664   8.83664      1.00  2.224034   .429979
   8.83653   8.83653      1.00  2.222024   .428879
   8.83642   8.83642      1.00  2.224394   .430619
   8.83632   8.83632      1.00  2.207814   .429759
   8.83622   8.83622      1.00  2.224354   .434869
   8.83611   8.83611      1.00  2.227394   .436399
   8.83601   8.83601      1.00  2.227674   .433309
   8.83591   8.83591      1.00  2.225064   .433379
   8.83580   8.83580      1.00  2.224114   .431079
   8.83570   8.83570      1.00  2.222104   .430759
   8.83560   8.83560      1.00  2.222354   .430319
   8.83549   8.83549      1.00  2.225314   .432319
   8.83539   8.83539      1.00  2.224724   .433069
   8.83529   8.83529      1.00  2.222994   .433079
   8.83518   8.83518      1.00  2.223224   .432289
   8.83509   8.83509      1.00  2.225464   .435349
   8.83498   8.83498      1.00  2.224274   .436129
   8.83487   8.83487      1.00  2.212184   .433669
   8.83476   8.83476      1.00  2.223874   .434379
   8.83466   8.83466      1.00  2.223304   .433509
   8.83455   8.83455      1.00  2.221744   .431899
   8.83443   8.83443      1.00  2.219294   .433459
   8.83432   8.83432      1.00  2.219774   .433629
   8.83422   8.83422      1.00  2.221624   .436219
   8.83411   8.83411      1.00  2.222864   .434589
   8.83399   8.83399      1.00  2.222394   .435349
   8.83388   8.83388      1.00  2.221454   .438919
   8.83376   8.83376      1.00  2.222154   .441909
   8.83364   8.83364      1.00  2.224674   .442319
   8.83353   8.83353      1.00  2.221344   .440989
   8.83341   8.83341      1.00  2.218954   .440409
   8.83330   8.83330      1.00  2.207714   .436719
   8.83318   8.83318      1.00  2.216194   .437789
   8.83306   8.83306      1.00  2.221614   .439279
   8.83295   8.83295      1.00  2.223894   .439199
   8.83284   8.83284      1.00  2.221774   .440109
   8.83272   8.83272      1.00  2.221204   .440219
   8.83260   8.83260      1.00  2.221704   .439769
   8.83249   8.83249      1.00  2.220944   .438569
   8.83238   8.83238      1.00  2.222064   .438949
   8.83227   8.83227      1.00  2.222384   .438829
   8.83215   8.83215      1.00  2.218464   .436789
   8.83205   8.83205      1.00  2.219644   .439249
   8.83194   8.83194      1.00  2.216754   .439689
   8.83183   8.83183      1.00  2.215294   .438739
   8.83171   8.83171      1.00  2.217084   .440059
   8.83161   8.83161      1.00  2.211114   .439019
   8.83150   8.83150      1.00  2.221954   .440439
   8.83139   8.83139      1.00  2.214604   .439969
   8.83127   8.83127      1.00  2.217604   .438849
   8.83116   8.83116      1.00  2.218724   .439939
   8.83105   8.83105      1.00  2.217474   .439629
   8.83094   8.83094      1.00  2.219554   .439529
   8.83082   8.83082      1.00  2.217904   .439859
   8.83071   8.83071      1.00  2.216544   .437819
   8.83059   8.83059      1.00  2.215574   .440109
   8.83047   8.83047      1.00  2.219234   .441149
   8.83035   8.83035      1.00  2.217694   .440679
   8.83023   8.83023      1.00  2.218314   .442319
   8.83012   8.83012      1.00  2.219254   .444769
   8.83000   8.83000      1.00  2.202564   .442629
   8.82989   8.82989      1.00  2.214984   .449009
   8.82977   8.82977      1.00  2.216334   .445339
   8.82965   8.82965      1.00  2.217494   .447279
   8.82953   8.82953      1.00  2.212124   .445339
   8.82942   8.82942      1.00  2.213334   .444929
   8.82931   8.82931      1.00  2.216354   .445979
   8.82919   8.82919      1.00  2.213864   .446279
   8.82908   8.82908      1.00  2.215214   .447079
   8.82897   8.82897      1.00  2.216764   .448639
   8.82885   8.82885      1.00  2.216104   .447029
   8.82875   8.82875      1.00  2.214174   .445589
   8.82864   8.82864      1.00  2.212514   .442589
   8.82853   8.82853      1.00  2.213554   .443049
   8.82842   8.82842      1.00  2.205004   .441689
   8.82831   8.82831      1.00  2.212024   .443759
   8.82820   8.82820      1.00  2.214354   .444709
   8.82809   8.82809      1.00  2.214934   .442709
   8.82797   8.82797      1.00  2.216824   .442789
   8.82786   8.82786      1.00  2.217084   .447399
   8.82775   8.82775      1.00  2.214584   .445959
   8.82764   8.82764      1.00  2.213914   .447639
   8.82753   8.82753      1.00  2.215024   .446099
   8.82743   8.82743      1.00  2.213004   .446829
   8.82732   8.82732      1.00  2.214164   .446639
   8.82720   8.82720      1.00  2.208524   .447289
   8.82710   8.82710      1.00  2.213334   .446769
   8.82699   8.82699      1.00  2.212264   .446869
   8.82688   8.82688      1.00  2.214344   .448789
   8.82677   8.82677      1.00  2.199594   .444669
   8.82666   8.82666      1.00  2.212684   .445519
   8.82656   8.82656      1.00  2.217824   .449519
   8.82645   8.82645      1.00  2.213174   .451779
   8.82635   8.82635      1.00  2.212394   .450079
   8.82624   8.82624      1.00  2.209994   .449139
   8.82614   8.82614      1.00  2.211404   .447849
   8.82604   8.82604      1.00  2.211534   .448209
   8.82593   8.82593      1.00  2.210074   .446249
   8.82583   8.82583      1.00  2.212444   .447149
   8.82573   8.82573      1.00  2.211104   .450109
   8.82563   8.82563      1.00  2.212684   .448549
   8.82552   8.82552      1.00  2.213934   .448449
   8.82542   8.82542      1.00  2.210644   .448819
   8.82532   8.82532      1.00  2.196294   .448489
   8.82521   8.82521      1.00  2.209254   .446989
   8.82510   8.82510      1.00  2.207294   .448629
   8.82500   8.82500      1.00  2.208114   .450969
   8.82490   8.82490      1.00  2.207714   .445709
   8.82479   8.82479      1.00  2.212874   .449019
   8.82468   8.82468      1.00  2.209934   .446889
   8.82457   8.82457      1.00  2.210004   .448409
   8.82447   8.82447      1.00  2.214194   .448909
   8.82436   8.82436      1.00  2.209914   .447529
   8.82424   8.82424      1.00  2.208374   .448279
   8.82413   8.82413      1.00  2.207594   .445569
   8.82403   8.82403      1.00  2.203704   .446079
   8.82391   8.82391      1.00  2.190434   .440259
   8.82379   8.82379      1.00  2.204774   .444589
   8.82367   8.82367      1.00  2.205194   .445129
   8.82356   8.82356      1.00  2.208934   .444739
   8.82345   8.82345      1.00  2.212704   .446779
   8.82332   8.82332      1.00  2.209804   .446369
   8.82320   8.82320      1.00  2.207554   .446529
   8.82309   8.82309      1.00  2.209414   .444559
   8.82298   8.82298      1.00  2.204934   .444489
   8.82286   8.82286      1.00  2.202494   .445299
   8.82275   8.82275      1.00  2.207444   .446479
   8.82264   8.82264      1.00  2.205954   .446259
   8.82252   8.82252      1.00  2.206904   .447209
   8.82240   8.82240      1.00  2.204794   .444829
   8.82229   8.82229      1.00  2.196004   .445319
   8.82218   8.82218      1.00  2.208994   .446879
   8.82207   8.82207      1.00  2.210924   .446779
   8.82196   8.82196      1.00  2.209284   .446019
   8.82185   8.82185      1.00  2.202434   .443199
   8.82174   8.82174      1.00  2.206534   .443869
   8.82164   8.82164      1.00  2.200474   .443299
   8.82152   8.82152      1.00  2.202354   .442259
   8.82140   8.82140      1.00  2.200964   .442429
   8.82130   8.82130      1.00  2.202974   .444459
   8.82119   8.82119      1.00  2.205484   .447349
   8.82107   8.82107      1.00  2.204704   .446479
   8.82095   8.82095      1.00  2.207634   .448379
   8.82085   8.82085      1.00  2.188044   .442199
   8.82073   8.82073      1.00  2.199974   .446729
   8.82061   8.82061      1.00  2.201264   .444149
   8.82049   8.82049      1.00  2.202284   .443629
   8.82038   8.82038      1.00  2.202174   .444529
   8.82026   8.82026      1.00  2.202114   .444789
   8.82013   8.82013      1.00  2.203174   .445459
   8.82001   8.82001      1.00  2.204174   .443529
   8.81990   8.81990      1.00  2.203114   .440759
   8.81978   8.81978      1.00  2.203684   .444489
   8.81967   8.81967      1.00  2.203564   .444279
   8.81956   8.81956      1.00  2.207054   .444119
   8.81944   8.81944      1.00  2.201994   .445309
   8.81932   8.81932      1.00  2.196714   .444079
   8.81920   8.81920      1.00  2.183914   .441399
   8.81909   8.81909      1.00  2.197124   .443409
   8.81898   8.81898      1.00  2.200844   .446419
   8.81887   8.81887      1.00  2.200894   .445039
   8.81876   8.81876      1.00  2.202364   .447369
   8.81865   8.81865      1.00  2.201644   .445209
   8.81854   8.81854      1.00  2.199184   .445169
   8.81842   8.81842      1.00  2.199894   .447259
   8.81831   8.81831      1.00  2.201714   .449709
   8.81820   8.81820      1.00  2.197694   .450039
   8.81810   8.81810      1.00  2.198344   .446429
   8.81798   8.81798      1.00  2.198704   .445549
   8.81787   8.81787      1.00  2.197684   .448829
   8.81776   8.81776      1.00  2.194894   .442759
   8.81765   8.81765      1.00  2.191814   .442019
   8.81755   8.81755      1.00  2.199274   .447839
   8.81744   8.81744      1.00  2.199164   .447519
   8.81737   8.81737      1.00  2.200694   .447699
