# Supplementary material for: Direct Observation of Palladium Leaching from Pd/C by a Simple Method: X-ray Absorption Spectroscopy of Heterogeneous Mixtures
Source: ACS Omega. 2023 Jun 7;8(24):21787–92. doi: 10.1021/acsomega.3c01343 (PMC10286095; doi:10.1021/acsomega.3c01343)
Supplement: Supplementary file 2 — ao3c01343_si_002.zip [file ao3c01343_si_002.zip › Figure 9/HCl_Intermittent01N_31.qd]

  9809     KEK-PF   NW10A
 K_AirOx_40C_01N 20.12.12 2:54: - 20.12.12 2:54: Serial#KEKPF-NW10A_047721
 15_RK_AirOx_40C_01N                                                             
 Ring :   6.5 GeV    50.0 mA -   50.0 mA
 Mono :   Si(311)       D=  1.63747 A    Initial angle=  9.00034 deg
 NW10A     Transmission( 2)   Repetition= 31     Points= 1654
 Param file : QXAFS(SYNC)     angle axis (*)     Block =    1

 Block      Init-Ang  Final-Ang     Step/deg     Time/s       Num
     1        9.00034   8.81737          ***       1.00      1654
 Ortec(-1)     NDCH = 3
  Angle(c)  Angle(o)    time/s         2         3
      Mode         0         0         1         2
    Offset         0         0    .00492    .00311
   9.00034   9.00034      1.00  2.314964  2.422279
   9.00025   9.00025      1.00  2.312674  2.420319
   9.00014   9.00014      1.00  2.311974  2.421739
   9.00003   9.00003      1.00  2.314454  2.423519
   8.99991   8.99991      1.00  2.309724  2.421319
   8.99980   8.99980      1.00  2.308324  2.413969
   8.99969   8.99969      1.00  2.308264  2.419099
   8.99957   8.99957      1.00  2.303294  2.413379
   8.99946   8.99946      1.00  2.306504  2.416859
   8.99935   8.99935      1.00  2.300784  2.411759
   8.99924   8.99924      1.00  2.288234  2.398569
   8.99913   8.99913      1.00  2.302424  2.411369
   8.99901   8.99901      1.00  2.304184  2.415279
   8.99891   8.99891      1.00  2.302944  2.414359
   8.99881   8.99881      1.00  2.305174  2.418609
   8.99869   8.99869      1.00  2.306514  2.419049
   8.99858   8.99858      1.00  2.299314  2.410319
   8.99848   8.99848      1.00  2.302574  2.415989
   8.99837   8.99837      1.00  2.299264  2.414199
   8.99827   8.99827      1.00  2.294244  2.408969
   8.99815   8.99815      1.00  2.301064  2.410969
   8.99804   8.99804      1.00  2.297994  2.412449
   8.99793   8.99793      1.00  2.301814  2.411879
   8.99783   8.99783      1.00  2.298634  2.414589
   8.99771   8.99771      1.00  2.284734  2.398569
   8.99760   8.99760      1.00  2.300544  2.416939
   8.99750   8.99750      1.00  2.301204  2.414159
   8.99739   8.99739      1.00  2.297824  2.414059
   8.99727   8.99727      1.00  2.296244  2.415019
   8.99717   8.99717      1.00  2.296084  2.414659
   8.99706   8.99706      1.00  2.295594  2.412659
   8.99696   8.99696      1.00  2.293494  2.413869
   8.99685   8.99685      1.00  2.293984  2.414169
   8.99674   8.99674      1.00  2.295094  2.413249
   8.99664   8.99664      1.00  2.294134  2.410749
   8.99654   8.99654      1.00  2.296654  2.417469
   8.99643   8.99643      1.00  2.295464  2.419209
   8.99632   8.99632      1.00  2.285964  2.407489
   8.99622   8.99622      1.00  2.291404  2.410149
   8.99612   8.99612      1.00  2.291224  2.410749
   8.99601   8.99601      1.00  2.287244  2.408779
   8.99591   8.99591      1.00  2.292894  2.415499
   8.99581   8.99581      1.00  2.292184  2.413529
   8.99570   8.99570      1.00  2.291724  2.416019
   8.99560   8.99560      1.00  2.294454  2.414239
   8.99551   8.99551      1.00  2.294094  2.412499
   8.99541   8.99541      1.00  2.290084  2.411829
   8.99530   8.99530      1.00  2.292814  2.416609
   8.99520   8.99520      1.00  2.289914  2.413149
   8.99509   8.99509      1.00  2.288014  2.411879
   8.99499   8.99499      1.00  2.286674  2.408339
   8.99489   8.99489      1.00  2.269424  2.390269
   8.99479   8.99479      1.00  2.283904  2.406219
   8.99468   8.99468      1.00  2.292554  2.416669
   8.99458   8.99458      1.00  2.288004  2.411029
   8.99447   8.99447      1.00  2.284294  2.409269
   8.99436   8.99436      1.00  2.290254  2.417639
   8.99424   8.99424      1.00  2.289174  2.414929
   8.99413   8.99413      1.00  2.291544  2.415239
   8.99402   8.99402      1.00  2.287184  2.411659
   8.99390   8.99390      1.00  2.282544  2.405909
   8.99379   8.99379      1.00  2.283314  2.406219
   8.99368   8.99368      1.00  2.283954  2.409799
   8.99356   8.99356      1.00  2.284334  2.411829
   8.99345   8.99345      1.00  2.282944  2.409719
   8.99334   8.99334      1.00  2.274024  2.399229
   8.99322   8.99322      1.00  2.289864  2.417459
   8.99311   8.99311      1.00  2.291184  2.418969
   8.99299   8.99299      1.00  2.283584  2.411799
   8.99288   8.99288      1.00  2.289284  2.413549
   8.99277   8.99277      1.00  2.284924  2.412279
   8.99266   8.99266      1.00  2.280414  2.406289
   8.99255   8.99255      1.00  2.280414  2.405629
   8.99244   8.99244      1.00  2.286624  2.415299
   8.99233   8.99233      1.00  2.284664  2.413279
   8.99221   8.99221      1.00  2.283754  2.410099
   8.99211   8.99211      1.00  2.290044  2.421229
   8.99200   8.99200      1.00  2.285264  2.414829
   8.99189   8.99189      1.00  2.288814  2.419419
   8.99178   8.99178      1.00  2.286304  2.417219
   8.99167   8.99167      1.00  2.271214  2.401169
   8.99156   8.99156      1.00  2.280394  2.413909
   8.99145   8.99145      1.00  2.284484  2.420359
   8.99134   8.99134      1.00  2.279884  2.416119
   8.99123   8.99123      1.00  2.278414  2.419989
   8.99112   8.99112      1.00  2.290724  2.432729
   8.99101   8.99101      1.00  2.285734  2.428709
   8.99089   8.99089      1.00  2.283894  2.421129
   8.99077   8.99077      1.00  2.286334  2.419869
   8.99066   8.99066      1.00  2.280684  2.413739
   8.99055   8.99055      1.00  2.278324  2.410309
   8.99043   8.99043      1.00  2.277874  2.407529
   8.99031   8.99031      1.00  2.281004  2.413059
   8.99020   8.99020      1.00  2.277704  2.409619
   8.99009   8.99009      1.00  2.266104  2.396559
   8.98997   8.98997      1.00  2.284254  2.418379
   8.98985   8.98985      1.00  2.279734  2.415399
   8.98973   8.98973      1.00  2.285594  2.419579
   8.98962   8.98962      1.00  2.286124  2.422979
   8.98950   8.98950      1.00  2.279624  2.414569
   8.98938   8.98938      1.00  2.284704  2.421529
   8.98927   8.98927      1.00  2.280724  2.413879
   8.98916   8.98916      1.00  2.278914  2.413159
   8.98905   8.98905      1.00  2.275034  2.411869
   8.98894   8.98894      1.00  2.274144  2.411969
   8.98883   8.98883      1.00  2.278534  2.419379
   8.98872   8.98872      1.00  2.278184  2.417779
   8.98860   8.98860      1.00  2.278944  2.420149
   8.98849   8.98849      1.00  2.280234  2.419019
   8.98839   8.98839      1.00  2.273394  2.413289
   8.98828   8.98828      1.00  2.280604  2.420769
   8.98817   8.98817      1.00  2.279294  2.417659
   8.98806   8.98806      1.00  2.272764  2.412929
   8.98794   8.98794      1.00  2.272804  2.410929
   8.98783   8.98783      1.00  2.276174  2.418399
   8.98772   8.98772      1.00  2.280364  2.422579
   8.98761   8.98761      1.00  2.277664  2.422929
   8.98750   8.98750      1.00  2.283944  2.430439
   8.98739   8.98739      1.00  2.282174  2.428299
   8.98728   8.98728      1.00  2.277664  2.423949
   8.98717   8.98717      1.00  2.278554  2.419779
   8.98706   8.98706      1.00  2.277414  2.424729
   8.98696   8.98696      1.00  2.280284  2.430519
   8.98685   8.98685      1.00  2.263404  2.409759
   8.98674   8.98674      1.00  2.277794  2.428359
   8.98663   8.98663      1.00  2.275984  2.424959
   8.98653   8.98653      1.00  2.272784  2.425789
   8.98642   8.98642      1.00  2.281764  2.436099
   8.98632   8.98632      1.00  2.279184  2.435969
   8.98621   8.98621      1.00  2.281574  2.439229
   8.98611   8.98611      1.00  2.280384  2.435129
   8.98601   8.98601      1.00  2.279014  2.428969
   8.98590   8.98590      1.00  2.274944  2.420759
   8.98580   8.98580      1.00  2.277494  2.421869
   8.98570   8.98570      1.00  2.274544  2.419589
   8.98560   8.98560      1.00  2.277434  2.421249
   8.98549   8.98549      1.00  2.267504  2.414739
   8.98539   8.98539      1.00  2.277184  2.423649
   8.98529   8.98529      1.00  2.278154  2.424319
   8.98519   8.98519      1.00  2.282004  2.431929
   8.98508   8.98508      1.00  2.281184  2.429759
   8.98498   8.98498      1.00  2.281734  2.428499
   8.98487   8.98487      1.00  2.278094  2.425109
   8.98476   8.98476      1.00  2.273134  2.419679
   8.98466   8.98466      1.00  2.277564  2.421599
   8.98455   8.98455      1.00  2.277214  2.425159
   8.98445   8.98445      1.00  2.275934  2.425819
   8.98434   8.98434      1.00  2.272014  2.418849
   8.98422   8.98422      1.00  2.275964  2.421859
   8.98411   8.98411      1.00  2.277704  2.427379
   8.98399   8.98399      1.00  2.279614  2.426149
   8.98388   8.98388      1.00  2.270954  2.423759
   8.98376   8.98376      1.00  2.278694  2.430809
   8.98365   8.98365      1.00  2.278604  2.431859
   8.98354   8.98354      1.00  2.272944  2.430629
   8.98343   8.98343      1.00  2.271804  2.426949
   8.98331   8.98331      1.00  2.272644  2.426089
   8.98318   8.98318      1.00  2.277734  2.433869
   8.98307   8.98307      1.00  2.283994  2.438529
   8.98296   8.98296      1.00  2.278974  2.433459
   8.98284   8.98284      1.00  2.279344  2.434579
   8.98272   8.98272      1.00  2.278224  2.434609
   8.98262   8.98262      1.00  2.278994  2.433929
   8.98250   8.98250      1.00  2.276784  2.433259
   8.98239   8.98239      1.00  2.273404  2.429349
   8.98228   8.98228      1.00  2.261224  2.418619
   8.98217   8.98217      1.00  2.277874  2.434179
   8.98206   8.98206      1.00  2.272684  2.432269
   8.98194   8.98194      1.00  2.276784  2.436819
   8.98183   8.98183      1.00  2.278334  2.432799
   8.98173   8.98173      1.00  2.280514  2.434919
   8.98162   8.98162      1.00  2.280604  2.439799
   8.98151   8.98151      1.00  2.281584  2.440069
   8.98140   8.98140      1.00  2.281334  2.444489
   8.98129   8.98129      1.00  2.278644  2.435939
   8.98118   8.98118      1.00  2.278284  2.438089
   8.98106   8.98106      1.00  2.273354  2.433089
   8.98094   8.98094      1.00  2.275254  2.430949
   8.98083   8.98083      1.00  2.276964  2.436589
   8.98071   8.98071      1.00  2.262594  2.421999
   8.98059   8.98059      1.00  2.279804  2.436469
   8.98048   8.98048      1.00  2.285324  2.446539
   8.98036   8.98036      1.00  2.280094  2.438919
   8.98025   8.98025      1.00  2.282164  2.440179
   8.98013   8.98013      1.00  2.274504  2.434549
   8.98001   8.98001      1.00  2.281354  2.444289
   8.97990   8.97990      1.00  2.277054  2.438969
   8.97978   8.97978      1.00  2.277454  2.439929
   8.97965   8.97965      1.00  2.275224  2.432399
   8.97954   8.97954      1.00  2.280104  2.442239
   8.97943   8.97943      1.00  2.280394  2.442499
   8.97932   8.97932      1.00  2.281374  2.441149
   8.97920   8.97920      1.00  2.284484  2.447569
   8.97909   8.97909      1.00  2.269374  2.430729
   8.97899   8.97899      1.00  2.279034  2.438849
   8.97887   8.97887      1.00  2.276774  2.440039
   8.97876   8.97876      1.00  2.279114  2.439009
   8.97865   8.97865      1.00  2.273954  2.433799
   8.97854   8.97854      1.00  2.280974  2.443519
   8.97843   8.97843      1.00  2.279044  2.443899
   8.97831   8.97831      1.00  2.274014  2.439519
   8.97820   8.97820      1.00  2.282104  2.447919
   8.97810   8.97810      1.00  2.287514  2.455749
   8.97799   8.97799      1.00  2.277614  2.442159
   8.97787   8.97787      1.00  2.278894  2.443389
   8.97776   8.97776      1.00  2.281734  2.448379
   8.97766   8.97766      1.00  2.259114  2.425579
   8.97754   8.97754      1.00  2.275544  2.442479
   8.97743   8.97743      1.00  2.280734  2.447999
   8.97732   8.97732      1.00  2.278014  2.444309
   8.97721   8.97721      1.00  2.280994  2.447389
   8.97710   8.97710      1.00  2.283174  2.447809
   8.97699   8.97699      1.00  2.278164  2.449729
   8.97689   8.97689      1.00  2.284024  2.449539
   8.97678   8.97678      1.00  2.285534  2.451109
   8.97667   8.97667      1.00  2.281134  2.443219
   8.97656   8.97656      1.00  2.277284  2.442399
   8.97646   8.97646      1.00  2.277554  2.444469
   8.97635   8.97635      1.00  2.277264  2.445369
   8.97625   8.97625      1.00  2.273664  2.439489
   8.97614   8.97614      1.00  2.268814  2.434389
   8.97604   8.97604      1.00  2.284224  2.449619
   8.97594   8.97594      1.00  2.283964  2.451689
   8.97584   8.97584      1.00  2.279574  2.452629
   8.97573   8.97573      1.00  2.281154  2.450249
   8.97563   8.97563      1.00  2.280404  2.448029
   8.97553   8.97553      1.00  2.280044  2.450519
   8.97543   8.97543      1.00  2.279014  2.455519
   8.97531   8.97531      1.00  2.274404  2.447039
   8.97521   8.97521      1.00  2.276864  2.448659
   8.97512   8.97512      1.00  2.280394  2.451599
   8.97501   8.97501      1.00  2.284404  2.454319
   8.97491   8.97491      1.00  2.281504  2.453199
   8.97480   8.97480      1.00  2.266664  2.438339
   8.97470   8.97470      1.00  2.283704  2.460309
   8.97459   8.97459      1.00  2.278684  2.449749
   8.97447   8.97447      1.00  2.281074  2.452789
   8.97436   8.97436      1.00  2.280714  2.452389
   8.97426   8.97426      1.00  2.278724  2.448479
   8.97415   8.97415      1.00  2.276994  2.450759
   8.97403   8.97403      1.00  2.276844  2.448949
   8.97392   8.97392      1.00  2.278174  2.451199
   8.97381   8.97381      1.00  2.277134  2.450069
   8.97368   8.97368      1.00  2.286034  2.458869
   8.97357   8.97357      1.00  2.282454  2.453829
   8.97346   8.97346      1.00  2.280924  2.457509
   8.97335   8.97335      1.00  2.280374  2.453809
   8.97323   8.97323      1.00  2.260844  2.433509
   8.97310   8.97310      1.00  2.278984  2.451449
   8.97299   8.97299      1.00  2.280064  2.457299
   8.97288   8.97288      1.00  2.277294  2.452179
   8.97277   8.97277      1.00  2.277304  2.452679
   8.97265   8.97265      1.00  2.278884  2.457539
   8.97254   8.97254      1.00  2.279584  2.460609
   8.97243   8.97243      1.00  2.280414  2.455729
   8.97231   8.97231      1.00  2.285304  2.460439
   8.97220   8.97220      1.00  2.277734  2.451549
   8.97208   8.97208      1.00  2.278584  2.454849
   8.97198   8.97198      1.00  2.278754  2.453449
   8.97187   8.97187      1.00  2.275274  2.453859
   8.97176   8.97176      1.00  2.271464  2.453309
   8.97165   8.97165      1.00  2.269444  2.454119
   8.97154   8.97154      1.00  2.274414  2.456149
   8.97144   8.97144      1.00  2.278974  2.459039
   8.97132   8.97132      1.00  2.281254  2.462669
   8.97121   8.97121      1.00  2.282534  2.461529
   8.97110   8.97110      1.00  2.282114  2.459199
   8.97098   8.97098      1.00  2.280174  2.458399
   8.97086   8.97086      1.00  2.275244  2.457819
   8.97075   8.97075      1.00  2.271374  2.450939
   8.97064   8.97064      1.00  2.273524  2.453319
   8.97052   8.97052      1.00  2.274884  2.456689
   8.97040   8.97040      1.00  2.279534  2.460849
   8.97029   8.97029      1.00  2.281264  2.466389
   8.97017   8.97017      1.00  2.264194  2.445889
   8.97005   8.97005      1.00  2.276954  2.460159
   8.96993   8.96993      1.00  2.278314  2.460289
   8.96982   8.96982      1.00  2.276394  2.458639
   8.96971   8.96971      1.00  2.276924  2.460519
   8.96958   8.96958      1.00  2.276344  2.465089
   8.96947   8.96947      1.00  2.275794  2.460499
   8.96935   8.96935      1.00  2.274244  2.455699
   8.96924   8.96924      1.00  2.277284  2.462599
   8.96913   8.96913      1.00  2.271684  2.457469
   8.96901   8.96901      1.00  2.279864  2.463719
   8.96891   8.96891      1.00  2.281084  2.467469
   8.96880   8.96880      1.00  2.281444  2.463239
   8.96868   8.96868      1.00  2.277744  2.461189
   8.96856   8.96856      1.00  2.268354  2.451619
   8.96846   8.96846      1.00  2.274254  2.461329
   8.96835   8.96835      1.00  2.274344  2.458619
   8.96825   8.96825      1.00  2.275734  2.458639
   8.96813   8.96813      1.00  2.275934  2.460219
   8.96802   8.96802      1.00  2.276644  2.458229
   8.96792   8.96792      1.00  2.277774  2.459029
   8.96781   8.96781      1.00  2.278534  2.465429
   8.96770   8.96770      1.00  2.279074  2.466539
   8.96758   8.96758      1.00  2.281224  2.466339
   8.96747   8.96747      1.00  2.277824  2.468759
   8.96736   8.96736      1.00  2.276134  2.460069
   8.96725   8.96725      1.00  2.276404  2.460969
   8.96714   8.96714      1.00  2.273594  2.456559
   8.96704   8.96704      1.00  2.268344  2.455629
   8.96693   8.96693      1.00  2.279514  2.469669
   8.96682   8.96682      1.00  2.281314  2.468339
   8.96671   8.96671      1.00  2.278744  2.467849
   8.96661   8.96661      1.00  2.281704  2.465979
   8.96650   8.96650      1.00  2.280174  2.467399
   8.96639   8.96639      1.00  2.281384  2.470119
   8.96629   8.96629      1.00  2.282094  2.474699
   8.96619   8.96619      1.00  2.276184  2.464559
   8.96608   8.96608      1.00  2.275834  2.463089
   8.96598   8.96598      1.00  2.276194  2.464789
   8.96587   8.96587      1.00  2.276764  2.464709
   8.96578   8.96578      1.00  2.276964  2.464819
   8.96568   8.96568      1.00  2.266274  2.455249
   8.96557   8.96557      1.00  2.284624  2.473599
   8.96547   8.96547      1.00  2.280524  2.468059
   8.96537   8.96537      1.00  2.279944  2.471829
   8.96526   8.96526      1.00  2.279314  2.472309
   8.96515   8.96515      1.00  2.279024  2.471009
   8.96505   8.96505      1.00  2.281354  2.474489
   8.96496   8.96496      1.00  2.279184  2.470789
   8.96485   8.96485      1.00  2.280334  2.472519
   8.96474   8.96474      1.00  2.279494  2.466039
   8.96463   8.96463      1.00  2.280394  2.471999
   8.96453   8.96453      1.00  2.280774  2.475579
   8.96442   8.96442      1.00  2.284024  2.480439
   8.96430   8.96430      1.00  2.282894  2.480029
   8.96418   8.96418      1.00  2.282824  2.475409
   8.96408   8.96408      1.00  2.268834  2.458029
   8.96397   8.96397      1.00  2.279944  2.472779
   8.96385   8.96385      1.00  2.280064  2.470459
   8.96374   8.96374      1.00  2.276824  2.469689
   8.96362   8.96362      1.00  2.278194  2.467539
   8.96350   8.96350      1.00  2.283654  2.475579
   8.96338   8.96338      1.00  2.283054  2.475799
   8.96327   8.96327      1.00  2.283994  2.476129
   8.96316   8.96316      1.00  2.284724  2.479519
   8.96304   8.96304      1.00  2.282654  2.477279
   8.96292   8.96292      1.00  2.283124  2.473819
   8.96281   8.96281      1.00  2.284064  2.473809
   8.96270   8.96270      1.00  2.281074  2.473319
   8.96258   8.96258      1.00  2.276614  2.469429
   8.96247   8.96247      1.00  2.279834  2.472159
   8.96236   8.96236      1.00  2.285514  2.477339
   8.96225   8.96225      1.00  2.284794  2.475329
   8.96214   8.96214      1.00  2.282464  2.478659
   8.96202   8.96202      1.00  2.286074  2.479209
   8.96191   8.96191      1.00  2.285294  2.476119
   8.96181   8.96181      1.00  2.285424  2.476039
   8.96170   8.96170      1.00  2.285794  2.474639
   8.96159   8.96159      1.00  2.281244  2.471689
   8.96148   8.96148      1.00  2.281904  2.472539
   8.96137   8.96137      1.00  2.281784  2.472619
   8.96125   8.96125      1.00  2.278344  2.467319
   8.96114   8.96114      1.00  2.285064  2.475039
   8.96102   8.96102      1.00  2.270134  2.466539
   8.96091   8.96091      1.00  2.286814  2.481169
   8.96079   8.96079      1.00  2.286024  2.477359
   8.96067   8.96067      1.00  2.284244  2.476329
   8.96056   8.96056      1.00  2.287194  2.480949
   8.96045   8.96045      1.00  2.282534  2.477869
   8.96033   8.96033      1.00  2.286594  2.482119
   8.96021   8.96021      1.00  2.282164  2.475409
   8.96009   8.96009      1.00  2.285744  2.480219
   8.95998   8.95998      1.00  2.282834  2.474809
   8.95986   8.95986      1.00  2.282114  2.476019
   8.95974   8.95974      1.00  2.287494  2.480059
   8.95963   8.95963      1.00  2.285644  2.479819
   8.95952   8.95952      1.00  2.291654  2.480369
   8.95940   8.95940      1.00  2.281764  2.472729
   8.95928   8.95928      1.00  2.270664  2.458109
   8.95916   8.95916      1.00  2.283944  2.478559
   8.95906   8.95906      1.00  2.281444  2.473519
   8.95895   8.95895      1.00  2.282624  2.472839
   8.95882   8.95882      1.00  2.281784  2.472669
   8.95872   8.95872      1.00  2.286534  2.475689
   8.95861   8.95861      1.00  2.286614  2.477739
   8.95851   8.95851      1.00  2.287254  2.479299
   8.95839   8.95839      1.00  2.289544  2.484279
   8.95828   8.95828      1.00  2.285414  2.476769
   8.95817   8.95817      1.00  2.285264  2.477049
   8.95806   8.95806      1.00  2.282164  2.476099
   8.95795   8.95795      1.00  2.281294  2.475869
   8.95784   8.95784      1.00  2.283124  2.477899
   8.95772   8.95772      1.00  2.269484  2.460049
   8.95761   8.95761      1.00  2.287584  2.480619
   8.95750   8.95750      1.00  2.283974  2.478999
   8.95739   8.95739      1.00  2.288474  2.482749
   8.95729   8.95729      1.00  2.285784  2.477459
   8.95718   8.95718      1.00  2.288054  2.483949
   8.95706   8.95706      1.00  2.283214  2.477459
   8.95696   8.95696      1.00  2.283244  2.480909
   8.95685   8.95685      1.00  2.285014  2.477659
   8.95675   8.95675      1.00  2.282424  2.476289
   8.95664   8.95664      1.00  2.284204  2.478609
   8.95653   8.95653      1.00  2.286274  2.476469
   8.95642   8.95642      1.00  2.285304  2.477289
   8.95632   8.95632      1.00  2.269534  2.461769
   8.95620   8.95620      1.00  2.285024  2.481109
   8.95610   8.95610      1.00  2.288154  2.479919
   8.95600   8.95600      1.00  2.286294  2.475629
   8.95590   8.95590      1.00  2.287104  2.479619
   8.95580   8.95580      1.00  2.282904  2.471349
   8.95570   8.95570      1.00  2.284034  2.475579
   8.95560   8.95560      1.00  2.284034  2.477219
   8.95549   8.95549      1.00  2.282894  2.476179
   8.95539   8.95539      1.00  2.282554  2.471959
   8.95528   8.95528      1.00  2.287604  2.477749
   8.95519   8.95519      1.00  2.290184  2.483309
   8.95508   8.95508      1.00  2.283434  2.475899
   8.95498   8.95498      1.00  2.283624  2.473239
   8.95487   8.95487      1.00  2.274864  2.461499
   8.95477   8.95477      1.00  2.286894  2.479909
   8.95466   8.95466      1.00  2.285234  2.470619
   8.95454   8.95454      1.00  2.285634  2.474729
   8.95444   8.95444      1.00  2.283224  2.469949
   8.95433   8.95433      1.00  2.285334  2.479609
   8.95421   8.95421      1.00  2.284834  2.475909
   8.95409   8.95409      1.00  2.286424  2.478239
   8.95398   8.95398      1.00  2.286134  2.473889
   8.95387   8.95387      1.00  2.288544  2.478319
   8.95376   8.95376      1.00  2.285324  2.477899
   8.95364   8.95364      1.00  2.282964  2.477949
   8.95354   8.95354      1.00  2.279944  2.471009
   8.95342   8.95342      1.00  2.276914  2.463479
   8.95330   8.95330      1.00  2.283284  2.472809
   8.95318   8.95318      1.00  2.285134  2.469649
   8.95306   8.95306      1.00  2.284874  2.470829
   8.95295   8.95295      1.00  2.284584  2.476489
   8.95284   8.95284      1.00  2.287844  2.472959
   8.95272   8.95272      1.00  2.285754  2.472739
   8.95261   8.95261      1.00  2.283024  2.468929
   8.95250   8.95250      1.00  2.284234  2.472439
   8.95239   8.95239      1.00  2.282364  2.471059
   8.95227   8.95227      1.00  2.284264  2.471929
   8.95216   8.95216      1.00  2.289214  2.478509
   8.95205   8.95205      1.00  2.282514  2.469419
   8.95194   8.95194      1.00  2.267434  2.446699
   8.95182   8.95182      1.00  2.283804  2.467429
   8.95172   8.95172      1.00  2.285354  2.466749
   8.95161   8.95161      1.00  2.287744  2.469749
   8.95150   8.95150      1.00  2.289394  2.470189
   8.95139   8.95139      1.00  2.285444  2.462449
   8.95127   8.95127      1.00  2.283134  2.460169
   8.95117   8.95117      1.00  2.281034  2.456539
   8.95105   8.95105      1.00  2.282884  2.457999
   8.95093   8.95093      1.00  2.282474  2.457429
   8.95082   8.95082      1.00  2.286074  2.459689
   8.95071   8.95071      1.00  2.283534  2.460469
   8.95059   8.95059      1.00  2.283714  2.458629
   8.95047   8.95047      1.00  2.271554  2.442859
   8.95035   8.95035      1.00  2.285824  2.458119
   8.95024   8.95024      1.00  2.285644  2.460979
   8.95012   8.95012      1.00  2.284744  2.458359
   8.95000   8.95000      1.00  2.285084  2.457419
   8.94988   8.94988      1.00  2.282084  2.455859
   8.94977   8.94977      1.00  2.283144  2.456409
   8.94965   8.94965      1.00  2.283284  2.454899
   8.94953   8.94953      1.00  2.285254  2.458129
   8.94942   8.94942      1.00  2.281254  2.452619
   8.94931   8.94931      1.00  2.287684  2.455119
   8.94919   8.94919      1.00  2.283174  2.448799
   8.94907   8.94907      1.00  2.285784  2.453949
   8.94896   8.94896      1.00  2.284744  2.448169
   8.94886   8.94886      1.00  2.267164  2.429089
   8.94875   8.94875      1.00  2.285714  2.448939
   8.94863   8.94863      1.00  2.279504  2.442529
   8.94852   8.94852      1.00  2.282324  2.445729
   8.94841   8.94841      1.00  2.280684  2.440349
   8.94831   8.94831      1.00  2.284954  2.444819
   8.94819   8.94819      1.00  2.285184  2.445779
   8.94808   8.94808      1.00  2.285114  2.442999
   8.94798   8.94798      1.00  2.287214  2.447069
   8.94787   8.94787      1.00  2.278404  2.434039
   8.94776   8.94776      1.00  2.281264  2.434899
   8.94764   8.94764      1.00  2.283244  2.432679
   8.94753   8.94753      1.00  2.281074  2.204099
   8.94742   8.94742      1.00  2.276364  2.421349
   8.94731   8.94731      1.00  2.275144  2.421549
   8.94720   8.94720      1.00  2.282614  2.429309
   8.94710   8.94710      1.00  2.281644  2.427999
   8.94699   8.94699      1.00  2.282964  2.427919
   8.94687   8.94687      1.00  2.282914  2.426969
   8.94676   8.94676      1.00  2.283804  2.427559
   8.94666   8.94666      1.00  2.280484  2.419989
   8.94656   8.94656      1.00  2.278904  2.418639
   8.94644   8.94644      1.00  2.278914  2.418029
   8.94634   8.94634      1.00  2.277924  2.413409
   8.94624   8.94624      1.00  2.275864  2.414129
   8.94613   8.94613      1.00  2.279404  2.415059
   8.94603   8.94603      1.00  2.277914  2.413239
   8.94593   8.94593      1.00  2.280384  2.410399
   8.94583   8.94583      1.00  2.271214  2.398839
   8.94573   8.94573      1.00  2.278994  2.403819
   8.94562   8.94562      1.00  2.281094  2.402509
   8.94552   8.94552      1.00  2.277444  2.393699
   8.94542   8.94542      1.00  2.273684  2.390089
   8.94531   8.94531      1.00  2.278144  2.394799
   8.94521   8.94521      1.00  2.279234  2.395339
   8.94511   8.94511      1.00  2.278604  2.392079
   8.94500   8.94500      1.00  2.279754  2.390979
   8.94489   8.94489      1.00  2.276994  2.383009
   8.94479   8.94479      1.00  2.278284  2.385449
   8.94469   8.94469      1.00  2.280194  2.382179
   8.94458   8.94458      1.00  2.276304  2.379269
   8.94446   8.94446      1.00  2.263574  2.365179
   8.94435   8.94435      1.00  2.272244  2.364579
   8.94424   8.94424      1.00  2.278294  2.370449
   8.94413   8.94413      1.00  2.273604  2.363009
   8.94402   8.94402      1.00  2.274614  2.360949
   8.94390   8.94390      1.00  2.277434  2.359549
   8.94379   8.94379      1.00  2.278894  2.359459
   8.94368   8.94368      1.00  2.278474  2.353419
   8.94356   8.94356      1.00  2.278354  2.352049
   8.94344   8.94344      1.00  2.277024  2.344489
   8.94333   8.94333      1.00  2.278744  2.347629
   8.94321   8.94321      1.00  2.275944  2.338819
   8.94310   8.94310      1.00  2.274534  2.330189
   8.94298   8.94298      1.00  2.272574  2.331719
   8.94287   8.94287      1.00  2.262324  2.316879
   8.94276   8.94276      1.00  2.273424  2.325309
   8.94264   8.94264      1.00  2.277324  2.320789
   8.94252   8.94252      1.00  2.277194  2.318179
   8.94242   8.94242      1.00  2.278264  2.312589
   8.94231   8.94231      1.00  2.277784  2.310189
   8.94219   8.94219      1.00  2.275694  2.298319
   8.94207   8.94207      1.00  2.275914  2.291219
   8.94196   8.94196      1.00  2.275994  2.283589
   8.94186   8.94186      1.00  2.274954  2.279839
   8.94175   8.94175      1.00  2.270744  2.264739
   8.94164   8.94164      1.00  2.273384  2.263569
   8.94153   8.94153      1.00  2.274354  2.250539
   8.94143   8.94143      1.00  2.268004  2.235879
   8.94132   8.94132      1.00  2.276044  2.236379
   8.94120   8.94120      1.00  2.277694  2.230739
   8.94109   8.94109      1.00  2.276964  2.219189
   8.94097   8.94097      1.00  2.274534  2.208449
   8.94085   8.94085      1.00  2.270914  2.195269
   8.94073   8.94073      1.00  2.274764  2.184639
   8.94062   8.94062      1.00  2.273244  2.179299
   8.94051   8.94051      1.00  2.273804  2.164039
   8.94040   8.94040      1.00  2.270904  2.149669
   8.94027   8.94027      1.00  2.273074  2.135709
   8.94015   8.94015      1.00  2.277024  2.128829
   8.94004   8.94004      1.00  2.275404  2.110199
   8.93992   8.93992      1.00  2.277024  2.093619
   8.93979   8.93979      1.00  2.272284  2.070019
   8.93968   8.93968      1.00  2.267934  2.048219
   8.93957   8.93957      1.00  2.272764  2.035939
   8.93945   8.93945      1.00  2.273774  2.018439
   8.93934   8.93934      1.00  2.274554  1.996299
   8.93922   8.93922      1.00  2.274174  1.974979
   8.93912   8.93912      1.00  2.274354  1.957899
   8.93901   8.93901      1.00  2.272744  1.932849
   8.93889   8.93889      1.00  2.275644  1.906039
   8.93878   8.93878      1.00  2.279504  1.885109
   8.93867   8.93867      1.00  2.275674  1.851789
   8.93856   8.93856      1.00  2.275604  1.825899
   8.93844   8.93844      1.00  2.271314  1.793779
   8.93833   8.93833      1.00  2.269904  1.760789
   8.93823   8.93823      1.00  2.267074  1.729479
   8.93812   8.93812      1.00  2.267484  1.695979
   8.93800   8.93800      1.00  2.274054  1.660769
   8.93790   8.93790      1.00  2.272954  1.626509
   8.93779   8.93779      1.00  2.277124  1.596369
   8.93768   8.93768      1.00  2.274964  1.561109
   8.93756   8.93756      1.00  2.275984  1.520659
   8.93746   8.93746      1.00  2.280044  1.481109
   8.93735   8.93735      1.00  2.272514  1.442729
   8.93724   8.93724      1.00  2.272194  1.405769
   8.93713   8.93713      1.00  2.271404  1.361039
   8.93702   8.93702      1.00  2.272604  1.324149
   8.93691   8.93691      1.00  2.274514  1.293109
   8.93681   8.93681      1.00  2.275684  1.247799
   8.93670   8.93670      1.00  2.272754  1.204319
   8.93659   8.93659      1.00  2.276824  1.166799
   8.93649   8.93649      1.00  2.259834  1.124469
   8.93638   8.93638      1.00  2.271604  1.092559
   8.93627   8.93627      1.00  2.277754  1.053559
   8.93617   8.93617      1.00  2.273894  1.020009
   8.93607   8.93607      1.00  2.274124   .983829
   8.93597   8.93597      1.00  2.266054   .947199
   8.93586   8.93586      1.00  2.270694   .912249
   8.93576   8.93576      1.00  2.274344   .880259
   8.93566   8.93566      1.00  2.274984   .851679
   8.93556   8.93556      1.00  2.278934   .820629
   8.93545   8.93545      1.00  2.273054   .790499
   8.93534   8.93534      1.00  2.278474   .758959
   8.93524   8.93524      1.00  2.272224   .732879
   8.93514   8.93514      1.00  2.274024   .711619
   8.93504   8.93504      1.00  2.259874   .679479
   8.93493   8.93493      1.00  2.271914   .660909
   8.93483   8.93483      1.00  2.274954   .639049
   8.93472   8.93472      1.00  2.268554   .616879
   8.93462   8.93462      1.00  2.274834   .598609
   8.93450   8.93450      1.00  2.275804   .579129
   8.93439   8.93439      1.00  2.273944   .560999
   8.93428   8.93428      1.00  2.275124   .544159
   8.93416   8.93416      1.00  2.275594   .529249
   8.93405   8.93405      1.00  2.273074   .512299
   8.93394   8.93394      1.00  2.271424   .498069
   8.93383   8.93383      1.00  2.272914   .486089
   8.93371   8.93371      1.00  2.270594   .471739
   8.93359   8.93359      1.00  2.272874   .459979
   8.93348   8.93348      1.00  2.258624   .447419
   8.93336   8.93336      1.00  2.273114   .437759
   8.93324   8.93324      1.00  2.275334   .428149
   8.93313   8.93313      1.00  2.277794   .418919
   8.93302   8.93302      1.00  2.276174   .412769
   8.93291   8.93291      1.00  2.273404   .404449
   8.93278   8.93278      1.00  2.271914   .397239
   8.93267   8.93267      1.00  2.271064   .391789
   8.93257   8.93257      1.00  2.274034   .385559
   8.93245   8.93245      1.00  2.272584   .382649
   8.93233   8.93233      1.00  2.274094   .375939
   8.93222   8.93222      1.00  2.272824   .371169
   8.93211   8.93211      1.00  2.273924   .369929
   8.93200   8.93200      1.00  2.273484   .367649
   8.93188   8.93188      1.00  2.273344   .363759
   8.93177   8.93177      1.00  2.257904   .359299
   8.93167   8.93167      1.00  2.271464   .359049
   8.93156   8.93156      1.00  2.274544   .358689
   8.93144   8.93144      1.00  2.269644   .357739
   8.93133   8.93133      1.00  2.271724   .358979
   8.93122   8.93122      1.00  2.272904   .356079
   8.93111   8.93111      1.00  2.269854   .355369
   8.93099   8.93099      1.00  2.276634   .357179
   8.93087   8.93087      1.00  2.273634   .357209
   8.93076   8.93076      1.00  2.272734   .357019
   8.93065   8.93065      1.00  2.273314   .356139
   8.93052   8.93052      1.00  2.271744   .354769
   8.93041   8.93041      1.00  2.269414   .353859
   8.93030   8.93030      1.00  2.273914   .355709
   8.93018   8.93018      1.00  2.254104   .353889
   8.93005   8.93005      1.00  2.267974   .353249
   8.92994   8.92994      1.00  2.273044   .352949
   8.92982   8.92982      1.00  2.270894   .354369
   8.92971   8.92971      1.00  2.274374   .352949
   8.92959   8.92959      1.00  2.271094   .352999
   8.92947   8.92947      1.00  2.272614   .355049
   8.92936   8.92936      1.00  2.273594   .356239
   8.92924   8.92924      1.00  2.272324   .355579
   8.92913   8.92913      1.00  2.273214   .351609
   8.92902   8.92902      1.00  2.271384   .350229
   8.92891   8.92891      1.00  2.270434   .350499
   8.92880   8.92880      1.00  2.271664   .350389
   8.92868   8.92868      1.00  2.255894   .349059
   8.92857   8.92857      1.00  2.268944   .351079
   8.92846   8.92846      1.00  2.275294   .351959
   8.92836   8.92836      1.00  2.276134   .350359
   8.92824   8.92824      1.00  2.273854   .348039
   8.92813   8.92813      1.00  2.274754   .349319
   8.92802   8.92802      1.00  2.272114   .349619
   8.92791   8.92791      1.00  2.270144   .347439
   8.92780   8.92780      1.00  2.273754   .346819
   8.92769   8.92769      1.00  2.271734   .346779
   8.92758   8.92758      1.00  2.272914   .346719
   8.92747   8.92747      1.00  2.272204   .346489
   8.92735   8.92735      1.00  2.272144   .344229
   8.92725   8.92725      1.00  2.273094   .343809
   8.92714   8.92714      1.00  2.267134   .340689
   8.92703   8.92703      1.00  2.274164   .343299
   8.92691   8.92691      1.00  2.275904   .341709
   8.92681   8.92681      1.00  2.272824   .341909
   8.92671   8.92671      1.00  2.273854   .340419
   8.92660   8.92660      1.00  2.275044   .341909
   8.92649   8.92649      1.00  2.273484   .341409
   8.92639   8.92639      1.00  2.273394   .341939
   8.92628   8.92628      1.00  2.272254   .341059
   8.92618   8.92618      1.00  2.273534   .341939
   8.92607   8.92607      1.00  2.275354   .342659
   8.92597   8.92597      1.00  2.275464   .344209
   8.92587   8.92587      1.00  2.273074   .344439
   8.92577   8.92577      1.00  2.257254   .343789
   8.92566   8.92566      1.00  2.271344   .344909
   8.92556   8.92556      1.00  2.271104   .342099
   8.92546   8.92546      1.00  2.274284   .342839
   8.92535   8.92535      1.00  2.272264   .343419
   8.92524   8.92524      1.00  2.274444   .343269
   8.92514   8.92514      1.00  2.274444   .342479
   8.92505   8.92505      1.00  2.273584   .347199
   8.92494   8.92494      1.00  2.275264   .347059
   8.92483   8.92483      1.00  2.273944   .347039
   8.92473   8.92473      1.00  2.274804   .349629
   8.92462   8.92462      1.00  2.272044   .348889
   8.92451   8.92451      1.00  2.271854   .348709
   8.92440   8.92440      1.00  2.271324   .350839
   8.92428   8.92428      1.00  2.257554   .349229
   8.92418   8.92418      1.00  2.271784   .352629
   8.92407   8.92407      1.00  2.274684   .350519
   8.92395   8.92395      1.00  2.273394   .352919
   8.92383   8.92383      1.00  2.273454   .354439
   8.92372   8.92372      1.00  2.271024   .356139
   8.92361   8.92361      1.00  2.273804   .357009
   8.92349   8.92349      1.00  2.271784   .357929
   8.92337   8.92337      1.00  2.271624   .359429
   8.92325   8.92325      1.00  2.268984   .359829
   8.92313   8.92313      1.00  2.269724   .363039
   8.92302   8.92302      1.00  2.272594   .365899
   8.92290   8.92290      1.00  2.272494   .367019
   8.92279   8.92279      1.00  2.268554   .368189
   8.92268   8.92268      1.00  2.267094   .371309
   8.92256   8.92256      1.00  2.273434   .373779
   8.92245   8.92245      1.00  2.272574   .374519
   8.92234   8.92234      1.00  2.269704   .377949
   8.92222   8.92222      1.00  2.275154   .377769
   8.92211   8.92211      1.00  2.269954   .378829
   8.92200   8.92200      1.00  2.272164   .381139
   8.92190   8.92190      1.00  2.268414   .383029
   8.92179   8.92179      1.00  2.270994   .384579
   8.92168   8.92168      1.00  2.271494   .388029
   8.92156   8.92156      1.00  2.269554   .388679
   8.92146   8.92146      1.00  2.273124   .389209
   8.92135   8.92135      1.00  2.270374   .391559
   8.92123   8.92123      1.00  2.256424   .391219
   8.92112   8.92112      1.00  2.265494   .395489
   8.92101   8.92101      1.00  2.267624   .398249
   8.92089   8.92089      1.00  2.273864   .403259
   8.92077   8.92077      1.00  2.270724   .402259
   8.92066   8.92066      1.00  2.270904   .402359
   8.92054   8.92054      1.00  2.270404   .403879
   8.92042   8.92042      1.00  2.269994   .405319
   8.92031   8.92031      1.00  2.271164   .407369
   8.92019   8.92019      1.00  2.270814   .409599
   8.92007   8.92007      1.00  2.269804   .411019
   8.91995   8.91995      1.00  2.270214   .412959
   8.91983   8.91983      1.00  2.267934   .412529
   8.91972   8.91972      1.00  2.268204   .413809
   8.91961   8.91961      1.00  2.266464   .414639
   8.91949   8.91949      1.00  2.253804   .411539
   8.91937   8.91937      1.00  2.269334   .415269
   8.91926   8.91926      1.00  2.268824   .415989
   8.91915   8.91915      1.00  2.268554   .416069
   8.91904   8.91904      1.00  2.267594   .416349
   8.91893   8.91893      1.00  2.268684   .414179
   8.91881   8.91881      1.00  2.267194   .414529
   8.91870   8.91870      1.00  2.269964   .417749
   8.91859   8.91859      1.00  2.268414   .418599
   8.91848   8.91848      1.00  2.268304   .417219
   8.91837   8.91837      1.00  2.268974   .417789
   8.91826   8.91826      1.00  2.266394   .414389
   8.91815   8.91815      1.00  2.269394   .418079
   8.91804   8.91804      1.00  2.264904   .416619
   8.91793   8.91793      1.00  2.265784   .417849
   8.91782   8.91782      1.00  2.271014   .418509
   8.91771   8.91771      1.00  2.269464   .414529
   8.91759   8.91759      1.00  2.267254   .416399
   8.91748   8.91748      1.00  2.267154   .413169
   8.91738   8.91738      1.00  2.269134   .415009
   8.91727   8.91727      1.00  2.266724   .411909
   8.91716   8.91716      1.00  2.268784   .411769
   8.91705   8.91705      1.00  2.266964   .410779
   8.91695   8.91695      1.00  2.267364   .410669
   8.91684   8.91684      1.00  2.270144   .411419
   8.91672   8.91672      1.00  2.265574   .412829
   8.91661   8.91661      1.00  2.269214   .413369
   8.91651   8.91651      1.00  2.253354   .407749
   8.91641   8.91641      1.00  2.265304   .409729
   8.91630   8.91630      1.00  2.269394   .408249
   8.91619   8.91619      1.00  2.267194   .405919
   8.91609   8.91609      1.00  2.267044   .402029
   8.91600   8.91600      1.00  2.266794   .403239
   8.91589   8.91589      1.00  2.268354   .406629
   8.91578   8.91578      1.00  2.266454   .401709
   8.91569   8.91569      1.00  2.268124   .401389
   8.91558   8.91558      1.00  2.264904   .399159
   8.91547   8.91547      1.00  2.267544   .397279
   8.91537   8.91537      1.00  2.266534   .397769
   8.91527   8.91527      1.00  2.263754   .396319
   8.91517   8.91517      1.00  2.266754   .397639
   8.91506   8.91506      1.00  2.250704   .392389
   8.91496   8.91496      1.00  2.267564   .393869
   8.91486   8.91486      1.00  2.268614   .392649
   8.91475   8.91475      1.00  2.266324   .390669
   8.91464   8.91464      1.00  2.267034   .390769
   8.91453   8.91453      1.00  2.267584   .390969
   8.91442   8.91442      1.00  2.268594   .390929
   8.91431   8.91431      1.00  2.263894   .390599
   8.91419   8.91419      1.00  2.266984   .389539
   8.91408   8.91408      1.00  2.265394   .385009
   8.91398   8.91398      1.00  2.266024   .386679
   8.91386   8.91386      1.00  2.266834   .383329
   8.91374   8.91374      1.00  2.266254   .382189
   8.91363   8.91363      1.00  2.265574   .382859
   8.91352   8.91352      1.00  2.250754   .378329
   8.91339   8.91339      1.00  2.263724   .380779
   8.91327   8.91327      1.00  2.266424   .381209
   8.91316   8.91316      1.00  2.263404   .378939
   8.91306   8.91306      1.00  2.265054   .377379
   8.91294   8.91294      1.00  2.264164   .374619
   8.91282   8.91282      1.00  2.265094   .371739
   8.91271   8.91271      1.00  2.265664   .372809
   8.91260   8.91260      1.00  2.264724   .371219
   8.91249   8.91249      1.00  2.264044   .369519
   8.91237   8.91237      1.00  2.267394   .370339
   8.91225   8.91225      1.00  2.267884   .367589
   8.91214   8.91214      1.00  2.265614   .366199
   8.91204   8.91204      1.00  2.266904   .366679
   8.91192   8.91192      1.00  2.249504   .361979
   8.91182   8.91182      1.00  2.263904   .361659
   8.91171   8.91171      1.00  2.265944   .361739
   8.91160   8.91160      1.00  2.263284   .361119
   8.91149   8.91149      1.00  2.266334   .359389
   8.91138   8.91138      1.00  2.262744   .356069
   8.91127   8.91127      1.00  2.265114   .355699
   8.91115   8.91115      1.00  2.265944   .354369
   8.91104   8.91104      1.00  2.265084   .352389
   8.91092   8.91092      1.00  2.263944   .350529
   8.91082   8.91082      1.00  2.262874   .349089
   8.91070   8.91070      1.00  2.266894   .347409
   8.91058   8.91058      1.00  2.264714   .346329
   8.91047   8.91047      1.00  2.251364   .343739
   8.91036   8.91036      1.00  2.262834   .344549
   8.91023   8.91023      1.00  2.264314   .344289
   8.91011   8.91011      1.00  2.268784   .341759
   8.91000   8.91000      1.00  2.267294   .341449
   8.90988   8.90988      1.00  2.266594   .340109
   8.90976   8.90976      1.00  2.265834   .336359
   8.90964   8.90964      1.00  2.261914   .337289
   8.90953   8.90953      1.00  2.265874   .336409
   8.90942   8.90942      1.00  2.267544   .334759
   8.90931   8.90931      1.00  2.264444   .333529
   8.90919   8.90919      1.00  2.264144   .332349
   8.90907   8.90907      1.00  2.264084   .333389
   8.90896   8.90896      1.00  2.248514   .331599
   8.90885   8.90885      1.00  2.266644   .331569
   8.90874   8.90874      1.00  2.266584   .330489
   8.90864   8.90864      1.00  2.261084   .330589
   8.90853   8.90853      1.00  2.263814   .330099
   8.90842   8.90842      1.00  2.265834   .327839
   8.90831   8.90831      1.00  2.265224   .330049
   8.90820   8.90820      1.00  2.266064   .329049
   8.90809   8.90809      1.00  2.265594   .330119
   8.90798   8.90798      1.00  2.265904   .331419
   8.90787   8.90787      1.00  2.266184   .329809
   8.90776   8.90776      1.00  2.265904   .330079
   8.90765   8.90765      1.00  2.265714   .330519
   8.90753   8.90753      1.00  2.267694   .329409
   8.90742   8.90742      1.00  2.266154   .329919
   8.90731   8.90731      1.00  2.250044   .325229
   8.90720   8.90720      1.00  2.262934   .329599
   8.90710   8.90710      1.00  2.264744   .329549
   8.90698   8.90698      1.00  2.266334   .329359
   8.90688   8.90688      1.00  2.265634   .330599
   8.90677   8.90677      1.00  2.263764   .332279
   8.90666   8.90666      1.00  2.264024   .333759
   8.90655   8.90655      1.00  2.263434   .333989
   8.90645   8.90645      1.00  2.265254   .334329
   8.90635   8.90635      1.00  2.265094   .333679
   8.90624   8.90624      1.00  2.266784   .335079
   8.90614   8.90614      1.00  2.266294   .335789
   8.90603   8.90603      1.00  2.263774   .335939
   8.90594   8.90594      1.00  2.259304   .338669
   8.90584   8.90584      1.00  2.257214   .338859
   8.90573   8.90573      1.00  2.265744   .340119
   8.90562   8.90562      1.00  2.269454   .341189
   8.90552   8.90552      1.00  2.267004   .342999
   8.90542   8.90542      1.00  2.264604   .342949
   8.90531   8.90531      1.00  2.266814   .344909
   8.90521   8.90521      1.00  2.267104   .344409
   8.90511   8.90511      1.00  2.268714   .345819
   8.90501   8.90501      1.00  2.264754   .347769
   8.90490   8.90490      1.00  2.266214   .347499
   8.90479   8.90479      1.00  2.261944   .347339
   8.90469   8.90469      1.00  2.266804   .350069
   8.90458   8.90458      1.00  2.263564   .349969
   8.90446   8.90446      1.00  2.263114   .350789
   8.90435   8.90435      1.00  2.256154   .353239
   8.90425   8.90425      1.00  2.266464   .355239
   8.90414   8.90414      1.00  2.266084   .358159
   8.90402   8.90402      1.00  2.268974   .358679
   8.90391   8.90391      1.00  2.266574   .359829
   8.90380   8.90380      1.00  2.266884   .358669
   8.90368   8.90368      1.00  2.266114   .358769
   8.90356   8.90356      1.00  2.262244   .359219
   8.90344   8.90344      1.00  2.264694   .360569
   8.90333   8.90333      1.00  2.261724   .362039
   8.90321   8.90321      1.00  2.267054   .365059
   8.90309   8.90309      1.00  2.266534   .366379
   8.90298   8.90298      1.00  2.265104   .366389
   8.90287   8.90287      1.00  2.255564   .363009
   8.90276   8.90276      1.00  2.262604   .364469
   8.90264   8.90264      1.00  2.264354   .368749
   8.90252   8.90252      1.00  2.264364   .370099
   8.90242   8.90242      1.00  2.266734   .371149
   8.90230   8.90230      1.00  2.263314   .370099
   8.90219   8.90219      1.00  2.266224   .372279
   8.90207   8.90207      1.00  2.267104   .373249
   8.90197   8.90197      1.00  2.264724   .372449
   8.90186   8.90186      1.00  2.266754   .374729
   8.90175   8.90175      1.00  2.265824   .376169
   8.90164   8.90164      1.00  2.263274   .377359
   8.90154   8.90154      1.00  2.261664   .375339
   8.90142   8.90142      1.00  2.263364   .377549
   8.90131   8.90131      1.00  2.263654   .377359
   8.90120   8.90120      1.00  2.261294   .378039
   8.90108   8.90108      1.00  2.254654   .377709
   8.90097   8.90097      1.00  2.263054   .378899
   8.90085   8.90085      1.00  2.264644   .379679
   8.90073   8.90073      1.00  2.262944   .380929
   8.90062   8.90062      1.00  2.264424   .383439
   8.90051   8.90051      1.00  2.264364   .384289
   8.90039   8.90039      1.00  2.263464   .384989
   8.90027   8.90027      1.00  2.261544   .382459
   8.90015   8.90015      1.00  2.261744   .383959
   8.90004   8.90004      1.00  2.260984   .382149
   8.89991   8.89991      1.00  2.263774   .382249
   8.89980   8.89980      1.00  2.263834   .382519
   8.89969   8.89969      1.00  2.264604   .384549
   8.89957   8.89957      1.00  2.262864   .383599
   8.89945   8.89945      1.00  2.250674   .382499
   8.89934   8.89934      1.00  2.265184   .386519
   8.89923   8.89923      1.00  2.263674   .386709
   8.89911   8.89911      1.00  2.263554   .386899
   8.89900   8.89900      1.00  2.261814   .385519
   8.89889   8.89889      1.00  2.261284   .387709
   8.89878   8.89878      1.00  2.261694   .388429
   8.89867   8.89867      1.00  2.259944   .385519
   8.89856   8.89856      1.00  2.260984   .385679
   8.89844   8.89844      1.00  2.261334   .389509
   8.89834   8.89834      1.00  2.262754   .388079
   8.89824   8.89824      1.00  2.261034   .390599
   8.89812   8.89812      1.00  2.263004   .390789
   8.89800   8.89800      1.00  2.261374   .392149
   8.89790   8.89790      1.00  2.246814   .389119
   8.89779   8.89779      1.00  2.262624   .389259
   8.89768   8.89768      1.00  2.262904   .390209
   8.89756   8.89756      1.00  2.264144   .388509
   8.89746   8.89746      1.00  2.260544   .389659
   8.89735   8.89735      1.00  2.261924   .389999
   8.89723   8.89723      1.00  2.264874   .389809
   8.89712   8.89712      1.00  2.263114   .389849
   8.89702   8.89702      1.00  2.261694   .390249
   8.89691   8.89691      1.00  2.260904   .389329
   8.89680   8.89680      1.00  2.261414   .389489
   8.89669   8.89669      1.00  2.260554   .390619
   8.89659   8.89659      1.00  2.260664   .392949
   8.89648   8.89648      1.00  2.245644   .391669
   8.89637   8.89637      1.00  2.259154   .394369
   8.89627   8.89627      1.00  2.260814   .395189
   8.89617   8.89617      1.00  2.263054   .395919
   8.89607   8.89607      1.00  2.259824   .393149
   8.89596   8.89596      1.00  2.263274   .396119
   8.89586   8.89586      1.00  2.264044   .397159
   8.89576   8.89576      1.00  2.262344   .396739
   8.89565   8.89565      1.00  2.259494   .395299
   8.89555   8.89555      1.00  2.261124   .391909
   8.89545   8.89545      1.00  2.259974   .393899
   8.89535   8.89535      1.00  2.260404   .392729
   8.89525   8.89525      1.00  2.262874   .395169
   8.89514   8.89514      1.00  2.260324   .394809
   8.89504   8.89504      1.00  2.247094   .393199
   8.89494   8.89494      1.00  2.259854   .396769
   8.89483   8.89483      1.00  2.261744   .392959
   8.89472   8.89472      1.00  2.258084   .393959
   8.89461   8.89461      1.00  2.261594   .395239
   8.89451   8.89451      1.00  2.259624   .394869
   8.89440   8.89440      1.00  2.258614   .392589
   8.89428   8.89428      1.00  2.261474   .393609
   8.89417   8.89417      1.00  2.257204   .393639
   8.89406   8.89406      1.00  2.260234   .393409
   8.89394   8.89394      1.00  2.262544   .395749
   8.89382   8.89382      1.00  2.259004   .396439
   8.89371   8.89371      1.00  2.260674   .396729
   8.89360   8.89360      1.00  2.244734   .392479
   8.89348   8.89348      1.00  2.257814   .394089
   8.89336   8.89336      1.00  2.260194   .394379
   8.89325   8.89325      1.00  2.258954   .394149
   8.89314   8.89314      1.00  2.258164   .392299
   8.89302   8.89302      1.00  2.259704   .392379
   8.89290   8.89290      1.00  2.258474   .395449
   8.89279   8.89279      1.00  2.259874   .395199
   8.89268   8.89268      1.00  2.259564   .396089
   8.89257   8.89257      1.00  2.256444   .394229
   8.89245   8.89245      1.00  2.261034   .396969
   8.89234   8.89234      1.00  2.259604   .396659
   8.89223   8.89223      1.00  2.257804   .395589
   8.89212   8.89212      1.00  2.255264   .395629
   8.89201   8.89201      1.00  2.247464   .393629
   8.89189   8.89189      1.00  2.258194   .393129
   8.89179   8.89179      1.00  2.257534   .393389
   8.89168   8.89168      1.00  2.258474   .391539
   8.89157   8.89157      1.00  2.258064   .391559
   8.89146   8.89146      1.00  2.258004   .389809
   8.89135   8.89135      1.00  2.259284   .389409
   8.89123   8.89123      1.00  2.258974   .389719
   8.89111   8.89111      1.00  2.258554   .389839
   8.89100   8.89100      1.00  2.258124   .390529
   8.89090   8.89090      1.00  2.257334   .390729
   8.89079   8.89079      1.00  2.258274   .390369
   8.89066   8.89066      1.00  2.255434   .392669
   8.89055   8.89055      1.00  2.245724   .395569
   8.89044   8.89044      1.00  2.255254   .391899
   8.89032   8.89032      1.00  2.258984   .398399
   8.89019   8.89019      1.00  2.259294   .394219
   8.89007   8.89007      1.00  2.257824   .389099
   8.88996   8.88996      1.00  2.257344   .392389
   8.88984   8.88984      1.00  2.255464   .393539
   8.88972   8.88972      1.00  2.257674   .389869
   8.88960   8.88960      1.00  2.257434   .389219
   8.88949   8.88949      1.00  2.257494   .389299
   8.88938   8.88938      1.00  2.256894   .389279
   8.88926   8.88926      1.00  2.257564   .389809
   8.88915   8.88915      1.00  2.257954   .388549
   8.88904   8.88904      1.00  2.256134   .388489
   8.88893   8.88893      1.00  2.258534   .390909
   8.88881   8.88881      1.00  2.258424   .391409
   8.88870   8.88870      1.00  2.250144   .387359
   8.88859   8.88859      1.00  2.253844   .390919
   8.88849   8.88849      1.00  2.253944   .395929
   8.88837   8.88837      1.00  2.258484   .392699
   8.88826   8.88826      1.00  2.255424   .387469
   8.88816   8.88816      1.00  2.258464   .387929
   8.88806   8.88806      1.00  2.257804   .386209
   8.88794   8.88794      1.00  2.258674   .387749
   8.88782   8.88782      1.00  2.257624   .390149
   8.88771   8.88771      1.00  2.257024   .387419
   8.88760   8.88760      1.00  2.256954   .390189
   8.88749   8.88749      1.00  2.258064   .389469
   8.88738   8.88738      1.00  2.258594   .389599
   8.88728   8.88728      1.00  2.255314   .390769
   8.88717   8.88717      1.00  2.245954   .387299
   8.88705   8.88705      1.00  2.257144   .387049
   8.88695   8.88695      1.00  2.257984   .389169
   8.88684   8.88684      1.00  2.258604   .386659
   8.88673   8.88673      1.00  2.259454   .386259
   8.88662   8.88662      1.00  2.258724   .387669
   8.88652   8.88652      1.00  2.257464   .381569
   8.88641   8.88641      1.00  2.256664   .381349
   8.88631   8.88631      1.00  2.256604   .381009
   8.88620   8.88620      1.00  2.255654   .380529
   8.88610   8.88610      1.00  2.255674   .379799
   8.88600   8.88600      1.00  2.256954   .380059
   8.88590   8.88590      1.00  2.255554   .379299
   8.88579   8.88579      1.00  2.256734   .384679
   8.88568   8.88568      1.00  2.239764   .379249
   8.88559   8.88559      1.00  2.254404   .377909
   8.88548   8.88548      1.00  2.257754   .379179
   8.88538   8.88538      1.00  2.257404   .375989
   8.88528   8.88528      1.00  2.259044   .377129
   8.88518   8.88518      1.00  2.256424   .375809
   8.88507   8.88507      1.00  2.257154   .378549
   8.88496   8.88496      1.00  2.256934   .376649
   8.88486   8.88486      1.00  2.254954   .376859
   8.88476   8.88476      1.00  2.255944   .378969
   8.88465   8.88465      1.00  2.255204   .378759
   8.88453   8.88453      1.00  2.256624   .378999
   8.88442   8.88442      1.00  2.256644   .380219
   8.88432   8.88432      1.00  2.252904   .381419
   8.88421   8.88421      1.00  2.239504   .377019
   8.88410   8.88410      1.00  2.253254   .377699
   8.88399   8.88399      1.00  2.254834   .377009
   8.88388   8.88388      1.00  2.255424   .377399
   8.88376   8.88376      1.00  2.253954   .375249
   8.88364   8.88364      1.00  2.256944   .374549
   8.88352   8.88352      1.00  2.254014   .374319
   8.88341   8.88341      1.00  2.254824   .374309
   8.88330   8.88330      1.00  2.256074   .373749
   8.88318   8.88318      1.00  2.255184   .373779
   8.88307   8.88307      1.00  2.254994   .373059
   8.88296   8.88296      1.00  2.256044   .372709
   8.88284   8.88284      1.00  2.254984   .372429
   8.88272   8.88272      1.00  2.255474   .372899
   8.88261   8.88261      1.00  2.256644   .375309
   8.88250   8.88250      1.00  2.239124   .373989
   8.88239   8.88239      1.00  2.253334   .377729
   8.88227   8.88227      1.00  2.256094   .378349
   8.88216   8.88216      1.00  2.254984   .376579
   8.88206   8.88206      1.00  2.254574   .376559
   8.88196   8.88196      1.00  2.253604   .373799
   8.88184   8.88184      1.00  2.256394   .374269
   8.88173   8.88173      1.00  2.253204   .373769
   8.88163   8.88163      1.00  2.254774   .373459
   8.88152   8.88152      1.00  2.253894   .374459
   8.88140   8.88140      1.00  2.252024   .372619
   8.88129   8.88129      1.00  2.254484   .371569
   8.88119   8.88119      1.00  2.253994   .370739
   8.88107   8.88107      1.00  2.242324   .368919
   8.88095   8.88095      1.00  2.252854   .367829
   8.88084   8.88084      1.00  2.251224   .368719
   8.88073   8.88073      1.00  2.257894   .371479
   8.88062   8.88062      1.00  2.251674   .368549
   8.88050   8.88050      1.00  2.255694   .348879
   8.88038   8.88038      1.00  2.255164   .369469
   8.88027   8.88027      1.00  2.253234   .371569
   8.88015   8.88015      1.00  2.253574   .371489
   8.88003   8.88003      1.00  2.249284   .371359
   8.87991   8.87991      1.00  2.254184   .370949
   8.87980   8.87980      1.00  2.254414   .370389
   8.87968   8.87968      1.00  2.254394   .374359
   8.87956   8.87956      1.00  2.250464   .374699
   8.87945   8.87945      1.00  2.240224   .371489
   8.87935   8.87935      1.00  2.253994   .375309
   8.87923   8.87923      1.00  2.255344   .374319
   8.87911   8.87911      1.00  2.252094   .375529
   8.87899   8.87899      1.00  2.253934   .374059
   8.87889   8.87889      1.00  2.252654   .375139
   8.87878   8.87878      1.00  2.251234   .373539
   8.87866   8.87866      1.00  2.255114   .371989
   8.87855   8.87855      1.00  2.253434   .371609
   8.87845   8.87845      1.00  2.252074   .370539
   8.87834   8.87834      1.00  2.253874   .373049
   8.87822   8.87822      1.00  2.250974   .373889
   8.87811   8.87811      1.00  2.253684   .372709
   8.87800   8.87800      1.00  2.234754   .370029
   8.87789   8.87789      1.00  2.248814   .372789
   8.87778   8.87778      1.00  2.252934   .374139
   8.87767   8.87767      1.00  2.252004   .373699
   8.87756   8.87756      1.00  2.252204   .374739
   8.87745   8.87745      1.00  2.251484   .375009
   8.87734   8.87734      1.00  2.251134   .373959
   8.87723   8.87723      1.00  2.255894   .374459
   8.87713   8.87713      1.00  2.252944   .373869
   8.87702   8.87702      1.00  2.249064   .376799
   8.87690   8.87690      1.00  2.253104   .375819
   8.87679   8.87679      1.00  2.252234   .376119
   8.87669   8.87669      1.00  2.251094   .376619
   8.87658   8.87658      1.00  2.252104   .376899
   8.87647   8.87647      1.00  2.237794   .374829
   8.87637   8.87637      1.00  2.249934   .379699
   8.87627   8.87627      1.00  2.252694   .379489
   8.87616   8.87616      1.00  2.251274   .380779
   8.87605   8.87605      1.00  2.250684   .380889
   8.87595   8.87595      1.00  2.251874   .380169
   8.87585   8.87585      1.00  2.249624   .379589
   8.87575   8.87575      1.00  2.250384   .379979
   8.87564   8.87564      1.00  2.248374   .381409
   8.87553   8.87553      1.00  2.251054   .381899
   8.87544   8.87544      1.00  2.249334   .383069
   8.87534   8.87534      1.00  2.250754   .383499
   8.87523   8.87523      1.00  2.249804   .383159
   8.87512   8.87512      1.00  2.236114   .383819
   8.87502   8.87502      1.00  2.252904   .384949
   8.87492   8.87492      1.00  2.249484   .385319
   8.87481   8.87481      1.00  2.251764   .384829
   8.87470   8.87470      1.00  2.249004   .383249
   8.87460   8.87460      1.00  2.250284   .383479
   8.87448   8.87448      1.00  2.247514   .384889
   8.87437   8.87437      1.00  2.247424   .383489
   8.87426   8.87426      1.00  2.247964   .385509
   8.87415   8.87415      1.00  2.249254   .385239
   8.87404   8.87404      1.00  2.248664   .385659
   8.87392   8.87392      1.00  2.250224   .385829
   8.87381   8.87381      1.00  2.248454   .387559
   8.87370   8.87370      1.00  2.231304   .385069
   8.87357   8.87357      1.00  2.245274   .386439
   8.87346   8.87346      1.00  2.248334   .387899
   8.87334   8.87334      1.00  2.245934   .389359
   8.87323   8.87323      1.00  2.248904   .389549
   8.87311   8.87311      1.00  2.247194   .387119
   8.87300   8.87300      1.00  2.246984   .389059
   8.87288   8.87288      1.00  2.250774   .390119
   8.87277   8.87277      1.00  2.248994   .390279
   8.87266   8.87266      1.00  2.248444   .392249
   8.87254   8.87254      1.00  2.248334   .390679
   8.87243   8.87243      1.00  2.245744   .390779
   8.87232   8.87232      1.00  2.246554   .390409
   8.87221   8.87221      1.00  2.236464   .391229
   8.87209   8.87209      1.00  2.243774   .392279
   8.87198   8.87198      1.00  2.248304   .392989
   8.87188   8.87188      1.00  2.246074   .393269
   8.87177   8.87177      1.00  2.247844   .394209
   8.87165   8.87165      1.00  2.246764   .394949
   8.87154   8.87154      1.00  2.247604   .395299
   8.87144   8.87144      1.00  2.248274   .397629
   8.87132   8.87132      1.00  2.245564   .395329
   8.87120   8.87120      1.00  2.243384   .395919
   8.87109   8.87109      1.00  2.243754   .396339
   8.87098   8.87098      1.00  2.247034   .395889
   8.87087   8.87087      1.00  2.245394   .395839
   8.87075   8.87075      1.00  2.246994   .395579
   8.87064   8.87064      1.00  2.244674   .395829
   8.87053   8.87053      1.00  2.236654   .395509
   8.87041   8.87041      1.00  2.249184   .398329
   8.87028   8.87028      1.00  2.248114   .396989
   8.87016   8.87016      1.00  2.247914   .398979
   8.87005   8.87005      1.00  2.246134   .397729
   8.86994   8.86994      1.00  2.245634   .396909
   8.86981   8.86981      1.00  2.245064   .399999
   8.86970   8.86970      1.00  2.244844   .398989
   8.86959   8.86959      1.00  2.247444   .400109
   8.86947   8.86947      1.00  2.245134   .402419
   8.86935   8.86935      1.00  2.244694   .400589
   8.86924   8.86924      1.00  2.245664   .401469
   8.86913   8.86913      1.00  2.246484   .401689
   8.86902   8.86902      1.00  2.245064   .402809
   8.86890   8.86890      1.00  2.244834   .401999
   8.86879   8.86879      1.00  2.230094   .398129
   8.86868   8.86868      1.00  2.246844   .403489
   8.86858   8.86858      1.00  2.246644   .401379
   8.86846   8.86846      1.00  2.245834   .400779
   8.86835   8.86835      1.00  2.248174   .404099
   8.86824   8.86824      1.00  2.247424   .402909
   8.86813   8.86813      1.00  2.247384   .404779
   8.86801   8.86801      1.00  2.248424   .405659
   8.86791   8.86791      1.00  2.247434   .407549
   8.86781   8.86781      1.00  2.245784   .406519
   8.86769   8.86769      1.00  2.245284   .408089
   8.86757   8.86757      1.00  2.244224   .408259
   8.86746   8.86746      1.00  2.246914   .406589
   8.86736   8.86736      1.00  2.244314   .406749
   8.86725   8.86725      1.00  2.230714   .404959
   8.86713   8.86713      1.00  2.247044   .409279
   8.86702   8.86702      1.00  2.245824   .410639
   8.86692   8.86692      1.00  2.244734   .408099
   8.86681   8.86681      1.00  2.247304   .408389
   8.86670   8.86670      1.00  2.245674   .407949
   8.86659   8.86659      1.00  2.246084   .408439
   8.86649   8.86649      1.00  2.244904   .408189
   8.86638   8.86638      1.00  2.245944   .407569
   8.86628   8.86628      1.00  2.245484   .408019
   8.86618   8.86618      1.00  2.243424   .409709
   8.86608   8.86608      1.00  2.245494   .410179
   8.86597   8.86597      1.00  2.246664   .409909
   8.86586   8.86586      1.00  2.245564   .410639
   8.86576   8.86576      1.00  2.245954   .410679
   8.86566   8.86566      1.00  2.242414   .410359
   8.86556   8.86556      1.00  2.236094   .409359
   8.86545   8.86545      1.00  2.244944   .410989
   8.86535   8.86535      1.00  2.243904   .412399
   8.86525   8.86525      1.00  2.245724   .412539
   8.86515   8.86515      1.00  2.246644   .414669
   8.86504   8.86504      1.00  2.244894   .412579
   8.86493   8.86493      1.00  2.244954   .415649
   8.86483   8.86483      1.00  2.243514   .415769
   8.86472   8.86472      1.00  2.246794   .415169
   8.86461   8.86461      1.00  2.245104   .413559
   8.86450   8.86450      1.00  2.244044   .415349
   8.86440   8.86440      1.00  2.243474   .418209
   8.86429   8.86429      1.00  2.242394   .418069
   8.86417   8.86417      1.00  2.242474   .417609
   8.86406   8.86406      1.00  2.228884   .414119
   8.86395   8.86395      1.00  2.242044   .414069
   8.86383   8.86383      1.00  2.244964   .414939
   8.86371   8.86371      1.00  2.245264   .414939
   8.86359   8.86359      1.00  2.244984   .414359
   8.86348   8.86348      1.00  2.243064   .414159
   8.86337   8.86337      1.00  2.244654   .416749
   8.86324   8.86324      1.00  2.241644   .418709
   8.86313   8.86313      1.00  2.241574   .416529
   8.86302   8.86302      1.00  2.240824   .414309
   8.86290   8.86290      1.00  2.240674   .414429
   8.86278   8.86278      1.00  2.241024   .413199
   8.86267   8.86267      1.00  2.245794   .413539
   8.86256   8.86256      1.00  2.243574   .414839
   8.86244   8.86244      1.00  2.228954   .411439
   8.86233   8.86233      1.00  2.243104   .415859
   8.86222   8.86222      1.00  2.241364   .413119
   8.86211   8.86211      1.00  2.243024   .416229
   8.86200   8.86200      1.00  2.243364   .414999
   8.86188   8.86188      1.00  2.243234   .416289
   8.86178   8.86178      1.00  2.240464   .413689
   8.86168   8.86168      1.00  2.240584   .414209
   8.86156   8.86156      1.00  2.241444   .414379
   8.86145   8.86145      1.00  2.242544   .414959
   8.86134   8.86134      1.00  2.242104   .415839
   8.86123   8.86123      1.00  2.242734   .416579
   8.86111   8.86111      1.00  2.241814   .415029
   8.86099   8.86099      1.00  2.236274   .413379
   8.86088   8.86088      1.00  2.235494   .415719
   8.86077   8.86077      1.00  2.239724   .415599
   8.86066   8.86066      1.00  2.242844   .416679
   8.86054   8.86054      1.00  2.241054   .418299
   8.86042   8.86042      1.00  2.239674   .419949
   8.86031   8.86031      1.00  2.243014   .415739
   8.86019   8.86019      1.00  2.242054   .415799
   8.86006   8.86006      1.00  2.244454   .418839
   8.85994   8.85994      1.00  2.241864   .414349
   8.85983   8.85983      1.00  2.241594   .416509
   8.85972   8.85972      1.00  2.242614   .414789
   8.85960   8.85960      1.00  2.240534   .417039
   8.85948   8.85948      1.00  2.239574   .416679
   8.85937   8.85937      1.00  2.229874   .412309
   8.85925   8.85925      1.00  2.237004   .414659
   8.85914   8.85914      1.00  2.238614   .414099
   8.85903   8.85903      1.00  2.238734   .414759
   8.85892   8.85892      1.00  2.241314   .416389
   8.85881   8.85881      1.00  2.243114   .417139
   8.85870   8.85870      1.00  2.240674   .418129
   8.85859   8.85859      1.00  2.238504   .415699
   8.85848   8.85848      1.00  2.237494   .417119
   8.85837   8.85837      1.00  2.238624   .416819
   8.85825   8.85825      1.00  2.238494   .417069
   8.85814   8.85814      1.00  2.239034   .415489
   8.85804   8.85804      1.00  2.239444   .415889
   8.85793   8.85793      1.00  2.238824   .417199
   8.85781   8.85781      1.00  2.224584   .415099
   8.85770   8.85770      1.00  2.236914   .417579
   8.85759   8.85759      1.00  2.241154   .418669
   8.85748   8.85748      1.00  2.240844   .418569
   8.85737   8.85737      1.00  2.237254   .415439
   8.85726   8.85726      1.00  2.238204   .418379
   8.85715   8.85715      1.00  2.236384   .418369
   8.85705   8.85705      1.00  2.236664   .417559
   8.85693   8.85693      1.00  2.237974   .417699
   8.85683   8.85683      1.00  2.235104   .419489
   8.85672   8.85672      1.00  2.238034   .417839
   8.85661   8.85661      1.00  2.237544   .418029
   8.85650   8.85650      1.00  2.235564   .418049
   8.85640   8.85640      1.00  2.237284   .415509
   8.85630   8.85630      1.00  2.220634   .414359
   8.85620   8.85620      1.00  2.236184   .416629
   8.85609   8.85609      1.00  2.237394   .417119
   8.85599   8.85599      1.00  2.234914   .413339
   8.85589   8.85589      1.00  2.235034   .414529
   8.85578   8.85578      1.00  2.237544   .414419
   8.85568   8.85568      1.00  2.236644   .416489
   8.85557   8.85557      1.00  2.235734   .414979
   8.85548   8.85548      1.00  2.236644   .415599
   8.85538   8.85538      1.00  2.232964   .413759
   8.85527   8.85527      1.00  2.235194   .394809
   8.85517   8.85517      1.00  2.235244   .414769
   8.85507   8.85507      1.00  2.232794   .350809
   8.85497   8.85497      1.00  2.232084   .414339
   8.85485   8.85485      1.00  2.215524   .410359
   8.85474   8.85474      1.00  2.232294   .414279
   8.85464   8.85464      1.00  2.234184   .414149
   8.85453   8.85453      1.00  2.227454   .412669
   8.85442   8.85442      1.00  2.233514   .412189
   8.85431   8.85431      1.00  2.234414   .413949
   8.85420   8.85420      1.00  2.234134   .414649
   8.85409   8.85409      1.00  2.234944   .411859
   8.85397   8.85397      1.00  2.231824   .411929
   8.85385   8.85385      1.00  2.230284   .410989
   8.85374   8.85374      1.00  2.230984   .411579
   8.85363   8.85363      1.00  2.232624   .413009
   8.85351   8.85351      1.00  2.228244   .412949
   8.85339   8.85339      1.00  2.233364   .414349
   8.85328   8.85328      1.00  2.217264   .411469
   8.85317   8.85317      1.00  2.233504   .412409
   8.85305   8.85305      1.00  2.230854   .411369
   8.85294   8.85294      1.00  2.230354   .409539
   8.85283   8.85283      1.00  2.230244   .410109
   8.85271   8.85271      1.00  2.229464   .413539
   8.85259   8.85259      1.00  2.230464   .409209
   8.85247   8.85247      1.00  2.225704   .411189
   8.85236   8.85236      1.00  2.230784   .410409
   8.85225   8.85225      1.00  2.225674   .408199
   8.85214   8.85214      1.00  2.227224   .409369
   8.85203   8.85203      1.00  2.231414   .412779
   8.85192   8.85192      1.00  2.232084   .413369
   8.85181   8.85181      1.00  2.229894   .411329
   8.85170   8.85170      1.00  2.215124   .411119
   8.85159   8.85159      1.00  2.228994   .413829
   8.85148   8.85148      1.00  2.226784   .411129
   8.85137   8.85137      1.00  2.227814   .411219
   8.85126   8.85126      1.00  2.226314   .410329
   8.85114   8.85114      1.00  2.225624   .409849
   8.85103   8.85103      1.00  2.229634   .410619
   8.85092   8.85092      1.00  2.228854   .409669
   8.85080   8.85080      1.00  2.227314   .410479
   8.85069   8.85069      1.00  2.224314   .407839
   8.85057   8.85057      1.00  2.229004   .410459
   8.85045   8.85045      1.00  2.226184   .408069
   8.85033   8.85033      1.00  2.226734   .411899
   8.85022   8.85022      1.00  2.217134   .412709
   8.85010   8.85010      1.00  2.222564   .409289
   8.84998   8.84998      1.00  2.227084   .411819
   8.84985   8.84985      1.00  2.228004   .411119
   8.84974   8.84974      1.00  2.228264   .411839
   8.84963   8.84963      1.00  2.225744   .409909
   8.84951   8.84951      1.00  2.230354   .409989
   8.84940   8.84940      1.00  2.227074   .409749
   8.84928   8.84928      1.00  2.226194   .408729
   8.84917   8.84917      1.00  2.226054   .410369
   8.84905   8.84905      1.00  2.224684   .409059
   8.84894   8.84894      1.00  2.224654   .409989
   8.84883   8.84883      1.00  2.224544   .409639
   8.84872   8.84872      1.00  2.222324   .411149
   8.84861   8.84861      1.00  2.221594   .407799
   8.84850   8.84850      1.00  2.222724   .407929
   8.84840   8.84840      1.00  2.227164   .410519
   8.84829   8.84829      1.00  2.228444   .409209
   8.84817   8.84817      1.00  2.225424   .409619
   8.84806   8.84806      1.00  2.223604   .408109
   8.84795   8.84795      1.00  2.225554   .409269
   8.84784   8.84784      1.00  2.226594   .409469
   8.84772   8.84772      1.00  2.226694   .408979
   8.84761   8.84761      1.00  2.223324   .411369
   8.84750   8.84750      1.00  2.224114   .409919
   8.84740   8.84740      1.00  2.225634   .411899
   8.84729   8.84729      1.00  2.230034   .412389
   8.84717   8.84717      1.00  2.227864   .409079
   8.84706   8.84706      1.00  2.211774   .407119
   8.84696   8.84696      1.00  2.226044   .410529
   8.84685   8.84685      1.00  2.222414   .408859
   8.84674   8.84674      1.00  2.223934   .411519
   8.84663   8.84663      1.00  2.225384   .411799
   8.84653   8.84653      1.00  2.223224   .409249
   8.84642   8.84642      1.00  2.226004   .412609
   8.84631   8.84631      1.00  2.225604   .415329
   8.84621   8.84621      1.00  2.222414   .413979
   8.84611   8.84611      1.00  2.225794   .410589
   8.84601   8.84601      1.00  2.227294   .410959
   8.84590   8.84590      1.00  2.225764   .409919
   8.84579   8.84579      1.00  2.224454   .411139
   8.84569   8.84569      1.00  2.225464   .410909
   8.84559   8.84559      1.00  2.213374   .410449
   8.84548   8.84548      1.00  2.223204   .412059
   8.84538   8.84538      1.00  2.227014   .412849
   8.84528   8.84528      1.00  2.226794   .413849
   8.84518   8.84518      1.00  2.225414   .415359
   8.84507   8.84507      1.00  2.228024   .410979
   8.84496   8.84496      1.00  2.226784   .412989
   8.84486   8.84486      1.00  2.226744   .410049
   8.84475   8.84475      1.00  2.225894   .411399
   8.84464   8.84464      1.00  2.226514   .412329
   8.84454   8.84454      1.00  2.224304   .411999
   8.84443   8.84443      1.00  2.223054   .413239
   8.84432   8.84432      1.00  2.225694   .413769
   8.84421   8.84421      1.00  2.222704   .413469
   8.84410   8.84410      1.00  2.210924   .409959
   8.84398   8.84398      1.00  2.222314   .412139
   8.84387   8.84387      1.00  2.224424   .414059
   8.84375   8.84375      1.00  2.227904   .414409
   8.84363   8.84363      1.00  2.228614   .414139
   8.84352   8.84352      1.00  2.224734   .412579
   8.84340   8.84340      1.00  2.225494   .414179
   8.84328   8.84328      1.00  2.225654   .415769
   8.84317   8.84317      1.00  2.222664   .415019
   8.84306   8.84306      1.00  2.226804   .414649
   8.84294   8.84294      1.00  2.225204   .414589
   8.84282   8.84282      1.00  2.227304   .415609
   8.84271   8.84271      1.00  2.224524   .418359
   8.84260   8.84260      1.00  2.226394   .419159
   8.84248   8.84248      1.00  2.227374   .418539
   8.84236   8.84236      1.00  2.209664   .413379
   8.84225   8.84225      1.00  2.224784   .415709
   8.84215   8.84215      1.00  2.225344   .415799
   8.84204   8.84204      1.00  2.224094   .415019
   8.84192   8.84192      1.00  2.220214   .418799
   8.84181   8.84181      1.00  2.222184   .417179
   8.84171   8.84171      1.00  2.225124   .418949
   8.84160   8.84160      1.00  2.228074   .420149
   8.84148   8.84148      1.00  2.227764   .419079
   8.84137   8.84137      1.00  2.222434   .417619
   8.84126   8.84126      1.00  2.224504   .419979
   8.84115   8.84115      1.00  2.224944   .421319
   8.84103   8.84103      1.00  2.222924   .422489
   8.84091   8.84091      1.00  2.215714   .419239
   8.84081   8.84081      1.00  2.221474   .420799
   8.84069   8.84069      1.00  2.223474   .422589
   8.84057   8.84057      1.00  2.223484   .423409
   8.84045   8.84045      1.00  2.225064   .423109
   8.84034   8.84034      1.00  2.226954   .423669
   8.84022   8.84022      1.00  2.227814   .424729
   8.84009   8.84009      1.00  2.225654   .423409
   8.83998   8.83998      1.00  2.223754   .422339
   8.83987   8.83987      1.00  2.222034   .420809
   8.83975   8.83975      1.00  2.224024   .421819
   8.83963   8.83963      1.00  2.222104   .422379
   8.83952   8.83952      1.00  2.223804   .425129
   8.83940   8.83940      1.00  2.223014   .422449
   8.83929   8.83929      1.00  2.222004   .423989
   8.83917   8.83917      1.00  2.217384   .419799
   8.83905   8.83905      1.00  2.225514   .421389
   8.83894   8.83894      1.00  2.227534   .421589
   8.83883   8.83883      1.00  2.225454   .422599
   8.83872   8.83872      1.00  2.225784   .425379
   8.83861   8.83861      1.00  2.222144   .424459
   8.83851   8.83851      1.00  2.224364   .424159
   8.83839   8.83839      1.00  2.223374   .426169
   8.83828   8.83828      1.00  2.221854   .425369
   8.83817   8.83817      1.00  2.224204   .425169
   8.83807   8.83807      1.00  2.224824   .420309
   8.83795   8.83795      1.00  2.224264   .408109
   8.83783   8.83783      1.00  2.222494   .360359
   8.83773   8.83773      1.00  2.217964   .413719
   8.83762   8.83762      1.00  2.224754   .425169
   8.83751   8.83751      1.00  2.225004   .426149
   8.83740   8.83740      1.00  2.222244   .425849
   8.83729   8.83729      1.00  2.222994   .427609
   8.83718   8.83718      1.00  2.225204   .430109
   8.83707   8.83707      1.00  2.226464   .427949
   8.83696   8.83696      1.00  2.225354   .429439
   8.83686   8.83686      1.00  2.225244   .429599
   8.83675   8.83675      1.00  2.225064   .429549
   8.83664   8.83664      1.00  2.224764   .430019
   8.83653   8.83653      1.00  2.224564   .429889
   8.83642   8.83642      1.00  2.224024   .432509
   8.83632   8.83632      1.00  2.209384   .430199
   8.83622   8.83622      1.00  2.222884   .432259
   8.83611   8.83611      1.00  2.222994   .430719
   8.83601   8.83601      1.00  2.223254   .431399
   8.83591   8.83591      1.00  2.222454   .429389
   8.83580   8.83580      1.00  2.227004   .431479
   8.83570   8.83570      1.00  2.223684   .434039
   8.83560   8.83560      1.00  2.226784   .435879
   8.83550   8.83550      1.00  2.222314   .434699
   8.83540   8.83540      1.00  2.224094   .434149
   8.83529   8.83529      1.00  2.223394   .434119
   8.83519   8.83519      1.00  2.222754   .432319
   8.83508   8.83508      1.00  2.224834   .432829
   8.83497   8.83497      1.00  2.217444   .433279
   8.83487   8.83487      1.00  2.217064   .430849
   8.83476   8.83476      1.00  2.220854   .432519
   8.83466   8.83466      1.00  2.224424   .433589
   8.83455   8.83455      1.00  2.224774   .432289
   8.83443   8.83443      1.00  2.224204   .433379
   8.83432   8.83432      1.00  2.222714   .434349
   8.83422   8.83422      1.00  2.221594   .437159
   8.83411   8.83411      1.00  2.221254   .435199
   8.83398   8.83398      1.00  2.221604   .438929
   8.83388   8.83388      1.00  2.217894   .435419
   8.83377   8.83377      1.00  2.220144   .437889
   8.83365   8.83365      1.00  2.221504   .437809
   8.83352   8.83352      1.00  2.218254   .435569
   8.83341   8.83341      1.00  2.207004   .433879
   8.83330   8.83330      1.00  2.220524   .435789
   8.83318   8.83318      1.00  2.222394   .438039
   8.83307   8.83307      1.00  2.223654   .438569
   8.83295   8.83295      1.00  2.219544   .438539
   8.83284   8.83284      1.00  2.218924   .438369
   8.83272   8.83272      1.00  2.220584   .437079
   8.83260   8.83260      1.00  2.220874   .439679
   8.83250   8.83250      1.00  2.218304   .440849
   8.83238   8.83238      1.00  2.220724   .438139
   8.83227   8.83227      1.00  2.221254   .439979
   8.83216   8.83216      1.00  2.218674   .435869
   8.83204   8.83204      1.00  2.220034   .438429
   8.83194   8.83194      1.00  2.219384   .438639
   8.83183   8.83183      1.00  2.205974   .436439
   8.83172   8.83172      1.00  2.213944   .441089
   8.83161   8.83161      1.00  2.217674   .440129
   8.83151   8.83151      1.00  2.215214   .440109
   8.83139   8.83139      1.00  2.214304   .439649
   8.83127   8.83127      1.00  2.218964   .438519
   8.83117   8.83117      1.00  2.217364   .440329
   8.83105   8.83105      1.00  2.221684   .442459
   8.83094   8.83094      1.00  2.221734   .441609
   8.83082   8.83082      1.00  2.214094   .441859
   8.83071   8.83071      1.00  2.215834   .443369
   8.83059   8.83059      1.00  2.219504   .441149
   8.83048   8.83048      1.00  2.215754   .441159
   8.83035   8.83035      1.00  2.215154   .442709
   8.83024   8.83024      1.00  2.203394   .443689
   8.83013   8.83013      1.00  2.216384   .448339
   8.83000   8.83000      1.00  2.214744   .447409
   8.82988   8.82988      1.00  2.217664   .445919
   8.82976   8.82976      1.00  2.214734   .443179
   8.82965   8.82965      1.00  2.217504   .442809
   8.82954   8.82954      1.00  2.220204   .443629
   8.82942   8.82942      1.00  2.213964   .441629
   8.82931   8.82931      1.00  2.213114   .443979
   8.82920   8.82920      1.00  2.213214   .442679
   8.82909   8.82909      1.00  2.212914   .442419
   8.82897   8.82897      1.00  2.212054   .442959
   8.82886   8.82886      1.00  2.214524   .444329
   8.82876   8.82876      1.00  2.215734   .444299
   8.82864   8.82864      1.00  2.199964   .442879
   8.82852   8.82852      1.00  2.214614   .447789
   8.82841   8.82841      1.00  2.217574   .451239
   8.82831   8.82831      1.00  2.216634   .447909
   8.82820   8.82820      1.00  2.215334   .445609
   8.82808   8.82808      1.00  2.212954   .445359
   8.82797   8.82797      1.00  2.212254   .444329
   8.82787   8.82787      1.00  2.211514   .442199
   8.82775   8.82775      1.00  2.215404   .445349
   8.82764   8.82764      1.00  2.215434   .446019
   8.82753   8.82753      1.00  2.214534   .444559
   8.82742   8.82742      1.00  2.217994   .445209
   8.82732   8.82732      1.00  2.213774   .444019
   8.82720   8.82720      1.00  2.211764   .444849
   8.82710   8.82710      1.00  2.201584   .441639
   8.82699   8.82699      1.00  2.217404   .445419
   8.82688   8.82688      1.00  2.212874   .444709
   8.82677   8.82677      1.00  2.211944   .445479
   8.82667   8.82667      1.00  2.211974   .445319
   8.82656   8.82656      1.00  2.210924   .445909
   8.82646   8.82646      1.00  2.211004   .445069
   8.82635   8.82635      1.00  2.218304   .447289
   8.82624   8.82624      1.00  2.214454   .445939
   8.82614   8.82614      1.00  2.213384   .446049
   8.82604   8.82604      1.00  2.213934   .445619
   8.82593   8.82593      1.00  2.209314   .446449
   8.82583   8.82583      1.00  2.208264   .446209
   8.82573   8.82573      1.00  2.195594   .442419
   8.82562   8.82562      1.00  2.208124   .444209
   8.82552   8.82552      1.00  2.207154   .445749
   8.82542   8.82542      1.00  2.210884   .444679
   8.82532   8.82532      1.00  2.211854   .447179
   8.82522   8.82522      1.00  2.212834   .446549
   8.82511   8.82511      1.00  2.211074   .446279
   8.82501   8.82501      1.00  2.213754   .447149
   8.82490   8.82490      1.00  2.207734   .444909
   8.82479   8.82479      1.00  2.207254   .444259
   8.82468   8.82468      1.00  2.207774   .447079
   8.82457   8.82457      1.00  2.205834   .443639
   8.82447   8.82447      1.00  2.206124   .444659
   8.82436   8.82436      1.00  2.193674   .441199
   8.82425   8.82425      1.00  2.206574   .443829
   8.82414   8.82414      1.00  2.208304   .443719
   8.82402   8.82402      1.00  2.213884   .444249
   8.82391   8.82391      1.00  2.210774   .444589
   8.82379   8.82379      1.00  2.206304   .443009
   8.82367   8.82367      1.00  2.209124   .446919
   8.82356   8.82356      1.00  2.203294   .444809
   8.82344   8.82344      1.00  2.202834   .445679
   8.82332   8.82332      1.00  2.204174   .448519
   8.82321   8.82321      1.00  2.208784   .447589
   8.82310   8.82310      1.00  2.204634   .447369
   8.82298   8.82298      1.00  2.208554   .447969
   8.82286   8.82286      1.00  2.208014   .446369
   8.82275   8.82275      1.00  2.190324   .443949
   8.82264   8.82264      1.00  2.207264   .448259
   8.82252   8.82252      1.00  2.209144   .447499
   8.82240   8.82240      1.00  2.206514   .446079
   8.82229   8.82229      1.00  2.203594   .444449
   8.82219   8.82219      1.00  2.206614   .443439
   8.82208   8.82208      1.00  2.202694   .444469
   8.82196   8.82196      1.00  2.201244   .443069
   8.82186   8.82186      1.00  2.206914   .445459
   8.82175   8.82175      1.00  2.201814   .442419
   8.82164   8.82164      1.00  2.206884   .445519
   8.82152   8.82152      1.00  2.207804   .446189
   8.82141   8.82141      1.00  2.203144   .444149
   8.82130   8.82130      1.00  2.201074   .446299
   8.82119   8.82119      1.00  2.193574   .444629
   8.82107   8.82107      1.00  2.199514   .445719
   8.82095   8.82095      1.00  2.196424   .442739
   8.82085   8.82085      1.00  2.200934   .442269
   8.82073   8.82073      1.00  2.205714   .444969
   8.82061   8.82061      1.00  2.203804   .444849
   8.82050   8.82050      1.00  2.204104   .446879
   8.82038   8.82038      1.00  2.205324   .446759
   8.82026   8.82026      1.00  2.202134   .444089
   8.82014   8.82014      1.00  2.201934   .445599
   8.82002   8.82002      1.00  2.201284   .444839
   8.81991   8.81991      1.00  2.201344   .444819
   8.81979   8.81979      1.00  2.201314   .442269
   8.81967   8.81967      1.00  2.189004   .441819
   8.81955   8.81955      1.00  2.194754   .444059
   8.81944   8.81944      1.00  2.198184   .445029
   8.81933   8.81933      1.00  2.205604   .446249
   8.81921   8.81921      1.00  2.205054   .443849
   8.81910   8.81910      1.00  2.201564   .445359
   8.81898   8.81898      1.00  2.201794   .445809
   8.81887   8.81887      1.00  2.194934   .445699
   8.81876   8.81876      1.00  2.196294   .446669
   8.81865   8.81865      1.00  2.197124   .444689
   8.81854   8.81854      1.00  2.198944   .445249
   8.81843   8.81843      1.00  2.199174   .444049
   8.81831   8.81831      1.00  2.199814   .444159
   8.81820   8.81820      1.00  2.202404   .446389
   8.81809   8.81809      1.00  2.185394   .441019
   8.81798   8.81798      1.00  2.200144   .445649
   8.81787   8.81787      1.00  2.199224   .447419
   8.81776   8.81776      1.00  2.199554   .446219
   8.81765   8.81765      1.00  2.199654   .442069
   8.81755   8.81755      1.00  2.196554   .442139
   8.81743   8.81743      1.00  2.196084   .441229
   8.81737   8.81737      1.00  2.195894   .440799
