# Supplementary material for: Direct Observation of Palladium Leaching from Pd/C by a Simple Method: X-ray Absorption Spectroscopy of Heterogeneous Mixtures
Source: ACS Omega. 2023 Jun 7;8(24):21787–92. doi: 10.1021/acsomega.3c01343 (PMC10286095; doi:10.1021/acsomega.3c01343)
Supplement: Supplementary file 2 — ao3c01343_si_002.zip [file ao3c01343_si_002.zip › Figure 9/HCl_Intermittent01N_32.qd]

  9809     KEK-PF   NW10A
 K_AirOx_40C_01N 20.12.12 2:54: - 20.12.12 2:55: Serial#KEKPF-NW10A_047722
 15_RK_AirOx_40C_01N                                                             
 Ring :   6.5 GeV    50.0 mA -   50.0 mA
 Mono :   Si(311)       D=  1.63747 A    Initial angle=  9.00034 deg
 NW10A     Transmission( 2)   Repetition= 32     Points= 1654
 Param file : QXAFS(SYNC)     angle axis (*)     Block =    1

 Block      Init-Ang  Final-Ang     Step/deg     Time/s       Num
     1        9.00034   8.81737          ***       1.00      1654
 Ortec(-1)     NDCH = 3
  Angle(c)  Angle(o)    time/s         2         3
      Mode         0         0         1         2
    Offset         0         0    .00492    .00311
   9.00034   9.00034      1.00  2.313154  2.422439
   9.00025   9.00025      1.00  2.311944  2.428139
   9.00014   9.00014      1.00  2.312754  2.425739
   9.00002   9.00002      1.00  2.314244  2.425779
   8.99991   8.99991      1.00  2.309804  2.422619
   8.99980   8.99980      1.00  2.305274  2.423359
   8.99969   8.99969      1.00  2.307334  2.417289
   8.99958   8.99958      1.00  2.303504  2.419249
   8.99945   8.99945      1.00  2.303974  2.412769
   8.99934   8.99934      1.00  2.287304  2.398549
   8.99923   8.99923      1.00  2.305374  2.413689
   8.99912   8.99912      1.00  2.306674  2.419249
   8.99901   8.99901      1.00  2.304174  2.416979
   8.99891   8.99891      1.00  2.308884  2.427429
   8.99881   8.99881      1.00  2.303824  2.418049
   8.99869   8.99869      1.00  2.303854  2.418629
   8.99858   8.99858      1.00  2.301834  2.415579
   8.99847   8.99847      1.00  2.301274  2.414209
   8.99836   8.99836      1.00  2.300224  2.413419
   8.99826   8.99826      1.00  2.300464  2.411759
   8.99814   8.99814      1.00  2.299654  2.412379
   8.99804   8.99804      1.00  2.298444  2.412909
   8.99794   8.99794      1.00  2.288694  2.401219
   8.99783   8.99783      1.00  2.301244  2.418429
   8.99771   8.99771      1.00  2.300864  2.412469
   8.99760   8.99760      1.00  2.299434  2.417279
   8.99750   8.99750      1.00  2.305044  2.424679
   8.99739   8.99739      1.00  2.296414  2.411289
   8.99728   8.99728      1.00  2.297474  2.407179
   8.99717   8.99717      1.00  2.297104  2.416579
   8.99706   8.99706      1.00  2.295324  2.415029
   8.99696   8.99696      1.00  2.297204  2.419079
   8.99685   8.99685      1.00  2.298824  2.422479
   8.99674   8.99674      1.00  2.298494  2.419239
   8.99664   8.99664      1.00  2.297274  2.418529
   8.99653   8.99653      1.00  2.298284  2.417169
   8.99642   8.99642      1.00  2.286374  2.399629
   8.99632   8.99632      1.00  2.296884  2.417569
   8.99622   8.99622      1.00  2.297824  2.412419
   8.99611   8.99611      1.00  2.293234  2.410129
   8.99601   8.99601      1.00  2.291384  2.407479
   8.99591   8.99591      1.00  2.292024  2.411189
   8.99581   8.99581      1.00  2.294374  2.414469
   8.99571   8.99571      1.00  2.295244  2.417039
   8.99560   8.99560      1.00  2.296654  2.414999
   8.99550   8.99550      1.00  2.297914  2.419249
   8.99541   8.99541      1.00  2.293524  2.415209
   8.99530   8.99530      1.00  2.292844  2.416039
   8.99519   8.99519      1.00  2.287624  2.411789
   8.99509   8.99509      1.00  2.273144  2.394089
   8.99499   8.99499      1.00  2.286254  2.409479
   8.99489   8.99489      1.00  2.293064  2.413039
   8.99478   8.99478      1.00  2.291214  2.415189
   8.99467   8.99467      1.00  2.291984  2.416999
   8.99457   8.99457      1.00  2.293094  2.416209
   8.99446   8.99446      1.00  2.289274  2.416529
   8.99434   8.99434      1.00  2.294714  2.423399
   8.99424   8.99424      1.00  2.292714  2.419179
   8.99413   8.99413      1.00  2.288954  2.416019
   8.99402   8.99402      1.00  2.289444  2.418939
   8.99391   8.99391      1.00  2.285954  2.414439
   8.99379   8.99379      1.00  2.288424  2.413809
   8.99368   8.99368      1.00  2.284734  2.413899
   8.99357   8.99357      1.00  2.277244  2.403869
   8.99345   8.99345      1.00  2.285994  2.410709
   8.99334   8.99334      1.00  2.290894  2.418549
   8.99322   8.99322      1.00  2.292154  2.418349
   8.99310   8.99310      1.00  2.294194  2.424929
   8.99299   8.99299      1.00  2.287584  2.414699
   8.99288   8.99288      1.00  2.285844  2.414259
   8.99277   8.99277      1.00  2.289944  2.421989
   8.99266   8.99266      1.00  2.281354  2.412189
   8.99254   8.99254      1.00  2.280744  2.414089
   8.99243   8.99243      1.00  2.285404  2.417119
   8.99232   8.99232      1.00  2.290134  2.420049
   8.99222   8.99222      1.00  2.289154  2.416949
   8.99211   8.99211      1.00  2.290434  2.421359
   8.99200   8.99200      1.00  2.275334  2.402259
   8.99189   8.99189      1.00  2.285784  2.412789
   8.99178   8.99178      1.00  2.288994  2.414719
   8.99167   8.99167      1.00  2.285304  2.411269
   8.99156   8.99156      1.00  2.284864  2.412979
   8.99145   8.99145      1.00  2.287334  2.416209
   8.99134   8.99134      1.00  2.284184  2.415139
   8.99123   8.99123      1.00  2.284994  2.422189
   8.99112   8.99112      1.00  2.283624  2.420589
   8.99101   8.99101      1.00  2.287024  2.425289
   8.99089   8.99089      1.00  2.287804  2.427189
   8.99077   8.99077      1.00  2.287384  2.423369
   8.99066   8.99066      1.00  2.284054  2.420029
   8.99055   8.99055      1.00  2.281234  2.414869
   8.99043   8.99043      1.00  2.270614  2.408869
   8.99031   8.99031      1.00  2.277274  2.415179
   8.99019   8.99019      1.00  2.282304  2.418339
   8.99008   8.99008      1.00  2.286274  2.422129
   8.98997   8.98997      1.00  2.284954  2.419829
   8.98984   8.98984      1.00  2.285764  2.424659
   8.98973   8.98973      1.00  2.281524  2.422269
   8.98962   8.98962      1.00  2.288474  2.425329
   8.98950   8.98950      1.00  2.284534  2.427639
   8.98938   8.98938      1.00  2.280574  2.418779
   8.98927   8.98927      1.00  2.283724  2.421689
   8.98916   8.98916      1.00  2.278564  2.415509
   8.98905   8.98905      1.00  2.282654  2.418629
   8.98893   8.98893      1.00  2.266754  2.412219
   8.98882   8.98882      1.00  2.277214  2.420179
   8.98872   8.98872      1.00  2.279884  2.420559
   8.98861   8.98861      1.00  2.283494  2.421549
   8.98849   8.98849      1.00  2.284214  2.422599
   8.98838   8.98838      1.00  2.280484  2.424849
   8.98827   8.98827      1.00  2.288154  2.432609
   8.98817   8.98817      1.00  2.281994  2.421209
   8.98805   8.98805      1.00  2.278224  2.418339
   8.98794   8.98794      1.00  2.276754  2.410779
   8.98784   8.98784      1.00  2.277204  2.415229
   8.98773   8.98773      1.00  2.280424  2.419639
   8.98761   8.98761      1.00  2.282534  2.419809
   8.98750   8.98750      1.00  2.284884  2.425169
   8.98739   8.98739      1.00  2.282314  2.419309
   8.98729   8.98729      1.00  2.270164  2.409949
   8.98717   8.98717      1.00  2.282144  2.419879
   8.98706   8.98706      1.00  2.283434  2.422429
   8.98696   8.98696      1.00  2.281114  2.419559
   8.98685   8.98685      1.00  2.283754  2.422909
   8.98674   8.98674      1.00  2.278964  2.417669
   8.98664   8.98664      1.00  2.276034  2.416449
   8.98653   8.98653      1.00  2.281854  2.426969
   8.98643   8.98643      1.00  2.281264  2.423479
   8.98631   8.98631      1.00  2.281584  2.425629
   8.98621   8.98621      1.00  2.286354  2.431899
   8.98611   8.98611      1.00  2.282384  2.426599
   8.98601   8.98601      1.00  2.281314  2.427279
   8.98590   8.98590      1.00  2.275324  2.421379
   8.98580   8.98580      1.00  2.275734  2.421129
   8.98570   8.98570      1.00  2.277144  2.422729
   8.98559   8.98559      1.00  2.277574  2.422659
   8.98549   8.98549      1.00  2.277364  2.423799
   8.98539   8.98539      1.00  2.278354  2.428069
   8.98529   8.98529      1.00  2.282404  2.432389
   8.98519   8.98519      1.00  2.286344  2.436189
   8.98507   8.98507      1.00  2.279444  2.428869
   8.98497   8.98497      1.00  2.282854  2.432849
   8.98487   8.98487      1.00  2.279214  2.429969
   8.98477   8.98477      1.00  2.278154  2.425449
   8.98466   8.98466      1.00  2.277714  2.425249
   8.98455   8.98455      1.00  2.277294  2.425139
   8.98445   8.98445      1.00  2.272874  2.418809
   8.98434   8.98434      1.00  2.272794  2.418429
   8.98422   8.98422      1.00  2.279144  2.428529
   8.98410   8.98410      1.00  2.277894  2.427939
   8.98400   8.98400      1.00  2.283214  2.433789
   8.98389   8.98389      1.00  2.285654  2.438109
   8.98376   8.98376      1.00  2.283564  2.435949
   8.98365   8.98365      1.00  2.280664  2.431029
   8.98353   8.98353      1.00  2.278674  2.428839
   8.98342   8.98342      1.00  2.278934  2.425749
   8.98330   8.98330      1.00  2.276734  2.431099
   8.98319   8.98319      1.00  2.278314  2.429009
   8.98307   8.98307      1.00  2.279584  2.430789
   8.98295   8.98295      1.00  2.282634  2.441099
   8.98284   8.98284      1.00  2.267494  2.423499
   8.98273   8.98273      1.00  2.283284  2.437929
   8.98262   8.98262      1.00  2.280794  2.436979
   8.98251   8.98251      1.00  2.278984  2.437769
   8.98239   8.98239      1.00  2.280154  2.437689
   8.98228   8.98228      1.00  2.275614  2.431879
   8.98217   8.98217      1.00  2.276854  2.432999
   8.98206   8.98206      1.00  2.281804  2.441999
   8.98194   8.98194      1.00  2.280924  2.437889
   8.98183   8.98183      1.00  2.278404  2.439419
   8.98173   8.98173      1.00  2.279084  2.438369
   8.98162   8.98162      1.00  2.286084  2.447559
   8.98150   8.98150      1.00  2.280014  2.441049
   8.98139   8.98139      1.00  2.280894  2.441289
   8.98129   8.98129      1.00  2.268664  2.429239
   8.98118   8.98118      1.00  2.276374  2.438989
   8.98106   8.98106      1.00  2.281984  2.446489
   8.98095   8.98095      1.00  2.275684  2.438679
   8.98083   8.98083      1.00  2.279944  2.443799
   8.98072   8.98072      1.00  2.282874  2.444169
   8.98060   8.98060      1.00  2.280984  2.441659
   8.98048   8.98048      1.00  2.281924  2.438049
   8.98037   8.98037      1.00  2.285054  2.445279
   8.98025   8.98025      1.00  2.282944  2.442669
   8.98013   8.98013      1.00  2.280484  2.438879
   8.98001   8.98001      1.00  2.282414  2.440069
   8.97990   8.97990      1.00  2.278034  2.441149
   8.97978   8.97978      1.00  2.277104  2.436439
   8.97966   8.97966      1.00  2.265444  2.423999
   8.97954   8.97954      1.00  2.277614  2.436469
   8.97943   8.97943      1.00  2.281264  2.444999
   8.97931   8.97931      1.00  2.284494  2.446169
   8.97920   8.97920      1.00  2.282504  2.444269
   8.97909   8.97909      1.00  2.286554  2.450429
   8.97898   8.97898      1.00  2.278864  2.442409
   8.97887   8.97887      1.00  2.282004  2.447219
   8.97875   8.97875      1.00  2.276754  2.440719
   8.97864   8.97864      1.00  2.276934  2.437339
   8.97853   8.97853      1.00  2.275504  2.441639
   8.97842   8.97842      1.00  2.277864  2.444129
   8.97831   8.97831      1.00  2.276944  2.441029
   8.97820   8.97820      1.00  2.278674  2.440409
   8.97810   8.97810      1.00  2.279684  2.443769
   8.97799   8.97799      1.00  2.268344  2.432719
   8.97788   8.97788      1.00  2.280094  2.447689
   8.97777   8.97777      1.00  2.279394  2.446409
   8.97766   8.97766      1.00  2.278684  2.445139
   8.97754   8.97754      1.00  2.277734  2.441299
   8.97743   8.97743      1.00  2.274974  2.440729
   8.97732   8.97732      1.00  2.276434  2.445869
   8.97722   8.97722      1.00  2.285384  2.453609
   8.97710   8.97710      1.00  2.277394  2.447909
   8.97699   8.97699      1.00  2.282094  2.450729
   8.97689   8.97689      1.00  2.279334  2.444589
   8.97678   8.97678      1.00  2.285064  2.450939
   8.97668   8.97668      1.00  2.282204  2.448259
   8.97656   8.97656      1.00  2.280584  2.447909
   8.97646   8.97646      1.00  2.267494  2.438979
   8.97636   8.97636      1.00  2.278044  2.447629
   8.97625   8.97625      1.00  2.281444  2.452719
   8.97614   8.97614      1.00  2.276354  2.443459
   8.97604   8.97604      1.00  2.278524  2.443989
   8.97594   8.97594      1.00  2.278814  2.446269
   8.97584   8.97584      1.00  2.283084  2.449669
   8.97573   8.97573      1.00  2.279814  2.448759
   8.97563   8.97563      1.00  2.283604  2.454579
   8.97553   8.97553      1.00  2.283604  2.451949
   8.97542   8.97542      1.00  2.279044  2.450559
   8.97532   8.97532      1.00  2.279374  2.455039
   8.97522   8.97522      1.00  2.273064  2.448849
   8.97512   8.97512      1.00  2.280634  2.457329
   8.97501   8.97501      1.00  2.277934  2.449399
   8.97490   8.97490      1.00  2.268824  2.437939
   8.97480   8.97480      1.00  2.281364  2.452709
   8.97470   8.97470      1.00  2.282814  2.454999
   8.97459   8.97459      1.00  2.281264  2.454849
   8.97448   8.97448      1.00  2.280724  2.452259
   8.97437   8.97437      1.00  2.282244  2.453249
   8.97426   8.97426      1.00  2.274664  2.446579
   8.97415   8.97415      1.00  2.279384  2.452949
   8.97403   8.97403      1.00  2.276714  2.449289
   8.97391   8.97391      1.00  2.276434  2.448829
   8.97380   8.97380      1.00  2.277184  2.450589
   8.97369   8.97369      1.00  2.278294  2.460699
   8.97357   8.97357      1.00  2.276254  2.455939
   8.97346   8.97346      1.00  2.271144  2.451579
   8.97334   8.97334      1.00  2.280464  2.457809
   8.97323   8.97323      1.00  2.282064  2.455709
   8.97311   8.97311      1.00  2.279954  2.458969
   8.97299   8.97299      1.00  2.277574  2.456059
   8.97288   8.97288      1.00  2.276734  2.451849
   8.97277   8.97277      1.00  2.275564  2.450489
   8.97265   8.97265      1.00  2.274194  2.449679
   8.97254   8.97254      1.00  2.278654  2.455049
   8.97243   8.97243      1.00  2.279234  2.456889
   8.97232   8.97232      1.00  2.280304  2.457259
   8.97220   8.97220      1.00  2.278674  2.452139
   8.97209   8.97209      1.00  2.280674  2.460199
   8.97198   8.97198      1.00  2.278494  2.457929
   8.97187   8.97187      1.00  2.263444  2.440069
   8.97176   8.97176      1.00  2.275464  2.453839
   8.97165   8.97165      1.00  2.272244  2.447309
   8.97154   8.97154      1.00  2.277054  2.456029
   8.97143   8.97143      1.00  2.276714  2.455939
   8.97132   8.97132      1.00  2.276654  2.456559
   8.97121   8.97121      1.00  2.277444  2.454549
   8.97110   8.97110      1.00  2.280984  2.459629
   8.97098   8.97098      1.00  2.281994  2.462059
   8.97086   8.97086      1.00  2.277874  2.457709
   8.97075   8.97075      1.00  2.281114  2.460459
   8.97064   8.97064      1.00  2.275194  2.456439
   8.97052   8.97052      1.00  2.276624  2.459759
   8.97040   8.97040      1.00  2.275934  2.456159
   8.97028   8.97028      1.00  2.258384  2.439199
   8.97017   8.97017      1.00  2.273264  2.455609
   8.97005   8.97005      1.00  2.279124  2.459499
   8.96993   8.96993      1.00  2.281024  2.462999
   8.96982   8.96982      1.00  2.279004  2.463029
   8.96970   8.96970      1.00  2.281704  2.462529
   8.96958   8.96958      1.00  2.277384  2.458929
   8.96946   8.96946      1.00  2.274084  2.457859
   8.96935   8.96935      1.00  2.274534  2.455239
   8.96924   8.96924      1.00  2.276884  2.456499
   8.96913   8.96913      1.00  2.279364  2.464249
   8.96902   8.96902      1.00  2.277484  2.461269
   8.96890   8.96890      1.00  2.277954  2.462529
   8.96880   8.96880      1.00  2.276724  2.460629
   8.96868   8.96868      1.00  2.278584  2.463109
   8.96856   8.96856      1.00  2.267534  2.450399
   8.96846   8.96846      1.00  2.279634  2.465339
   8.96836   8.96836      1.00  2.280364  2.465669
   8.96825   8.96825      1.00  2.279334  2.463159
   8.96813   8.96813      1.00  2.273994  2.460949
   8.96802   8.96802      1.00  2.272594  2.456139
   8.96792   8.96792      1.00  2.276264  2.461119
   8.96781   8.96781      1.00  2.275114  2.459289
   8.96770   8.96770      1.00  2.279614  2.466619
   8.96758   8.96758      1.00  2.274744  2.460619
   8.96747   8.96747      1.00  2.281214  2.467429
   8.96736   8.96736      1.00  2.278044  2.464779
   8.96725   8.96725      1.00  2.279704  2.465799
   8.96714   8.96714      1.00  2.265134  2.448439
   8.96704   8.96704      1.00  2.278834  2.464509
   8.96693   8.96693      1.00  2.277204  2.462319
   8.96682   8.96682      1.00  2.276234  2.460799
   8.96671   8.96671      1.00  2.279664  2.463649
   8.96661   8.96661      1.00  2.276484  2.459599
   8.96650   8.96650      1.00  2.279154  2.464489
   8.96639   8.96639      1.00  2.281884  2.469889
   8.96629   8.96629      1.00  2.280994  2.468689
   8.96619   8.96619      1.00  2.280234  2.467389
   8.96609   8.96609      1.00  2.278544  2.469669
   8.96598   8.96598      1.00  2.275804  2.463499
   8.96588   8.96588      1.00  2.277444  2.468099
   8.96578   8.96578      1.00  2.275724  2.464749
   8.96568   8.96568      1.00  2.264754  2.454189
   8.96557   8.96557      1.00  2.272804  2.463099
   8.96547   8.96547      1.00  2.279074  2.470029
   8.96537   8.96537      1.00  2.278804  2.470499
   8.96526   8.96526      1.00  2.282014  2.473849
   8.96515   8.96515      1.00  2.281564  2.474019
   8.96505   8.96505      1.00  2.279064  2.470169
   8.96495   8.96495      1.00  2.280474  2.466929
   8.96485   8.96485      1.00  2.278614  2.466439
   8.96474   8.96474      1.00  2.273904  2.462429
   8.96463   8.96463      1.00  2.281204  2.472189
   8.96453   8.96453      1.00  2.282484  2.468579
   8.96442   8.96442      1.00  2.277794  2.465589
   8.96430   8.96430      1.00  2.277074  2.460439
   8.96419   8.96419      1.00  2.265544  2.451249
   8.96409   8.96409      1.00  2.281694  2.474699
   8.96397   8.96397      1.00  2.282684  2.479689
   8.96385   8.96385      1.00  2.283074  2.476979
   8.96374   8.96374      1.00  2.280324  2.468869
   8.96363   8.96363      1.00  2.279164  2.472249
   8.96351   8.96351      1.00  2.278174  2.471749
   8.96338   8.96338      1.00  2.279424  2.471949
   8.96327   8.96327      1.00  2.278044  2.470789
   8.96316   8.96316      1.00  2.278444  2.468549
   8.96304   8.96304      1.00  2.279084  2.472659
   8.96292   8.96292      1.00  2.282444  2.476249
   8.96281   8.96281      1.00  2.285914  2.480569
   8.96270   8.96270      1.00  2.283634  2.476129
   8.96259   8.96259      1.00  2.272844  2.463289
   8.96247   8.96247      1.00  2.278774  2.470359
   8.96236   8.96236      1.00  2.278854  2.471399
   8.96225   8.96225      1.00  2.281264  2.475349
   8.96214   8.96214      1.00  2.279134  2.469349
   8.96202   8.96202      1.00  2.283574  2.475759
   8.96191   8.96191      1.00  2.282894  2.471389
   8.96181   8.96181      1.00  2.284264  2.472689
   8.96170   8.96170      1.00  2.282394  2.470099
   8.96158   8.96158      1.00  2.280754  2.474199
   8.96147   8.96147      1.00  2.282054  2.472009
   8.96137   8.96137      1.00  2.282134  2.471989
   8.96126   8.96126      1.00  2.283864  2.470769
   8.96114   8.96114      1.00  2.271144  2.459829
   8.96102   8.96102      1.00  2.278414  2.472589
   8.96091   8.96091      1.00  2.281224  2.481849
   8.96079   8.96079      1.00  2.284174  2.486179
   8.96067   8.96067      1.00  2.281774  2.477609
   8.96056   8.96056      1.00  2.285924  2.482459
   8.96045   8.96045      1.00  2.286294  2.485409
   8.96033   8.96033      1.00  2.284664  2.486229
   8.96021   8.96021      1.00  2.283474  2.486029
   8.96009   8.96009      1.00  2.281654  2.483229
   8.95998   8.95998      1.00  2.281934  2.484749
   8.95986   8.95986      1.00  2.278814  2.475379
   8.95973   8.95973      1.00  2.286094  2.479589
   8.95962   8.95962      1.00  2.279984  2.477059
   8.95952   8.95952      1.00  2.283254  2.478799
   8.95940   8.95940      1.00  2.269514  2.463899
   8.95928   8.95928      1.00  2.281314  2.477209
   8.95917   8.95917      1.00  2.285914  2.478939
   8.95906   8.95906      1.00  2.285174  2.476229
   8.95895   8.95895      1.00  2.284894  2.473419
   8.95883   8.95883      1.00  2.278714  2.467109
   8.95872   8.95872      1.00  2.283154  2.476009
   8.95862   8.95862      1.00  2.283034  2.473499
   8.95850   8.95850      1.00  2.279244  2.472029
   8.95838   8.95838      1.00  2.281764  2.474019
   8.95827   8.95827      1.00  2.282924  2.478959
   8.95817   8.95817      1.00  2.284144  2.476459
   8.95806   8.95806      1.00  2.286524  2.481499
   8.95794   8.95794      1.00  2.283934  2.480799
   8.95783   8.95783      1.00  2.269714  2.461449
   8.95773   8.95773      1.00  2.282794  2.478419
   8.95762   8.95762      1.00  2.283824  2.480459
   8.95751   8.95751      1.00  2.276824  2.473959
   8.95739   8.95739      1.00  2.280204  2.477079
   8.95728   8.95728      1.00  2.280554  2.475569
   8.95717   8.95717      1.00  2.283664  2.475509
   8.95706   8.95706      1.00  2.280944  2.476779
   8.95696   8.95696      1.00  2.285804  2.480069
   8.95685   8.95685      1.00  2.281854  2.476119
   8.95675   8.95675      1.00  2.283094  2.479359
   8.95663   8.95663      1.00  2.280684  2.478909
   8.95653   8.95653      1.00  2.280814  2.475499
   8.95643   8.95643      1.00  2.284414  2.477949
   8.95632   8.95632      1.00  2.265364  2.457089
   8.95621   8.95621      1.00  2.282194  2.472929
   8.95611   8.95611      1.00  2.281544  2.473139
   8.95601   8.95601      1.00  2.284444  2.475059
   8.95590   8.95590      1.00  2.283884  2.475459
   8.95580   8.95580      1.00  2.283734  2.477839
   8.95570   8.95570      1.00  2.281704  2.475149
   8.95560   8.95560      1.00  2.285464  2.478129
   8.95549   8.95549      1.00  2.282644  2.471579
   8.95539   8.95539      1.00  2.280974  2.471929
   8.95528   8.95528      1.00  2.279544  2.473909
   8.95519   8.95519      1.00  2.278714  2.472429
   8.95509   8.95509      1.00  2.280514  2.472449
   8.95498   8.95498      1.00  2.265214  2.458169
   8.95487   8.95487      1.00  2.283774  2.477129
   8.95477   8.95477      1.00  2.283454  2.478669
   8.95466   8.95466      1.00  2.286874  2.479319
   8.95454   8.95454      1.00  2.281144  2.474019
   8.95443   8.95443      1.00  2.282524  2.472809
   8.95434   8.95434      1.00  2.285734  2.470799
   8.95422   8.95422      1.00  2.277614  2.466239
   8.95411   8.95411      1.00  2.281834  2.468049
   8.95399   8.95399      1.00  2.280964  2.466609
   8.95388   8.95388      1.00  2.281624  2.468309
   8.95376   8.95376      1.00  2.283134  2.472489
   8.95364   8.95364      1.00  2.281794  2.467789
   8.95353   8.95353      1.00  2.274354  2.459929
   8.95342   8.95342      1.00  2.282174  2.466699
   8.95330   8.95330      1.00  2.284164  2.470579
   8.95318   8.95318      1.00  2.281384  2.468209
   8.95306   8.95306      1.00  2.278964  2.466499
   8.95295   8.95295      1.00  2.283504  2.466249
   8.95284   8.95284      1.00  2.276034  2.458079
   8.95272   8.95272      1.00  2.281364  2.465169
   8.95261   8.95261      1.00  2.282904  2.465629
   8.95250   8.95250      1.00  2.284184  2.469539
   8.95239   8.95239      1.00  2.282784  2.466209
   8.95228   8.95228      1.00  2.282734  2.464999
   8.95216   8.95216      1.00  2.285394  2.467029
   8.95205   8.95205      1.00  2.284574  2.466349
   8.95194   8.95194      1.00  2.269694  2.454849
   8.95183   8.95183      1.00  2.282244  2.462409
   8.95172   8.95172      1.00  2.281134  2.457839
   8.95161   8.95161      1.00  2.282394  2.463139
   8.95150   8.95150      1.00  2.284734  2.460229
   8.95139   8.95139      1.00  2.279964  2.458219
   8.95127   8.95127      1.00  2.282534  2.459499
   8.95117   8.95117      1.00  2.284614  2.465539
   8.95105   8.95105      1.00  2.284544  2.463059
   8.95094   8.95094      1.00  2.281064  2.458359
   8.95082   8.95082      1.00  2.285454  2.460449
   8.95071   8.95071      1.00  2.282384  2.452659
   8.95059   8.95059      1.00  2.279514  2.455189
   8.95047   8.95047      1.00  2.279624  2.455589
   8.95036   8.95036      1.00  2.263884  2.434579
   8.95025   8.95025      1.00  2.281484  2.455699
   8.95013   8.95013      1.00  2.285034  2.458029
   8.95000   8.95000      1.00  2.282244  2.456209
   8.94988   8.94988      1.00  2.284394  2.454189
   8.94977   8.94977      1.00  2.283374  2.455129
   8.94965   8.94965      1.00  2.283564  2.454689
   8.94953   8.94953      1.00  2.282344  2.451199
   8.94941   8.94941      1.00  2.280544  2.448239
   8.94931   8.94931      1.00  2.280764  2.446139
   8.94919   8.94919      1.00  2.280354  2.444509
   8.94908   8.94908      1.00  2.280954  2.444279
   8.94897   8.94897      1.00  2.282554  2.442429
   8.94886   8.94886      1.00  2.279934  2.441479
   8.94874   8.94874      1.00  2.271324  2.430939
   8.94863   8.94863      1.00  2.282514  2.446789
   8.94852   8.94852      1.00  2.282434  2.443919
   8.94842   8.94842      1.00  2.281964  2.442339
   8.94831   8.94831      1.00  2.280414  2.443139
   8.94819   8.94819      1.00  2.280754  2.434909
   8.94808   8.94808      1.00  2.279964  2.436319
   8.94798   8.94798      1.00  2.280604  2.436699
   8.94787   8.94787      1.00  2.280334  2.433189
   8.94776   8.94776      1.00  2.276734  2.428289
   8.94765   8.94765      1.00  2.281494  2.431879
   8.94754   8.94754      1.00  2.280974  2.429469
   8.94742   8.94742      1.00  2.281084  2.429259
   8.94731   8.94731      1.00  2.268134  2.417659
   8.94720   8.94720      1.00  2.280364  2.430509
   8.94710   8.94710      1.00  2.279714  2.424049
   8.94699   8.94699      1.00  2.277834  2.424539
   8.94688   8.94688      1.00  2.278624  2.424069
   8.94677   8.94677      1.00  2.275834  2.420389
   8.94667   8.94667      1.00  2.280264  2.424589
   8.94656   8.94656      1.00  2.279144  2.423209
   8.94645   8.94645      1.00  2.281444  2.423399
   8.94634   8.94634      1.00  2.278514  2.419759
   8.94624   8.94624      1.00  2.276784  2.412869
   8.94614   8.94614      1.00  2.280094  2.410609
   8.94603   8.94603      1.00  2.277474  2.406449
   8.94593   8.94593      1.00  2.277264  2.404889
   8.94584   8.94584      1.00  2.278274  2.405549
   8.94573   8.94573      1.00  2.261224  2.382649
   8.94562   8.94562      1.00  2.275914  2.395579
   8.94552   8.94552      1.00  2.277404  2.398219
   8.94542   8.94542      1.00  2.278594  2.395269
   8.94531   8.94531      1.00  2.280994  2.392449
   8.94520   8.94520      1.00  2.279044  2.389179
   8.94510   8.94510      1.00  2.275334  2.385589
   8.94500   8.94500      1.00  2.275024  2.383559
   8.94490   8.94490      1.00  2.273114  2.378749
   8.94479   8.94479      1.00  2.272304  2.373799
   8.94468   8.94468      1.00  2.275654  2.376189
   8.94458   8.94458      1.00  2.274504  2.369039
   8.94447   8.94447      1.00  2.276454  2.373269
   8.94435   8.94435      1.00  2.272894  2.364699
   8.94424   8.94424      1.00  2.264444  2.353879
   8.94413   8.94413      1.00  2.278364  2.368629
   8.94401   8.94401      1.00  2.277944  2.367009
   8.94390   8.94390      1.00  2.278134  2.364139
   8.94380   8.94380      1.00  2.275174  2.356369
   8.94368   8.94368      1.00  2.277584  2.350509
   8.94357   8.94357      1.00  2.273974  2.346359
   8.94345   8.94345      1.00  2.273614  2.342059
   8.94333   8.94333      1.00  2.273914  2.339719
   8.94322   8.94322      1.00  2.272364  2.335779
   8.94310   8.94310      1.00  2.271464  2.328959
   8.94297   8.94297      1.00  2.274784  2.327639
   8.94287   8.94287      1.00  2.278054  2.327619
   8.94275   8.94275      1.00  2.278134  2.324079
   8.94264   8.94264      1.00  2.274064  2.314669
   8.94252   8.94252      1.00  2.254944  2.291009
   8.94241   8.94241      1.00  2.272724  2.302279
   8.94231   8.94231      1.00  2.271904  2.296569
   8.94219   8.94219      1.00  2.271064  2.289649
   8.94207   8.94207      1.00  2.273724  2.281939
   8.94197   8.94197      1.00  2.273694  2.275829
   8.94187   8.94187      1.00  2.276854  2.272649
   8.94176   8.94176      1.00  2.276214  2.266709
   8.94164   8.94164      1.00  2.273724  2.256569
   8.94153   8.94153      1.00  2.275214  2.251799
   8.94143   8.94143      1.00  2.273644  2.246839
   8.94131   8.94131      1.00  2.274864  2.237009
   8.94120   8.94120      1.00  2.270864  2.223029
   8.94108   8.94108      1.00  2.271524  2.213719
   8.94097   8.94097      1.00  2.257364  2.197289
   8.94085   8.94085      1.00  2.270064  2.199169
   8.94074   8.94074      1.00  2.273794  2.187079
   8.94063   8.94063      1.00  2.273404  2.175079
   8.94051   8.94051      1.00  2.274274  2.166619
   8.94039   8.94039      1.00  2.275624  2.154079
   8.94027   8.94027      1.00  2.271324  2.135219
   8.94015   8.94015      1.00  2.271954  2.121229
   8.94004   8.94004      1.00  2.268484  2.105389
   8.93992   8.93992      1.00  2.269164  2.086789
   8.93980   8.93980      1.00  2.269984  2.072479
   8.93968   8.93968      1.00  2.270844  2.055309
   8.93957   8.93957      1.00  2.273664  2.041939
   8.93946   8.93946      1.00  2.270294  2.017339
   8.93934   8.93934      1.00  2.258994  1.983579
   8.93923   8.93923      1.00  2.273604  1.975189
   8.93912   8.93912      1.00  2.272854  1.958959
   8.93900   8.93900      1.00  2.270484  1.930739
   8.93889   8.93889      1.00  2.272384  1.907909
   8.93878   8.93878      1.00  2.271474  1.881659
   8.93867   8.93867      1.00  2.267904  1.852659
   8.93856   8.93856      1.00  2.271904  1.827499
   8.93845   8.93845      1.00  2.267914  1.796009
   8.93834   8.93834      1.00  2.271664  1.767579
   8.93824   8.93824      1.00  2.271014  1.731979
   8.93813   8.93813      1.00  2.272174  1.696979
   8.93801   8.93801      1.00  2.270744  1.661289
   8.93790   8.93790      1.00  2.270284  1.624049
   8.93780   8.93780      1.00  2.257344  1.582979
   8.93768   8.93768      1.00  2.269324  1.554679
   8.93756   8.93756      1.00  2.267994  1.513389
   8.93745   8.93745      1.00  2.268434  1.481979
   8.93735   8.93735      1.00  2.271044  1.452649
   8.93724   8.93724      1.00  2.270204  1.408769
   8.93713   8.93713      1.00  2.274954  1.367859
   8.93702   8.93702      1.00  2.272784  1.325849
   8.93692   8.93692      1.00  2.271914  1.290969
   8.93681   8.93681      1.00  2.271804  1.251979
   8.93670   8.93670      1.00  2.272104  1.206189
   8.93659   8.93659      1.00  2.269154  1.165329
   8.93649   8.93649      1.00  2.269624  1.131559
   8.93638   8.93638      1.00  2.265704  1.088489
   8.93627   8.93627      1.00  2.264114  1.051729
   8.93617   8.93617      1.00  2.272924  1.023499
   8.93607   8.93607      1.00  2.271644   .988319
   8.93597   8.93597      1.00  2.269544   .948849
   8.93586   8.93586      1.00  2.272554   .914169
   8.93576   8.93576      1.00  2.270994   .878079
   8.93565   8.93565      1.00  2.273764   .849289
   8.93555   8.93555      1.00  2.271254   .820819
   8.93545   8.93545      1.00  2.272014   .784099
   8.93535   8.93535      1.00  2.271044   .756849
   8.93525   8.93525      1.00  2.268114   .732499
   8.93514   8.93514      1.00  2.269764   .705819
   8.93504   8.93504      1.00  2.270514   .680509
   8.93493   8.93493      1.00  2.258114   .656199
   8.93483   8.93483      1.00  2.272644   .636809
   8.93472   8.93472      1.00  2.271644   .612599
   8.93461   8.93461      1.00  2.271794   .594949
   8.93450   8.93450      1.00  2.273524   .571409
   8.93439   8.93439      1.00  2.271404   .557739
   8.93428   8.93428      1.00  2.270594   .541769
   8.93416   8.93416      1.00  2.270604   .526099
   8.93406   8.93406      1.00  2.272064   .508219
   8.93395   8.93395      1.00  2.268144   .497349
   8.93383   8.93383      1.00  2.268154   .484179
   8.93370   8.93370      1.00  2.273754   .469469
   8.93359   8.93359      1.00  2.271524   .457529
   8.93349   8.93349      1.00  2.276344   .447929
   8.93337   8.93337      1.00  2.257584   .433659
   8.93324   8.93324      1.00  2.268784   .427419
   8.93313   8.93313      1.00  2.271204   .419459
   8.93302   8.93302      1.00  2.271424   .413479
   8.93291   8.93291      1.00  2.270694   .406329
   8.93278   8.93278      1.00  2.269054   .398219
   8.93267   8.93267      1.00  2.272284   .391959
   8.93257   8.93257      1.00  2.269794   .387819
   8.93245   8.93245      1.00  2.272834   .384879
   8.93233   8.93233      1.00  2.269274   .379199
   8.93222   8.93222      1.00  2.272094   .376449
   8.93210   8.93210      1.00  2.270604   .373469
   8.93199   8.93199      1.00  2.265784   .367459
   8.93188   8.93188      1.00  2.268764   .364979
   8.93177   8.93177      1.00  2.252584   .359509
   8.93167   8.93167      1.00  2.269714   .361809
   8.93156   8.93156      1.00  2.268874   .359779
   8.93144   8.93144      1.00  2.272614   .358569
   8.93133   8.93133      1.00  2.269934   .356199
   8.93122   8.93122      1.00  2.269144   .358049
   8.93111   8.93111      1.00  2.273054   .361129
   8.93099   8.93099      1.00  2.271224   .357609
   8.93088   8.93088      1.00  2.271654   .355379
   8.93077   8.93077      1.00  2.269024   .351369
   8.93065   8.93065      1.00  2.268674   .352939
   8.93053   8.93053      1.00  2.266564   .350079
   8.93041   8.93041      1.00  2.267214   .351109
   8.93030   8.93030      1.00  2.266074   .350449
   8.93018   8.93018      1.00  2.259124   .349989
   8.93006   8.93006      1.00  2.269894   .351159
   8.92994   8.92994      1.00  2.270954   .351999
   8.92982   8.92982      1.00  2.271084   .351689
   8.92971   8.92971      1.00  2.266954   .350899
   8.92959   8.92959      1.00  2.269744   .350659
   8.92948   8.92948      1.00  2.267374   .350789
   8.92936   8.92936      1.00  2.267764   .350199
   8.92925   8.92925      1.00  2.268814   .349819
   8.92913   8.92913      1.00  2.269084   .349539
   8.92902   8.92902      1.00  2.268444   .350279
   8.92891   8.92891      1.00  2.271824   .350589
   8.92879   8.92879      1.00  2.271024   .347699
   8.92868   8.92868      1.00  2.257984   .347869
   8.92857   8.92857      1.00  2.270534   .347579
   8.92846   8.92846      1.00  2.269534   .347329
   8.92835   8.92835      1.00  2.269504   .348669
   8.92824   8.92824      1.00  2.268804   .346849
   8.92813   8.92813      1.00  2.272214   .346489
   8.92802   8.92802      1.00  2.268884   .345609
   8.92791   8.92791      1.00  2.267454   .343479
   8.92780   8.92780      1.00  2.269444   .345049
   8.92769   8.92769      1.00  2.271074   .344389
   8.92759   8.92759      1.00  2.270774   .343429
   8.92748   8.92748      1.00  2.269314   .345859
   8.92735   8.92735      1.00  2.271724   .348779
   8.92725   8.92725      1.00  2.271914   .348219
   8.92714   8.92714      1.00  2.262834   .345099
   8.92703   8.92703      1.00  2.267054   .343359
   8.92692   8.92692      1.00  2.271414   .343819
   8.92681   8.92681      1.00  2.272024   .342799
   8.92671   8.92671      1.00  2.272634   .341129
   8.92660   8.92660      1.00  2.273244   .341339
   8.92649   8.92649      1.00  2.271354   .340209
   8.92639   8.92639      1.00  2.274514   .342379
   8.92629   8.92629      1.00  2.272524   .341629
   8.92618   8.92618      1.00  2.270544   .341789
   8.92607   8.92607      1.00  2.269664   .340699
   8.92597   8.92597      1.00  2.270534   .341579
   8.92587   8.92587      1.00  2.271484   .340689
   8.92577   8.92577      1.00  2.271094   .340969
   8.92566   8.92566      1.00  2.268444   .339639
   8.92556   8.92556      1.00  2.255514   .338929
   8.92546   8.92546      1.00  2.269204   .341929
   8.92536   8.92536      1.00  2.269104   .341859
   8.92525   8.92525      1.00  2.273554   .343059
   8.92515   8.92515      1.00  2.271874   .343699
   8.92504   8.92504      1.00  2.271824   .345119
   8.92493   8.92493      1.00  2.271954   .345409
   8.92483   8.92483      1.00  2.268524   .344279
   8.92473   8.92473      1.00  2.271384   .345279
   8.92462   8.92462      1.00  2.267964   .346879
   8.92451   8.92451      1.00  2.270674   .346399
   8.92439   8.92439      1.00  2.271224   .347689
   8.92428   8.92428      1.00  2.269604   .349269
   8.92418   8.92418      1.00  2.261994   .349459
   8.92407   8.92407      1.00  2.268924   .351259
   8.92395   8.92395      1.00  2.270874   .352809
   8.92384   8.92384      1.00  2.271174   .355419
   8.92373   8.92373      1.00  2.268864   .357079
   8.92361   8.92361      1.00  2.267584   .359049
   8.92349   8.92349      1.00  2.267764   .360119
   8.92337   8.92337      1.00  2.266954   .363999
   8.92325   8.92325      1.00  2.269934   .366069
   8.92314   8.92314      1.00  2.270384   .367229
   8.92302   8.92302      1.00  2.267564   .366799
   8.92291   8.92291      1.00  2.269014   .367139
   8.92280   8.92280      1.00  2.271144   .369829
   8.92268   8.92268      1.00  2.268614   .369779
   8.92256   8.92256      1.00  2.256664   .370209
   8.92245   8.92245      1.00  2.267884   .373489
   8.92234   8.92234      1.00  2.265634   .374539
   8.92223   8.92223      1.00  2.268684   .377639
   8.92211   8.92211      1.00  2.266564   .379199
   8.92200   8.92200      1.00  2.268154   .382639
   8.92190   8.92190      1.00  2.269574   .382489
   8.92179   8.92179      1.00  2.266854   .385029
   8.92167   8.92167      1.00  2.268604   .387239
   8.92157   8.92157      1.00  2.265194   .388219
   8.92146   8.92146      1.00  2.267694   .391829
   8.92135   8.92135      1.00  2.266454   .394089
   8.92123   8.92123      1.00  2.265944   .397749
   8.92112   8.92112      1.00  2.264844   .398729
   8.92101   8.92101      1.00  2.250774   .397939
   8.92089   8.92089      1.00  2.267274   .400669
   8.92077   8.92077      1.00  2.266894   .401679
   8.92066   8.92066      1.00  2.269284   .402709
   8.92055   8.92055      1.00  2.268814   .402679
   8.92043   8.92043      1.00  2.266774   .405049
   8.92031   8.92031      1.00  2.265864   .409579
   8.92020   8.92020      1.00  2.266314   .406049
   8.92008   8.92008      1.00  2.266884   .407799
   8.91996   8.91996      1.00  2.264844   .407739
   8.91984   8.91984      1.00  2.264244   .409449
   8.91972   8.91972      1.00  2.265074   .412069
   8.91961   8.91961      1.00  2.264014   .414219
   8.91949   8.91949      1.00  2.265764   .411629
   8.91937   8.91937      1.00  2.265764   .412059
   8.91926   8.91926      1.00  2.250854   .410289
   8.91915   8.91915      1.00  2.263994   .414119
   8.91905   8.91905      1.00  2.262824   .413619
   8.91893   8.91893      1.00  2.263704   .414749
   8.91881   8.91881      1.00  2.268024   .416339
   8.91870   8.91870      1.00  2.267734   .417819
   8.91860   8.91860      1.00  2.264334   .414679
   8.91848   8.91848      1.00  2.266204   .413749
   8.91837   8.91837      1.00  2.265164   .414519
   8.91826   8.91826      1.00  2.267084   .415019
   8.91815   8.91815      1.00  2.265134   .414759
   8.91804   8.91804      1.00  2.263004   .413129
   8.91793   8.91793      1.00  2.265504   .412929
   8.91782   8.91782      1.00  2.265874   .412929
   8.91771   8.91771      1.00  2.263304   .412269
   8.91760   8.91760      1.00  2.253684   .410549
   8.91749   8.91749      1.00  2.262844   .410849
   8.91738   8.91738      1.00  2.264634   .411979
   8.91727   8.91727      1.00  2.264094   .413329
   8.91716   8.91716      1.00  2.264464   .409339
   8.91705   8.91705      1.00  2.265804   .409559
   8.91695   8.91695      1.00  2.264084   .408509
   8.91684   8.91684      1.00  2.265154   .407089
   8.91672   8.91672      1.00  2.262104   .406239
   8.91662   8.91662      1.00  2.263074   .406869
   8.91651   8.91651      1.00  2.263754   .406259
   8.91641   8.91641      1.00  2.265764   .406479
   8.91630   8.91630      1.00  2.264864   .404359
   8.91619   8.91619      1.00  2.259894   .401219
   8.91610   8.91610      1.00  2.258064   .401469
   8.91599   8.91599      1.00  2.264544   .400709
   8.91588   8.91588      1.00  2.264964   .401449
   8.91578   8.91578      1.00  2.264084   .400149
   8.91569   8.91569      1.00  2.264964   .398019
   8.91558   8.91558      1.00  2.260764   .396949
   8.91547   8.91547      1.00  2.264174   .396299
   8.91537   8.91537      1.00  2.261624   .394069
   8.91528   8.91528      1.00  2.263554   .394559
   8.91517   8.91517      1.00  2.263874   .393919
   8.91506   8.91506      1.00  2.262084   .392349
   8.91496   8.91496      1.00  2.264554   .392009
   8.91486   8.91486      1.00  2.263384   .389299
   8.91475   8.91475      1.00  2.249304   .387169
   8.91464   8.91464      1.00  2.262464   .388949
   8.91453   8.91453      1.00  2.264524   .388809
   8.91442   8.91442      1.00  2.263534   .390369
   8.91431   8.91431      1.00  2.264204   .387499
   8.91419   8.91419      1.00  2.263174   .385519
   8.91409   8.91409      1.00  2.265104   .384029
   8.91398   8.91398      1.00  2.262764   .384039
   8.91386   8.91386      1.00  2.263314   .382989
   8.91374   8.91374      1.00  2.263744   .381389
   8.91362   8.91362      1.00  2.261684   .379739
   8.91352   8.91352      1.00  2.262494   .378909
   8.91340   8.91340      1.00  2.262944   .376849
   8.91328   8.91328      1.00  2.262384   .375719
   8.91316   8.91316      1.00  2.243784   .372839
   8.91306   8.91306      1.00  2.258924   .373919
   8.91294   8.91294      1.00  2.263544   .372339
   8.91282   8.91282      1.00  2.260084   .370719
   8.91271   8.91271      1.00  2.263184   .369979
   8.91260   8.91260      1.00  2.262054   .369699
   8.91249   8.91249      1.00  2.262764   .370279
   8.91237   8.91237      1.00  2.263034   .367309
   8.91226   8.91226      1.00  2.263484   .365979
   8.91215   8.91215      1.00  2.260944   .365609
   8.91204   8.91204      1.00  2.263854   .361859
   8.91192   8.91192      1.00  2.262684   .360489
   8.91182   8.91182      1.00  2.260554   .359509
   8.91171   8.91171      1.00  2.261384   .358609
   8.91160   8.91160      1.00  2.245804   .356259
   8.91149   8.91149      1.00  2.259204   .357789
   8.91138   8.91138      1.00  2.263764   .357149
   8.91127   8.91127      1.00  2.261784   .355009
   8.91116   8.91116      1.00  2.262214   .355199
   8.91104   8.91104      1.00  2.262184   .351459
   8.91092   8.91092      1.00  2.261024   .349659
   8.91082   8.91082      1.00  2.261134   .350489
   8.91070   8.91070      1.00  2.258434   .347209
   8.91058   8.91058      1.00  2.259824   .345439
   8.91047   8.91047      1.00  2.262404   .343329
   8.91036   8.91036      1.00  2.261024   .342039
   8.91023   8.91023      1.00  2.262104   .340349
   8.91011   8.91011      1.00  2.260954   .339619
   8.90999   8.90999      1.00  2.246764   .334709
   8.90988   8.90988      1.00  2.263644   .337379
   8.90976   8.90976      1.00  2.262784   .335729
   8.90965   8.90965      1.00  2.260644   .336459
   8.90953   8.90953      1.00  2.259844   .334479
   8.90942   8.90942      1.00  2.263114   .334919
   8.90931   8.90931      1.00  2.261964   .335249
   8.90919   8.90919      1.00  2.262564   .333479
   8.90908   8.90908      1.00  2.261334   .333609
   8.90897   8.90897      1.00  2.258074   .333049
   8.90886   8.90886      1.00  2.259474   .330119
   8.90874   8.90874      1.00  2.261104   .330569
   8.90863   8.90863      1.00  2.261244   .330839
   8.90853   8.90853      1.00  2.262284   .328719
   8.90842   8.90842      1.00  2.246044   .327149
   8.90831   8.90831      1.00  2.260664   .328599
   8.90820   8.90820      1.00  2.261554   .330259
   8.90810   8.90810      1.00  2.263404   .329289
   8.90798   8.90798      1.00  2.262744   .328689
   8.90786   8.90786      1.00  2.264024   .326669
   8.90775   8.90775      1.00  2.262894   .327359
   8.90765   8.90765      1.00  2.261084   .327469
   8.90753   8.90753      1.00  2.261554   .326469
   8.90742   8.90742      1.00  2.258814   .326749
   8.90732   8.90732      1.00  2.261584   .327829
   8.90721   8.90721      1.00  2.263214   .326539
   8.90710   8.90710      1.00  2.257454   .326769
   8.90699   8.90699      1.00  2.256344   .328819
   8.90688   8.90688      1.00  2.253544   .330179
   8.90677   8.90677      1.00  2.262844   .331079
   8.90667   8.90667      1.00  2.263424   .331019
   8.90655   8.90655      1.00  2.263064   .331209
   8.90645   8.90645      1.00  2.260674   .333679
   8.90635   8.90635      1.00  2.264064   .335319
   8.90625   8.90625      1.00  2.262284   .336529
   8.90614   8.90614      1.00  2.261914   .337499
   8.90604   8.90604      1.00  2.264124   .337959
   8.90594   8.90594      1.00  2.260014   .336949
   8.90584   8.90584      1.00  2.262434   .337219
   8.90573   8.90573      1.00  2.260204   .339359
   8.90563   8.90563      1.00  2.262314   .338909
   8.90553   8.90553      1.00  2.251914   .338479
   8.90542   8.90542      1.00  2.259284   .340719
   8.90531   8.90531      1.00  2.263924   .342489
   8.90521   8.90521      1.00  2.263054   .344329
   8.90511   8.90511      1.00  2.263064   .346879
   8.90501   8.90501      1.00  2.259294   .343099
   8.90490   8.90490      1.00  2.262384   .345349
   8.90479   8.90479      1.00  2.262984   .346949
   8.90469   8.90469      1.00  2.257974   .346489
   8.90458   8.90458      1.00  2.260674   .351119
   8.90447   8.90447      1.00  2.262584   .352119
   8.90436   8.90436      1.00  2.263734   .354139
   8.90425   8.90425      1.00  2.263934   .357549
   8.90414   8.90414      1.00  2.254194   .356729
   8.90402   8.90402      1.00  2.259884   .357819
   8.90391   8.90391      1.00  2.262584   .357269
   8.90380   8.90380      1.00  2.263214   .360259
   8.90368   8.90368      1.00  2.260974   .359149
   8.90357   8.90357      1.00  2.264314   .361999
   8.90345   8.90345      1.00  2.260804   .361019
   8.90332   8.90332      1.00  2.259774   .361789
   8.90321   8.90321      1.00  2.262404   .364989
   8.90310   8.90310      1.00  2.260654   .366799
   8.90298   8.90298      1.00  2.264384   .369299
   8.90287   8.90287      1.00  2.259924   .370669
   8.90275   8.90275      1.00  2.261834   .371059
   8.90264   8.90264      1.00  2.258894   .370309
   8.90253   8.90253      1.00  2.243944   .367409
   8.90242   8.90242      1.00  2.261194   .370989
   8.90231   8.90231      1.00  2.259514   .372219
   8.90219   8.90219      1.00  2.261604   .374029
   8.90208   8.90208      1.00  2.262344   .375419
   8.90197   8.90197      1.00  2.261134   .376479
   8.90187   8.90187      1.00  2.260164   .376159
   8.90175   8.90175      1.00  2.264964   .377039
   8.90164   8.90164      1.00  2.262574   .377919
   8.90153   8.90153      1.00  2.263194   .377869
   8.90142   8.90142      1.00  2.262544   .379989
   8.90131   8.90131      1.00  2.258064   .379959
   8.90120   8.90120      1.00  2.260694   .382299
   8.90108   8.90108      1.00  2.245964   .379519
   8.90097   8.90097      1.00  2.257534   .380559
   8.90085   8.90085      1.00  2.258434   .379529
   8.90074   8.90074      1.00  2.261124   .379279
   8.90062   8.90062      1.00  2.262034   .380619
   8.90051   8.90051      1.00  2.262334   .379229
   8.90039   8.90039      1.00  2.263054   .382219
   8.90027   8.90027      1.00  2.256644   .382129
   8.90015   8.90015      1.00  2.259104   .381259
   8.90003   8.90003      1.00  2.258774   .381589
   8.89991   8.89991      1.00  2.257634   .381339
   8.89980   8.89980      1.00  2.260074   .382619
   8.89969   8.89969      1.00  2.258194   .385409
   8.89957   8.89957      1.00  2.259434   .385849
   8.89945   8.89945      1.00  2.247994   .382739
   8.89934   8.89934      1.00  2.260414   .384439
   8.89923   8.89923      1.00  2.260384   .386769
   8.89912   8.89912      1.00  2.259854   .387209
   8.89900   8.89900      1.00  2.258964   .386909
   8.89889   8.89889      1.00  2.259214   .390929
   8.89879   8.89879      1.00  2.258904   .390289
   8.89868   8.89868      1.00  2.257814   .386819
   8.89856   8.89856      1.00  2.258474   .389649
   8.89845   8.89845      1.00  2.259424   .390809
   8.89834   8.89834      1.00  2.257714   .388149
   8.89823   8.89823      1.00  2.260594   .389099
   8.89812   8.89812      1.00  2.256894   .388659
   8.89801   8.89801      1.00  2.244434   .387349
   8.89790   8.89790      1.00  2.259434   .388459
   8.89779   8.89779      1.00  2.259394   .389179
   8.89767   8.89767      1.00  2.257214   .389109
   8.89756   8.89756      1.00  2.258534   .390629
   8.89746   8.89746      1.00  2.258874   .389919
   8.89735   8.89735      1.00  2.257534   .389949
   8.89724   8.89724      1.00  2.258354   .393889
   8.89713   8.89713      1.00  2.259864   .391819
   8.89703   8.89703      1.00  2.261734   .392709
   8.89691   8.89691      1.00  2.257204   .391409
   8.89680   8.89680      1.00  2.259064   .391989
   8.89669   8.89669      1.00  2.257494   .392719
   8.89659   8.89659      1.00  2.260614   .391049
   8.89648   8.89648      1.00  2.258264   .391579
   8.89637   8.89637      1.00  2.242044   .388629
   8.89627   8.89627      1.00  2.254394   .390189
   8.89617   8.89617      1.00  2.257824   .390819
   8.89607   8.89607      1.00  2.258024   .392719
   8.89596   8.89596      1.00  2.261034   .393359
   8.89586   8.89586      1.00  2.260384   .394959
   8.89576   8.89576      1.00  2.258954   .392729
   8.89566   8.89566      1.00  2.258214   .392699
   8.89555   8.89555      1.00  2.252344   .391339
   8.89545   8.89545      1.00  2.258394   .394099
   8.89535   8.89535      1.00  2.258224   .393499
   8.89525   8.89525      1.00  2.255414   .394909
   8.89514   8.89514      1.00  2.254154   .396729
   8.89503   8.89503      1.00  2.242274   .394849
   8.89494   8.89494      1.00  2.256924   .395529
   8.89483   8.89483      1.00  2.259194   .397439
   8.89472   8.89472      1.00  2.258534   .394699
   8.89461   8.89461      1.00  2.256354   .396149
   8.89451   8.89451      1.00  2.253914   .395739
   8.89439   8.89439      1.00  2.255614   .397869
   8.89427   8.89427      1.00  2.256574   .395369
   8.89416   8.89416      1.00  2.258634   .395709
   8.89406   8.89406      1.00  2.255254   .393619
   8.89395   8.89395      1.00  2.255434   .394089
   8.89383   8.89383      1.00  2.256554   .394239
   8.89371   8.89371      1.00  2.256904   .394569
   8.89360   8.89360      1.00  2.256364   .394649
   8.89348   8.89348      1.00  2.242134   .393719
   8.89337   8.89337      1.00  2.255744   .394439
   8.89325   8.89325      1.00  2.257814   .393849
   8.89314   8.89314      1.00  2.254094   .393009
   8.89302   8.89302      1.00  2.255334   .389629
   8.89290   8.89290      1.00  2.254384   .389869
   8.89279   8.89279      1.00  2.254834   .390439
   8.89268   8.89268      1.00  2.255564   .389749
   8.89257   8.89257      1.00  2.252464   .391299
   8.89245   8.89245      1.00  2.254074   .391709
   8.89234   8.89234      1.00  2.256114   .390979
   8.89223   8.89223      1.00  2.254254   .390439
   8.89212   8.89212      1.00  2.254684   .394189
   8.89200   8.89200      1.00  2.250964   .396889
   8.89189   8.89189      1.00  2.248104   .396679
   8.89179   8.89179      1.00  2.252614   .395549
   8.89168   8.89168      1.00  2.253584   .394589
   8.89157   8.89157      1.00  2.255324   .396239
   8.89146   8.89146      1.00  2.255784   .394199
   8.89135   8.89135      1.00  2.252704   .393129
   8.89124   8.89124      1.00  2.256434   .390559
   8.89112   8.89112      1.00  2.254554   .392829
   8.89101   8.89101      1.00  2.253394   .392719
   8.89090   8.89090      1.00  2.255414   .392719
   8.89078   8.89078      1.00  2.253524   .391619
   8.89066   8.89066      1.00  2.254094   .393859
   8.89054   8.89054      1.00  2.251624   .392409
   8.89043   8.89043      1.00  2.253574   .389359
   8.89032   8.89032      1.00  2.251664   .391069
   8.89020   8.89020      1.00  2.240474   .386559
   8.89008   8.89008      1.00  2.255114   .390769
   8.88996   8.88996      1.00  2.252834   .386899
   8.88985   8.88985      1.00  2.252754   .390339
   8.88972   8.88972      1.00  2.251634   .387949
   8.88960   8.88960      1.00  2.251644   .388049
   8.88949   8.88949      1.00  2.253394   .386869
   8.88938   8.88938      1.00  2.254854   .386419
   8.88927   8.88927      1.00  2.251244   .387659
   8.88915   8.88915      1.00  2.252254   .386849
   8.88904   8.88904      1.00  2.254524   .387059
   8.88893   8.88893      1.00  2.254774   .386909
   8.88881   8.88881      1.00  2.254764   .387639
   8.88871   8.88871      1.00  2.240674   .384389
   8.88861   8.88861      1.00  2.255654   .389109
   8.88849   8.88849      1.00  2.252954   .390419
   8.88838   8.88838      1.00  2.253734   .387419
   8.88826   8.88826      1.00  2.253614   .386419
   8.88816   8.88816      1.00  2.254514   .386319
   8.88805   8.88805      1.00  2.253964   .384099
   8.88794   8.88794      1.00  2.253314   .384079
   8.88782   8.88782      1.00  2.253064   .383789
   8.88771   8.88771      1.00  2.252094   .384789
   8.88760   8.88760      1.00  2.254764   .384249
   8.88749   8.88749      1.00  2.254334   .383279
   8.88738   8.88738      1.00  2.255094   .383279
   8.88727   8.88727      1.00  2.238634   .380669
   8.88717   8.88717      1.00  2.251684   .380579
   8.88706   8.88706      1.00  2.255074   .383819
   8.88695   8.88695      1.00  2.256674   .384159
   8.88684   8.88684      1.00  2.252974   .382979
   8.88673   8.88673      1.00  2.254764   .382549
   8.88662   8.88662      1.00  2.255664   .381579
   8.88651   8.88651      1.00  2.253134   .382989
   8.88641   8.88641      1.00  2.256844   .382839
   8.88631   8.88631      1.00  2.253634   .380759
   8.88620   8.88620      1.00  2.251574   .379949
   8.88610   8.88610      1.00  2.254394   .380439
   8.88600   8.88600      1.00  2.252884   .379619
   8.88590   8.88590      1.00  2.252914   .378009
   8.88579   8.88579      1.00  2.238034   .376109
   8.88569   8.88569      1.00  2.251894   .377499
   8.88559   8.88559      1.00  2.254574   .376609
   8.88549   8.88549      1.00  2.253234   .378289
   8.88538   8.88538      1.00  2.253974   .379679
   8.88528   8.88528      1.00  2.256314   .377479
   8.88518   8.88518      1.00  2.254594   .378169
   8.88508   8.88508      1.00  2.254064   .376869
   8.88497   8.88497      1.00  2.251354   .375719
   8.88486   8.88486      1.00  2.252914   .378969
   8.88476   8.88476      1.00  2.251754   .376419
   8.88465   8.88465      1.00  2.255304   .375429
   8.88454   8.88454      1.00  2.252324   .373679
   8.88443   8.88443      1.00  2.252394   .376399
   8.88432   8.88432      1.00  2.251124   .377489
   8.88422   8.88422      1.00  2.236554   .373479
   8.88410   8.88410      1.00  2.254804   .374449
   8.88399   8.88399      1.00  2.252254   .374349
   8.88388   8.88388      1.00  2.252404   .377129
   8.88376   8.88376      1.00  2.250794   .375679
   8.88364   8.88364      1.00  2.250314   .375389
   8.88352   8.88352      1.00  2.253164   .374359
   8.88342   8.88342      1.00  2.253534   .373509
   8.88330   8.88330      1.00  2.253374   .374059
   8.88318   8.88318      1.00  2.252714   .374019
   8.88307   8.88307      1.00  2.253204   .372449
   8.88296   8.88296      1.00  2.251584   .370839
   8.88284   8.88284      1.00  2.253304   .369509
   8.88272   8.88272      1.00  2.250894   .370179
   8.88261   8.88261      1.00  2.235904   .366679
   8.88251   8.88251      1.00  2.250694   .370779
   8.88239   8.88239      1.00  2.249604   .371079
   8.88228   8.88228      1.00  2.253264   .369249
   8.88216   8.88216      1.00  2.252154   .370529
   8.88206   8.88206      1.00  2.252954   .370779
   8.88195   8.88195      1.00  2.251874   .369149
   8.88184   8.88184      1.00  2.252124   .371619
   8.88173   8.88173      1.00  2.251954   .370289
   8.88163   8.88163      1.00  2.248514   .370509
   8.88152   8.88152      1.00  2.251384   .370359
   8.88140   8.88140      1.00  2.250814   .370109
   8.88130   8.88130      1.00  2.250464   .370499
   8.88119   8.88119      1.00  2.235874   .367489
   8.88107   8.88107      1.00  2.249964   .371479
   8.88095   8.88095      1.00  2.251334   .370579
   8.88084   8.88084      1.00  2.251714   .367609
   8.88074   8.88074      1.00  2.252864   .369189
   8.88062   8.88062      1.00  2.251454   .367179
   8.88050   8.88050      1.00  2.251194   .368429
   8.88039   8.88039      1.00  2.251094   .369439
   8.88027   8.88027      1.00  2.249014   .369439
   8.88015   8.88015      1.00  2.251784   .368799
   8.88002   8.88002      1.00  2.249124   .369019
   8.87991   8.87991      1.00  2.250054   .370329
   8.87980   8.87980      1.00  2.249644   .372379
   8.87968   8.87968      1.00  2.248614   .375819
   8.87956   8.87956      1.00  2.236494   .370609
   8.87945   8.87945      1.00  2.246884   .369329
   8.87934   8.87934      1.00  2.250434   .370469
   8.87923   8.87923      1.00  2.250454   .370789
   8.87911   8.87911      1.00  2.250284   .370549
   8.87900   8.87900      1.00  2.249394   .371739
   8.87889   8.87889      1.00  2.251174   .371539
   8.87877   8.87877      1.00  2.249094   .370139
   8.87866   8.87866      1.00  2.251654   .371099
   8.87856   8.87856      1.00  2.248364   .370999
   8.87845   8.87845      1.00  2.250214   .372859
   8.87834   8.87834      1.00  2.251914   .371139
   8.87822   8.87822      1.00  2.250894   .372269
   8.87812   8.87812      1.00  2.248454   .371549
   8.87801   8.87801      1.00  2.234264   .370899
   8.87790   8.87790      1.00  2.249044   .373189
   8.87778   8.87778      1.00  2.247194   .371589
   8.87766   8.87766      1.00  2.251644   .374529
   8.87756   8.87756      1.00  2.247344   .374619
   8.87745   8.87745      1.00  2.249854   .374079
   8.87734   8.87734      1.00  2.247544   .374829
   8.87723   8.87723      1.00  2.246614   .375159
   8.87712   8.87712      1.00  2.247444   .373719
   8.87702   8.87702      1.00  2.247304   .375159
   8.87690   8.87690      1.00  2.250494   .376539
   8.87679   8.87679      1.00  2.251424   .375479
   8.87669   8.87669      1.00  2.249244   .376419
   8.87658   8.87658      1.00  2.233434   .374119
   8.87647   8.87647      1.00  2.244854   .375869
   8.87636   8.87636      1.00  2.246714   .376769
   8.87626   8.87626      1.00  2.249484   .377009
   8.87616   8.87616      1.00  2.248134   .376749
   8.87606   8.87606      1.00  2.248554   .378079
   8.87596   8.87596      1.00  2.249504   .378579
   8.87586   8.87586      1.00  2.247564   .377789
   8.87575   8.87575      1.00  2.248104   .379189
   8.87564   8.87564      1.00  2.247504   .380289
   8.87554   8.87554      1.00  2.244854   .380269
   8.87544   8.87544      1.00  2.245604   .381739
   8.87534   8.87534      1.00  2.244694   .381319
   8.87523   8.87523      1.00  2.246084   .380639
   8.87513   8.87513      1.00  2.241924   .381109
   8.87503   8.87503      1.00  2.238804   .380689
   8.87493   8.87493      1.00  2.248414   .382949
   8.87482   8.87482      1.00  2.246934   .382759
   8.87470   8.87470      1.00  2.248034   .383619
   8.87460   8.87460      1.00  2.245984   .383109
   8.87449   8.87449      1.00  2.245914   .383079
   8.87437   8.87437      1.00  2.245614   .386999
   8.87426   8.87426      1.00  2.244654   .384889
   8.87416   8.87416      1.00  2.244384   .386389
   8.87404   8.87404      1.00  2.242474   .387479
   8.87393   8.87393      1.00  2.247094   .387389
   8.87381   8.87381      1.00  2.246894   .388069
   8.87370   8.87370      1.00  2.245564   .387269
   8.87358   8.87358      1.00  2.242624   .387479
   8.87346   8.87346      1.00  2.232894   .387779
   8.87334   8.87334      1.00  2.246214   .390069
   8.87324   8.87324      1.00  2.243394   .390109
   8.87312   8.87312      1.00  2.243554   .389609
   8.87300   8.87300      1.00  2.245104   .388909
   8.87289   8.87289      1.00  2.244104   .390229
   8.87277   8.87277      1.00  2.244744   .392609
   8.87266   8.87266      1.00  2.245974   .392549
   8.87254   8.87254      1.00  2.245384   .393429
   8.87243   8.87243      1.00  2.243574   .393099
   8.87232   8.87232      1.00  2.246844   .392409
   8.87221   8.87221      1.00  2.243374   .392669
   8.87209   8.87209      1.00  2.240854   .391399
   8.87199   8.87199      1.00  2.245184   .391329
   8.87188   8.87188      1.00  2.228854   .388209
   8.87177   8.87177      1.00  2.241674   .391639
   8.87165   8.87165      1.00  2.242194   .392899
   8.87154   8.87154      1.00  2.240954   .392659
   8.87144   8.87144      1.00  2.244824   .395749
   8.87133   8.87133      1.00  2.245084   .396589
   8.87121   8.87121      1.00  2.243234   .397709
   8.87110   8.87110      1.00  2.242774   .398479
   8.87099   8.87099      1.00  2.241414   .395549
   8.87087   8.87087      1.00  2.240664   .394259
   8.87076   8.87076      1.00  2.239754   .393959
   8.87064   8.87064      1.00  2.246464   .396519
   8.87053   8.87053      1.00  2.241664   .395479
   8.87041   8.87041      1.00  2.241514   .396339
   8.87029   8.87029      1.00  2.229174   .394169
   8.87017   8.87017      1.00  2.243554   .397019
   8.87005   8.87005      1.00  2.246554   .396719
   8.86994   8.86994      1.00  2.245944   .397699
   8.86981   8.86981      1.00  2.242474   .399669
   8.86969   8.86969      1.00  2.244674   .399759
   8.86958   8.86958      1.00  2.241554   .400649
   8.86947   8.86947      1.00  2.240474   .401129
   8.86935   8.86935      1.00  2.245924   .401269
   8.86924   8.86924      1.00  2.240454   .398809
   8.86913   8.86913      1.00  2.242794   .401519
   8.86901   8.86901      1.00  2.242134   .402419
   8.86890   8.86890      1.00  2.243734   .403429
   8.86879   8.86879      1.00  2.244014   .402309
   8.86868   8.86868      1.00  2.229504   .399139
   8.86857   8.86857      1.00  2.244644   .403879
   8.86846   8.86846      1.00  2.241754   .402719
   8.86835   8.86835      1.00  2.245894   .404079
   8.86825   8.86825      1.00  2.240924   .404139
   8.86813   8.86813      1.00  2.246984   .403739
   8.86802   8.86802      1.00  2.243294   .404599
   8.86790   8.86790      1.00  2.244044   .405349
   8.86780   8.86780      1.00  2.243074   .405619
   8.86769   8.86769      1.00  2.241534   .405129
   8.86757   8.86757      1.00  2.244534   .408039
   8.86746   8.86746      1.00  2.242774   .405799
   8.86736   8.86736      1.00  2.245614   .407059
   8.86725   8.86725      1.00  2.242914   .405689
   8.86714   8.86714      1.00  2.230114   .402639
   8.86703   8.86703      1.00  2.241394   .405549
   8.86692   8.86692      1.00  2.241714   .405539
   8.86681   8.86681      1.00  2.242844   .406129
   8.86670   8.86670      1.00  2.241214   .405449
   8.86659   8.86659      1.00  2.242584   .407119
   8.86649   8.86649      1.00  2.243824   .408249
   8.86639   8.86639      1.00  2.244964   .408269
   8.86628   8.86628      1.00  2.245224   .409309
   8.86618   8.86618      1.00  2.239954   .408059
   8.86608   8.86608      1.00  2.244734   .407779
   8.86597   8.86597      1.00  2.241404   .408699
   8.86586   8.86586      1.00  2.240554   .409399
   8.86576   8.86576      1.00  2.231284   .407699
   8.86566   8.86566      1.00  2.242144   .407649
   8.86556   8.86556      1.00  2.243074   .409099
   8.86545   8.86545      1.00  2.243924   .408859
   8.86535   8.86535      1.00  2.243444   .410259
   8.86525   8.86525      1.00  2.240954   .411149
   8.86514   8.86514      1.00  2.243334   .409919
   8.86504   8.86504      1.00  2.241354   .411449
   8.86493   8.86493      1.00  2.240494   .410849
   8.86483   8.86483      1.00  2.239714   .413129
   8.86472   8.86472      1.00  2.240224   .411299
   8.86461   8.86461      1.00  2.239654   .411439
   8.86450   8.86450      1.00  2.243184   .410889
   8.86440   8.86440      1.00  2.243224   .411629
   8.86429   8.86429      1.00  2.239244   .412579
   8.86417   8.86417      1.00  2.236954   .412079
   8.86406   8.86406      1.00  2.240864   .413139
   8.86395   8.86395      1.00  2.240944   .412699
   8.86383   8.86383      1.00  2.242214   .416769
   8.86371   8.86371      1.00  2.241664   .416739
   8.86360   8.86360      1.00  2.240444   .415689
   8.86348   8.86348      1.00  2.238354   .417939
   8.86337   8.86337      1.00  2.236744   .420199
   8.86325   8.86325      1.00  2.237714   .421059
   8.86313   8.86313      1.00  2.237214   .418709
   8.86302   8.86302      1.00  2.241264   .422219
   8.86290   8.86290      1.00  2.240404   .422809
   8.86278   8.86278      1.00  2.236824   .422449
   8.86267   8.86267      1.00  2.232864   .419199
   8.86256   8.86256      1.00  2.230744   .415659
   8.86245   8.86245      1.00  2.239634   .414759
   8.86233   8.86233      1.00  2.238614   .415049
   8.86222   8.86222      1.00  2.238724   .414449
   8.86211   8.86211      1.00  2.240864   .414459
   8.86200   8.86200      1.00  2.239494   .415589
   8.86189   8.86189      1.00  2.239484   .417699
   8.86178   8.86178      1.00  2.240774   .416179
   8.86168   8.86168      1.00  2.239334   .414679
   8.86157   8.86157      1.00  2.240134   .415129
   8.86145   8.86145      1.00  2.237434   .416399
   8.86134   8.86134      1.00  2.237084   .415389
   8.86123   8.86123      1.00  2.236624   .415619
   8.86111   8.86111      1.00  2.224974   .414239
   8.86099   8.86099      1.00  2.238514   .418009
   8.86088   8.86088      1.00  2.238654   .416459
   8.86077   8.86077      1.00  2.236964   .420199
   8.86066   8.86066      1.00  2.240344   .419659
   8.86053   8.86053      1.00  2.238884   .419359
   8.86042   8.86042      1.00  2.239844   .416579
   8.86031   8.86031      1.00  2.240644   .417549
   8.86019   8.86019      1.00  2.234674   .418769
   8.86006   8.86006      1.00  2.232894   .416849
   8.85994   8.85994      1.00  2.236274   .417459
   8.85983   8.85983      1.00  2.238384   .418589
   8.85971   8.85971      1.00  2.237514   .418639
   8.85960   8.85960      1.00  2.237904   .418709
   8.85948   8.85948      1.00  2.221884   .417729
   8.85937   8.85937      1.00  2.238344   .418249
   8.85926   8.85926      1.00  2.240424   .417529
   8.85914   8.85914      1.00  2.238244   .416519
   8.85903   8.85903      1.00  2.237884   .415219
   8.85892   8.85892      1.00  2.235234   .413529
   8.85881   8.85881      1.00  2.234964   .416409
   8.85869   8.85869      1.00  2.234584   .418449
   8.85858   8.85858      1.00  2.233024   .418089
   8.85847   8.85847      1.00  2.236114   .418409
   8.85836   8.85836      1.00  2.236914   .416009
   8.85825   8.85825      1.00  2.236734   .417699
   8.85815   8.85815      1.00  2.238174   .414869
   8.85804   8.85804      1.00  2.232414   .417269
   8.85793   8.85793      1.00  2.232174   .415289
   8.85781   8.85781      1.00  2.237374   .416019
   8.85770   8.85770      1.00  2.234844   .414479
   8.85760   8.85760      1.00  2.233414   .413679
   8.85749   8.85749      1.00  2.233524   .414519
   8.85737   8.85737      1.00  2.234424   .415959
   8.85726   8.85726      1.00  2.234294   .418019
   8.85717   8.85717      1.00  2.235804   .414259
   8.85705   8.85705      1.00  2.235254   .413279
   8.85693   8.85693      1.00  2.233324   .413779
   8.85683   8.85683      1.00  2.235964   .412959
   8.85672   8.85672      1.00  2.233654   .413069
   8.85662   8.85662      1.00  2.233434   .414129
   8.85651   8.85651      1.00  2.218204   .411739
   8.85640   8.85640      1.00  2.229134   .413649
   8.85630   8.85630      1.00  2.232054   .415389
   8.85620   8.85620      1.00  2.234094   .416739
   8.85609   8.85609      1.00  2.235334   .418059
   8.85599   8.85599      1.00  2.232604   .416019
   8.85589   8.85589      1.00  2.234054   .414709
   8.85579   8.85579      1.00  2.232244   .414209
   8.85568   8.85568      1.00  2.232644   .413459
   8.85558   8.85558      1.00  2.230734   .413459
   8.85548   8.85548      1.00  2.233954   .415779
   8.85538   8.85538      1.00  2.230314   .413169
   8.85527   8.85527      1.00  2.229324   .413349
   8.85517   8.85517      1.00  2.218414   .410579
   8.85507   8.85507      1.00  2.227974   .413519
   8.85496   8.85496      1.00  2.232114   .414689
   8.85485   8.85485      1.00  2.232234   .417129
   8.85475   8.85475      1.00  2.231384   .415329
   8.85465   8.85465      1.00  2.229944   .415599
   8.85453   8.85453      1.00  2.231164   .415649
   8.85442   8.85442      1.00  2.225604   .413769
   8.85431   8.85431      1.00  2.227884   .416029
   8.85420   8.85420      1.00  2.228294   .414569
   8.85409   8.85409      1.00  2.229364   .413989
   8.85398   8.85398      1.00  2.227924   .414319
   8.85386   8.85386      1.00  2.226854   .415919
   8.85375   8.85375      1.00  2.227154   .414069
   8.85363   8.85363      1.00  2.218584   .410859
   8.85351   8.85351      1.00  2.229964   .413019
   8.85339   8.85339      1.00  2.228774   .411099
   8.85328   8.85328      1.00  2.229374   .411019
   8.85317   8.85317      1.00  2.227164   .411129
   8.85305   8.85305      1.00  2.225654   .411159
   8.85294   8.85294      1.00  2.224794   .412009
   8.85282   8.85282      1.00  2.225124   .410089
   8.85271   8.85271      1.00  2.226244   .414349
   8.85259   8.85259      1.00  2.226774   .411449
   8.85247   8.85247      1.00  2.226524   .410139
   8.85236   8.85236      1.00  2.227874   .410739
   8.85225   8.85225      1.00  2.226834   .410179
   8.85214   8.85214      1.00  2.210144   .408489
   8.85203   8.85203      1.00  2.221684   .408499
   8.85193   8.85193      1.00  2.226354   .409239
   8.85181   8.85181      1.00  2.222554   .409529
   8.85170   8.85170      1.00  2.225984   .409519
   8.85159   8.85159      1.00  2.227124   .409729
   8.85148   8.85148      1.00  2.225424   .409569
   8.85137   8.85137      1.00  2.226044   .410419
   8.85125   8.85125      1.00  2.221664   .410399
   8.85114   8.85114      1.00  2.225584   .411539
   8.85103   8.85103      1.00  2.226754   .411249
   8.85092   8.85092      1.00  2.226794   .411709
   8.85080   8.85080      1.00  2.224514   .413109
   8.85069   8.85069      1.00  2.212074   .406569
   8.85058   8.85058      1.00  2.222624   .408619
   8.85046   8.85046      1.00  2.220714   .411029
   8.85033   8.85033      1.00  2.224254   .411809
   8.85022   8.85022      1.00  2.221334   .410409
   8.85011   8.85011      1.00  2.224644   .410529
   8.84998   8.84998      1.00  2.226204   .409859
   8.84986   8.84986      1.00  2.223984   .408279
   8.84974   8.84974      1.00  2.225664   .408359
   8.84963   8.84963      1.00  2.222264   .409229
   8.84951   8.84951      1.00  2.226044   .412829
   8.84939   8.84939      1.00  2.217694   .413029
   8.84928   8.84928      1.00  2.220664   .410779
   8.84917   8.84917      1.00  2.224054   .413459
   8.84906   8.84906      1.00  2.223984   .411269
   8.84894   8.84894      1.00  2.212514   .408329
   8.84884   8.84884      1.00  2.223634   .411679
   8.84873   8.84873      1.00  2.223714   .409579
   8.84861   8.84861      1.00  2.223084   .407919
   8.84850   8.84850      1.00  2.225324   .408529
   8.84839   8.84839      1.00  2.221384   .408419
   8.84828   8.84828      1.00  2.221224   .410869
   8.84818   8.84818      1.00  2.222684   .410419
   8.84806   8.84806      1.00  2.222574   .409709
   8.84796   8.84796      1.00  2.218654   .408519
   8.84784   8.84784      1.00  2.220744   .406799
   8.84772   8.84772      1.00  2.222214   .408329
   8.84761   8.84761      1.00  2.225074   .409459
   8.84751   8.84751      1.00  2.212414   .406609
   8.84740   8.84740      1.00  2.222134   .407199
   8.84728   8.84728      1.00  2.225404   .408019
   8.84717   8.84717      1.00  2.224024   .407569
   8.84706   8.84706      1.00  2.222214   .408769
   8.84696   8.84696      1.00  2.219874   .406709
   8.84685   8.84685      1.00  2.222074   .410349
   8.84674   8.84674      1.00  2.222784   .406659
   8.84663   8.84663      1.00  2.220354   .408599
   8.84653   8.84653      1.00  2.225964   .409509
   8.84643   8.84643      1.00  2.222344   .408629
   8.84631   8.84631      1.00  2.223674   .408689
   8.84621   8.84621      1.00  2.223544   .407599
   8.84612   8.84612      1.00  2.223444   .408039
   8.84601   8.84601      1.00  2.222014   .407009
   8.84590   8.84590      1.00  2.206944   .404619
   8.84580   8.84580      1.00  2.221674   .409989
   8.84570   8.84570      1.00  2.224334   .410359
   8.84559   8.84559      1.00  2.224264   .411229
   8.84549   8.84549      1.00  2.222394   .409529
   8.84539   8.84539      1.00  2.224484   .413249
   8.84528   8.84528      1.00  2.223154   .409419
   8.84518   8.84518      1.00  2.227234   .409749
   8.84507   8.84507      1.00  2.222634   .412249
   8.84497   8.84497      1.00  2.220274   .412159
   8.84487   8.84487      1.00  2.220544   .412359
   8.84476   8.84476      1.00  2.223154   .412649
   8.84464   8.84464      1.00  2.219134   .413179
   8.84454   8.84454      1.00  2.209334   .412199
   8.84443   8.84443      1.00  2.225204   .413439
   8.84432   8.84432      1.00  2.223564   .415849
   8.84420   8.84420      1.00  2.222754   .414339
   8.84409   8.84409      1.00  2.223324   .413949
   8.84399   8.84399      1.00  2.223434   .412219
   8.84387   8.84387      1.00  2.221884   .412309
   8.84375   8.84375      1.00  2.221134   .411919
   8.84363   8.84363      1.00  2.223954   .413909
   8.84352   8.84352      1.00  2.218954   .413019
   8.84341   8.84341      1.00  2.225134   .417559
   8.84328   8.84328      1.00  2.223934   .417759
   8.84316   8.84316      1.00  2.220864   .417079
   8.84306   8.84306      1.00  2.210884   .412559
   8.84294   8.84294      1.00  2.221504   .415639
   8.84282   8.84282      1.00  2.223844   .414679
   8.84270   8.84270      1.00  2.224634   .412889
   8.84260   8.84260      1.00  2.223994   .415249
   8.84248   8.84248      1.00  2.222444   .414429
   8.84237   8.84237      1.00  2.221904   .413649
   8.84225   8.84225      1.00  2.220124   .414649
   8.84214   8.84214      1.00  2.217934   .416509
   8.84204   8.84204      1.00  2.220854   .415009
   8.84192   8.84192      1.00  2.221024   .414599
   8.84181   8.84181      1.00  2.221704   .416189
   8.84171   8.84171      1.00  2.223044   .417649
   8.84160   8.84160      1.00  2.220304   .416379
   8.84148   8.84148      1.00  2.209844   .417679
   8.84137   8.84137      1.00  2.222404   .415819
   8.84126   8.84126      1.00  2.222784   .416619
   8.84115   8.84115      1.00  2.221864   .418829
   8.84103   8.84103      1.00  2.221264   .418369
   8.84092   8.84092      1.00  2.223464   .418509
   8.84081   8.84081      1.00  2.221274   .418029
   8.84069   8.84069      1.00  2.224744   .419399
   8.84057   8.84057      1.00  2.223264   .420629
   8.84045   8.84045      1.00  2.221394   .420169
   8.84034   8.84034      1.00  2.221614   .419029
   8.84022   8.84022      1.00  2.220604   .421319
   8.84010   8.84010      1.00  2.222564   .419949
   8.83998   8.83998      1.00  2.217904   .419299
   8.83987   8.83987      1.00  2.205784   .416989
   8.83975   8.83975      1.00  2.222344   .421689
   8.83963   8.83963      1.00  2.218004   .423609
   8.83952   8.83952      1.00  2.222914   .420849
   8.83941   8.83941      1.00  2.220994   .421989
   8.83929   8.83929      1.00  2.222774   .424779
   8.83917   8.83917      1.00  2.222024   .422529
   8.83906   8.83906      1.00  2.221664   .421419
   8.83895   8.83895      1.00  2.223324   .421769
   8.83883   8.83883      1.00  2.219584   .419939
   8.83872   8.83872      1.00  2.222494   .422909
   8.83862   8.83862      1.00  2.218564   .422339
   8.83851   8.83851      1.00  2.220954   .423289
   8.83840   8.83840      1.00  2.220604   .423399
   8.83828   8.83828      1.00  2.206634   .421029
   8.83818   8.83818      1.00  2.224344   .424159
   8.83807   8.83807      1.00  2.222994   .424419
   8.83796   8.83796      1.00  2.224284   .425229
   8.83784   8.83784      1.00  2.220794   .429119
   8.83773   8.83773      1.00  2.221494   .429659
   8.83763   8.83763      1.00  2.220534   .430799
   8.83752   8.83752      1.00  2.219364   .430699
   8.83740   8.83740      1.00  2.218334   .430319
   8.83729   8.83729      1.00  2.222164   .427999
   8.83719   8.83719      1.00  2.221774   .428109
   8.83708   8.83708      1.00  2.221934   .429589
   8.83696   8.83696      1.00  2.223014   .432709
   8.83686   8.83686      1.00  2.223284   .430829
   8.83675   8.83675      1.00  2.220164   .433989
   8.83664   8.83664      1.00  2.207284   .431699
   8.83653   8.83653      1.00  2.216394   .430009
   8.83642   8.83642      1.00  2.221604   .430499
   8.83632   8.83632      1.00  2.220534   .430519
   8.83622   8.83622      1.00  2.220634   .430299
   8.83611   8.83611      1.00  2.222054   .429799
   8.83601   8.83601      1.00  2.222354   .432129
   8.83591   8.83591      1.00  2.224234   .432979
   8.83581   8.83581      1.00  2.221514   .434309
   8.83570   8.83570      1.00  2.221254   .434759
   8.83560   8.83560      1.00  2.220324   .433669
   8.83550   8.83550      1.00  2.220934   .433799
   8.83539   8.83539      1.00  2.219164   .434499
   8.83529   8.83529      1.00  2.208654   .429819
   8.83519   8.83519      1.00  2.217334   .431599
   8.83509   8.83509      1.00  2.219074   .431469
   8.83499   8.83499      1.00  2.222814   .433409
   8.83488   8.83488      1.00  2.221114   .434729
   8.83476   8.83476      1.00  2.222874   .435529
   8.83465   8.83465      1.00  2.221154   .434819
   8.83455   8.83455      1.00  2.221684   .433559
   8.83444   8.83444      1.00  2.218014   .436059
   8.83433   8.83433      1.00  2.216474   .436259
   8.83422   8.83422      1.00  2.220044   .438089
   8.83411   8.83411      1.00  2.216794   .436529
   8.83399   8.83399      1.00  2.218754   .434459
   8.83388   8.83388      1.00  2.210234   .431669
   8.83377   8.83377      1.00  2.214444   .432759
   8.83365   8.83365      1.00  2.219754   .434479
   8.83352   8.83352      1.00  2.221044   .436809
   8.83341   8.83341      1.00  2.217024   .434899
   8.83330   8.83330      1.00  2.216154   .436429
   8.83319   8.83319      1.00  2.217854   .436369
   8.83307   8.83307      1.00  2.216224   .436229
   8.83295   8.83295      1.00  2.216494   .436619
   8.83284   8.83284      1.00  2.213574   .434539
   8.83273   8.83273      1.00  2.215454   .437219
   8.83261   8.83261      1.00  2.216994   .438019
   8.83249   8.83249      1.00  2.216254   .436699
   8.83239   8.83239      1.00  2.217584   .437919
   8.83227   8.83227      1.00  2.203664   .436309
   8.83216   8.83216      1.00  2.215624   .438919
   8.83205   8.83205      1.00  2.216474   .438179
   8.83194   8.83194      1.00  2.212964   .438139
   8.83183   8.83183      1.00  2.215294   .437759
   8.83172   8.83172      1.00  2.212424   .438309
   8.83161   8.83161      1.00  2.214414   .439499
   8.83151   8.83151      1.00  2.217944   .440549
   8.83139   8.83139      1.00  2.215144   .437289
   8.83127   8.83127      1.00  2.214644   .439729
   8.83116   8.83116      1.00  2.214624   .438709
   8.83105   8.83105      1.00  2.217204   .438989
   8.83094   8.83094      1.00  2.215854   .441019
   8.83082   8.83082      1.00  2.212484   .441229
   8.83071   8.83071      1.00  2.200884   .439849
   8.83060   8.83060      1.00  2.212714   .443989
   8.83048   8.83048      1.00  2.211844   .444079
   8.83036   8.83036      1.00  2.212644   .444379
   8.83024   8.83024      1.00  2.214554   .442839
   8.83012   8.83012      1.00  2.215674   .442769
   8.83001   8.83001      1.00  2.214834   .442819
   8.82989   8.82989      1.00  2.218294   .446309
   8.82977   8.82977      1.00  2.215854   .445849
   8.82966   8.82966      1.00  2.213764   .446349
   8.82954   8.82954      1.00  2.211774   .441509
   8.82942   8.82942      1.00  2.209824   .442379
   8.82931   8.82931      1.00  2.209094   .441889
   8.82920   8.82920      1.00  2.195784   .440089
   8.82909   8.82909      1.00  2.208724   .444749
   8.82897   8.82897      1.00  2.210374   .444949
   8.82886   8.82886      1.00  2.214074   .445849
   8.82875   8.82875      1.00  2.213504   .445359
   8.82864   8.82864      1.00  2.215724   .445499
   8.82853   8.82853      1.00  2.215984   .445249
   8.82842   8.82842      1.00  2.214034   .444369
   8.82832   8.82832      1.00  2.212034   .443399
   8.82821   8.82821      1.00  2.211314   .441689
   8.82809   8.82809      1.00  2.206154   .442049
   8.82798   8.82798      1.00  2.208804   .446389
   8.82787   8.82787      1.00  2.211104   .443809
   8.82775   8.82775      1.00  2.213504   .443949
   8.82764   8.82764      1.00  2.207804   .441349
   8.82754   8.82754      1.00  2.204304   .443469
   8.82743   8.82743      1.00  2.214204   .443929
   8.82732   8.82732      1.00  2.209464   .441869
   8.82721   8.82721      1.00  2.210714   .444149
   8.82710   8.82710      1.00  2.206634   .442559
   8.82699   8.82699      1.00  2.208674   .444619
   8.82688   8.82688      1.00  2.209514   .444619
   8.82677   8.82677      1.00  2.206564   .444059
   8.82666   8.82666      1.00  2.209724   .443059
   8.82656   8.82656      1.00  2.209464   .444459
   8.82645   8.82645      1.00  2.210774   .445239
   8.82635   8.82635      1.00  2.210944   .445159
   8.82624   8.82624      1.00  2.210594   .444729
   8.82615   8.82615      1.00  2.210884   .444229
   8.82604   8.82604      1.00  2.199204   .441099
   8.82593   8.82593      1.00  2.208574   .443359
   8.82583   8.82583      1.00  2.207954   .444959
   8.82573   8.82573      1.00  2.206744   .443839
   8.82563   8.82563      1.00  2.205324   .444479
   8.82552   8.82552      1.00  2.205984   .445129
   8.82542   8.82542      1.00  2.209044   .445929
   8.82532   8.82532      1.00  2.207864   .445789
   8.82522   8.82522      1.00  2.210644   .444799
   8.82511   8.82511      1.00  2.208554   .444409
   8.82500   8.82500      1.00  2.204504   .442849
   8.82490   8.82490      1.00  2.202874   .443089
   8.82479   8.82479      1.00  2.203614   .445049
   8.82468   8.82468      1.00  2.200094   .443189
   8.82457   8.82457      1.00  2.193014   .440599
   8.82447   8.82447      1.00  2.203774   .443689
   8.82437   8.82437      1.00  2.206134   .445619
   8.82425   8.82425      1.00  2.207544   .444829
   8.82414   8.82414      1.00  2.207884   .445259
   8.82403   8.82403      1.00  2.206744   .445799
   8.82391   8.82391      1.00  2.201994   .443619
   8.82379   8.82379      1.00  2.204814   .443339
   8.82368   8.82368      1.00  2.203314   .445419
   8.82356   8.82356      1.00  2.199374   .443699
   8.82345   8.82345      1.00  2.206214   .446059
   8.82332   8.82332      1.00  2.199954   .442539
   8.82321   8.82321      1.00  2.203114   .444989
   8.82310   8.82310      1.00  2.205314   .446729
   8.82298   8.82298      1.00  2.189794   .441039
   8.82287   8.82287      1.00  2.199184   .443839
   8.82275   8.82275      1.00  2.203204   .444269
   8.82263   8.82263      1.00  2.207324   .445479
   8.82252   8.82252      1.00  2.197964   .444689
   8.82241   8.82241      1.00  2.200214   .445579
   8.82229   8.82229      1.00  2.196604   .445969
   8.82218   8.82218      1.00  2.197174   .442819
   8.82207   8.82207      1.00  2.200204   .443259
   8.82196   8.82196      1.00  2.203614   .444409
   8.82185   8.82185      1.00  2.203244   .444539
   8.82175   8.82175      1.00  2.200634   .443809
   8.82164   8.82164      1.00  2.204754   .447949
   8.82152   8.82152      1.00  2.183844   .442359
   8.82141   8.82141      1.00  2.197784   .444189
   8.82130   8.82130      1.00  2.201114   .442899
   8.82119   8.82119      1.00  2.197464   .443559
   8.82107   8.82107      1.00  2.194984   .442679
   8.82096   8.82096      1.00  2.196614   .441179
   8.82085   8.82085      1.00  2.195214   .442239
   8.82073   8.82073      1.00  2.197004   .438969
   8.82061   8.82061      1.00  2.198804   .443709
   8.82049   8.82049      1.00  2.200674   .444109
   8.82038   8.82038      1.00  2.202484   .446029
   8.82026   8.82026      1.00  2.195764   .444299
   8.82014   8.82014      1.00  2.197754   .443739
   8.82002   8.82002      1.00  2.189184   .439459
   8.81991   8.81991      1.00  2.184354   .441799
   8.81979   8.81979      1.00  2.195454   .443389
   8.81967   8.81967      1.00  2.193834   .444049
   8.81955   8.81955      1.00  2.198004   .446069
   8.81945   8.81945      1.00  2.199134   .445219
   8.81933   8.81933      1.00  2.200044   .444539
   8.81921   8.81921      1.00  2.194264   .444139
   8.81910   8.81910      1.00  2.197284   .444089
   8.81899   8.81899      1.00  2.197094   .440809
   8.81887   8.81887      1.00  2.192374   .444379
   8.81876   8.81876      1.00  2.189314   .444899
   8.81866   8.81866      1.00  2.193734   .444449
   8.81855   8.81855      1.00  2.193704   .441239
   8.81843   8.81843      1.00  2.187314   .441759
   8.81832   8.81832      1.00  2.193904   .442359
   8.81821   8.81821      1.00  2.193034   .443389
   8.81810   8.81810      1.00  2.195404   .442389
   8.81799   8.81799      1.00  2.198914   .443199
   8.81787   8.81787      1.00  2.194074   .441749
   8.81777   8.81777      1.00  2.193934   .441899
   8.81766   8.81766      1.00  2.193784   .441759
   8.81755   8.81755      1.00  2.188784   .441759
   8.81743   8.81743      1.00  2.184434   .440819
   8.81737   8.81737      1.00  2.191194   .441419
