# Supplementary material for: Direct Observation of Palladium Leaching from Pd/C by a Simple Method: X-ray Absorption Spectroscopy of Heterogeneous Mixtures
Source: ACS Omega. 2023 Jun 7;8(24):21787–92. doi: 10.1021/acsomega.3c01343 (PMC10286095; doi:10.1021/acsomega.3c01343)
Supplement: Supplementary file 2 — ao3c01343_si_002.zip [file ao3c01343_si_002.zip › Figure 9/HCl_Intermittent01N_33.qd]

  9809     KEK-PF   NW10A
 K_AirOx_40C_01N 20.12.12 2:55: - 20.12.12 2:55: Serial#KEKPF-NW10A_047723
 15_RK_AirOx_40C_01N                                                             
 Ring :   6.5 GeV    50.0 mA -   50.0 mA
 Mono :   Si(311)       D=  1.63747 A    Initial angle=  9.00033 deg
 NW10A     Transmission( 2)   Repetition= 33     Points= 1654
 Param file : QXAFS(SYNC)     angle axis (*)     Block =    1

 Block      Init-Ang  Final-Ang     Step/deg     Time/s       Num
     1        9.00033   8.81737          ***       1.00      1654
 Ortec(-1)     NDCH = 3
  Angle(c)  Angle(o)    time/s         2         3
      Mode         0         0         1         2
    Offset         0         0    .00492    .00311
   9.00033   9.00033      1.00  2.313324  2.419979
   9.00025   9.00025      1.00  2.308874  2.414849
   9.00014   9.00014      1.00  2.307244  2.414649
   9.00003   9.00003      1.00  2.305624  2.414509
   8.99992   8.99992      1.00  2.290834  2.401709
   8.99980   8.99980      1.00  2.307024  2.418809
   8.99968   8.99968      1.00  2.304554  2.417389
   8.99957   8.99957      1.00  2.304944  2.415089
   8.99946   8.99946      1.00  2.307004  2.418809
   8.99935   8.99935      1.00  2.307714  2.417399
   8.99923   8.99923      1.00  2.300464  2.410419
   8.99913   8.99913      1.00  2.303534  2.412749
   8.99902   8.99902      1.00  2.303574  2.417519
   8.99892   8.99892      1.00  2.299384  2.411549
   8.99881   8.99881      1.00  2.295274  2.405029
   8.99870   8.99870      1.00  2.297364  2.409089
   8.99858   8.99858      1.00  2.298994  2.414259
   8.99847   8.99847      1.00  2.300514  2.413999
   8.99836   8.99836      1.00  2.301004  2.411879
   8.99826   8.99826      1.00  2.284154  2.398199
   8.99815   8.99815      1.00  2.299954  2.413829
   8.99804   8.99804      1.00  2.301894  2.414789
   8.99793   8.99793      1.00  2.296714  2.409359
   8.99783   8.99783      1.00  2.296884  2.407689
   8.99771   8.99771      1.00  2.295164  2.411019
   8.99760   8.99760      1.00  2.296314  2.408659
   8.99750   8.99750      1.00  2.293954  2.405579
   8.99739   8.99739      1.00  2.292974  2.181319
   8.99728   8.99728      1.00  2.296894  2.040419
   8.99717   8.99717      1.00  2.297544  2.412279
   8.99707   8.99707      1.00  2.295544  2.412759
   8.99696   8.99696      1.00  2.296034  2.411579
   8.99684   8.99684      1.00  2.281674  2.396469
   8.99674   8.99674      1.00  2.293584  2.409619
   8.99664   8.99664      1.00  2.297504  2.414169
   8.99654   8.99654      1.00  2.290024  2.405799
   8.99643   8.99643      1.00  2.288424  2.407739
   8.99632   8.99632      1.00  2.290054  2.408059
   8.99622   8.99622      1.00  2.288014  2.406699
   8.99611   8.99611      1.00  2.290994  2.409509
   8.99601   8.99601      1.00  2.294774  2.411919
   8.99591   8.99591      1.00  2.292404  2.411489
   8.99581   8.99581      1.00  2.290644  2.408099
   8.99571   8.99571      1.00  2.294134  2.413569
   8.99561   8.99561      1.00  2.289374  2.405549
   8.99551   8.99551      1.00  2.276614  2.393379
   8.99541   8.99541      1.00  2.284374  2.402599
   8.99530   8.99530      1.00  2.286154  2.408259
   8.99520   8.99520      1.00  2.285974  2.405039
   8.99510   8.99510      1.00  2.289304  2.409829
   8.99499   8.99499      1.00  2.291144  2.413349
   8.99489   8.99489      1.00  2.287144  2.407949
   8.99478   8.99478      1.00  2.289814  2.412409
   8.99468   8.99468      1.00  2.290934  2.413129
   8.99457   8.99457      1.00  2.282314  2.404269
   8.99446   8.99446      1.00  2.285774  2.407109
   8.99435   8.99435      1.00  2.287724  2.411189
   8.99424   8.99424      1.00  2.283884  2.406819
   8.99413   8.99413      1.00  2.282354  2.405509
   8.99401   8.99401      1.00  2.269664  2.396069
   8.99390   8.99390      1.00  2.284364  2.410989
   8.99379   8.99379      1.00  2.285024  2.407599
   8.99369   8.99369      1.00  2.294054  2.418369
   8.99357   8.99357      1.00  2.286594  2.411049
   8.99345   8.99345      1.00  2.289114  2.413299
   8.99333   8.99333      1.00  2.287754  2.412659
   8.99322   8.99322      1.00  2.281054  2.406019
   8.99311   8.99311      1.00  2.280504  2.405629
   8.99299   8.99299      1.00  2.282924  2.404469
   8.99288   8.99288      1.00  2.282634  2.406049
   8.99278   8.99278      1.00  2.283594  2.411219
   8.99266   8.99266      1.00  2.286724  2.415659
   8.99255   8.99255      1.00  2.283094  2.415339
   8.99244   8.99244      1.00  2.287044  2.418389
   8.99233   8.99233      1.00  2.270354  2.402119
   8.99222   8.99222      1.00  2.285344  2.416769
   8.99211   8.99211      1.00  2.280714  2.415229
   8.99199   8.99199      1.00  2.282774  2.414589
   8.99189   8.99189      1.00  2.278604  2.413349
   8.99178   8.99178      1.00  2.280864  2.414029
   8.99167   8.99167      1.00  2.277224  2.411759
   8.99156   8.99156      1.00  2.279674  2.412349
   8.99146   8.99146      1.00  2.286294  2.418389
   8.99135   8.99135      1.00  2.281154  2.415379
   8.99123   8.99123      1.00  2.287464  2.421539
   8.99112   8.99112      1.00  2.286244  2.419909
   8.99101   8.99101      1.00  2.281314  2.414809
   8.99089   8.99089      1.00  2.264444  2.391079
   8.99078   8.99078      1.00  2.277194  2.408309
   8.99066   8.99066      1.00  2.276734  2.406309
   8.99055   8.99055      1.00  2.276034  2.409979
   8.99043   8.99043      1.00  2.284314  2.417119
   8.99031   8.99031      1.00  2.280964  2.413579
   8.99020   8.99020      1.00  2.283444  2.413439
   8.99009   8.99009      1.00  2.283464  2.417259
   8.98997   8.98997      1.00  2.282224  2.416479
   8.98985   8.98985      1.00  2.283224  2.416939
   8.98973   8.98973      1.00  2.277644  2.408439
   8.98962   8.98962      1.00  2.278094  2.414969
   8.98950   8.98950      1.00  2.277214  2.417459
   8.98938   8.98938      1.00  2.280274  2.418999
   8.98927   8.98927      1.00  2.276834  2.418549
   8.98916   8.98916      1.00  2.266064  2.404859
   8.98905   8.98905      1.00  2.280404  2.422609
   8.98894   8.98894      1.00  2.281954  2.422959
   8.98883   8.98883      1.00  2.285574  2.426549
   8.98872   8.98872      1.00  2.278914  2.419869
   8.98860   8.98860      1.00  2.282974  2.423899
   8.98849   8.98849      1.00  2.277964  2.417049
   8.98838   8.98838      1.00  2.275084  2.421359
   8.98828   8.98828      1.00  2.273374  2.416979
   8.98817   8.98817      1.00  2.273874  2.417739
   8.98806   8.98806      1.00  2.277424  2.422529
   8.98794   8.98794      1.00  2.278144  2.425689
   8.98784   8.98784      1.00  2.275284  2.423929
   8.98773   8.98773      1.00  2.272724  2.420109
   8.98761   8.98761      1.00  2.282574  2.426769
   8.98750   8.98750      1.00  2.277514  2.426659
   8.98740   8.98740      1.00  2.278994  2.420239
   8.98729   8.98729      1.00  2.276734  2.416169
   8.98717   8.98717      1.00  2.273674  2.411369
   8.98706   8.98706      1.00  2.275664  2.419659
   8.98696   8.98696      1.00  2.273624  2.417659
   8.98685   8.98685      1.00  2.275384  2.422409
   8.98674   8.98674      1.00  2.275774  2.419579
   8.98663   8.98663      1.00  2.280324  2.425589
   8.98653   8.98653      1.00  2.279084  2.418939
   8.98643   8.98643      1.00  2.278424  2.427659
   8.98631   8.98631      1.00  2.264984  2.410269
   8.98621   8.98621      1.00  2.272594  2.420099
   8.98611   8.98611      1.00  2.277084  2.423109
   8.98601   8.98601      1.00  2.269974  2.414949
   8.98590   8.98590      1.00  2.272464  2.419459
   8.98580   8.98580      1.00  2.273534  2.417349
   8.98570   8.98570      1.00  2.276734  2.424249
   8.98560   8.98560      1.00  2.279794  2.433549
   8.98549   8.98549      1.00  2.280174  2.428729
   8.98539   8.98539      1.00  2.278114  2.426569
   8.98529   8.98529      1.00  2.275964  2.422349
   8.98519   8.98519      1.00  2.280674  2.426829
   8.98508   8.98508      1.00  2.273224  2.420729
   8.98497   8.98497      1.00  2.275694  2.422569
   8.98488   8.98488      1.00  2.262724  2.411719
   8.98477   8.98477      1.00  2.269744  2.420819
   8.98466   8.98466      1.00  2.275754  2.425929
   8.98456   8.98456      1.00  2.277394  2.425239
   8.98445   8.98445      1.00  2.277774  2.433619
   8.98433   8.98433      1.00  2.275624  2.433489
   8.98422   8.98422      1.00  2.280724  2.437339
   8.98411   8.98411      1.00  2.277804  2.430179
   8.98400   8.98400      1.00  2.277924  2.429359
   8.98388   8.98388      1.00  2.275884  2.426729
   8.98377   8.98377      1.00  2.271184  2.420639
   8.98366   8.98366      1.00  2.269534  2.417929
   8.98355   8.98355      1.00  2.271614  2.418839
   8.98343   8.98343      1.00  2.278954  2.428969
   8.98330   8.98330      1.00  2.272194  2.421929
   8.98318   8.98318      1.00  2.266134  2.418399
   8.98307   8.98307      1.00  2.283874  2.434819
   8.98296   8.98296      1.00  2.276294  2.429659
   8.98284   8.98284      1.00  2.277184  2.426599
   8.98273   8.98273      1.00  2.274474  2.431179
   8.98262   8.98262      1.00  2.279984  2.439329
   8.98251   8.98251      1.00  2.272774  2.428389
   8.98239   8.98239      1.00  2.275354  2.432039
   8.98228   8.98228      1.00  2.275934  2.431049
   8.98217   8.98217      1.00  2.273544  2.428739
   8.98206   8.98206      1.00  2.278084  2.436259
   8.98195   8.98195      1.00  2.273934  2.432089
   8.98183   8.98183      1.00  2.282544  2.439499
   8.98173   8.98173      1.00  2.276034  2.429249
   8.98162   8.98162      1.00  2.261944  2.416449
   8.98150   8.98150      1.00  2.274434  2.432009
   8.98140   8.98140      1.00  2.273664  2.426939
   8.98129   8.98129      1.00  2.274444  2.430289
   8.98118   8.98118      1.00  2.274024  2.428789
   8.98106   8.98106      1.00  2.273114  2.425829
   8.98094   8.98094      1.00  2.277724  2.435379
   8.98084   8.98084      1.00  2.278404  2.433329
   8.98072   8.98072      1.00  2.280244  2.437969
   8.98060   8.98060      1.00  2.275884  2.436309
   8.98048   8.98048      1.00  2.279994  2.442539
   8.98036   8.98036      1.00  2.275834  2.431099
   8.98025   8.98025      1.00  2.276204  2.434159
   8.98013   8.98013      1.00  2.272044  2.427879
   8.98001   8.98001      1.00  2.264554  2.421939
   8.97990   8.97990      1.00  2.278204  2.437829
   8.97978   8.97978      1.00  2.275194  2.437879
   8.97966   8.97966      1.00  2.276644  2.437729
   8.97954   8.97954      1.00  2.275064  2.432739
   8.97943   8.97943      1.00  2.277124  2.436949
   8.97932   8.97932      1.00  2.281824  2.443589
   8.97921   8.97921      1.00  2.278114  2.440339
   8.97909   8.97909      1.00  2.278174  2.438389
   8.97898   8.97898      1.00  2.275084  2.435049
   8.97887   8.97887      1.00  2.275514  2.437579
   8.97875   8.97875      1.00  2.271024  2.430659
   8.97864   8.97864      1.00  2.276474  2.439199
   8.97853   8.97853      1.00  2.264534  2.423949
   8.97843   8.97843      1.00  2.277714  2.436719
   8.97831   8.97831      1.00  2.279724  2.439549
   8.97820   8.97820      1.00  2.278344  2.441359
   8.97810   8.97810      1.00  2.280284  2.443519
   8.97799   8.97799      1.00  2.278144  2.439589
   8.97788   8.97788      1.00  2.277524  2.440169
   8.97777   8.97777      1.00  2.272234  2.435899
   8.97766   8.97766      1.00  2.273384  2.437109
   8.97755   8.97755      1.00  2.273664  2.436799
   8.97743   8.97743      1.00  2.277154  2.442719
   8.97732   8.97732      1.00  2.278464  2.445469
   8.97722   8.97722      1.00  2.277994  2.445469
   8.97711   8.97711      1.00  2.277864  2.449199
   8.97700   8.97700      1.00  2.264694  2.434889
   8.97689   8.97689      1.00  2.277954  2.450529
   8.97679   8.97679      1.00  2.281264  2.452239
   8.97668   8.97668      1.00  2.280154  2.449559
   8.97657   8.97657      1.00  2.275404  2.443279
   8.97646   8.97646      1.00  2.274394  2.443509
   8.97636   8.97636      1.00  2.272314  2.441009
   8.97625   8.97625      1.00  2.272474  2.438579
   8.97614   8.97614      1.00  2.279944  2.450599
   8.97604   8.97604      1.00  2.275274  2.442889
   8.97594   8.97594      1.00  2.281184  2.448309
   8.97584   8.97584      1.00  2.281844  2.449239
   8.97573   8.97573      1.00  2.276634  2.446879
   8.97563   8.97563      1.00  2.273464  2.440669
   8.97554   8.97554      1.00  2.265494  2.431889
   8.97543   8.97543      1.00  2.276894  2.443389
   8.97532   8.97532      1.00  2.271954  2.439949
   8.97521   8.97521      1.00  2.273264  2.439339
   8.97512   8.97512      1.00  2.278164  2.449309
   8.97502   8.97502      1.00  2.281574  2.451619
   8.97491   8.97491      1.00  2.279604  2.448119
   8.97480   8.97480      1.00  2.280224  2.451089
   8.97470   8.97470      1.00  2.278434  2.446609
   8.97460   8.97460      1.00  2.276574  2.447629
   8.97448   8.97448      1.00  2.273984  2.448659
   8.97437   8.97437      1.00  2.277234  2.451289
   8.97426   8.97426      1.00  2.272594  2.444199
   8.97414   8.97414      1.00  2.278584  2.447719
   8.97403   8.97403      1.00  2.268574  2.437949
   8.97392   8.97392      1.00  2.265894  2.439689
   8.97381   8.97381      1.00  2.281104  2.452669
   8.97369   8.97369      1.00  2.279374  2.457599
   8.97357   8.97357      1.00  2.277194  2.451449
   8.97346   8.97346      1.00  2.277164  2.454289
   8.97335   8.97335      1.00  2.273254  2.447409
   8.97323   8.97323      1.00  2.272054  2.445169
   8.97311   8.97311      1.00  2.275124  2.448919
   8.97299   8.97299      1.00  2.273254  2.447509
   8.97288   8.97288      1.00  2.274714  2.448419
   8.97277   8.97277      1.00  2.275704  2.452159
   8.97265   8.97265      1.00  2.277384  2.450489
   8.97254   8.97254      1.00  2.278814  2.450909
   8.97243   8.97243      1.00  2.265914  2.444129
   8.97232   8.97232      1.00  2.276744  2.451339
   8.97220   8.97220      1.00  2.278964  2.456249
   8.97209   8.97209      1.00  2.277064  2.456759
   8.97199   8.97199      1.00  2.272104  2.448189
   8.97187   8.97187      1.00  2.276604  2.454139
   8.97176   8.97176      1.00  2.270964  2.448159
   8.97165   8.97165      1.00  2.275004  2.454759
   8.97154   8.97154      1.00  2.274784  2.451349
   8.97143   8.97143      1.00  2.276444  2.453909
   8.97132   8.97132      1.00  2.273464  2.454199
   8.97121   8.97121      1.00  2.279114  2.455719
   8.97110   8.97110      1.00  2.283444  2.461359
   8.97098   8.97098      1.00  2.271374  2.449989
   8.97086   8.97086      1.00  2.261074  2.440609
   8.97075   8.97075      1.00  2.272514  2.454909
   8.97064   8.97064      1.00  2.271494  2.452409
   8.97053   8.97053      1.00  2.273554  2.455519
   8.97040   8.97040      1.00  2.278164  2.457669
   8.97029   8.97029      1.00  2.277784  2.457839
   8.97017   8.97017      1.00  2.277654  2.460789
   8.97005   8.97005      1.00  2.280024  2.463139
   8.96994   8.96994      1.00  2.277284  2.459999
   8.96982   8.96982      1.00  2.276924  2.461309
   8.96970   8.96970      1.00  2.277844  2.460649
   8.96958   8.96958      1.00  2.275574  2.461779
   8.96947   8.96947      1.00  2.270904  2.454229
   8.96936   8.96936      1.00  2.274074  2.458589
   8.96925   8.96925      1.00  2.258434  2.445149
   8.96912   8.96912      1.00  2.273394  2.454439
   8.96901   8.96901      1.00  2.279404  2.462899
   8.96891   8.96891      1.00  2.276044  2.458159
   8.96880   8.96880      1.00  2.278724  2.464359
   8.96869   8.96869      1.00  2.276164  2.458829
   8.96857   8.96857      1.00  2.278844  2.465179
   8.96846   8.96846      1.00  2.278234  2.462669
   8.96836   8.96836      1.00  2.270874  2.456179
   8.96825   8.96825      1.00  2.273904  2.460639
   8.96813   8.96813      1.00  2.272794  2.461929
   8.96802   8.96802      1.00  2.276324  2.462229
   8.96792   8.96792      1.00  2.279934  2.469329
   8.96781   8.96781      1.00  2.278174  2.464469
   8.96769   8.96769      1.00  2.263104  2.447779
   8.96758   8.96758      1.00  2.275254  2.460579
   8.96748   8.96748      1.00  2.274764  2.458079
   8.96736   8.96736      1.00  2.273374  2.456139
   8.96725   8.96725      1.00  2.277444  2.458099
   8.96715   8.96715      1.00  2.275714  2.460889
   8.96704   8.96704      1.00  2.272114  2.457389
   8.96693   8.96693      1.00  2.272164  2.455689
   8.96682   8.96682      1.00  2.272554  2.459149
   8.96671   8.96671      1.00  2.273774  2.461559
   8.96661   8.96661      1.00  2.276174  2.460749
   8.96650   8.96650      1.00  2.280874  2.471329
   8.96639   8.96639      1.00  2.276384  2.468359
   8.96629   8.96629      1.00  2.279814  2.473549
   8.96619   8.96619      1.00  2.261314  2.452289
   8.96608   8.96608      1.00  2.273884  2.460199
   8.96598   8.96598      1.00  2.272434  2.460589
   8.96588   8.96588      1.00  2.275574  2.458629
   8.96578   8.96578      1.00  2.271604  2.459009
   8.96567   8.96567      1.00  2.280184  2.464619
   8.96557   8.96557      1.00  2.279164  2.467189
   8.96547   8.96547      1.00  2.277774  2.466269
   8.96537   8.96537      1.00  2.280334  2.471539
   8.96526   8.96526      1.00  2.276574  2.466639
   8.96516   8.96516      1.00  2.277464  2.465139
   8.96505   8.96505      1.00  2.272794  2.464969
   8.96495   8.96495      1.00  2.277804  2.466409
   8.96484   8.96484      1.00  2.274064  2.461449
   8.96473   8.96473      1.00  2.262554  2.450539
   8.96463   8.96463      1.00  2.277914  2.464149
   8.96453   8.96453      1.00  2.276864  2.463499
   8.96442   8.96442      1.00  2.280114  2.469349
   8.96430   8.96430      1.00  2.280114  2.471329
   8.96418   8.96418      1.00  2.282374  2.470759
   8.96408   8.96408      1.00  2.282524  2.467319
   8.96397   8.96397      1.00  2.281554  2.470179
   8.96386   8.96386      1.00  2.277234  2.464789
   8.96374   8.96374      1.00  2.277784  2.465669
   8.96362   8.96362      1.00  2.279214  2.467969
   8.96351   8.96351      1.00  2.277344  2.466019
   8.96338   8.96338      1.00  2.277714  2.464709
   8.96327   8.96327      1.00  2.275514  2.465669
   8.96316   8.96316      1.00  2.276654  2.465759
   8.96305   8.96305      1.00  2.281894  2.472709
   8.96292   8.96292      1.00  2.282324  2.472929
   8.96281   8.96281      1.00  2.280694  2.472819
   8.96270   8.96270      1.00  2.281444  2.470389
   8.96258   8.96258      1.00  2.280804  2.471859
   8.96247   8.96247      1.00  2.274164  2.464899
   8.96236   8.96236      1.00  2.281194  2.470189
   8.96225   8.96225      1.00  2.281654  2.470169
   8.96214   8.96214      1.00  2.281184  2.468279
   8.96202   8.96202      1.00  2.281954  2.470039
   8.96191   8.96191      1.00  2.280634  2.475819
   8.96181   8.96181      1.00  2.283004  2.473299
   8.96170   8.96170      1.00  2.269704  2.463459
   8.96158   8.96158      1.00  2.280804  2.471919
   8.96148   8.96148      1.00  2.280094  2.473009
   8.96137   8.96137      1.00  2.279594  2.472459
   8.96126   8.96126      1.00  2.277454  2.469339
   8.96114   8.96114      1.00  2.280114  2.474449
   8.96102   8.96102      1.00  2.279524  2.473329
   8.96091   8.96091      1.00  2.282814  2.477829
   8.96079   8.96079      1.00  2.282694  2.480139
   8.96068   8.96068      1.00  2.280864  2.473569
   8.96056   8.96056      1.00  2.283284  2.475829
   8.96045   8.96045      1.00  2.281534  2.472929
   8.96033   8.96033      1.00  2.283494  2.474839
   8.96021   8.96021      1.00  2.280854  2.473389
   8.96009   8.96009      1.00  2.267954  2.460959
   8.95998   8.95998      1.00  2.280684  2.475109
   8.95986   8.95986      1.00  2.282304  2.473959
   8.95974   8.95974      1.00  2.283544  2.476169
   8.95962   8.95962      1.00  2.283484  2.477729
   8.95951   8.95951      1.00  2.286274  2.479059
   8.95940   8.95940      1.00  2.282954  2.471969
   8.95928   8.95928      1.00  2.282314  2.475099
   8.95918   8.95918      1.00  2.285594  2.473669
   8.95906   8.95906      1.00  2.280264  2.470029
   8.95895   8.95895      1.00  2.283044  2.472999
   8.95883   8.95883      1.00  2.279654  2.468829
   8.95872   8.95872      1.00  2.279104  2.471239
   8.95861   8.95861      1.00  2.281684  2.472859
   8.95850   8.95850      1.00  2.267384  2.455669
   8.95839   8.95839      1.00  2.282214  2.473899
   8.95827   8.95827      1.00  2.285094  2.474649
   8.95817   8.95817      1.00  2.283694  2.476239
   8.95806   8.95806      1.00  2.284514  2.473579
   8.95795   8.95795      1.00  2.280464  2.473489
   8.95784   8.95784      1.00  2.281564  2.472899
   8.95773   8.95773      1.00  2.281834  2.473769
   8.95762   8.95762      1.00  2.281034  2.472759
   8.95750   8.95750      1.00  2.280124  2.469659
   8.95739   8.95739      1.00  2.279054  2.470029
   8.95729   8.95729      1.00  2.285084  2.474469
   8.95718   8.95718      1.00  2.284584  2.476729
   8.95707   8.95707      1.00  2.277974  2.469729
   8.95696   8.95696      1.00  2.279684  2.470479
   8.95686   8.95686      1.00  2.280724  2.471779
   8.95675   8.95675      1.00  2.283414  2.475979
   8.95663   8.95663      1.00  2.281844  2.474499
   8.95653   8.95653      1.00  2.280164  2.469769
   8.95643   8.95643      1.00  2.278264  2.469359
   8.95632   8.95632      1.00  2.280804  2.471329
   8.95621   8.95621      1.00  2.281874  2.472689
   8.95611   8.95611      1.00  2.282764  2.474159
   8.95601   8.95601      1.00  2.285154  2.473779
   8.95590   8.95590      1.00  2.283914  2.472519
   8.95580   8.95580      1.00  2.283944  2.471609
   8.95570   8.95570      1.00  2.284174  2.475699
   8.95560   8.95560      1.00  2.267124  2.459669
   8.95549   8.95549      1.00  2.278484  2.473779
   8.95539   8.95539      1.00  2.283074  2.477379
   8.95529   8.95529      1.00  2.279064  2.473889
   8.95519   8.95519      1.00  2.279904  2.469529
   8.95508   8.95508      1.00  2.283694  2.474519
   8.95498   8.95498      1.00  2.285154  2.474889
   8.95487   8.95487      1.00  2.284394  2.475549
   8.95477   8.95477      1.00  2.283634  2.472199
   8.95466   8.95466      1.00  2.283494  2.470409
   8.95455   8.95455      1.00  2.280964  2.467789
   8.95444   8.95444      1.00  2.281104  2.470009
   8.95433   8.95433      1.00  2.281214  2.467359
   8.95421   8.95421      1.00  2.280904  2.470059
   8.95410   8.95410      1.00  2.280214  2.465669
   8.95399   8.95399      1.00  2.265114  2.454539
   8.95388   8.95388      1.00  2.280174  2.467459
   8.95376   8.95376      1.00  2.284754  2.471419
   8.95364   8.95364      1.00  2.285804  2.470289
   8.95353   8.95353      1.00  2.285674  2.472249
   8.95342   8.95342      1.00  2.283274  2.470449
   8.95330   8.95330      1.00  2.282784  2.469409
   8.95317   8.95317      1.00  2.279324  2.468849
   8.95306   8.95306      1.00  2.280824  2.469579
   8.95295   8.95295      1.00  2.279644  2.466659
   8.95284   8.95284      1.00  2.279674  2.466539
   8.95273   8.95273      1.00  2.283374  2.469909
   8.95261   8.95261      1.00  2.286094  2.471399
   8.95250   8.95250      1.00  2.283014  2.471649
   8.95239   8.95239      1.00  2.272504  2.460079
   8.95227   8.95227      1.00  2.283344  2.467079
   8.95216   8.95216      1.00  2.279844  2.465769
   8.95204   8.95204      1.00  2.283804  2.462989
   8.95194   8.95194      1.00  2.284214  2.467369
   8.95183   8.95183      1.00  2.281644  2.468199
   8.95172   8.95172      1.00  2.281034  2.463389
   8.95161   8.95161      1.00  2.280144  2.461469
   8.95150   8.95150      1.00  2.283324  2.459249
   8.95139   8.95139      1.00  2.282454  2.458579
   8.95128   8.95128      1.00  2.286154  2.461759
   8.95117   8.95117      1.00  2.284584  2.462089
   8.95105   8.95105      1.00  2.283234  2.461199
   8.95093   8.95093      1.00  2.277944  2.452419
   8.95082   8.95082      1.00  2.277594  2.450369
   8.95071   8.95071      1.00  2.280114  2.454259
   8.95060   8.95060      1.00  2.281764  2.459319
   8.95047   8.95047      1.00  2.281104  2.455389
   8.95036   8.95036      1.00  2.279714  2.462429
   8.95024   8.95024      1.00  2.281164  2.459959
   8.95012   8.95012      1.00  2.280844  2.455399
   8.95000   8.95000      1.00  2.282474  2.452159
   8.94988   8.94988      1.00  2.282854  2.448329
   8.94977   8.94977      1.00  2.282104  2.451249
   8.94965   8.94965      1.00  2.279954  2.449499
   8.94953   8.94953      1.00  2.281334  2.449149
   8.94942   8.94942      1.00  2.283924  2.451889
   8.94931   8.94931      1.00  2.264364  2.423689
   8.94919   8.94919      1.00  2.279544  2.447789
   8.94907   8.94907      1.00  2.282584  2.454369
   8.94896   8.94896      1.00  2.283514  2.451079
   8.94886   8.94886      1.00  2.281594  2.450539
   8.94875   8.94875      1.00  2.283094  2.444369
   8.94863   8.94863      1.00  2.282004  2.443029
   8.94852   8.94852      1.00  2.278994  2.437789
   8.94842   8.94842      1.00  2.277814  2.438559
   8.94831   8.94831      1.00  2.277554  2.435549
   8.94820   8.94820      1.00  2.276754  2.433349
   8.94808   8.94808      1.00  2.279464  2.443869
   8.94798   8.94798      1.00  2.278194  2.434409
   8.94787   8.94787      1.00  2.279924  2.440289
   8.94776   8.94776      1.00  2.265184  2.425049
   8.94764   8.94764      1.00  2.280974  2.438429
   8.94753   8.94753      1.00  2.282084  2.442569
   8.94742   8.94742      1.00  2.278994  2.438829
   8.94731   8.94731      1.00  2.279954  2.437919
   8.94721   8.94721      1.00  2.279264  2.426039
   8.94710   8.94710      1.00  2.279014  2.426859
   8.94699   8.94699      1.00  2.278684  2.428919
   8.94687   8.94687      1.00  2.277254  2.421019
   8.94676   8.94676      1.00  2.279194  2.422569
   8.94666   8.94666      1.00  2.278084  2.415419
   8.94655   8.94655      1.00  2.278054  2.411679
   8.94644   8.94644      1.00  2.279564  2.413819
   8.94634   8.94634      1.00  2.279434  2.415189
   8.94624   8.94624      1.00  2.262164  2.395069
   8.94614   8.94614      1.00  2.276654  2.404449
   8.94603   8.94603      1.00  2.278684  2.410419
   8.94593   8.94593      1.00  2.272394  2.407339
   8.94583   8.94583      1.00  2.277344  2.407859
   8.94573   8.94573      1.00  2.274814  2.400549
   8.94562   8.94562      1.00  2.278934  2.404569
   8.94552   8.94552      1.00  2.280984  2.402559
   8.94542   8.94542      1.00  2.276734  2.395769
   8.94532   8.94532      1.00  2.278294  2.398339
   8.94521   8.94521      1.00  2.275794  2.390489
   8.94510   8.94510      1.00  2.277834  2.393039
   8.94500   8.94500      1.00  2.277314  2.386139
   8.94490   8.94490      1.00  2.274014  2.382749
   8.94479   8.94479      1.00  2.275004  2.379459
   8.94468   8.94468      1.00  2.261164  2.362249
   8.94458   8.94458      1.00  2.274914  2.374079
   8.94447   8.94447      1.00  2.273844  2.370879
   8.94435   8.94435      1.00  2.276934  2.375409
   8.94425   8.94425      1.00  2.276304  2.368879
   8.94414   8.94414      1.00  2.277144  2.362989
   8.94402   8.94402      1.00  2.275844  2.362059
   8.94391   8.94391      1.00  2.272504  2.351709
   8.94380   8.94380      1.00  2.273534  2.351799
   8.94368   8.94368      1.00  2.270104  2.345139
   8.94357   8.94357      1.00  2.272424  2.346949
   8.94345   8.94345      1.00  2.271524  2.345379
   8.94333   8.94333      1.00  2.275484  2.343459
   8.94322   8.94322      1.00  2.272314  2.332349
   8.94309   8.94309      1.00  2.268064  2.328079
   8.94298   8.94298      1.00  2.276304  2.327429
   8.94287   8.94287      1.00  2.274764  2.321789
   8.94276   8.94276      1.00  2.274494  2.319369
   8.94264   8.94264      1.00  2.274084  2.313429
   8.94252   8.94252      1.00  2.272564  2.301999
   8.94241   8.94241      1.00  2.270434  2.298919
   8.94230   8.94230      1.00  2.273224  2.296979
   8.94219   8.94219      1.00  2.271614  2.290339
   8.94207   8.94207      1.00  2.271114  2.280369
   8.94197   8.94197      1.00  2.274894  2.278079
   8.94186   8.94186      1.00  2.273994  2.272779
   8.94175   8.94175      1.00  2.272364  2.251379
   8.94164   8.94164      1.00  2.272324  2.157179
   8.94153   8.94153      1.00  2.264704   .266729
   8.94143   8.94143      1.00  2.269764  1.288289
   8.94131   8.94131      1.00  2.270044  2.234959
   8.94120   8.94120      1.00  2.268394  2.218899
   8.94108   8.94108      1.00  2.269874  2.212779
   8.94097   8.94097      1.00  2.270814  2.205389
   8.94086   8.94086      1.00  2.270894  2.192609
   8.94074   8.94074      1.00  2.274654  2.187209
   8.94062   8.94062      1.00  2.270624  2.172399
   8.94051   8.94051      1.00  2.271904  2.162139
   8.94039   8.94039      1.00  2.271334  2.150699
   8.94027   8.94027      1.00  2.267734  2.131139
   8.94016   8.94016      1.00  2.272504  2.122079
   8.94004   8.94004      1.00  2.257124  2.091349
   8.93992   8.93992      1.00  2.266384  2.087369
   8.93980   8.93980      1.00  2.270664  2.070349
   8.93968   8.93968      1.00  2.269244  2.053629
   8.93957   8.93957      1.00  2.271644  2.042309
   8.93946   8.93946      1.00  2.271944  2.017849
   8.93935   8.93935      1.00  2.273554  1.998609
   8.93923   8.93923      1.00  2.272714  1.976319
   8.93912   8.93912      1.00  2.271224  1.953779
   8.93901   8.93901      1.00  2.268704  1.927749
   8.93890   8.93890      1.00  2.269494  1.905679
   8.93879   8.93879      1.00  2.269534  1.881469
   8.93867   8.93867      1.00  2.266994  1.845319
   8.93856   8.93856      1.00  2.268094  1.823709
   8.93844   8.93844      1.00  2.253604  1.775999
   8.93834   8.93834      1.00  2.274174  1.761979
   8.93823   8.93823      1.00  2.273504  1.735279
   8.93812   8.93812      1.00  2.270064  1.701849
   8.93801   8.93801      1.00  2.270114  1.664169
   8.93790   8.93790      1.00  2.271684  1.629229
   8.93779   8.93779      1.00  2.268314  1.595509
   8.93768   8.93768      1.00  2.267674  1.561039
   8.93756   8.93756      1.00  2.266104  1.517569
   8.93746   8.93746      1.00  2.267914  1.468729
   8.93735   8.93735      1.00  2.271454  1.438319
   8.93724   8.93724      1.00  2.269774  1.401049
   8.93713   8.93713      1.00  2.272484  1.367569
   8.93702   8.93702      1.00  2.259534  1.315749
   8.93692   8.93692      1.00  2.272454  1.283359
   8.93681   8.93681      1.00  2.270274  1.247559
   8.93670   8.93670      1.00  2.270004  1.201029
   8.93659   8.93659      1.00  2.270364  1.162459
   8.93649   8.93649      1.00  2.267114  1.123969
   8.93638   8.93638      1.00  2.267534  1.087869
   8.93627   8.93627      1.00  2.266124  1.049149
   8.93617   8.93617      1.00  2.274154  1.019389
   8.93607   8.93607      1.00  2.272984   .986799
   8.93597   8.93597      1.00  2.273784   .949789
   8.93586   8.93586      1.00  2.270624   .914679
   8.93576   8.93576      1.00  2.266474   .880069
   8.93566   8.93566      1.00  2.271704   .852759
   8.93556   8.93556      1.00  2.256584   .820779
   8.93545   8.93545      1.00  2.266264   .791049
   8.93534   8.93534      1.00  2.269814   .760159
   8.93524   8.93524      1.00  2.273604   .731909
   8.93514   8.93514      1.00  2.271464   .707839
   8.93504   8.93504      1.00  2.273084   .683959
   8.93493   8.93493      1.00  2.274284   .662109
   8.93483   8.93483      1.00  2.270484   .640909
   8.93472   8.93472      1.00  2.272634   .618649
   8.93461   8.93461      1.00  2.269794   .600749
   8.93450   8.93450      1.00  2.271144   .575549
   8.93440   8.93440      1.00  2.268244   .556889
   8.93428   8.93428      1.00  2.269874   .537919
   8.93417   8.93417      1.00  2.265794   .521319
   8.93405   8.93405      1.00  2.261064   .505549
   8.93395   8.93395      1.00  2.270484   .494369
   8.93383   8.93383      1.00  2.271334   .482869
   8.93371   8.93371      1.00  2.269654   .468919
   8.93360   8.93360      1.00  2.272434   .457659
   8.93349   8.93349      1.00  2.272734   .447509
   8.93337   8.93337      1.00  2.268004   .439109
   8.93324   8.93324      1.00  2.267894   .430429
   8.93313   8.93313      1.00  2.269364   .421049
   8.93302   8.93302      1.00  2.267704   .414499
   8.93290   8.93290      1.00  2.267304   .403959
   8.93278   8.93278      1.00  2.271914   .397909
   8.93267   8.93267      1.00  2.272344   .391359
   8.93257   8.93257      1.00  2.271924   .385279
   8.93245   8.93245      1.00  2.270894   .382009
   8.93233   8.93233      1.00  2.256594   .376419
   8.93222   8.93222      1.00  2.270094   .374109
   8.93211   8.93211      1.00  2.272064   .370279
   8.93200   8.93200      1.00  2.269684   .368039
   8.93189   8.93189      1.00  2.267204   .365289
   8.93178   8.93178      1.00  2.270524   .362419
   8.93167   8.93167      1.00  2.267904   .360529
   8.93156   8.93156      1.00  2.270564   .358899
   8.93145   8.93145      1.00  2.266004   .356239
   8.93134   8.93134      1.00  2.269894   .356579
   8.93123   8.93123      1.00  2.269584   .358249
   8.93111   8.93111      1.00  2.268534   .358419
   8.93099   8.93099      1.00  2.269874   .355199
   8.93088   8.93088      1.00  2.254404   .353479
   8.93076   8.93076      1.00  2.268834   .352879
   8.93065   8.93065      1.00  2.266904   .354239
   8.93053   8.93053      1.00  2.268734   .356509
   8.93042   8.93042      1.00  2.265424   .355269
   8.93030   8.93030      1.00  2.269604   .358729
   8.93018   8.93018      1.00  2.271774   .357819
   8.93006   8.93006      1.00  2.268554   .353509
   8.92994   8.92994      1.00  2.270424   .351419
   8.92983   8.92983      1.00  2.268444   .351089
   8.92971   8.92971      1.00  2.266534   .349839
   8.92959   8.92959      1.00  2.266664   .351719
   8.92948   8.92948      1.00  2.268604   .351959
   8.92937   8.92937      1.00  2.267154   .351949
   8.92924   8.92924      1.00  2.252614   .350179
   8.92912   8.92912      1.00  2.265714   .352949
   8.92902   8.92902      1.00  2.268924   .347529
   8.92891   8.92891      1.00  2.268204   .337399
   8.92880   8.92880      1.00  2.271574   .347619
   8.92868   8.92868      1.00  2.272334   .352339
   8.92857   8.92857      1.00  2.271584   .352119
   8.92846   8.92846      1.00  2.268724   .348389
   8.92836   8.92836      1.00  2.266964   .347609
   8.92824   8.92824      1.00  2.268094   .347109
   8.92813   8.92813      1.00  2.268684   .349329
   8.92802   8.92802      1.00  2.267394   .352369
   8.92792   8.92792      1.00  2.270054   .349549
   8.92780   8.92780      1.00  2.256554   .346829
   8.92769   8.92769      1.00  2.269534   .349839
   8.92758   8.92758      1.00  2.272274   .346409
   8.92747   8.92747      1.00  2.268554   .345559
   8.92735   8.92735      1.00  2.267324   .346189
   8.92725   8.92725      1.00  2.268974   .345479
   8.92715   8.92715      1.00  2.269704   .345589
   8.92703   8.92703      1.00  2.268654   .345149
   8.92692   8.92692      1.00  2.268744   .343839
   8.92681   8.92681      1.00  2.267824   .343959
   8.92671   8.92671      1.00  2.268184   .343329
   8.92661   8.92661      1.00  2.270844   .343689
   8.92649   8.92649      1.00  2.271364   .344129
   8.92639   8.92639      1.00  2.272024   .346029
   8.92629   8.92629      1.00  2.256704   .338879
   8.92618   8.92618      1.00  2.266064   .341749
   8.92607   8.92607      1.00  2.272424   .341079
   8.92597   8.92597      1.00  2.268324   .339789
   8.92588   8.92588      1.00  2.270704   .340919
   8.92577   8.92577      1.00  2.268034   .341049
   8.92566   8.92566      1.00  2.270864   .340019
   8.92556   8.92556      1.00  2.269474   .340219
   8.92546   8.92546      1.00  2.271454   .340159
   8.92536   8.92536      1.00  2.269694   .340889
   8.92525   8.92525      1.00  2.268914   .341009
   8.92514   8.92514      1.00  2.268474   .342519
   8.92504   8.92504      1.00  2.268054   .344239
   8.92494   8.92494      1.00  2.253614   .344409
   8.92483   8.92483      1.00  2.267324   .347839
   8.92472   8.92472      1.00  2.271444   .349939
   8.92462   8.92462      1.00  2.268014   .348259
   8.92451   8.92451      1.00  2.269394   .348169
   8.92440   8.92440      1.00  2.268764   .346659
   8.92428   8.92428      1.00  2.273284   .349449
   8.92417   8.92417      1.00  2.271094   .349509
   8.92406   8.92406      1.00  2.271084   .351469
   8.92395   8.92395      1.00  2.268574   .355599
   8.92383   8.92383      1.00  2.265704   .353959
   8.92372   8.92372      1.00  2.268444   .355739
   8.92361   8.92361      1.00  2.267084   .357069
   8.92349   8.92349      1.00  2.266514   .359889
   8.92337   8.92337      1.00  2.253574   .357239
   8.92326   8.92326      1.00  2.265764   .360049
   8.92314   8.92314      1.00  2.267144   .361739
   8.92302   8.92302      1.00  2.267794   .363969
   8.92290   8.92290      1.00  2.266174   .365779
   8.92280   8.92280      1.00  2.267444   .364909
   8.92268   8.92268      1.00  2.268434   .370309
   8.92257   8.92257      1.00  2.267574   .370879
   8.92245   8.92245      1.00  2.268994   .373379
   8.92234   8.92234      1.00  2.265884   .376499
   8.92223   8.92223      1.00  2.269004   .377879
   8.92212   8.92212      1.00  2.269404   .379459
   8.92201   8.92201      1.00  2.265694   .381359
   8.92190   8.92190      1.00  2.266634   .381309
   8.92179   8.92179      1.00  2.253944   .383069
   8.92168   8.92168      1.00  2.265704   .387769
   8.92157   8.92157      1.00  2.268794   .390519
   8.92146   8.92146      1.00  2.270334   .392049
   8.92135   8.92135      1.00  2.264564   .391789
   8.92123   8.92123      1.00  2.266634   .395709
   8.92112   8.92112      1.00  2.262954   .395249
   8.92101   8.92101      1.00  2.264814   .396499
   8.92089   8.92089      1.00  2.264714   .397239
   8.92077   8.92077      1.00  2.263854   .398609
   8.92066   8.92066      1.00  2.266984   .401089
   8.92055   8.92055      1.00  2.263034   .401069
   8.92043   8.92043      1.00  2.268924   .404689
   8.92031   8.92031      1.00  2.265634   .407309
   8.92019   8.92019      1.00  2.264724   .407639
   8.92008   8.92008      1.00  2.266194   .407789
   8.91996   8.91996      1.00  2.250434   .406799
   8.91984   8.91984      1.00  2.262794   .411619
   8.91973   8.91973      1.00  2.264914   .410169
   8.91962   8.91962      1.00  2.266004   .412439
   8.91950   8.91950      1.00  2.267134   .412929
   8.91938   8.91938      1.00  2.266774   .413159
   8.91927   8.91927      1.00  2.265184   .411949
   8.91915   8.91915      1.00  2.262994   .414049
   8.91904   8.91904      1.00  2.265344   .415059
   8.91892   8.91892      1.00  2.262214   .416809
   8.91881   8.91881      1.00  2.263754   .414649
   8.91871   8.91871      1.00  2.262414   .415559
   8.91859   8.91859      1.00  2.263654   .415859
   8.91848   8.91848      1.00  2.253334   .415639
   8.91838   8.91838      1.00  2.261244   .415519
   8.91827   8.91827      1.00  2.267074   .415829
   8.91816   8.91816      1.00  2.266154   .415719
   8.91805   8.91805      1.00  2.266124   .415109
   8.91793   8.91793      1.00  2.264234   .413539
   8.91783   8.91783      1.00  2.263114   .415149
   8.91772   8.91772      1.00  2.265364   .414919
   8.91760   8.91760      1.00  2.264544   .415449
   8.91749   8.91749      1.00  2.264674   .413679
   8.91739   8.91739      1.00  2.263294   .412189
   8.91728   8.91728      1.00  2.264194   .412259
   8.91716   8.91716      1.00  2.264714   .414059
   8.91705   8.91705      1.00  2.264524   .415019
   8.91695   8.91695      1.00  2.263584   .415599
   8.91684   8.91684      1.00  2.248554   .413659
   8.91673   8.91673      1.00  2.263254   .411259
   8.91662   8.91662      1.00  2.262684   .409669
   8.91652   8.91652      1.00  2.262354   .409259
   8.91641   8.91641      1.00  2.263414   .405939
   8.91630   8.91630      1.00  2.262554   .404899
   8.91620   8.91620      1.00  2.265404   .403379
   8.91610   8.91610      1.00  2.263694   .400869
   8.91600   8.91600      1.00  2.262934   .401729
   8.91589   8.91589      1.00  2.264184   .400479
   8.91579   8.91579      1.00  2.263134   .396549
   8.91569   8.91569      1.00  2.263874   .399069
   8.91558   8.91558      1.00  2.261534   .396359
   8.91548   8.91548      1.00  2.262314   .395479
   8.91538   8.91538      1.00  2.247474   .392239
   8.91528   8.91528      1.00  2.261174   .393739
   8.91517   8.91517      1.00  2.262544   .393089
   8.91506   8.91506      1.00  2.264174   .394089
   8.91496   8.91496      1.00  2.263944   .390739
   8.91486   8.91486      1.00  2.262264   .389949
   8.91475   8.91475      1.00  2.262984   .389389
   8.91463   8.91463      1.00  2.261764   .388689
   8.91453   8.91453      1.00  2.261934   .388199
   8.91442   8.91442      1.00  2.261384   .387149
   8.91431   8.91431      1.00  2.260274   .386999
   8.91420   8.91420      1.00  2.263764   .387839
   8.91409   8.91409      1.00  2.261924   .385769
   8.91398   8.91398      1.00  2.261664   .386159
   8.91386   8.91386      1.00  2.258374   .381829
   8.91374   8.91374      1.00  2.254734   .380899
   8.91363   8.91363      1.00  2.261744   .380109
   8.91352   8.91352      1.00  2.262864   .379269
   8.91340   8.91340      1.00  2.262524   .377769
   8.91328   8.91328      1.00  2.261914   .377169
   8.91316   8.91316      1.00  2.261174   .373479
   8.91305   8.91305      1.00  2.261374   .374549
   8.91294   8.91294      1.00  2.261894   .373809
   8.91282   8.91282      1.00  2.260834   .371139
   8.91271   8.91271      1.00  2.261194   .370929
   8.91260   8.91260      1.00  2.260714   .371159
   8.91249   8.91249      1.00  2.259174   .366189
   8.91237   8.91237      1.00  2.258494   .366609
   8.91226   8.91226      1.00  2.245574   .363479
   8.91215   8.91215      1.00  2.261854   .365459
   8.91204   8.91204      1.00  2.261544   .362979
   8.91192   8.91192      1.00  2.262304   .362719
   8.91182   8.91182      1.00  2.260454   .363089
   8.91172   8.91172      1.00  2.262144   .359489
   8.91160   8.91160      1.00  2.260194   .358699
   8.91149   8.91149      1.00  2.261394   .356529
   8.91138   8.91138      1.00  2.261584   .355679
   8.91127   8.91127      1.00  2.260564   .353789
   8.91116   8.91116      1.00  2.259594   .352399
   8.91104   8.91104      1.00  2.260864   .349889
   8.91093   8.91093      1.00  2.259914   .349339
   8.91082   8.91082      1.00  2.245304   .345619
   8.91070   8.91070      1.00  2.258394   .345329
   8.91058   8.91058      1.00  2.260504   .344739
   8.91047   8.91047      1.00  2.261254   .345199
   8.91036   8.91036      1.00  2.260944   .343149
   8.91024   8.91024      1.00  2.260664   .342249
   8.91011   8.91011      1.00  2.259064   .340729
   8.91000   8.91000      1.00  2.261854   .338579
   8.90989   8.90989      1.00  2.260544   .337289
   8.90976   8.90976      1.00  2.261254   .336479
   8.90964   8.90964      1.00  2.260674   .334269
   8.90953   8.90953      1.00  2.262384   .334219
   8.90943   8.90943      1.00  2.261654   .332639
   8.90930   8.90930      1.00  2.260214   .330829
   8.90919   8.90919      1.00  2.248454   .328919
   8.90908   8.90908      1.00  2.260234   .329149
   8.90898   8.90898      1.00  2.263114   .330659
   8.90887   8.90887      1.00  2.260694   .328059
   8.90874   8.90874      1.00  2.259744   .328769
   8.90863   8.90863      1.00  2.261254   .329029
   8.90853   8.90853      1.00  2.259744   .328039
   8.90843   8.90843      1.00  2.261084   .327679
   8.90831   8.90831      1.00  2.261504   .326779
   8.90820   8.90820      1.00  2.258174   .325639
   8.90809   8.90809      1.00  2.260724   .327319
   8.90798   8.90798      1.00  2.259244   .326659
   8.90787   8.90787      1.00  2.260994   .327409
   8.90775   8.90775      1.00  2.262694   .327609
   8.90765   8.90765      1.00  2.246884   .325989
   8.90754   8.90754      1.00  2.259584   .326079
   8.90743   8.90743      1.00  2.260424   .328839
   8.90732   8.90732      1.00  2.260224   .328809
   8.90721   8.90721      1.00  2.260154   .330649
   8.90710   8.90710      1.00  2.259794   .330069
   8.90699   8.90699      1.00  2.261144   .329729
   8.90688   8.90688      1.00  2.259514   .330119
   8.90678   8.90678      1.00  2.261344   .330399
   8.90667   8.90667      1.00  2.258884   .330189
   8.90656   8.90656      1.00  2.259684   .332829
   8.90645   8.90645      1.00  2.262464   .332379
   8.90635   8.90635      1.00  2.259304   .333089
   8.90625   8.90625      1.00  2.259214   .333709
   8.90614   8.90614      1.00  2.244624   .332419
   8.90604   8.90604      1.00  2.258694   .335159
   8.90594   8.90594      1.00  2.259684   .336499
   8.90583   8.90583      1.00  2.259644   .337959
   8.90573   8.90573      1.00  2.261944   .338979
   8.90562   8.90562      1.00  2.260554   .338999
   8.90552   8.90552      1.00  2.261704   .340489
   8.90542   8.90542      1.00  2.263704   .342849
   8.90531   8.90531      1.00  2.262124   .342459
   8.90521   8.90521      1.00  2.260554   .342269
   8.90512   8.90512      1.00  2.257884   .343299
   8.90501   8.90501      1.00  2.261174   .346319
   8.90490   8.90490      1.00  2.259444   .346319
   8.90480   8.90480      1.00  2.262744   .349019
   8.90469   8.90469      1.00  2.253974   .348799
   8.90458   8.90458      1.00  2.257244   .347719
   8.90447   8.90447      1.00  2.262364   .351529
   8.90436   8.90436      1.00  2.263204   .352719
   8.90425   8.90425      1.00  2.264104   .356679
   8.90414   8.90414      1.00  2.262034   .357809
   8.90402   8.90402      1.00  2.257694   .358329
   8.90391   8.90391      1.00  2.260194   .359279
   8.90381   8.90381      1.00  2.260154   .358969
   8.90369   8.90369      1.00  2.259654   .359529
   8.90357   8.90357      1.00  2.256774   .360829
   8.90345   8.90345      1.00  2.261084   .361139
   8.90333   8.90333      1.00  2.261424   .363069
   8.90321   8.90321      1.00  2.261004   .362589
   8.90309   8.90309      1.00  2.259154   .362299
   8.90298   8.90298      1.00  2.254644   .364429
   8.90288   8.90288      1.00  2.261664   .367089
   8.90276   8.90276      1.00  2.260094   .367509
   8.90264   8.90264      1.00  2.257074   .369129
   8.90253   8.90253      1.00  2.259394   .368579
   8.90242   8.90242      1.00  2.259094   .368129
   8.90231   8.90231      1.00  2.259004   .371099
   8.90219   8.90219      1.00  2.260034   .370889
   8.90208   8.90208      1.00  2.258994   .372669
   8.90197   8.90197      1.00  2.259384   .373669
   8.90186   8.90186      1.00  2.261474   .374089
   8.90175   8.90175      1.00  2.260794   .375229
   8.90164   8.90164      1.00  2.250744   .373349
   8.90154   8.90154      1.00  2.255884   .374949
   8.90142   8.90142      1.00  2.258744   .375299
   8.90131   8.90131      1.00  2.256564   .374509
   8.90120   8.90120      1.00  2.258054   .376579
   8.90109   8.90109      1.00  2.258764   .377919
   8.90097   8.90097      1.00  2.258564   .377269
   8.90085   8.90085      1.00  2.259554   .377659
   8.90074   8.90074      1.00  2.260514   .378399
   8.90063   8.90063      1.00  2.258764   .379369
   8.90051   8.90051      1.00  2.257554   .380389
   8.90039   8.90039      1.00  2.259174   .381369
   8.90027   8.90027      1.00  2.254064   .380959
   8.90016   8.90016      1.00  2.256934   .381179
   8.90003   8.90003      1.00  2.242404   .379189
   8.89991   8.89991      1.00  2.255784   .382889
   8.89979   8.89979      1.00  2.258454   .384439
   8.89968   8.89968      1.00  2.257484   .382079
   8.89957   8.89957      1.00  2.258724   .384609
   8.89945   8.89945      1.00  2.257044   .384819
   8.89934   8.89934      1.00  2.261404   .386099
   8.89923   8.89923      1.00  2.259334   .388079
   8.89913   8.89913      1.00  2.257184   .384569
   8.89901   8.89901      1.00  2.255644   .384279
   8.89889   8.89889      1.00  2.256324   .386559
   8.89878   8.89878      1.00  2.258294   .386819
   8.89867   8.89867      1.00  2.257344   .385269
   8.89855   8.89855      1.00  2.247884   .385749
   8.89845   8.89845      1.00  2.257294   .390599
   8.89835   8.89835      1.00  2.254924   .389839
   8.89823   8.89823      1.00  2.258694   .390449
   8.89812   8.89812      1.00  2.255584   .389479
   8.89801   8.89801      1.00  2.258264   .390149
   8.89791   8.89791      1.00  2.256344   .391189
   8.89779   8.89779      1.00  2.255174   .390389
   8.89767   8.89767      1.00  2.253914   .387729
   8.89756   8.89756      1.00  2.257184   .389219
   8.89746   8.89746      1.00  2.255524   .389669
   8.89735   8.89735      1.00  2.258044   .392809
   8.89724   8.89724      1.00  2.260074   .390059
   8.89713   8.89713      1.00  2.257454   .388599
   8.89703   8.89703      1.00  2.256874   .389409
   8.89692   8.89692      1.00  2.242964   .388469
   8.89680   8.89680      1.00  2.257784   .389759
   8.89670   8.89670      1.00  2.259514   .389489
   8.89659   8.89659      1.00  2.254594   .389989
   8.89649   8.89649      1.00  2.253894   .390689
   8.89638   8.89638      1.00  2.257634   .392409
   8.89627   8.89627      1.00  2.257384   .393579
   8.89617   8.89617      1.00  2.256694   .393869
   8.89607   8.89607      1.00  2.256724   .392259
   8.89596   8.89596      1.00  2.255234   .391409
   8.89586   8.89586      1.00  2.256504   .392279
   8.89576   8.89576      1.00  2.255734   .394269
   8.89566   8.89566      1.00  2.253564   .391109
   8.89555   8.89555      1.00  2.248844   .331239
   8.89544   8.89544      1.00  2.252014   .391899
   8.89535   8.89535      1.00  2.253414   .394309
   8.89525   8.89525      1.00  2.254104   .392989
   8.89514   8.89514      1.00  2.258104   .394109
   8.89504   8.89504      1.00  2.256294   .394019
   8.89494   8.89494      1.00  2.258074   .394599
   8.89484   8.89484      1.00  2.255834   .394569
   8.89473   8.89473      1.00  2.253534   .394819
   8.89461   8.89461      1.00  2.255724   .393339
   8.89450   8.89450      1.00  2.251274   .393129
   8.89440   8.89440      1.00  2.255634   .394209
   8.89428   8.89428      1.00  2.253314   .394749
   8.89417   8.89417      1.00  2.252484   .394499
   8.89406   8.89406      1.00  2.249344   .392889
   8.89395   8.89395      1.00  2.249094   .392779
   8.89383   8.89383      1.00  2.253964   .393639
   8.89372   8.89372      1.00  2.254284   .392939
   8.89360   8.89360      1.00  2.253854   .391079
   8.89349   8.89349      1.00  2.253054   .392179
   8.89337   8.89337      1.00  2.253294   .392499
   8.89325   8.89325      1.00  2.253674   .393409
   8.89314   8.89314      1.00  2.253584   .391939
   8.89302   8.89302      1.00  2.252054   .392619
   8.89291   8.89291      1.00  2.252334   .392019
   8.89279   8.89279      1.00  2.252934   .392609
   8.89269   8.89269      1.00  2.254444   .392069
   8.89257   8.89257      1.00  2.254064   .391919
   8.89245   8.89245      1.00  2.253624   .391169
   8.89234   8.89234      1.00  2.239564   .391329
   8.89223   8.89223      1.00  2.250754   .391489
   8.89212   8.89212      1.00  2.255154   .392899
   8.89201   8.89201      1.00  2.251944   .393419
   8.89190   8.89190      1.00  2.250974   .390299
   8.89179   8.89179      1.00  2.253864   .391979
   8.89168   8.89168      1.00  2.250574   .389799
   8.89157   8.89157      1.00  2.253034   .390749
   8.89146   8.89146      1.00  2.254264   .390319
   8.89135   8.89135      1.00  2.252194   .390189
   8.89124   8.89124      1.00  2.254204   .390979
   8.89112   8.89112      1.00  2.252264   .392219
   8.89101   8.89101      1.00  2.251524   .389899
   8.89090   8.89090      1.00  2.249304   .390689
   8.89078   8.89078      1.00  2.236234   .387309
   8.89066   8.89066      1.00  2.248994   .387419
   8.89055   8.89055      1.00  2.254284   .390369
   8.89044   8.89044      1.00  2.252124   .390379
   8.89032   8.89032      1.00  2.254414   .389289
   8.89020   8.89020      1.00  2.253334   .390739
   8.89008   8.89008      1.00  2.254274   .390429
   8.88996   8.88996      1.00  2.249954   .385519
   8.88984   8.88984      1.00  2.253004   .386899
   8.88972   8.88972      1.00  2.248434   .385539
   8.88961   8.88961      1.00  2.251484   .387849
   8.88949   8.88949      1.00  2.252094   .390019
   8.88938   8.88938      1.00  2.250494   .391509
   8.88926   8.88926      1.00  2.250974   .394679
   8.88915   8.88915      1.00  2.239004   .385019
   8.88904   8.88904      1.00  2.255644   .390749
   8.88893   8.88893      1.00  2.252414   .388219
   8.88882   8.88882      1.00  2.255354   .389239
   8.88871   8.88871      1.00  2.253674   .386239
   8.88861   8.88861      1.00  2.251304   .387059
   8.88849   8.88849      1.00  2.253974   .386279
   8.88838   8.88838      1.00  2.252394   .384349
   8.88826   8.88826      1.00  2.252864   .385989
   8.88816   8.88816      1.00  2.252284   .386169
   8.88806   8.88806      1.00  2.249934   .383359
   8.88794   8.88794      1.00  2.253024   .387099
   8.88782   8.88782      1.00  2.254594   .386949
   8.88772   8.88772      1.00  2.252184   .385929
   8.88761   8.88761      1.00  2.245074   .385229
   8.88749   8.88749      1.00  2.246174   .384649
   8.88739   8.88739      1.00  2.251934   .384069
   8.88728   8.88728      1.00  2.253734   .383089
   8.88717   8.88717      1.00  2.249494   .382039
   8.88705   8.88705      1.00  2.253304   .383829
   8.88694   8.88694      1.00  2.254754   .382699
   8.88684   8.88684      1.00  2.253084   .383089
   8.88673   8.88673      1.00  2.250864   .382469
   8.88663   8.88663      1.00  2.254094   .381789
   8.88652   8.88652      1.00  2.254944   .380299
   8.88641   8.88641      1.00  2.253444   .381649
   8.88631   8.88631      1.00  2.252204   .379809
   8.88621   8.88621      1.00  2.249874   .379169
   8.88610   8.88610      1.00  2.239404   .379789
   8.88600   8.88600      1.00  2.251614   .379879
   8.88590   8.88590      1.00  2.251044   .379969
   8.88579   8.88579      1.00  2.253184   .380439
   8.88569   8.88569      1.00  2.248744   .379149
   8.88559   8.88559      1.00  2.250424   .378169
   8.88549   8.88549      1.00  2.252734   .379169
   8.88538   8.88538      1.00  2.250394   .378519
   8.88528   8.88528      1.00  2.252544   .375439
   8.88518   8.88518      1.00  2.250084   .377219
   8.88507   8.88507      1.00  2.247744   .375729
   8.88496   8.88496      1.00  2.252564   .376219
   8.88486   8.88486      1.00  2.252884   .377679
   8.88476   8.88476      1.00  2.252194   .378599
   8.88465   8.88465      1.00  2.238994   .378159
   8.88453   8.88453      1.00  2.250274   .376949
   8.88442   8.88442      1.00  2.250314   .372859
   8.88432   8.88432      1.00  2.252564   .374879
   8.88422   8.88422      1.00  2.249914   .373889
   8.88410   8.88410      1.00  2.253164   .373349
   8.88399   8.88399      1.00  2.248554   .373559
   8.88388   8.88388      1.00  2.248744   .374129
   8.88377   8.88377      1.00  2.250344   .373769
   8.88364   8.88364      1.00  2.250644   .374049
   8.88353   8.88353      1.00  2.252194   .374089
   8.88341   8.88341      1.00  2.247674   .372309
   8.88329   8.88329      1.00  2.250604   .371589
   8.88318   8.88318      1.00  2.247584   .370859
   8.88307   8.88307      1.00  2.235354   .369279
   8.88296   8.88296      1.00  2.249484   .372869
   8.88284   8.88284      1.00  2.251184   .372529
   8.88273   8.88273      1.00  2.250664   .372739
   8.88261   8.88261      1.00  2.249354   .373189
   8.88250   8.88250      1.00  2.250244   .373659
   8.88239   8.88239      1.00  2.251974   .376629
   8.88228   8.88228      1.00  2.251474   .377029
   8.88217   8.88217      1.00  2.251074   .376959
   8.88207   8.88207      1.00  2.249914   .375329
   8.88196   8.88196      1.00  2.248674   .374009
   8.88185   8.88185      1.00  2.247764   .371819
   8.88174   8.88174      1.00  2.251604   .370689
   8.88163   8.88163      1.00  2.247694   .368399
   8.88152   8.88152      1.00  2.249254   .370899
   8.88141   8.88141      1.00  2.234684   .369819
   8.88130   8.88130      1.00  2.248194   .369579
   8.88119   8.88119      1.00  2.249044   .369549
   8.88107   8.88107      1.00  2.248774   .370999
   8.88096   8.88096      1.00  2.250264   .369479
   8.88085   8.88085      1.00  2.250694   .370819
   8.88074   8.88074      1.00  2.249064   .370479
   8.88062   8.88062      1.00  2.250424   .371969
   8.88050   8.88050      1.00  2.250504   .371679
   8.88039   8.88039      1.00  2.247914   .370979
   8.88028   8.88028      1.00  2.251724   .370999
   8.88015   8.88015      1.00  2.246834   .371049
   8.88003   8.88003      1.00  2.248694   .372309
   8.87991   8.87991      1.00  2.234054   .372609
   8.87980   8.87980      1.00  2.246634   .372779
   8.87968   8.87968      1.00  2.250534   .371939
   8.87956   8.87956      1.00  2.250014   .371439
   8.87945   8.87945      1.00  2.248584   .372539
   8.87934   8.87934      1.00  2.248304   .373699
   8.87924   8.87924      1.00  2.250604   .374109
   8.87911   8.87911      1.00  2.247234   .373249
   8.87900   8.87900      1.00  2.249334   .374449
   8.87889   8.87889      1.00  2.247734   .375199
   8.87877   8.87877      1.00  2.242034   .373789
   8.87866   8.87866      1.00  2.248694   .372329
   8.87855   8.87855      1.00  2.249284   .373749
   8.87844   8.87844      1.00  2.250724   .373249
   8.87834   8.87834      1.00  2.238494   .370209
   8.87823   8.87823      1.00  2.245544   .372809
   8.87812   8.87812      1.00  2.246794   .371809
   8.87800   8.87800      1.00  2.248624   .373839
   8.87789   8.87789      1.00  2.247944   .374889
   8.87778   8.87778      1.00  2.244834   .375819
   8.87767   8.87767      1.00  2.250304   .375859
   8.87757   8.87757      1.00  2.246714   .376999
   8.87746   8.87746      1.00  2.247164   .376459
   8.87734   8.87734      1.00  2.245174   .374909
   8.87723   8.87723      1.00  2.246784   .375369
   8.87713   8.87713      1.00  2.248844   .378289
   8.87702   8.87702      1.00  2.244594   .377139
   8.87691   8.87691      1.00  2.245854   .376289
   8.87680   8.87680      1.00  2.232874   .376649
   8.87669   8.87669      1.00  2.244814   .377009
   8.87658   8.87658      1.00  2.246284   .377079
   8.87647   8.87647      1.00  2.247444   .377039
   8.87637   8.87637      1.00  2.245704   .377579
   8.87627   8.87627      1.00  2.245864   .376629
   8.87617   8.87617      1.00  2.248104   .378809
   8.87606   8.87606      1.00  2.246484   .379099
   8.87596   8.87596      1.00  2.246394   .378299
   8.87586   8.87586      1.00  2.244534   .378219
   8.87575   8.87575      1.00  2.242974   .377349
   8.87564   8.87564      1.00  2.244224   .378289
   8.87554   8.87554      1.00  2.245694   .379779
   8.87544   8.87544      1.00  2.241434   .380099
   8.87534   8.87534      1.00  2.234804   .378979
   8.87524   8.87524      1.00  2.244324   .380669
   8.87514   8.87514      1.00  2.245814   .381059
   8.87503   8.87503      1.00  2.246344   .382849
   8.87492   8.87492      1.00  2.241864   .382159
   8.87482   8.87482      1.00  2.245474   .384449
   8.87471   8.87471      1.00  2.242004   .383549
   8.87460   8.87460      1.00  2.241484   .383859
   8.87449   8.87449      1.00  2.243074   .385779
   8.87438   8.87438      1.00  2.242894   .386159
   8.87427   8.87427      1.00  2.243364   .386499
   8.87416   8.87416      1.00  2.245274   .385469
   8.87405   8.87405      1.00  2.243324   .385209
   8.87393   8.87393      1.00  2.235054   .385679
   8.87382   8.87382      1.00  2.242724   .389069
   8.87371   8.87371      1.00  2.242404   .388009
   8.87359   8.87359      1.00  2.245804   .388629
   8.87347   8.87347      1.00  2.243274   .388899
   8.87335   8.87335      1.00  2.242014   .389639
   8.87324   8.87324      1.00  2.243624   .389669
   8.87312   8.87312      1.00  2.240314   .386889
   8.87300   8.87300      1.00  2.243074   .388589
   8.87290   8.87290      1.00  2.242314   .390319
   8.87279   8.87279      1.00  2.243684   .390279
   8.87267   8.87267      1.00  2.239994   .388239
   8.87254   8.87254      1.00  2.243364   .389519
   8.87243   8.87243      1.00  2.241654   .390309
   8.87232   8.87232      1.00  2.241164   .389409
   8.87221   8.87221      1.00  2.239164   .391749
   8.87209   8.87209      1.00  2.237344   .390959
   8.87199   8.87199      1.00  2.239434   .390949
   8.87188   8.87188      1.00  2.242644   .393469
   8.87177   8.87177      1.00  2.244234   .393619
   8.87166   8.87166      1.00  2.239944   .393639
   8.87155   8.87155      1.00  2.245944   .393939
   8.87144   8.87144      1.00  2.242514   .396949
   8.87133   8.87133      1.00  2.241984   .396119
   8.87121   8.87121      1.00  2.243054   .398909
   8.87110   8.87110      1.00  2.237994   .398399
   8.87099   8.87099      1.00  2.239994   .400689
   8.87088   8.87088      1.00  2.240134   .399639
   8.87076   8.87076      1.00  2.240444   .400709
   8.87064   8.87064      1.00  2.224884   .399089
   8.87053   8.87053      1.00  2.239364   .399169
   8.87041   8.87041      1.00  2.241514   .396859
   8.87029   8.87029      1.00  2.242224   .398079
   8.87017   8.87017      1.00  2.241484   .398639
   8.87006   8.87006      1.00  2.241554   .398179
   8.86994   8.86994      1.00  2.239084   .399389
   8.86981   8.86981      1.00  2.241514   .398109
   8.86970   8.86970      1.00  2.238774   .399409
   8.86959   8.86959      1.00  2.240254   .398619
   8.86947   8.86947      1.00  2.240954   .400169
   8.86934   8.86934      1.00  2.240054   .397479
   8.86924   8.86924      1.00  2.244414   .399629
   8.86913   8.86913      1.00  2.242344   .400479
   8.86902   8.86902      1.00  2.227814   .398739
   8.86890   8.86890      1.00  2.239724   .400649
   8.86879   8.86879      1.00  2.240884   .400509
   8.86869   8.86869      1.00  2.241494   .402479
   8.86857   8.86857      1.00  2.239294   .402049
   8.86846   8.86846      1.00  2.241864   .401899
   8.86835   8.86835      1.00  2.238074   .401859
   8.86824   8.86824      1.00  2.241764   .403199
   8.86814   8.86814      1.00  2.240044   .404449
   8.86802   8.86802      1.00  2.241794   .402789
   8.86791   8.86791      1.00  2.240594   .404929
   8.86780   8.86780      1.00  2.243774   .405499
   8.86769   8.86769      1.00  2.242864   .405979
   8.86757   8.86757      1.00  2.238134   .405419
   8.86747   8.86747      1.00  2.230754   .405559
   8.86736   8.86736      1.00  2.238734   .409959
   8.86725   8.86725      1.00  2.241744   .411789
   8.86714   8.86714      1.00  2.243604   .411749
   8.86703   8.86703      1.00  2.239824   .411089
   8.86692   8.86692      1.00  2.241344   .410839
   8.86681   8.86681      1.00  2.240254   .410869
   8.86670   8.86670      1.00  2.242534   .410289
   8.86659   8.86659      1.00  2.240544   .410379
   8.86650   8.86650      1.00  2.238264   .412209
   8.86639   8.86639      1.00  2.239414   .408719
   8.86628   8.86628      1.00  2.238274   .409139
   8.86618   8.86618      1.00  2.241574   .408419
   8.86608   8.86608      1.00  2.227134   .406919
   8.86597   8.86597      1.00  2.237634   .408179
   8.86587   8.86587      1.00  2.241294   .409219
   8.86576   8.86576      1.00  2.242324   .408069
   8.86566   8.86566      1.00  2.242534   .409049
   8.86556   8.86556      1.00  2.239524   .410729
   8.86545   8.86545      1.00  2.237214   .407279
   8.86535   8.86535      1.00  2.238704   .408459
   8.86525   8.86525      1.00  2.235624   .411199
   8.86515   8.86515      1.00  2.237684   .412219
   8.86504   8.86504      1.00  2.237414   .410969
   8.86494   8.86494      1.00  2.239654   .410969
   8.86484   8.86484      1.00  2.238474   .413179
   8.86473   8.86473      1.00  2.238544   .412799
   8.86461   8.86461      1.00  2.229634   .408909
   8.86450   8.86450      1.00  2.241454   .408659
   8.86439   8.86439      1.00  2.237874   .409609
   8.86429   8.86429      1.00  2.237994   .410469
   8.86417   8.86417      1.00  2.238604   .410909
   8.86406   8.86406      1.00  2.239324   .412369
   8.86395   8.86395      1.00  2.237324   .410159
   8.86384   8.86384      1.00  2.238774   .410539
   8.86371   8.86371      1.00  2.237074   .414689
   8.86360   8.86360      1.00  2.238354   .412249
   8.86349   8.86349      1.00  2.239624   .412559
   8.86337   8.86337      1.00  2.239314   .413459
   8.86325   8.86325      1.00  2.236784   .412069
   8.86313   8.86313      1.00  2.237304   .415039
   8.86302   8.86302      1.00  2.226724   .412779
   8.86291   8.86291      1.00  2.235754   .411889
   8.86279   8.86279      1.00  2.236624   .412519
   8.86267   8.86267      1.00  2.236194   .414079
   8.86256   8.86256      1.00  2.237534   .415489
   8.86245   8.86245      1.00  2.235254   .414459
   8.86233   8.86233      1.00  2.236694   .413499
   8.86222   8.86222      1.00  2.240624   .415249
   8.86212   8.86212      1.00  2.238434   .414429
   8.86201   8.86201      1.00  2.235944   .411989
   8.86190   8.86190      1.00  2.238624   .412889
   8.86178   8.86178      1.00  2.235904   .413419
   8.86168   8.86168      1.00  2.238824   .412999
   8.86157   8.86157      1.00  2.235744   .413619
   8.86145   8.86145      1.00  2.229664   .410949
   8.86134   8.86134      1.00  2.235074   .413269
   8.86123   8.86123      1.00  2.235454   .413769
   8.86112   8.86112      1.00  2.238884   .414669
   8.86100   8.86100      1.00  2.235834   .413759
   8.86089   8.86089      1.00  2.240644   .416589
   8.86078   8.86078      1.00  2.234274   .416119
   8.86066   8.86066      1.00  2.235014   .418279
   8.86054   8.86054      1.00  2.234104   .416609
   8.86042   8.86042      1.00  2.234654   .417649
   8.86031   8.86031      1.00  2.235004   .417319
   8.86019   8.86019      1.00  2.233024   .415139
   8.86006   8.86006      1.00  2.236604   .414379
   8.85995   8.85995      1.00  2.236264   .414019
   8.85984   8.85984      1.00  2.234334   .415819
   8.85972   8.85972      1.00  2.222834   .413949
   8.85960   8.85960      1.00  2.233364   .416039
   8.85948   8.85948      1.00  2.236624   .418799
   8.85937   8.85937      1.00  2.236734   .415629
   8.85927   8.85927      1.00  2.235724   .414849
   8.85914   8.85914      1.00  2.234764   .414769
   8.85903   8.85903      1.00  2.234814   .413819
   8.85892   8.85892      1.00  2.232834   .413199
   8.85881   8.85881      1.00  2.233504   .414509
   8.85869   8.85869      1.00  2.235424   .414429
   8.85859   8.85859      1.00  2.235564   .413879
   8.85848   8.85848      1.00  2.232994   .414739
   8.85837   8.85837      1.00  2.233544   .414799
   8.85825   8.85825      1.00  2.219284   .412739
   8.85815   8.85815      1.00  2.232664   .413369
   8.85804   8.85804      1.00  2.233114   .414429
   8.85793   8.85793      1.00  2.229174   .413029
   8.85781   8.85781      1.00  2.232824   .415989
   8.85770   8.85770      1.00  2.233764   .415719
   8.85760   8.85760      1.00  2.233604   .414619
   8.85749   8.85749      1.00  2.234454   .414599
   8.85738   8.85738      1.00  2.235984   .416039
   8.85727   8.85727      1.00  2.231114   .417049
   8.85717   8.85717      1.00  2.234024   .420819
   8.85706   8.85706      1.00  2.230574   .418439
   8.85694   8.85694      1.00  2.228454   .418609
   8.85683   8.85683      1.00  2.232194   .418669
   8.85672   8.85672      1.00  2.220434   .414509
   8.85662   8.85662      1.00  2.230834   .415449
   8.85650   8.85650      1.00  2.231114   .414549
   8.85640   8.85640      1.00  2.231064   .414569
   8.85630   8.85630      1.00  2.232564   .415869
   8.85620   8.85620      1.00  2.231754   .413149
   8.85609   8.85609      1.00  2.227894   .413739
   8.85599   8.85599      1.00  2.232054   .414089
   8.85589   8.85589      1.00  2.227544   .415019
   8.85579   8.85579      1.00  2.227484   .414939
   8.85568   8.85568      1.00  2.227214   .412669
   8.85558   8.85558      1.00  2.228064   .413039
   8.85548   8.85548      1.00  2.231114   .412929
   8.85537   8.85537      1.00  2.213984   .410439
   8.85527   8.85527      1.00  2.229874   .413759
   8.85517   8.85517      1.00  2.228704   .412129
   8.85507   8.85507      1.00  2.233884   .414619
   8.85496   8.85496      1.00  2.229684   .414419
   8.85485   8.85485      1.00  2.226554   .412929
   8.85475   8.85475      1.00  2.228084   .413509
   8.85464   8.85464      1.00  2.223504   .412509
   8.85453   8.85453      1.00  2.228384   .413979
   8.85442   8.85442      1.00  2.226454   .412429
   8.85430   8.85430      1.00  2.225634   .412949
   8.85420   8.85420      1.00  2.226914   .413129
   8.85409   8.85409      1.00  2.225904   .413889
   8.85397   8.85397      1.00  2.225904   .412269
   8.85386   8.85386      1.00  2.216404   .410609
   8.85375   8.85375      1.00  2.227514   .412479
   8.85364   8.85364      1.00  2.224444   .412629
   8.85351   8.85351      1.00  2.223314   .410879
   8.85339   8.85339      1.00  2.224154   .410929
   8.85328   8.85328      1.00  2.222864   .408369
   8.85316   8.85316      1.00  2.226294   .410279
   8.85305   8.85305      1.00  2.226584   .410329
   8.85294   8.85294      1.00  2.226844   .410509
   8.85283   8.85283      1.00  2.224914   .408959
   8.85272   8.85272      1.00  2.224474   .409449
   8.85260   8.85260      1.00  2.224674   .409229
   8.85248   8.85248      1.00  2.223914   .408519
   8.85236   8.85236      1.00  2.210404   .406619
   8.85225   8.85225      1.00  2.221384   .409779
   8.85214   8.85214      1.00  2.221984   .411059
   8.85203   8.85203      1.00  2.224854   .409539
   8.85192   8.85192      1.00  2.224334   .409189
   8.85182   8.85182      1.00  2.223874   .411309
   8.85170   8.85170      1.00  2.221414   .410229
   8.85159   8.85159      1.00  2.224664   .412029
   8.85148   8.85148      1.00  2.223284   .410609
   8.85137   8.85137      1.00  2.223244   .409919
   8.85126   8.85126      1.00  2.223034   .413679
   8.85114   8.85114      1.00  2.220204   .412129
   8.85104   8.85104      1.00  2.220764   .410729
   8.85093   8.85093      1.00  2.221054   .411419
   8.85081   8.85081      1.00  2.220954   .411999
   8.85069   8.85069      1.00  2.221314   .410879
   8.85057   8.85057      1.00  2.208394   .410019
   8.85046   8.85046      1.00  2.221794   .410669
   8.85033   8.85033      1.00  2.222834   .410239
   8.85021   8.85021      1.00  2.221174   .409369
   8.85010   8.85010      1.00  2.220394   .410839
   8.84999   8.84999      1.00  2.219764   .409839
   8.84986   8.84986      1.00  2.219074   .410119
   8.84974   8.84974      1.00  2.218114   .409119
   8.84963   8.84963      1.00  2.218284   .409429
   8.84952   8.84952      1.00  2.217784   .407819
   8.84940   8.84940      1.00  2.220344   .407589
   8.84929   8.84929      1.00  2.227474   .408779
   8.84918   8.84918      1.00  2.220664   .408989
   8.84906   8.84906      1.00  2.210124   .406349
   8.84894   8.84894      1.00  2.218874   .406959
   8.84883   8.84883      1.00  2.221804   .407089
   8.84873   8.84873      1.00  2.219834   .408669
   8.84862   8.84862      1.00  2.219504   .408359
   8.84850   8.84850      1.00  2.218854   .409019
   8.84839   8.84839      1.00  2.219514   .408459
   8.84829   8.84829      1.00  2.220904   .409629
   8.84818   8.84818      1.00  2.220654   .406759
   8.84806   8.84806      1.00  2.221704   .409729
   8.84795   8.84795      1.00  2.220924   .408929
   8.84784   8.84784      1.00  2.217794   .409259
   8.84773   8.84773      1.00  2.219014   .411189
   8.84762   8.84762      1.00  2.212304   .410089
   8.84751   8.84751      1.00  2.213424   .411429
   8.84740   8.84740      1.00  2.219104   .408389
   8.84729   8.84729      1.00  2.217794   .408809
   8.84717   8.84717      1.00  2.221294   .408409
   8.84707   8.84707      1.00  2.221894   .410559
   8.84696   8.84696      1.00  2.219474   .410049
   8.84685   8.84685      1.00  2.222944   .408609
   8.84674   8.84674      1.00  2.219704   .407859
   8.84663   8.84663      1.00  2.216694   .408589
   8.84653   8.84653      1.00  2.221064   .409009
   8.84642   8.84642      1.00  2.219184   .410359
   8.84631   8.84631      1.00  2.219174   .409969
   8.84621   8.84621      1.00  2.215624   .406929
   8.84612   8.84612      1.00  2.213474   .408629
   8.84601   8.84601      1.00  2.216834   .409889
   8.84590   8.84590      1.00  2.218914   .412419
   8.84580   8.84580      1.00  2.221284   .411549
   8.84570   8.84570      1.00  2.222314   .412869
   8.84559   8.84559      1.00  2.217344   .412609
   8.84549   8.84549      1.00  2.219654   .412909
   8.84539   8.84539      1.00  2.216094   .410429
   8.84529   8.84529      1.00  2.215434   .409669
   8.84518   8.84518      1.00  2.217834   .410369
   8.84508   8.84508      1.00  2.220654   .412489
   8.84497   8.84497      1.00  2.218724   .412039
   8.84487   8.84487      1.00  2.221074   .412519
   8.84476   8.84476      1.00  2.205664   .408779
   8.84465   8.84465      1.00  2.219194   .412639
   8.84454   8.84454      1.00  2.221584   .412429
   8.84443   8.84443      1.00  2.220004   .410969
   8.84432   8.84432      1.00  2.220274   .411259
   8.84421   8.84421      1.00  2.219284   .410839
   8.84410   8.84410      1.00  2.219114   .413309
   8.84399   8.84399      1.00  2.217134   .411539
   8.84388   8.84388      1.00  2.217424   .412859
   8.84375   8.84375      1.00  2.218394   .412259
   8.84363   8.84363      1.00  2.220334   .412589
   8.84352   8.84352      1.00  2.219514   .412679
   8.84340   8.84340      1.00  2.220884   .412759
   8.84328   8.84328      1.00  2.217884   .413109
   8.84316   8.84316      1.00  2.203804   .410509
   8.84306   8.84306      1.00  2.216964   .411219
   8.84294   8.84294      1.00  2.220234   .412679
   8.84282   8.84282      1.00  2.216874   .410799
   8.84271   8.84271      1.00  2.219924   .411809
   8.84260   8.84260      1.00  2.219974   .412999
   8.84248   8.84248      1.00  2.221714   .414399
   8.84236   8.84236      1.00  2.221734   .414569
   8.84225   8.84225      1.00  2.223624   .415129
   8.84215   8.84215      1.00  2.218824   .416349
   8.84204   8.84204      1.00  2.217434   .414379
   8.84193   8.84193      1.00  2.218644   .416089
   8.84182   8.84182      1.00  2.218284   .417179
   8.84171   8.84171      1.00  2.219934   .416609
   8.84160   8.84160      1.00  2.218134   .416599
   8.84149   8.84149      1.00  2.200634   .413379
   8.84137   8.84137      1.00  2.218124   .417109
   8.84126   8.84126      1.00  2.217734   .417369
   8.84115   8.84115      1.00  2.219694   .415959
   8.84103   8.84103      1.00  2.221274   .417779
   8.84092   8.84092      1.00  2.219654   .418559
   8.84081   8.84081      1.00  2.217114   .417109
   8.84069   8.84069      1.00  2.217944   .416049
   8.84058   8.84058      1.00  2.217154   .416919
   8.84046   8.84046      1.00  2.216134   .415659
   8.84034   8.84034      1.00  2.217674   .415549
   8.84022   8.84022      1.00  2.218644   .417889
   8.84010   8.84010      1.00  2.218014   .419499
   8.83998   8.83998      1.00  2.213074   .420139
   8.83987   8.83987      1.00  2.218614   .416759
   8.83975   8.83975      1.00  2.219604   .420479
   8.83963   8.83963      1.00  2.219894   .420649
   8.83952   8.83952      1.00  2.216514   .417869
   8.83941   8.83941      1.00  2.217204   .423209
   8.83929   8.83929      1.00  2.218284   .421409
   8.83918   8.83918      1.00  2.216034   .421179
   8.83907   8.83907      1.00  2.219564   .421919
   8.83895   8.83895      1.00  2.218324   .421269
   8.83883   8.83883      1.00  2.215944   .421299
   8.83872   8.83872      1.00  2.220784   .425749
   8.83862   8.83862      1.00  2.221964   .424849
   8.83851   8.83851      1.00  2.219994   .425669
   8.83840   8.83840      1.00  2.203684   .423659
   8.83829   8.83829      1.00  2.216974   .426069
   8.83818   8.83818      1.00  2.217784   .423809
   8.83808   8.83808      1.00  2.216184   .423959
   8.83796   8.83796      1.00  2.219414   .427579
   8.83784   8.83784      1.00  2.218964   .419619
   8.83773   8.83773      1.00  2.218604   .426699
   8.83763   8.83763      1.00  2.219224   .426479
   8.83752   8.83752      1.00  2.220104   .428289
   8.83740   8.83740      1.00  2.219434   .428849
   8.83729   8.83729      1.00  2.222004   .427599
   8.83719   8.83719      1.00  2.217924   .427389
   8.83708   8.83708      1.00  2.214804   .426479
   8.83697   8.83697      1.00  2.220834   .428029
   8.83686   8.83686      1.00  2.201814   .425079
   8.83675   8.83675      1.00  2.217004   .428829
   8.83664   8.83664      1.00  2.222404   .430559
   8.83653   8.83653      1.00  2.220774   .429159
   8.83643   8.83643      1.00  2.222354   .432179
   8.83633   8.83633      1.00  2.219824   .432939
   8.83622   8.83622      1.00  2.218954   .432119
   8.83611   8.83611      1.00  2.220094   .433119
   8.83601   8.83601      1.00  2.218914   .435019
   8.83592   8.83592      1.00  2.219584   .434639
   8.83581   8.83581      1.00  2.215504   .432349
   8.83570   8.83570      1.00  2.217604   .432309
   8.83560   8.83560      1.00  2.220134   .430939
   8.83550   8.83550      1.00  2.216604   .432089
   8.83539   8.83539      1.00  2.206004   .429729
   8.83529   8.83529      1.00  2.217004   .432889
   8.83519   8.83519      1.00  2.222134   .432419
   8.83509   8.83509      1.00  2.215094   .429889
   8.83499   8.83499      1.00  2.215884   .432479
   8.83487   8.83487      1.00  2.215044   .434859
   8.83476   8.83476      1.00  2.216764   .432769
   8.83466   8.83466      1.00  2.218154   .434029
   8.83455   8.83455      1.00  2.215634   .432629
   8.83444   8.83444      1.00  2.214754   .434619
   8.83433   8.83433      1.00  2.217794   .436849
   8.83422   8.83422      1.00  2.218704   .437169
   8.83410   8.83410      1.00  2.218394   .437629
   8.83399   8.83399      1.00  2.214104   .436369
   8.83388   8.83388      1.00  2.208214   .433379
   8.83377   8.83377      1.00  2.215284   .433639
   8.83365   8.83365      1.00  2.215804   .433919
   8.83353   8.83353      1.00  2.213844   .434339
   8.83341   8.83341      1.00  2.212344   .436749
   8.83330   8.83330      1.00  2.212964   .436649
   8.83319   8.83319      1.00  2.214454   .437699
   8.83307   8.83307      1.00  2.213364   .438409
   8.83296   8.83296      1.00  2.215774   .437779
   8.83284   8.83284      1.00  2.215634   .436809
   8.83273   8.83273      1.00  2.213994   .436669
   8.83261   8.83261      1.00  2.210884   .437989
   8.83249   8.83249      1.00  2.214044   .436939
   8.83238   8.83238      1.00  2.196144   .434119
   8.83227   8.83227      1.00  2.210714   .436899
   8.83216   8.83216      1.00  2.214264   .436849
   8.83205   8.83205      1.00  2.214504   .437159
   8.83195   8.83195      1.00  2.212514   .438079
   8.83183   8.83183      1.00  2.213284   .437749
   8.83172   8.83172      1.00  2.214674   .438309
   8.83161   8.83161      1.00  2.215124   .438679
   8.83150   8.83150      1.00  2.212774   .438849
   8.83139   8.83139      1.00  2.209424   .438189
   8.83128   8.83128      1.00  2.209604   .439039
   8.83117   8.83117      1.00  2.209904   .438549
   8.83106   8.83106      1.00  2.209644   .438819
   8.83094   8.83094      1.00  2.200054   .436019
   8.83083   8.83083      1.00  2.209254   .442269
   8.83071   8.83071      1.00  2.209524   .439439
   8.83060   8.83060      1.00  2.210924   .440689
   8.83048   8.83048      1.00  2.213904   .441199
   8.83036   8.83036      1.00  2.211684   .441239
   8.83024   8.83024      1.00  2.208604   .439019
   8.83013   8.83013      1.00  2.210124   .440429
   8.83001   8.83001      1.00  2.205634   .440819
   8.82988   8.82988      1.00  2.206364   .440649
   8.82977   8.82977      1.00  2.209294   .441859
   8.82966   8.82966      1.00  2.206154   .440719
   8.82955   8.82955      1.00  2.210144   .443849
   8.82943   8.82943      1.00  2.212084   .444519
   8.82931   8.82931      1.00  2.209774   .443469
   8.82920   8.82920      1.00  2.195194   .439759
   8.82909   8.82909      1.00  2.206294   .443819
   8.82897   8.82897      1.00  2.208114   .443309
   8.82886   8.82886      1.00  2.209084   .442519
   8.82875   8.82875      1.00  2.206554   .443269
   8.82864   8.82864      1.00  2.205284   .445939
   8.82853   8.82853      1.00  2.204044   .444939
   8.82842   8.82842      1.00  2.207034   .446039
   8.82832   8.82832      1.00  2.210594   .448089
   8.82821   8.82821      1.00  2.208434   .447809
   8.82809   8.82809      1.00  2.209314   .447279
   8.82798   8.82798      1.00  2.209434   .448389
   8.82787   8.82787      1.00  2.206934   .448119
   8.82776   8.82776      1.00  2.204814   .445239
   8.82765   8.82765      1.00  2.192374   .439319
   8.82754   8.82754      1.00  2.203904   .442999
   8.82743   8.82743      1.00  2.206024   .442309
   8.82732   8.82732      1.00  2.208124   .446439
   8.82720   8.82720      1.00  2.208804   .446509
   8.82710   8.82710      1.00  2.208774   .445899
   8.82700   8.82700      1.00  2.206324   .447819
   8.82689   8.82689      1.00  2.208004   .449089
   8.82677   8.82677      1.00  2.202904   .447859
   8.82667   8.82667      1.00  2.202314   .447239
   8.82656   8.82656      1.00  2.204184   .444469
   8.82646   8.82646      1.00  2.204024   .448749
   8.82635   8.82635      1.00  2.202344   .445729
   8.82625   8.82625      1.00  2.202414   .445849
   8.82615   8.82615      1.00  2.187584   .442169
   8.82604   8.82604      1.00  2.206244   .444729
   8.82594   8.82594      1.00  2.205504   .441279
   8.82583   8.82583      1.00  2.207104   .443989
   8.82573   8.82573      1.00  2.207434   .443579
   8.82563   8.82563      1.00  2.201654   .443359
   8.82552   8.82552      1.00  2.201594   .445029
   8.82542   8.82542      1.00  2.200274   .445959
   8.82532   8.82532      1.00  2.197734   .446969
   8.82522   8.82522      1.00  2.203134   .449409
   8.82511   8.82511      1.00  2.202884   .449169
   8.82501   8.82501      1.00  2.200764   .448089
   8.82491   8.82491      1.00  2.201094   .448179
   8.82480   8.82480      1.00  2.194164   .446929
   8.82469   8.82469      1.00  2.200684   .447029
   8.82457   8.82457      1.00  2.203064   .444899
   8.82447   8.82447      1.00  2.200874   .441449
   8.82437   8.82437      1.00  2.196724   .445129
   8.82425   8.82425      1.00  2.201234   .445249
   8.82414   8.82414      1.00  2.198244   .444339
   8.82403   8.82403      1.00  2.202324   .446709
   8.82392   8.82392      1.00  2.199924   .443519
   8.82379   8.82379      1.00  2.197494   .442729
   8.82368   8.82368      1.00  2.201764   .446849
   8.82357   8.82357      1.00  2.202704   .444219
   8.82344   8.82344      1.00  2.203524   .444179
   8.82332   8.82332      1.00  2.201904   .443429
   8.82321   8.82321      1.00  2.181734   .441589
   8.82310   8.82310      1.00  2.193174   .445019
   8.82299   8.82299      1.00  2.196064   .448749
   8.82287   8.82287      1.00  2.195264   .444489
   8.82275   8.82275      1.00  2.197644   .445539
   8.82264   8.82264      1.00  2.200734   .443369
   8.82253   8.82253      1.00  2.198884   .441739
   8.82241   8.82241      1.00  2.199154   .442469
   8.82230   8.82230      1.00  2.200644   .442099
   8.82219   8.82219      1.00  2.192534   .440989
   8.82208   8.82208      1.00  2.197564   .442989
   8.82197   8.82197      1.00  2.198284   .442639
   8.82186   8.82186      1.00  2.193874   .442929
   8.82175   8.82175      1.00  2.178394   .438899
   8.82164   8.82164      1.00  2.195264   .446849
   8.82153   8.82153      1.00  2.196714   .450709
   8.82142   8.82142      1.00  2.195434   .447889
   8.82131   8.82131      1.00  2.196404   .444269
   8.82119   8.82119      1.00  2.197974   .442859
   8.82107   8.82107      1.00  2.194404   .441039
   8.82096   8.82096      1.00  2.198164   .442489
   8.82085   8.82085      1.00  2.192464   .444209
   8.82073   8.82073      1.00  2.191574   .445229
   8.82061   8.82061      1.00  2.189854   .443099
   8.82049   8.82049      1.00  2.189434   .447299
   8.82038   8.82038      1.00  2.188544   .446149
   8.82026   8.82026      1.00  2.192464   .445099
   8.82014   8.82014      1.00  2.180694   .440069
   8.82003   8.82003      1.00  2.194964   .443729
   8.81991   8.81991      1.00  2.192874   .441719
   8.81979   8.81979      1.00  2.194424   .439839
   8.81967   8.81967      1.00  2.189904   .439689
   8.81956   8.81956      1.00  2.190834   .439139
   8.81944   8.81944      1.00  2.191394   .442379
   8.81933   8.81933      1.00  2.190914   .442089
   8.81921   8.81921      1.00  2.190694   .441779
   8.81910   8.81910      1.00  2.189134   .439449
   8.81899   8.81899      1.00  2.190074   .439639
   8.81887   8.81887      1.00  2.191354   .442019
   8.81876   8.81876      1.00  2.194554   .443959
   8.81865   8.81865      1.00  2.192124   .442359
   8.81854   8.81854      1.00  2.174894   .438289
   8.81843   8.81843      1.00  2.187564   .440719
   8.81832   8.81832      1.00  2.186524   .440099
   8.81821   8.81821      1.00  2.187184   .438819
   8.81811   8.81811      1.00  2.186304   .439729
   8.81799   8.81799      1.00  2.187874   .439769
   8.81788   8.81788      1.00  2.190974   .440569
   8.81777   8.81777      1.00  2.191254   .438979
   8.81766   8.81766      1.00  2.190504   .440919
   8.81755   8.81755      1.00  2.192274   .441069
   8.81743   8.81743      1.00  2.187144   .439239
   8.81737   8.81737      1.00  2.190354   .440159
