# Supplementary material for: Direct Observation of Palladium Leaching from Pd/C by a Simple Method: X-ray Absorption Spectroscopy of Heterogeneous Mixtures
Source: ACS Omega. 2023 Jun 7;8(24):21787–92. doi: 10.1021/acsomega.3c01343 (PMC10286095; doi:10.1021/acsomega.3c01343)
Supplement: Supplementary file 2 — ao3c01343_si_002.zip [file ao3c01343_si_002.zip › Figure 9/HCl_Intermittent01N_34.qd]

  9809     KEK-PF   NW10A
 K_AirOx_40C_01N 20.12.12 2:55: - 20.12.12 2:56: Serial#KEKPF-NW10A_047724
 15_RK_AirOx_40C_01N                                                             
 Ring :   6.5 GeV    50.0 mA -   49.9 mA
 Mono :   Si(311)       D=  1.63747 A    Initial angle=  9.00034 deg
 NW10A     Transmission( 2)   Repetition= 34     Points= 1654
 Param file : QXAFS(SYNC)     angle axis (*)     Block =    1

 Block      Init-Ang  Final-Ang     Step/deg     Time/s       Num
     1        9.00034   8.81737          ***       1.00      1654
 Ortec(-1)     NDCH = 3
  Angle(c)  Angle(o)    time/s         2         3
      Mode         0         0         1         2
    Offset         0         0    .00492    .00311
   9.00034   9.00034      1.00  2.310804  2.418709
   9.00025   9.00025      1.00  2.307534  2.414339
   9.00014   9.00014      1.00  2.309084  2.416319
   9.00003   9.00003      1.00  2.302054  2.410079
   8.99991   8.99991      1.00  2.297464  2.401759
   8.99980   8.99980      1.00  2.305714  2.414929
   8.99968   8.99968      1.00  2.306184  2.413449
   8.99957   8.99957      1.00  2.301884  2.410909
   8.99946   8.99946      1.00  2.299614  2.408809
   8.99935   8.99935      1.00  2.297664  2.409579
   8.99924   8.99924      1.00  2.298234  2.403349
   8.99913   8.99913      1.00  2.300704  2.413429
   8.99902   8.99902      1.00  2.302394  2.409769
   8.99892   8.99892      1.00  2.300114  2.411649
   8.99881   8.99881      1.00  2.299344  2.408789
   8.99869   8.99869      1.00  2.300044  2.410909
   8.99858   8.99858      1.00  2.300664  2.410209
   8.99847   8.99847      1.00  2.286404  2.393789
   8.99837   8.99837      1.00  2.295634  2.405669
   8.99825   8.99825      1.00  2.294674  2.408679
   8.99815   8.99815      1.00  2.294564  2.407039
   8.99804   8.99804      1.00  2.296614  2.407429
   8.99793   8.99793      1.00  2.294434  2.409549
   8.99782   8.99782      1.00  2.299224  2.411809
   8.99772   8.99772      1.00  2.295574  2.409349
   8.99761   8.99761      1.00  2.297094  2.412189
   8.99750   8.99750      1.00  2.296324  2.411229
   8.99739   8.99739      1.00  2.294934  2.408739
   8.99727   8.99727      1.00  2.293994  2.408229
   8.99717   8.99717      1.00  2.295834  2.411249
   8.99707   8.99707      1.00  2.293354  2.411449
   8.99696   8.99696      1.00  2.273574  2.390349
   8.99685   8.99685      1.00  2.288614  2.405319
   8.99675   8.99675      1.00  2.290414  2.410959
   8.99664   8.99664      1.00  2.296604  2.412659
   8.99653   8.99653      1.00  2.294874  2.414339
   8.99642   8.99642      1.00  2.293354  2.409689
   8.99632   8.99632      1.00  2.290414  2.409529
   8.99622   8.99622      1.00  2.285924  2.401099
   8.99612   8.99612      1.00  2.289394  2.408429
   8.99601   8.99601      1.00  2.288194  2.408639
   8.99591   8.99591      1.00  2.287424  2.404649
   8.99581   8.99581      1.00  2.287844  2.405519
   8.99571   8.99571      1.00  2.284414  2.402079
   8.99561   8.99561      1.00  2.284834  2.408569
   8.99551   8.99551      1.00  2.292794  2.415529
   8.99541   8.99541      1.00  2.275234  2.396289
   8.99530   8.99530      1.00  2.290524  2.410439
   8.99520   8.99520      1.00  2.288444  2.410109
   8.99510   8.99510      1.00  2.287264  2.405989
   8.99499   8.99499      1.00  2.285434  2.405529
   8.99489   8.99489      1.00  2.283294  2.407429
   8.99478   8.99478      1.00  2.284144  2.408069
   8.99468   8.99468      1.00  2.285034  2.410159
   8.99457   8.99457      1.00  2.287704  2.412689
   8.99447   8.99447      1.00  2.284694  2.408249
   8.99436   8.99436      1.00  2.286334  2.411919
   8.99424   8.99424      1.00  2.287284  2.416019
   8.99414   8.99414      1.00  2.288884  2.414909
   8.99403   8.99403      1.00  2.283604  2.408139
   8.99390   8.99390      1.00  2.265384  2.394019
   8.99379   8.99379      1.00  2.281114  2.406329
   8.99368   8.99368      1.00  2.280024  2.405439
   8.99357   8.99357      1.00  2.285924  2.411499
   8.99345   8.99345      1.00  2.282944  2.408159
   8.99333   8.99333      1.00  2.286864  2.413679
   8.99323   8.99323      1.00  2.281724  2.410629
   8.99311   8.99311      1.00  2.288424  2.416339
   8.99299   8.99299      1.00  2.284244  2.410099
   8.99288   8.99288      1.00  2.284724  2.413249
   8.99277   8.99277      1.00  2.287004  2.414209
   8.99266   8.99266      1.00  2.279764  2.408079
   8.99255   8.99255      1.00  2.283224  2.411859
   8.99244   8.99244      1.00  2.280564  2.406869
   8.99233   8.99233      1.00  2.279424  2.410579
   8.99222   8.99222      1.00  2.264084  2.393409
   8.99210   8.99210      1.00  2.278884  2.407829
   8.99199   8.99199      1.00  2.285814  2.410709
   8.99189   8.99189      1.00  2.287934  2.416969
   8.99178   8.99178      1.00  2.281224  2.412019
   8.99167   8.99167      1.00  2.280984  2.411159
   8.99156   8.99156      1.00  2.277094  2.407339
   8.99145   8.99145      1.00  2.276644  2.409099
   8.99134   8.99134      1.00  2.279754  2.410589
   8.99123   8.99123      1.00  2.276104  2.407699
   8.99112   8.99112      1.00  2.282744  2.411659
   8.99101   8.99101      1.00  2.286744  2.420619
   8.99090   8.99090      1.00  2.279754  2.409229
   8.99077   8.99077      1.00  2.280354  2.412929
   8.99066   8.99066      1.00  2.264644  2.395429
   8.99055   8.99055      1.00  2.280534  2.413289
   8.99044   8.99044      1.00  2.280794  2.417449
   8.99031   8.99031      1.00  2.278774  2.417309
   8.99020   8.99020      1.00  2.278094  2.416999
   8.99008   8.99008      1.00  2.275574  2.410649
   8.98997   8.98997      1.00  2.277284  2.411959
   8.98985   8.98985      1.00  2.277284  2.416509
   8.98973   8.98973      1.00  2.279484  2.417199
   8.98961   8.98961      1.00  2.280644  2.415119
   8.98950   8.98950      1.00  2.281314  2.414299
   8.98937   8.98937      1.00  2.279684  2.416639
   8.98927   8.98927      1.00  2.275404  2.411519
   8.98916   8.98916      1.00  2.277604  2.414419
   8.98906   8.98906      1.00  2.275174  2.410749
   8.98894   8.98894      1.00  2.259224  2.397419
   8.98883   8.98883      1.00  2.275414  2.411639
   8.98872   8.98872      1.00  2.276594  2.416279
   8.98860   8.98860      1.00  2.280014  2.418739
   8.98849   8.98849      1.00  2.283344  2.422049
   8.98838   8.98838      1.00  2.278684  2.418649
   8.98827   8.98827      1.00  2.280084  2.421279
   8.98817   8.98817      1.00  2.277254  2.418019
   8.98805   8.98805      1.00  2.275024  2.416929
   8.98795   8.98795      1.00  2.274394  2.414599
   8.98784   8.98784      1.00  2.275324  2.413089
   8.98773   8.98773      1.00  2.276624  2.416529
   8.98761   8.98761      1.00  2.271324  2.409229
   8.98750   8.98750      1.00  2.276274  2.417389
   8.98740   8.98740      1.00  2.265684  2.407819
   8.98729   8.98729      1.00  2.279674  2.420189
   8.98717   8.98717      1.00  2.282584  2.423889
   8.98707   8.98707      1.00  2.282674  2.422759
   8.98696   8.98696      1.00  2.275654  2.417489
   8.98685   8.98685      1.00  2.272634  2.413469
   8.98674   8.98674      1.00  2.269134  2.412299
   8.98663   8.98663      1.00  2.271174  2.412359
   8.98653   8.98653      1.00  2.277984  2.418329
   8.98643   8.98643      1.00  2.273724  2.418749
   8.98632   8.98632      1.00  2.279544  2.422839
   8.98621   8.98621      1.00  2.276954  2.419519
   8.98611   8.98611      1.00  2.278354  2.423819
   8.98601   8.98601      1.00  2.273644  2.419209
   8.98590   8.98590      1.00  2.269154  2.413719
   8.98580   8.98580      1.00  2.276484  2.421509
   8.98570   8.98570      1.00  2.268384  2.416719
   8.98560   8.98560      1.00  2.273564  2.422609
   8.98549   8.98549      1.00  2.273204  2.425189
   8.98539   8.98539      1.00  2.276364  2.429999
   8.98529   8.98529      1.00  2.279114  2.434669
   8.98518   8.98518      1.00  2.277214  2.429309
   8.98508   8.98508      1.00  2.276204  2.430699
   8.98498   8.98498      1.00  2.275644  2.431969
   8.98487   8.98487      1.00  2.278274  2.431919
   8.98477   8.98477      1.00  2.282434  2.435539
   8.98466   8.98466      1.00  2.270874  2.426599
   8.98455   8.98455      1.00  2.267044  2.415159
   8.98445   8.98445      1.00  2.270524  2.424879
   8.98434   8.98434      1.00  2.267554  2.421159
   8.98422   8.98422      1.00  2.276454  2.429599
   8.98411   8.98411      1.00  2.279194  2.434209
   8.98400   8.98400      1.00  2.278234  2.432849
   8.98388   8.98388      1.00  2.278664  2.431989
   8.98377   8.98377      1.00  2.275364  2.430609
   8.98365   8.98365      1.00  2.273324  2.425069
   8.98354   8.98354      1.00  2.273234  2.429699
   8.98342   8.98342      1.00  2.275724  2.428659
   8.98330   8.98330      1.00  2.271124  2.424059
   8.98319   8.98319      1.00  2.271424  2.426549
   8.98308   8.98308      1.00  2.260064  2.417839
   8.98296   8.98296      1.00  2.273784  2.429809
   8.98284   8.98284      1.00  2.275924  2.435339
   8.98272   8.98272      1.00  2.279094  2.440949
   8.98261   8.98261      1.00  2.280764  2.434299
   8.98250   8.98250      1.00  2.276914  2.435109
   8.98239   8.98239      1.00  2.276984  2.437539
   8.98228   8.98228      1.00  2.273374  2.431099
   8.98217   8.98217      1.00  2.272494  2.430299
   8.98206   8.98206      1.00  2.270794  2.429359
   8.98194   8.98194      1.00  2.273014  2.434959
   8.98183   8.98183      1.00  2.271204  2.431479
   8.98173   8.98173      1.00  2.276624  2.438469
   8.98162   8.98162      1.00  2.279624  2.442019
   8.98150   8.98150      1.00  2.265154  2.420569
   8.98140   8.98140      1.00  2.275514  2.437809
   8.98129   8.98129      1.00  2.274154  2.429849
   8.98118   8.98118      1.00  2.272864  2.432989
   8.98106   8.98106      1.00  2.272364  2.430999
   8.98094   8.98094      1.00  2.275104  2.432159
   8.98083   8.98083      1.00  2.279644  2.445359
   8.98071   8.98071      1.00  2.275714  2.436199
   8.98060   8.98060      1.00  2.273894  2.432009
   8.98048   8.98048      1.00  2.277234  2.433439
   8.98037   8.98037      1.00  2.276074  2.431279
   8.98025   8.98025      1.00  2.280864  2.442199
   8.98013   8.98013      1.00  2.279714  2.442939
   8.98002   8.98002      1.00  2.278854  2.438009
   8.97991   8.97991      1.00  2.255694  2.414259
   8.97978   8.97978      1.00  2.275644  2.435519
   8.97965   8.97965      1.00  2.270444  2.432169
   8.97954   8.97954      1.00  2.272794  2.432749
   8.97943   8.97943      1.00  2.277674  2.440059
   8.97931   8.97931      1.00  2.276914  2.438209
   8.97920   8.97920      1.00  2.275664  2.437069
   8.97909   8.97909      1.00  2.279264  2.439809
   8.97899   8.97899      1.00  2.280504  2.440629
   8.97888   8.97888      1.00  2.273104  2.435299
   8.97876   8.97876      1.00  2.274384  2.437159
   8.97865   8.97865      1.00  2.275624  2.438729
   8.97854   8.97854      1.00  2.272974  2.436199
   8.97843   8.97843      1.00  2.275654  2.438209
   8.97831   8.97831      1.00  2.262654  2.423519
   8.97820   8.97820      1.00  2.275334  2.437329
   8.97810   8.97810      1.00  2.281014  2.442479
   8.97799   8.97799      1.00  2.279124  2.443619
   8.97787   8.97787      1.00  2.279684  2.442519
   8.97776   8.97776      1.00  2.276554  2.442469
   8.97766   8.97766      1.00  2.278234  2.441859
   8.97755   8.97755      1.00  2.274754  2.438259
   8.97744   8.97744      1.00  2.274354  2.441739
   8.97732   8.97732      1.00  2.270964  2.442229
   8.97722   8.97722      1.00  2.274334  2.444679
   8.97711   8.97711      1.00  2.277744  2.444019
   8.97699   8.97699      1.00  2.276164  2.441939
   8.97689   8.97689      1.00  2.279914  2.445149
   8.97679   8.97679      1.00  2.264644  2.430939
   8.97668   8.97668      1.00  2.276944  2.441549
   8.97657   8.97657      1.00  2.277174  2.444139
   8.97646   8.97646      1.00  2.277924  2.441429
   8.97636   8.97636      1.00  2.277914  2.445369
   8.97625   8.97625      1.00  2.274454  2.442629
   8.97614   8.97614      1.00  2.279734  2.451369
   8.97604   8.97604      1.00  2.275604  2.443969
   8.97594   8.97594      1.00  2.279014  2.444059
   8.97584   8.97584      1.00  2.280934  2.447259
   8.97574   8.97574      1.00  2.278014  2.446419
   8.97563   8.97563      1.00  2.277544  2.446869
   8.97553   8.97553      1.00  2.278304  2.446839
   8.97543   8.97543      1.00  2.280064  2.448829
   8.97532   8.97532      1.00  2.260854  2.430649
   8.97522   8.97522      1.00  2.275454  2.446659
   8.97512   8.97512      1.00  2.274804  2.446079
   8.97502   8.97502      1.00  2.275144  2.443699
   8.97491   8.97491      1.00  2.275134  2.442629
   8.97480   8.97480      1.00  2.275444  2.447799
   8.97470   8.97470      1.00  2.280504  2.451409
   8.97459   8.97459      1.00  2.282474  2.455639
   8.97448   8.97448      1.00  2.280334  2.451809
   8.97437   8.97437      1.00  2.276164  2.448199
   8.97426   8.97426      1.00  2.275324  2.446989
   8.97414   8.97414      1.00  2.276094  2.446679
   8.97402   8.97402      1.00  2.273034  2.445049
   8.97392   8.97392      1.00  2.273774  2.444419
   8.97381   8.97381      1.00  2.262214  2.434219
   8.97369   8.97369      1.00  2.275804  2.453719
   8.97358   8.97358      1.00  2.278114  2.454149
   8.97346   8.97346      1.00  2.278604  2.454459
   8.97335   8.97335      1.00  2.277524  2.447849
   8.97323   8.97323      1.00  2.278204  2.452219
   8.97311   8.97311      1.00  2.275624  2.448469
   8.97299   8.97299      1.00  2.275804  2.447309
   8.97289   8.97289      1.00  2.274584  2.448329
   8.97277   8.97277      1.00  2.272684  2.445209
   8.97265   8.97265      1.00  2.278244  2.455099
   8.97254   8.97254      1.00  2.271614  2.447719
   8.97243   8.97243      1.00  2.275214  2.454239
   8.97232   8.97232      1.00  2.265054  2.444019
   8.97220   8.97220      1.00  2.275474  2.453359
   8.97209   8.97209      1.00  2.280024  2.458629
   8.97198   8.97198      1.00  2.281214  2.459279
   8.97187   8.97187      1.00  2.276834  2.454419
   8.97176   8.97176      1.00  2.270224  2.443919
   8.97165   8.97165      1.00  2.271794  2.446909
   8.97154   8.97154      1.00  2.274334  2.454329
   8.97143   8.97143      1.00  2.274664  2.452369
   8.97132   8.97132      1.00  2.275984  2.455869
   8.97121   8.97121      1.00  2.278274  2.456839
   8.97110   8.97110      1.00  2.274304  2.455019
   8.97098   8.97098      1.00  2.278214  2.455269
   8.97087   8.97087      1.00  2.273634  2.452149
   8.97075   8.97075      1.00  2.260054  2.437599
   8.97064   8.97064      1.00  2.277764  2.454839
   8.97052   8.97052      1.00  2.276224  2.454829
   8.97040   8.97040      1.00  2.269504  2.448379
   8.97029   8.97029      1.00  2.272424  2.449139
   8.97017   8.97017      1.00  2.279854  2.456909
   8.97006   8.97006      1.00  2.277344  2.451129
   8.96994   8.96994      1.00  2.276914  2.455349
   8.96981   8.96981      1.00  2.278304  2.459689
   8.96970   8.96970      1.00  2.275524  2.452549
   8.96958   8.96958      1.00  2.276904  2.458849
   8.96946   8.96946      1.00  2.273934  2.457759
   8.96935   8.96935      1.00  2.274394  2.454089
   8.96924   8.96924      1.00  2.256954  2.437649
   8.96913   8.96913      1.00  2.274444  2.457709
   8.96902   8.96902      1.00  2.268434  2.452209
   8.96890   8.96890      1.00  2.274584  2.459599
   8.96880   8.96880      1.00  2.282024  2.468899
   8.96868   8.96868      1.00  2.276944  2.459769
   8.96857   8.96857      1.00  2.275804  2.455119
   8.96846   8.96846      1.00  2.273804  2.455979
   8.96836   8.96836      1.00  2.273414  2.457789
   8.96825   8.96825      1.00  2.274064  2.453429
   8.96813   8.96813      1.00  2.275554  2.460869
   8.96803   8.96803      1.00  2.275274  2.457169
   8.96792   8.96792      1.00  2.274294  2.459159
   8.96781   8.96781      1.00  2.274264  2.458589
   8.96769   8.96769      1.00  2.265224  2.451279
   8.96759   8.96759      1.00  2.273064  2.456359
   8.96748   8.96748      1.00  2.277484  2.462159
   8.96736   8.96736      1.00  2.281744  2.469209
   8.96725   8.96725      1.00  2.276384  2.461289
   8.96714   8.96714      1.00  2.274224  2.458139
   8.96704   8.96704      1.00  2.272874  2.458349
   8.96693   8.96693      1.00  2.273344  2.458279
   8.96682   8.96682      1.00  2.272214  2.460299
   8.96671   8.96671      1.00  2.269574  2.460739
   8.96661   8.96661      1.00  2.276184  2.465799
   8.96650   8.96650      1.00  2.273884  2.459289
   8.96639   8.96639      1.00  2.276214  2.462129
   8.96629   8.96629      1.00  2.279674  2.464229
   8.96619   8.96619      1.00  2.260684  2.446539
   8.96609   8.96609      1.00  2.276194  2.464849
   8.96598   8.96598      1.00  2.272514  2.458379
   8.96588   8.96588      1.00  2.275874  2.464229
   8.96578   8.96578      1.00  2.275134  2.458859
   8.96568   8.96568      1.00  2.277064  2.464709
   8.96557   8.96557      1.00  2.277274  2.463929
   8.96547   8.96547      1.00  2.276834  2.464859
   8.96537   8.96537      1.00  2.281274  2.469199
   8.96526   8.96526      1.00  2.281664  2.466579
   8.96515   8.96515      1.00  2.272814  2.458949
   8.96505   8.96505      1.00  2.279364  2.468349
   8.96496   8.96496      1.00  2.278064  2.465899
   8.96485   8.96485      1.00  2.276634  2.464849
   8.96474   8.96474      1.00  2.274744  2.464739
   8.96463   8.96463      1.00  2.260864  2.448649
   8.96452   8.96452      1.00  2.275674  2.460669
   8.96442   8.96442      1.00  2.279934  2.470789
   8.96430   8.96430      1.00  2.278464  2.469329
   8.96419   8.96419      1.00  2.281514  2.469449
   8.96408   8.96408      1.00  2.284934  2.473689
   8.96397   8.96397      1.00  2.279884  2.470349
   8.96385   8.96385      1.00  2.273414  2.460109
   8.96373   8.96373      1.00  2.277684  2.468249
   8.96363   8.96363      1.00  2.280824  2.472299
   8.96351   8.96351      1.00  2.280204  2.468999
   8.96339   8.96339      1.00  2.277724  2.468199
   8.96328   8.96328      1.00  2.280374  2.467599
   8.96317   8.96317      1.00  2.264634  2.453819
   8.96304   8.96304      1.00  2.282224  2.474509
   8.96292   8.96292      1.00  2.284694  2.480799
   8.96281   8.96281      1.00  2.281684  2.476849
   8.96270   8.96270      1.00  2.284504  2.483169
   8.96258   8.96258      1.00  2.280084  2.479799
   8.96247   8.96247      1.00  2.277044  2.473589
   8.96236   8.96236      1.00  2.277264  2.472719
   8.96225   8.96225      1.00  2.280014  2.477869
   8.96214   8.96214      1.00  2.279614  2.474739
   8.96202   8.96202      1.00  2.278014  2.472199
   8.96191   8.96191      1.00  2.280414  2.473959
   8.96181   8.96181      1.00  2.282864  2.474359
   8.96170   8.96170      1.00  2.279464  2.474479
   8.96158   8.96158      1.00  2.277064  2.469219
   8.96148   8.96148      1.00  2.280474  2.473099
   8.96137   8.96137      1.00  2.281044  2.477279
   8.96126   8.96126      1.00  2.276764  2.470539
   8.96114   8.96114      1.00  2.280304  2.475239
   8.96102   8.96102      1.00  2.277444  2.469059
   8.96091   8.96091      1.00  2.285254  2.478989
   8.96080   8.96080      1.00  2.283374  2.477939
   8.96068   8.96068      1.00  2.281264  2.473519
   8.96056   8.96056      1.00  2.281954  2.477139
   8.96045   8.96045      1.00  2.283274  2.473939
   8.96034   8.96034      1.00  2.282294  2.478369
   8.96021   8.96021      1.00  2.280084  2.471139
   8.96009   8.96009      1.00  2.266264  2.458969
   8.95998   8.95998      1.00  2.279914  2.473009
   8.95986   8.95986      1.00  2.282404  2.478799
   8.95973   8.95973      1.00  2.279134  2.473569
   8.95962   8.95962      1.00  2.281724  2.477239
   8.95951   8.95951      1.00  2.284194  2.473609
   8.95940   8.95940      1.00  2.283514  2.475159
   8.95928   8.95928      1.00  2.287394  2.478449
   8.95917   8.95917      1.00  2.282204  2.473459
   8.95906   8.95906      1.00  2.281714  2.477199
   8.95895   8.95895      1.00  2.281314  2.475279
   8.95883   8.95883      1.00  2.277574  2.470549
   8.95872   8.95872      1.00  2.278554  2.472569
   8.95861   8.95861      1.00  2.283064  2.473629
   8.95850   8.95850      1.00  2.267494  2.461379
   8.95839   8.95839      1.00  2.281244  2.476689
   8.95828   8.95828      1.00  2.284264  2.478319
   8.95817   8.95817      1.00  2.280744  2.476929
   8.95806   8.95806      1.00  2.284134  2.480129
   8.95795   8.95795      1.00  2.281934  2.475879
   8.95783   8.95783      1.00  2.281644  2.476909
   8.95773   8.95773      1.00  2.283334  2.482489
   8.95762   8.95762      1.00  2.281004  2.478219
   8.95750   8.95750      1.00  2.278924  2.480809
   8.95739   8.95739      1.00  2.280194  2.475279
   8.95728   8.95728      1.00  2.283774  2.478829
   8.95718   8.95718      1.00  2.283654  2.480239
   8.95707   8.95707      1.00  2.283074  2.478509
   8.95696   8.95696      1.00  2.267714  2.458969
   8.95686   8.95686      1.00  2.281744  2.474549
   8.95675   8.95675      1.00  2.282914  2.473559
   8.95663   8.95663      1.00  2.278134  2.467309
   8.95653   8.95653      1.00  2.278114  2.466559
   8.95643   8.95643      1.00  2.280164  2.471709
   8.95632   8.95632      1.00  2.278444  2.467919
   8.95621   8.95621      1.00  2.279964  2.468429
   8.95611   8.95611      1.00  2.281254  2.476859
   8.95601   8.95601      1.00  2.281224  2.477429
   8.95591   8.95591      1.00  2.282734  2.479069
   8.95580   8.95580      1.00  2.282554  2.471809
   8.95570   8.95570      1.00  2.279774  2.467379
   8.95560   8.95560      1.00  2.282504  2.473069
   8.95549   8.95549      1.00  2.279874  2.468819
   8.95538   8.95538      1.00  2.268504  2.456489
   8.95529   8.95529      1.00  2.276694  2.465289
   8.95519   8.95519      1.00  2.281754  2.474079
   8.95509   8.95509      1.00  2.279874  2.472559
   8.95498   8.95498      1.00  2.280674  2.472119
   8.95487   8.95487      1.00  2.284094  2.479409
   8.95477   8.95477      1.00  2.282884  2.473079
   8.95466   8.95466      1.00  2.283624  2.472879
   8.95454   8.95454      1.00  2.278064  2.468799
   8.95444   8.95444      1.00  2.278684  2.469639
   8.95434   8.95434      1.00  2.281614  2.471419
   8.95422   8.95422      1.00  2.278984  2.467159
   8.95410   8.95410      1.00  2.278174  2.468409
   8.95399   8.95399      1.00  2.268834  2.455359
   8.95388   8.95388      1.00  2.279494  2.468969
   8.95377   8.95377      1.00  2.282464  2.474419
   8.95365   8.95365      1.00  2.285174  2.475109
   8.95353   8.95353      1.00  2.283044  2.476529
   8.95342   8.95342      1.00  2.282744  2.475729
   8.95330   8.95330      1.00  2.282714  2.472969
   8.95318   8.95318      1.00  2.279714  2.467859
   8.95307   8.95307      1.00  2.281824  2.468479
   8.95296   8.95296      1.00  2.281274  2.466859
   8.95284   8.95284      1.00  2.281644  2.465129
   8.95272   8.95272      1.00  2.280514  2.467599
   8.95261   8.95261      1.00  2.281814  2.467039
   8.95250   8.95250      1.00  2.284664  2.467639
   8.95239   8.95239      1.00  2.284174  2.467429
   8.95227   8.95227      1.00  2.269614  2.452809
   8.95216   8.95216      1.00  2.283434  2.466129
   8.95205   8.95205      1.00  2.279684  2.460689
   8.95194   8.95194      1.00  2.280764  2.460349
   8.95182   8.95182      1.00  2.279524  2.460439
   8.95172   8.95172      1.00  2.277814  2.452459
   8.95161   8.95161      1.00  2.281844  2.459109
   8.95150   8.95150      1.00  2.282194  2.458559
   8.95139   8.95139      1.00  2.281854  2.457169
   8.95128   8.95128      1.00  2.283734  2.463009
   8.95117   8.95117      1.00  2.282694  2.460629
   8.95105   8.95105      1.00  2.283314  2.457599
   8.95093   8.95093      1.00  2.279284  2.454529
   8.95082   8.95082      1.00  2.269094  2.441289
   8.95071   8.95071      1.00  2.281174  2.453359
   8.95059   8.95059      1.00  2.281774  2.455109
   8.95047   8.95047      1.00  2.280924  2.451829
   8.95035   8.95035      1.00  2.282614  2.454459
   8.95025   8.95025      1.00  2.281664  2.451199
   8.95013   8.95013      1.00  2.283234  2.452699
   8.95000   8.95000      1.00  2.282834  2.433879
   8.94988   8.94988      1.00  2.280924  2.276469
   8.94977   8.94977      1.00  2.281474  2.259699
   8.94965   8.94965      1.00  2.278534  2.449059
   8.94953   8.94953      1.00  2.278954  2.445109
   8.94941   8.94941      1.00  2.277214  2.447689
   8.94930   8.94930      1.00  2.279924  2.443479
   8.94919   8.94919      1.00  2.271014  2.436419
   8.94908   8.94908      1.00  2.280944  2.444869
   8.94897   8.94897      1.00  2.281214  2.445449
   8.94887   8.94887      1.00  2.283994  2.445939
   8.94875   8.94875      1.00  2.283734  2.442589
   8.94863   8.94863      1.00  2.278174  2.436609
   8.94852   8.94852      1.00  2.279574  2.439029
   8.94842   8.94842      1.00  2.278694  2.434069
   8.94831   8.94831      1.00  2.277814  2.439309
   8.94820   8.94820      1.00  2.278474  2.436219
   8.94809   8.94809      1.00  2.277754  2.435109
   8.94798   8.94798      1.00  2.281774  2.439109
   8.94787   8.94787      1.00  2.280164  2.436089
   8.94776   8.94776      1.00  2.263504  2.418419
   8.94764   8.94764      1.00  2.278134  2.430019
   8.94753   8.94753      1.00  2.280044  2.430839
   8.94743   8.94743      1.00  2.279984  2.428659
   8.94731   8.94731      1.00  2.279654  2.427669
   8.94721   8.94721      1.00  2.277844  2.423559
   8.94710   8.94710      1.00  2.277564  2.421979
   8.94699   8.94699      1.00  2.277924  2.420979
   8.94688   8.94688      1.00  2.276514  2.416879
   8.94677   8.94677      1.00  2.279234  2.419699
   8.94667   8.94667      1.00  2.278214  2.419489
   8.94656   8.94656      1.00  2.278634  2.416329
   8.94645   8.94645      1.00  2.281774  2.418709
   8.94634   8.94634      1.00  2.273704  2.409739
   8.94624   8.94624      1.00  2.263174  2.394479
   8.94614   8.94614      1.00  2.273814  2.404359
   8.94604   8.94604      1.00  2.275984  2.406669
   8.94593   8.94593      1.00  2.275314  2.406829
   8.94583   8.94583      1.00  2.274454  2.404909
   8.94573   8.94573      1.00  2.274214  2.404399
   8.94562   8.94562      1.00  2.276464  2.401139
   8.94552   8.94552      1.00  2.277834  2.401829
   8.94542   8.94542      1.00  2.276984  2.399149
   8.94531   8.94531      1.00  2.275714  2.399119
   8.94520   8.94520      1.00  2.275894  2.396249
   8.94510   8.94510      1.00  2.276274  2.391939
   8.94500   8.94500      1.00  2.275884  2.392539
   8.94490   8.94490      1.00  2.273294  2.383499
   8.94479   8.94479      1.00  2.258694  2.367899
   8.94468   8.94468      1.00  2.275804  2.383069
   8.94458   8.94458      1.00  2.275384  2.380689
   8.94447   8.94447      1.00  2.278014  2.380799
   8.94436   8.94436      1.00  2.276234  2.375569
   8.94425   8.94425      1.00  2.276684  2.368609
   8.94414   8.94414      1.00  2.277304  2.366209
   8.94402   8.94402      1.00  2.269614  2.354409
   8.94390   8.94390      1.00  2.272064  2.353729
   8.94380   8.94380      1.00  2.271594  2.349119
   8.94369   8.94369      1.00  2.274334  2.352779
   8.94357   8.94357      1.00  2.273074  2.341329
   8.94344   8.94344      1.00  2.273574  2.341589
   8.94333   8.94333      1.00  2.271754  2.337599
   8.94321   8.94321      1.00  2.272534  2.327999
   8.94310   8.94310      1.00  2.275694  2.329249
   8.94298   8.94298      1.00  2.261684  2.310149
   8.94286   8.94286      1.00  2.277024  2.322479
   8.94275   8.94275      1.00  2.273334  2.312499
   8.94264   8.94264      1.00  2.274634  2.312389
   8.94253   8.94253      1.00  2.270414  2.306289
   8.94242   8.94242      1.00  2.269624  2.303969
   8.94230   8.94230      1.00  2.273224  2.302589
   8.94219   8.94219      1.00  2.270624  2.293409
   8.94208   8.94208      1.00  2.273094  2.292509
   8.94197   8.94197      1.00  2.272704  2.276969
   8.94186   8.94186      1.00  2.272544  2.272919
   8.94176   8.94176      1.00  2.270724  2.263439
   8.94164   8.94164      1.00  2.270994  2.261149
   8.94153   8.94153      1.00  2.258034  2.235369
   8.94143   8.94143      1.00  2.267384  2.235709
   8.94131   8.94131      1.00  2.268124  2.229099
   8.94120   8.94120      1.00  2.265104  2.216129
   8.94108   8.94108      1.00  2.272684  2.211149
   8.94098   8.94098      1.00  2.272074  2.201679
   8.94086   8.94086      1.00  2.272664  2.189069
   8.94074   8.94074      1.00  2.275024  2.185299
   8.94062   8.94062      1.00  2.271494  2.169599
   8.94051   8.94051      1.00  2.270654  2.157659
   8.94039   8.94039      1.00  2.269834  2.149249
   8.94027   8.94027      1.00  2.268364  2.126829
   8.94015   8.94015      1.00  2.268874  2.114859
   8.94005   8.94005      1.00  2.270404  2.102549
   8.93993   8.93993      1.00  2.250894  2.069499
   8.93980   8.93980      1.00  2.266644  2.069869
   8.93969   8.93969      1.00  2.270764  2.038989
   8.93958   8.93958      1.00  2.274244  2.037339
   8.93946   8.93946      1.00  2.271504  2.017329
   8.93934   8.93934      1.00  2.271394  1.999109
   8.93923   8.93923      1.00  2.267224  1.970999
   8.93912   8.93912      1.00  2.269394  1.948299
   8.93900   8.93900      1.00  2.271014  1.927619
   8.93889   8.93889      1.00  2.262134  1.898789
   8.93878   8.93878      1.00  2.270384  1.876349
   8.93868   8.93868      1.00  2.269904  1.846589
   8.93856   8.93856      1.00  2.268544  1.817339
   8.93844   8.93844      1.00  2.272954  1.789309
   8.93834   8.93834      1.00  2.258164  1.751679
   8.93823   8.93823      1.00  2.271944  1.734509
   8.93813   8.93813      1.00  2.270294  1.711229
   8.93802   8.93802      1.00  2.272504  1.671139
   8.93790   8.93790      1.00  2.267304  1.631069
   8.93780   8.93780      1.00  2.269764  1.593059
   8.93768   8.93768      1.00  2.271694  1.555359
   8.93756   8.93756      1.00  2.267854  1.512849
   8.93746   8.93746      1.00  2.267624  1.476479
   8.93736   8.93736      1.00  2.271654  1.438239
   8.93725   8.93725      1.00  2.270374  1.399869
   8.93713   8.93713      1.00  2.274174  1.359669
   8.93702   8.93702      1.00  2.273864  1.321409
   8.93692   8.93692      1.00  2.268094  1.281389
   8.93681   8.93681      1.00  2.261594  1.240049
   8.93670   8.93670      1.00  2.265534  1.201349
   8.93659   8.93659      1.00  2.270274  1.163519
   8.93648   8.93648      1.00  2.268194  1.126229
   8.93638   8.93638      1.00  2.270834  1.087039
   8.93627   8.93627      1.00  2.272684  1.049329
   8.93617   8.93617      1.00  2.271384  1.013749
   8.93607   8.93607      1.00  2.273204   .982109
   8.93596   8.93596      1.00  2.273394   .942689
   8.93586   8.93586      1.00  2.271084   .909869
   8.93576   8.93576      1.00  2.269204   .877249
   8.93566   8.93566      1.00  2.270324   .849089
   8.93556   8.93556      1.00  2.268074   .817099
   8.93545   8.93545      1.00  2.270274   .785879
   8.93534   8.93534      1.00  2.257564   .752279
   8.93525   8.93525      1.00  2.267664   .732399
   8.93515   8.93515      1.00  2.271034   .708039
   8.93504   8.93504      1.00  2.271844   .682089
   8.93493   8.93493      1.00  2.271404   .659619
   8.93483   8.93483      1.00  2.273104   .637519
   8.93472   8.93472      1.00  2.273764   .614799
   8.93461   8.93461      1.00  2.271874   .594179
   8.93450   8.93450      1.00  2.269314   .576679
   8.93439   8.93439      1.00  2.267444   .558509
   8.93428   8.93428      1.00  2.269754   .543029
   8.93417   8.93417      1.00  2.271304   .528189
   8.93406   8.93406      1.00  2.272544   .511099
   8.93395   8.93395      1.00  2.271664   .502599
   8.93383   8.93383      1.00  2.254444   .483769
   8.93371   8.93371      1.00  2.270054   .472519
   8.93360   8.93360      1.00  2.271314   .460569
   8.93349   8.93349      1.00  2.270954   .449539
   8.93337   8.93337      1.00  2.270044   .442219
   8.93324   8.93324      1.00  2.272024   .430229
   8.93313   8.93313      1.00  2.265334   .423859
   8.93302   8.93302      1.00  2.266624   .415419
   8.93291   8.93291      1.00  2.269774   .404979
   8.93279   8.93279      1.00  2.271794   .397109
   8.93268   8.93268      1.00  2.271694   .391689
   8.93257   8.93257      1.00  2.271204   .387949
   8.93245   8.93245      1.00  2.271444   .383229
   8.93233   8.93233      1.00  2.256934   .377169
   8.93222   8.93222      1.00  2.269154   .374679
   8.93211   8.93211      1.00  2.267754   .370729
   8.93200   8.93200      1.00  2.267414   .369449
   8.93189   8.93189      1.00  2.268854   .363659
   8.93178   8.93178      1.00  2.268374   .363119
   8.93167   8.93167      1.00  2.268494   .360179
   8.93156   8.93156      1.00  2.273334   .357849
   8.93144   8.93144      1.00  2.270034   .358749
   8.93133   8.93133      1.00  2.267734   .359019
   8.93123   8.93123      1.00  2.268154   .356799
   8.93111   8.93111      1.00  2.265224   .358129
   8.93099   8.93099      1.00  2.267504   .357179
   8.93088   8.93088      1.00  2.256694   .353679
   8.93077   8.93077      1.00  2.270064   .356849
   8.93065   8.93065      1.00  2.271414   .355239
   8.93053   8.93053      1.00  2.268314   .355069
   8.93041   8.93041      1.00  2.269604   .354469
   8.93031   8.93031      1.00  2.269824   .354759
   8.93019   8.93019      1.00  2.271654   .354239
   8.93006   8.93006      1.00  2.268104   .353179
   8.92994   8.92994      1.00  2.269594   .352839
   8.92983   8.92983      1.00  2.266864   .351909
   8.92971   8.92971      1.00  2.265734   .350899
   8.92959   8.92959      1.00  2.268074   .353579
   8.92947   8.92947      1.00  2.265414   .352009
   8.92936   8.92936      1.00  2.267124   .351669
   8.92925   8.92925      1.00  2.255274   .350039
   8.92913   8.92913      1.00  2.267684   .351769
   8.92902   8.92902      1.00  2.270584   .350699
   8.92891   8.92891      1.00  2.265894   .350689
   8.92880   8.92880      1.00  2.269314   .349579
   8.92868   8.92868      1.00  2.267784   .349589
   8.92857   8.92857      1.00  2.265534   .347449
   8.92847   8.92847      1.00  2.267964   .346879
   8.92836   8.92836      1.00  2.266124   .348149
   8.92824   8.92824      1.00  2.267634   .347599
   8.92814   8.92814      1.00  2.271724   .345599
   8.92803   8.92803      1.00  2.271584   .345049
   8.92793   8.92793      1.00  2.270914   .345159
   8.92780   8.92780      1.00  2.264414   .344889
   8.92769   8.92769      1.00  2.266004   .345989
   8.92758   8.92758      1.00  2.270614   .343489
   8.92747   8.92747      1.00  2.269354   .343659
   8.92736   8.92736      1.00  2.267374   .342339
   8.92725   8.92725      1.00  2.271344   .342959
   8.92714   8.92714      1.00  2.267714   .341149
   8.92704   8.92704      1.00  2.268434   .341419
   8.92692   8.92692      1.00  2.269004   .341679
   8.92681   8.92681      1.00  2.268194   .341759
   8.92671   8.92671      1.00  2.270154   .340689
   8.92660   8.92660      1.00  2.269514   .339539
   8.92649   8.92649      1.00  2.269434   .339779
   8.92638   8.92638      1.00  2.265044   .340539
   8.92628   8.92628      1.00  2.255134   .339909
   8.92618   8.92618      1.00  2.268654   .342139
   8.92608   8.92608      1.00  2.270624   .341499
   8.92597   8.92597      1.00  2.272244   .340129
   8.92588   8.92588      1.00  2.268334   .342489
   8.92577   8.92577      1.00  2.270854   .340629
   8.92567   8.92567      1.00  2.270664   .342239
   8.92556   8.92556      1.00  2.271784   .344429
   8.92546   8.92546      1.00  2.270454   .342459
   8.92535   8.92535      1.00  2.266994   .341369
   8.92524   8.92524      1.00  2.268124   .345589
   8.92514   8.92514      1.00  2.267354   .344879
   8.92504   8.92504      1.00  2.267544   .346219
   8.92494   8.92494      1.00  2.253544   .345169
   8.92482   8.92482      1.00  2.267074   .345369
   8.92472   8.92472      1.00  2.268664   .347759
   8.92462   8.92462      1.00  2.266404   .348279
   8.92451   8.92451      1.00  2.266364   .350669
   8.92439   8.92439      1.00  2.269694   .350299
   8.92429   8.92429      1.00  2.268414   .352589
   8.92418   8.92418      1.00  2.269244   .352349
   8.92406   8.92406      1.00  2.269264   .352729
   8.92395   8.92395      1.00  2.268954   .355359
   8.92384   8.92384      1.00  2.265554   .354709
   8.92372   8.92372      1.00  2.265644   .354489
   8.92360   8.92360      1.00  2.267334   .356149
   8.92349   8.92349      1.00  2.268224   .359719
   8.92337   8.92337      1.00  2.252664   .355579
   8.92326   8.92326      1.00  2.264224   .362029
   8.92314   8.92314      1.00  2.268964   .365809
   8.92302   8.92302      1.00  2.266064   .366749
   8.92290   8.92290      1.00  2.268714   .368149
   8.92280   8.92280      1.00  2.265954   .368659
   8.92268   8.92268      1.00  2.266374   .372149
   8.92257   8.92257      1.00  2.266244   .373879
   8.92245   8.92245      1.00  2.266444   .375959
   8.92234   8.92234      1.00  2.265734   .376459
   8.92223   8.92223      1.00  2.268284   .378429
   8.92211   8.92211      1.00  2.266484   .378539
   8.92200   8.92200      1.00  2.269214   .382869
   8.92190   8.92190      1.00  2.266634   .383289
   8.92179   8.92179      1.00  2.262524   .383899
   8.92168   8.92168      1.00  2.252174   .383409
   8.92157   8.92157      1.00  2.261964   .388409
   8.92147   8.92147      1.00  2.266544   .388099
   8.92135   8.92135      1.00  2.267454   .391649
   8.92123   8.92123      1.00  2.266014   .393989
   8.92112   8.92112      1.00  2.267264   .395189
   8.92101   8.92101      1.00  2.262984   .396799
   8.92089   8.92089      1.00  2.266534   .398229
   8.92077   8.92077      1.00  2.266724   .400289
   8.92066   8.92066      1.00  2.264604   .401989
   8.92055   8.92055      1.00  2.262684   .403959
   8.92043   8.92043      1.00  2.265344   .404439
   8.92031   8.92031      1.00  2.263064   .405259
   8.92019   8.92019      1.00  2.255204   .404469
   8.92008   8.92008      1.00  2.262374   .406249
   8.91996   8.91996      1.00  2.263714   .408999
   8.91984   8.91984      1.00  2.266784   .409529
   8.91972   8.91972      1.00  2.265424   .409779
   8.91961   8.91961      1.00  2.263544   .411249
   8.91950   8.91950      1.00  2.265624   .411789
   8.91938   8.91938      1.00  2.263344   .412849
   8.91927   8.91927      1.00  2.264754   .413629
   8.91915   8.91915      1.00  2.262554   .413889
   8.91904   8.91904      1.00  2.263084   .414219
   8.91892   8.91892      1.00  2.260074   .413489
   8.91882   8.91882      1.00  2.262724   .412919
   8.91871   8.91871      1.00  2.263944   .414039
   8.91859   8.91859      1.00  2.251844   .411759
   8.91848   8.91848      1.00  2.265454   .416179
   8.91837   8.91837      1.00  2.261934   .415869
   8.91826   8.91826      1.00  2.264404   .415609
   8.91815   8.91815      1.00  2.261274   .412229
   8.91804   8.91804      1.00  2.261354   .414449
   8.91793   8.91793      1.00  2.264324   .412639
   8.91782   8.91782      1.00  2.265844   .415059
   8.91771   8.91771      1.00  2.262624   .412129
   8.91760   8.91760      1.00  2.264884   .411689
   8.91749   8.91749      1.00  2.261594   .410549
   8.91738   8.91738      1.00  2.261644   .411059
   8.91727   8.91727      1.00  2.264164   .410159
   8.91716   8.91716      1.00  2.247134   .407759
   8.91705   8.91705      1.00  2.263254   .409519
   8.91695   8.91695      1.00  2.260784   .407729
   8.91684   8.91684      1.00  2.262144   .406319
   8.91672   8.91672      1.00  2.262194   .406399
   8.91662   8.91662      1.00  2.262714   .406729
   8.91652   8.91652      1.00  2.262654   .406759
   8.91641   8.91641      1.00  2.258574   .405499
   8.91630   8.91630      1.00  2.264414   .404439
   8.91620   8.91620      1.00  2.260614   .401699
   8.91610   8.91610      1.00  2.261534   .402199
   8.91600   8.91600      1.00  2.261364   .401049
   8.91589   8.91589      1.00  2.263284   .399739
   8.91579   8.91579      1.00  2.260864   .398629
   8.91569   8.91569      1.00  2.246644   .396489
   8.91558   8.91558      1.00  2.259594   .399859
   8.91548   8.91548      1.00  2.262814   .397739
   8.91537   8.91537      1.00  2.264954   .398249
   8.91527   8.91527      1.00  2.260344   .397569
   8.91517   8.91517      1.00  2.263734   .394729
   8.91507   8.91507      1.00  2.260514   .392709
   8.91496   8.91496      1.00  2.262464   .391499
   8.91486   8.91486      1.00  2.258084   .389979
   8.91475   8.91475      1.00  2.261754   .391919
   8.91464   8.91464      1.00  2.263494   .391969
   8.91453   8.91453      1.00  2.259494   .390649
   8.91442   8.91442      1.00  2.258354   .389379
   8.91431   8.91431      1.00  2.256314   .387619
   8.91420   8.91420      1.00  2.246704   .384909
   8.91408   8.91408      1.00  2.261614   .384879
   8.91397   8.91397      1.00  2.261654   .384929
   8.91386   8.91386      1.00  2.261654   .385019
   8.91375   8.91375      1.00  2.261504   .384339
   8.91363   8.91363      1.00  2.260874   .381409
   8.91351   8.91351      1.00  2.262234   .381669
   8.91340   8.91340      1.00  2.260764   .378429
   8.91327   8.91327      1.00  2.261594   .377049
   8.91316   8.91316      1.00  2.259954   .376409
   8.91306   8.91306      1.00  2.255394   .373899
   8.91294   8.91294      1.00  2.261214   .373429
   8.91282   8.91282      1.00  2.260704   .373549
   8.91271   8.91271      1.00  2.261024   .372389
   8.91260   8.91260      1.00  2.257794   .371509
   8.91249   8.91249      1.00  2.245824   .369109
   8.91237   8.91237      1.00  2.259864   .368419
   8.91226   8.91226      1.00  2.259114   .365119
   8.91215   8.91215      1.00  2.259064   .364249
   8.91204   8.91204      1.00  2.261024   .363149
   8.91192   8.91192      1.00  2.257724   .359039
   8.91182   8.91182      1.00  2.257344   .358179
   8.91171   8.91171      1.00  2.259884   .359609
   8.91160   8.91160      1.00  2.260694   .357439
   8.91149   8.91149      1.00  2.258434   .354919
   8.91138   8.91138      1.00  2.260594   .357429
   8.91128   8.91128      1.00  2.257644   .355629
   8.91116   8.91116      1.00  2.259424   .354179
   8.91104   8.91104      1.00  2.261884   .353499
   8.91093   8.91093      1.00  2.243014   .346709
   8.91082   8.91082      1.00  2.258864   .347929
   8.91070   8.91070      1.00  2.259254   .347029
   8.91059   8.91059      1.00  2.257494   .346189
   8.91047   8.91047      1.00  2.261804   .344499
   8.91036   8.91036      1.00  2.259274   .342949
   8.91024   8.91024      1.00  2.259834   .342729
   8.91012   8.91012      1.00  2.260914   .340449
   8.91000   8.91000      1.00  2.258664   .338749
   8.90988   8.90988      1.00  2.259474   .336859
   8.90976   8.90976      1.00  2.257954   .335609
   8.90964   8.90964      1.00  2.258124   .335549
   8.90953   8.90953      1.00  2.260324   .334799
   8.90943   8.90943      1.00  2.259714   .333209
   8.90931   8.90931      1.00  2.259754   .332519
   8.90919   8.90919      1.00  2.248304   .329169
   8.90908   8.90908      1.00  2.259614   .331269
   8.90897   8.90897      1.00  2.259974   .331089
   8.90887   8.90887      1.00  2.258254   .329729
   8.90875   8.90875      1.00  2.260434   .329539
   8.90864   8.90864      1.00  2.260244   .329329
   8.90853   8.90853      1.00  2.259694   .326819
   8.90842   8.90842      1.00  2.259284   .328859
   8.90831   8.90831      1.00  2.259434   .331429
   8.90821   8.90821      1.00  2.260354   .330029
   8.90809   8.90809      1.00  2.257794   .329779
   8.90798   8.90798      1.00  2.260954   .330329
   8.90787   8.90787      1.00  2.258774   .331049
   8.90776   8.90776      1.00  2.253334   .327679
   8.90765   8.90765      1.00  2.252324   .328449
   8.90754   8.90754      1.00  2.259714   .329739
   8.90742   8.90742      1.00  2.258884   .330829
   8.90732   8.90732      1.00  2.262524   .331349
   8.90721   8.90721      1.00  2.259184   .331479
   8.90710   8.90710      1.00  2.259274   .333299
   8.90699   8.90699      1.00  2.260834   .333259
   8.90688   8.90688      1.00  2.257084   .333219
   8.90678   8.90678      1.00  2.260814   .334469
   8.90667   8.90667      1.00  2.259194   .335079
   8.90656   8.90656      1.00  2.258024   .336809
   8.90645   8.90645      1.00  2.259684   .334069
   8.90635   8.90635      1.00  2.256674   .334589
   8.90625   8.90625      1.00  2.257634   .335469
   8.90614   8.90614      1.00  2.256674   .335589
   8.90604   8.90604      1.00  2.255014   .334899
   8.90594   8.90594      1.00  2.260864   .337529
   8.90584   8.90584      1.00  2.260104   .338079
   8.90573   8.90573      1.00  2.258614   .338939
   8.90563   8.90563      1.00  2.257304   .338619
   8.90552   8.90552      1.00  2.260204   .341839
   8.90542   8.90542      1.00  2.261074   .343439
   8.90532   8.90532      1.00  2.261024   .343299
   8.90522   8.90522      1.00  2.260944   .345499
   8.90511   8.90511      1.00  2.257244   .346359
   8.90501   8.90501      1.00  2.259044   .348219
   8.90490   8.90490      1.00  2.262264   .350949
   8.90480   8.90480      1.00  2.262344   .352519
   8.90469   8.90469      1.00  2.248104   .349339
   8.90458   8.90458      1.00  2.259224   .353249
   8.90447   8.90447      1.00  2.259894   .353609
   8.90436   8.90436      1.00  2.258884   .351119
   8.90425   8.90425      1.00  2.259774   .350579
   8.90414   8.90414      1.00  2.259334   .354259
   8.90402   8.90402      1.00  2.258354   .354999
   8.90391   8.90391      1.00  2.257774   .355119
   8.90380   8.90380      1.00  2.256194   .357229
   8.90369   8.90369      1.00  2.257284   .357579
   8.90357   8.90357      1.00  2.264074   .359759
   8.90345   8.90345      1.00  2.258614   .360349
   8.90334   8.90334      1.00  2.260884   .361909
   8.90322   8.90322      1.00  2.244854   .360049
   8.90309   8.90309      1.00  2.256914   .364369
   8.90298   8.90298      1.00  2.260234   .367339
   8.90287   8.90287      1.00  2.257714   .367699
   8.90275   8.90275      1.00  2.261114   .371839
   8.90263   8.90263      1.00  2.261364   .374799
   8.90252   8.90252      1.00  2.258604   .374879
   8.90242   8.90242      1.00  2.258504   .371889
   8.90230   8.90230      1.00  2.259854   .371829
   8.90219   8.90219      1.00  2.256934   .371819
   8.90208   8.90208      1.00  2.257824   .370999
   8.90198   8.90198      1.00  2.258784   .371739
   8.90187   8.90187      1.00  2.255464   .369909
   8.90175   8.90175      1.00  2.256714   .371689
   8.90164   8.90164      1.00  2.244464   .371299
   8.90154   8.90154      1.00  2.256604   .373529
   8.90143   8.90143      1.00  2.261224   .377679
   8.90131   8.90131      1.00  2.260144   .377599
   8.90120   8.90120      1.00  2.255914   .378099
   8.90109   8.90109      1.00  2.261944   .381289
   8.90098   8.90098      1.00  2.258214   .379119
   8.90086   8.90086      1.00  2.257854   .377689
   8.90074   8.90074      1.00  2.256314   .377249
   8.90063   8.90063      1.00  2.258404   .379119
   8.90051   8.90051      1.00  2.259444   .380529
   8.90039   8.90039      1.00  2.257554   .381839
   8.90028   8.90028      1.00  2.256944   .381189
   8.90016   8.90016      1.00  2.243224   .378959
   8.90004   8.90004      1.00  2.258014   .381199
   8.89991   8.89991      1.00  2.255634   .383459
   8.89980   8.89980      1.00  2.260344   .384599
   8.89970   8.89970      1.00  2.256844   .382179
   8.89958   8.89958      1.00  2.256994   .383879
   8.89945   8.89945      1.00  2.258014   .384949
   8.89934   8.89934      1.00  2.252874   .382849
   8.89923   8.89923      1.00  2.256804   .384929
   8.89912   8.89912      1.00  2.258084   .384239
   8.89900   8.89900      1.00  2.256164   .385619
   8.89889   8.89889      1.00  2.258514   .386019
   8.89878   8.89878      1.00  2.256714   .386169
   8.89867   8.89867      1.00  2.258654   .385779
   8.89856   8.89856      1.00  2.246844   .382779
   8.89845   8.89845      1.00  2.255454   .387199
   8.89834   8.89834      1.00  2.256834   .388649
   8.89823   8.89823      1.00  2.255164   .388749
   8.89812   8.89812      1.00  2.255804   .389429
   8.89801   8.89801      1.00  2.257094   .391289
   8.89790   8.89790      1.00  2.259464   .390279
   8.89779   8.89779      1.00  2.258724   .391879
   8.89767   8.89767      1.00  2.257704   .391099
   8.89756   8.89756      1.00  2.255294   .390379
   8.89746   8.89746      1.00  2.254004   .389179
   8.89735   8.89735      1.00  2.254874   .391789
   8.89724   8.89724      1.00  2.257344   .390189
   8.89713   8.89713      1.00  2.255724   .390319
   8.89702   8.89702      1.00  2.240494   .388119
   8.89692   8.89692      1.00  2.255024   .391579
   8.89681   8.89681      1.00  2.255284   .392629
   8.89670   8.89670      1.00  2.256324   .392429
   8.89659   8.89659      1.00  2.259184   .391459
   8.89648   8.89648      1.00  2.257854   .391619
   8.89637   8.89637      1.00  2.257884   .392009
   8.89627   8.89627      1.00  2.255644   .392349
   8.89617   8.89617      1.00  2.256274   .392849
   8.89607   8.89607      1.00  2.254034   .392929
   8.89596   8.89596      1.00  2.255484   .394749
   8.89586   8.89586      1.00  2.255024   .395259
   8.89577   8.89577      1.00  2.254684   .393479
   8.89566   8.89566      1.00  2.255794   .393149
   8.89555   8.89555      1.00  2.242344   .391949
   8.89545   8.89545      1.00  2.254774   .394609
   8.89535   8.89535      1.00  2.256594   .394049
   8.89525   8.89525      1.00  2.255894   .392109
   8.89514   8.89514      1.00  2.254764   .394329
   8.89504   8.89504      1.00  2.256754   .392159
   8.89494   8.89494      1.00  2.257344   .395319
   8.89483   8.89483      1.00  2.252604   .391539
   8.89471   8.89471      1.00  2.255864   .392649
   8.89461   8.89461      1.00  2.254144   .391449
   8.89451   8.89451      1.00  2.254604   .391249
   8.89440   8.89440      1.00  2.254704   .392579
   8.89428   8.89428      1.00  2.255134   .393639
   8.89417   8.89417      1.00  2.256074   .393179
   8.89407   8.89407      1.00  2.251974   .392239
   8.89395   8.89395      1.00  2.241354   .391469
   8.89384   8.89384      1.00  2.255064   .393449
   8.89372   8.89372      1.00  2.251994   .393219
   8.89361   8.89361      1.00  2.253614   .393239
   8.89349   8.89349      1.00  2.252134   .394579
   8.89336   8.89336      1.00  2.253484   .391959
   8.89325   8.89325      1.00  2.253204   .390809
   8.89315   8.89315      1.00  2.256144   .392189
   8.89303   8.89303      1.00  2.252644   .391919
   8.89291   8.89291      1.00  2.250684   .392319
   8.89280   8.89280      1.00  2.254854   .391979
   8.89269   8.89269      1.00  2.254594   .395159
   8.89257   8.89257      1.00  2.254244   .394069
   8.89246   8.89246      1.00  2.254384   .395319
   8.89234   8.89234      1.00  2.235784   .393499
   8.89224   8.89224      1.00  2.249644   .392689
   8.89212   8.89212      1.00  2.253354   .395669
   8.89201   8.89201      1.00  2.256334   .396079
   8.89190   8.89190      1.00  2.257404   .397079
   8.89179   8.89179      1.00  2.252264   .395479
   8.89168   8.89168      1.00  2.249864   .393009
   8.89157   8.89157      1.00  2.251424   .392219
   8.89146   8.89146      1.00  2.250514   .392999
   8.89135   8.89135      1.00  2.250744   .390869
   8.89124   8.89124      1.00  2.252074   .391559
   8.89112   8.89112      1.00  2.250734   .394819
   8.89101   8.89101      1.00  2.250594   .392769
   8.89090   8.89090      1.00  2.240524   .389279
   8.89079   8.89079      1.00  2.251864   .391259
   8.89067   8.89067      1.00  2.254764   .391499
   8.89056   8.89056      1.00  2.254524   .389829
   8.89044   8.89044      1.00  2.252244   .388339
   8.89032   8.89032      1.00  2.251954   .388489
   8.89020   8.89020      1.00  2.252074   .389409
   8.89008   8.89008      1.00  2.251834   .388069
   8.88997   8.88997      1.00  2.253614   .388109
   8.88985   8.88985      1.00  2.251224   .387299
   8.88972   8.88972      1.00  2.251764   .388129
   8.88961   8.88961      1.00  2.251964   .386479
   8.88950   8.88950      1.00  2.254304   .387849
   8.88939   8.88939      1.00  2.252094   .388929
   8.88927   8.88927      1.00  2.237924   .386159
   8.88915   8.88915      1.00  2.247694   .387649
   8.88904   8.88904      1.00  2.251014   .387099
   8.88893   8.88893      1.00  2.248634   .387719
   8.88882   8.88882      1.00  2.250654   .388079
   8.88870   8.88870      1.00  2.250264   .388269
   8.88860   8.88860      1.00  2.254124   .388049
   8.88850   8.88850      1.00  2.255024   .388279
   8.88838   8.88838      1.00  2.251054   .387369
   8.88826   8.88826      1.00  2.253434   .387439
   8.88816   8.88816      1.00  2.253344   .388849
   8.88806   8.88806      1.00  2.253334   .387259
   8.88794   8.88794      1.00  2.252144   .388099
   8.88782   8.88782      1.00  2.240404   .384149
   8.88772   8.88772      1.00  2.252124   .385989
   8.88760   8.88760      1.00  2.250944   .386179
   8.88749   8.88749      1.00  2.252424   .385169
   8.88739   8.88739      1.00  2.253344   .385539
   8.88728   8.88728      1.00  2.251374   .382259
   8.88717   8.88717      1.00  2.252694   .384129
   8.88706   8.88706      1.00  2.250434   .384159
   8.88695   8.88695      1.00  2.252084   .383309
   8.88685   8.88685      1.00  2.247964   .381949
   8.88674   8.88674      1.00  2.249114   .383079
   8.88662   8.88662      1.00  2.252824   .385399
   8.88652   8.88652      1.00  2.252614   .382399
   8.88642   8.88642      1.00  2.250924   .380339
   8.88631   8.88631      1.00  2.240754   .379449
   8.88621   8.88621      1.00  2.247734   .378659
   8.88611   8.88611      1.00  2.252594   .378739
   8.88600   8.88600      1.00  2.252554   .379089
   8.88590   8.88590      1.00  2.253714   .377969
   8.88579   8.88579      1.00  2.253834   .378849
   8.88569   8.88569      1.00  2.250334   .378819
   8.88559   8.88559      1.00  2.250184   .377959
   8.88549   8.88549      1.00  2.251064   .377479
   8.88538   8.88538      1.00  2.250804   .376839
   8.88528   8.88528      1.00  2.249624   .378879
   8.88518   8.88518      1.00  2.250484   .377249
   8.88508   8.88508      1.00  2.250384   .378189
   8.88497   8.88497      1.00  2.248894   .377229
   8.88486   8.88486      1.00  2.232644   .371559
   8.88476   8.88476      1.00  2.250974   .378309
   8.88465   8.88465      1.00  2.251744   .377649
   8.88454   8.88454      1.00  2.250154   .380199
   8.88444   8.88444      1.00  2.251784   .380639
   8.88433   8.88433      1.00  2.249344   .376439
   8.88421   8.88421      1.00  2.249534   .375059
   8.88410   8.88410      1.00  2.250924   .374919
   8.88399   8.88399      1.00  2.248034   .374529
   8.88388   8.88388      1.00  2.247444   .375449
   8.88376   8.88376      1.00  2.252114   .373779
   8.88365   8.88365      1.00  2.248534   .373079
   8.88353   8.88353      1.00  2.249114   .372459
   8.88341   8.88341      1.00  2.249584   .372609
   8.88330   8.88330      1.00  2.236304   .370349
   8.88318   8.88318      1.00  2.248974   .374379
   8.88306   8.88306      1.00  2.247384   .374569
   8.88295   8.88295      1.00  2.247454   .374509
   8.88284   8.88284      1.00  2.249574   .374599
   8.88272   8.88272      1.00  2.248344   .373559
   8.88261   8.88261      1.00  2.249234   .372779
   8.88250   8.88250      1.00  2.246664   .373059
   8.88239   8.88239      1.00  2.249294   .372099
   8.88228   8.88228      1.00  2.246804   .371799
   8.88217   8.88217      1.00  2.248204   .371769
   8.88206   8.88206      1.00  2.249614   .371669
   8.88196   8.88196      1.00  2.250594   .373649
   8.88185   8.88185      1.00  2.244244   .381299
   8.88174   8.88174      1.00  2.243614   .375549
   8.88163   8.88163      1.00  2.246784   .372509
   8.88152   8.88152      1.00  2.248114   .371969
   8.88141   8.88141      1.00  2.248874   .372239
   8.88130   8.88130      1.00  2.247864   .370649
   8.88119   8.88119      1.00  2.248884   .370059
   8.88107   8.88107      1.00  2.247644   .370189
   8.88096   8.88096      1.00  2.247704   .370339
   8.88085   8.88085      1.00  2.248154   .368869
   8.88074   8.88074      1.00  2.249344   .368479
   8.88062   8.88062      1.00  2.248864   .371859
   8.88050   8.88050      1.00  2.244344   .370379
   8.88039   8.88039      1.00  2.249664   .369749
   8.88027   8.88027      1.00  2.248834   .368719
   8.88015   8.88015      1.00  2.250114   .369249
   8.88003   8.88003      1.00  2.236674   .366949
   8.87992   8.87992      1.00  2.243644   .369579
   8.87980   8.87980      1.00  2.249124   .370119
   8.87969   8.87969      1.00  2.246774   .370359
   8.87957   8.87957      1.00  2.247844   .371779
   8.87946   8.87946      1.00  2.249374   .371229
   8.87935   8.87935      1.00  2.248024   .372129
   8.87923   8.87923      1.00  2.245514   .368839
   8.87911   8.87911      1.00  2.247064   .368079
   8.87900   8.87900      1.00  2.245614   .369349
   8.87889   8.87889      1.00  2.247074   .369309
   8.87878   8.87878      1.00  2.248234   .371479
   8.87867   8.87867      1.00  2.244314   .373279
   8.87856   8.87856      1.00  2.231794   .372319
   8.87845   8.87845      1.00  2.245804   .375279
   8.87834   8.87834      1.00  2.246214   .376079
   8.87822   8.87822      1.00  2.246304   .373699
   8.87812   8.87812      1.00  2.246134   .372439
   8.87801   8.87801      1.00  2.249824   .372509
   8.87789   8.87789      1.00  2.246554   .373099
   8.87778   8.87778      1.00  2.247784   .373179
   8.87767   8.87767      1.00  2.246884   .373499
   8.87757   8.87757      1.00  2.244854   .374789
   8.87745   8.87745      1.00  2.247234   .375429
   8.87734   8.87734      1.00  2.245054   .378419
   8.87723   8.87723      1.00  2.246754   .376559
   8.87713   8.87713      1.00  2.244734   .376519
   8.87702   8.87702      1.00  2.245764   .375169
   8.87691   8.87691      1.00  2.235314   .373809
   8.87680   8.87680      1.00  2.243244   .375659
   8.87669   8.87669      1.00  2.247134   .376289
   8.87658   8.87658      1.00  2.245204   .377159
   8.87647   8.87647      1.00  2.245054   .375539
   8.87637   8.87637      1.00  2.243964   .377659
   8.87627   8.87627      1.00  2.245744   .379199
   8.87617   8.87617      1.00  2.243874   .378459
   8.87606   8.87606      1.00  2.247744   .378899
   8.87595   8.87595      1.00  2.244124   .378629
   8.87586   8.87586      1.00  2.246024   .376439
   8.87575   8.87575      1.00  2.243804   .377909
   8.87564   8.87564      1.00  2.245724   .379409
   8.87554   8.87554      1.00  2.245304   .380809
   8.87544   8.87544      1.00  2.231274   .378889
   8.87534   8.87534      1.00  2.244764   .380099
   8.87524   8.87524      1.00  2.244314   .383099
   8.87513   8.87513      1.00  2.244004   .383119
   8.87503   8.87503      1.00  2.243754   .384059
   8.87493   8.87493      1.00  2.246474   .383149
   8.87482   8.87482      1.00  2.243224   .384519
   8.87471   8.87471      1.00  2.244244   .382009
   8.87460   8.87460      1.00  2.241224   .383019
   8.87449   8.87449      1.00  2.238324   .382519
   8.87438   8.87438      1.00  2.245234   .386759
   8.87427   8.87427      1.00  2.241904   .385609
   8.87416   8.87416      1.00  2.242714   .386389
   8.87404   8.87404      1.00  2.242124   .386059
   8.87393   8.87393      1.00  2.228444   .385099
   8.87382   8.87382      1.00  2.241274   .390449
   8.87371   8.87371      1.00  2.243694   .387689
   8.87359   8.87359      1.00  2.243134   .387859
   8.87346   8.87346      1.00  2.241674   .387579
   8.87335   8.87335      1.00  2.242534   .386049
   8.87323   8.87323      1.00  2.243194   .387799
   8.87312   8.87312      1.00  2.240994   .387519
   8.87300   8.87300      1.00  2.241244   .386639
   8.87289   8.87289      1.00  2.239584   .385749
   8.87278   8.87278      1.00  2.240224   .388799
   8.87266   8.87266      1.00  2.242364   .388259
   8.87255   8.87255      1.00  2.242104   .389159
   8.87243   8.87243      1.00  2.239534   .392499
   8.87232   8.87232      1.00  2.230074   .388809
   8.87221   8.87221      1.00  2.240794   .391649
   8.87209   8.87209      1.00  2.239814   .390389
   8.87199   8.87199      1.00  2.239144   .392459
   8.87188   8.87188      1.00  2.241114   .393389
   8.87177   8.87177      1.00  2.242324   .393319
   8.87166   8.87166      1.00  2.241274   .394209
   8.87155   8.87155      1.00  2.238914   .393569
   8.87144   8.87144      1.00  2.238114   .393849
   8.87133   8.87133      1.00  2.243654   .395249
   8.87121   8.87121      1.00  2.238134   .392549
   8.87110   8.87110      1.00  2.241664   .394669
   8.87099   8.87099      1.00  2.242564   .396619
   8.87088   8.87088      1.00  2.238764   .398689
   8.87076   8.87076      1.00  2.239984   .398489
   8.87064   8.87064      1.00  2.226544   .396639
   8.87053   8.87053      1.00  2.239314   .397379
   8.87042   8.87042      1.00  2.241414   .398899
   8.87029   8.87029      1.00  2.238304   .400279
   8.87017   8.87017      1.00  2.239574   .401079
   8.87005   8.87005      1.00  2.240834   .402739
   8.86994   8.86994      1.00  2.239964   .401939
   8.86982   8.86982      1.00  2.241364   .402639
   8.86970   8.86970      1.00  2.240744   .399659
   8.86958   8.86958      1.00  2.239774   .400429
   8.86946   8.86946      1.00  2.239454   .401039
   8.86935   8.86935      1.00  2.240004   .400809
   8.86925   8.86925      1.00  2.241834   .399919
   8.86914   8.86914      1.00  2.225174   .399289
   8.86902   8.86902      1.00  2.239654   .399579
   8.86890   8.86890      1.00  2.239454   .401249
   8.86879   8.86879      1.00  2.240594   .400629
   8.86868   8.86868      1.00  2.243094   .404369
   8.86858   8.86858      1.00  2.243314   .404759
   8.86847   8.86847      1.00  2.240874   .401799
   8.86836   8.86836      1.00  2.241044   .402199
   8.86825   8.86825      1.00  2.239504   .401679
   8.86814   8.86814      1.00  2.238164   .401929
   8.86802   8.86802      1.00  2.239284   .402009
   8.86791   8.86791      1.00  2.241284   .402459
   8.86780   8.86780      1.00  2.239714   .403219
   8.86769   8.86769      1.00  2.231754   .403009
   8.86758   8.86758      1.00  2.236824   .404009
   8.86747   8.86747      1.00  2.242834   .406049
   8.86736   8.86736      1.00  2.243494   .406849
   8.86725   8.86725      1.00  2.242154   .407139
   8.86714   8.86714      1.00  2.240694   .406169
   8.86703   8.86703      1.00  2.240424   .408009
   8.86693   8.86693      1.00  2.239694   .406079
   8.86682   8.86682      1.00  2.239784   .406969
   8.86670   8.86670      1.00  2.237794   .406879
   8.86660   8.86660      1.00  2.239514   .407029
   8.86649   8.86649      1.00  2.237514   .407299
   8.86639   8.86639      1.00  2.241344   .408199
   8.86628   8.86628      1.00  2.240724   .408939
   8.86618   8.86618      1.00  2.225584   .404079
   8.86608   8.86608      1.00  2.239214   .407319
   8.86598   8.86598      1.00  2.239074   .408819
   8.86587   8.86587      1.00  2.235774   .408449
   8.86577   8.86577      1.00  2.240984   .407729
   8.86567   8.86567      1.00  2.239024   .408099
   8.86556   8.86556      1.00  2.238084   .408479
   8.86546   8.86546      1.00  2.241844   .409029
   8.86536   8.86536      1.00  2.239024   .407599
   8.86525   8.86525      1.00  2.237354   .409249
   8.86515   8.86515      1.00  2.239594   .411879
   8.86504   8.86504      1.00  2.238444   .412259
   8.86494   8.86494      1.00  2.238814   .411899
   8.86484   8.86484      1.00  2.238664   .414229
   8.86473   8.86473      1.00  2.222894   .410909
   8.86461   8.86461      1.00  2.236184   .412339
   8.86451   8.86451      1.00  2.237314   .414729
   8.86440   8.86440      1.00  2.237564   .414809
   8.86428   8.86428      1.00  2.239704   .415749
   8.86417   8.86417      1.00  2.239774   .416059
   8.86406   8.86406      1.00  2.237454   .413109
   8.86395   8.86395      1.00  2.236834   .414909
   8.86384   8.86384      1.00  2.234884   .413869
   8.86371   8.86371      1.00  2.235774   .414399
   8.86360   8.86360      1.00  2.237794   .414669
   8.86349   8.86349      1.00  2.239234   .416819
   8.86337   8.86337      1.00  2.237044   .418469
   8.86324   8.86324      1.00  2.236214   .414099
   8.86314   8.86314      1.00  2.225544   .412919
   8.86303   8.86303      1.00  2.237774   .415869
   8.86291   8.86291      1.00  2.240454   .414529
   8.86279   8.86279      1.00  2.237394   .414189
   8.86268   8.86268      1.00  2.236484   .412689
   8.86257   8.86257      1.00  2.237584   .414669
   8.86245   8.86245      1.00  2.237344   .415009
   8.86233   8.86233      1.00  2.236214   .413589
   8.86222   8.86222      1.00  2.235644   .412179
   8.86211   8.86211      1.00  2.231904   .412889
   8.86200   8.86200      1.00  2.236424   .413699
   8.86189   8.86189      1.00  2.235434   .412409
   8.86179   8.86179      1.00  2.235654   .413639
   8.86168   8.86168      1.00  2.235484   .413119
   8.86157   8.86157      1.00  2.221384   .411559
   8.86145   8.86145      1.00  2.233394   .413479
   8.86134   8.86134      1.00  2.235574   .416019
   8.86123   8.86123      1.00  2.234944   .415329
   8.86112   8.86112      1.00  2.234944   .417549
   8.86100   8.86100      1.00  2.234534   .417209
   8.86089   8.86089      1.00  2.235524   .414129
   8.86078   8.86078      1.00  2.237724   .414369
   8.86066   8.86066      1.00  2.235174   .414579
   8.86054   8.86054      1.00  2.234874   .414939
   8.86043   8.86043      1.00  2.234974   .417319
   8.86031   8.86031      1.00  2.234124   .417099
   8.86019   8.86019      1.00  2.236074   .417299
   8.86007   8.86007      1.00  2.218884   .413369
   8.85995   8.85995      1.00  2.231934   .413589
   8.85985   8.85985      1.00  2.236834   .416009
   8.85973   8.85973      1.00  2.232354   .415389
   8.85960   8.85960      1.00  2.234434   .416939
   8.85948   8.85948      1.00  2.232464   .417649
   8.85938   8.85938      1.00  2.235374   .416889
   8.85926   8.85926      1.00  2.234204   .413619
   8.85914   8.85914      1.00  2.233544   .416979
   8.85903   8.85903      1.00  2.234774   .415549
   8.85892   8.85892      1.00  2.234334   .415139
   8.85881   8.85881      1.00  2.233954   .413529
   8.85869   8.85869      1.00  2.230524   .414339
   8.85859   8.85859      1.00  2.233134   .415589
   8.85848   8.85848      1.00  2.218774   .410379
   8.85838   8.85838      1.00  2.235714   .415669
   8.85826   8.85826      1.00  2.233344   .414899
   8.85815   8.85815      1.00  2.233564   .412539
   8.85804   8.85804      1.00  2.233374   .413859
   8.85793   8.85793      1.00  2.231584   .413089
   8.85781   8.85781      1.00  2.234994   .414659
   8.85770   8.85770      1.00  2.232084   .413959
   8.85760   8.85760      1.00  2.233114   .414099
   8.85749   8.85749      1.00  2.227854   .401809
   8.85737   8.85737      1.00  2.229054   .313339
   8.85727   8.85727      1.00  2.231814   .322669
   8.85716   8.85716      1.00  2.234404   .328949
   8.85705   8.85705      1.00  2.234144   .414299
   8.85694   8.85694      1.00  2.217554   .411119
   8.85683   8.85683      1.00  2.231314   .414819
   8.85673   8.85673      1.00  2.229524   .413169
   8.85662   8.85662      1.00  2.231934   .413989
   8.85651   8.85651      1.00  2.229454   .412939
   8.85640   8.85640      1.00  2.230604   .412579
   8.85630   8.85630      1.00  2.229154   .412359
   8.85620   8.85620      1.00  2.227524   .413139
   8.85609   8.85609      1.00  2.230464   .417569
   8.85599   8.85599      1.00  2.230264   .416109
   8.85589   8.85589      1.00  2.233004   .414149
   8.85579   8.85579      1.00  2.229604   .412479
   8.85568   8.85568      1.00  2.228914   .415669
   8.85558   8.85558      1.00  2.223354   .414799
   8.85548   8.85548      1.00  2.218174   .413899
   8.85538   8.85538      1.00  2.232404   .416669
   8.85527   8.85527      1.00  2.230204   .415599
   8.85517   8.85517      1.00  2.230594   .413959
   8.85507   8.85507      1.00  2.230374   .414349
   8.85496   8.85496      1.00  2.226844   .413289
   8.85485   8.85485      1.00  2.226644   .415559
   8.85474   8.85474      1.00  2.230364   .416739
   8.85464   8.85464      1.00  2.231114   .416469
   8.85454   8.85454      1.00  2.229514   .418539
   8.85442   8.85442      1.00  2.226094   .415159
   8.85431   8.85431      1.00  2.226334   .416729
   8.85420   8.85420      1.00  2.224604   .417139
   8.85410   8.85410      1.00  2.224434   .413839
   8.85398   8.85398      1.00  2.225834   .412549
   8.85386   8.85386      1.00  2.215224   .410729
   8.85375   8.85375      1.00  2.228564   .413289
   8.85363   8.85363      1.00  2.227584   .413119
   8.85351   8.85351      1.00  2.224744   .412719
   8.85339   8.85339      1.00  2.226584   .416629
   8.85328   8.85328      1.00  2.226094   .415079
   8.85316   8.85316      1.00  2.227084   .415309
   8.85305   8.85305      1.00  2.222204   .412739
   8.85294   8.85294      1.00  2.224064   .410239
   8.85283   8.85283      1.00  2.223114   .410599
   8.85271   8.85271      1.00  2.224254   .412599
   8.85260   8.85260      1.00  2.225944   .414159
   8.85248   8.85248      1.00  2.227954   .416609
   8.85237   8.85237      1.00  2.225174   .414959
   8.85225   8.85225      1.00  2.206334   .411079
   8.85214   8.85214      1.00  2.222874   .413859
   8.85203   8.85203      1.00  2.224884   .413589
   8.85192   8.85192      1.00  2.222324   .411499
   8.85182   8.85182      1.00  2.221544   .409089
   8.85170   8.85170      1.00  2.221564   .408219
   8.85159   8.85159      1.00  2.218904   .410259
   8.85149   8.85149      1.00  2.224504   .411629
   8.85138   8.85138      1.00  2.223424   .412999
   8.85126   8.85126      1.00  2.221774   .409749
   8.85114   8.85114      1.00  2.224774   .412119
   8.85104   8.85104      1.00  2.221194   .409899
   8.85092   8.85092      1.00  2.219844   .411739
   8.85080   8.85080      1.00  2.206374   .408509
   8.85069   8.85069      1.00  2.222674   .412709
   8.85058   8.85058      1.00  2.224114   .411679
   8.85046   8.85046      1.00  2.222434   .410349
   8.85034   8.85034      1.00  2.222794   .412339
   8.85022   8.85022      1.00  2.218104   .408819
   8.85010   8.85010      1.00  2.223874   .408629
   8.84998   8.84998      1.00  2.223394   .407509
   8.84986   8.84986      1.00  2.226744   .407369
   8.84975   8.84975      1.00  2.220294   .407159
   8.84964   8.84964      1.00  2.219744   .405649
   8.84952   8.84952      1.00  2.220844   .407919
   8.84940   8.84940      1.00  2.215964   .406799
   8.84928   8.84928      1.00  2.211124   .405659
   8.84917   8.84917      1.00  2.216504   .409239
   8.84906   8.84906      1.00  2.220384   .407739
   8.84894   8.84894      1.00  2.219004   .409159
   8.84883   8.84883      1.00  2.221804   .407749
   8.84873   8.84873      1.00  2.222464   .406439
   8.84862   8.84862      1.00  2.220414   .406419
   8.84851   8.84851      1.00  2.221404   .405269
   8.84840   8.84840      1.00  2.219284   .404829
   8.84829   8.84829      1.00  2.217704   .405909
   8.84818   8.84818      1.00  2.217834   .410999
   8.84806   8.84806      1.00  2.219914   .411389
   8.84795   8.84795      1.00  2.218294   .408689
   8.84784   8.84784      1.00  2.219234   .407859
   8.84773   8.84773      1.00  2.220144   .407009
   8.84762   8.84762      1.00  2.210724   .404909
   8.84751   8.84751      1.00  2.216664   .409909
   8.84740   8.84740      1.00  2.221344   .409269
   8.84729   8.84729      1.00  2.219384   .407989
   8.84718   8.84718      1.00  2.217914   .409629
   8.84707   8.84707      1.00  2.217644   .406249
   8.84696   8.84696      1.00  2.219224   .407369
   8.84685   8.84685      1.00  2.216034   .408389
   8.84674   8.84674      1.00  2.220584   .409179
   8.84663   8.84663      1.00  2.220904   .408289
   8.84653   8.84653      1.00  2.222674   .410119
   8.84643   8.84643      1.00  2.220534   .411429
   8.84632   8.84632      1.00  2.219814   .410089
   8.84622   8.84622      1.00  2.217444   .409269
   8.84611   8.84611      1.00  2.204954   .408629
   8.84601   8.84601      1.00  2.220014   .411429
   8.84590   8.84590      1.00  2.218984   .410279
   8.84580   8.84580      1.00  2.219984   .411619
   8.84570   8.84570      1.00  2.220154   .414049
   8.84559   8.84559      1.00  2.221204   .413519
   8.84549   8.84549      1.00  2.218424   .412729
   8.84538   8.84538      1.00  2.220484   .412149
   8.84528   8.84528      1.00  2.220014   .412709
   8.84518   8.84518      1.00  2.217534   .411839
   8.84508   8.84508      1.00  2.216974   .410509
   8.84498   8.84498      1.00  2.217094   .410949
   8.84487   8.84487      1.00  2.217134   .410819
   8.84476   8.84476      1.00  2.209364   .408919
   8.84465   8.84465      1.00  2.217234   .408629
   8.84454   8.84454      1.00  2.218794   .411239
   8.84444   8.84444      1.00  2.221274   .411469
   8.84433   8.84433      1.00  2.221044   .413229
   8.84421   8.84421      1.00  2.219884   .412939
   8.84409   8.84409      1.00  2.218694   .413029
   8.84399   8.84399      1.00  2.218094   .415199
   8.84387   8.84387      1.00  2.218044   .414109
   8.84376   8.84376      1.00  2.214464   .412259
   8.84364   8.84364      1.00  2.218824   .414349
   8.84352   8.84352      1.00  2.218354   .414189
   8.84340   8.84340      1.00  2.214244   .411499
   8.84328   8.84328      1.00  2.220114   .414289
   8.84317   8.84317      1.00  2.205974   .410929
   8.84306   8.84306      1.00  2.220834   .414309
   8.84293   8.84293      1.00  2.217954   .412619
   8.84282   8.84282      1.00  2.217744   .413859
   8.84271   8.84271      1.00  2.217844   .414519
   8.84260   8.84260      1.00  2.217884   .415979
   8.84249   8.84249      1.00  2.220144   .416249
   8.84237   8.84237      1.00  2.217364   .415539
   8.84226   8.84226      1.00  2.220674   .416229
   8.84215   8.84215      1.00  2.217884   .415909
   8.84204   8.84204      1.00  2.220554   .415379
   8.84193   8.84193      1.00  2.220294   .417989
   8.84182   8.84182      1.00  2.221044   .417479
   8.84171   8.84171      1.00  2.218284   .418589
   8.84160   8.84160      1.00  2.206044   .415739
   8.84149   8.84149      1.00  2.214984   .414499
   8.84137   8.84137      1.00  2.217524   .416069
   8.84127   8.84127      1.00  2.217924   .414559
   8.84115   8.84115      1.00  2.220194   .412969
   8.84103   8.84103      1.00  2.218404   .416209
   8.84092   8.84092      1.00  2.218754   .418409
   8.84082   8.84082      1.00  2.219664   .417919
   8.84070   8.84070      1.00  2.218434   .419849
   8.84057   8.84057      1.00  2.217794   .418469
   8.84046   8.84046      1.00  2.219904   .419609
   8.84035   8.84035      1.00  2.218764   .421659
   8.84023   8.84023      1.00  2.219734   .421599
   8.84010   8.84010      1.00  2.217744   .420239
   8.83998   8.83998      1.00  2.203014   .418549
   8.83987   8.83987      1.00  2.218874   .420239
   8.83976   8.83976      1.00  2.220544   .423049
   8.83964   8.83964      1.00  2.219814   .425739
   8.83952   8.83952      1.00  2.219304   .421699
   8.83941   8.83941      1.00  2.217694   .420559
   8.83929   8.83929      1.00  2.217604   .420709
   8.83917   8.83917      1.00  2.217754   .420649
   8.83906   8.83906      1.00  2.216944   .421489
   8.83895   8.83895      1.00  2.216744   .420629
   8.83884   8.83884      1.00  2.216864   .420559
   8.83872   8.83872      1.00  2.215244   .423379
   8.83861   8.83861      1.00  2.218984   .423469
   8.83851   8.83851      1.00  2.215314   .426099
   8.83841   8.83841      1.00  2.205484   .423329
   8.83828   8.83828      1.00  2.222734   .425739
   8.83817   8.83817      1.00  2.218994   .423809
   8.83807   8.83807      1.00  2.219294   .423889
   8.83796   8.83796      1.00  2.219024   .424799
   8.83784   8.83784      1.00  2.220394   .424559
   8.83773   8.83773      1.00  2.220504   .423649
   8.83763   8.83763      1.00  2.219694   .424369
   8.83752   8.83752      1.00  2.217784   .425349
   8.83740   8.83740      1.00  2.219964   .428429
   8.83729   8.83729      1.00  2.219074   .426599
   8.83719   8.83719      1.00  2.221534   .427419
   8.83708   8.83708      1.00  2.219214   .428249
   8.83696   8.83696      1.00  2.205914   .426819
   8.83685   8.83685      1.00  2.219274   .429389
   8.83675   8.83675      1.00  2.215844   .429739
   8.83664   8.83664      1.00  2.218544   .430299
   8.83653   8.83653      1.00  2.218274   .430229
   8.83643   8.83643      1.00  2.219014   .433799
   8.83633   8.83633      1.00  2.216574   .433699
   8.83622   8.83622      1.00  2.219974   .432919
   8.83611   8.83611      1.00  2.221954   .433099
   8.83601   8.83601      1.00  2.219324   .432749
   8.83591   8.83591      1.00  2.220864   .433619
   8.83581   8.83581      1.00  2.217394   .431699
   8.83570   8.83570      1.00  2.217524   .432259
   8.83560   8.83560      1.00  2.217804   .431069
   8.83550   8.83550      1.00  2.203494   .430609
   8.83540   8.83540      1.00  2.217754   .435759
   8.83529   8.83529      1.00  2.219594   .433099
   8.83519   8.83519      1.00  2.220824   .433759
   8.83509   8.83509      1.00  2.217954   .433579
   8.83499   8.83499      1.00  2.218244   .434999
   8.83487   8.83487      1.00  2.219494   .434589
   8.83477   8.83477      1.00  2.218604   .434839
   8.83466   8.83466      1.00  2.215894   .432089
   8.83455   8.83455      1.00  2.214824   .434059
   8.83444   8.83444      1.00  2.212774   .432349
   8.83433   8.83433      1.00  2.213294   .434119
   8.83422   8.83422      1.00  2.215904   .434969
   8.83411   8.83411      1.00  2.213554   .434509
   8.83399   8.83399      1.00  2.214794   .435549
   8.83388   8.83388      1.00  2.216164   .436439
   8.83377   8.83377      1.00  2.218354   .438779
   8.83365   8.83365      1.00  2.216644   .440629
   8.83353   8.83353      1.00  2.216624   .442609
   8.83341   8.83341      1.00  2.216334   .439009
   8.83330   8.83330      1.00  2.212644   .441029
   8.83318   8.83318      1.00  2.214684   .439629
   8.83307   8.83307      1.00  2.214584   .435599
   8.83295   8.83295      1.00  2.214124   .434219
   8.83284   8.83284      1.00  2.213644   .434219
   8.83273   8.83273      1.00  2.214564   .437049
   8.83261   8.83261      1.00  2.216594   .436869
   8.83250   8.83250      1.00  2.214524   .436959
   8.83239   8.83239      1.00  2.195974   .433909
   8.83227   8.83227      1.00  2.211724   .437319
   8.83216   8.83216      1.00  2.214894   .439809
   8.83205   8.83205      1.00  2.212924   .438959
   8.83194   8.83194      1.00  2.211054   .441769
   8.83183   8.83183      1.00  2.212214   .439509
   8.83172   8.83172      1.00  2.214114   .440679
   8.83161   8.83161      1.00  2.214204   .439099
   8.83151   8.83151      1.00  2.214114   .438689
   8.83139   8.83139      1.00  2.211944   .441809
   8.83128   8.83128      1.00  2.212834   .439389
   8.83117   8.83117      1.00  2.208794   .439069
   8.83106   8.83106      1.00  2.211904   .439049
   8.83094   8.83094      1.00  2.209684   .439239
   8.83083   8.83083      1.00  2.195104   .436569
   8.83071   8.83071      1.00  2.210294   .444809
   8.83060   8.83060      1.00  2.212184   .440389
   8.83048   8.83048      1.00  2.211014   .442119
   8.83036   8.83036      1.00  2.213524   .443969
   8.83024   8.83024      1.00  2.215044   .442459
   8.83012   8.83012      1.00  2.208004   .442619
   8.83001   8.83001      1.00  2.210384   .441589
   8.82989   8.82989      1.00  2.210194   .441349
   8.82977   8.82977      1.00  2.209504   .443019
   8.82966   8.82966      1.00  2.211444   .439569
   8.82955   8.82955      1.00  2.211014   .441569
   8.82943   8.82943      1.00  2.208844   .440799
   8.82931   8.82931      1.00  2.193854   .438379
   8.82920   8.82920      1.00  2.209694   .440679
   8.82908   8.82908      1.00  2.209494   .441709
   8.82897   8.82897      1.00  2.212204   .441039
   8.82886   8.82886      1.00  2.213584   .442899
   8.82876   8.82876      1.00  2.207904   .440329
   8.82865   8.82865      1.00  2.207314   .440629
   8.82853   8.82853      1.00  2.206094   .440489
   8.82843   8.82843      1.00  2.203754   .444279
   8.82831   8.82831      1.00  2.205464   .445539
   8.82821   8.82821      1.00  2.209244   .444279
   8.82810   8.82810      1.00  2.211194   .444709
   8.82798   8.82798      1.00  2.207234   .443849
   8.82787   8.82787      1.00  2.199484   .442779
   8.82777   8.82777      1.00  2.205184   .443719
   8.82765   8.82765      1.00  2.211004   .444739
   8.82754   8.82754      1.00  2.210644   .447449
   8.82744   8.82744      1.00  2.207374   .445889
   8.82732   8.82732      1.00  2.206444   .447459
   8.82721   8.82721      1.00  2.205794   .447759
   8.82710   8.82710      1.00  2.208694   .446669
   8.82699   8.82699      1.00  2.206254   .445179
   8.82689   8.82689      1.00  2.207454   .444329
   8.82677   8.82677      1.00  2.210674   .444969
   8.82666   8.82666      1.00  2.206154   .445099
   8.82656   8.82656      1.00  2.205534   .448669
   8.82646   8.82646      1.00  2.205284   .446399
   8.82636   8.82636      1.00  2.189634   .443279
   8.82625   8.82625      1.00  2.203334   .446209
   8.82615   8.82615      1.00  2.202894   .446469
   8.82604   8.82604      1.00  2.200944   .445529
   8.82593   8.82593      1.00  2.204184   .445969
   8.82583   8.82583      1.00  2.207194   .445009
   8.82573   8.82573      1.00  2.207644   .445779
   8.82563   8.82563      1.00  2.205214   .445739
   8.82552   8.82552      1.00  2.204864   .444479
   8.82542   8.82542      1.00  2.205574   .444469
   8.82532   8.82532      1.00  2.203434   .444079
   8.82522   8.82522      1.00  2.205234   .444969
   8.82511   8.82511      1.00  2.204824   .444039
   8.82501   8.82501      1.00  2.186954   .441719
   8.82490   8.82490      1.00  2.195444   .448729
   8.82480   8.82480      1.00  2.207274   .446099
   8.82469   8.82469      1.00  2.202114   .444599
   8.82458   8.82458      1.00  2.204274   .444529
   8.82447   8.82447      1.00  2.205784   .444369
   8.82436   8.82436      1.00  2.203684   .444129
   8.82425   8.82425      1.00  2.201204   .443149
   8.82413   8.82413      1.00  2.201134   .444589
   8.82403   8.82403      1.00  2.199304   .442529
   8.82392   8.82392      1.00  2.192544   .442339
   8.82380   8.82380      1.00  2.204044   .443969
   8.82368   8.82368      1.00  2.201614   .443969
   8.82357   8.82357      1.00  2.186894   .443299
   8.82345   8.82345      1.00  2.200924   .444639
   8.82333   8.82333      1.00  2.205534   .446679
   8.82321   8.82321      1.00  2.201524   .444789
   8.82310   8.82310      1.00  2.197444   .442439
   8.82299   8.82299      1.00  2.199804   .445759
   8.82287   8.82287      1.00  2.195064   .443549
   8.82275   8.82275      1.00  2.196934   .443059
   8.82264   8.82264      1.00  2.197324   .443069
   8.82252   8.82252      1.00  2.196694   .444029
   8.82241   8.82241      1.00  2.199854   .444399
   8.82230   8.82230      1.00  2.199724   .444979
   8.82219   8.82219      1.00  2.199384   .444879
   8.82208   8.82208      1.00  2.193484   .445169
   8.82197   8.82197      1.00  2.192744   .445249
   8.82186   8.82186      1.00  2.200304   .445669
   8.82175   8.82175      1.00  2.194914   .443949
   8.82164   8.82164      1.00  2.196184   .444219
   8.82153   8.82153      1.00  2.196134   .442399
   8.82141   8.82141      1.00  2.194444   .440179
   8.82130   8.82130      1.00  2.198314   .443289
   8.82119   8.82119      1.00  2.199564   .443439
   8.82107   8.82107      1.00  2.198174   .442159
   8.82096   8.82096      1.00  2.197994   .441869
   8.82085   8.82085      1.00  2.199164   .442109
   8.82073   8.82073      1.00  2.196204   .440659
   8.82061   8.82061      1.00  2.193004   .439979
   8.82050   8.82050      1.00  2.180354   .438779
   8.82038   8.82038      1.00  2.194534   .442039
   8.82026   8.82026      1.00  2.190534   .442679
   8.82014   8.82014      1.00  2.194234   .443819
   8.82002   8.82002      1.00  2.197154   .442539
   8.81991   8.81991      1.00  2.195564   .442099
   8.81979   8.81979      1.00  2.198184   .442139
   8.81967   8.81967      1.00  2.196514   .440239
   8.81955   8.81955      1.00  2.193784   .442009
   8.81944   8.81944      1.00  2.189614   .441589
   8.81933   8.81933      1.00  2.192144   .441099
   8.81921   8.81921      1.00  2.191764   .440139
   8.81910   8.81910      1.00  2.188184   .440709
   8.81899   8.81899      1.00  2.192634   .440439
   8.81888   8.81888      1.00  2.180454   .437259
   8.81876   8.81876      1.00  2.191314   .438979
   8.81865   8.81865      1.00  2.200954   .444279
   8.81854   8.81854      1.00  2.195694   .441979
   8.81843   8.81843      1.00  2.192704   .442009
   8.81832   8.81832      1.00  2.187524   .439839
   8.81821   8.81821      1.00  2.190074   .441529
   8.81811   8.81811      1.00  2.186624   .439069
   8.81799   8.81799      1.00  2.187754   .439319
   8.81787   8.81787      1.00  2.188574   .441889
   8.81777   8.81777      1.00  2.190104   .437929
   8.81766   8.81766      1.00  2.191124   .440559
   8.81755   8.81755      1.00  2.191034   .441159
   8.81744   8.81744      1.00  2.187984   .437749
   8.81737   8.81737      1.00  2.184474   .436339
