# Supplementary material for: Direct Observation of Palladium Leaching from Pd/C by a Simple Method: X-ray Absorption Spectroscopy of Heterogeneous Mixtures
Source: ACS Omega. 2023 Jun 7;8(24):21787–92. doi: 10.1021/acsomega.3c01343 (PMC10286095; doi:10.1021/acsomega.3c01343)
Supplement: Supplementary file 2 — ao3c01343_si_002.zip [file ao3c01343_si_002.zip › Figure 9/HCl_Intermittent01N_35.qd]

  9809     KEK-PF   NW10A
 K_AirOx_40C_01N 20.12.12 2:56: - 20.12.12 2:56: Serial#KEKPF-NW10A_047725
 15_RK_AirOx_40C_01N                                                             
 Ring :   6.5 GeV    49.9 mA -   49.9 mA
 Mono :   Si(311)       D=  1.63747 A    Initial angle=  9.00033 deg
 NW10A     Transmission( 2)   Repetition= 35     Points= 1654
 Param file : QXAFS(SYNC)     angle axis (*)     Block =    1

 Block      Init-Ang  Final-Ang     Step/deg     Time/s       Num
     1        9.00033   8.81737          ***       1.00      1654
 Ortec(-1)     NDCH = 3
  Angle(c)  Angle(o)    time/s         2         3
      Mode         0         0         1         2
    Offset         0         0    .00492    .00311
   9.00033   9.00033      1.00  2.306734  2.414649
   9.00025   9.00025      1.00  2.291914  2.399299
   9.00014   9.00014      1.00  2.303364  2.414209
   9.00003   9.00003      1.00  2.305494  2.411309
   8.99991   8.99991      1.00  2.305804  2.413659
   8.99980   8.99980      1.00  2.306384  2.415629
   8.99969   8.99969      1.00  2.303624  2.412789
   8.99958   8.99958      1.00  2.301784  2.412839
   8.99946   8.99946      1.00  2.299374  2.411159
   8.99934   8.99934      1.00  2.301974  2.413549
   8.99924   8.99924      1.00  2.298624  2.409059
   8.99913   8.99913      1.00  2.302154  2.412619
   8.99902   8.99902      1.00  2.301714  2.410719
   8.99891   8.99891      1.00  2.300984  2.408759
   8.99881   8.99881      1.00  2.296664  2.406329
   8.99870   8.99870      1.00  2.293714  2.405309
   8.99859   8.99859      1.00  2.302344  2.413649
   8.99848   8.99848      1.00  2.299284  2.413379
   8.99838   8.99838      1.00  2.299844  2.407259
   8.99826   8.99826      1.00  2.296454  2.406649
   8.99815   8.99815      1.00  2.291394  2.406849
   8.99804   8.99804      1.00  2.296044  2.405349
   8.99794   8.99794      1.00  2.296684  2.410769
   8.99783   8.99783      1.00  2.296634  2.410479
   8.99771   8.99771      1.00  2.300154  2.411079
   8.99761   8.99761      1.00  2.294344  2.407129
   8.99750   8.99750      1.00  2.296104  2.415109
   8.99739   8.99739      1.00  2.294304  2.412369
   8.99728   8.99728      1.00  2.278684  2.395009
   8.99717   8.99717      1.00  2.291354  2.409629
   8.99707   8.99707      1.00  2.291364  2.409079
   8.99696   8.99696      1.00  2.292654  2.410339
   8.99685   8.99685      1.00  2.293784  2.411839
   8.99674   8.99674      1.00  2.295734  2.415639
   8.99664   8.99664      1.00  2.293344  2.408909
   8.99653   8.99653      1.00  2.294774  2.412679
   8.99642   8.99642      1.00  2.291674  2.414309
   8.99632   8.99632      1.00  2.292134  2.412169
   8.99622   8.99622      1.00  2.294424  2.415129
   8.99612   8.99612      1.00  2.288334  2.407829
   8.99601   8.99601      1.00  2.291844  2.410119
   8.99591   8.99591      1.00  2.287114  2.403529
   8.99581   8.99581      1.00  2.267334  2.383479
   8.99571   8.99571      1.00  2.285664  2.406589
   8.99561   8.99561      1.00  2.290384  2.408449
   8.99551   8.99551      1.00  2.291164  2.407859
   8.99541   8.99541      1.00  2.291394  2.411239
   8.99531   8.99531      1.00  2.293024  2.413969
   8.99520   8.99520      1.00  2.289554  2.410879
   8.99509   8.99509      1.00  2.286614  2.406119
   8.99499   8.99499      1.00  2.286724  2.264389
   8.99489   8.99489      1.00  2.285964  2.283359
   8.99478   8.99478      1.00  2.287134  2.359679
   8.99468   8.99468      1.00  2.285574  2.408239
   8.99457   8.99457      1.00  2.287804  2.409079
   8.99446   8.99446      1.00  2.275184  2.402809
   8.99436   8.99436      1.00  2.291694  2.416229
   8.99424   8.99424      1.00  2.287284  2.418089
   8.99413   8.99413      1.00  2.288484  2.414599
   8.99403   8.99403      1.00  2.287004  2.410649
   8.99391   8.99391      1.00  2.282424  2.405769
   8.99379   8.99379      1.00  2.288154  2.409529
   8.99368   8.99368      1.00  2.281744  2.406469
   8.99357   8.99357      1.00  2.281974  2.404999
   8.99345   8.99345      1.00  2.284304  2.406869
   8.99334   8.99334      1.00  2.286514  2.409409
   8.99323   8.99323      1.00  2.283824  2.409989
   8.99311   8.99311      1.00  2.289664  2.414429
   8.99300   8.99300      1.00  2.274624  2.401499
   8.99288   8.99288      1.00  2.282384  2.411769
   8.99277   8.99277      1.00  2.283314  2.413209
   8.99266   8.99266      1.00  2.282174  2.412819
   8.99255   8.99255      1.00  2.281624  2.409019
   8.99244   8.99244      1.00  2.284874  2.412769
   8.99233   8.99233      1.00  2.283954  2.411599
   8.99222   8.99222      1.00  2.285034  2.410729
   8.99211   8.99211      1.00  2.283744  2.410929
   8.99200   8.99200      1.00  2.282624  2.411049
   8.99189   8.99189      1.00  2.283474  2.408829
   8.99178   8.99178      1.00  2.283874  2.416759
   8.99167   8.99167      1.00  2.284664  2.415089
   8.99156   8.99156      1.00  2.279464  2.406599
   8.99146   8.99146      1.00  2.275624  2.401379
   8.99134   8.99134      1.00  2.281334  2.409289
   8.99123   8.99123      1.00  2.278024  2.408259
   8.99112   8.99112      1.00  2.280824  2.409689
   8.99102   8.99102      1.00  2.281744  2.410709
   8.99090   8.99090      1.00  2.286494  2.414969
   8.99078   8.99078      1.00  2.284654  2.415099
   8.99066   8.99066      1.00  2.285654  2.417169
   8.99055   8.99055      1.00  2.281114  2.414169
   8.99043   8.99043      1.00  2.278304  2.410269
   8.99031   8.99031      1.00  2.278834  2.413259
   8.99020   8.99020      1.00  2.276824  2.411039
   8.99009   8.99009      1.00  2.278744  2.415119
   8.98997   8.98997      1.00  2.266864  2.400959
   8.98985   8.98985      1.00  2.278904  2.413059
   8.98973   8.98973      1.00  2.284214  2.417709
   8.98962   8.98962      1.00  2.282884  2.418549
   8.98950   8.98950      1.00  2.278894  2.413659
   8.98938   8.98938      1.00  2.281534  2.416179
   8.98927   8.98927      1.00  2.278054  2.413609
   8.98916   8.98916      1.00  2.277844  2.412799
   8.98905   8.98905      1.00  2.276774  2.413269
   8.98894   8.98894      1.00  2.278624  2.415079
   8.98883   8.98883      1.00  2.278494  2.417829
   8.98872   8.98872      1.00  2.276854  2.418129
   8.98861   8.98861      1.00  2.278764  2.415899
   8.98849   8.98849      1.00  2.282254  2.419349
   8.98838   8.98838      1.00  2.267494  2.406459
   8.98828   8.98828      1.00  2.280884  2.418599
   8.98817   8.98817      1.00  2.279454  2.418569
   8.98806   8.98806      1.00  2.281074  2.419379
   8.98795   8.98795      1.00  2.277494  2.418519
   8.98784   8.98784      1.00  2.276024  2.416769
   8.98772   8.98772      1.00  2.272164  2.410869
   8.98761   8.98761      1.00  2.275134  2.412019
   8.98750   8.98750      1.00  2.282574  2.423279
   8.98739   8.98739      1.00  2.277704  2.424189
   8.98729   8.98729      1.00  2.275924  2.418689
   8.98717   8.98717      1.00  2.278374  2.422209
   8.98707   8.98707      1.00  2.280524  2.421969
   8.98696   8.98696      1.00  2.277804  2.418379
   8.98685   8.98685      1.00  2.275524  2.418729
   8.98674   8.98674      1.00  2.264054  2.406199
   8.98663   8.98663      1.00  2.276384  2.422519
   8.98653   8.98653      1.00  2.277614  2.425219
   8.98642   8.98642      1.00  2.277874  2.422749
   8.98632   8.98632      1.00  2.279074  2.423459
   8.98621   8.98621      1.00  2.280214  2.425899
   8.98611   8.98611      1.00  2.284194  2.429039
   8.98601   8.98601      1.00  2.278224  2.420939
   8.98590   8.98590      1.00  2.276434  2.420109
   8.98580   8.98580      1.00  2.278874  2.418589
   8.98570   8.98570      1.00  2.277394  2.422709
   8.98560   8.98560      1.00  2.273334  2.416629
   8.98549   8.98549      1.00  2.272904  2.420199
   8.98539   8.98539      1.00  2.261304  2.407249
   8.98530   8.98530      1.00  2.276634  2.425939
   8.98519   8.98519      1.00  2.280824  2.431749
   8.98508   8.98508      1.00  2.278524  2.429509
   8.98498   8.98498      1.00  2.281114  2.428479
   8.98487   8.98487      1.00  2.277424  2.426489
   8.98476   8.98476      1.00  2.276894  2.423179
   8.98466   8.98466      1.00  2.275394  2.424639
   8.98455   8.98455      1.00  2.277764  2.428659
   8.98445   8.98445      1.00  2.278244  2.431029
   8.98434   8.98434      1.00  2.270894  2.420799
   8.98422   8.98422      1.00  2.277784  2.426619
   8.98411   8.98411      1.00  2.279414  2.429919
   8.98400   8.98400      1.00  2.276514  2.427939
   8.98388   8.98388      1.00  2.269074  2.419379
   8.98376   8.98376      1.00  2.272864  2.422149
   8.98365   8.98365      1.00  2.278224  2.425719
   8.98354   8.98354      1.00  2.277484  2.426179
   8.98342   8.98342      1.00  2.271414  2.419809
   8.98330   8.98330      1.00  2.269374  2.418869
   8.98319   8.98319      1.00  2.270874  2.421629
   8.98307   8.98307      1.00  2.273624  2.426059
   8.98296   8.98296      1.00  2.273454  2.426199
   8.98284   8.98284      1.00  2.276014  2.425489
   8.98273   8.98273      1.00  2.279204  2.432569
   8.98262   8.98262      1.00  2.281364  2.434949
   8.98250   8.98250      1.00  2.275124  2.429159
   8.98239   8.98239      1.00  2.266414  2.418749
   8.98228   8.98228      1.00  2.270054  2.421239
   8.98217   8.98217      1.00  2.274054  2.427689
   8.98205   8.98205      1.00  2.272924  2.426949
   8.98194   8.98194      1.00  2.276504  2.428219
   8.98184   8.98184      1.00  2.277224  2.431119
   8.98173   8.98173      1.00  2.278784  2.438049
   8.98162   8.98162      1.00  2.276634  2.429179
   8.98150   8.98150      1.00  2.276424  2.431339
   8.98140   8.98140      1.00  2.280514  2.434829
   8.98129   8.98129      1.00  2.274684  2.433319
   8.98118   8.98118      1.00  2.276144  2.429919
   8.98106   8.98106      1.00  2.273234  2.426849
   8.98095   8.98095      1.00  2.272874  2.430439
   8.98083   8.98083      1.00  2.268634  2.427169
   8.98072   8.98072      1.00  2.267364  2.424679
   8.98060   8.98060      1.00  2.279364  2.437979
   8.98048   8.98048      1.00  2.278574  2.439159
   8.98037   8.98037      1.00  2.283484  2.443119
   8.98025   8.98025      1.00  2.278824  2.440829
   8.98013   8.98013      1.00  2.277744  2.441399
   8.98001   8.98001      1.00  2.278994  2.440239
   8.97990   8.97990      1.00  2.276884  2.435339
   8.97978   8.97978      1.00  2.273474  2.436209
   8.97966   8.97966      1.00  2.274384  2.432039
   8.97954   8.97954      1.00  2.276064  2.438879
   8.97944   8.97944      1.00  2.279904  2.442629
   8.97932   8.97932      1.00  2.280694  2.438629
   8.97921   8.97921      1.00  2.262044  2.421049
   8.97910   8.97910      1.00  2.278934  2.437749
   8.97898   8.97898      1.00  2.281844  2.442199
   8.97888   8.97888      1.00  2.277024  2.436609
   8.97876   8.97876      1.00  2.272904  2.433889
   8.97865   8.97865      1.00  2.274034  2.436239
   8.97854   8.97854      1.00  2.276024  2.438869
   8.97843   8.97843      1.00  2.271714  2.436919
   8.97832   8.97832      1.00  2.278544  2.440069
   8.97821   8.97821      1.00  2.274504  2.435669
   8.97810   8.97810      1.00  2.281324  2.444529
   8.97799   8.97799      1.00  2.282334  2.448829
   8.97788   8.97788      1.00  2.278224  2.443239
   8.97776   8.97776      1.00  2.274894  2.437199
   8.97766   8.97766      1.00  2.269624  2.439429
   8.97754   8.97754      1.00  2.277604  2.447599
   8.97743   8.97743      1.00  2.271154  2.439769
   8.97732   8.97732      1.00  2.277374  2.446229
   8.97722   8.97722      1.00  2.274824  2.443229
   8.97711   8.97711      1.00  2.278804  2.447809
   8.97700   8.97700      1.00  2.281124  2.449469
   8.97689   8.97689      1.00  2.280044  2.448279
   8.97679   8.97679      1.00  2.280674  2.449339
   8.97668   8.97668      1.00  2.276314  2.441519
   8.97657   8.97657      1.00  2.276824  2.443249
   8.97646   8.97646      1.00  2.276254  2.437899
   8.97636   8.97636      1.00  2.278194  2.448769
   8.97625   8.97625      1.00  2.262804  2.427009
   8.97614   8.97614      1.00  2.273184  2.439359
   8.97604   8.97604      1.00  2.275454  2.443349
   8.97595   8.97595      1.00  2.278934  2.451339
   8.97584   8.97584      1.00  2.279264  2.454559
   8.97573   8.97573      1.00  2.279024  2.451969
   8.97563   8.97563      1.00  2.282264  2.452979
   8.97553   8.97553      1.00  2.277814  2.449629
   8.97543   8.97543      1.00  2.281094  2.454389
   8.97532   8.97532      1.00  2.270824  2.442379
   8.97522   8.97522      1.00  2.276464  2.450079
   8.97512   8.97512      1.00  2.275524  2.453189
   8.97502   8.97502      1.00  2.272214  2.449469
   8.97491   8.97491      1.00  2.277384  2.456269
   8.97481   8.97481      1.00  2.274464  2.449799
   8.97470   8.97470      1.00  2.266714  2.437509
   8.97459   8.97459      1.00  2.277074  2.448519
   8.97448   8.97448      1.00  2.277564  2.452129
   8.97437   8.97437      1.00  2.274434  2.444989
   8.97426   8.97426      1.00  2.279154  2.453959
   8.97415   8.97415      1.00  2.278144  2.451849
   8.97402   8.97402      1.00  2.273054  2.443469
   8.97391   8.97391      1.00  2.277604  2.449579
   8.97380   8.97380      1.00  2.274894  2.449529
   8.97369   8.97369      1.00  2.277284  2.451939
   8.97357   8.97357      1.00  2.274104  2.448369
   8.97346   8.97346      1.00  2.277874  2.453659
   8.97334   8.97334      1.00  2.281354  2.459929
   8.97323   8.97323      1.00  2.260284  2.437109
   8.97311   8.97311      1.00  2.274454  2.448399
   8.97299   8.97299      1.00  2.271974  2.444199
   8.97288   8.97288      1.00  2.274094  2.447269
   8.97277   8.97277      1.00  2.273954  2.454109
   8.97265   8.97265      1.00  2.273854  2.451219
   8.97254   8.97254      1.00  2.274454  2.450059
   8.97243   8.97243      1.00  2.279394  2.453789
   8.97232   8.97232      1.00  2.278164  2.455329
   8.97220   8.97220      1.00  2.275154  2.447959
   8.97209   8.97209      1.00  2.276514  2.452319
   8.97199   8.97199      1.00  2.277264  2.455139
   8.97188   8.97188      1.00  2.275384  2.450859
   8.97176   8.97176      1.00  2.275654  2.452369
   8.97165   8.97165      1.00  2.265284  2.441849
   8.97154   8.97154      1.00  2.269744  2.445789
   8.97143   8.97143      1.00  2.274814  2.454349
   8.97132   8.97132      1.00  2.277564  2.452539
   8.97121   8.97121      1.00  2.275544  2.454779
   8.97110   8.97110      1.00  2.276864  2.458919
   8.97099   8.97099      1.00  2.279034  2.459669
   8.97087   8.97087      1.00  2.277404  2.461099
   8.97075   8.97075      1.00  2.277134  2.463429
   8.97064   8.97064      1.00  2.270204  2.451139
   8.97052   8.97052      1.00  2.273724  2.450919
   8.97041   8.97041      1.00  2.271114  2.448719
   8.97029   8.97029      1.00  2.272144  2.451239
   8.97018   8.97018      1.00  2.274654  2.454149
   8.97006   8.97006      1.00  2.265594  2.445039
   8.96994   8.96994      1.00  2.277734  2.460839
   8.96982   8.96982      1.00  2.278984  2.466799
   8.96971   8.96971      1.00  2.275924  2.458169
   8.96959   8.96959      1.00  2.271794  2.459359
   8.96947   8.96947      1.00  2.273164  2.459019
   8.96935   8.96935      1.00  2.274164  2.458149
   8.96925   8.96925      1.00  2.272614  2.452539
   8.96914   8.96914      1.00  2.272514  2.455889
   8.96902   8.96902      1.00  2.274104  2.456409
   8.96891   8.96891      1.00  2.271364  2.452999
   8.96880   8.96880      1.00  2.275434  2.458409
   8.96869   8.96869      1.00  2.276314  2.456569
   8.96857   8.96857      1.00  2.271614  2.451099
   8.96846   8.96846      1.00  2.269784  2.449119
   8.96836   8.96836      1.00  2.274794  2.457869
   8.96825   8.96825      1.00  2.273694  2.457079
   8.96813   8.96813      1.00  2.268794  2.453899
   8.96802   8.96802      1.00  2.272744  2.458399
   8.96792   8.96792      1.00  2.274244  2.463119
   8.96781   8.96781      1.00  2.277124  2.463979
   8.96770   8.96770      1.00  2.275024  2.456929
   8.96759   8.96759      1.00  2.277664  2.462209
   8.96748   8.96748      1.00  2.278114  2.464069
   8.96736   8.96736      1.00  2.277934  2.465129
   8.96725   8.96725      1.00  2.276134  2.461159
   8.96714   8.96714      1.00  2.270574  2.456919
   8.96704   8.96704      1.00  2.260454  2.451609
   8.96693   8.96693      1.00  2.271174  2.460469
   8.96682   8.96682      1.00  2.275494  2.463889
   8.96672   8.96672      1.00  2.274904  2.461959
   8.96661   8.96661      1.00  2.276784  2.460889
   8.96650   8.96650      1.00  2.277084  2.459799
   8.96639   8.96639      1.00  2.275254  2.459859
   8.96629   8.96629      1.00  2.278164  2.464529
   8.96619   8.96619      1.00  2.274314  2.459999
   8.96609   8.96609      1.00  2.277674  2.465009
   8.96598   8.96598      1.00  2.274414  2.459759
   8.96588   8.96588      1.00  2.271414  2.454859
   8.96579   8.96579      1.00  2.271594  2.453039
   8.96568   8.96568      1.00  2.273984  2.462749
   8.96557   8.96557      1.00  2.277094  2.469019
   8.96547   8.96547      1.00  2.269294  2.464209
   8.96536   8.96536      1.00  2.274494  2.462539
   8.96526   8.96526      1.00  2.279634  2.469219
   8.96516   8.96516      1.00  2.276654  2.465699
   8.96506   8.96506      1.00  2.275754  2.467759
   8.96496   8.96496      1.00  2.279004  2.471859
   8.96485   8.96485      1.00  2.274944  2.467289
   8.96474   8.96474      1.00  2.273544  2.463749
   8.96464   8.96464      1.00  2.274424  2.462259
   8.96453   8.96453      1.00  2.279394  2.466669
   8.96441   8.96441      1.00  2.275374  2.464779
   8.96430   8.96430      1.00  2.278264  2.466379
   8.96419   8.96419      1.00  2.277324  2.465399
   8.96408   8.96408      1.00  2.278794  2.467279
   8.96397   8.96397      1.00  2.278004  2.464889
   8.96386   8.96386      1.00  2.263764  2.452279
   8.96374   8.96374      1.00  2.279774  2.468519
   8.96362   8.96362      1.00  2.278274  2.469829
   8.96351   8.96351      1.00  2.280034  2.470849
   8.96339   8.96339      1.00  2.275084  2.467989
   8.96327   8.96327      1.00  2.277044  2.469879
   8.96317   8.96317      1.00  2.281794  2.474079
   8.96305   8.96305      1.00  2.281794  2.477409
   8.96292   8.96292      1.00  2.281474  2.472089
   8.96281   8.96281      1.00  2.276564  2.466589
   8.96271   8.96271      1.00  2.280884  2.473819
   8.96259   8.96259      1.00  2.279084  2.471039
   8.96246   8.96246      1.00  2.276054  2.464629
   8.96236   8.96236      1.00  2.279244  2.466729
   8.96225   8.96225      1.00  2.262954  2.454189
   8.96214   8.96214      1.00  2.280604  2.471769
   8.96202   8.96202      1.00  2.277394  2.468209
   8.96192   8.96192      1.00  2.281474  2.475499
   8.96181   8.96181      1.00  2.281934  2.476799
   8.96170   8.96170      1.00  2.282144  2.477429
   8.96159   8.96159      1.00  2.281414  2.476039
   8.96148   8.96148      1.00  2.278694  2.477089
   8.96137   8.96137      1.00  2.279794  2.475649
   8.96126   8.96126      1.00  2.276414  2.470109
   8.96114   8.96114      1.00  2.279024  2.473619
   8.96103   8.96103      1.00  2.278644  2.472919
   8.96092   8.96092      1.00  2.281874  2.474389
   8.96080   8.96080      1.00  2.280144  2.358109
   8.96068   8.96068      1.00  2.270794  2.069359
   8.96056   8.96056      1.00  2.285684  2.326869
   8.96045   8.96045      1.00  2.283644  2.483469
   8.96033   8.96033      1.00  2.280784  2.483129
   8.96021   8.96021      1.00  2.278464  2.485569
   8.96009   8.96009      1.00  2.276744  2.479849
   8.95998   8.95998      1.00  2.278074  2.480599
   8.95986   8.95986      1.00  2.283554  2.483409
   8.95974   8.95974      1.00  2.280414  2.473879
   8.95963   8.95963      1.00  2.280734  2.481039
   8.95952   8.95952      1.00  2.285594  2.482509
   8.95940   8.95940      1.00  2.279754  2.480559
   8.95928   8.95928      1.00  2.281014  2.483829
   8.95917   8.95917      1.00  2.276964  2.479689
   8.95906   8.95906      1.00  2.277994  2.476709
   8.95895   8.95895      1.00  2.284514  2.484309
   8.95883   8.95883      1.00  2.277134  2.475169
   8.95872   8.95872      1.00  2.282484  2.478849
   8.95862   8.95862      1.00  2.280034  2.477499
   8.95850   8.95850      1.00  2.280494  2.478979
   8.95838   8.95838      1.00  2.281344  2.478109
   8.95827   8.95827      1.00  2.281194  2.474229
   8.95817   8.95817      1.00  2.284054  2.476109
   8.95806   8.95806      1.00  2.281724  2.475809
   8.95795   8.95795      1.00  2.279964  2.477369
   8.95784   8.95784      1.00  2.278674  2.474599
   8.95774   8.95774      1.00  2.279384  2.473239
   8.95762   8.95762      1.00  2.277194  2.472749
   8.95751   8.95751      1.00  2.265154  2.458349
   8.95740   8.95740      1.00  2.282214  2.475589
   8.95729   8.95729      1.00  2.281274  2.471769
   8.95718   8.95718      1.00  2.284524  2.474389
   8.95707   8.95707      1.00  2.284464  2.473579
   8.95696   8.95696      1.00  2.278464  2.469959
   8.95685   8.95685      1.00  2.282464  2.476849
   8.95675   8.95675      1.00  2.279004  2.470609
   8.95664   8.95664      1.00  2.281944  2.473179
   8.95653   8.95653      1.00  2.280144  2.474279
   8.95642   8.95642      1.00  2.280794  2.475039
   8.95632   8.95632      1.00  2.281024  2.474449
   8.95621   8.95621      1.00  2.280094  2.474449
   8.95611   8.95611      1.00  2.272154  2.460529
   8.95601   8.95601      1.00  2.277154  2.470919
   8.95590   8.95590      1.00  2.283224  2.477999
   8.95580   8.95580      1.00  2.282184  2.475949
   8.95570   8.95570      1.00  2.279644  2.473829
   8.95560   8.95560      1.00  2.277494  2.470849
   8.95549   8.95549      1.00  2.277094  2.469479
   8.95538   8.95538      1.00  2.280594  2.473789
   8.95528   8.95528      1.00  2.281444  2.475459
   8.95519   8.95519      1.00  2.280054  2.475829
   8.95508   8.95508      1.00  2.280074  2.473769
   8.95497   8.95497      1.00  2.281434  2.478359
   8.95487   8.95487      1.00  2.279974  2.475339
   8.95477   8.95477      1.00  2.282854  2.473399
   8.95467   8.95467      1.00  2.266684  2.456219
   8.95455   8.95455      1.00  2.279674  2.469179
   8.95444   8.95444      1.00  2.282774  2.472329
   8.95433   8.95433      1.00  2.276514  2.460889
   8.95421   8.95421      1.00  2.280444  2.468849
   8.95410   8.95410      1.00  2.278944  2.466459
   8.95399   8.95399      1.00  2.281334  2.469429
   8.95388   8.95388      1.00  2.281924  2.472039
   8.95376   8.95376      1.00  2.279294  2.467009
   8.95365   8.95365      1.00  2.278634  2.467699
   8.95354   8.95354      1.00  2.281204  2.466539
   8.95342   8.95342      1.00  2.283484  2.470529
   8.95331   8.95331      1.00  2.281114  2.466229
   8.95319   8.95319      1.00  2.273854  2.458329
   8.95306   8.95306      1.00  2.267554  2.450359
   8.95295   8.95295      1.00  2.280764  2.468559
   8.95284   8.95284      1.00  2.281634  2.467679
   8.95272   8.95272      1.00  2.280814  2.466389
   8.95261   8.95261      1.00  2.283244  2.469829
   8.95250   8.95250      1.00  2.281394  2.466029
   8.95239   8.95239      1.00  2.280744  2.463319
   8.95227   8.95227      1.00  2.281794  2.462899
   8.95216   8.95216      1.00  2.278764  2.459159
   8.95205   8.95205      1.00  2.279574  2.460709
   8.95194   8.95194      1.00  2.280924  2.459719
   8.95183   8.95183      1.00  2.276314  2.459589
   8.95172   8.95172      1.00  2.280024  2.462459
   8.95161   8.95161      1.00  2.269694  2.448249
   8.95151   8.95151      1.00  2.276644  2.454879
   8.95139   8.95139      1.00  2.283414  2.461469
   8.95128   8.95128      1.00  2.283874  2.462899
   8.95117   8.95117      1.00  2.281744  2.462199
   8.95105   8.95105      1.00  2.281334  2.457529
   8.95093   8.95093      1.00  2.279294  2.456679
   8.95082   8.95082      1.00  2.278934  2.452219
   8.95071   8.95071      1.00  2.279664  2.456569
   8.95059   8.95059      1.00  2.279334  2.450709
   8.95047   8.95047      1.00  2.278644  2.451289
   8.95036   8.95036      1.00  2.279274  2.453969
   8.95024   8.95024      1.00  2.282374  2.457249
   8.95013   8.95013      1.00  2.279694  2.452659
   8.95001   8.95001      1.00  2.262744  2.435059
   8.94989   8.94989      1.00  2.277934  2.450209
   8.94977   8.94977      1.00  2.278924  2.446029
   8.94966   8.94966      1.00  2.277594  2.446879
   8.94954   8.94954      1.00  2.278084  2.448859
   8.94942   8.94942      1.00  2.276804  2.446199
   8.94931   8.94931      1.00  2.277784  2.448219
   8.94920   8.94920      1.00  2.278074  2.445769
   8.94909   8.94909      1.00  2.281404  2.444359
   8.94897   8.94897      1.00  2.278634  2.441669
   8.94886   8.94886      1.00  2.278794  2.444579
   8.94876   8.94876      1.00  2.279374  2.441649
   8.94864   8.94864      1.00  2.276644  2.436899
   8.94853   8.94853      1.00  2.278844  2.438819
   8.94842   8.94842      1.00  2.263134  2.422999
   8.94831   8.94831      1.00  2.278964  2.439449
   8.94820   8.94820      1.00  2.275044  2.431029
   8.94809   8.94809      1.00  2.277604  2.433709
   8.94798   8.94798      1.00  2.276684  2.433469
   8.94787   8.94787      1.00  2.277724  2.430459
   8.94776   8.94776      1.00  2.280624  2.436099
   8.94764   8.94764      1.00  2.277224  2.429339
   8.94754   8.94754      1.00  2.275254  2.427829
   8.94743   8.94743      1.00  2.274114  2.422479
   8.94731   8.94731      1.00  2.273024  2.421999
   8.94720   8.94720      1.00  2.274994  2.421029
   8.94710   8.94710      1.00  2.273724  2.416419
   8.94699   8.94699      1.00  2.277944  2.419239
   8.94688   8.94688      1.00  2.259594  2.400239
   8.94677   8.94677      1.00  2.279224  2.413569
   8.94667   8.94667      1.00  2.278634  2.418169
   8.94656   8.94656      1.00  2.279434  2.417049
   8.94645   8.94645      1.00  2.276274  2.412219
   8.94634   8.94634      1.00  2.275204  2.409149
   8.94624   8.94624      1.00  2.276314  2.410519
   8.94614   8.94614      1.00  2.276474  2.405539
   8.94604   8.94604      1.00  2.276334  2.407889
   8.94593   8.94593      1.00  2.274764  2.403659
   8.94584   8.94584      1.00  2.271444  2.393199
   8.94573   8.94573      1.00  2.274054  2.394329
   8.94562   8.94562      1.00  2.276064  2.398179
   8.94552   8.94552      1.00  2.274614  2.395159
   8.94542   8.94542      1.00  2.274254  2.394439
   8.94532   8.94532      1.00  2.260674  2.377679
   8.94521   8.94521      1.00  2.268194  2.384429
   8.94510   8.94510      1.00  2.272584  2.386849
   8.94500   8.94500      1.00  2.274684  2.384009
   8.94490   8.94490      1.00  2.273034  2.381169
   8.94479   8.94479      1.00  2.273804  2.379489
   8.94468   8.94468      1.00  2.276134  2.380499
   8.94458   8.94458      1.00  2.274324  2.371849
   8.94447   8.94447      1.00  2.275944  2.374549
   8.94435   8.94435      1.00  2.271434  2.364859
   8.94425   8.94425      1.00  2.273914  2.365109
   8.94414   8.94414      1.00  2.272324  2.361099
   8.94403   8.94403      1.00  2.274454  2.363519
   8.94391   8.94391      1.00  2.272744  2.355169
   8.94380   8.94380      1.00  2.254964  2.332679
   8.94369   8.94369      1.00  2.270844  2.345079
   8.94357   8.94357      1.00  2.273324  2.345089
   8.94345   8.94345      1.00  2.271344  2.339799
   8.94334   8.94334      1.00  2.274234  2.337279
   8.94322   8.94322      1.00  2.273004  2.334809
   8.94310   8.94310      1.00  2.270184  2.329239
   8.94298   8.94298      1.00  2.273354  2.327119
   8.94287   8.94287      1.00  2.272014  2.320129
   8.94276   8.94276      1.00  2.268304  2.309759
   8.94265   8.94265      1.00  2.271114  2.311519
   8.94253   8.94253      1.00  2.270454  2.299279
   8.94242   8.94242      1.00  2.271864  2.298399
   8.94231   8.94231      1.00  2.270254  2.290079
   8.94220   8.94220      1.00  2.258084  2.276299
   8.94208   8.94208      1.00  2.274514  2.281169
   8.94197   8.94197      1.00  2.269194  2.272489
   8.94186   8.94186      1.00  2.273024  2.269589
   8.94176   8.94176      1.00  2.273714  2.263519
   8.94165   8.94165      1.00  2.268064  2.248709
   8.94154   8.94154      1.00  2.272594  2.249589
   8.94143   8.94143      1.00  2.269204  2.237489
   8.94131   8.94131      1.00  2.264954  2.229999
   8.94120   8.94120      1.00  2.268014  2.222169
   8.94109   8.94109      1.00  2.270974  2.214539
   8.94098   8.94098      1.00  2.269234  2.201949
   8.94086   8.94086      1.00  2.269474  2.187869
   8.94074   8.94074      1.00  2.258064  2.166819
   8.94063   8.94063      1.00  2.270554  2.171359
   8.94051   8.94051      1.00  2.270364  2.163019
   8.94040   8.94040      1.00  2.271594  2.153559
   8.94027   8.94027      1.00  2.264654  2.134539
   8.94016   8.94016      1.00  2.265744  2.123589
   8.94004   8.94004      1.00  2.271654  2.109399
   8.93992   8.93992      1.00  2.270824  2.098389
   8.93981   8.93981      1.00  2.268524  2.079419
   8.93969   8.93969      1.00  2.269194  2.058529
   8.93958   8.93958      1.00  2.271654  2.044589
   8.93946   8.93946      1.00  2.269034  2.023179
   8.93934   8.93934      1.00  2.269804  2.006259
   8.93923   8.93923      1.00  2.266644  1.982799
   8.93912   8.93912      1.00  2.257614  1.955809
   8.93901   8.93901      1.00  2.269064  1.937629
   8.93890   8.93890      1.00  2.266304  1.905229
   8.93879   8.93879      1.00  2.269614  1.882339
   8.93867   8.93867      1.00  2.272044  1.849429
   8.93856   8.93856      1.00  2.272004  1.822009
   8.93845   8.93845      1.00  2.268474  1.787699
   8.93834   8.93834      1.00  2.271944  1.760049
   8.93824   8.93824      1.00  2.271274  1.729239
   8.93813   8.93813      1.00  2.265764  1.694229
   8.93802   8.93802      1.00  2.266744  1.658819
   8.93790   8.93790      1.00  2.267374  1.624289
   8.93779   8.93779      1.00  2.264814  1.590049
   8.93768   8.93768      1.00  2.254744  1.541939
   8.93756   8.93756      1.00  2.267804  1.512939
   8.93746   8.93746      1.00  2.270164  1.470059
   8.93736   8.93736      1.00  2.269734  1.434279
   8.93725   8.93725      1.00  2.272134  1.398479
   8.93713   8.93713      1.00  2.269544  1.366339
   8.93703   8.93703      1.00  2.267844  1.322459
   8.93692   8.93692      1.00  2.268054  1.279549
   8.93681   8.93681      1.00  2.267294  1.244339
   8.93670   8.93670      1.00  2.270274  1.214059
   8.93659   8.93659      1.00  2.268224  1.164849
   8.93649   8.93649      1.00  2.270604  1.127479
   8.93638   8.93638      1.00  2.267984  1.087319
   8.93627   8.93627      1.00  2.255234  1.044299
   8.93617   8.93617      1.00  2.271264  1.009689
   8.93607   8.93607      1.00  2.271944   .974789
   8.93597   8.93597      1.00  2.271464   .947379
   8.93586   8.93586      1.00  2.268584   .912989
   8.93576   8.93576      1.00  2.267534   .875839
   8.93566   8.93566      1.00  2.268524   .846909
   8.93555   8.93555      1.00  2.269554   .817049
   8.93545   8.93545      1.00  2.270284   .781029
   8.93535   8.93535      1.00  2.268714   .754499
   8.93525   8.93525      1.00  2.271854   .729469
   8.93515   8.93515      1.00  2.269904   .702459
   8.93504   8.93504      1.00  2.268974   .679259
   8.93493   8.93493      1.00  2.260294   .655169
   8.93483   8.93483      1.00  2.266594   .630379
   8.93473   8.93473      1.00  2.268754   .613049
   8.93461   8.93461      1.00  2.265274   .590579
   8.93450   8.93450      1.00  2.271844   .571359
   8.93439   8.93439      1.00  2.268154   .555199
   8.93428   8.93428      1.00  2.272104   .538079
   8.93416   8.93416      1.00  2.267954   .522529
   8.93406   8.93406      1.00  2.270214   .506249
   8.93395   8.93395      1.00  2.269614   .494059
   8.93383   8.93383      1.00  2.272354   .480369
   8.93371   8.93371      1.00  2.271734   .466529
   8.93359   8.93359      1.00  2.268644   .457149
   8.93349   8.93349      1.00  2.268224   .444089
   8.93337   8.93337      1.00  2.252564   .432909
   8.93325   8.93325      1.00  2.268754   .424919
   8.93313   8.93313      1.00  2.267344   .415619
   8.93302   8.93302      1.00  2.268294   .407209
   8.93291   8.93291      1.00  2.268504   .403519
   8.93279   8.93279      1.00  2.265874   .395539
   8.93267   8.93267      1.00  2.270904   .391309
   8.93256   8.93256      1.00  2.267104   .390529
   8.93245   8.93245      1.00  2.269174   .381059
   8.93233   8.93233      1.00  2.266904   .376389
   8.93222   8.93222      1.00  2.268154   .374149
   8.93211   8.93211      1.00  2.266124   .370739
   8.93200   8.93200      1.00  2.269164   .370939
   8.93189   8.93189      1.00  2.263804   .366879
   8.93178   8.93178      1.00  2.260444   .362869
   8.93167   8.93167      1.00  2.271354   .362209
   8.93156   8.93156      1.00  2.266894   .360829
   8.93145   8.93145      1.00  2.266594   .358229
   8.93133   8.93133      1.00  2.267574   .360369
   8.93123   8.93123      1.00  2.267494   .359979
   8.93111   8.93111      1.00  2.268014   .357569
   8.93099   8.93099      1.00  2.266024   .354339
   8.93088   8.93088      1.00  2.264694   .355509
   8.93077   8.93077      1.00  2.264214   .355339
   8.93065   8.93065      1.00  2.264794   .354129
   8.93054   8.93054      1.00  2.266024   .355519
   8.93042   8.93042      1.00  2.270074   .355859
   8.93031   8.93031      1.00  2.267184   .353099
   8.93019   8.93019      1.00  2.261354   .351049
   8.93006   8.93006      1.00  2.262644   .352489
   8.92995   8.92995      1.00  2.263294   .352309
   8.92983   8.92983      1.00  2.265674   .352269
   8.92970   8.92970      1.00  2.265934   .352779
   8.92958   8.92958      1.00  2.266504   .350959
   8.92947   8.92947      1.00  2.267444   .351229
   8.92936   8.92936      1.00  2.267594   .351649
   8.92925   8.92925      1.00  2.269144   .350669
   8.92913   8.92913      1.00  2.267554   .350369
   8.92903   8.92903      1.00  2.265744   .348829
   8.92891   8.92891      1.00  2.265694   .349359
   8.92880   8.92880      1.00  2.265654   .348779
   8.92868   8.92868      1.00  2.258334   .349059
   8.92857   8.92857      1.00  2.262904   .346999
   8.92847   8.92847      1.00  2.266684   .346869
   8.92835   8.92835      1.00  2.264634   .348589
   8.92824   8.92824      1.00  2.266304   .347699
   8.92814   8.92814      1.00  2.269024   .348409
   8.92803   8.92803      1.00  2.265954   .345949
   8.92792   8.92792      1.00  2.267444   .346589
   8.92780   8.92780      1.00  2.267614   .345319
   8.92769   8.92769      1.00  2.264724   .343579
   8.92759   8.92759      1.00  2.267184   .343689
   8.92747   8.92747      1.00  2.266184   .344129
   8.92736   8.92736      1.00  2.266834   .342859
   8.92725   8.92725      1.00  2.267334   .341359
   8.92714   8.92714      1.00  2.253924   .340889
   8.92703   8.92703      1.00  2.266614   .340909
   8.92692   8.92692      1.00  2.267274   .340709
   8.92681   8.92681      1.00  2.268264   .342419
   8.92671   8.92671      1.00  2.267584   .341719
   8.92660   8.92660      1.00  2.268544   .343899
   8.92649   8.92649      1.00  2.267794   .343339
   8.92639   8.92639      1.00  2.266314   .344269
   8.92629   8.92629      1.00  2.267174   .342139
   8.92618   8.92618      1.00  2.266104   .341179
   8.92608   8.92608      1.00  2.268984   .341329
   8.92597   8.92597      1.00  2.268444   .340699
   8.92587   8.92587      1.00  2.268284   .342549
   8.92577   8.92577      1.00  2.254054   .341559
   8.92566   8.92566      1.00  2.264204   .341489
   8.92556   8.92556      1.00  2.266864   .342129
   8.92546   8.92546      1.00  2.265284   .342299
   8.92535   8.92535      1.00  2.267404   .342309
   8.92525   8.92525      1.00  2.268194   .343169
   8.92515   8.92515      1.00  2.266484   .344009
   8.92505   8.92505      1.00  2.264734   .343519
   8.92494   8.92494      1.00  2.267454   .343999
   8.92483   8.92483      1.00  2.266704   .344749
   8.92473   8.92473      1.00  2.267774   .347909
   8.92462   8.92462      1.00  2.266734   .348029
   8.92451   8.92451      1.00  2.263644   .349199
   8.92440   8.92440      1.00  2.265254   .348669
   8.92429   8.92429      1.00  2.248444   .348079
   8.92419   8.92419      1.00  2.264734   .351029
   8.92407   8.92407      1.00  2.267244   .351969
   8.92395   8.92395      1.00  2.265604   .353609
   8.92383   8.92383      1.00  2.265584   .354979
   8.92373   8.92373      1.00  2.267334   .355289
   8.92361   8.92361      1.00  2.267544   .357289
   8.92349   8.92349      1.00  2.265174   .356819
   8.92337   8.92337      1.00  2.264634   .359709
   8.92326   8.92326      1.00  2.264684   .361289
   8.92314   8.92314      1.00  2.263054   .361959
   8.92302   8.92302      1.00  2.263424   .364209
   8.92291   8.92291      1.00  2.263654   .365339
   8.92280   8.92280      1.00  2.258674   .366799
   8.92268   8.92268      1.00  2.258624   .370489
   8.92256   8.92256      1.00  2.263514   .370849
   8.92245   8.92245      1.00  2.265384   .372939
   8.92235   8.92235      1.00  2.262754   .373849
   8.92223   8.92223      1.00  2.263874   .374769
   8.92212   8.92212      1.00  2.262854   .377789
   8.92201   8.92201      1.00  2.264524   .381719
   8.92190   8.92190      1.00  2.266264   .381439
   8.92179   8.92179      1.00  2.262614   .382109
   8.92168   8.92168      1.00  2.262664   .386379
   8.92157   8.92157      1.00  2.263934   .387279
   8.92146   8.92146      1.00  2.264144   .390709
   8.92135   8.92135      1.00  2.261754   .390099
   8.92123   8.92123      1.00  2.256574   .392199
   8.92112   8.92112      1.00  2.257784   .394629
   8.92101   8.92101      1.00  2.263904   .397209
   8.92090   8.92090      1.00  2.262024   .399269
   8.92078   8.92078      1.00  2.262034   .399609
   8.92066   8.92066      1.00  2.261474   .400759
   8.92055   8.92055      1.00  2.261754   .400509
   8.92044   8.92044      1.00  2.260074   .402539
   8.92031   8.92031      1.00  2.260544   .404069
   8.92020   8.92020      1.00  2.260854   .407809
   8.92008   8.92008      1.00  2.260674   .409369
   8.91996   8.91996      1.00  2.261724   .407949
   8.91984   8.91984      1.00  2.259474   .411859
   8.91972   8.91972      1.00  2.261064   .413739
   8.91961   8.91961      1.00  2.246724   .411679
   8.91950   8.91950      1.00  2.258254   .412199
   8.91938   8.91938      1.00  2.260764   .411809
   8.91926   8.91926      1.00  2.260654   .411299
   8.91916   8.91916      1.00  2.263124   .412549
   8.91904   8.91904      1.00  2.261044   .416099
   8.91893   8.91893      1.00  2.262054   .417599
   8.91882   8.91882      1.00  2.261034   .416509
   8.91871   8.91871      1.00  2.259794   .416859
   8.91859   8.91859      1.00  2.261224   .415409
   8.91848   8.91848      1.00  2.258294   .414609
   8.91837   8.91837      1.00  2.259034   .415929
   8.91827   8.91827      1.00  2.260794   .415929
   8.91815   8.91815      1.00  2.260404   .415659
   8.91804   8.91804      1.00  2.244834   .410729
   8.91794   8.91794      1.00  2.257554   .412119
   8.91783   8.91783      1.00  2.257214   .410899
   8.91772   8.91772      1.00  2.261594   .412079
   8.91760   8.91760      1.00  2.262824   .411739
   8.91749   8.91749      1.00  2.258844   .410619
   8.91738   8.91738      1.00  2.259494   .411519
   8.91727   8.91727      1.00  2.259974   .412369
   8.91716   8.91716      1.00  2.259174   .411069
   8.91706   8.91706      1.00  2.258414   .409519
   8.91695   8.91695      1.00  2.259954   .409059
   8.91684   8.91684      1.00  2.262414   .408499
   8.91673   8.91673      1.00  2.259504   .407849
   8.91662   8.91662      1.00  2.260434   .407949
   8.91652   8.91652      1.00  2.245364   .402859
   8.91641   8.91641      1.00  2.258034   .403679
   8.91630   8.91630      1.00  2.261014   .403009
   8.91620   8.91620      1.00  2.259764   .400679
   8.91610   8.91610      1.00  2.260084   .401139
   8.91600   8.91600      1.00  2.257434   .399279
   8.91589   8.91589      1.00  2.258414   .399079
   8.91579   8.91579      1.00  2.258314   .398389
   8.91569   8.91569      1.00  2.259694   .396159
   8.91558   8.91558      1.00  2.259774   .396429
   8.91548   8.91548      1.00  2.256874   .395369
   8.91538   8.91538      1.00  2.257854   .393309
   8.91528   8.91528      1.00  2.260724   .396029
   8.91517   8.91517      1.00  2.259124   .396449
   8.91507   8.91507      1.00  2.241494   .394209
   8.91496   8.91496      1.00  2.258104   .393219
   8.91486   8.91486      1.00  2.261484   .391469
   8.91476   8.91476      1.00  2.261414   .390059
   8.91464   8.91464      1.00  2.259334   .389289
   8.91453   8.91453      1.00  2.255824   .385609
   8.91443   8.91443      1.00  2.256234   .384959
   8.91432   8.91432      1.00  2.259124   .384479
   8.91420   8.91420      1.00  2.257234   .381919
   8.91408   8.91408      1.00  2.258354   .382689
   8.91397   8.91397      1.00  2.258564   .380929
   8.91386   8.91386      1.00  2.255494   .380269
   8.91374   8.91374      1.00  2.257104   .379249
   8.91363   8.91363      1.00  2.255494   .377159
   8.91353   8.91353      1.00  2.243324   .376859
   8.91340   8.91340      1.00  2.255944   .377659
   8.91328   8.91328      1.00  2.258704   .374889
   8.91316   8.91316      1.00  2.257854   .374209
   8.91305   8.91305      1.00  2.257664   .373149
   8.91294   8.91294      1.00  2.257044   .371609
   8.91282   8.91282      1.00  2.256034   .372409
   8.91271   8.91271      1.00  2.257044   .370359
   8.91260   8.91260      1.00  2.256854   .369939
   8.91249   8.91249      1.00  2.258364   .369779
   8.91237   8.91237      1.00  2.256144   .367229
   8.91226   8.91226      1.00  2.256014   .366329
   8.91215   8.91215      1.00  2.255334   .365129
   8.91204   8.91204      1.00  2.256514   .362739
   8.91193   8.91193      1.00  2.256404   .360719
   8.91182   8.91182      1.00  2.239634   .356289
   8.91171   8.91171      1.00  2.255134   .357869
   8.91160   8.91160      1.00  2.255824   .356709
   8.91149   8.91149      1.00  2.257194   .354989
   8.91138   8.91138      1.00  2.257134   .355279
   8.91127   8.91127      1.00  2.258424   .353289
   8.91116   8.91116      1.00  2.257994   .351369
   8.91104   8.91104      1.00  2.256114   .350139
   8.91093   8.91093      1.00  2.255074   .348299
   8.91082   8.91082      1.00  2.255544   .347399
   8.91070   8.91070      1.00  2.255514   .345639
   8.91059   8.91059      1.00  2.256164   .345449
   8.91047   8.91047      1.00  2.257074   .341489
   8.91036   8.91036      1.00  2.254754   .340189
   8.91024   8.91024      1.00  2.241884   .336939
   8.91012   8.91012      1.00  2.254624   .338529
   8.91000   8.91000      1.00  2.254484   .337389
   8.90989   8.90989      1.00  2.255804   .337639
   8.90977   8.90977      1.00  2.256414   .335529
   8.90964   8.90964      1.00  2.255554   .335469
   8.90953   8.90953      1.00  2.255554   .333929
   8.90942   8.90942      1.00  2.257354   .332389
   8.90931   8.90931      1.00  2.257814   .331119
   8.90919   8.90919      1.00  2.257794   .332309
   8.90908   8.90908      1.00  2.256964   .330379
   8.90898   8.90898      1.00  2.257814   .331089
   8.90886   8.90886      1.00  2.256544   .330329
   8.90875   8.90875      1.00  2.256824   .329299
   8.90863   8.90863      1.00  2.240914   .328739
   8.90853   8.90853      1.00  2.255574   .328419
   8.90843   8.90843      1.00  2.255194   .326459
   8.90831   8.90831      1.00  2.259204   .327009
   8.90820   8.90820      1.00  2.255344   .325979
   8.90810   8.90810      1.00  2.255984   .327219
   8.90799   8.90799      1.00  2.257414   .326229
   8.90787   8.90787      1.00  2.255964   .327789
   8.90776   8.90776      1.00  2.256904   .329519
   8.90765   8.90765      1.00  2.253404   .329029
   8.90754   8.90754      1.00  2.255274   .329349
   8.90742   8.90742      1.00  2.255274   .330159
   8.90731   8.90731      1.00  2.257304   .329549
   8.90721   8.90721      1.00  2.257724   .327189
   8.90710   8.90710      1.00  2.243254   .326489
   8.90699   8.90699      1.00  2.257534   .329649
   8.90688   8.90688      1.00  2.255614   .327809
   8.90678   8.90678      1.00  2.258334   .330289
   8.90667   8.90667      1.00  2.257694   .331589
   8.90656   8.90656      1.00  2.256684   .332479
   8.90645   8.90645      1.00  2.254854   .332809
   8.90636   8.90636      1.00  2.256874   .333319
   8.90625   8.90625      1.00  2.256004   .334619
   8.90614   8.90614      1.00  2.256324   .334369
   8.90604   8.90604      1.00  2.255754   .335899
   8.90594   8.90594      1.00  2.257244   .336979
   8.90584   8.90584      1.00  2.259224   .337159
   8.90573   8.90573      1.00  2.255674   .338749
   8.90563   8.90563      1.00  2.240974   .336689
   8.90553   8.90553      1.00  2.253744   .339229
   8.90542   8.90542      1.00  2.256534   .341029
   8.90532   8.90532      1.00  2.257494   .342769
   8.90521   8.90521      1.00  2.255224   .344279
   8.90511   8.90511      1.00  2.258484   .345609
   8.90501   8.90501      1.00  2.257944   .345649
   8.90490   8.90490      1.00  2.259304   .348849
   8.90480   8.90480      1.00  2.256814   .349269
   8.90469   8.90469      1.00  2.258744   .348989
   8.90459   8.90459      1.00  2.257344   .349419
   8.90447   8.90447      1.00  2.256444   .350309
   8.90437   8.90437      1.00  2.259054   .351849
   8.90426   8.90426      1.00  2.254654   .353589
   8.90414   8.90414      1.00  2.244054   .353999
   8.90403   8.90403      1.00  2.255694   .356139
   8.90392   8.90392      1.00  2.257684   .357079
   8.90380   8.90380      1.00  2.257934   .356919
   8.90369   8.90369      1.00  2.257974   .359459
   8.90357   8.90357      1.00  2.253854   .359029
   8.90345   8.90345      1.00  2.257314   .362239
   8.90333   8.90333      1.00  2.255304   .362559
   8.90322   8.90322      1.00  2.256224   .364109
   8.90310   8.90310      1.00  2.254224   .364539
   8.90299   8.90299      1.00  2.254894   .367519
   8.90288   8.90288      1.00  2.255744   .366939
   8.90276   8.90276      1.00  2.255724   .367709
   8.90264   8.90264      1.00  2.257294   .367759
   8.90253   8.90253      1.00  2.256094   .368599
   8.90242   8.90242      1.00  2.244344   .364469
   8.90231   8.90231      1.00  2.254514   .367629
   8.90219   8.90219      1.00  2.254554   .368539
   8.90208   8.90208      1.00  2.254294   .369509
   8.90198   8.90198      1.00  2.254604   .368239
   8.90187   8.90187      1.00  2.256704   .370459
   8.90175   8.90175      1.00  2.254534   .371569
   8.90165   8.90165      1.00  2.257074   .372759
   8.90154   8.90154      1.00  2.251614   .374639
   8.90143   8.90143      1.00  2.254884   .377049
   8.90131   8.90131      1.00  2.253754   .378739
   8.90120   8.90120      1.00  2.257724   .379279
   8.90109   8.90109      1.00  2.252274   .380039
   8.90097   8.90097      1.00  2.239524   .377359
   8.90085   8.90085      1.00  2.255214   .381679
   8.90074   8.90074      1.00  2.255004   .380679
   8.90063   8.90063      1.00  2.255274   .380859
   8.90051   8.90051      1.00  2.256054   .381969
   8.90039   8.90039      1.00  2.255204   .382239
   8.90028   8.90028      1.00  2.253974   .382079
   8.90016   8.90016      1.00  2.255254   .381639
   8.90004   8.90004      1.00  2.254084   .380619
   8.89992   8.89992      1.00  2.253454   .381239
   8.89980   8.89980      1.00  2.253494   .383079
   8.89969   8.89969      1.00  2.251654   .385439
   8.89958   8.89958      1.00  2.253014   .382749
   8.89946   8.89946      1.00  2.237604   .381269
   8.89934   8.89934      1.00  2.251634   .383889
   8.89924   8.89924      1.00  2.255174   .386569
   8.89912   8.89912      1.00  2.255034   .384979
   8.89900   8.89900      1.00  2.253864   .383779
   8.89890   8.89890      1.00  2.252084   .383869
   8.89879   8.89879      1.00  2.253344   .386029
   8.89867   8.89867      1.00  2.253364   .384929
   8.89856   8.89856      1.00  2.254064   .386399
   8.89845   8.89845      1.00  2.250584   .385209
   8.89834   8.89834      1.00  2.251034   .387129
   8.89823   8.89823      1.00  2.252314   .385149
   8.89812   8.89812      1.00  2.252254   .387679
   8.89801   8.89801      1.00  2.252744   .386369
   8.89791   8.89791      1.00  2.241914   .389109
   8.89779   8.89779      1.00  2.252884   .390739
   8.89768   8.89768      1.00  2.252344   .393429
   8.89757   8.89757      1.00  2.251504   .392319
   8.89747   8.89747      1.00  2.251254   .392409
   8.89735   8.89735      1.00  2.250804   .390819
   8.89724   8.89724      1.00  2.251324   .388849
   8.89713   8.89713      1.00  2.251714   .391169
   8.89703   8.89703      1.00  2.251664   .392659
   8.89692   8.89692      1.00  2.252124   .392719
   8.89681   8.89681      1.00  2.254724   .393199
   8.89670   8.89670      1.00  2.254414   .394529
   8.89659   8.89659      1.00  2.252624   .392949
   8.89649   8.89649      1.00  2.247944   .393289
   8.89638   8.89638      1.00  2.247244   .392769
   8.89627   8.89627      1.00  2.252544   .392769
   8.89618   8.89618      1.00  2.253764   .391999
   8.89607   8.89607      1.00  2.251684   .392959
   8.89596   8.89596      1.00  2.251534   .392449
   8.89586   8.89586      1.00  2.252634   .392789
   8.89577   8.89577      1.00  2.252214   .392249
   8.89566   8.89566      1.00  2.254254   .392619
   8.89555   8.89555      1.00  2.253014   .392879
   8.89545   8.89545      1.00  2.251054   .391659
   8.89536   8.89536      1.00  2.250084   .393239
   8.89525   8.89525      1.00  2.252714   .392839
   8.89515   8.89515      1.00  2.248644   .391339
   8.89505   8.89505      1.00  2.239084   .389039
   8.89494   8.89494      1.00  2.251704   .392609
   8.89483   8.89483      1.00  2.251974   .391499
   8.89473   8.89473      1.00  2.253304   .392919
   8.89462   8.89462      1.00  2.251244   .391859
   8.89451   8.89451      1.00  2.251774   .390999
   8.89440   8.89440      1.00  2.254644   .392859
   8.89428   8.89428      1.00  2.250094   .391569
   8.89416   8.89416      1.00  2.251914   .392789
   8.89406   8.89406      1.00  2.249654   .393339
   8.89395   8.89395      1.00  2.249374   .392509
   8.89383   8.89383      1.00  2.249814   .390979
   8.89372   8.89372      1.00  2.252004   .391929
   8.89360   8.89360      1.00  2.251314   .392319
   8.89349   8.89349      1.00  2.236134   .389639
   8.89336   8.89336      1.00  2.249554   .390099
   8.89325   8.89325      1.00  2.250824   .391749
   8.89314   8.89314      1.00  2.251304   .392399
   8.89303   8.89303      1.00  2.250774   .392969
   8.89291   8.89291      1.00  2.247194   .392019
   8.89280   8.89280      1.00  2.251444   .392299
   8.89269   8.89269      1.00  2.248024   .393319
   8.89257   8.89257      1.00  2.248194   .393329
   8.89246   8.89246      1.00  2.249214   .392989
   8.89234   8.89234      1.00  2.251564   .390639
   8.89223   8.89223      1.00  2.251294   .389559
   8.89212   8.89212      1.00  2.251944   .391599
   8.89201   8.89201      1.00  2.248794   .390179
   8.89190   8.89190      1.00  2.233844   .386219
   8.89179   8.89179      1.00  2.250024   .388629
   8.89169   8.89169      1.00  2.248604   .388359
   8.89157   8.89157      1.00  2.249724   .388879
   8.89146   8.89146      1.00  2.247774   .387119
   8.89135   8.89135      1.00  2.249744   .389919
   8.89124   8.89124      1.00  2.249994   .389579
   8.89112   8.89112      1.00  2.245144   .388689
   8.89101   8.89101      1.00  2.249554   .389209
   8.89090   8.89090      1.00  2.248054   .390249
   8.89079   8.89079      1.00  2.246164   .390379
   8.89067   8.89067      1.00  2.248284   .389579
   8.89055   8.89055      1.00  2.247684   .387969
   8.89044   8.89044      1.00  2.244494   .361009
   8.89033   8.89033      1.00  2.239844   .387119
   8.89020   8.89020      1.00  2.247514   .386379
   8.89008   8.89008      1.00  2.248254   .387949
   8.88997   8.88997      1.00  2.248504   .387899
   8.88985   8.88985      1.00  2.246994   .386559
   8.88973   8.88973      1.00  2.249974   .387279
   8.88961   8.88961      1.00  2.249304   .387199
   8.88950   8.88950      1.00  2.247684   .389189
   8.88939   8.88939      1.00  2.247744   .389929
   8.88926   8.88926      1.00  2.247434   .389699
   8.88915   8.88915      1.00  2.247324   .390999
   8.88905   8.88905      1.00  2.248214   .388649
   8.88893   8.88893      1.00  2.247654   .388619
   8.88881   8.88881      1.00  2.247184   .388729
   8.88871   8.88871      1.00  2.239844   .384639
   8.88861   8.88861      1.00  2.243794   .386519
   8.88850   8.88850      1.00  2.249424   .388349
   8.88838   8.88838      1.00  2.249664   .387779
   8.88827   8.88827      1.00  2.248864   .386159
   8.88816   8.88816      1.00  2.246934   .384359
   8.88805   8.88805      1.00  2.248134   .385039
   8.88794   8.88794      1.00  2.249094   .384719
   8.88783   8.88783      1.00  2.248834   .383619
   8.88772   8.88772      1.00  2.250854   .384659
   8.88761   8.88761      1.00  2.245074   .382819
   8.88749   8.88749      1.00  2.250054   .383169
   8.88738   8.88738      1.00  2.247784   .382449
   8.88728   8.88728      1.00  2.246264   .382469
   8.88717   8.88717      1.00  2.245514   .381619
   8.88706   8.88706      1.00  2.233004   .380199
   8.88695   8.88695      1.00  2.248354   .382189
   8.88685   8.88685      1.00  2.247664   .380239
   8.88674   8.88674      1.00  2.248274   .380679
   8.88662   8.88662      1.00  2.247004   .378599
   8.88652   8.88652      1.00  2.249614   .380369
   8.88642   8.88642      1.00  2.247064   .378749
   8.88631   8.88631      1.00  2.247304   .379259
   8.88621   8.88621      1.00  2.249274   .378839
   8.88610   8.88610      1.00  2.247044   .378919
   8.88601   8.88601      1.00  2.246884   .379929
   8.88591   8.88591      1.00  2.248324   .379229
   8.88580   8.88580      1.00  2.245524   .377819
   8.88569   8.88569      1.00  2.247854   .378839
   8.88559   8.88559      1.00  2.246074   .377659
   8.88549   8.88549      1.00  2.233654   .376449
   8.88538   8.88538      1.00  2.247264   .379399
   8.88528   8.88528      1.00  2.246234   .378129
   8.88518   8.88518      1.00  2.247364   .377329
   8.88508   8.88508      1.00  2.245724   .376759
   8.88497   8.88497      1.00  2.246124   .376879
   8.88486   8.88486      1.00  2.247194   .378309
   8.88476   8.88476      1.00  2.245464   .376259
   8.88466   8.88466      1.00  2.245314   .376409
   8.88454   8.88454      1.00  2.242744   .374739
   8.88443   8.88443      1.00  2.245084   .375059
   8.88432   8.88432      1.00  2.247264   .375499
   8.88421   8.88421      1.00  2.247704   .375339
   8.88409   8.88409      1.00  2.244614   .374899
   8.88399   8.88399      1.00  2.239694   .372629
   8.88388   8.88388      1.00  2.245544   .373489
   8.88377   8.88377      1.00  2.246344   .374219
   8.88365   8.88365      1.00  2.245634   .372959
   8.88353   8.88353      1.00  2.247084   .372949
   8.88342   8.88342      1.00  2.248144   .372219
   8.88331   8.88331      1.00  2.245274   .373849
   8.88318   8.88318      1.00  2.244704   .373819
   8.88306   8.88306      1.00  2.244204   .374859
   8.88296   8.88296      1.00  2.243464   .373009
   8.88284   8.88284      1.00  2.246434   .373059
   8.88273   8.88273      1.00  2.243394   .372249
   8.88262   8.88262      1.00  2.246034   .369879
   8.88251   8.88251      1.00  2.242724   .370159
   8.88240   8.88240      1.00  2.227894   .369319
   8.88228   8.88228      1.00  2.243224   .370499
   8.88217   8.88217      1.00  2.246174   .373009
   8.88206   8.88206      1.00  2.245834   .371029
   8.88196   8.88196      1.00  2.244954   .372489
   8.88185   8.88185      1.00  2.244224   .370579
   8.88174   8.88174      1.00  2.244694   .369279
   8.88164   8.88164      1.00  2.247724   .370379
   8.88153   8.88153      1.00  2.245914   .369199
   8.88141   8.88141      1.00  2.244614   .369339
   8.88130   8.88130      1.00  2.244964   .368839
   8.88119   8.88119      1.00  2.244614   .369829
   8.88108   8.88108      1.00  2.246394   .369629
   8.88096   8.88096      1.00  2.244324   .369189
   8.88085   8.88085      1.00  2.228964   .365919
   8.88074   8.88074      1.00  2.240974   .368099
   8.88062   8.88062      1.00  2.245114   .368599
   8.88050   8.88050      1.00  2.245394   .369099
   8.88039   8.88039      1.00  2.244794   .370939
   8.88027   8.88027      1.00  2.244724   .371259
   8.88016   8.88016      1.00  2.241694   .370789
   8.88003   8.88003      1.00  2.244424   .370839
   8.87991   8.87991      1.00  2.242864   .367009
   8.87980   8.87980      1.00  2.246194   .371659
   8.87969   8.87969      1.00  2.243444   .369299
   8.87957   8.87957      1.00  2.244774   .370089
   8.87946   8.87946      1.00  2.243644   .371979
   8.87935   8.87935      1.00  2.243014   .370809
   8.87924   8.87924      1.00  2.245384   .371839
   8.87912   8.87912      1.00  2.229814   .370499
   8.87900   8.87900      1.00  2.245874   .373149
   8.87890   8.87890      1.00  2.240964   .373459
   8.87878   8.87878      1.00  2.240564   .369909
   8.87866   8.87866      1.00  2.243154   .371859
   8.87856   8.87856      1.00  2.245664   .371039
   8.87845   8.87845      1.00  2.242914   .371979
   8.87835   8.87835      1.00  2.243804   .371579
   8.87823   8.87823      1.00  2.241074   .372939
   8.87812   8.87812      1.00  2.241974   .373059
   8.87801   8.87801      1.00  2.243724   .372669
   8.87789   8.87789      1.00  2.242124   .373769
   8.87778   8.87778      1.00  2.243084   .373389
   8.87767   8.87767      1.00  2.241154   .373709
   8.87757   8.87757      1.00  2.234934   .373029
   8.87746   8.87746      1.00  2.242104   .373719
   8.87734   8.87734      1.00  2.242544   .373859
   8.87723   8.87723      1.00  2.241984   .375409
   8.87713   8.87713      1.00  2.243034   .373459
   8.87702   8.87702      1.00  2.244004   .375869
   8.87691   8.87691      1.00  2.240664   .377429
   8.87680   8.87680      1.00  2.241154   .374889
   8.87670   8.87670      1.00  2.238824   .374349
   8.87659   8.87659      1.00  2.243954   .377239
   8.87647   8.87647      1.00  2.242964   .376499
   8.87637   8.87637      1.00  2.239994   .375869
   8.87627   8.87627      1.00  2.242654   .376779
   8.87617   8.87617      1.00  2.224464   .374989
   8.87606   8.87606      1.00  2.245224   .379139
   8.87596   8.87596      1.00  2.240234   .378729
   8.87586   8.87586      1.00  2.243564   .379439
   8.87575   8.87575      1.00  2.241734   .379729
   8.87565   8.87565      1.00  2.240614   .378639
   8.87555   8.87555      1.00  2.241234   .378819
   8.87545   8.87545      1.00  2.240074   .380769
   8.87535   8.87535      1.00  2.241084   .379289
   8.87524   8.87524      1.00  2.240134   .380199
   8.87513   8.87513      1.00  2.241424   .380449
   8.87504   8.87504      1.00  2.240524   .380649
   8.87493   8.87493      1.00  2.240324   .380949
   8.87482   8.87482      1.00  2.225544   .377389
   8.87471   8.87471      1.00  2.238464   .381359
   8.87460   8.87460      1.00  2.241894   .382809
   8.87449   8.87449      1.00  2.239534   .382259
   8.87438   8.87438      1.00  2.238734   .381949
   8.87427   8.87427      1.00  2.239364   .383009
   8.87416   8.87416      1.00  2.239954   .384349
   8.87404   8.87404      1.00  2.239724   .383409
   8.87393   8.87393      1.00  2.239624   .383749
   8.87382   8.87382      1.00  2.238314   .382779
   8.87371   8.87371      1.00  2.239104   .385249
   8.87359   8.87359      1.00  2.238664   .385679
   8.87347   8.87347      1.00  2.240534   .385709
   8.87335   8.87335      1.00  2.232494   .385599
   8.87324   8.87324      1.00  2.232424   .386119
   8.87313   8.87313      1.00  2.239164   .387329
   8.87301   8.87301      1.00  2.236184   .387289
   8.87289   8.87289      1.00  2.237784   .389679
   8.87278   8.87278      1.00  2.237674   .388119
   8.87267   8.87267      1.00  2.239444   .387429
   8.87255   8.87255      1.00  2.237394   .390429
   8.87244   8.87244      1.00  2.239704   .390959
   8.87233   8.87233      1.00  2.236504   .390299
   8.87221   8.87221      1.00  2.234494   .389499
   8.87210   8.87210      1.00  2.237284   .390919
   8.87199   8.87199      1.00  2.233714   .388969
   8.87188   8.87188      1.00  2.234244   .390469
   8.87177   8.87177      1.00  2.234224   .389749
   8.87166   8.87166      1.00  2.236394   .392469
   8.87155   8.87155      1.00  2.236874   .392259
   8.87144   8.87144      1.00  2.236624   .394549
   8.87133   8.87133      1.00  2.238614   .395519
   8.87121   8.87121      1.00  2.237044   .396809
   8.87110   8.87110      1.00  2.239994   .396749
   8.87099   8.87099      1.00  2.237004   .397779
   8.87088   8.87088      1.00  2.236354   .396749
   8.87076   8.87076      1.00  2.236414   .396589
   8.87064   8.87064      1.00  2.237504   .397139
   8.87053   8.87053      1.00  2.235864   .396369
   8.87041   8.87041      1.00  2.234974   .395919
   8.87029   8.87029      1.00  2.219634   .392909
   8.87017   8.87017      1.00  2.235564   .398429
   8.87006   8.87006      1.00  2.239394   .399529
   8.86994   8.86994      1.00  2.236174   .398119
   8.86982   8.86982      1.00  2.237984   .398589
   8.86970   8.86970      1.00  2.235454   .396889
   8.86959   8.86959      1.00  2.238144   .398609
   8.86948   8.86948      1.00  2.235354   .400529
   8.86935   8.86935      1.00  2.234084   .400289
   8.86924   8.86924      1.00  2.238254   .398929
   8.86913   8.86913      1.00  2.236954   .399619
   8.86902   8.86902      1.00  2.236814   .398459
   8.86890   8.86890      1.00  2.236494   .402329
   8.86879   8.86879      1.00  2.225484   .403019
   8.86868   8.86868      1.00  2.237404   .404739
   8.86857   8.86857      1.00  2.238064   .406239
   8.86846   8.86846      1.00  2.235734   .405449
   8.86836   8.86836      1.00  2.236114   .408319
   8.86825   8.86825      1.00  2.235724   .405569
   8.86814   8.86814      1.00  2.235654   .405549
   8.86802   8.86802      1.00  2.236714   .406379
   8.86791   8.86791      1.00  2.235304   .404969
   8.86781   8.86781      1.00  2.237194   .402169
   8.86769   8.86769      1.00  2.234474   .404049
   8.86758   8.86758      1.00  2.238704   .403679
   8.86747   8.86747      1.00  2.238174   .404049
   8.86737   8.86737      1.00  2.232724   .403089
   8.86725   8.86725      1.00  2.231154   .403049
   8.86714   8.86714      1.00  2.236154   .403799
   8.86703   8.86703      1.00  2.240534   .406369
   8.86693   8.86693      1.00  2.236354   .404669
   8.86682   8.86682      1.00  2.235634   .404519
   8.86670   8.86670      1.00  2.237834   .406109
   8.86660   8.86660      1.00  2.236744   .406369
   8.86650   8.86650      1.00  2.236694   .406539
   8.86639   8.86639      1.00  2.238554   .405109
   8.86628   8.86628      1.00  2.233124   .407149
   8.86618   8.86618      1.00  2.232324   .410299
   8.86608   8.86608      1.00  2.236934   .409629
   8.86598   8.86598      1.00  2.232204   .409189
   8.86587   8.86587      1.00  2.219044   .406589
   8.86577   8.86577      1.00  2.234064   .408259
   8.86566   8.86566      1.00  2.233064   .408149
   8.86556   8.86556      1.00  2.233004   .408379
   8.86545   8.86545      1.00  2.236884   .410079
   8.86536   8.86536      1.00  2.235934   .410529
   8.86526   8.86526      1.00  2.235474   .413209
   8.86515   8.86515      1.00  2.235804   .412689
   8.86504   8.86504      1.00  2.231254   .412419
   8.86494   8.86494      1.00  2.232664   .413139
   8.86483   8.86483      1.00  2.232934   .412419
   8.86473   8.86473      1.00  2.236204   .411309
   8.86462   8.86462      1.00  2.235124   .410839
   8.86451   8.86451      1.00  2.233354   .411979
   8.86440   8.86440      1.00  2.222864   .409169
   8.86428   8.86428      1.00  2.235234   .413319
   8.86417   8.86417      1.00  2.233434   .413379
   8.86406   8.86406      1.00  2.234204   .413129
   8.86395   8.86395      1.00  2.236344   .417279
   8.86384   8.86384      1.00  2.233284   .414319
   8.86372   8.86372      1.00  2.233354   .411879
   8.86360   8.86360      1.00  2.232674   .411749
   8.86349   8.86349      1.00  2.232984   .411519
   8.86337   8.86337      1.00  2.235344   .412509
   8.86325   8.86325      1.00  2.232074   .411459
   8.86314   8.86314      1.00  2.236764   .410129
   8.86303   8.86303      1.00  2.234794   .411499
   8.86290   8.86290      1.00  2.233204   .412139
   8.86279   8.86279      1.00  2.218124   .408729
   8.86267   8.86267      1.00  2.230114   .414469
   8.86257   8.86257      1.00  2.233404   .416759
   8.86246   8.86246      1.00  2.233904   .415539
   8.86234   8.86234      1.00  2.231974   .413309
   8.86222   8.86222      1.00  2.233214   .413719
   8.86212   8.86212      1.00  2.234594   .416799
   8.86201   8.86201      1.00  2.232944   .414069
   8.86189   8.86189      1.00  2.233644   .413449
   8.86179   8.86179      1.00  2.233224   .414719
   8.86168   8.86168      1.00  2.229414   .411109
   8.86157   8.86157      1.00  2.232264   .413129
   8.86146   8.86146      1.00  2.233474   .413249
   8.86135   8.86135      1.00  2.231614   .412759
   8.86124   8.86124      1.00  2.219394   .408969
   8.86112   8.86112      1.00  2.230524   .413469
   8.86100   8.86100      1.00  2.231794   .413279
   8.86089   8.86089      1.00  2.234244   .414079
   8.86078   8.86078      1.00  2.232974   .412929
   8.86066   8.86066      1.00  2.233534   .414259
   8.86054   8.86054      1.00  2.233394   .412729
   8.86043   8.86043      1.00  2.230834   .414689
   8.86031   8.86031      1.00  2.230864   .415859
   8.86019   8.86019      1.00  2.229594   .415899
   8.86007   8.86007      1.00  2.228274   .418429
   8.85995   8.85995      1.00  2.230624   .419459
   8.85984   8.85984      1.00  2.232434   .417209
   8.85973   8.85973      1.00  2.232654   .414859
   8.85960   8.85960      1.00  2.228794   .414569
   8.85948   8.85948      1.00  2.216354   .412069
   8.85938   8.85938      1.00  2.230024   .420859
   8.85927   8.85927      1.00  2.232444   .419509
   8.85914   8.85914      1.00  2.231294   .416119
   8.85903   8.85903      1.00  2.230434   .414239
   8.85893   8.85893      1.00  2.231164   .414209
   8.85881   8.85881      1.00  2.229394   .414849
   8.85869   8.85869      1.00  2.234234   .414389
   8.85859   8.85859      1.00  2.229934   .414039
   8.85848   8.85848      1.00  2.231414   .413589
   8.85837   8.85837      1.00  2.230684   .414619
   8.85825   8.85825      1.00  2.229084   .415589
   8.85815   8.85815      1.00  2.231744   .414879
   8.85805   8.85805      1.00  2.213744   .411479
   8.85793   8.85793      1.00  2.228354   .414459
   8.85781   8.85781      1.00  2.228934   .413379
   8.85771   8.85771      1.00  2.228564   .413129
   8.85760   8.85760      1.00  2.229474   .413089
   8.85749   8.85749      1.00  2.229064   .413339
   8.85738   8.85738      1.00  2.228434   .411379
   8.85727   8.85727      1.00  2.231154   .415299
   8.85717   8.85717      1.00  2.229374   .413399
   8.85706   8.85706      1.00  2.228934   .411269
   8.85695   8.85695      1.00  2.230484   .413449
   8.85684   8.85684      1.00  2.228384   .414319
   8.85673   8.85673      1.00  2.227814   .413679
   8.85662   8.85662      1.00  2.229114   .415669
   8.85651   8.85651      1.00  2.212434   .411429
   8.85641   8.85641      1.00  2.227624   .415629
   8.85631   8.85631      1.00  2.226924   .415319
   8.85620   8.85620      1.00  2.226804   .418579
   8.85609   8.85609      1.00  2.228744   .416639
   8.85599   8.85599      1.00  2.228844   .415989
   8.85589   8.85589      1.00  2.227924   .418259
   8.85579   8.85579      1.00  2.225184   .417739
   8.85568   8.85568      1.00  2.225034   .418689
   8.85558   8.85558      1.00  2.224224   .417509
   8.85548   8.85548      1.00  2.225224   .416659
   8.85538   8.85538      1.00  2.224374   .420659
   8.85527   8.85527      1.00  2.225874   .419539
   8.85517   8.85517      1.00  2.224084   .415789
   8.85507   8.85507      1.00  2.212384   .413709
   8.85497   8.85497      1.00  2.228924   .415379
   8.85486   8.85486      1.00  2.226754   .417099
   8.85475   8.85475      1.00  2.223804   .414989
   8.85465   8.85465      1.00  2.226214   .412749
   8.85453   8.85453      1.00  2.223844   .411239
   8.85442   8.85442      1.00  2.223814   .414179
   8.85432   8.85432      1.00  2.226234   .414829
   8.85420   8.85420      1.00  2.223334   .412889
   8.85409   8.85409      1.00  2.225144   .409479
   8.85398   8.85398      1.00  2.222744   .411459
   8.85386   8.85386      1.00  2.224914   .412599
   8.85375   8.85375      1.00  2.224394   .410489
   8.85363   8.85363      1.00  2.223234   .408869
   8.85351   8.85351      1.00  2.205104   .408419
   8.85339   8.85339      1.00  2.220024   .409799
   8.85328   8.85328      1.00  2.220764   .408929
   8.85316   8.85316      1.00  2.220524   .407949
   8.85305   8.85305      1.00  2.222274   .407139
   8.85294   8.85294      1.00  2.222244   .409729
   8.85283   8.85283      1.00  2.224044   .409609
   8.85271   8.85271      1.00  2.223954   .409399
   8.85259   8.85259      1.00  2.220724   .408819
   8.85247   8.85247      1.00  2.219114   .410739
   8.85237   8.85237      1.00  2.221054   .411499
   8.85226   8.85226      1.00  2.220074   .412529
   8.85214   8.85214      1.00  2.216854   .408089
   8.85203   8.85203      1.00  2.220964   .407529
   8.85193   8.85193      1.00  2.208604   .405909
   8.85181   8.85181      1.00  2.220984   .408589
   8.85170   8.85170      1.00  2.221514   .406309
   8.85159   8.85159      1.00  2.220664   .407969
   8.85149   8.85149      1.00  2.222274   .411509
   8.85137   8.85137      1.00  2.219544   .409839
   8.85125   8.85125      1.00  2.218904   .409949
   8.85114   8.85114      1.00  2.219854   .408189
   8.85104   8.85104      1.00  2.219304   .408389
   8.85092   8.85092      1.00  2.216014   .406049
   8.85081   8.85081      1.00  2.218604   .406989
   8.85069   8.85069      1.00  2.220264   .407649
   8.85058   8.85058      1.00  2.219334   .408949
   8.85046   8.85046      1.00  2.213844   .405269
   8.85034   8.85034      1.00  2.215444   .409059
   8.85022   8.85022      1.00  2.220804   .408229
   8.85010   8.85010      1.00  2.219094   .409109
   8.84998   8.84998      1.00  2.220064   .410249
   8.84986   8.84986      1.00  2.217434   .412509
   8.84974   8.84974      1.00  2.217434   .412329
   8.84963   8.84963      1.00  2.218614   .413569
   8.84952   8.84952      1.00  2.218164   .414319
   8.84940   8.84940      1.00  2.217214   .408269
   8.84929   8.84929      1.00  2.221024   .409509
   8.84918   8.84918      1.00  2.220864   .407269
   8.84906   8.84906      1.00  2.215094   .407609
   8.84894   8.84894      1.00  2.208594   .407639
   8.84884   8.84884      1.00  2.214714   .408429
   8.84873   8.84873      1.00  2.218564   .407609
   8.84862   8.84862      1.00  2.220404   .409799
   8.84851   8.84851      1.00  2.217264   .409959
   8.84839   8.84839      1.00  2.217474   .408269
   8.84829   8.84829      1.00  2.216644   .408039
   8.84818   8.84818      1.00  2.216654   .405819
   8.84806   8.84806      1.00  2.218344   .407019
   8.84795   8.84795      1.00  2.219734   .406269
   8.84785   8.84785      1.00  2.216184   .407009
   8.84773   8.84773      1.00  2.216514   .407479
   8.84762   8.84762      1.00  2.216094   .407389
   8.84751   8.84751      1.00  2.214834   .405409
   8.84740   8.84740      1.00  2.204594   .404389
   8.84729   8.84729      1.00  2.213034   .406709
   8.84718   8.84718      1.00  2.215694   .406749
   8.84707   8.84707      1.00  2.217174   .407749
   8.84697   8.84697      1.00  2.217134   .410199
   8.84685   8.84685      1.00  2.217564   .409169
   8.84674   8.84674      1.00  2.216354   .407659
   8.84663   8.84663      1.00  2.216794   .409309
   8.84653   8.84653      1.00  2.216854   .407729
   8.84643   8.84643      1.00  2.214704   .407879
   8.84632   8.84632      1.00  2.217184   .408449
   8.84621   8.84621      1.00  2.216304   .408039
   8.84611   8.84611      1.00  2.218154   .410169
   8.84601   8.84601      1.00  2.214864   .410969
   8.84590   8.84590      1.00  2.199124   .406629
   8.84580   8.84580      1.00  2.215204   .409829
   8.84570   8.84570      1.00  2.220614   .412489
   8.84559   8.84559      1.00  2.218834   .410169
   8.84548   8.84548      1.00  2.215864   .408959
   8.84539   8.84539      1.00  2.216264   .408379
   8.84529   8.84529      1.00  2.215934   .408949
   8.84518   8.84518      1.00  2.214404   .407359
   8.84507   8.84507      1.00  2.211464   .407689
   8.84497   8.84497      1.00  2.217644   .407059
   8.84487   8.84487      1.00  2.216244   .408749
   8.84476   8.84476      1.00  2.216494   .408049
   8.84465   8.84465      1.00  2.216684   .407859
   8.84454   8.84454      1.00  2.199844   .408069
   8.84444   8.84444      1.00  2.216254   .410969
   8.84433   8.84433      1.00  2.217164   .410879
   8.84421   8.84421      1.00  2.217004   .410219
   8.84410   8.84410      1.00  2.218154   .411469
   8.84399   8.84399      1.00  2.217944   .410179
   8.84387   8.84387      1.00  2.215594   .410679
   8.84375   8.84375      1.00  2.216324   .410759
   8.84364   8.84364      1.00  2.217314   .411959
   8.84353   8.84353      1.00  2.217164   .417099
   8.84341   8.84341      1.00  2.218414   .418589
   8.84329   8.84329      1.00  2.216674   .416179
   8.84317   8.84317      1.00  2.218164   .416289
   8.84306   8.84306      1.00  2.213294   .414769
   8.84295   8.84295      1.00  2.204084   .415289
   8.84282   8.84282      1.00  2.214344   .415579
   8.84271   8.84271      1.00  2.215614   .414889
   8.84260   8.84260      1.00  2.216524   .413749
   8.84249   8.84249      1.00  2.216094   .414599
   8.84237   8.84237      1.00  2.218474   .413879
   8.84226   8.84226      1.00  2.217354   .415169
   8.84215   8.84215      1.00  2.219224   .416729
   8.84204   8.84204      1.00  2.218584   .416329
   8.84193   8.84193      1.00  2.217794   .415419
   8.84182   8.84182      1.00  2.214484   .415129
   8.84171   8.84171      1.00  2.215854   .415779
   8.84160   8.84160      1.00  2.215584   .415349
   8.84148   8.84148      1.00  2.218324   .415949
   8.84137   8.84137      1.00  2.212404   .416309
   8.84126   8.84126      1.00  2.208634   .415449
   8.84115   8.84115      1.00  2.216494   .416589
   8.84103   8.84103      1.00  2.217574   .415639
   8.84092   8.84092      1.00  2.217914   .417699
   8.84081   8.84081      1.00  2.219434   .416899
   8.84070   8.84070      1.00  2.214044   .417989
   8.84058   8.84058      1.00  2.212594   .417259
   8.84046   8.84046      1.00  2.213544   .416579
   8.84034   8.84034      1.00  2.216544   .419529
   8.84022   8.84022      1.00  2.214214   .419199
   8.84010   8.84010      1.00  2.215324   .417459
   8.83998   8.83998      1.00  2.215734   .420569
   8.83987   8.83987      1.00  2.217504   .418929
   8.83975   8.83975      1.00  2.215094   .418759
   8.83963   8.83963      1.00  2.202024   .415389
   8.83952   8.83952      1.00  2.214984   .420709
   8.83941   8.83941      1.00  2.216774   .421119
   8.83929   8.83929      1.00  2.216354   .422809
   8.83918   8.83918      1.00  2.214584   .421389
   8.83907   8.83907      1.00  2.214604   .422069
   8.83896   8.83896      1.00  2.217214   .424089
   8.83884   8.83884      1.00  2.216074   .425689
   8.83873   8.83873      1.00  2.215344   .423809
   8.83861   8.83861      1.00  2.215514   .424019
   8.83851   8.83851      1.00  2.213164   .423129
   8.83841   8.83841      1.00  2.216334   .422499
   8.83828   8.83828      1.00  2.215974   .423609
   8.83817   8.83817      1.00  2.215434   .422209
   8.83807   8.83807      1.00  2.216944   .424279
   8.83796   8.83796      1.00  2.201694   .421129
   8.83784   8.83784      1.00  2.215914   .423929
   8.83773   8.83773      1.00  2.217284   .426609
   8.83763   8.83763      1.00  2.218274   .426939
   8.83752   8.83752      1.00  2.217494   .427069
   8.83741   8.83741      1.00  2.218154   .428309
   8.83729   8.83729      1.00  2.217454   .426289
   8.83719   8.83719      1.00  2.215244   .427389
   8.83709   8.83709      1.00  2.214464   .426659
   8.83697   8.83697      1.00  2.213084   .426359
   8.83685   8.83685      1.00  2.217504   .426019
   8.83675   8.83675      1.00  2.215264   .425299
   8.83664   8.83664      1.00  2.217784   .427669
   8.83653   8.83653      1.00  2.216274   .427359
   8.83642   8.83642      1.00  2.202664   .424479
   8.83632   8.83632      1.00  2.215894   .429199
   8.83622   8.83622      1.00  2.217324   .430099
   8.83612   8.83612      1.00  2.216954   .428339
   8.83601   8.83601      1.00  2.215954   .429079
   8.83592   8.83592      1.00  2.217144   .432419
   8.83581   8.83581      1.00  2.213754   .430079
   8.83570   8.83570      1.00  2.216294   .429139
   8.83560   8.83560      1.00  2.216874   .431679
   8.83550   8.83550      1.00  2.213884   .432389
   8.83540   8.83540      1.00  2.217904   .432869
   8.83529   8.83529      1.00  2.214814   .434049
   8.83519   8.83519      1.00  2.218554   .434149
   8.83509   8.83509      1.00  2.212684   .430149
   8.83499   8.83499      1.00  2.199014   .429439
   8.83487   8.83487      1.00  2.210304   .431859
   8.83476   8.83476      1.00  2.212604   .434929
   8.83466   8.83466      1.00  2.214544   .436949
   8.83455   8.83455      1.00  2.214914   .435779
   8.83444   8.83444      1.00  2.214674   .437529
   8.83433   8.83433      1.00  2.213464   .434849
   8.83423   8.83423      1.00  2.214674   .436449
   8.83411   8.83411      1.00  2.214554   .434279
   8.83399   8.83399      1.00  2.212654   .432009
   8.83387   8.83387      1.00  2.214424   .434329
   8.83377   8.83377      1.00  2.215594   .433509
   8.83366   8.83366      1.00  2.211964   .433519
   8.83353   8.83353      1.00  2.213444   .432039
   8.83341   8.83341      1.00  2.197524   .432819
   8.83331   8.83331      1.00  2.211784   .434369
   8.83319   8.83319      1.00  2.214564   .437359
   8.83307   8.83307      1.00  2.213744   .434979
   8.83295   8.83295      1.00  2.214534   .436119
   8.83284   8.83284      1.00  2.213904   .436079
   8.83272   8.83272      1.00  2.212044   .437799
   8.83261   8.83261      1.00  2.209034   .436449
   8.83250   8.83250      1.00  2.211904   .439549
   8.83239   8.83239      1.00  2.208204   .438039
   8.83227   8.83227      1.00  2.209004   .440289
   8.83216   8.83216      1.00  2.209604   .439399
   8.83206   8.83206      1.00  2.211954   .439779
   8.83195   8.83195      1.00  2.209864   .437579
   8.83184   8.83184      1.00  2.198284   .434619
   8.83172   8.83172      1.00  2.210684   .436369
   8.83161   8.83161      1.00  2.211004   .436919
   8.83151   8.83151      1.00  2.212714   .437589
   8.83139   8.83139      1.00  2.208884   .438309
   8.83128   8.83128      1.00  2.211644   .436539
   8.83117   8.83117      1.00  2.208524   .437619
   8.83106   8.83106      1.00  2.209774   .436409
   8.83094   8.83094      1.00  2.210154   .438209
   8.83083   8.83083      1.00  2.209164   .439419
   8.83072   8.83072      1.00  2.209194   .438199
   8.83060   8.83060      1.00  2.213094   .440509
   8.83048   8.83048      1.00  2.209484   .440969
   8.83036   8.83036      1.00  2.208264   .440429
   8.83025   8.83025      1.00  2.194344   .437279
   8.83013   8.83013      1.00  2.207324   .440119
   8.83001   8.83001      1.00  2.207044   .437699
   8.82989   8.82989      1.00  2.207634   .439869
   8.82977   8.82977      1.00  2.208654   .439789
   8.82966   8.82966      1.00  2.210164   .440079
   8.82954   8.82954      1.00  2.209784   .441059
   8.82943   8.82943      1.00  2.210184   .440319
   8.82931   8.82931      1.00  2.209084   .440679
   8.82920   8.82920      1.00  2.209674   .439769
   8.82909   8.82909      1.00  2.208614   .440329
   8.82897   8.82897      1.00  2.206444   .440049
   8.82886   8.82886      1.00  2.209524   .440359
   8.82875   8.82875      1.00  2.206784   .440569
   8.82865   8.82865      1.00  2.196304   .439059
   8.82853   8.82853      1.00  2.206004   .440859
   8.82842   8.82842      1.00  2.206984   .442329
   8.82832   8.82832      1.00  2.205984   .443279
   8.82820   8.82820      1.00  2.207644   .443399
   8.82809   8.82809      1.00  2.209994   .442939
   8.82799   8.82799      1.00  2.207184   .442259
   8.82788   8.82788      1.00  2.204414   .441819
   8.82776   8.82776      1.00  2.206194   .442089
   8.82765   8.82765      1.00  2.204304   .441259
   8.82754   8.82754      1.00  2.202924   .444009
   8.82743   8.82743      1.00  2.206204   .445029
   8.82732   8.82732      1.00  2.207604   .446859
   8.82721   8.82721      1.00  2.208494   .450069
   8.82710   8.82710      1.00  2.195354   .446679
   8.82700   8.82700      1.00  2.204624   .445879
   8.82688   8.82688      1.00  2.206714   .446089
   8.82677   8.82677      1.00  2.206794   .445029
   8.82667   8.82667      1.00  2.203954   .442969
   8.82657   8.82657      1.00  2.202974   .444799
   8.82646   8.82646      1.00  2.203794   .444489
   8.82635   8.82635      1.00  2.205294   .444449
   8.82625   8.82625      1.00  2.206584   .445009
   8.82615   8.82615      1.00  2.203844   .442119
   8.82604   8.82604      1.00  2.206204   .443949
   8.82594   8.82594      1.00  2.206314   .442539
   8.82583   8.82583      1.00  2.203904   .445249
   8.82573   8.82573      1.00  2.193924   .441899
   8.82563   8.82563      1.00  2.202954   .442189
   8.82552   8.82552      1.00  2.202534   .441659
   8.82542   8.82542      1.00  2.201504   .442949
   8.82532   8.82532      1.00  2.202914   .443039
   8.82522   8.82522      1.00  2.201644   .444549
   8.82511   8.82511      1.00  2.205584   .445449
   8.82501   8.82501      1.00  2.207964   .446399
   8.82491   8.82491      1.00  2.202154   .445169
   8.82480   8.82480      1.00  2.202474   .445999
   8.82468   8.82468      1.00  2.202234   .444569
   8.82458   8.82458      1.00  2.202964   .445429
   8.82448   8.82448      1.00  2.202594   .445329
   8.82437   8.82437      1.00  2.201884   .446149
   8.82425   8.82425      1.00  2.184114   .443889
   8.82414   8.82414      1.00  2.199724   .448289
   8.82404   8.82404      1.00  2.201284   .448109
   8.82392   8.82392      1.00  2.199884   .449199
   8.82379   8.82379      1.00  2.201054   .450059
   8.82367   8.82367      1.00  2.203014   .451759
   8.82356   8.82356      1.00  2.200834   .448079
   8.82345   8.82345      1.00  2.201914   .445179
   8.82332   8.82332      1.00  2.200854   .444799
   8.82321   8.82321      1.00  2.197414   .443569
   8.82310   8.82310      1.00  2.198374   .443789
   8.82298   8.82298      1.00  2.196684   .443639
   8.82286   8.82286      1.00  2.197524   .443379
   8.82275   8.82275      1.00  2.188104   .444629
   8.82264   8.82264      1.00  2.201324   .445369
   8.82253   8.82253      1.00  2.200734   .445759
   8.82241   8.82241      1.00  2.200144   .444499
   8.82230   8.82230      1.00  2.200634   .444169
   8.82219   8.82219      1.00  2.195564   .442549
   8.82208   8.82208      1.00  2.195484   .439509
   8.82196   8.82196      1.00  2.199654   .442129
   8.82186   8.82186      1.00  2.197494   .442429
   8.82175   8.82175      1.00  2.193724   .441859
   8.82164   8.82164      1.00  2.197074   .443199
   8.82153   8.82153      1.00  2.195834   .441089
   8.82142   8.82142      1.00  2.200134   .446829
   8.82130   8.82130      1.00  2.186554   .443889
   8.82119   8.82119      1.00  2.195504   .446119
   8.82107   8.82107      1.00  2.197974   .446689
   8.82096   8.82096      1.00  2.196574   .444809
   8.82085   8.82085      1.00  2.196494   .446199
   8.82073   8.82073      1.00  2.191544   .443769
   8.82061   8.82061      1.00  2.194084   .443429
   8.82050   8.82050      1.00  2.197804   .444639
   8.82039   8.82039      1.00  2.193094   .439029
   8.82027   8.82027      1.00  2.194024   .440449
   8.82015   8.82015      1.00  2.196744   .442049
   8.82002   8.82002      1.00  2.198624   .441869
   8.81991   8.81991      1.00  2.198804   .441659
   8.81980   8.81980      1.00  2.192864   .441439
   8.81967   8.81967      1.00  2.176874   .437999
   8.81956   8.81956      1.00  2.192384   .440269
   8.81945   8.81945      1.00  2.190674   .439699
   8.81933   8.81933      1.00  2.195334   .441889
   8.81921   8.81921      1.00  2.195014   .442399
   8.81910   8.81910      1.00  2.196314   .445879
   8.81899   8.81899      1.00  2.196314   .445729
   8.81888   8.81888      1.00  2.193784   .442739
   8.81876   8.81876      1.00  2.193124   .442099
   8.81865   8.81865      1.00  2.195304   .442519
   8.81855   8.81855      1.00  2.193774   .442139
   8.81844   8.81844      1.00  2.190574   .443169
   8.81832   8.81832      1.00  2.187574   .440969
   8.81821   8.81821      1.00  2.176414   .437119
   8.81810   8.81810      1.00  2.190324   .438839
   8.81799   8.81799      1.00  2.191864   .440089
   8.81788   8.81788      1.00  2.192954   .440939
   8.81777   8.81777      1.00  2.192344   .441379
   8.81766   8.81766      1.00  2.193714   .442599
   8.81755   8.81755      1.00  2.190464   .441129
   8.81744   8.81744      1.00  2.187654   .442609
   8.81737   8.81737      1.00  2.187014   .441389
