# Supplementary material for: Direct Observation of Palladium Leaching from Pd/C by a Simple Method: X-ray Absorption Spectroscopy of Heterogeneous Mixtures
Source: ACS Omega. 2023 Jun 7;8(24):21787–92. doi: 10.1021/acsomega.3c01343 (PMC10286095; doi:10.1021/acsomega.3c01343)
Supplement: Supplementary file 2 — ao3c01343_si_002.zip [file ao3c01343_si_002.zip › Figure 9/HCl_Intermittent01N_36.qd]

  9809     KEK-PF   NW10A
 K_AirOx_40C_01N 20.12.12 2:56: - 20.12.12 2:57: Serial#KEKPF-NW10A_047726
 15_RK_AirOx_40C_01N                                                             
 Ring :   6.5 GeV    49.9 mA -   50.1 mA
 Mono :   Si(311)       D=  1.63747 A    Initial angle=  9.00034 deg
 NW10A     Transmission( 2)   Repetition= 36     Points= 1654
 Param file : QXAFS(SYNC)     angle axis (*)     Block =    1

 Block      Init-Ang  Final-Ang     Step/deg     Time/s       Num
     1        9.00034   8.81737          ***       1.00      1654
 Ortec(-1)     NDCH = 3
  Angle(c)  Angle(o)    time/s         2         3
      Mode         0         0         1         2
    Offset         0         0    .00492    .00311
   9.00034   9.00034      1.00  2.302764  2.410519
   9.00025   9.00025      1.00  2.303364  2.409679
   9.00015   9.00015      1.00  2.302324  2.408609
   9.00004   9.00004      1.00  2.302564  2.410959
   8.99992   8.99992      1.00  2.300444  2.406979
   8.99980   8.99980      1.00  2.302974  2.413239
   8.99969   8.99969      1.00  2.284994  2.393649
   8.99957   8.99957      1.00  2.300504  2.411849
   8.99946   8.99946      1.00  2.301194  2.410109
   8.99935   8.99935      1.00  2.298844  2.408009
   8.99924   8.99924      1.00  2.298934  2.406729
   8.99913   8.99913      1.00  2.298664  2.409199
   8.99902   8.99902      1.00  2.298164  2.408939
   8.99891   8.99891      1.00  2.296494  2.406999
   8.99881   8.99881      1.00  2.299024  2.411169
   8.99870   8.99870      1.00  2.295294  2.405379
   8.99858   8.99858      1.00  2.302014  2.411329
   8.99847   8.99847      1.00  2.297994  2.411269
   8.99837   8.99837      1.00  2.297394  2.407409
   8.99826   8.99826      1.00  2.292544  2.402549
   8.99815   8.99815      1.00  2.289224  2.400399
   8.99804   8.99804      1.00  2.295754  2.407019
   8.99793   8.99793      1.00  2.293684  2.407469
   8.99783   8.99783      1.00  2.290564  2.404199
   8.99771   8.99771      1.00  2.294034  2.409979
   8.99760   8.99760      1.00  2.293424  2.411279
   8.99750   8.99750      1.00  2.294834  2.411259
   8.99739   8.99739      1.00  2.293944  2.413069
   8.99728   8.99728      1.00  2.295134  2.408909
   8.99717   8.99717      1.00  2.292634  2.406009
   8.99707   8.99707      1.00  2.291784  2.408299
   8.99696   8.99696      1.00  2.292124  2.407469
   8.99685   8.99685      1.00  2.291074  2.406099
   8.99675   8.99675      1.00  2.276264  2.392919
   8.99664   8.99664      1.00  2.290284  2.405379
   8.99654   8.99654      1.00  2.289344  2.403739
   8.99643   8.99643      1.00  2.290984  2.412079
   8.99632   8.99632      1.00  2.293824  2.413929
   8.99622   8.99622      1.00  2.291084  2.409319
   8.99612   8.99612      1.00  2.291144  2.407539
   8.99601   8.99601      1.00  2.289104  2.406239
   8.99591   8.99591      1.00  2.289344  2.408149
   8.99581   8.99581      1.00  2.286074  2.405719
   8.99571   8.99571      1.00  2.283564  2.398899
   8.99561   8.99561      1.00  2.287524  2.405279
   8.99550   8.99550      1.00  2.284964  2.405729
   8.99541   8.99541      1.00  2.285034  2.404299
   8.99530   8.99530      1.00  2.274464  2.392289
   8.99520   8.99520      1.00  2.285024  2.403079
   8.99510   8.99510      1.00  2.293794  2.414399
   8.99500   8.99500      1.00  2.288994  2.411719
   8.99489   8.99489      1.00  2.288474  2.410049
   8.99478   8.99478      1.00  2.281554  2.399169
   8.99468   8.99468      1.00  2.281494  2.400099
   8.99458   8.99458      1.00  2.284224  2.406469
   8.99447   8.99447      1.00  2.282874  2.404879
   8.99435   8.99435      1.00  2.283724  2.405479
   8.99424   8.99424      1.00  2.286364  2.408959
   8.99414   8.99414      1.00  2.284474  2.409709
   8.99403   8.99403      1.00  2.287354  2.407689
   8.99390   8.99390      1.00  2.284914  2.408359
   8.99379   8.99379      1.00  2.270624  2.394039
   8.99368   8.99368      1.00  2.280334  2.403819
   8.99356   8.99356      1.00  2.282054  2.407579
   8.99345   8.99345      1.00  2.281764  2.405769
   8.99334   8.99334      1.00  2.283104  2.409319
   8.99323   8.99323      1.00  2.282824  2.406699
   8.99312   8.99312      1.00  2.284424  2.410499
   8.99300   8.99300      1.00  2.286014  2.410729
   8.99289   8.99289      1.00  2.285064  2.411839
   8.99278   8.99278      1.00  2.284594  2.411679
   8.99266   8.99266      1.00  2.285014  2.408809
   8.99254   8.99254      1.00  2.281264  2.409939
   8.99244   8.99244      1.00  2.286774  2.414559
   8.99233   8.99233      1.00  2.279774  2.406519
   8.99222   8.99222      1.00  2.280674  2.406729
   8.99211   8.99211      1.00  2.262364  2.388429
   8.99200   8.99200      1.00  2.280664  2.406979
   8.99189   8.99189      1.00  2.284484  2.415029
   8.99178   8.99178      1.00  2.283534  2.414519
   8.99167   8.99167      1.00  2.287004  2.415689
   8.99156   8.99156      1.00  2.283534  2.415669
   8.99146   8.99146      1.00  2.280534  2.410589
   8.99135   8.99135      1.00  2.276904  2.406039
   8.99123   8.99123      1.00  2.284704  2.412259
   8.99112   8.99112      1.00  2.276614  2.409049
   8.99101   8.99101      1.00  2.279464  2.411959
   8.99090   8.99090      1.00  2.279764  2.410599
   8.99078   8.99078      1.00  2.281754  2.413709
   8.99067   8.99067      1.00  2.284044  2.415459
   8.99055   8.99055      1.00  2.269094  2.400659
   8.99043   8.99043      1.00  2.281574  2.413189
   8.99032   8.99032      1.00  2.282644  2.417919
   8.99021   8.99021      1.00  2.279344  2.416669
   8.99009   8.99009      1.00  2.282384  2.414579
   8.98997   8.98997      1.00  2.277174  2.412179
   8.98985   8.98985      1.00  2.280284  2.415559
   8.98974   8.98974      1.00  2.275564  2.409809
   8.98962   8.98962      1.00  2.278684  2.414299
   8.98950   8.98950      1.00  2.278094  2.417549
   8.98938   8.98938      1.00  2.282274  2.422339
   8.98927   8.98927      1.00  2.283834  2.420289
   8.98916   8.98916      1.00  2.282024  2.423409
   8.98905   8.98905      1.00  2.275954  2.417709
   8.98894   8.98894      1.00  2.258434  2.396759
   8.98883   8.98883      1.00  2.278994  2.422549
   8.98872   8.98872      1.00  2.275784  2.418649
   8.98861   8.98861      1.00  2.281304  2.420109
   8.98850   8.98850      1.00  2.278174  2.422079
   8.98839   8.98839      1.00  2.280244  2.422589
   8.98829   8.98829      1.00  2.283254  2.427189
   8.98817   8.98817      1.00  2.280614  2.420729
   8.98806   8.98806      1.00  2.276304  2.415439
   8.98794   8.98794      1.00  2.280434  2.418629
   8.98784   8.98784      1.00  2.279734  2.415499
   8.98774   8.98774      1.00  2.276184  2.417149
   8.98762   8.98762      1.00  2.274504  2.416159
   8.98751   8.98751      1.00  2.262084  2.400239
   8.98740   8.98740      1.00  2.272124  2.416809
   8.98729   8.98729      1.00  2.277224  2.416259
   8.98717   8.98717      1.00  2.274794  2.412039
   8.98706   8.98706      1.00  2.280164  2.422289
   8.98696   8.98696      1.00  2.279214  2.421319
   8.98685   8.98685      1.00  2.280614  2.422109
   8.98674   8.98674      1.00  2.277914  2.415699
   8.98664   8.98664      1.00  2.275144  2.414879
   8.98654   8.98654      1.00  2.273744  2.417619
   8.98643   8.98643      1.00  2.273704  2.415729
   8.98632   8.98632      1.00  2.272394  2.414219
   8.98621   8.98621      1.00  2.277714  2.421779
   8.98611   8.98611      1.00  2.278124  2.421739
   8.98601   8.98601      1.00  2.268244  2.413609
   8.98591   8.98591      1.00  2.280284  2.425449
   8.98580   8.98580      1.00  2.279234  2.422919
   8.98571   8.98571      1.00  2.276724  2.424359
   8.98560   8.98560      1.00  2.277984  2.426999
   8.98549   8.98549      1.00  2.275834  2.426929
   8.98539   8.98539      1.00  2.274244  2.423449
   8.98529   8.98529      1.00  2.272174  2.420459
   8.98519   8.98519      1.00  2.273144  2.420479
   8.98508   8.98508      1.00  2.272184  2.416009
   8.98498   8.98498      1.00  2.277434  2.426109
   8.98488   8.98488      1.00  2.274504  2.423449
   8.98477   8.98477      1.00  2.281794  2.429939
   8.98466   8.98466      1.00  2.263074  2.411979
   8.98455   8.98455      1.00  2.276474  2.427049
   8.98444   8.98444      1.00  2.273904  2.425569
   8.98434   8.98434      1.00  2.273124  2.422819
   8.98422   8.98422      1.00  2.270964  2.417639
   8.98410   8.98410      1.00  2.273694  2.419109
   8.98399   8.98399      1.00  2.276964  2.424739
   8.98388   8.98388      1.00  2.275774  2.423919
   8.98377   8.98377      1.00  2.278624  2.424939
   8.98365   8.98365      1.00  2.275864  2.427819
   8.98354   8.98354      1.00  2.275204  2.423489
   8.98343   8.98343      1.00  2.275554  2.424939
   8.98331   8.98331      1.00  2.274704  2.424239
   8.98319   8.98319      1.00  2.275274  2.424539
   8.98308   8.98308      1.00  2.260674  2.408659
   8.98296   8.98296      1.00  2.267584  2.416629
   8.98284   8.98284      1.00  2.273304  2.427699
   8.98273   8.98273      1.00  2.271684  2.426819
   8.98262   8.98262      1.00  2.280504  2.434089
   8.98251   8.98251      1.00  2.275374  2.426539
   8.98239   8.98239      1.00  2.280604  2.435839
   8.98228   8.98228      1.00  2.278724  2.430319
   8.98217   8.98217      1.00  2.273004  2.430019
   8.98206   8.98206      1.00  2.275824  2.430129
   8.98195   8.98195      1.00  2.268334  2.421209
   8.98184   8.98184      1.00  2.273134  2.432339
   8.98173   8.98173      1.00  2.275174  2.432819
   8.98162   8.98162      1.00  2.276154  2.433529
   8.98151   8.98151      1.00  2.273794  2.432849
   8.98140   8.98140      1.00  2.263794  2.422359
   8.98129   8.98129      1.00  2.277404  2.431519
   8.98118   8.98118      1.00  2.277344  2.433949
   8.98106   8.98106      1.00  2.273914  2.433839
   8.98095   8.98095      1.00  2.274204  2.435929
   8.98084   8.98084      1.00  2.270994  2.430749
   8.98072   8.98072      1.00  2.273624  2.433949
   8.98060   8.98060      1.00  2.273664  2.434689
   8.98048   8.98048      1.00  2.276144  2.436569
   8.98037   8.98037      1.00  2.273654  2.430409
   8.98025   8.98025      1.00  2.275314  2.436149
   8.98013   8.98013      1.00  2.275684  2.436759
   8.98001   8.98001      1.00  2.276614  2.439429
   8.97990   8.97990      1.00  2.277414  2.440169
   8.97979   8.97979      1.00  2.267014  2.428829
   8.97967   8.97967      1.00  2.273274  2.435559
   8.97954   8.97954      1.00  2.273934  2.437749
   8.97943   8.97943      1.00  2.270914  2.430729
   8.97932   8.97932      1.00  2.271534  2.432229
   8.97920   8.97920      1.00  2.274054  2.437239
   8.97909   8.97909      1.00  2.276264  2.439119
   8.97899   8.97899      1.00  2.276504  2.437539
   8.97888   8.97888      1.00  2.276574  2.440069
   8.97876   8.97876      1.00  2.275454  2.433619
   8.97865   8.97865      1.00  2.278814  2.444349
   8.97855   8.97855      1.00  2.274984  2.436809
   8.97843   8.97843      1.00  2.275454  2.433999
   8.97831   8.97831      1.00  2.261474  2.420789
   8.97821   8.97821      1.00  2.271984  2.434139
   8.97810   8.97810      1.00  2.272424  2.434899
   8.97799   8.97799      1.00  2.276434  2.437059
   8.97788   8.97788      1.00  2.279464  2.439709
   8.97777   8.97777      1.00  2.278694  2.443309
   8.97766   8.97766      1.00  2.278294  2.440029
   8.97755   8.97755      1.00  2.277684  2.440639
   8.97744   8.97744      1.00  2.273364  2.435319
   8.97733   8.97733      1.00  2.276924  2.442009
   8.97722   8.97722      1.00  2.273234  2.437759
   8.97711   8.97711      1.00  2.272254  2.435659
   8.97700   8.97700      1.00  2.273884  2.435579
   8.97689   8.97689      1.00  2.260354  2.423319
   8.97679   8.97679      1.00  2.272674  2.436339
   8.97668   8.97668      1.00  2.278284  2.445689
   8.97657   8.97657      1.00  2.277814  2.447949
   8.97646   8.97646      1.00  2.278974  2.446049
   8.97636   8.97636      1.00  2.273904  2.440719
   8.97625   8.97625      1.00  2.274244  2.441939
   8.97615   8.97615      1.00  2.275104  2.451549
   8.97604   8.97604      1.00  2.276454  2.447219
   8.97594   8.97594      1.00  2.274664  2.442549
   8.97584   8.97584      1.00  2.274734  2.445139
   8.97573   8.97573      1.00  2.273944  2.445349
   8.97564   8.97564      1.00  2.274194  2.444419
   8.97554   8.97554      1.00  2.275004  2.444009
   8.97543   8.97543      1.00  2.264294  2.437149
   8.97533   8.97533      1.00  2.282424  2.456239
   8.97523   8.97523      1.00  2.275124  2.448029
   8.97512   8.97512      1.00  2.274074  2.446579
   8.97502   8.97502      1.00  2.271194  2.442469
   8.97491   8.97491      1.00  2.273894  2.449679
   8.97480   8.97480      1.00  2.270054  2.445639
   8.97470   8.97470      1.00  2.274054  2.447479
   8.97460   8.97460      1.00  2.272744  2.451939
   8.97448   8.97448      1.00  2.274874  2.451809
   8.97437   8.97437      1.00  2.275974  2.449719
   8.97427   8.97427      1.00  2.277374  2.457599
   8.97415   8.97415      1.00  2.275104  2.454709
   8.97403   8.97403      1.00  2.262424  2.436469
   8.97392   8.97392      1.00  2.273654  2.451299
   8.97380   8.97380      1.00  2.270554  2.445679
   8.97369   8.97369      1.00  2.274184  2.448379
   8.97357   8.97357      1.00  2.274114  2.453879
   8.97346   8.97346      1.00  2.277794  2.452859
   8.97335   8.97335      1.00  2.273024  2.449909
   8.97324   8.97324      1.00  2.276674  2.456589
   8.97311   8.97311      1.00  2.274874  2.453119
   8.97299   8.97299      1.00  2.273734  2.451489
   8.97288   8.97288      1.00  2.275794  2.455069
   8.97277   8.97277      1.00  2.271264  2.450509
   8.97265   8.97265      1.00  2.273394  2.448869
   8.97254   8.97254      1.00  2.254204  2.432749
   8.97243   8.97243      1.00  2.270684  2.446939
   8.97232   8.97232      1.00  2.273064  2.450179
   8.97220   8.97220      1.00  2.276284  2.451489
   8.97209   8.97209      1.00  2.279824  2.456269
   8.97198   8.97198      1.00  2.276094  2.448219
   8.97187   8.97187      1.00  2.275394  2.450789
   8.97176   8.97176      1.00  2.275294  2.451669
   8.97165   8.97165      1.00  2.275674  2.450709
   8.97155   8.97155      1.00  2.268144  2.442439
   8.97143   8.97143      1.00  2.272444  2.447079
   8.97132   8.97132      1.00  2.272044  2.448089
   8.97121   8.97121      1.00  2.274764  2.452349
   8.97110   8.97110      1.00  2.262934  2.439179
   8.97099   8.97099      1.00  2.270114  2.445149
   8.97086   8.97086      1.00  2.274034  2.454909
   8.97075   8.97075      1.00  2.276164  2.456249
   8.97064   8.97064      1.00  2.275994  2.451939
   8.97052   8.97052      1.00  2.273174  2.452529
   8.97040   8.97040      1.00  2.271024  2.451759
   8.97029   8.97029      1.00  2.272404  2.453619
   8.97018   8.97018      1.00  2.266594  2.444649
   8.97006   8.97006      1.00  2.270994  2.453569
   8.96993   8.96993      1.00  2.269534  2.449519
   8.96982   8.96982      1.00  2.274624  2.458049
   8.96970   8.96970      1.00  2.274744  2.453059
   8.96958   8.96958      1.00  2.276684  2.459989
   8.96946   8.96946      1.00  2.272114  2.453399
   8.96935   8.96935      1.00  2.262274  2.444039
   8.96925   8.96925      1.00  2.272814  2.457059
   8.96913   8.96913      1.00  2.269364  2.450029
   8.96901   8.96901      1.00  2.272034  2.455319
   8.96891   8.96891      1.00  2.270934  2.451559
   8.96880   8.96880      1.00  2.271394  2.454839
   8.96869   8.96869      1.00  2.272644  2.452689
   8.96857   8.96857      1.00  2.273004  2.456089
   8.96846   8.96846      1.00  2.273574  2.458559
   8.96836   8.96836      1.00  2.270924  2.453579
   8.96825   8.96825      1.00  2.272764  2.457599
   8.96814   8.96814      1.00  2.270484  2.452869
   8.96803   8.96803      1.00  2.268834  2.452399
   8.96792   8.96792      1.00  2.257294  2.440769
   8.96781   8.96781      1.00  2.271014  2.458829
   8.96770   8.96770      1.00  2.270914  2.456839
   8.96758   8.96758      1.00  2.271964  2.455999
   8.96748   8.96748      1.00  2.270214  2.456079
   8.96737   8.96737      1.00  2.273244  2.456609
   8.96726   8.96726      1.00  2.275724  2.458309
   8.96715   8.96715      1.00  2.273834  2.458099
   8.96704   8.96704      1.00  2.272364  2.455019
   8.96694   8.96694      1.00  2.269264  2.453639
   8.96683   8.96683      1.00  2.271544  2.456189
   8.96672   8.96672      1.00  2.269344  2.453959
   8.96661   8.96661      1.00  2.269574  2.452959
   8.96650   8.96650      1.00  2.270334  2.455749
   8.96639   8.96639      1.00  2.266784  2.449159
   8.96629   8.96629      1.00  2.273564  2.459369
   8.96619   8.96619      1.00  2.273884  2.460829
   8.96609   8.96609      1.00  2.278444  2.468989
   8.96598   8.96598      1.00  2.273384  2.458499
   8.96588   8.96588      1.00  2.273784  2.459069
   8.96578   8.96578      1.00  2.274384  2.461429
   8.96569   8.96569      1.00  2.270784  2.456039
   8.96557   8.96557      1.00  2.270074  2.457819
   8.96547   8.96547      1.00  2.273914  2.462299
   8.96537   8.96537      1.00  2.273844  2.461959
   8.96527   8.96527      1.00  2.275644  2.464019
   8.96515   8.96515      1.00  2.278294  2.468399
   8.96505   8.96505      1.00  2.259504  2.450559
   8.96495   8.96495      1.00  2.273144  2.460059
   8.96484   8.96484      1.00  2.279014  2.469699
   8.96473   8.96473      1.00  2.273314  2.461939
   8.96463   8.96463      1.00  2.270814  2.465109
   8.96453   8.96453      1.00  2.274534  2.462819
   8.96442   8.96442      1.00  2.273684  2.466009
   8.96430   8.96430      1.00  2.273644  2.463469
   8.96419   8.96419      1.00  2.278434  2.470699
   8.96408   8.96408      1.00  2.275454  2.470199
   8.96397   8.96397      1.00  2.277794  2.474469
   8.96386   8.96386      1.00  2.277474  2.466639
   8.96374   8.96374      1.00  2.276554  2.470729
   8.96363   8.96363      1.00  2.265544  2.454719
   8.96351   8.96351      1.00  2.276324  2.465939
   8.96339   8.96339      1.00  2.278294  2.468399
   8.96328   8.96328      1.00  2.275114  2.467059
   8.96316   8.96316      1.00  2.275404  2.469619
   8.96304   8.96304      1.00  2.276114  2.468329
   8.96292   8.96292      1.00  2.279044  2.471689
   8.96281   8.96281      1.00  2.279664  2.477199
   8.96270   8.96270      1.00  2.279684  2.474229
   8.96259   8.96259      1.00  2.280044  2.473749
   8.96248   8.96248      1.00  2.273724  2.464479
   8.96237   8.96237      1.00  2.278644  2.471189
   8.96226   8.96226      1.00  2.275934  2.467879
   8.96214   8.96214      1.00  2.275834  2.465299
   8.96202   8.96202      1.00  2.274034  2.464399
   8.96191   8.96191      1.00  2.261974  2.448599
   8.96181   8.96181      1.00  2.277604  2.466049
   8.96171   8.96171      1.00  2.280994  2.473759
   8.96159   8.96159      1.00  2.283094  2.476569
   8.96148   8.96148      1.00  2.278084  2.471849
   8.96137   8.96137      1.00  2.279064  2.471719
   8.96126   8.96126      1.00  2.275944  2.467749
   8.96114   8.96114      1.00  2.275594  2.465659
   8.96103   8.96103      1.00  2.278314  2.470969
   8.96092   8.96092      1.00  2.275944  2.463719
   8.96080   8.96080      1.00  2.278404  2.469009
   8.96068   8.96068      1.00  2.278064  2.468529
   8.96057   8.96057      1.00  2.276614  2.466649
   8.96046   8.96046      1.00  2.280234  2.473219
   8.96034   8.96034      1.00  2.264574  2.456509
   8.96021   8.96021      1.00  2.277414  2.469889
   8.96010   8.96010      1.00  2.280274  2.474109
   8.95999   8.95999      1.00  2.275274  2.470309
   8.95986   8.95986      1.00  2.276924  2.470689
   8.95974   8.95974      1.00  2.277094  2.471309
   8.95962   8.95962      1.00  2.276504  2.470199
   8.95951   8.95951      1.00  2.280094  2.474509
   8.95940   8.95940      1.00  2.278524  2.474259
   8.95928   8.95928      1.00  2.280674  2.471159
   8.95917   8.95917      1.00  2.278004  2.467629
   8.95907   8.95907      1.00  2.281714  2.472849
   8.95895   8.95895      1.00  2.280234  2.469649
   8.95883   8.95883      1.00  2.278404  2.471869
   8.95872   8.95872      1.00  2.264514  2.449829
   8.95861   8.95861      1.00  2.271654  2.460599
   8.95850   8.95850      1.00  2.278944  2.470929
   8.95840   8.95840      1.00  2.279574  2.471229
   8.95829   8.95829      1.00  2.276684  2.475249
   8.95818   8.95818      1.00  2.279404  2.472669
   8.95806   8.95806      1.00  2.278734  2.467429
   8.95795   8.95795      1.00  2.279294  2.470219
   8.95784   8.95784      1.00  2.279374  2.469229
   8.95774   8.95774      1.00  2.278494  2.472569
   8.95763   8.95763      1.00  2.277034  2.470939
   8.95751   8.95751      1.00  2.280224  2.475159
   8.95740   8.95740      1.00  2.274624  2.469189
   8.95729   8.95729      1.00  2.273364  2.471079
   8.95718   8.95718      1.00  2.265484  2.462889
   8.95707   8.95707      1.00  2.276424  2.469909
   8.95696   8.95696      1.00  2.282314  2.475939
   8.95686   8.95686      1.00  2.278054  2.470329
   8.95675   8.95675      1.00  2.276164  2.469869
   8.95664   8.95664      1.00  2.281044  2.475139
   8.95653   8.95653      1.00  2.280384  2.477109
   8.95643   8.95643      1.00  2.282524  2.476259
   8.95632   8.95632      1.00  2.281204  2.470099
   8.95621   8.95621      1.00  2.281184  1.704489
   8.95611   8.95611      1.00  2.277494   .834279
   8.95601   8.95601      1.00  2.281574   .812109
   8.95591   8.95591      1.00  2.281784  2.462189
   8.95580   8.95580      1.00  2.269344  2.461359
   8.95570   8.95570      1.00  2.280714  2.476339
   8.95560   8.95560      1.00  2.279054  2.469429
   8.95550   8.95550      1.00  2.285274  2.482569
   8.95539   8.95539      1.00  2.279884  2.472999
   8.95529   8.95529      1.00  2.279854  2.476449
   8.95519   8.95519      1.00  2.282074  2.480639
   8.95509   8.95509      1.00  2.279264  2.477329
   8.95498   8.95498      1.00  2.280074  2.479309
   8.95488   8.95488      1.00  2.278914  2.474249
   8.95477   8.95477      1.00  2.280154  2.470969
   8.95466   8.95466      1.00  2.282904  2.471089
   8.95455   8.95455      1.00  2.284024  2.473759
   8.95444   8.95444      1.00  2.280764  2.469639
   8.95434   8.95434      1.00  2.264294  2.454689
   8.95422   8.95422      1.00  2.278354  2.469869
   8.95410   8.95410      1.00  2.279194  2.468739
   8.95399   8.95399      1.00  2.280464  2.461649
   8.95388   8.95388      1.00  2.281574  2.468249
   8.95377   8.95377      1.00  2.281744  2.466749
   8.95365   8.95365      1.00  2.280164  2.465029
   8.95353   8.95353      1.00  2.280564  2.467999
   8.95342   8.95342      1.00  2.283474  2.469089
   8.95330   8.95330      1.00  2.280844  2.466699
   8.95318   8.95318      1.00  2.281954  2.464149
   8.95306   8.95306      1.00  2.280464  2.462909
   8.95295   8.95295      1.00  2.279404  2.462419
   8.95284   8.95284      1.00  2.264224  2.447409
   8.95272   8.95272      1.00  2.276484  2.457619
   8.95261   8.95261      1.00  2.282544  2.465279
   8.95250   8.95250      1.00  2.282394  2.465909
   8.95239   8.95239      1.00  2.281724  2.463449
   8.95227   8.95227      1.00  2.282224  2.461219
   8.95216   8.95216      1.00  2.279644  2.461039
   8.95205   8.95205      1.00  2.280534  2.464569
   8.95194   8.95194      1.00  2.279684  2.459229
   8.95183   8.95183      1.00  2.275044  2.455179
   8.95172   8.95172      1.00  2.279394  2.458289
   8.95162   8.95162      1.00  2.278254  2.459649
   8.95150   8.95150      1.00  2.279724  2.458809
   8.95139   8.95139      1.00  2.278594  2.456879
   8.95128   8.95128      1.00  2.266544  2.444069
   8.95117   8.95117      1.00  2.282774  2.463169
   8.95105   8.95105      1.00  2.282554  2.457189
   8.95093   8.95093      1.00  2.279954  2.458339
   8.95082   8.95082      1.00  2.280004  2.453289
   8.95071   8.95071      1.00  2.281314  2.456009
   8.95059   8.95059      1.00  2.279914  2.452809
   8.95047   8.95047      1.00  2.281244  2.458289
   8.95036   8.95036      1.00  2.278884  2.451059
   8.95025   8.95025      1.00  2.276014  2.448129
   8.95013   8.95013      1.00  2.278574  2.449379
   8.95000   8.95000      1.00  2.279814  2.452439
   8.94989   8.94989      1.00  2.279184  2.451949
   8.94977   8.94977      1.00  2.278084  2.449299
   8.94965   8.94965      1.00  2.271094  2.445169
   8.94954   8.94954      1.00  2.275674  2.448229
   8.94943   8.94943      1.00  2.266384  2.435979
   8.94931   8.94931      1.00  2.277524  2.447249
   8.94919   8.94919      1.00  2.281034  2.452799
   8.94908   8.94908      1.00  2.280684  2.449359
   8.94898   8.94898      1.00  2.283834  2.453829
   8.94887   8.94887      1.00  2.282504  2.451779
   8.94875   8.94875      1.00  2.283514  2.448479
   8.94863   8.94863      1.00  2.284524  2.449959
   8.94852   8.94852      1.00  2.281024  2.443269
   8.94842   8.94842      1.00  2.279854  2.439299
   8.94831   8.94831      1.00  2.277844  2.438779
   8.94820   8.94820      1.00  2.267014  2.427139
   8.94809   8.94809      1.00  2.279994  2.441429
   8.94798   8.94798      1.00  2.279504  2.436429
   8.94787   8.94787      1.00  2.283454  2.436359
   8.94776   8.94776      1.00  2.280474  2.433779
   8.94765   8.94765      1.00  2.278874  2.432239
   8.94754   8.94754      1.00  2.280814  2.430729
   8.94743   8.94743      1.00  2.281164  2.430889
   8.94732   8.94732      1.00  2.279934  2.429219
   8.94721   8.94721      1.00  2.279994  2.425379
   8.94710   8.94710      1.00  2.272794  2.416819
   8.94699   8.94699      1.00  2.278774  2.422959
   8.94688   8.94688      1.00  2.279554  2.421479
   8.94677   8.94677      1.00  2.280554  2.424469
   8.94667   8.94667      1.00  2.266104  2.405789
   8.94656   8.94656      1.00  2.275854  2.416779
   8.94645   8.94645      1.00  2.280934  2.417349
   8.94634   8.94634      1.00  2.279514  2.417569
   8.94624   8.94624      1.00  2.280824  2.418099
   8.94614   8.94614      1.00  2.279024  2.413819
   8.94603   8.94603      1.00  2.279304  2.413859
   8.94593   8.94593      1.00  2.276504  2.406829
   8.94584   8.94584      1.00  2.276604  2.407329
   8.94574   8.94574      1.00  2.274754  2.404089
   8.94563   8.94563      1.00  2.276694  2.402549
   8.94552   8.94552      1.00  2.277724  2.403249
   8.94542   8.94542      1.00  2.277254  2.398239
   8.94532   8.94532      1.00  2.278834  2.397649
   8.94521   8.94521      1.00  2.260704  2.377459
   8.94511   8.94511      1.00  2.275454  2.388859
   8.94500   8.94500      1.00  2.277814  2.386519
   8.94490   8.94490      1.00  2.275924  2.386049
   8.94479   8.94479      1.00  2.274024  2.377939
   8.94468   8.94468      1.00  2.274524  2.376839
   8.94458   8.94458      1.00  2.275674  2.374009
   8.94447   8.94447      1.00  2.278074  2.378039
   8.94436   8.94436      1.00  2.276314  2.369899
   8.94425   8.94425      1.00  2.278404  2.368609
   8.94414   8.94414      1.00  2.275624  2.365629
   8.94402   8.94402      1.00  2.277004  2.363359
   8.94391   8.94391      1.00  2.275164  2.353359
   8.94380   8.94380      1.00  2.274214  2.356729
   8.94368   8.94368      1.00  2.258894  2.332839
   8.94357   8.94357      1.00  2.274374  2.347609
   8.94345   8.94345      1.00  2.277404  2.345249
   8.94333   8.94333      1.00  2.275074  2.337689
   8.94322   8.94322      1.00  2.278224  2.335589
   8.94310   8.94310      1.00  2.274164  2.333429
   8.94298   8.94298      1.00  2.277304  2.326729
   8.94287   8.94287      1.00  2.275534  2.323289
   8.94276   8.94276      1.00  2.273594  2.314359
   8.94264   8.94264      1.00  2.278294  2.318879
   8.94253   8.94253      1.00  2.273044  2.308519
   8.94242   8.94242      1.00  2.276184  2.309109
   8.94231   8.94231      1.00  2.272564  2.297319
   8.94220   8.94220      1.00  2.248714  2.266419
   8.94208   8.94208      1.00  2.279724  2.293489
   8.94197   8.94197      1.00  2.278844  2.287239
   8.94187   8.94187      1.00  2.278014  2.277069
   8.94176   8.94176      1.00  2.280364  2.272659
   8.94164   8.94164      1.00  2.277044  2.260379
   8.94153   8.94153      1.00  2.274024  2.251429
   8.94143   8.94143      1.00  2.277134  2.244749
   8.94132   8.94132      1.00  2.275664  2.238509
   8.94120   8.94120      1.00  2.276864  2.231089
   8.94109   8.94109      1.00  2.275344  2.219399
   8.94098   8.94098      1.00  2.275144  2.210989
   8.94086   8.94086      1.00  2.278184  2.199539
   8.94074   8.94074      1.00  2.262894  2.175749
   8.94062   8.94062      1.00  2.277644  2.181809
   8.94051   8.94051      1.00  2.278244  2.166839
   8.94040   8.94040      1.00  2.279574  2.153629
   8.94028   8.94028      1.00  2.274274  2.134629
   8.94016   8.94016      1.00  2.276074  2.119939
   8.94004   8.94004      1.00  2.273184  2.106739
   8.93993   8.93993      1.00  2.274404  2.095199
   8.93981   8.93981      1.00  2.274374  2.074189
   8.93969   8.93969      1.00  2.274104  2.059339
   8.93958   8.93958      1.00  2.281574  2.043349
   8.93947   8.93947      1.00  2.277724  2.025689
   8.93935   8.93935      1.00  2.278634  2.002759
   8.93923   8.93923      1.00  2.266904  1.974169
   8.93912   8.93912      1.00  2.269694  1.954049
   8.93901   8.93901      1.00  2.271764  1.930349
   8.93890   8.93890      1.00  2.273564  1.893909
   8.93878   8.93878      1.00  2.273564  1.860989
   8.93868   8.93868      1.00  2.274814  1.527099
   8.93857   8.93857      1.00  2.277624  1.825709
   8.93845   8.93845      1.00  2.278944  1.797219
   8.93834   8.93834      1.00  2.276174  1.766279
   8.93824   8.93824      1.00  2.278164  1.733249
   8.93813   8.93813      1.00  2.275644  1.699869
   8.93801   8.93801      1.00  2.275734  1.661589
   8.93790   8.93790      1.00  2.277064  1.627039
   8.93780   8.93780      1.00  2.272404  1.591239
   8.93769   8.93769      1.00  2.259914  1.544279
   8.93758   8.93758      1.00  2.273224  1.513169
   8.93746   8.93746      1.00  2.271234  1.476089
   8.93736   8.93736      1.00  2.275354  1.447879
   8.93725   8.93725      1.00  2.275714  1.403259
   8.93713   8.93713      1.00  2.278934  1.362459
   8.93703   8.93703      1.00  2.275104  1.327289
   8.93692   8.93692      1.00  2.275174  1.296219
   8.93681   8.93681      1.00  2.277264  1.259419
   8.93670   8.93670      1.00  2.270304  1.211749
   8.93659   8.93659      1.00  2.275124  1.171129
   8.93649   8.93649      1.00  2.272714  1.131639
   8.93638   8.93638      1.00  2.276124  1.095269
   8.93628   8.93628      1.00  2.276044  1.051049
   8.93617   8.93617      1.00  2.263584  1.008039
   8.93607   8.93607      1.00  2.278024   .982899
   8.93597   8.93597      1.00  2.277434   .945719
   8.93586   8.93586      1.00  2.278304   .911099
   8.93576   8.93576      1.00  2.274674   .877849
   8.93567   8.93567      1.00  2.276204   .847909
   8.93556   8.93556      1.00  2.276164   .816839
   8.93545   8.93545      1.00  2.278504   .788229
   8.93535   8.93535      1.00  2.275494   .756849
   8.93525   8.93525      1.00  2.275394   .730649
   8.93515   8.93515      1.00  2.273654   .707889
   8.93504   8.93504      1.00  2.276604   .680199
   8.93494   8.93494      1.00  2.277294   .657859
   8.93483   8.93483      1.00  2.276144   .641309
   8.93472   8.93472      1.00  2.276074   .620769
   8.93461   8.93461      1.00  2.259064   .598529
   8.93451   8.93451      1.00  2.277464   .582059
   8.93440   8.93440      1.00  2.277384   .567909
   8.93428   8.93428      1.00  2.275954   .549619
   8.93417   8.93417      1.00  2.276454   .531009
   8.93406   8.93406      1.00  2.276784   .508179
   8.93395   8.93395      1.00  2.277404   .493619
   8.93383   8.93383      1.00  2.277064   .482289
   8.93371   8.93371      1.00  2.275684   .467109
   8.93360   8.93360      1.00  2.276174   .457569
   8.93349   8.93349      1.00  2.276324   .448409
   8.93337   8.93337      1.00  2.275964   .436359
   8.93325   8.93325      1.00  2.274234   .426909
   8.93313   8.93313      1.00  2.258594   .415609
   8.93303   8.93303      1.00  2.274804   .409359
   8.93291   8.93291      1.00  2.272874   .402339
   8.93279   8.93279      1.00  2.274714   .396549
   8.93267   8.93267      1.00  2.278194   .392859
   8.93257   8.93257      1.00  2.275004   .390659
   8.93245   8.93245      1.00  2.277094   .390049
   8.93233   8.93233      1.00  2.273984   .380149
   8.93222   8.93222      1.00  2.271354   .374519
   8.93212   8.93212      1.00  2.272114   .370039
   8.93200   8.93200      1.00  2.274714   .369489
   8.93189   8.93189      1.00  2.272694   .365669
   8.93178   8.93178      1.00  2.274964   .364379
   8.93167   8.93167      1.00  2.273104   .363029
   8.93156   8.93156      1.00  2.259874   .359519
   8.93145   8.93145      1.00  2.276784   .360749
   8.93134   8.93134      1.00  2.276444   .360489
   8.93123   8.93123      1.00  2.272684   .360099
   8.93111   8.93111      1.00  2.273264   .358329
   8.93099   8.93099      1.00  2.273504   .356619
   8.93088   8.93088      1.00  2.272084   .356479
   8.93077   8.93077      1.00  2.272504   .357389
   8.93065   8.93065      1.00  2.271754   .356019
   8.93053   8.93053      1.00  2.272294   .355999
   8.93042   8.93042      1.00  2.273164   .354459
   8.93031   8.93031      1.00  2.273514   .354229
   8.93018   8.93018      1.00  2.275084   .355269
   8.93006   8.93006      1.00  2.258444   .351589
   8.92994   8.92994      1.00  2.271924   .355329
   8.92984   8.92984      1.00  2.271714   .355339
   8.92972   8.92972      1.00  2.270834   .357209
   8.92959   8.92959      1.00  2.272374   .357009
   8.92948   8.92948      1.00  2.272864   .355749
   8.92937   8.92937      1.00  2.272744   .353719
   8.92925   8.92925      1.00  2.271674   .351189
   8.92913   8.92913      1.00  2.272764   .349999
   8.92902   8.92902      1.00  2.275284   .354329
   8.92891   8.92891      1.00  2.274044   .355349
   8.92880   8.92880      1.00  2.274004   .355299
   8.92868   8.92868      1.00  2.270844   .352019
   8.92857   8.92857      1.00  2.271084   .350699
   8.92847   8.92847      1.00  2.257444   .347999
   8.92836   8.92836      1.00  2.270734   .347489
   8.92825   8.92825      1.00  2.274044   .347209
   8.92814   8.92814      1.00  2.271734   .349169
   8.92803   8.92803      1.00  2.275414   .347849
   8.92792   8.92792      1.00  2.275334   .346699
   8.92780   8.92780      1.00  2.274594   .346589
   8.92769   8.92769      1.00  2.273804   .344269
   8.92758   8.92758      1.00  2.272824   .346569
   8.92747   8.92747      1.00  2.271794   .343929
   8.92736   8.92736      1.00  2.272034   .346589
   8.92725   8.92725      1.00  2.274064   .344939
   8.92714   8.92714      1.00  2.272214   .343439
   8.92704   8.92704      1.00  2.271644   .343809
   8.92693   8.92693      1.00  2.259674   .342069
   8.92682   8.92682      1.00  2.274224   .343239
   8.92671   8.92671      1.00  2.276564   .342359
   8.92660   8.92660      1.00  2.275044   .343749
   8.92649   8.92649      1.00  2.273864   .344629
   8.92639   8.92639      1.00  2.271564   .343209
   8.92629   8.92629      1.00  2.274184   .342419
   8.92618   8.92618      1.00  2.275824   .343289
   8.92608   8.92608      1.00  2.272074   .342049
   8.92597   8.92597      1.00  2.275434   .344309
   8.92587   8.92587      1.00  2.273574   .344989
   8.92578   8.92578      1.00  2.273654   .345379
   8.92566   8.92566      1.00  2.272544   .342909
   8.92556   8.92556      1.00  2.276644   .344029
   8.92546   8.92546      1.00  2.274114   .344439
   8.92536   8.92536      1.00  2.259444   .341979
   8.92525   8.92525      1.00  2.270584   .344849
   8.92515   8.92515      1.00  2.272404   .346299
   8.92505   8.92505      1.00  2.273544   .346599
   8.92494   8.92494      1.00  2.274634   .347989
   8.92483   8.92483      1.00  2.273074   .348479
   8.92473   8.92473      1.00  2.271204   .350199
   8.92463   8.92463      1.00  2.274414   .345859
   8.92452   8.92452      1.00  2.269394   .345509
   8.92440   8.92440      1.00  2.270434   .349169
   8.92429   8.92429      1.00  2.270544   .352669
   8.92418   8.92418      1.00  2.271864   .351459
   8.92407   8.92407      1.00  2.271734   .352509
   8.92395   8.92395      1.00  2.256464   .352619
   8.92384   8.92384      1.00  2.269864   .355419
   8.92373   8.92373      1.00  2.272744   .355929
   8.92361   8.92361      1.00  2.272644   .357829
   8.92349   8.92349      1.00  2.272744   .357059
   8.92337   8.92337      1.00  2.273364   .358689
   8.92326   8.92326      1.00  2.271964   .361269
   8.92314   8.92314      1.00  2.271664   .363739
   8.92302   8.92302      1.00  2.270194   .364639
   8.92291   8.92291      1.00  2.270224   .366549
   8.92280   8.92280      1.00  2.272614   .368599
   8.92268   8.92268      1.00  2.271194   .368999
   8.92257   8.92257      1.00  2.270724   .370419
   8.92246   8.92246      1.00  2.269124   .372829
   8.92234   8.92234      1.00  2.253394   .372209
   8.92223   8.92223      1.00  2.270764   .377409
   8.92212   8.92212      1.00  2.272634   .379549
   8.92201   8.92201      1.00  2.269214   .380979
   8.92190   8.92190      1.00  2.269134   .382239
   8.92179   8.92179      1.00  2.270334   .385449
   8.92168   8.92168      1.00  2.267614   .387729
   8.92157   8.92157      1.00  2.272444   .390009
   8.92147   8.92147      1.00  2.271044   .392619
   8.92135   8.92135      1.00  2.268744   .394239
   8.92124   8.92124      1.00  2.269064   .395039
   8.92113   8.92113      1.00  2.267594   .396959
   8.92102   8.92102      1.00  2.271144   .396989
   8.92090   8.92090      1.00  2.258724   .398069
   8.92078   8.92078      1.00  2.266194   .397899
   8.92066   8.92066      1.00  2.267054   .400939
   8.92055   8.92055      1.00  2.266944   .402699
   8.92043   8.92043      1.00  2.267764   .403489
   8.92031   8.92031      1.00  2.268684   .402979
   8.92020   8.92020      1.00  2.269684   .406279
   8.92008   8.92008      1.00  2.266734   .409189
   8.91996   8.91996      1.00  2.266614   .409119
   8.91984   8.91984      1.00  2.265184   .410259
   8.91972   8.91972      1.00  2.267734   .410689
   8.91961   8.91961      1.00  2.269944   .411549
   8.91949   8.91949      1.00  2.267364   .411719
   8.91938   8.91938      1.00  2.268734   .413359
   8.91927   8.91927      1.00  2.254314   .412049
   8.91916   8.91916      1.00  2.267464   .416309
   8.91904   8.91904      1.00  2.268084   .417659
   8.91892   8.91892      1.00  2.265164   .416129
   8.91882   8.91882      1.00  2.265874   .417759
   8.91871   8.91871      1.00  2.267944   .417179
   8.91860   8.91860      1.00  2.268274   .417779
   8.91849   8.91849      1.00  2.266154   .417609
   8.91837   8.91837      1.00  2.268294   .417569
   8.91827   8.91827      1.00  2.265484   .415659
   8.91816   8.91816      1.00  2.266294   .413929
   8.91804   8.91804      1.00  2.267824   .416259
   8.91794   8.91794      1.00  2.266694   .415669
   8.91784   8.91784      1.00  2.267074   .413079
   8.91772   8.91772      1.00  2.253784   .410999
   8.91760   8.91760      1.00  2.267364   .414739
   8.91749   8.91749      1.00  2.266484   .413359
   8.91739   8.91739      1.00  2.267904   .413039
   8.91728   8.91728      1.00  2.266454   .412579
   8.91716   8.91716      1.00  2.267214   .411439
   8.91706   8.91706      1.00  2.268114   .410079
   8.91695   8.91695      1.00  2.266624   .410349
   8.91685   8.91685      1.00  2.267204   .408989
   8.91673   8.91673      1.00  2.264834   .406839
   8.91662   8.91662      1.00  2.264934   .406049
   8.91652   8.91652      1.00  2.265444   .406249
   8.91641   8.91641      1.00  2.268904   .405209
   8.91630   8.91630      1.00  2.266094   .405259
   8.91620   8.91620      1.00  2.267964   .402199
   8.91610   8.91610      1.00  2.255794   .400649
   8.91600   8.91600      1.00  2.265104   .401549
   8.91589   8.91589      1.00  2.265464   .403209
   8.91579   8.91579      1.00  2.262114   .401749
   8.91569   8.91569      1.00  2.266764   .400669
   8.91558   8.91558      1.00  2.266244   .399669
   8.91548   8.91548      1.00  2.266294   .399749
   8.91538   8.91538      1.00  2.265064   .398099
   8.91528   8.91528      1.00  2.264914   .396199
   8.91517   8.91517      1.00  2.263214   .395789
   8.91507   8.91507      1.00  2.266834   .394239
   8.91496   8.91496      1.00  2.265254   .392289
   8.91486   8.91486      1.00  2.265424   .390649
   8.91476   8.91476      1.00  2.267204   .389659
   8.91465   8.91465      1.00  2.249104   .388579
   8.91453   8.91453      1.00  2.262874   .388719
   8.91443   8.91443      1.00  2.266644   .388359
   8.91431   8.91431      1.00  2.262644   .388159
   8.91420   8.91420      1.00  2.265374   .387969
   8.91409   8.91409      1.00  2.266374   .386339
   8.91398   8.91398      1.00  2.264284   .385129
   8.91387   8.91387      1.00  2.263104   .384509
   8.91375   8.91375      1.00  2.264974   .381779
   8.91363   8.91363      1.00  2.262644   .380299
   8.91352   8.91352      1.00  2.267034   .379229
   8.91340   8.91340      1.00  2.266004   .379519
   8.91329   8.91329      1.00  2.265524   .380279
   8.91317   8.91317      1.00  2.266984   .378169
   8.91306   8.91306      1.00  2.249424   .372309
   8.91294   8.91294      1.00  2.264314   .373699
   8.91283   8.91283      1.00  2.265244   .371619
   8.91271   8.91271      1.00  2.266274   .377179
   8.91260   8.91260      1.00  2.264744   .373289
   8.91249   8.91249      1.00  2.264084   .371959
   8.91238   8.91238      1.00  2.262364   .370269
   8.91226   8.91226      1.00  2.265754   .368069
   8.91215   8.91215      1.00  2.262814   .366349
   8.91204   8.91204      1.00  2.260934   .364849
   8.91193   8.91193      1.00  2.262234   .363319
   8.91182   8.91182      1.00  2.262024   .362389
   8.91171   8.91171      1.00  2.261794   .358409
   8.91160   8.91160      1.00  2.263554   .357359
   8.91149   8.91149      1.00  2.257454   .358119
   8.91139   8.91139      1.00  2.260764   .355829
   8.91128   8.91128      1.00  2.265714   .355739
   8.91116   8.91116      1.00  2.264534   .357109
   8.91104   8.91104      1.00  2.261554   .352089
   8.91093   8.91093      1.00  2.264944   .350429
   8.91082   8.91082      1.00  2.265064   .347539
   8.91071   8.91071      1.00  2.263914   .346569
   8.91059   8.91059      1.00  2.265244   .343629
   8.91047   8.91047      1.00  2.263024   .342259
   8.91036   8.91036      1.00  2.263724   .343659
   8.91024   8.91024      1.00  2.263334   .347029
   8.91012   8.91012      1.00  2.263554   .342419
   8.91000   8.91000      1.00  2.263234   .340719
   8.90989   8.90989      1.00  2.250024   .337929
   8.90977   8.90977      1.00  2.261164   .337769
   8.90964   8.90964      1.00  2.263274   .338729
   8.90953   8.90953      1.00  2.263624   .337189
   8.90943   8.90943      1.00  2.262004   .337459
   8.90931   8.90931      1.00  2.265284   .337239
   8.90920   8.90920      1.00  2.265594   .335079
   8.90908   8.90908      1.00  2.263584   .334679
   8.90898   8.90898      1.00  2.265404   .334579
   8.90886   8.90886      1.00  2.261984   .333169
   8.90875   8.90875      1.00  2.264154   .331969
   8.90864   8.90864      1.00  2.266534   .332889
   8.90853   8.90853      1.00  2.264464   .330089
   8.90842   8.90842      1.00  2.264534   .331769
   8.90831   8.90831      1.00  2.249694   .327739
   8.90821   8.90821      1.00  2.263574   .327489
   8.90810   8.90810      1.00  2.268054   .328979
   8.90798   8.90798      1.00  2.264234   .326219
   8.90787   8.90787      1.00  2.263204   .327209
   8.90776   8.90776      1.00  2.261484   .325529
   8.90765   8.90765      1.00  2.262904   .327699
   8.90754   8.90754      1.00  2.262074   .330939
   8.90743   8.90743      1.00  2.264124   .330039
   8.90732   8.90732      1.00  2.262454   .328199
   8.90721   8.90721      1.00  2.264484   .328939
   8.90710   8.90710      1.00  2.264554   .331769
   8.90700   8.90700      1.00  2.263754   .332529
   8.90689   8.90689      1.00  2.252884   .328079
   8.90678   8.90678      1.00  2.263784   .330999
   8.90667   8.90667      1.00  2.262764   .330719
   8.90656   8.90656      1.00  2.264254   .332759
   8.90646   8.90646      1.00  2.263294   .333649
   8.90636   8.90636      1.00  2.261804   .333069
   8.90625   8.90625      1.00  2.267424   .336839
   8.90614   8.90614      1.00  2.263734   .340259
   8.90604   8.90604      1.00  2.264354   .337979
   8.90594   8.90594      1.00  2.266764   .337349
   8.90584   8.90584      1.00  2.263944   .337679
   8.90573   8.90573      1.00  2.264734   .339749
   8.90563   8.90563      1.00  2.266304   .339969
   8.90553   8.90553      1.00  2.262474   .340689
   8.90542   8.90542      1.00  2.249734   .342029
   8.90531   8.90531      1.00  2.261734   .344849
   8.90521   8.90521      1.00  2.266224   .345349
   8.90512   8.90512      1.00  2.266304   .348129
   8.90501   8.90501      1.00  2.266464   .348149
   8.90491   8.90491      1.00  2.267054   .349509
   8.90480   8.90480      1.00  2.265934   .349879
   8.90470   8.90470      1.00  2.266264   .350649
   8.90459   8.90459      1.00  2.264434   .351059
   8.90447   8.90447      1.00  2.262844   .356499
   8.90436   8.90436      1.00  2.264364   .353229
   8.90426   8.90426      1.00  2.266294   .355349
   8.90414   8.90414      1.00  2.262554   .355279
   8.90402   8.90402      1.00  2.261794   .356459
   8.90391   8.90391      1.00  2.250954   .354519
   8.90380   8.90380      1.00  2.266174   .358849
   8.90369   8.90369      1.00  2.266854   .360499
   8.90357   8.90357      1.00  2.265384   .359539
   8.90345   8.90345      1.00  2.263704   .363269
   8.90334   8.90334      1.00  2.263654   .364069
   8.90322   8.90322      1.00  2.260124   .361949
   8.90310   8.90310      1.00  2.265094   .363539
   8.90298   8.90298      1.00  2.263914   .365149
   8.90288   8.90288      1.00  2.263804   .364779
   8.90277   8.90277      1.00  2.262674   .365949
   8.90265   8.90265      1.00  2.263614   .369409
   8.90253   8.90253      1.00  2.267664   .369789
   8.90242   8.90242      1.00  2.263144   .369189
   8.90231   8.90231      1.00  2.255304   .369939
   8.90219   8.90219      1.00  2.263184   .373739
   8.90208   8.90208      1.00  2.263134   .374409
   8.90198   8.90198      1.00  2.263194   .374049
   8.90187   8.90187      1.00  2.259454   .373269
   8.90175   8.90175      1.00  2.264024   .374099
   8.90165   8.90165      1.00  2.265054   .376939
   8.90154   8.90154      1.00  2.264034   .375369
   8.90143   8.90143      1.00  2.264494   .374819
   8.90131   8.90131      1.00  2.261024   .373859
   8.90120   8.90120      1.00  2.262574   .377179
   8.90109   8.90109      1.00  2.263174   .376219
   8.90098   8.90098      1.00  2.264764   .377269
   8.90086   8.90086      1.00  2.261704   .377909
   8.90074   8.90074      1.00  2.247894   .375659
   8.90063   8.90063      1.00  2.261864   .378129
   8.90051   8.90051      1.00  2.261554   .378429
   8.90039   8.90039      1.00  2.264164   .380309
   8.90028   8.90028      1.00  2.263314   .381689
   8.90016   8.90016      1.00  2.262674   .382169
   8.90004   8.90004      1.00  2.263394   .380739
   8.89992   8.89992      1.00  2.262324   .383119
   8.89980   8.89980      1.00  2.260694   .388479
   8.89970   8.89970      1.00  2.263074   .386859
   8.89958   8.89958      1.00  2.257934   .386059
   8.89946   8.89946      1.00  2.256874   .387319
   8.89935   8.89935      1.00  2.258814   .385849
   8.89924   8.89924      1.00  2.261684   .385059
   8.89913   8.89913      1.00  2.261574   .384289
   8.89902   8.89902      1.00  2.249304   .382179
   8.89890   8.89890      1.00  2.262854   .386469
   8.89878   8.89878      1.00  2.261974   .386159
   8.89868   8.89868      1.00  2.262024   .386089
   8.89857   8.89857      1.00  2.257844   .384139
   8.89845   8.89845      1.00  2.263414   .386479
   8.89834   8.89834      1.00  2.260994   .387159
   8.89824   8.89824      1.00  2.261574   .386059
   8.89812   8.89812      1.00  2.262784   .388239
   8.89802   8.89802      1.00  2.258494   .387329
   8.89791   8.89791      1.00  2.262954   .390339
   8.89779   8.89779      1.00  2.262894   .388969
   8.89768   8.89768      1.00  2.261824   .388589
   8.89757   8.89757      1.00  2.258144   .388629
   8.89746   8.89746      1.00  2.249694   .388239
   8.89735   8.89735      1.00  2.260804   .390749
   8.89724   8.89724      1.00  2.259784   .389339
   8.89713   8.89713      1.00  2.259024   .390549
   8.89703   8.89703      1.00  2.258664   .391549
   8.89692   8.89692      1.00  2.260474   .390789
   8.89681   8.89681      1.00  2.259324   .390639
   8.89670   8.89670      1.00  2.263434   .393399
   8.89659   8.89659      1.00  2.264234   .396119
   8.89649   8.89649      1.00  2.259414   .394439
   8.89638   8.89638      1.00  2.258884   .394499
   8.89628   8.89628      1.00  2.260314   .393539
   8.89618   8.89618      1.00  2.259724   .394589
   8.89607   8.89607      1.00  2.254384   .394499
   8.89597   8.89597      1.00  2.255844   .395139
   8.89587   8.89587      1.00  2.262264   .394689
   8.89577   8.89577      1.00  2.259924   .395059
   8.89566   8.89566      1.00  2.260634   .395449
   8.89556   8.89556      1.00  2.260844   .394389
   8.89546   8.89546      1.00  2.262354   .394259
   8.89536   8.89536      1.00  2.260764   .395339
   8.89525   8.89525      1.00  2.260054   .393809
   8.89515   8.89515      1.00  2.257214   .393699
   8.89505   8.89505      1.00  2.259094   .394529
   8.89494   8.89494      1.00  2.258524   .391299
   8.89483   8.89483      1.00  2.258074   .394429
   8.89472   8.89472      1.00  2.257564   .393569
   8.89461   8.89461      1.00  2.252984   .390609
   8.89451   8.89451      1.00  2.260734   .394119
   8.89440   8.89440      1.00  2.262024   .395879
   8.89429   8.89429      1.00  2.259964   .394129
   8.89418   8.89418      1.00  2.261894   .393359
   8.89407   8.89407      1.00  2.257924   .392489
   8.89395   8.89395      1.00  2.259114   .393499
   8.89383   8.89383      1.00  2.256854   .394489
   8.89372   8.89372      1.00  2.259994   .396799
   8.89360   8.89360      1.00  2.258774   .394539
   8.89349   8.89349      1.00  2.258644   .392009
   8.89337   8.89337      1.00  2.259504   .394829
   8.89325   8.89325      1.00  2.257624   .395749
   8.89314   8.89314      1.00  2.261554   .394999
   8.89303   8.89303      1.00  2.244964   .393039
   8.89291   8.89291      1.00  2.258674   .395259
   8.89279   8.89279      1.00  2.257904   .395749
   8.89269   8.89269      1.00  2.257544   .393729
   8.89257   8.89257      1.00  2.258764   .393949
   8.89245   8.89245      1.00  2.257614   .394359
   8.89234   8.89234      1.00  2.257204   .395059
   8.89224   8.89224      1.00  2.258614   .395099
   8.89213   8.89213      1.00  2.257454   .393379
   8.89201   8.89201      1.00  2.260524   .394529
   8.89190   8.89190      1.00  2.256734   .392979
   8.89179   8.89179      1.00  2.257064   .392109
   8.89169   8.89169      1.00  2.258644   .392879
   8.89157   8.89157      1.00  2.241134   .389119
   8.89146   8.89146      1.00  2.255964   .393799
   8.89136   8.89136      1.00  2.258374   .393139
   8.89124   8.89124      1.00  2.256764   .392799
   8.89112   8.89112      1.00  2.255604   .391469
   8.89101   8.89101      1.00  2.256824   .390719
   8.89090   8.89090      1.00  2.256934   .390109
   8.89079   8.89079      1.00  2.256384   .390299
   8.89067   8.89067      1.00  2.256594   .391759
   8.89055   8.89055      1.00  2.253684   .392939
   8.89044   8.89044      1.00  2.259204   .392709
   8.89032   8.89032      1.00  2.257024   .391119
   8.89020   8.89020      1.00  2.254614   .389039
   8.89008   8.89008      1.00  2.255074   .388159
   8.88997   8.88997      1.00  2.243094   .388479
   8.88985   8.88985      1.00  2.257244   .389889
   8.88973   8.88973      1.00  2.256624   .390549
   8.88962   8.88962      1.00  2.259064   .386879
   8.88950   8.88950      1.00  2.255084   .383169
   8.88939   8.88939      1.00  2.258264   .386959
   8.88927   8.88927      1.00  2.254454   .387549
   8.88916   8.88916      1.00  2.254844   .386399
   8.88905   8.88905      1.00  2.257254   .389979
   8.88893   8.88893      1.00  2.254804   .388409
   8.88882   8.88882      1.00  2.256774   .386989
   8.88871   8.88871      1.00  2.255444   .386789
   8.88860   8.88860      1.00  2.256264   .387789
   8.88849   8.88849      1.00  2.255944   .386149
   8.88838   8.88838      1.00  2.253494   .386829
   8.88827   8.88827      1.00  2.251104   .385589
   8.88816   8.88816      1.00  2.258474   .386919
   8.88805   8.88805      1.00  2.258384   .386529
   8.88794   8.88794      1.00  2.258154   .387819
   8.88783   8.88783      1.00  2.258414   .387489
   8.88772   8.88772      1.00  2.257184   .387849
   8.88761   8.88761      1.00  2.258204   .388019
   8.88749   8.88749      1.00  2.256054   .389359
   8.88739   8.88739      1.00  2.257294   .388419
   8.88728   8.88728      1.00  2.255884   .389329
   8.88717   8.88717      1.00  2.255944   .384809
   8.88706   8.88706      1.00  2.256354   .382359
   8.88695   8.88695      1.00  2.255004   .381909
   8.88685   8.88685      1.00  2.256964   .382609
   8.88674   8.88674      1.00  2.241074   .379619
   8.88662   8.88662      1.00  2.255334   .381019
   8.88652   8.88652      1.00  2.257364   .381629
   8.88642   8.88642      1.00  2.256454   .379539
   8.88632   8.88632      1.00  2.255544   .381249
   8.88621   8.88621      1.00  2.258404   .380359
   8.88611   8.88611      1.00  2.256304   .370229
   8.88601   8.88601      1.00  2.256984   .380159
   8.88590   8.88590      1.00  2.254764   .380229
   8.88579   8.88579      1.00  2.256664   .380209
   8.88569   8.88569      1.00  2.257524   .380229
   8.88559   8.88559      1.00  2.253944   .379529
   8.88549   8.88549      1.00  2.256634   .377639
   8.88538   8.88538      1.00  2.240334   .376629
   8.88528   8.88528      1.00  2.254964   .378109
   8.88518   8.88518      1.00  2.255814   .379049
   8.88507   8.88507      1.00  2.256424   .378309
   8.88497   8.88497      1.00  2.252854   .376879
   8.88486   8.88486      1.00  2.251404   .377519
   8.88476   8.88476      1.00  2.255104   .374809
   8.88465   8.88465      1.00  2.255384   .374509
   8.88454   8.88454      1.00  2.255844   .374829
   8.88443   8.88443      1.00  2.251984   .373989
   8.88433   8.88433      1.00  2.254954   .372499
   8.88421   8.88421      1.00  2.257374   .373409
   8.88410   8.88410      1.00  2.253754   .373579
   8.88399   8.88399      1.00  2.252204   .373589
   8.88387   8.88387      1.00  2.247514   .372409
   8.88377   8.88377      1.00  2.255334   .372979
   8.88365   8.88365      1.00  2.253884   .374159
   8.88353   8.88353      1.00  2.255104   .373459
   8.88342   8.88342      1.00  2.256034   .372849
   8.88331   8.88331      1.00  2.253504   .373209
   8.88319   8.88319      1.00  2.256904   .372609
   8.88307   8.88307      1.00  2.252594   .370039
   8.88296   8.88296      1.00  2.252264   .372039
   8.88285   8.88285      1.00  2.252474   .371979
   8.88273   8.88273      1.00  2.253664   .371419
   8.88261   8.88261      1.00  2.252724   .372419
   8.88251   8.88251      1.00  2.252544   .371289
   8.88240   8.88240      1.00  2.238124   .368829
   8.88228   8.88228      1.00  2.250684   .369219
   8.88217   8.88217      1.00  2.256004   .371679
   8.88207   8.88207      1.00  2.255654   .371209
   8.88196   8.88196      1.00  2.253664   .369839
   8.88185   8.88185      1.00  2.253784   .371279
   8.88174   8.88174      1.00  2.251634   .368659
   8.88163   8.88163      1.00  2.253674   .371009
   8.88152   8.88152      1.00  2.256324   .369819
   8.88141   8.88141      1.00  2.251204   .370319
   8.88130   8.88130      1.00  2.253524   .371419
   8.88119   8.88119      1.00  2.254744   .370629
   8.88108   8.88108      1.00  2.252084   .370059
   8.88096   8.88096      1.00  2.251594   .369299
   8.88085   8.88085      1.00  2.238564   .367859
   8.88074   8.88074      1.00  2.254924   .371269
   8.88063   8.88063      1.00  2.252904   .371479
   8.88051   8.88051      1.00  2.253994   .373429
   8.88039   8.88039      1.00  2.254134   .371529
   8.88028   8.88028      1.00  2.253634   .370819
   8.88016   8.88016      1.00  2.253654   .371689
   8.88004   8.88004      1.00  2.251974   .369379
   8.87992   8.87992      1.00  2.253984   .372179
   8.87980   8.87980      1.00  2.250474   .373939
   8.87969   8.87969      1.00  2.252694   .374279
   8.87957   8.87957      1.00  2.254114   .375489
   8.87946   8.87946      1.00  2.252314   .374739
   8.87934   8.87934      1.00  2.253184   .374219
   8.87923   8.87923      1.00  2.237824   .371879
   8.87911   8.87911      1.00  2.253864   .376509
   8.87901   8.87901      1.00  2.253134   .373599
   8.87890   8.87890      1.00  2.252344   .372929
   8.87879   8.87879      1.00  2.254394   .372959
   8.87867   8.87867      1.00  2.250564   .371419
   8.87856   8.87856      1.00  2.252984   .372579
   8.87845   8.87845      1.00  2.252764   .373229
   8.87834   8.87834      1.00  2.249314   .374579
   8.87822   8.87822      1.00  2.250044   .374159
   8.87812   8.87812      1.00  2.248994   .374689
   8.87801   8.87801      1.00  2.253464   .374689
   8.87789   8.87789      1.00  2.254614   .375089
   8.87778   8.87778      1.00  2.250784   .375979
   8.87767   8.87767      1.00  2.248004   .374049
   8.87757   8.87757      1.00  2.249474   .374049
   8.87745   8.87745      1.00  2.251484   .374919
   8.87734   8.87734      1.00  2.252394   .374089
   8.87723   8.87723      1.00  2.249954   .375499
   8.87713   8.87713      1.00  2.253574   .376379
   8.87702   8.87702      1.00  2.251334   .376499
   8.87691   8.87691      1.00  2.250044   .378419
   8.87680   8.87680      1.00  2.251034   .378119
   8.87670   8.87670      1.00  2.247584   .376099
   8.87659   8.87659      1.00  2.251294   .378239
   8.87647   8.87647      1.00  2.251164   .376689
   8.87637   8.87637      1.00  2.251584   .378319
   8.87627   8.87627      1.00  2.247794   .377519
   8.87617   8.87617      1.00  2.234754   .377089
   8.87606   8.87606      1.00  2.250044   .378779
   8.87596   8.87596      1.00  2.253024   .379419
   8.87586   8.87586      1.00  2.253504   .378829
   8.87575   8.87575      1.00  2.248674   .378619
   8.87565   8.87565      1.00  2.250494   .379389
   8.87555   8.87555      1.00  2.250834   .379549
   8.87545   8.87545      1.00  2.250994   .382489
   8.87534   8.87534      1.00  2.249744   .380979
   8.87524   8.87524      1.00  2.249774   .382889
   8.87513   8.87513      1.00  2.245094   .381999
   8.87503   8.87503      1.00  2.250334   .383989
   8.87493   8.87493      1.00  2.248964   .381199
   8.87482   8.87482      1.00  2.248464   .381779
   8.87471   8.87471      1.00  2.240154   .382149
   8.87460   8.87460      1.00  2.246824   .384249
   8.87449   8.87449      1.00  2.248944   .382879
   8.87438   8.87438      1.00  2.248094   .383859
   8.87427   8.87427      1.00  2.249734   .385129
   8.87416   8.87416      1.00  2.247004   .385399
   8.87405   8.87405      1.00  2.245664   .384999
   8.87394   8.87394      1.00  2.247904   .385009
   8.87382   8.87382      1.00  2.245834   .387069
   8.87371   8.87371      1.00  2.247924   .387629
   8.87359   8.87359      1.00  2.250944   .388759
   8.87346   8.87346      1.00  2.247604   .388199
   8.87335   8.87335      1.00  2.248124   .388169
   8.87324   8.87324      1.00  2.237874   .387119
   8.87312   8.87312      1.00  2.244964   .388249
   8.87300   8.87300      1.00  2.247854   .391619
   8.87289   8.87289      1.00  2.248774   .390759
   8.87278   8.87278      1.00  2.249444   .389179
   8.87267   8.87267      1.00  2.248524   .390429
   8.87255   8.87255      1.00  2.247034   .392479
   8.87243   8.87243      1.00  2.246624   .395509
   8.87232   8.87232      1.00  2.247794   .393329
   8.87221   8.87221      1.00  2.245054   .392249
   8.87210   8.87210      1.00  2.245984   .392789
   8.87199   8.87199      1.00  2.245494   .392149
   8.87189   8.87189      1.00  2.244924   .393969
   8.87177   8.87177      1.00  2.246114   .396089
   8.87166   8.87166      1.00  2.236794   .393709
   8.87155   8.87155      1.00  2.244664   .394819
   8.87145   8.87145      1.00  2.248634   .395279
   8.87133   8.87133      1.00  2.246184   .394989
   8.87121   8.87121      1.00  2.246294   .396199
   8.87110   8.87110      1.00  2.247834   .396589
   8.87099   8.87099      1.00  2.245594   .394399
   8.87088   8.87088      1.00  2.247814   .397089
   8.87076   8.87076      1.00  2.246664   .397949
   8.87065   8.87065      1.00  2.242474   .398619
   8.87053   8.87053      1.00  2.242954   .398619
   8.87041   8.87041      1.00  2.246334   .398859
   8.87029   8.87029      1.00  2.244514   .398719
   8.87017   8.87017      1.00  2.245354   .399419
   8.87006   8.87006      1.00  2.234024   .398279
   8.86994   8.86994      1.00  2.246234   .397319
   8.86982   8.86982      1.00  2.244784   .398629
   8.86970   8.86970      1.00  2.244964   .402209
   8.86959   8.86959      1.00  2.245684   .403429
   8.86948   8.86948      1.00  2.246884   .401199
   8.86936   8.86936      1.00  2.246284   .404229
   8.86924   8.86924      1.00  2.243964   .382889
   8.86913   8.86913      1.00  2.245994   .402339
   8.86902   8.86902      1.00  2.245874   .403329
   8.86890   8.86890      1.00  2.247974   .407319
   8.86879   8.86879      1.00  2.247624   .410689
   8.86869   8.86869      1.00  2.246814   .406129
   8.86858   8.86858      1.00  2.232054   .401799
   8.86847   8.86847      1.00  2.242864   .403449
   8.86836   8.86836      1.00  2.246734   .404209
   8.86824   8.86824      1.00  2.246044   .403379
   8.86813   8.86813      1.00  2.246144   .407409
   8.86802   8.86802      1.00  2.245114   .406049
   8.86791   8.86791      1.00  2.245964   .403569
   8.86781   8.86781      1.00  2.243784   .405899
   8.86769   8.86769      1.00  2.246844   .405439
   8.86758   8.86758      1.00  2.246284   .405879
   8.86747   8.86747      1.00  2.245524   .407539
   8.86736   8.86736      1.00  2.247514   .407659
   8.86725   8.86725      1.00  2.243564   .406499
   8.86714   8.86714      1.00  2.244374   .404909
   8.86703   8.86703      1.00  2.230554   .403589
   8.86693   8.86693      1.00  2.243994   .406879
   8.86682   8.86682      1.00  2.246214   .407599
   8.86670   8.86670      1.00  2.246794   .407429
   8.86660   8.86660      1.00  2.246884   .407479
   8.86650   8.86650      1.00  2.246734   .406639
   8.86639   8.86639      1.00  2.246774   .406789
   8.86629   8.86629      1.00  2.243704   .407459
   8.86618   8.86618      1.00  2.244664   .407839
   8.86608   8.86608      1.00  2.244694   .409279
   8.86598   8.86598      1.00  2.242094   .409049
   8.86587   8.86587      1.00  2.243734   .410349
   8.86577   8.86577      1.00  2.243654   .408599
   8.86567   8.86567      1.00  2.246574   .411349
   8.86556   8.86556      1.00  2.244134   .411809
   8.86545   8.86545      1.00  2.244984   .412669
   8.86535   8.86535      1.00  2.229544   .409469
   8.86526   8.86526      1.00  2.242954   .415699
   8.86515   8.86515      1.00  2.243794   .415799
   8.86504   8.86504      1.00  2.244954   .414489
   8.86494   8.86494      1.00  2.245624   .412139
   8.86484   8.86484      1.00  2.241844   .413239
   8.86473   8.86473      1.00  2.241994   .412879
   8.86461   8.86461      1.00  2.243364   .412359
   8.86450   8.86450      1.00  2.243704   .413669
   8.86440   8.86440      1.00  2.243604   .413259
   8.86429   8.86429      1.00  2.245114   .415519
   8.86418   8.86418      1.00  2.244364   .414919
   8.86407   8.86407      1.00  2.242654   .415429
   8.86396   8.86396      1.00  2.240494   .415459
   8.86384   8.86384      1.00  2.234894   .415689
   8.86372   8.86372      1.00  2.242984   .415939
   8.86360   8.86360      1.00  2.241314   .414459
   8.86349   8.86349      1.00  2.242784   .413229
   8.86337   8.86337      1.00  2.241574   .413549
   8.86325   8.86325      1.00  2.243904   .414499
   8.86314   8.86314      1.00  2.244534   .414549
   8.86303   8.86303      1.00  2.246784   .416929
   8.86291   8.86291      1.00  2.242654   .418689
   8.86279   8.86279      1.00  2.242564   .419289
   8.86268   8.86268      1.00  2.242304   .419719
   8.86257   8.86257      1.00  2.240714   .416319
   8.86245   8.86245      1.00  2.242804   .417389
   8.86234   8.86234      1.00  2.241304   .419099
   8.86222   8.86222      1.00  2.229474   .416229
   8.86212   8.86212      1.00  2.240984   .419949
   8.86201   8.86201      1.00  2.242544   .417949
   8.86189   8.86189      1.00  2.243474   .417819
   8.86178   8.86178      1.00  2.242754   .419189
   8.86168   8.86168      1.00  2.241194   .418699
   8.86157   8.86157      1.00  2.240454   .420239
   8.86146   8.86146      1.00  2.239174   .418729
   8.86135   8.86135      1.00  2.237714   .417449
   8.86123   8.86123      1.00  2.242134   .417589
   8.86112   8.86112      1.00  2.243084   .419059
   8.86100   8.86100      1.00  2.241774   .420799
   8.86089   8.86089      1.00  2.244404   .422199
   8.86078   8.86078      1.00  2.234934   .419459
   8.86066   8.86066      1.00  2.236274   .417799
   8.86054   8.86054      1.00  2.242054   .418159
   8.86043   8.86043      1.00  2.242634   .418799
   8.86031   8.86031      1.00  2.242314   .418159
   8.86019   8.86019      1.00  2.241934   .417679
   8.86007   8.86007      1.00  2.238164   .420669
   8.85995   8.85995      1.00  2.240134   .422119
   8.85984   8.85984      1.00  2.242554   .421369
   8.85972   8.85972      1.00  2.239874   .418569
   8.85960   8.85960      1.00  2.243314   .418769
   8.85949   8.85949      1.00  2.240084   .420619
   8.85938   8.85938      1.00  2.241124   .420929
   8.85927   8.85927      1.00  2.239254   .420839
   8.85915   8.85915      1.00  2.237194   .420519
   8.85903   8.85903      1.00  2.227594   .418489
   8.85893   8.85893      1.00  2.237444   .421699
   8.85881   8.85881      1.00  2.241324   .418889
   8.85869   8.85869      1.00  2.238754   .420519
   8.85859   8.85859      1.00  2.240904   .419429
   8.85849   8.85849      1.00  2.240554   .419639
   8.85837   8.85837      1.00  2.242384   .417129
   8.85826   8.85826      1.00  2.239904   .418699
   8.85815   8.85815      1.00  2.239284   .417359
   8.85805   8.85805      1.00  2.237774   .419059
   8.85793   8.85793      1.00  2.238014   .416679
   8.85782   8.85782      1.00  2.237354   .418879
   8.85771   8.85771      1.00  2.239914   .419419
   8.85760   8.85760      1.00  2.228174   .415779
   8.85749   8.85749      1.00  2.233674   .417929
   8.85738   8.85738      1.00  2.239134   .418579
   8.85727   8.85727      1.00  2.235764   .416549
   8.85717   8.85717      1.00  2.239084   .416859
   8.85706   8.85706      1.00  2.236854   .416409
   8.85694   8.85694      1.00  2.237564   .418289
   8.85683   8.85683      1.00  2.238654   .418999
   8.85673   8.85673      1.00  2.237634   .416079
   8.85662   8.85662      1.00  2.234754   .417099
   8.85651   8.85651      1.00  2.235974   .414969
   8.85641   8.85641      1.00  2.239244   .416689
   8.85631   8.85631      1.00  2.237904   .416459
   8.85620   8.85620      1.00  2.237214   .417819
   8.85610   8.85610      1.00  2.221304   .414319
   8.85599   8.85599      1.00  2.238354   .417789
   8.85589   8.85589      1.00  2.237054   .416019
   8.85579   8.85579      1.00  2.234274   .415299
   8.85568   8.85568      1.00  2.237184   .416019
   8.85558   8.85558      1.00  2.235354   .414219
   8.85548   8.85548      1.00  2.235034   .412819
   8.85538   8.85538      1.00  2.233164   .411469
   8.85527   8.85527      1.00  2.231844   .414379
   8.85517   8.85517      1.00  2.234414   .414629
   8.85507   8.85507      1.00  2.235404   .415749
   8.85497   8.85497      1.00  2.237664   .414549
   8.85486   8.85486      1.00  2.234804   .414939
   8.85475   8.85475      1.00  2.221654   .412049
   8.85465   8.85465      1.00  2.230654   .412389
   8.85454   8.85454      1.00  2.232594   .411099
   8.85442   8.85442      1.00  2.237104   .412629
   8.85432   8.85432      1.00  2.231424   .411779
   8.85421   8.85421      1.00  2.232444   .412899
   8.85410   8.85410      1.00  2.233784   .412089
   8.85398   8.85398      1.00  2.231504   .412029
   8.85387   8.85387      1.00  2.236444   .414249
   8.85376   8.85376      1.00  2.232744   .414049
   8.85363   8.85363      1.00  2.231544   .415859
   8.85352   8.85352      1.00  2.231424   .412979
   8.85340   8.85340      1.00  2.232164   .412619
   8.85329   8.85329      1.00  2.217224   .410539
   8.85316   8.85316      1.00  2.229564   .412019
   8.85304   8.85304      1.00  2.228844   .412219
   8.85294   8.85294      1.00  2.232344   .412789
   8.85283   8.85283      1.00  2.232684   .411889
   8.85271   8.85271      1.00  2.230574   .410129
   8.85260   8.85260      1.00  2.232304   .409629
   8.85248   8.85248      1.00  2.232404   .412339
   8.85237   8.85237      1.00  2.230744   .412289
   8.85226   8.85226      1.00  2.227564   .411499
   8.85214   8.85214      1.00  2.227924   .413469
   8.85203   8.85203      1.00  2.228064   .411519
   8.85193   8.85193      1.00  2.229524   .412879
   8.85182   8.85182      1.00  2.216124   .410579
   8.85170   8.85170      1.00  2.228354   .412879
   8.85160   8.85160      1.00  2.229194   .413219
   8.85149   8.85149      1.00  2.230974   .411869
   8.85137   8.85137      1.00  2.227704   .409199
   8.85126   8.85126      1.00  2.228424   .409749
   8.85115   8.85115      1.00  2.225914   .410539
   8.85104   8.85104      1.00  2.227364   .410259
   8.85093   8.85093      1.00  2.228754   .408459
   8.85081   8.85081      1.00  2.224814   .408069
   8.85069   8.85069      1.00  2.231024   .408039
   8.85058   8.85058      1.00  2.226914   .408219
   8.85046   8.85046      1.00  2.229064   .408289
   8.85034   8.85034      1.00  2.229644   .407929
   8.85022   8.85022      1.00  2.214984   .405829
   8.85010   8.85010      1.00  2.228154   .409629
   8.84998   8.84998      1.00  2.227194   .406929
   8.84986   8.84986      1.00  2.230174   .411089
   8.84975   8.84975      1.00  2.225944   .410889
   8.84964   8.84964      1.00  2.227064   .408519
   8.84952   8.84952      1.00  2.225824   .408879
   8.84940   8.84940      1.00  2.226934   .407669
   8.84929   8.84929      1.00  2.230104   .409439
   8.84918   8.84918      1.00  2.226314   .406769
   8.84906   8.84906      1.00  2.227894   .407479
   8.84895   8.84895      1.00  2.224514   .409799
   8.84884   8.84884      1.00  2.227494   .409519
   8.84873   8.84873      1.00  2.228714   .410149
   8.84862   8.84862      1.00  2.224974   .408129
   8.84850   8.84850      1.00  2.211644   .406039
   8.84840   8.84840      1.00  2.227884   .409839
   8.84829   8.84829      1.00  2.227054   .410679
   8.84818   8.84818      1.00  2.227484   .411629
   8.84806   8.84806      1.00  2.228904   .411379
   8.84796   8.84796      1.00  2.226804   .407359
   8.84785   8.84785      1.00  2.231264   .409119
   8.84774   8.84774      1.00  2.226034   .409289
   8.84762   8.84762      1.00  2.226494   .408589
   8.84751   8.84751      1.00  2.225974   .409149
   8.84740   8.84740      1.00  2.224444   .407059
   8.84729   8.84729      1.00  2.222634   .408969
   8.84718   8.84718      1.00  2.225694   .409959
   8.84707   8.84707      1.00  2.223334   .409859
   8.84696   8.84696      1.00  2.221354   .408149
   8.84686   8.84686      1.00  2.226354   .408779
   8.84674   8.84674      1.00  2.226474   .408319
   8.84664   8.84664      1.00  2.225074   .408009
   8.84653   8.84653      1.00  2.226254   .411159
   8.84642   8.84642      1.00  2.229594   .410259
   8.84632   8.84632      1.00  2.224904   .407809
   8.84622   8.84622      1.00  2.227794   .410599
   8.84612   8.84612      1.00  2.225364   .407649
   8.84601   8.84601      1.00  2.226574   .407589
   8.84590   8.84590      1.00  2.229354   .408959
   8.84580   8.84580      1.00  2.227674   .408989
   8.84570   8.84570      1.00  2.226794   .408559
   8.84559   8.84559      1.00  2.226834   .410409
   8.84549   8.84549      1.00  2.213044   .408639
   8.84539   8.84539      1.00  2.224654   .412319
   8.84529   8.84529      1.00  2.223434   .411029
   8.84519   8.84519      1.00  2.227054   .409599
   8.84508   8.84508      1.00  2.225584   .409219
   8.84498   8.84498      1.00  2.222604   .408229
   8.84488   8.84488      1.00  2.225004   .410129
   8.84477   8.84477      1.00  2.225274   .411629
   8.84465   8.84465      1.00  2.229054   .412299
   8.84454   8.84454      1.00  2.227134   .412159
   8.84444   8.84444      1.00  2.226164   .413099
   8.84432   8.84432      1.00  2.224364   .410949
   8.84421   8.84421      1.00  2.224004   .410189
   8.84410   8.84410      1.00  2.225934   .410299
   8.84399   8.84399      1.00  2.207934   .410599
   8.84387   8.84387      1.00  2.223134   .416399
   8.84375   8.84375      1.00  2.226304   .418199
   8.84364   8.84364      1.00  2.224744   .420109
   8.84353   8.84353      1.00  2.227604   .421809
   8.84340   8.84340      1.00  2.226904   .421089
   8.84328   8.84328      1.00  2.225414   .417559
   8.84318   8.84318      1.00  2.227104   .418019
   8.84307   8.84307      1.00  2.225434   .420389
   8.84295   8.84295      1.00  2.225444   .422379
   8.84283   8.84283      1.00  2.222304   .420899
   8.84271   8.84271      1.00  2.223824   .420919
   8.84260   8.84260      1.00  2.223584   .417279
   8.84249   8.84249      1.00  2.223604   .420539
   8.84237   8.84237      1.00  2.216394   .416629
   8.84226   8.84226      1.00  2.226404   .416589
   8.84215   8.84215      1.00  2.226064   .416359
   8.84204   8.84204      1.00  2.226754   .419499
   8.84193   8.84193      1.00  2.225464   .418389
   8.84182   8.84182      1.00  2.225674   .415559
   8.84171   8.84171      1.00  2.224994   .416589
   8.84161   8.84161      1.00  2.224004   .417509
   8.84149   8.84149      1.00  2.223984   .417169
   8.84138   8.84138      1.00  2.225204   .418339
   8.84127   8.84127      1.00  2.225304   .418159
   8.84115   8.84115      1.00  2.223514   .417719
   8.84104   8.84104      1.00  2.226194   .418069
   8.84093   8.84093      1.00  2.224994   .421709
   8.84082   8.84082      1.00  2.222404   .416929
   8.84070   8.84070      1.00  2.211374   .417599
   8.84057   8.84057      1.00  2.224134   .421679
   8.84046   8.84046      1.00  2.224394   .425349
   8.84034   8.84034      1.00  2.222464   .421809
   8.84022   8.84022      1.00  2.222834   .419339
   8.84010   8.84010      1.00  2.224694   .419959
   8.83999   8.83999      1.00  2.227364   .420529
   8.83987   8.83987      1.00  2.225324   .420719
   8.83976   8.83976      1.00  2.225744   .419939
   8.83963   8.83963      1.00  2.224744   .420529
   8.83952   8.83952      1.00  2.220574   .419709
   8.83941   8.83941      1.00  2.223334   .421559
   8.83930   8.83930      1.00  2.225074   .423489
   8.83918   8.83918      1.00  2.221854   .422299
   8.83906   8.83906      1.00  2.221754   .422109
   8.83895   8.83895      1.00  2.214934   .421009
   8.83885   8.83885      1.00  2.224584   .424969
   8.83873   8.83873      1.00  2.227334   .424589
   8.83862   8.83862      1.00  2.224804   .424569
   8.83851   8.83851      1.00  2.225814   .427539
   8.83840   8.83840      1.00  2.222274   .425169
   8.83829   8.83829      1.00  2.222544   .426729
   8.83817   8.83817      1.00  2.224384   .424889
   8.83808   8.83808      1.00  2.226104   .426289
   8.83797   8.83797      1.00  2.224884   .424229
   8.83785   8.83785      1.00  2.227014   .425269
   8.83773   8.83773      1.00  2.225154   .425499
   8.83763   8.83763      1.00  2.226264   .427409
   8.83752   8.83752      1.00  2.212384   .426969
   8.83740   8.83740      1.00  2.225074   .430649
   8.83729   8.83729      1.00  2.226534   .430309
   8.83719   8.83719      1.00  2.224864   .429549
   8.83709   8.83709      1.00  2.224534   .430399
   8.83697   8.83697      1.00  2.222924   .432929
   8.83686   8.83686      1.00  2.224164   .434489
   8.83675   8.83675      1.00  2.225484   .434619
   8.83664   8.83664      1.00  2.224174   .434739
   8.83653   8.83653      1.00  2.225034   .434209
   8.83643   8.83643      1.00  2.225054   .432769
   8.83633   8.83633      1.00  2.225884   .435519
   8.83622   8.83622      1.00  2.226164   .432679
   8.83612   8.83612      1.00  2.224334   .431649
   8.83602   8.83602      1.00  2.210084   .431959
   8.83591   8.83591      1.00  2.228144   .435389
   8.83581   8.83581      1.00  2.224184   .432819
   8.83570   8.83570      1.00  2.222304   .434129
   8.83560   8.83560      1.00  2.227414   .433049
   8.83550   8.83550      1.00  2.224114   .435149
   8.83540   8.83540      1.00  2.226654   .436899
   8.83530   8.83530      1.00  2.223794   .438279
   8.83519   8.83519      1.00  2.222764   .438389
   8.83509   8.83509      1.00  2.227514   .437949
   8.83499   8.83499      1.00  2.222434   .435349
   8.83487   8.83487      1.00  2.225244   .435679
   8.83477   8.83477      1.00  2.221574   .435499
   8.83467   8.83467      1.00  2.206434   .432149
   8.83455   8.83455      1.00  2.220014   .435619
   8.83444   8.83444      1.00  2.222934   .436009
   8.83433   8.83433      1.00  2.223984   .436829
   8.83423   8.83423      1.00  2.224504   .435199
   8.83412   8.83412      1.00  2.225974   .437679
   8.83400   8.83400      1.00  2.221184   .435019
   8.83388   8.83388      1.00  2.225484   .437199
   8.83377   8.83377      1.00  2.218484   .435759
   8.83365   8.83365      1.00  2.223254   .436559
   8.83353   8.83353      1.00  2.221274   .436729
   8.83341   8.83341      1.00  2.221164   .441059
   8.83330   8.83330      1.00  2.221784   .438179
   8.83319   8.83319      1.00  2.220994   .435979
   8.83307   8.83307      1.00  2.207594   .436039
   8.83296   8.83296      1.00  2.222274   .436739
   8.83285   8.83285      1.00  2.219444   .436659
   8.83274   8.83274      1.00  2.222164   .436479
   8.83261   8.83261      1.00  2.218184   .437219
   8.83250   8.83250      1.00  2.221074   .437749
   8.83239   8.83239      1.00  2.220004   .437109
   8.83228   8.83228      1.00  2.216174   .437039
   8.83216   8.83216      1.00  2.218794   .436949
   8.83205   8.83205      1.00  2.215814   .438049
   8.83195   8.83195      1.00  2.219234   .438329
   8.83184   8.83184      1.00  2.220144   .438589
   8.83172   8.83172      1.00  2.220364   .438319
   8.83162   8.83162      1.00  2.219034   .439039
   8.83151   8.83151      1.00  2.209114   .438919
   8.83139   8.83139      1.00  2.219324   .441699
   8.83128   8.83128      1.00  2.218994   .440119
   8.83117   8.83117      1.00  2.217294   .439379
   8.83106   8.83106      1.00  2.219424   .440639
   8.83095   8.83095      1.00  2.217054   .443089
   8.83083   8.83083      1.00  2.218714   .440509
   8.83071   8.83071      1.00  2.221044   .442839
   8.83060   8.83060      1.00  2.217464   .440629
   8.83049   8.83049      1.00  2.218564   .442579
   8.83037   8.83037      1.00  2.216874   .440449
   8.83025   8.83025      1.00  2.216464   .442249
   8.83013   8.83013      1.00  2.216594   .442589
   8.83001   8.83001      1.00  2.218064   .442559
   8.82988   8.82988      1.00  2.201714   .439069
   8.82977   8.82977      1.00  2.214064   .440619
   8.82966   8.82966      1.00  2.218234   .444369
   8.82955   8.82955      1.00  2.217434   .442659
   8.82943   8.82943      1.00  2.219964   .443489
   8.82931   8.82931      1.00  2.219544   .443919
   8.82921   8.82921      1.00  2.215584   .443889
   8.82910   8.82910      1.00  2.215624   .443479
   8.82897   8.82897      1.00  2.215094   .443479
   8.82886   8.82886      1.00  2.215204   .444399
   8.82876   8.82876      1.00  2.214784   .444889
   8.82864   8.82864      1.00  2.214634   .442969
   8.82853   8.82853      1.00  2.212964   .443219
   8.82842   8.82842      1.00  2.215784   .445739
   8.82832   8.82832      1.00  2.201634   .442819
   8.82821   8.82821      1.00  2.217134   .447599
   8.82809   8.82809      1.00  2.216644   .446159
   8.82798   8.82798      1.00  2.215884   .444359
   8.82787   8.82787      1.00  2.214304   .446329
   8.82776   8.82776      1.00  2.212364   .444549
   8.82765   8.82765      1.00  2.208784   .442509
   8.82754   8.82754      1.00  2.214494   .445819
   8.82744   8.82744      1.00  2.213594   .443959
   8.82732   8.82732      1.00  2.210704   .445049
   8.82721   8.82721      1.00  2.214204   .446849
   8.82710   8.82710      1.00  2.215394   .446329
   8.82700   8.82700      1.00  2.217614   .448609
   8.82689   8.82689      1.00  2.212994   .446119
   8.82677   8.82677      1.00  2.197284   .445159
   8.82667   8.82667      1.00  2.211534   .447499
   8.82657   8.82657      1.00  2.209164   .445929
   8.82646   8.82646      1.00  2.211064   .445889
   8.82635   8.82635      1.00  2.210864   .446309
   8.82625   8.82625      1.00  2.210504   .446619
   8.82615   8.82615      1.00  2.212234   .444809
   8.82604   8.82604      1.00  2.212644   .446179
   8.82594   8.82594      1.00  2.209644   .444699
   8.82583   8.82583      1.00  2.211434   .445299
   8.82574   8.82574      1.00  2.211704   .449669
   8.82563   8.82563      1.00  2.209964   .446819
   8.82553   8.82553      1.00  2.206894   .444499
   8.82543   8.82543      1.00  2.196014   .443179
   8.82533   8.82533      1.00  2.211064   .445989
   8.82522   8.82522      1.00  2.208294   .444429
   8.82512   8.82512      1.00  2.207094   .446999
   8.82502   8.82502      1.00  2.210724   .445719
   8.82491   8.82491      1.00  2.209654   .444819
   8.82480   8.82480      1.00  2.211154   .443899
   8.82468   8.82468      1.00  2.212034   .445329
   8.82458   8.82458      1.00  2.210204   .443619
   8.82448   8.82448      1.00  2.204154   .443949
   8.82437   8.82437      1.00  2.203884   .443749
   8.82425   8.82425      1.00  2.206204   .443479
   8.82413   8.82413      1.00  2.205374   .442759
   8.82403   8.82403      1.00  2.192924   .440409
   8.82392   8.82392      1.00  2.205804   .442909
   8.82380   8.82380      1.00  2.204844   .444089
   8.82368   8.82368      1.00  2.211864   .448189
   8.82357   8.82357      1.00  2.209934   .449159
   8.82346   8.82346      1.00  2.204264   .445789
   8.82333   8.82333      1.00  2.208034   .446349
   8.82321   8.82321      1.00  2.205904   .445979
   8.82310   8.82310      1.00  2.204674   .446449
   8.82299   8.82299      1.00  2.200984   .445629
   8.82287   8.82287      1.00  2.207274   .443079
   8.82275   8.82275      1.00  2.205334   .443639
   8.82265   8.82265      1.00  2.207614   .443709
   8.82253   8.82253      1.00  2.206804   .442369
   8.82241   8.82241      1.00  2.189184   .440569
   8.82230   8.82230      1.00  2.203544   .445129
   8.82219   8.82219      1.00  2.205264   .444279
   8.82208   8.82208      1.00  2.203644   .444769
   8.82197   8.82197      1.00  2.196104   .441669
   8.82186   8.82186      1.00  2.201634   .442619
   8.82176   8.82176      1.00  2.201504   .444099
   8.82164   8.82164      1.00  2.200624   .446399
   8.82153   8.82153      1.00  2.204764   .446809
   8.82142   8.82142      1.00  2.203794   .445109
   8.82131   8.82131      1.00  2.203754   .443139
   8.82119   8.82119      1.00  2.202414   .443149
   8.82108   8.82108      1.00  2.201764   .441969
   8.82096   8.82096      1.00  2.200174   .443729
   8.82085   8.82085      1.00  2.186064   .439399
   8.82074   8.82074      1.00  2.200654   .445779
   8.82062   8.82062      1.00  2.197544   .444329
   8.82050   8.82050      1.00  2.197864   .442179
   8.82038   8.82038      1.00  2.201394   .442289
   8.82027   8.82027      1.00  2.199504   .442229
   8.82014   8.82014      1.00  2.202984   .442309
   8.82002   8.82002      1.00  2.202954   .443469
   8.81992   8.81992      1.00  2.202974   .444549
   8.81980   8.81980      1.00  2.198664   .442069
   8.81968   8.81968      1.00  2.196744   .442859
   8.81956   8.81956      1.00  2.195364   .440029
   8.81945   8.81945      1.00  2.196964   .439999
   8.81933   8.81933      1.00  2.194294   .440659
   8.81921   8.81921      1.00  2.185174   .439579
   8.81910   8.81910      1.00  2.200484   .442479
   8.81900   8.81900      1.00  2.201764   .442299
   8.81889   8.81889      1.00  2.201754   .441679
   8.81876   8.81876      1.00  2.197474   .443779
   8.81865   8.81865      1.00  2.199514   .445259
   8.81854   8.81854      1.00  2.195364   .441429
   8.81844   8.81844      1.00  2.193884   .441849
   8.81833   8.81833      1.00  2.195424   .442309
   8.81822   8.81822      1.00  2.196634   .442419
   8.81810   8.81810      1.00  2.195484   .445559
   8.81799   8.81799      1.00  2.196284   .445459
   8.81788   8.81788      1.00  2.192984   .443259
   8.81777   8.81777      1.00  2.196604   .442619
   8.81766   8.81766      1.00  2.197454   .441959
   8.81755   8.81755      1.00  2.183904   .441609
   8.81743   8.81743      1.00  2.192904   .445119
   8.81737   8.81737      1.00  2.191634   .448109
