# Supplementary material for: Direct Observation of Palladium Leaching from Pd/C by a Simple Method: X-ray Absorption Spectroscopy of Heterogeneous Mixtures
Source: ACS Omega. 2023 Jun 7;8(24):21787–92. doi: 10.1021/acsomega.3c01343 (PMC10286095; doi:10.1021/acsomega.3c01343)
Supplement: Supplementary file 2 — ao3c01343_si_002.zip [file ao3c01343_si_002.zip › Figure 9/HCl_Intermittent01N_37.qd]

  9809     KEK-PF   NW10A
 K_AirOx_40C_01N 20.12.12 2:57: - 20.12.12 2:58: Serial#KEKPF-NW10A_047727
 15_RK_AirOx_40C_01N                                                             
 Ring :   6.5 GeV    50.1 mA -   50.1 mA
 Mono :   Si(311)       D=  1.63747 A    Initial angle=  9.00034 deg
 NW10A     Transmission( 2)   Repetition= 37     Points= 1654
 Param file : QXAFS(SYNC)     angle axis (*)     Block =    1

 Block      Init-Ang  Final-Ang     Step/deg     Time/s       Num
     1        9.00034   8.81738          ***       1.00      1654
 Ortec(-1)     NDCH = 3
  Angle(c)  Angle(o)    time/s         2         3
      Mode         0         0         1         2
    Offset         0         0    .00492    .00311
   9.00034   9.00034      1.00  2.314944  2.428599
   9.00025   9.00025      1.00  2.314594  2.423889
   9.00014   9.00014      1.00  2.315934  2.422789
   9.00003   9.00003      1.00  2.313044  2.419059
   8.99991   8.99991      1.00  2.310234  2.421809
   8.99979   8.99979      1.00  2.310004  2.421679
   8.99969   8.99969      1.00  2.312654  2.422789
   8.99958   8.99958      1.00  2.309204  2.419669
   8.99946   8.99946      1.00  2.310254  2.418929
   8.99935   8.99935      1.00  2.311314  2.422519
   8.99924   8.99924      1.00  2.307714  2.413949
   8.99913   8.99913      1.00  2.310834  2.417019
   8.99902   8.99902      1.00  2.306344  2.417029
   8.99891   8.99891      1.00  2.293824  2.403309
   8.99881   8.99881      1.00  2.308524  2.419669
   8.99870   8.99870      1.00  2.307194  2.417039
   8.99858   8.99858      1.00  2.303534  2.418589
   8.99847   8.99847      1.00  2.306524  2.418389
   8.99837   8.99837      1.00  2.308094  2.422279
   8.99826   8.99826      1.00  2.312104  2.426839
   8.99814   8.99814      1.00  2.306554  2.419959
   8.99804   8.99804      1.00  2.304734  2.422439
   8.99794   8.99794      1.00  2.302154  2.415879
   8.99782   8.99782      1.00  2.302694  2.417259
   8.99771   8.99771      1.00  2.304304  2.422149
   8.99761   8.99761      1.00  2.302584  2.419499
   8.99750   8.99750      1.00  2.294874  2.415639
   8.99739   8.99739      1.00  2.297984  2.423199
   8.99727   8.99727      1.00  2.304754  2.426329
   8.99717   8.99717      1.00  2.304814  2.420869
   8.99707   8.99707      1.00  2.303094  2.419179
   8.99696   8.99696      1.00  2.305664  2.424659
   8.99685   8.99685      1.00  2.302154  2.422509
   8.99675   8.99675      1.00  2.299934  2.420309
   8.99664   8.99664      1.00  2.302274  2.424239
   8.99654   8.99654      1.00  2.299134  2.419659
   8.99643   8.99643      1.00  2.298944  2.421869
   8.99632   8.99632      1.00  2.300104  2.423279
   8.99622   8.99622      1.00  2.301324  2.422439
   8.99612   8.99612      1.00  2.292774  2.412949
   8.99601   8.99601      1.00  2.292734  2.415369
   8.99591   8.99591      1.00  2.302424  2.427779
   8.99582   8.99582      1.00  2.300204  2.424969
   8.99571   8.99571      1.00  2.301294  2.423709
   8.99561   8.99561      1.00  2.294864  2.419869
   8.99551   8.99551      1.00  2.293434  2.416059
   8.99541   8.99541      1.00  2.294594  2.415489
   8.99530   8.99530      1.00  2.302544  2.432169
   8.99519   8.99519      1.00  2.292254  2.425849
   8.99510   8.99510      1.00  2.294374  2.420229
   8.99500   8.99500      1.00  2.298954  2.422569
   8.99489   8.99489      1.00  2.297594  2.418179
   8.99479   8.99479      1.00  2.296534  2.420909
   8.99468   8.99468      1.00  2.295614  2.420859
   8.99457   8.99457      1.00  2.291294  2.414749
   8.99447   8.99447      1.00  2.293684  2.419559
   8.99435   8.99435      1.00  2.296104  2.424169
   8.99424   8.99424      1.00  2.295044  2.421389
   8.99414   8.99414      1.00  2.295354  2.425259
   8.99403   8.99403      1.00  2.295234  2.422999
   8.99391   8.99391      1.00  2.293284  2.419309
   8.99380   8.99380      1.00  2.298134  2.425299
   8.99368   8.99368      1.00  2.297794  2.427519
   8.99357   8.99357      1.00  2.296424  2.426449
   8.99345   8.99345      1.00  2.293324  2.421699
   8.99334   8.99334      1.00  2.293194  2.420529
   8.99323   8.99323      1.00  2.288744  2.419249
   8.99311   8.99311      1.00  2.278664  2.405299
   8.99299   8.99299      1.00  2.289534  2.419719
   8.99288   8.99288      1.00  2.292534  2.419119
   8.99277   8.99277      1.00  2.301454  2.429269
   8.99266   8.99266      1.00  2.293594  2.425539
   8.99255   8.99255      1.00  2.295944  2.425539
   8.99244   8.99244      1.00  2.294874  2.423539
   8.99233   8.99233      1.00  2.292604  2.419729
   8.99222   8.99222      1.00  2.290524  2.417659
   8.99211   8.99211      1.00  2.293324  2.422679
   8.99200   8.99200      1.00  2.293124  2.420959
   8.99189   8.99189      1.00  2.290294  2.418149
   8.99178   8.99178      1.00  2.288404  2.420719
   8.99167   8.99167      1.00  2.287914  2.416079
   8.99156   8.99156      1.00  2.276944  2.405309
   8.99146   8.99146      1.00  2.292264  2.423939
   8.99135   8.99135      1.00  2.295344  2.428799
   8.99123   8.99123      1.00  2.294004  2.426299
   8.99112   8.99112      1.00  2.289624  2.420749
   8.99101   8.99101      1.00  2.291414  2.425659
   8.99090   8.99090      1.00  2.287234  2.421089
   8.99078   8.99078      1.00  2.285634  2.419539
   8.99066   8.99066      1.00  2.286254  2.423229
   8.99055   8.99055      1.00  2.290204  2.421289
   8.99044   8.99044      1.00  2.287764  2.425349
   8.99032   8.99032      1.00  2.292814  2.427199
   8.99020   8.99020      1.00  2.295084  2.425239
   8.99009   8.99009      1.00  2.291654  2.426189
   8.98997   8.98997      1.00  2.287914  2.425229
   8.98984   8.98984      1.00  2.283704  2.417009
   8.98973   8.98973      1.00  2.286934  2.424379
   8.98962   8.98962      1.00  2.285844  2.420909
   8.98950   8.98950      1.00  2.294864  2.431389
   8.98938   8.98938      1.00  2.288304  2.428699
   8.98927   8.98927      1.00  2.285884  2.424539
   8.98916   8.98916      1.00  2.290584  2.425899
   8.98905   8.98905      1.00  2.288814  2.428989
   8.98893   8.98893      1.00  2.292284  2.434019
   8.98882   8.98882      1.00  2.287824  2.427149
   8.98872   8.98872      1.00  2.292594  2.434099
   8.98861   8.98861      1.00  2.285054  2.424709
   8.98850   8.98850      1.00  2.283884  2.423849
   8.98839   8.98839      1.00  2.284834  2.424349
   8.98828   8.98828      1.00  2.274224  2.416739
   8.98817   8.98817      1.00  2.289084  2.429259
   8.98806   8.98806      1.00  2.289904  2.430719
   8.98794   8.98794      1.00  2.292194  2.436079
   8.98784   8.98784      1.00  2.287104  2.428219
   8.98773   8.98773      1.00  2.293454  2.433589
   8.98761   8.98761      1.00  2.287644  2.426249
   8.98750   8.98750      1.00  2.285284  2.424849
   8.98740   8.98740      1.00  2.285804  2.422679
   8.98729   8.98729      1.00  2.283544  2.422409
   8.98717   8.98717      1.00  2.283804  2.423309
   8.98707   8.98707      1.00  2.287964  2.428589
   8.98696   8.98696      1.00  2.286374  2.428699
   8.98686   8.98686      1.00  2.268974  2.407079
   8.98675   8.98675      1.00  2.286674  2.428199
   8.98664   8.98664      1.00  2.289914  2.430689
   8.98653   8.98653      1.00  2.288264  2.428679
   8.98643   8.98643      1.00  2.289544  2.434659
   8.98632   8.98632      1.00  2.284084  2.428879
   8.98621   8.98621      1.00  2.287444  2.431019
   8.98611   8.98611      1.00  2.281414  2.429649
   8.98601   8.98601      1.00  2.283204  2.429659
   8.98591   8.98591      1.00  2.281324  2.429619
   8.98581   8.98581      1.00  2.289594  2.436469
   8.98571   8.98571      1.00  2.290764  2.434209
   8.98560   8.98560      1.00  2.290944  2.436319
   8.98549   8.98549      1.00  2.288174  2.432079
   8.98539   8.98539      1.00  2.270874  2.416009
   8.98530   8.98530      1.00  2.283334  2.433329
   8.98519   8.98519      1.00  2.285344  2.433069
   8.98508   8.98508      1.00  2.280564  2.425029
   8.98498   8.98498      1.00  2.287184  2.435699
   8.98488   8.98488      1.00  2.287034  2.435279
   8.98477   8.98477      1.00  2.285324  2.432749
   8.98466   8.98466      1.00  2.285634  2.431659
   8.98455   8.98455      1.00  2.288304  2.436099
   8.98444   8.98444      1.00  2.287984  2.434409
   8.98433   8.98433      1.00  2.287474  2.438409
   8.98422   8.98422      1.00  2.285754  2.435429
   8.98411   8.98411      1.00  2.288064  2.432259
   8.98400   8.98400      1.00  2.274794  2.422519
   8.98388   8.98388      1.00  2.281564  2.434359
   8.98377   8.98377      1.00  2.283394  2.432899
   8.98365   8.98365      1.00  2.285314  2.436529
   8.98354   8.98354      1.00  2.285654  2.434119
   8.98343   8.98343      1.00  2.286794  2.439579
   8.98331   8.98331      1.00  2.289504  2.439119
   8.98319   8.98319      1.00  2.286014  2.436419
   8.98308   8.98308      1.00  2.288784  2.442399
   8.98296   8.98296      1.00  2.277484  2.429599
   8.98284   8.98284      1.00  2.279684  2.432029
   8.98273   8.98273      1.00  2.282994  2.434409
   8.98262   8.98262      1.00  2.279434  2.432149
   8.98251   8.98251      1.00  2.282324  2.434489
   8.98239   8.98239      1.00  2.268934  2.421519
   8.98228   8.98228      1.00  2.289684  2.443969
   8.98217   8.98217      1.00  2.287364  2.442239
   8.98206   8.98206      1.00  2.285434  2.438559
   8.98195   8.98195      1.00  2.286934  2.440639
   8.98184   8.98184      1.00  2.286164  2.445659
   8.98173   8.98173      1.00  2.286014  2.441829
   8.98162   8.98162      1.00  2.284444  2.448099
   8.98151   8.98151      1.00  2.280664  2.443149
   8.98140   8.98140      1.00  2.279644  2.437029
   8.98129   8.98129      1.00  2.287884  2.447779
   8.98118   8.98118      1.00  2.284744  2.443919
   8.98106   8.98106      1.00  2.288634  2.446789
   8.98095   8.98095      1.00  2.288844  2.446139
   8.98084   8.98084      1.00  2.279164  2.435189
   8.98072   8.98072      1.00  2.282454  2.442979
   8.98060   8.98060      1.00  2.285454  2.449659
   8.98048   8.98048      1.00  2.283774  2.443609
   8.98037   8.98037      1.00  2.282144  2.443769
   8.98025   8.98025      1.00  2.283914  2.445589
   8.98013   8.98013      1.00  2.284084  2.445329
   8.98002   8.98002      1.00  2.289834  2.453519
   8.97991   8.97991      1.00  2.290614  2.451219
   8.97978   8.97978      1.00  2.290144  2.450719
   8.97966   8.97966      1.00  2.286094  2.447659
   8.97955   8.97955      1.00  2.285504  2.447599
   8.97943   8.97943      1.00  2.290674  2.451779
   8.97932   8.97932      1.00  2.284304  2.447119
   8.97920   8.97920      1.00  2.270294  2.434849
   8.97909   8.97909      1.00  2.285244  2.447969
   8.97899   8.97899      1.00  2.284624  2.449229
   8.97888   8.97888      1.00  2.281924  2.442969
   8.97876   8.97876      1.00  2.284504  2.449319
   8.97865   8.97865      1.00  2.288144  2.453959
   8.97854   8.97854      1.00  2.291164  2.454419
   8.97843   8.97843      1.00  2.290914  2.452039
   8.97831   8.97831      1.00  2.286184  2.446879
   8.97821   8.97821      1.00  2.282704  2.444899
   8.97811   8.97811      1.00  2.285404  2.448429
   8.97800   8.97800      1.00  2.283914  2.446049
   8.97788   8.97788      1.00  2.282114  2.446899
   8.97776   8.97776      1.00  2.288204  2.452829
   8.97766   8.97766      1.00  2.272084  2.439579
   8.97755   8.97755      1.00  2.286294  2.455269
   8.97744   8.97744      1.00  2.286884  2.454279
   8.97733   8.97733      1.00  2.291044  2.456499
   8.97722   8.97722      1.00  2.292144  2.458309
   8.97711   8.97711      1.00  2.285444  2.453769
   8.97700   8.97700      1.00  2.285014  2.452759
   8.97689   8.97689      1.00  2.285184  2.450809
   8.97679   8.97679      1.00  2.287874  2.455249
   8.97668   8.97668      1.00  2.287034  2.453939
   8.97657   8.97657      1.00  2.286754  2.455389
   8.97646   8.97646      1.00  2.288214  2.453799
   8.97636   8.97636      1.00  2.285674  2.454059
   8.97625   8.97625      1.00  2.272654  2.438149
   8.97615   8.97615      1.00  2.284524  2.453309
   8.97604   8.97604      1.00  2.290104  2.460169
   8.97594   8.97594      1.00  2.286704  2.455149
   8.97584   8.97584      1.00  2.284714  2.454929
   8.97573   8.97573      1.00  2.282814  2.452539
   8.97563   8.97563      1.00  2.286124  2.456009
   8.97554   8.97554      1.00  2.285614  2.452579
   8.97543   8.97543      1.00  2.284754  2.450949
   8.97532   8.97532      1.00  2.287614  2.458959
   8.97522   8.97522      1.00  2.286424  2.461649
   8.97512   8.97512      1.00  2.290154  2.458499
   8.97502   8.97502      1.00  2.285984  2.457339
   8.97491   8.97491      1.00  2.281264  2.452879
   8.97481   8.97481      1.00  2.278804  2.448049
   8.97470   8.97470      1.00  2.283894  2.456139
   8.97459   8.97459      1.00  2.286964  2.459099
   8.97448   8.97448      1.00  2.280904  2.453989
   8.97437   8.97437      1.00  2.287684  2.462619
   8.97426   8.97426      1.00  2.284634  2.460119
   8.97414   8.97414      1.00  2.287044  2.463009
   8.97403   8.97403      1.00  2.288944  2.462329
   8.97392   8.97392      1.00  2.285284  2.463369
   8.97380   8.97380      1.00  2.289984  2.467689
   8.97369   8.97369      1.00  2.285344  2.458099
   8.97357   8.97357      1.00  2.284224  2.457789
   8.97346   8.97346      1.00  2.280164  2.452269
   8.97335   8.97335      1.00  2.268714  2.440329
   8.97323   8.97323      1.00  2.284044  2.456989
   8.97311   8.97311      1.00  2.285724  2.460959
   8.97300   8.97300      1.00  2.287804  2.461949
   8.97289   8.97289      1.00  2.286844  2.462669
   8.97277   8.97277      1.00  2.289254  2.466979
   8.97265   8.97265      1.00  2.285614  2.463749
   8.97254   8.97254      1.00  2.283824  2.456969
   8.97244   8.97244      1.00  2.281554  2.459379
   8.97233   8.97233      1.00  2.282204  2.455099
   8.97220   8.97220      1.00  2.286854  2.462819
   8.97209   8.97209      1.00  2.283764  2.459769
   8.97199   8.97199      1.00  2.283874  2.461239
   8.97187   8.97187      1.00  2.269514  2.447049
   8.97176   8.97176      1.00  2.283614  2.459299
   8.97165   8.97165      1.00  2.288914  2.462639
   8.97155   8.97155      1.00  2.287704  2.464099
   8.97143   8.97143      1.00  2.286324  2.462219
   8.97132   8.97132      1.00  2.284054  2.460469
   8.97121   8.97121      1.00  2.283984  2.460669
   8.97110   8.97110      1.00  2.281314  2.456229
   8.97099   8.97099      1.00  2.280444  2.460959
   8.97087   8.97087      1.00  2.279014  2.456029
   8.97075   8.97075      1.00  2.287734  2.468099
   8.97064   8.97064      1.00  2.286584  2.463919
   8.97053   8.97053      1.00  2.283374  2.465569
   8.97041   8.97041      1.00  2.276074  2.457299
   8.97029   8.97029      1.00  2.281074  2.461319
   8.97018   8.97018      1.00  2.284944  2.463539
   8.97006   8.97006      1.00  2.281604  2.461119
   8.96993   8.96993      1.00  2.279184  2.462239
   8.96982   8.96982      1.00  2.280254  2.460309
   8.96970   8.96970      1.00  2.284524  2.467499
   8.96959   8.96959      1.00  2.283334  2.466719
   8.96947   8.96947      1.00  2.282994  2.468259
   8.96936   8.96936      1.00  2.284814  2.468579
   8.96925   8.96925      1.00  2.286104  2.466039
   8.96913   8.96913      1.00  2.284504  2.474369
   8.96902   8.96902      1.00  2.284784  2.468039
   8.96891   8.96891      1.00  2.284564  2.469589
   8.96880   8.96880      1.00  2.269104  2.455679
   8.96870   8.96870      1.00  2.281074  2.468409
   8.96858   8.96858      1.00  2.277634  2.463079
   8.96847   8.96847      1.00  2.283104  2.470569
   8.96836   8.96836      1.00  2.287374  2.476119
   8.96825   8.96825      1.00  2.285824  2.471989
   8.96814   8.96814      1.00  2.288724  2.471049
   8.96803   8.96803      1.00  2.285734  2.472359
   8.96792   8.96792      1.00  2.283774  2.367869
   8.96781   8.96781      1.00  2.279534  2.252339
   8.96770   8.96770      1.00  2.281924   .981419
   8.96759   8.96759      1.00  2.284544  2.282749
   8.96748   8.96748      1.00  2.280464  2.465109
   8.96736   8.96736      1.00  2.283644  2.472419
   8.96725   8.96725      1.00  2.266464  2.450369
   8.96714   8.96714      1.00  2.288564  2.474339
   8.96704   8.96704      1.00  2.288334  2.477689
   8.96693   8.96693      1.00  2.285074  2.473809
   8.96682   8.96682      1.00  2.285604  2.477599
   8.96671   8.96671      1.00  2.283044  2.470579
   8.96661   8.96661      1.00  2.287834  2.477129
   8.96651   8.96651      1.00  2.283744  2.474359
   8.96639   8.96639      1.00  2.281914  2.470099
   8.96629   8.96629      1.00  2.281084  2.465769
   8.96619   8.96619      1.00  2.284444  2.472629
   8.96609   8.96609      1.00  2.282684  2.472169
   8.96598   8.96598      1.00  2.285534  2.471829
   8.96588   8.96588      1.00  2.272774  2.459959
   8.96578   8.96578      1.00  2.288194  2.479409
   8.96568   8.96568      1.00  2.282304  2.474719
   8.96557   8.96557      1.00  2.282934  2.471979
   8.96547   8.96547      1.00  2.286084  2.475409
   8.96537   8.96537      1.00  2.281404  2.472319
   8.96527   8.96527      1.00  2.284254  2.472259
   8.96516   8.96516      1.00  2.284994  2.470869
   8.96506   8.96506      1.00  2.284984  2.472979
   8.96496   8.96496      1.00  2.284274  2.469229
   8.96485   8.96485      1.00  2.290324  2.476879
   8.96474   8.96474      1.00  2.285674  2.470169
   8.96464   8.96464      1.00  2.286424  2.477539
   8.96453   8.96453      1.00  2.289584  2.477139
   8.96442   8.96442      1.00  2.270594  2.457739
   8.96430   8.96430      1.00  2.286034  2.476719
   8.96419   8.96419      1.00  2.287024  2.476399
   8.96408   8.96408      1.00  2.283924  2.474649
   8.96396   8.96396      1.00  2.287674  2.476689
   8.96385   8.96385      1.00  2.283864  2.476169
   8.96374   8.96374      1.00  2.287744  2.478359
   8.96363   8.96363      1.00  2.289674  2.482909
   8.96351   8.96351      1.00  2.289734  2.484289
   8.96338   8.96338      1.00  2.288584  2.480209
   8.96327   8.96327      1.00  2.287494  2.476849
   8.96316   8.96316      1.00  2.288704  2.471409
   8.96304   8.96304      1.00  2.285644  2.476539
   8.96293   8.96293      1.00  2.287224  2.479929
   8.96282   8.96282      1.00  2.285374  2.479129
   8.96270   8.96270      1.00  2.280794  2.473709
   8.96259   8.96259      1.00  2.290244  2.483129
   8.96247   8.96247      1.00  2.290114  2.480379
   8.96236   8.96236      1.00  2.289644  2.478599
   8.96226   8.96226      1.00  2.289014  2.477629
   8.96214   8.96214      1.00  2.288864  2.479819
   8.96202   8.96202      1.00  2.289904  2.486769
   8.96191   8.96191      1.00  2.286934  2.479019
   8.96181   8.96181      1.00  2.285594  2.479379
   8.96170   8.96170      1.00  2.286864  2.478509
   8.96159   8.96159      1.00  2.284094  2.476359
   8.96148   8.96148      1.00  2.289254  2.481259
   8.96137   8.96137      1.00  2.290124  2.485009
   8.96126   8.96126      1.00  2.275614  2.468969
   8.96114   8.96114      1.00  2.288544  2.481639
   8.96103   8.96103      1.00  2.289824  2.483139
   8.96092   8.96092      1.00  2.288704  2.479769
   8.96080   8.96080      1.00  2.288094  2.481039
   8.96068   8.96068      1.00  2.285114  2.477909
   8.96056   8.96056      1.00  2.285424  2.479459
   8.96045   8.96045      1.00  2.289604  2.481409
   8.96033   8.96033      1.00  2.289524  2.483059
   8.96021   8.96021      1.00  2.287394  2.481619
   8.96010   8.96010      1.00  2.290074  2.483219
   8.95998   8.95998      1.00  2.288384  2.482229
   8.95986   8.95986      1.00  2.292114  2.482509
   8.95974   8.95974      1.00  2.282564  2.475129
   8.95962   8.95962      1.00  2.281004  2.474349
   8.95952   8.95952      1.00  2.291654  2.484489
   8.95940   8.95940      1.00  2.287344  2.479229
   8.95928   8.95928      1.00  2.288814  2.478689
   8.95918   8.95918      1.00  2.288304  2.478219
   8.95907   8.95907      1.00  2.288054  2.482169
   8.95895   8.95895      1.00  2.290694  2.486719
   8.95883   8.95883      1.00  2.291214  2.482699
   8.95872   8.95872      1.00  2.290004  2.480719
   8.95862   8.95862      1.00  2.291304  2.481349
   8.95850   8.95850      1.00  2.289054  2.478659
   8.95838   8.95838      1.00  2.289124  2.480069
   8.95828   8.95828      1.00  2.285474  2.477909
   8.95817   8.95817      1.00  2.274164  2.466419
   8.95806   8.95806      1.00  2.285224  2.476279
   8.95795   8.95795      1.00  2.286884  2.479159
   8.95784   8.95784      1.00  2.292024  2.485039
   8.95774   8.95774      1.00  2.290094  2.485349
   8.95763   8.95763      1.00  2.291834  2.480019
   8.95751   8.95751      1.00  2.287944  2.481299
   8.95740   8.95740      1.00  2.288424  2.483429
   8.95729   8.95729      1.00  2.287624  2.481449
   8.95718   8.95718      1.00  2.289934  2.487309
   8.95707   8.95707      1.00  2.286754  2.483279
   8.95696   8.95696      1.00  2.288534  2.486519
   8.95686   8.95686      1.00  2.289414  2.487639
   8.95675   8.95675      1.00  2.288864  2.487809
   8.95664   8.95664      1.00  2.287864  2.485329
   8.95653   8.95653      1.00  2.275824  2.472379
   8.95643   8.95643      1.00  2.289714  2.485939
   8.95632   8.95632      1.00  2.292184  2.487469
   8.95621   8.95621      1.00  2.288714  2.480049
   8.95611   8.95611      1.00  2.288814  2.485259
   8.95601   8.95601      1.00  2.288754  2.482989
   8.95591   8.95591      1.00  2.288294  2.485329
   8.95580   8.95580      1.00  2.286764  2.481089
   8.95570   8.95570      1.00  2.288794  2.481729
   8.95560   8.95560      1.00  2.286074  2.477889
   8.95549   8.95549      1.00  2.288554  2.482219
   8.95539   8.95539      1.00  2.289474  2.483119
   8.95529   8.95529      1.00  2.287444  2.482639
   8.95519   8.95519      1.00  2.277824  2.472609
   8.95508   8.95508      1.00  2.288224  2.485239
   8.95497   8.95497      1.00  2.288894  2.482459
   8.95488   8.95488      1.00  2.287514  2.484179
   8.95477   8.95477      1.00  2.288644  2.483099
   8.95466   8.95466      1.00  2.289434  2.481649
   8.95455   8.95455      1.00  2.290014  2.482309
   8.95444   8.95444      1.00  2.289174  2.482539
   8.95433   8.95433      1.00  2.289054  2.485169
   8.95422   8.95422      1.00  2.288774  2.480889
   8.95410   8.95410      1.00  2.287524  2.477959
   8.95399   8.95399      1.00  2.289064  2.483979
   8.95389   8.95389      1.00  2.288814  2.477109
   8.95377   8.95377      1.00  2.284374  2.472479
   8.95365   8.95365      1.00  2.279874  2.465479
   8.95353   8.95353      1.00  2.284294  2.471609
   8.95342   8.95342      1.00  2.288674  2.471839
   8.95331   8.95331      1.00  2.289884  2.476299
   8.95318   8.95318      1.00  2.290014  2.479229
   8.95306   8.95306      1.00  2.290304  2.479669
   8.95295   8.95295      1.00  2.290384  2.479039
   8.95284   8.95284      1.00  2.286734  2.476499
   8.95272   8.95272      1.00  2.288124  2.473899
   8.95261   8.95261      1.00  2.288184  2.468949
   8.95250   8.95250      1.00  2.289064  2.468689
   8.95239   8.95239      1.00  2.289554  2.472269
   8.95227   8.95227      1.00  2.287754  2.464829
   8.95217   8.95217      1.00  2.274094  2.453649
   8.95206   8.95206      1.00  2.289464  2.468959
   8.95194   8.95194      1.00  2.290604  2.472469
   8.95183   8.95183      1.00  2.291974  2.469389
   8.95172   8.95172      1.00  2.290184  2.468709
   8.95161   8.95161      1.00  2.287014  2.467409
   8.95150   8.95150      1.00  2.288894  2.465289
   8.95139   8.95139      1.00  2.287084  2.465249
   8.95128   8.95128      1.00  2.287324  2.468759
   8.95117   8.95117      1.00  2.287034  2.465739
   8.95106   8.95106      1.00  2.287514  2.461449
   8.95094   8.95094      1.00  2.288404  2.461729
   8.95082   8.95082      1.00  2.290334  2.465539
   8.95071   8.95071      1.00  2.281154  2.462169
   8.95059   8.95059      1.00  2.287634  2.467139
   8.95047   8.95047      1.00  2.289204  2.467029
   8.95036   8.95036      1.00  2.288434  2.467079
   8.95025   8.95025      1.00  2.286444  2.462159
   8.95013   8.95013      1.00  2.291074  2.467669
   8.95001   8.95001      1.00  2.288434  2.463419
   8.94989   8.94989      1.00  2.287464  2.464879
   8.94977   8.94977      1.00  2.289624  2.460229
   8.94965   8.94965      1.00  2.285954  2.457049
   8.94954   8.94954      1.00  2.288044  2.457179
   8.94943   8.94943      1.00  2.289424  2.459589
   8.94931   8.94931      1.00  2.288814  2.457489
   8.94920   8.94920      1.00  2.288944  2.455259
   8.94908   8.94908      1.00  2.272214  2.438159
   8.94898   8.94898      1.00  2.283184  2.443779
   8.94887   8.94887      1.00  2.286804  2.448489
   8.94875   8.94875      1.00  2.287794  2.452439
   8.94864   8.94864      1.00  2.287594  2.450329
   8.94853   8.94853      1.00  2.286494  2.445839
   8.94842   8.94842      1.00  2.287684  2.449309
   8.94831   8.94831      1.00  2.287934  2.449219
   8.94820   8.94820      1.00  2.288444  2.445559
   8.94809   8.94809      1.00  2.288374  2.441409
   8.94798   8.94798      1.00  2.285104  2.436719
   8.94787   8.94787      1.00  2.288054  2.440609
   8.94776   8.94776      1.00  2.284234  2.433889
   8.94765   8.94765      1.00  2.287864  2.438179
   8.94754   8.94754      1.00  2.271864  2.415439
   8.94743   8.94743      1.00  2.284634  2.433449
   8.94731   8.94731      1.00  2.288824  2.433779
   8.94721   8.94721      1.00  2.284954  2.431239
   8.94710   8.94710      1.00  2.287174  2.434459
   8.94699   8.94699      1.00  2.285404  2.430499
   8.94688   8.94688      1.00  2.284904  2.431699
   8.94677   8.94677      1.00  2.286174  2.429379
   8.94667   8.94667      1.00  2.284774  2.423279
   8.94656   8.94656      1.00  2.284394  2.418669
   8.94645   8.94645      1.00  2.282324  2.416429
   8.94634   8.94634      1.00  2.283954  2.418379
   8.94625   8.94625      1.00  2.284774  2.417869
   8.94614   8.94614      1.00  2.288134  2.419409
   8.94604   8.94604      1.00  2.269404  2.399639
   8.94594   8.94594      1.00  2.282834  2.411099
   8.94584   8.94584      1.00  2.286614  2.414279
   8.94573   8.94573      1.00  2.283774  2.405969
   8.94562   8.94562      1.00  2.283244  2.402049
   8.94553   8.94553      1.00  2.281824  2.399149
   8.94542   8.94542      1.00  2.281854  2.395189
   8.94532   8.94532      1.00  2.283664  2.400189
   8.94521   8.94521      1.00  2.286944  2.401539
   8.94511   8.94511      1.00  2.280854  2.390919
   8.94501   8.94501      1.00  2.286424  2.392319
   8.94490   8.94490      1.00  2.282024  2.389559
   8.94480   8.94480      1.00  2.280594  2.384089
   8.94469   8.94469      1.00  2.283184  2.389309
   8.94459   8.94459      1.00  2.285564  2.385969
   8.94447   8.94447      1.00  2.269074  2.365359
   8.94435   8.94435      1.00  2.281304  2.373779
   8.94424   8.94424      1.00  2.282624  2.373249
   8.94413   8.94413      1.00  2.280804  2.368659
   8.94403   8.94403      1.00  2.286074  2.367239
   8.94392   8.94392      1.00  2.284034  2.365469
   8.94380   8.94380      1.00  2.284504  2.363729
   8.94369   8.94369      1.00  2.284374  2.365229
   8.94357   8.94357      1.00  2.281284  2.353709
   8.94345   8.94345      1.00  2.277104  2.348549
   8.94333   8.94333      1.00  2.280304  2.346879
   8.94322   8.94322      1.00  2.279614  2.339969
   8.94310   8.94310      1.00  2.280214  2.335589
   8.94298   8.94298      1.00  2.280974  2.331619
   8.94287   8.94287      1.00  2.266304  2.311899
   8.94276   8.94276      1.00  2.281174  2.324189
   8.94265   8.94265      1.00  2.283904  2.322279
   8.94253   8.94253      1.00  2.282214  2.316359
   8.94242   8.94242      1.00  2.282604  2.311149
   8.94231   8.94231      1.00  2.283354  2.305559
   8.94220   8.94220      1.00  2.281324  2.296299
   8.94208   8.94208      1.00  2.280894  2.294949
   8.94197   8.94197      1.00  2.281204  2.285379
   8.94187   8.94187      1.00  2.275664  2.275989
   8.94176   8.94176      1.00  2.281704  2.278009
   8.94164   8.94164      1.00  2.281534  2.265789
   8.94154   8.94154      1.00  2.283114  2.260619
   8.94143   8.94143      1.00  2.283004  2.253279
   8.94132   8.94132      1.00  2.266884  2.228199
   8.94120   8.94120      1.00  2.280364  2.235569
   8.94109   8.94109      1.00  2.279224  2.226139
   8.94098   8.94098      1.00  2.279154  2.209979
   8.94086   8.94086      1.00  2.277284  2.199809
   8.94074   8.94074      1.00  2.276814  2.190209
   8.94063   8.94063      1.00  2.279884  2.180979
   8.94052   8.94052      1.00  2.278874  2.168289
   8.94040   8.94040      1.00  2.280494  2.156409
   8.94028   8.94028      1.00  2.282224  2.143339
   8.94016   8.94016      1.00  2.283854  2.131789
   8.94005   8.94005      1.00  2.281544  2.114719
   8.93992   8.93992      1.00  2.280964  2.095899
   8.93980   8.93980      1.00  2.263354  2.066949
   8.93969   8.93969      1.00  2.277304  2.057749
   8.93957   8.93957      1.00  2.282394  2.047689
   8.93946   8.93946      1.00  2.282394  2.029719
   8.93935   8.93935      1.00  2.277694  2.003559
   8.93923   8.93923      1.00  2.282514  1.980209
   8.93913   8.93913      1.00  2.280484  1.958229
   8.93902   8.93902      1.00  2.281074  1.938789
   8.93889   8.93889      1.00  2.281904  1.913359
   8.93878   8.93878      1.00  2.279614  1.888209
   8.93867   8.93867      1.00  2.278534  1.862339
   8.93856   8.93856      1.00  2.280124  1.829499
   8.93845   8.93845      1.00  2.276824  1.797019
   8.93834   8.93834      1.00  2.265814  1.756459
   8.93823   8.93823      1.00  2.276704  1.731349
   8.93812   8.93812      1.00  2.281294  1.704859
   8.93801   8.93801      1.00  2.279934  1.670649
   8.93791   8.93791      1.00  2.282074  1.636149
   8.93780   8.93780      1.00  2.283904  1.604629
   8.93768   8.93768      1.00  2.280334  1.564629
   8.93757   8.93757      1.00  2.280384  1.522419
   8.93746   8.93746      1.00  2.280694  1.485479
   8.93736   8.93736      1.00  2.277374  1.444129
   8.93724   8.93724      1.00  2.280064  1.400849
   8.93713   8.93713      1.00  2.277234  1.361439
   8.93702   8.93702      1.00  2.279064  1.323609
   8.93692   8.93692      1.00  2.279214  1.285279
   8.93681   8.93681      1.00  2.264494  1.236409
   8.93670   8.93670      1.00  2.280974  1.205019
   8.93659   8.93659      1.00  2.280784  1.161959
   8.93649   8.93649      1.00  2.281114  1.131589
   8.93638   8.93638      1.00  2.280384  1.092939
   8.93627   8.93627      1.00  2.276294  1.052509
   8.93617   8.93617      1.00  2.278044  1.019629
   8.93607   8.93607      1.00  2.279384   .987019
   8.93597   8.93597      1.00  2.278904   .951789
   8.93586   8.93586      1.00  2.277304   .911639
   8.93576   8.93576      1.00  2.281434   .881119
   8.93567   8.93567      1.00  2.283194   .854499
   8.93556   8.93556      1.00  2.282364   .820969
   8.93545   8.93545      1.00  2.272424   .785139
   8.93535   8.93535      1.00  2.275414   .760569
   8.93525   8.93525      1.00  2.280874   .734839
   8.93514   8.93514      1.00  2.281394   .709149
   8.93504   8.93504      1.00  2.279634   .685239
   8.93494   8.93494      1.00  2.278724   .658369
   8.93484   8.93484      1.00  2.278054   .637509
   8.93473   8.93473      1.00  2.280574   .615479
   8.93462   8.93462      1.00  2.280744   .595389
   8.93451   8.93451      1.00  2.280844   .574809
   8.93440   8.93440      1.00  2.280174   .558229
   8.93428   8.93428      1.00  2.280954   .545409
   8.93417   8.93417      1.00  2.278334   .525299
   8.93405   8.93405      1.00  2.279314   .511419
   8.93395   8.93395      1.00  2.265244   .493989
   8.93384   8.93384      1.00  2.275194   .486469
   8.93371   8.93371      1.00  2.277704   .474009
   8.93360   8.93360      1.00  2.278904   .461859
   8.93349   8.93349      1.00  2.282394   .451239
   8.93337   8.93337      1.00  2.280494   .438149
   8.93325   8.93325      1.00  2.276444   .429189
   8.93313   8.93313      1.00  2.279214   .418629
   8.93302   8.93302      1.00  2.279774   .411259
   8.93291   8.93291      1.00  2.276414   .404119
   8.93279   8.93279      1.00  2.277534   .396989
   8.93267   8.93267      1.00  2.277274   .392549
   8.93257   8.93257      1.00  2.277214   .388349
   8.93245   8.93245      1.00  2.276314   .385889
   8.93234   8.93234      1.00  2.260544   .379269
   8.93222   8.93222      1.00  2.277534   .378419
   8.93211   8.93211      1.00  2.280044   .374739
   8.93200   8.93200      1.00  2.280164   .368699
   8.93189   8.93189      1.00  2.277314   .365259
   8.93178   8.93178      1.00  2.274814   .364139
   8.93167   8.93167      1.00  2.278444   .361639
   8.93156   8.93156      1.00  2.276504   .359829
   8.93145   8.93145      1.00  2.277104   .357749
   8.93134   8.93134      1.00  2.273964   .356869
   8.93123   8.93123      1.00  2.273284   .356589
   8.93111   8.93111      1.00  2.276564   .356169
   8.93100   8.93100      1.00  2.276104   .356769
   8.93088   8.93088      1.00  2.274704   .349879
   8.93077   8.93077      1.00  2.262364   .348669
   8.93065   8.93065      1.00  2.275864   .355049
   8.93053   8.93053      1.00  2.276614   .352659
   8.93041   8.93041      1.00  2.271374   .352519
   8.93030   8.93030      1.00  2.275434   .352829
   8.93019   8.93019      1.00  2.273544   .353839
   8.93006   8.93006      1.00  2.275164   .353159
   8.92994   8.92994      1.00  2.278474   .353129
   8.92983   8.92983      1.00  2.274234   .352579
   8.92971   8.92971      1.00  2.277184   .353679
   8.92959   8.92959      1.00  2.275934   .353139
   8.92947   8.92947      1.00  2.275354   .352089
   8.92936   8.92936      1.00  2.275844   .352579
   8.92925   8.92925      1.00  2.274354   .351399
   8.92914   8.92914      1.00  2.262414   .348999
   8.92902   8.92902      1.00  2.274864   .350039
   8.92891   8.92891      1.00  2.276614   .350239
   8.92880   8.92880      1.00  2.275794   .350409
   8.92869   8.92869      1.00  2.273834   .350609
   8.92858   8.92858      1.00  2.276874   .350509
   8.92847   8.92847      1.00  2.275594   .348679
   8.92836   8.92836      1.00  2.276134   .348939
   8.92825   8.92825      1.00  2.274654   .348989
   8.92814   8.92814      1.00  2.268674   .346039
   8.92803   8.92803      1.00  2.273974   .346069
   8.92792   8.92792      1.00  2.273734   .347329
   8.92780   8.92780      1.00  2.275204   .346899
   8.92769   8.92769      1.00  2.271084   .347099
   8.92759   8.92759      1.00  2.271574   .346279
   8.92748   8.92748      1.00  2.277224   .345349
   8.92736   8.92736      1.00  2.278564   .346009
   8.92725   8.92725      1.00  2.276644   .347509
   8.92715   8.92715      1.00  2.277324   .345749
   8.92704   8.92704      1.00  2.276754   .344129
   8.92692   8.92692      1.00  2.273854   .342849
   8.92682   8.92682      1.00  2.276734   .342159
   8.92671   8.92671      1.00  2.278154   .341259
   8.92660   8.92660      1.00  2.272564   .340179
   8.92649   8.92649      1.00  2.277704   .340419
   8.92639   8.92639      1.00  2.274814   .341969
   8.92629   8.92629      1.00  2.276664   .341729
   8.92618   8.92618      1.00  2.263744   .339839
   8.92608   8.92608      1.00  2.272944   .340659
   8.92597   8.92597      1.00  2.274304   .339579
   8.92588   8.92588      1.00  2.277624   .340709
   8.92578   8.92578      1.00  2.276284   .341989
   8.92567   8.92567      1.00  2.273744   .345439
   8.92556   8.92556      1.00  2.276214   .346929
   8.92546   8.92546      1.00  2.274514   .345499
   8.92536   8.92536      1.00  2.272904   .343249
   8.92525   8.92525      1.00  2.276644   .344589
   8.92515   8.92515      1.00  2.274004   .343669
   8.92505   8.92505      1.00  2.275904   .345509
   8.92494   8.92494      1.00  2.275654   .344829
   8.92483   8.92483      1.00  2.273754   .345249
   8.92473   8.92473      1.00  2.273274   .347279
   8.92463   8.92463      1.00  2.257674   .344529
   8.92452   8.92452      1.00  2.274804   .348079
   8.92440   8.92440      1.00  2.273024   .348109
   8.92429   8.92429      1.00  2.276234   .349019
   8.92418   8.92418      1.00  2.274924   .349259
   8.92407   8.92407      1.00  2.272334   .352119
   8.92395   8.92395      1.00  2.270814   .351629
   8.92384   8.92384      1.00  2.273824   .353909
   8.92373   8.92373      1.00  2.274594   .355009
   8.92361   8.92361      1.00  2.269214   .357209
   8.92349   8.92349      1.00  2.273844   .358479
   8.92338   8.92338      1.00  2.273594   .358959
   8.92326   8.92326      1.00  2.273424   .361279
   8.92314   8.92314      1.00  2.272774   .361729
   8.92302   8.92302      1.00  2.259634   .362379
   8.92291   8.92291      1.00  2.272464   .367669
   8.92279   8.92279      1.00  2.273464   .368909
   8.92269   8.92269      1.00  2.271264   .370539
   8.92257   8.92257      1.00  2.271434   .372809
   8.92246   8.92246      1.00  2.272944   .372939
   8.92235   8.92235      1.00  2.271824   .373629
   8.92224   8.92224      1.00  2.270824   .376899
   8.92212   8.92212      1.00  2.271164   .379069
   8.92201   8.92201      1.00  2.267384   .379829
   8.92190   8.92190      1.00  2.272624   .383649
   8.92179   8.92179      1.00  2.270634   .385099
   8.92168   8.92168      1.00  2.271404   .387139
   8.92157   8.92157      1.00  2.267244   .387179
   8.92146   8.92146      1.00  2.266704   .389779
   8.92135   8.92135      1.00  2.270774   .391709
   8.92124   8.92124      1.00  2.271414   .392119
   8.92113   8.92113      1.00  2.271494   .394519
   8.92102   8.92102      1.00  2.271074   .397329
   8.92090   8.92090      1.00  2.269884   .399439
   8.92078   8.92078      1.00  2.269614   .402789
   8.92066   8.92066      1.00  2.268474   .400909
   8.92055   8.92055      1.00  2.268204   .403899
   8.92044   8.92044      1.00  2.268594   .404489
   8.92032   8.92032      1.00  2.269174   .405979
   8.92020   8.92020      1.00  2.271834   .408949
   8.92008   8.92008      1.00  2.267634   .409169
   8.91996   8.91996      1.00  2.254384   .406639
   8.91984   8.91984      1.00  2.267474   .409989
   8.91972   8.91972      1.00  2.269154   .412159
   8.91961   8.91961      1.00  2.268694   .412429
   8.91950   8.91950      1.00  2.268154   .412279
   8.91937   8.91937      1.00  2.270944   .414269
   8.91926   8.91926      1.00  2.267164   .411999
   8.91916   8.91916      1.00  2.269494   .411399
   8.91905   8.91905      1.00  2.270474   .411779
   8.91893   8.91893      1.00  2.265984   .411579
   8.91882   8.91882      1.00  2.270614   .414769
   8.91871   8.91871      1.00  2.268064   .417529
   8.91860   8.91860      1.00  2.267744   .416989
   8.91848   8.91848      1.00  2.268934   .419449
   8.91838   8.91838      1.00  2.251964   .412859
   8.91827   8.91827      1.00  2.269224   .415879
   8.91816   8.91816      1.00  2.266574   .416519
   8.91804   8.91804      1.00  2.267444   .414449
   8.91793   8.91793      1.00  2.268704   .418339
   8.91782   8.91782      1.00  2.268894   .415359
   8.91771   8.91771      1.00  2.268104   .414809
   8.91760   8.91760      1.00  2.265724   .414709
   8.91749   8.91749      1.00  2.269504   .415309
   8.91739   8.91739      1.00  2.268144   .416809
   8.91728   8.91728      1.00  2.265814   .414379
   8.91717   8.91717      1.00  2.270674   .413369
   8.91705   8.91705      1.00  2.266944   .410909
   8.91695   8.91695      1.00  2.269044   .411249
   8.91684   8.91684      1.00  2.267774   .410349
   8.91673   8.91673      1.00  2.252624   .405879
   8.91663   8.91663      1.00  2.267794   .405319
   8.91652   8.91652      1.00  2.267474   .406549
   8.91641   8.91641      1.00  2.266144   .402209
   8.91630   8.91630      1.00  2.268974   .406049
   8.91620   8.91620      1.00  2.267124   .402509
   8.91610   8.91610      1.00  2.267624   .402539
   8.91600   8.91600      1.00  2.268054   .401209
   8.91589   8.91589      1.00  2.266654   .401289
   8.91579   8.91579      1.00  2.264324   .399599
   8.91569   8.91569      1.00  2.266154   .398509
   8.91559   8.91559      1.00  2.264234   .398419
   8.91548   8.91548      1.00  2.264354   .395819
   8.91538   8.91538      1.00  2.254174   .393569
   8.91528   8.91528      1.00  2.266414   .395489
   8.91517   8.91517      1.00  2.270704   .394989
   8.91506   8.91506      1.00  2.266634   .393159
   8.91496   8.91496      1.00  2.264854   .392969
   8.91486   8.91486      1.00  2.266424   .391319
   8.91476   8.91476      1.00  2.267514   .391099
   8.91465   8.91465      1.00  2.270214   .390349
   8.91453   8.91453      1.00  2.266374   .388839
   8.91443   8.91443      1.00  2.263644   .387709
   8.91431   8.91431      1.00  2.261684   .386599
   8.91420   8.91420      1.00  2.264414   .334409
   8.91409   8.91409      1.00  2.266384   .317159
   8.91398   8.91398      1.00  2.262554   .356259
   8.91387   8.91387      1.00  2.259174   .383309
   8.91375   8.91375      1.00  2.263404   .379299
   8.91363   8.91363      1.00  2.263624   .380379
   8.91352   8.91352      1.00  2.263484   .376639
   8.91340   8.91340      1.00  2.266874   .378349
   8.91328   8.91328      1.00  2.266094   .375789
   8.91317   8.91317      1.00  2.264474   .375979
   8.91306   8.91306      1.00  2.264684   .374819
   8.91294   8.91294      1.00  2.265634   .372689
   8.91282   8.91282      1.00  2.265984   .372149
   8.91271   8.91271      1.00  2.266124   .371059
   8.91260   8.91260      1.00  2.265764   .369309
   8.91249   8.91249      1.00  2.264144   .366839
   8.91238   8.91238      1.00  2.263554   .366559
   8.91226   8.91226      1.00  2.262454   .366149
   8.91215   8.91215      1.00  2.259154   .364729
   8.91204   8.91204      1.00  2.265784   .361759
   8.91192   8.91192      1.00  2.265484   .361619
   8.91182   8.91182      1.00  2.262564   .358909
   8.91172   8.91172      1.00  2.262064   .358529
   8.91161   8.91161      1.00  2.265614   .358539
   8.91149   8.91149      1.00  2.265224   .356169
   8.91138   8.91138      1.00  2.264134   .354469
   8.91128   8.91128      1.00  2.261224   .353589
   8.91116   8.91116      1.00  2.263664   .351749
   8.91104   8.91104      1.00  2.263844   .351409
   8.91093   8.91093      1.00  2.267274   .350919
   8.91082   8.91082      1.00  2.265074   .347729
   8.91071   8.91071      1.00  2.251874   .344159
   8.91059   8.91059      1.00  2.263574   .346719
   8.91047   8.91047      1.00  2.263694   .346779
   8.91036   8.91036      1.00  2.267064   .344969
   8.91024   8.91024      1.00  2.266624   .342529
   8.91012   8.91012      1.00  2.265784   .339639
   8.91000   8.91000      1.00  2.267254   .339219
   8.90989   8.90989      1.00  2.263174   .337659
   8.90977   8.90977      1.00  2.264344   .336599
   8.90964   8.90964      1.00  2.263884   .336399
   8.90953   8.90953      1.00  2.263444   .333469
   8.90943   8.90943      1.00  2.266784   .333639
   8.90931   8.90931      1.00  2.266474   .333369
   8.90919   8.90919      1.00  2.264124   .335089
   8.90908   8.90908      1.00  2.248574   .331699
   8.90897   8.90897      1.00  2.265364   .331909
   8.90887   8.90887      1.00  2.265264   .330689
   8.90875   8.90875      1.00  2.267064   .330929
   8.90864   8.90864      1.00  2.266734   .330029
   8.90853   8.90853      1.00  2.264444   .330689
   8.90842   8.90842      1.00  2.268204   .329769
   8.90831   8.90831      1.00  2.263284   .330219
   8.90820   8.90820      1.00  2.264654   .331019
   8.90809   8.90809      1.00  2.264234   .330339
   8.90798   8.90798      1.00  2.265914   .329099
   8.90787   8.90787      1.00  2.264444   .328079
   8.90777   8.90777      1.00  2.266084   .327789
   8.90766   8.90766      1.00  2.263794   .326759
   8.90754   8.90754      1.00  2.263734   .325129
   8.90742   8.90742      1.00  2.254544   .325229
   8.90732   8.90732      1.00  2.265904   .327279
   8.90722   8.90722      1.00  2.265624   .328859
   8.90711   8.90711      1.00  2.264504   .328329
   8.90699   8.90699      1.00  2.264664   .328599
   8.90688   8.90688      1.00  2.266144   .329909
   8.90678   8.90678      1.00  2.265024   .331329
   8.90667   8.90667      1.00  2.265274   .330859
   8.90656   8.90656      1.00  2.268154   .332059
   8.90645   8.90645      1.00  2.263154   .333219
   8.90635   8.90635      1.00  2.267194   .332509
   8.90625   8.90625      1.00  2.265694   .333339
   8.90615   8.90615      1.00  2.263994   .335149
   8.90604   8.90604      1.00  2.267344   .337239
   8.90594   8.90594      1.00  2.249974   .334509
   8.90584   8.90584      1.00  2.264154   .338829
   8.90573   8.90573      1.00  2.265124   .339629
   8.90563   8.90563      1.00  2.265204   .339719
   8.90553   8.90553      1.00  2.262634   .340719
   8.90542   8.90542      1.00  2.267834   .341939
   8.90532   8.90532      1.00  2.266244   .341749
   8.90522   8.90522      1.00  2.265124   .344879
   8.90512   8.90512      1.00  2.265424   .343549
   8.90501   8.90501      1.00  2.264054   .348279
   8.90490   8.90490      1.00  2.267704   .347769
   8.90480   8.90480      1.00  2.267424   .348979
   8.90470   8.90470      1.00  2.266104   .348009
   8.90458   8.90458      1.00  2.265414   .351599
   8.90447   8.90447      1.00  2.252094   .350319
   8.90437   8.90437      1.00  2.263914   .355589
   8.90426   8.90426      1.00  2.265614   .358269
   8.90414   8.90414      1.00  2.267724   .361029
   8.90403   8.90403      1.00  2.267004   .360989
   8.90392   8.90392      1.00  2.269684   .359149
   8.90380   8.90380      1.00  2.263064   .359199
   8.90369   8.90369      1.00  2.264074   .358339
   8.90357   8.90357      1.00  2.263214   .359999
   8.90345   8.90345      1.00  2.261954   .360179
   8.90333   8.90333      1.00  2.265674   .359209
   8.90322   8.90322      1.00  2.263474   .362139
   8.90310   8.90310      1.00  2.263864   .363579
   8.90298   8.90298      1.00  2.263964   .362919
   8.90287   8.90287      1.00  2.252134   .360949
   8.90276   8.90276      1.00  2.264154   .367759
   8.90264   8.90264      1.00  2.266604   .370589
   8.90253   8.90253      1.00  2.262934   .368789
   8.90242   8.90242      1.00  2.263534   .369519
   8.90231   8.90231      1.00  2.266854   .369909
   8.90220   8.90220      1.00  2.262834   .369869
   8.90208   8.90208      1.00  2.265244   .369459
   8.90198   8.90198      1.00  2.266074   .372609
   8.90187   8.90187      1.00  2.264834   .375719
   8.90175   8.90175      1.00  2.263304   .374519
   8.90165   8.90165      1.00  2.262614   .376329
   8.90154   8.90154      1.00  2.263954   .377319
   8.90143   8.90143      1.00  2.264974   .378849
   8.90131   8.90131      1.00  2.256384   .378809
   8.90120   8.90120      1.00  2.256374   .377869
   8.90109   8.90109      1.00  2.262284   .380109
   8.90098   8.90098      1.00  2.262674   .379509
   8.90086   8.90086      1.00  2.263824   .380969
   8.90074   8.90074      1.00  2.266704   .381499
   8.90063   8.90063      1.00  2.266244   .382279
   8.90052   8.90052      1.00  2.265314   .380779
   8.90039   8.90039      1.00  2.262164   .379689
   8.90028   8.90028      1.00  2.262134   .380499
   8.90016   8.90016      1.00  2.261124   .381299
   8.90004   8.90004      1.00  2.263304   .381659
   8.89992   8.89992      1.00  2.265664   .381789
   8.89981   8.89981      1.00  2.261364   .380829
   8.89969   8.89969      1.00  2.250194   .381969
   8.89957   8.89957      1.00  2.259654   .383619
   8.89946   8.89946      1.00  2.263034   .384039
   8.89935   8.89935      1.00  2.264874   .383339
   8.89924   8.89924      1.00  2.266364   .386039
   8.89912   8.89912      1.00  2.265154   .388289
   8.89901   8.89901      1.00  2.261014   .386399
   8.89890   8.89890      1.00  2.256764   .386669
   8.89879   8.89879      1.00  2.261484   .388899
   8.89868   8.89868      1.00  2.261544   .390559
   8.89856   8.89856      1.00  2.260924   .390129
   8.89846   8.89846      1.00  2.262044   .391569
   8.89835   8.89835      1.00  2.260924   .390799
   8.89824   8.89824      1.00  2.253724   .389949
   8.89813   8.89813      1.00  2.262504   .393339
   8.89802   8.89802      1.00  2.264834   .392619
   8.89791   8.89791      1.00  2.265054   .391279
   8.89780   8.89780      1.00  2.260674   .390509
   8.89767   8.89767      1.00  2.260834   .392839
   8.89757   8.89757      1.00  2.259194   .394089
   8.89747   8.89747      1.00  2.262684   .391649
   8.89736   8.89736      1.00  2.263964   .390389
   8.89724   8.89724      1.00  2.261694   .389669
   8.89713   8.89713      1.00  2.259144   .389989
   8.89703   8.89703      1.00  2.260944   .388809
   8.89693   8.89693      1.00  2.262834   .389889
   8.89681   8.89681      1.00  2.260294   .389999
   8.89670   8.89670      1.00  2.246794   .392299
   8.89659   8.89659      1.00  2.261454   .393049
   8.89649   8.89649      1.00  2.261874   .391449
   8.89638   8.89638      1.00  2.259824   .392599
   8.89628   8.89628      1.00  2.263574   .393349
   8.89618   8.89618      1.00  2.262774   .390849
   8.89607   8.89607      1.00  2.262504   .392839
   8.89597   8.89597      1.00  2.260194   .394129
   8.89587   8.89587      1.00  2.261864   .392989
   8.89576   8.89576      1.00  2.260884   .393539
   8.89566   8.89566      1.00  2.261114   .393069
   8.89556   8.89556      1.00  2.262054   .394709
   8.89546   8.89546      1.00  2.261464   .393249
   8.89535   8.89535      1.00  2.250684   .391199
   8.89525   8.89525      1.00  2.255934   .392029
   8.89514   8.89514      1.00  2.258184   .394569
   8.89504   8.89504      1.00  2.261034   .393879
   8.89494   8.89494      1.00  2.264384   .393589
   8.89484   8.89484      1.00  2.260484   .393319
   8.89472   8.89472      1.00  2.260474   .392579
   8.89462   8.89462      1.00  2.259274   .393979
   8.89451   8.89451      1.00  2.258864   .394169
   8.89440   8.89440      1.00  2.262394   .397739
   8.89428   8.89428      1.00  2.261464   .393919
   8.89417   8.89417      1.00  2.261104   .393689
   8.89406   8.89406      1.00  2.257804   .395519
   8.89395   8.89395      1.00  2.259254   .394219
   8.89383   8.89383      1.00  2.244504   .390429
   8.89372   8.89372      1.00  2.259264   .393559
   8.89361   8.89361      1.00  2.264444   .395539
   8.89349   8.89349      1.00  2.257804   .394549
   8.89337   8.89337      1.00  2.259764   .394479
   8.89326   8.89326      1.00  2.256224   .394669
   8.89314   8.89314      1.00  2.257644   .393479
   8.89303   8.89303      1.00  2.258354   .391369
   8.89291   8.89291      1.00  2.258174   .392249
   8.89280   8.89280      1.00  2.257034   .390199
   8.89269   8.89269      1.00  2.258844   .392419
   8.89258   8.89258      1.00  2.260044   .391219
   8.89246   8.89246      1.00  2.257374   .391409
   8.89234   8.89234      1.00  2.261784   .392789
   8.89224   8.89224      1.00  2.242064   .388059
   8.89212   8.89212      1.00  2.257714   .393489
   8.89201   8.89201      1.00  2.260594   .395569
   8.89190   8.89190      1.00  2.257824   .398349
   8.89180   8.89180      1.00  2.258944   .398749
   8.89169   8.89169      1.00  2.258424   .394709
   8.89158   8.89158      1.00  2.255984   .392409
   8.89147   8.89147      1.00  2.257164   .389849
   8.89136   8.89136      1.00  2.258304   .391719
   8.89124   8.89124      1.00  2.257164   .390899
   8.89112   8.89112      1.00  2.258794   .391279
   8.89101   8.89101      1.00  2.256244   .390299
   8.89091   8.89091      1.00  2.257054   .390269
   8.89079   8.89079      1.00  2.251984   .391239
   8.89067   8.89067      1.00  2.250194   .389799
   8.89056   8.89056      1.00  2.256954   .390959
   8.89045   8.89045      1.00  2.255984   .391949
   8.89032   8.89032      1.00  2.257044   .391709
   8.89020   8.89020      1.00  2.257224   .391499
   8.89008   8.89008      1.00  2.259614   .390409
   8.88997   8.88997      1.00  2.257354   .389979
   8.88985   8.88985      1.00  2.258904   .390219
   8.88973   8.88973      1.00  2.256834   .392589
   8.88962   8.88962      1.00  2.255554   .389939
   8.88950   8.88950      1.00  2.258924   .392289
   8.88939   8.88939      1.00  2.256104   .389299
   8.88927   8.88927      1.00  2.257194   .389439
   8.88916   8.88916      1.00  2.244384   .385019
   8.88904   8.88904      1.00  2.254984   .387529
   8.88893   8.88893      1.00  2.257044   .386609
   8.88882   8.88882      1.00  2.258054   .388779
   8.88871   8.88871      1.00  2.259454   .387489
   8.88860   8.88860      1.00  2.254774   .386599
   8.88849   8.88849      1.00  2.255104   .387209
   8.88838   8.88838      1.00  2.256434   .389689
   8.88827   8.88827      1.00  2.257914   .390289
   8.88817   8.88817      1.00  2.257684   .388559
   8.88806   8.88806      1.00  2.257954   .392349
   8.88794   8.88794      1.00  2.258944   .392299
   8.88783   8.88783      1.00  2.258964   .391679
   8.88772   8.88772      1.00  2.256884   .389819
   8.88761   8.88761      1.00  2.242134   .387869
   8.88750   8.88750      1.00  2.257094   .388749
   8.88739   8.88739      1.00  2.257144   .390429
   8.88728   8.88728      1.00  2.260134   .390779
   8.88717   8.88717      1.00  2.258004   .387039
   8.88706   8.88706      1.00  2.257034   .386159
   8.88695   8.88695      1.00  2.256794   .384989
   8.88685   8.88685      1.00  2.258764   .384129
   8.88674   8.88674      1.00  2.258134   .383879
   8.88663   8.88663      1.00  2.257224   .382779
   8.88652   8.88652      1.00  2.254544   .381159
   8.88642   8.88642      1.00  2.258294   .381559
   8.88631   8.88631      1.00  2.255194   .381349
   8.88621   8.88621      1.00  2.255324   .381659
   8.88610   8.88610      1.00  2.255574   .382009
   8.88601   8.88601      1.00  2.241704   .378249
   8.88591   8.88591      1.00  2.257384   .379939
   8.88580   8.88580      1.00  2.256754   .379649
   8.88569   8.88569      1.00  2.256654   .380819
   8.88559   8.88559      1.00  2.257524   .381659
   8.88549   8.88549      1.00  2.258814   .384829
   8.88539   8.88539      1.00  2.257794   .380959
   8.88528   8.88528      1.00  2.257734   .380629
   8.88518   8.88518      1.00  2.256734   .379189
   8.88508   8.88508      1.00  2.252374   .377559
   8.88497   8.88497      1.00  2.257994   .380259
   8.88487   8.88487      1.00  2.256604   .382449
   8.88476   8.88476      1.00  2.255704   .380679
   8.88466   8.88466      1.00  2.256364   .378679
   8.88454   8.88454      1.00  2.240684   .374119
   8.88443   8.88443      1.00  2.255444   .378829
   8.88433   8.88433      1.00  2.255944   .379369
   8.88422   8.88422      1.00  2.256994   .377599
   8.88410   8.88410      1.00  2.257784   .376539
   8.88399   8.88399      1.00  2.258104   .378539
   8.88388   8.88388      1.00  2.255204   .380219
   8.88376   8.88376      1.00  2.254424   .379659
   8.88365   8.88365      1.00  2.255174   .377109
   8.88353   8.88353      1.00  2.257434   .375639
   8.88341   8.88341      1.00  2.254994   .375199
   8.88330   8.88330      1.00  2.255754   .375609
   8.88318   8.88318      1.00  2.253564   .373699
   8.88307   8.88307      1.00  2.254194   .375109
   8.88296   8.88296      1.00  2.252064   .373929
   8.88285   8.88285      1.00  2.247534   .374339
   8.88273   8.88273      1.00  2.258074   .373309
   8.88262   8.88262      1.00  2.254034   .370569
   8.88251   8.88251      1.00  2.254674   .369939
   8.88240   8.88240      1.00  2.254824   .371849
   8.88228   8.88228      1.00  2.254124   .375569
   8.88217   8.88217      1.00  2.254334   .369819
   8.88207   8.88207      1.00  2.255704   .370999
   8.88196   8.88196      1.00  2.251134   .371129
   8.88185   8.88185      1.00  2.254384   .371859
   8.88174   8.88174      1.00  2.255194   .369809
   8.88164   8.88164      1.00  2.255044   .369999
   8.88153   8.88153      1.00  2.255964   .370649
   8.88141   8.88141      1.00  2.239904   .367179
   8.88130   8.88130      1.00  2.255704   .369829
   8.88119   8.88119      1.00  2.253814   .371159
   8.88108   8.88108      1.00  2.254964   .370669
   8.88096   8.88096      1.00  2.252904   .368719
   8.88085   8.88085      1.00  2.255204   .369729
   8.88074   8.88074      1.00  2.255894   .370419
   8.88062   8.88062      1.00  2.252304   .369009
   8.88050   8.88050      1.00  2.253554   .367209
   8.88039   8.88039      1.00  2.251394   .369259
   8.88028   8.88028      1.00  2.253784   .371039
   8.88016   8.88016      1.00  2.253344   .369269
   8.88003   8.88003      1.00  2.252934   .370449
   8.87991   8.87991      1.00  2.254544   .371459
   8.87981   8.87981      1.00  2.239444   .370479
   8.87969   8.87969      1.00  2.253364   .373599
   8.87957   8.87957      1.00  2.256654   .374069
   8.87946   8.87946      1.00  2.255444   .371779
   8.87935   8.87935      1.00  2.255954   .373429
   8.87923   8.87923      1.00  2.254024   .372689
   8.87911   8.87911      1.00  2.252404   .371069
   8.87900   8.87900      1.00  2.253634   .371459
   8.87889   8.87889      1.00  2.252704   .370529
   8.87878   8.87878      1.00  2.251794   .372639
   8.87867   8.87867      1.00  2.253174   .373019
   8.87856   8.87856      1.00  2.253474   .372809
   8.87845   8.87845      1.00  2.253394   .372359
   8.87835   8.87835      1.00  2.238294   .370519
   8.87823   8.87823      1.00  2.251454   .374139
   8.87812   8.87812      1.00  2.252244   .377369
   8.87801   8.87801      1.00  2.250664   .376929
   8.87790   8.87790      1.00  2.252744   .378149
   8.87778   8.87778      1.00  2.252864   .375579
   8.87768   8.87768      1.00  2.252284   .376089
   8.87757   8.87757      1.00  2.252704   .375199
   8.87746   8.87746      1.00  2.251234   .376329
   8.87734   8.87734      1.00  2.252524   .376559
   8.87724   8.87724      1.00  2.251804   .376599
   8.87713   8.87713      1.00  2.255244   .378379
   8.87702   8.87702      1.00  2.253114   .377559
   8.87691   8.87691      1.00  2.251554   .376889
   8.87680   8.87680      1.00  2.237804   .375229
   8.87670   8.87670      1.00  2.248514   .377319
   8.87659   8.87659      1.00  2.251504   .378969
   8.87648   8.87648      1.00  2.251314   .379129
   8.87637   8.87637      1.00  2.250054   .378449
   8.87627   8.87627      1.00  2.250404   .379759
   8.87617   8.87617      1.00  2.252384   .379459
   8.87606   8.87606      1.00  2.253214   .380909
   8.87596   8.87596      1.00  2.253484   .380929
   8.87586   8.87586      1.00  2.250864   .380489
   8.87575   8.87575      1.00  2.249144   .379919
   8.87565   8.87565      1.00  2.248674   .379369
   8.87554   8.87554      1.00  2.250794   .380749
   8.87544   8.87544      1.00  2.251774   .382859
   8.87534   8.87534      1.00  2.241184   .381889
   8.87524   8.87524      1.00  2.248394   .384289
   8.87514   8.87514      1.00  2.249824   .385029
   8.87504   8.87504      1.00  2.249644   .383439
   8.87493   8.87493      1.00  2.251434   .384909
   8.87482   8.87482      1.00  2.250274   .383939
   8.87471   8.87471      1.00  2.251744   .384869
   8.87460   8.87460      1.00  2.249344   .385029
   8.87449   8.87449      1.00  2.249074   .384199
   8.87438   8.87438      1.00  2.247854   .385459
   8.87428   8.87428      1.00  2.248214   .384739
   8.87416   8.87416      1.00  2.249034   .383949
   8.87405   8.87405      1.00  2.248264   .388389
   8.87393   8.87393      1.00  2.248134   .386519
   8.87382   8.87382      1.00  2.233934   .385779
   8.87371   8.87371      1.00  2.248974   .387989
   8.87359   8.87359      1.00  2.247734   .388049
   8.87347   8.87347      1.00  2.249244   .389149
   8.87336   8.87336      1.00  2.249854   .390269
   8.87324   8.87324      1.00  2.249114   .390699
   8.87312   8.87312      1.00  2.248184   .389579
   8.87300   8.87300      1.00  2.246524   .388609
   8.87289   8.87289      1.00  2.248614   .388619
   8.87278   8.87278      1.00  2.250244   .389179
   8.87267   8.87267      1.00  2.245714   .390389
   8.87255   8.87255      1.00  2.248004   .391209
   8.87243   8.87243      1.00  2.245464   .391889
   8.87233   8.87233      1.00  2.234134   .391699
   8.87222   8.87222      1.00  2.245844   .392149
   8.87210   8.87210      1.00  2.246304   .392979
   8.87199   8.87199      1.00  2.246744   .396549
   8.87188   8.87188      1.00  2.246984   .400279
   8.87177   8.87177      1.00  2.244084   .397389
   8.87166   8.87166      1.00  2.246284   .398029
   8.87155   8.87155      1.00  2.247524   .399139
   8.87145   8.87145      1.00  2.246184   .396389
   8.87133   8.87133      1.00  2.246044   .396849
   8.87122   8.87122      1.00  2.246944   .395619
   8.87110   8.87110      1.00  2.249444   .395649
   8.87100   8.87100      1.00  2.244134   .396159
   8.87088   8.87088      1.00  2.246044   .396739
   8.87076   8.87076      1.00  2.232474   .397849
   8.87065   8.87065      1.00  2.245594   .400059
   8.87054   8.87054      1.00  2.245044   .400109
   8.87042   8.87042      1.00  2.244354   .399079
   8.87029   8.87029      1.00  2.248344   .399839
   8.87017   8.87017      1.00  2.247944   .398979
   8.87006   8.87006      1.00  2.247844   .400019
   8.86994   8.86994      1.00  2.248124   .399359
   8.86982   8.86982      1.00  2.242854   .397639
   8.86971   8.86971      1.00  2.246134   .399619
   8.86960   8.86960      1.00  2.245574   .400059
   8.86948   8.86948      1.00  2.244264   .400309
   8.86935   8.86935      1.00  2.247044   .401219
   8.86925   8.86925      1.00  2.232784   .399309
   8.86913   8.86913      1.00  2.244314   .400739
   8.86902   8.86902      1.00  2.247174   .403239
   8.86891   8.86891      1.00  2.246354   .403169
   8.86879   8.86879      1.00  2.245334   .401999
   8.86869   8.86869      1.00  2.249914   .404639
   8.86858   8.86858      1.00  2.246074   .406069
   8.86846   8.86846      1.00  2.246074   .405869
   8.86836   8.86836      1.00  2.243124   .403579
   8.86826   8.86826      1.00  2.245904   .402679
   8.86815   8.86815      1.00  2.246424   .403859
   8.86802   8.86802      1.00  2.246324   .404099
   8.86791   8.86791      1.00  2.246464   .404959
   8.86781   8.86781      1.00  2.231124   .401499
   8.86769   8.86769      1.00  2.246434   .404169
   8.86758   8.86758      1.00  2.242544   .405169
   8.86747   8.86747      1.00  2.247854   .407179
   8.86736   8.86736      1.00  2.246694   .405649
   8.86726   8.86726      1.00  2.245694   .405719
   8.86714   8.86714      1.00  2.244504   .406289
   8.86703   8.86703      1.00  2.247334   .406559
   8.86693   8.86693      1.00  2.247754   .407219
   8.86681   8.86681      1.00  2.244654   .407569
   8.86670   8.86670      1.00  2.247784   .408219
   8.86660   8.86660      1.00  2.245184   .406189
   8.86650   8.86650      1.00  2.244014   .409749
   8.86639   8.86639      1.00  2.241494   .410759
   8.86628   8.86628      1.00  2.239124   .407699
   8.86618   8.86618      1.00  2.247394   .409469
   8.86609   8.86609      1.00  2.245144   .411619
   8.86598   8.86598      1.00  2.243204   .408609
   8.86587   8.86587      1.00  2.245584   .408169
   8.86577   8.86577      1.00  2.242804   .410149
   8.86567   8.86567      1.00  2.246744   .412909
   8.86556   8.86556      1.00  2.243924   .411619
   8.86546   8.86546      1.00  2.241054   .410889
   8.86536   8.86536      1.00  2.247424   .411359
   8.86526   8.86526      1.00  2.244954   .411479
   8.86515   8.86515      1.00  2.245304   .410349
   8.86504   8.86504      1.00  2.243114   .411339
   8.86494   8.86494      1.00  2.230164   .407589
   8.86484   8.86484      1.00  2.243784   .411499
   8.86473   8.86473      1.00  2.244974   .415219
   8.86461   8.86461      1.00  2.242984   .414209
   8.86451   8.86451      1.00  2.245314   .413119
   8.86440   8.86440      1.00  2.248124   .414229
   8.86429   8.86429      1.00  2.244604   .410819
   8.86418   8.86418      1.00  2.244134   .413409
   8.86406   8.86406      1.00  2.241344   .412819
   8.86396   8.86396      1.00  2.241754   .413389
   8.86384   8.86384      1.00  2.242564   .414019
   8.86372   8.86372      1.00  2.239314   .413049
   8.86360   8.86360      1.00  2.243874   .413669
   8.86349   8.86349      1.00  2.228904   .410569
   8.86337   8.86337      1.00  2.241314   .415519
   8.86326   8.86326      1.00  2.245924   .416569
   8.86314   8.86314      1.00  2.243024   .415399
   8.86303   8.86303      1.00  2.242814   .415849
   8.86291   8.86291      1.00  2.242224   .417709
   8.86279   8.86279      1.00  2.242124   .416819
   8.86268   8.86268      1.00  2.242884   .417829
   8.86257   8.86257      1.00  2.242684   .418779
   8.86245   8.86245      1.00  2.241844   .415359
   8.86233   8.86233      1.00  2.240784   .414179
   8.86222   8.86222      1.00  2.241064   .415929
   8.86212   8.86212      1.00  2.243614   .415079
   8.86201   8.86201      1.00  2.242154   .414919
   8.86190   8.86190      1.00  2.229504   .410809
   8.86179   8.86179      1.00  2.238934   .414559
   8.86168   8.86168      1.00  2.242334   .415899
   8.86158   8.86158      1.00  2.240984   .415399
   8.86146   8.86146      1.00  2.242374   .416239
   8.86135   8.86135      1.00  2.242744   .417109
   8.86123   8.86123      1.00  2.238464   .415179
   8.86112   8.86112      1.00  2.241284   .416619
   8.86100   8.86100      1.00  2.241254   .416629
   8.86089   8.86089      1.00  2.241974   .419549
   8.86078   8.86078      1.00  2.243554   .419099
   8.86066   8.86066      1.00  2.244174   .418319
   8.86054   8.86054      1.00  2.241024   .420109
   8.86043   8.86043      1.00  2.238824   .418859
   8.86031   8.86031      1.00  2.239964   .417859
   8.86019   8.86019      1.00  2.227644   .412709
   8.86007   8.86007      1.00  2.240654   .415529
   8.85995   8.85995      1.00  2.242604   .416959
   8.85985   8.85985      1.00  2.242594   .421379
   8.85973   8.85973      1.00  2.239954   .419659
   8.85960   8.85960      1.00  2.242594   .418989
   8.85949   8.85949      1.00  2.241034   .417539
   8.85938   8.85938      1.00  2.240724   .418019
   8.85927   8.85927      1.00  2.240804   .418499
   8.85915   8.85915      1.00  2.238374   .417139
   8.85904   8.85904      1.00  2.237764   .417299
   8.85892   8.85892      1.00  2.237224   .419039
   8.85881   8.85881      1.00  2.240864   .417169
   8.85870   8.85870      1.00  2.225094   .410789
   8.85859   8.85859      1.00  2.241564   .414899
   8.85848   8.85848      1.00  2.239944   .415089
   8.85838   8.85838      1.00  2.239734   .413749
   8.85826   8.85826      1.00  2.241644   .413479
   8.85816   8.85816      1.00  2.239464   .413869
   8.85805   8.85805      1.00  2.242114   .414249
   8.85793   8.85793      1.00  2.238474   .415049
   8.85782   8.85782      1.00  2.238824   .413889
   8.85771   8.85771      1.00  2.236554   .416469
   8.85760   8.85760      1.00  2.238104   .415419
   8.85749   8.85749      1.00  2.237694   .417189
   8.85738   8.85738      1.00  2.237604   .418019
   8.85727   8.85727      1.00  2.224934   .414089
   8.85717   8.85717      1.00  2.236174   .414379
   8.85706   8.85706      1.00  2.235614   .415169
   8.85694   8.85694      1.00  2.234314   .415779
   8.85683   8.85683      1.00  2.237304   .418249
   8.85673   8.85673      1.00  2.236964   .417709
   8.85662   8.85662      1.00  2.237644   .416539
   8.85651   8.85651      1.00  2.236434   .415929
   8.85641   8.85641      1.00  2.236684   .414299
   8.85631   8.85631      1.00  2.234704   .413729
   8.85620   8.85620      1.00  2.236894   .413979
   8.85610   8.85610      1.00  2.236384   .415139
   8.85599   8.85599      1.00  2.238754   .413439
   8.85589   8.85589      1.00  2.231814   .411229
   8.85579   8.85579      1.00  2.225804   .411199
   8.85568   8.85568      1.00  2.233784   .414069
   8.85558   8.85558      1.00  2.234414   .414169
   8.85548   8.85548      1.00  2.235814   .412089
   8.85538   8.85538      1.00  2.235214   .413079
   8.85527   8.85527      1.00  2.236264   .413489
   8.85517   8.85517      1.00  2.231684   .413899
   8.85507   8.85507      1.00  2.236384   .414759
   8.85497   8.85497      1.00  2.232124   .415169
   8.85486   8.85486      1.00  2.232844   .415879
   8.85475   8.85475      1.00  2.235414   .421079
   8.85464   8.85464      1.00  2.232694   .416799
   8.85453   8.85453      1.00  2.236114   .413819
   8.85442   8.85442      1.00  2.229694   .410739
   8.85431   8.85431      1.00  2.221844   .409529
   8.85421   8.85421      1.00  2.233834   .412069
   8.85410   8.85410      1.00  2.231564   .411989
   8.85398   8.85398      1.00  2.235294   .412059
   8.85386   8.85386      1.00  2.231964   .411759
   8.85375   8.85375      1.00  2.233054   .411539
   8.85363   8.85363      1.00  2.232344   .411239
   8.85351   8.85351      1.00  2.229404   .412449
   8.85340   8.85340      1.00  2.230504   .411699
   8.85329   8.85329      1.00  2.226504   .412979
   8.85317   8.85317      1.00  2.229724   .412899
   8.85305   8.85305      1.00  2.230284   .411409
   8.85294   8.85294      1.00  2.232454   .410869
   8.85283   8.85283      1.00  2.220004   .410319
   8.85272   8.85272      1.00  2.228864   .411269
   8.85260   8.85260      1.00  2.230554   .412029
   8.85249   8.85249      1.00  2.229284   .410019
   8.85237   8.85237      1.00  2.231144   .409639
   8.85226   8.85226      1.00  2.227704   .410439
   8.85214   8.85214      1.00  2.230254   .410259
   8.85204   8.85204      1.00  2.228314   .410569
   8.85193   8.85193      1.00  2.228084   .410389
   8.85182   8.85182      1.00  2.228814   .413599
   8.85171   8.85171      1.00  2.228394   .412119
   8.85160   8.85160      1.00  2.227704   .409999
   8.85149   8.85149      1.00  2.227674   .411559
   8.85138   8.85138      1.00  2.230494   .409529
   8.85126   8.85126      1.00  2.227034   .411339
   8.85115   8.85115      1.00  2.222274   .409869
   8.85104   8.85104      1.00  2.220934   .408449
   8.85093   8.85093      1.00  2.227374   .410249
   8.85081   8.85081      1.00  2.227064   .411349
   8.85070   8.85070      1.00  2.228274   .409499
   8.85058   8.85058      1.00  2.228354   .407079
   8.85046   8.85046      1.00  2.230344   .408359
   8.85034   8.85034      1.00  2.230834   .409959
   8.85022   8.85022      1.00  2.231554   .408889
   8.85011   8.85011      1.00  2.229744   .406709
   8.84999   8.84999      1.00  2.225834   .405869
   8.84987   8.84987      1.00  2.228624   .407719
   8.84975   8.84975      1.00  2.225224   .408829
   8.84964   8.84964      1.00  2.227904   .410119
   8.84952   8.84952      1.00  2.212334   .406759
   8.84940   8.84940      1.00  2.221564   .406299
   8.84928   8.84928      1.00  2.226164   .407489
   8.84918   8.84918      1.00  2.226834   .355489
   8.84906   8.84906      1.00  2.230364   .346959
   8.84895   8.84895      1.00  2.225934   .376639
   8.84885   8.84885      1.00  2.226464   .413439
   8.84873   8.84873      1.00  2.228674   .409659
   8.84862   8.84862      1.00  2.224694   .408319
   8.84850   8.84850      1.00  2.222294   .408929
   8.84840   8.84840      1.00  2.223784   .408969
   8.84829   8.84829      1.00  2.224404   .408399
   8.84818   8.84818      1.00  2.227594   .408569
   8.84807   8.84807      1.00  2.228714   .408889
   8.84796   8.84796      1.00  2.220614   .407919
   8.84785   8.84785      1.00  2.224034   .408329
   8.84773   8.84773      1.00  2.226814   .408939
   8.84762   8.84762      1.00  2.224404   .407769
   8.84751   8.84751      1.00  2.226874   .409839
   8.84740   8.84740      1.00  2.225354   .407679
   8.84730   8.84730      1.00  2.225854   .407079
   8.84718   8.84718      1.00  2.222304   .407239
   8.84707   8.84707      1.00  2.226464   .407719
   8.84696   8.84696      1.00  2.223014   .410789
   8.84685   8.84685      1.00  2.225314   .410899
   8.84674   8.84674      1.00  2.227124   .408509
   8.84664   8.84664      1.00  2.227644   .408789
   8.84653   8.84653      1.00  2.224424   .410289
   8.84643   8.84643      1.00  2.211384   .407409
   8.84632   8.84632      1.00  2.228024   .409949
   8.84622   8.84622      1.00  2.224434   .412449
   8.84612   8.84612      1.00  2.225014   .411009
   8.84601   8.84601      1.00  2.225684   .412389
   8.84590   8.84590      1.00  2.224904   .412979
   8.84580   8.84580      1.00  2.225394   .410589
   8.84570   8.84570      1.00  2.227804   .409929
   8.84559   8.84559      1.00  2.225434   .411019
   8.84549   8.84549      1.00  2.225374   .409879
   8.84539   8.84539      1.00  2.226064   .411299
   8.84529   8.84529      1.00  2.226364   .409769
   8.84519   8.84519      1.00  2.223204   .410959
   8.84508   8.84508      1.00  2.221004   .409449
   8.84498   8.84498      1.00  2.216694   .409379
   8.84487   8.84487      1.00  2.224624   .409429
   8.84476   8.84476      1.00  2.226164   .411379
   8.84465   8.84465      1.00  2.224634   .411859
   8.84454   8.84454      1.00  2.228134   .411899
   8.84443   8.84443      1.00  2.223404   .411439
   8.84432   8.84432      1.00  2.227834   .412369
   8.84422   8.84422      1.00  2.228014   .413009
   8.84411   8.84411      1.00  2.224974   .413329
   8.84400   8.84400      1.00  2.224254   .414639
   8.84388   8.84388      1.00  2.225394   .412739
   8.84376   8.84376      1.00  2.224084   .411759
   8.84364   8.84364      1.00  2.226194   .414269
   8.84352   8.84352      1.00  2.212344   .410819
   8.84341   8.84341      1.00  2.226464   .414979
   8.84329   8.84329      1.00  2.227704   .414699
   8.84318   8.84318      1.00  2.226104   .414309
   8.84306   8.84306      1.00  2.224784   .415549
   8.84295   8.84295      1.00  2.223754   .414779
   8.84283   8.84283      1.00  2.225684   .415859
   8.84272   8.84272      1.00  2.224014   .415849
   8.84261   8.84261      1.00  2.223244   .413909
   8.84249   8.84249      1.00  2.223334   .414929
   8.84237   8.84237      1.00  2.224524   .412869
   8.84226   8.84226      1.00  2.225924   .415369
   8.84215   8.84215      1.00  2.226584   .415999
   8.84204   8.84204      1.00  2.225764   .415069
   8.84193   8.84193      1.00  2.214804   .412499
   8.84182   8.84182      1.00  2.226224   .415979
   8.84171   8.84171      1.00  2.225374   .414659
   8.84161   8.84161      1.00  2.223354   .415379
   8.84149   8.84149      1.00  2.224664   .417759
   8.84138   8.84138      1.00  2.224984   .417049
   8.84127   8.84127      1.00  2.224054   .415799
   8.84115   8.84115      1.00  2.222904   .417289
   8.84104   8.84104      1.00  2.226764   .417229
   8.84092   8.84092      1.00  2.225324   .417619
   8.84081   8.84081      1.00  2.227944   .418439
   8.84070   8.84070      1.00  2.227034   .418589
   8.84058   8.84058      1.00  2.223164   .418899
   8.84047   8.84047      1.00  2.216054   .418929
   8.84035   8.84035      1.00  2.217104   .417509
   8.84023   8.84023      1.00  2.222174   .420099
   8.84010   8.84010      1.00  2.224094   .422479
   8.83999   8.83999      1.00  2.227084   .423759
   8.83988   8.83988      1.00  2.225634   .423189
   8.83976   8.83976      1.00  2.226614   .423309
   8.83963   8.83963      1.00  2.225704   .421399
   8.83952   8.83952      1.00  2.225104   .421819
   8.83942   8.83942      1.00  2.227794   .421369
   8.83930   8.83930      1.00  2.222584   .419729
   8.83918   8.83918      1.00  2.223584   .421219
   8.83907   8.83907      1.00  2.222874   .421489
   8.83896   8.83896      1.00  2.221824   .422219
   8.83884   8.83884      1.00  2.212174   .422009
   8.83873   8.83873      1.00  2.222964   .422479
   8.83862   8.83862      1.00  2.222244   .423239
   8.83851   8.83851      1.00  2.226584   .423569
   8.83840   8.83840      1.00  2.226454   .425199
   8.83829   8.83829      1.00  2.221314   .425499
   8.83818   8.83818      1.00  2.226794   .428299
   8.83807   8.83807      1.00  2.221504   .424829
   8.83796   8.83796      1.00  2.223884   .428279
   8.83785   8.83785      1.00  2.224094   .427709
   8.83774   8.83774      1.00  2.223924   .426349
   8.83763   8.83763      1.00  2.226424   .428969
   8.83752   8.83752      1.00  2.226254   .429249
   8.83740   8.83740      1.00  2.228754   .427709
   8.83730   8.83730      1.00  2.224044   .427109
   8.83719   8.83719      1.00  2.212684   .426859
   8.83708   8.83708      1.00  2.226644   .428719
   8.83697   8.83697      1.00  2.224644   .428019
   8.83686   8.83686      1.00  2.226784   .427789
   8.83676   8.83676      1.00  2.225424   .427669
   8.83665   8.83665      1.00  2.222774   .426929
   8.83653   8.83653      1.00  2.221884   .429889
   8.83643   8.83643      1.00  2.224634   .433349
   8.83633   8.83633      1.00  2.223044   .429619
   8.83623   8.83623      1.00  2.224294   .428639
   8.83612   8.83612      1.00  2.225654   .432659
   8.83602   8.83602      1.00  2.225434   .431379
   8.83592   8.83592      1.00  2.222074   .428889
   8.83581   8.83581      1.00  2.223294   .430759
   8.83570   8.83570      1.00  2.214854   .430659
   8.83560   8.83560      1.00  2.222274   .431239
   8.83551   8.83551      1.00  2.225004   .431719
   8.83540   8.83540      1.00  2.222914   .431059
   8.83529   8.83529      1.00  2.224914   .433419
   8.83519   8.83519      1.00  2.226464   .433459
   8.83509   8.83509      1.00  2.225594   .434269
   8.83499   8.83499      1.00  2.224464   .434559
   8.83488   8.83488      1.00  2.223894   .434059
   8.83477   8.83477      1.00  2.221244   .431869
   8.83467   8.83467      1.00  2.222164   .433569
   8.83455   8.83455      1.00  2.220294   .435059
   8.83444   8.83444      1.00  2.221214   .435929
   8.83433   8.83433      1.00  2.215774   .434189
   8.83422   8.83422      1.00  2.216144   .434459
   8.83412   8.83412      1.00  2.222994   .436449
   8.83400   8.83400      1.00  2.220634   .433679
   8.83388   8.83388      1.00  2.225364   .434619
   8.83377   8.83377      1.00  2.222114   .434769
   8.83366   8.83366      1.00  2.221794   .436059
   8.83353   8.83353      1.00  2.218114   .437119
   8.83341   8.83341      1.00  2.219394   .435799
   8.83330   8.83330      1.00  2.218004   .435939
   8.83318   8.83318      1.00  2.218874   .437539
   8.83307   8.83307      1.00  2.220844   .437239
   8.83296   8.83296      1.00  2.219704   .438899
   8.83285   8.83285      1.00  2.214434   .436869
   8.83273   8.83273      1.00  2.218804   .435449
   8.83261   8.83261      1.00  2.221684   .438519
   8.83250   8.83250      1.00  2.220294   .436799
   8.83239   8.83239      1.00  2.218384   .438719
   8.83227   8.83227      1.00  2.215584   .439369
   8.83216   8.83216      1.00  2.217544   .439059
   8.83205   8.83205      1.00  2.217754   .438899
   8.83195   8.83195      1.00  2.217394   .438389
   8.83184   8.83184      1.00  2.212394   .437679
   8.83173   8.83173      1.00  2.216614   .441129
   8.83162   8.83162      1.00  2.218104   .440529
   8.83151   8.83151      1.00  2.222404   .441529
   8.83140   8.83140      1.00  2.217414   .442669
   8.83128   8.83128      1.00  2.206534   .440239
   8.83117   8.83117      1.00  2.214944   .440299
   8.83106   8.83106      1.00  2.214654   .442949
   8.83095   8.83095      1.00  2.215844   .442269
   8.83083   8.83083      1.00  2.214694   .442259
   8.83071   8.83071      1.00  2.217344   .443109
   8.83061   8.83061      1.00  2.216234   .440819
   8.83049   8.83049      1.00  2.217194   .441829
   8.83036   8.83036      1.00  2.217874   .440129
   8.83025   8.83025      1.00  2.217214   .441759
   8.83013   8.83013      1.00  2.216014   .443169
   8.83001   8.83001      1.00  2.214694   .443219
   8.82990   8.82990      1.00  2.214824   .441749
   8.82978   8.82978      1.00  2.202694   .439029
   8.82966   8.82966      1.00  2.211784   .442009
   8.82954   8.82954      1.00  2.215024   .442719
   8.82943   8.82943      1.00  2.217974   .444459
   8.82932   8.82932      1.00  2.214494   .443989
   8.82921   8.82921      1.00  2.214944   .444529
   8.82908   8.82908      1.00  2.215944   .443879
   8.82897   8.82897      1.00  2.216484   .444419
   8.82886   8.82886      1.00  2.217124   .443699
   8.82876   8.82876      1.00  2.217024   .444549
   8.82865   8.82865      1.00  2.211214   .443999
   8.82854   8.82854      1.00  2.212014   .443289
   8.82843   8.82843      1.00  2.212224   .443029
   8.82833   8.82833      1.00  2.213694   .442569
   8.82820   8.82820      1.00  2.199524   .439689
   8.82809   8.82809      1.00  2.215724   .443359
   8.82798   8.82798      1.00  2.214764   .444059
   8.82788   8.82788      1.00  2.215134   .443169
   8.82776   8.82776      1.00  2.213414   .443729
   8.82765   8.82765      1.00  2.211844   .443269
   8.82754   8.82754      1.00  2.212694   .444199
   8.82744   8.82744      1.00  2.213704   .444689
   8.82733   8.82733      1.00  2.210974   .443399
   8.82722   8.82722      1.00  2.208304   .444519
   8.82710   8.82710      1.00  2.212584   .445009
   8.82700   8.82700      1.00  2.216864   .447209
   8.82689   8.82689      1.00  2.216424   .448569
   8.82677   8.82677      1.00  2.211554   .446179
   8.82667   8.82667      1.00  2.200144   .442589
   8.82657   8.82657      1.00  2.210124   .445119
   8.82646   8.82646      1.00  2.212234   .447989
   8.82635   8.82635      1.00  2.210054   .450019
   8.82625   8.82625      1.00  2.208424   .448489
   8.82615   8.82615      1.00  2.205374   .448089
   8.82605   8.82605      1.00  2.211404   .450699
   8.82594   8.82594      1.00  2.209194   .448819
   8.82583   8.82583      1.00  2.209554   .444489
   8.82574   8.82574      1.00  2.215644   .444639
   8.82563   8.82563      1.00  2.206374   .445109
   8.82553   8.82553      1.00  2.212124   .447099
   8.82543   8.82543      1.00  2.208394   .445529
   8.82533   8.82533      1.00  2.205934   .444619
   8.82522   8.82522      1.00  2.208644   .445539
   8.82512   8.82512      1.00  2.198964   .442309
   8.82501   8.82501      1.00  2.207634   .444939
   8.82491   8.82491      1.00  2.206614   .443829
   8.82480   8.82480      1.00  2.207194   .444819
   8.82469   8.82469      1.00  2.206054   .446149
   8.82458   8.82458      1.00  2.210934   .445829
   8.82447   8.82447      1.00  2.211034   .445749
   8.82437   8.82437      1.00  2.207674   .447469
   8.82425   8.82425      1.00  2.208044   .445989
   8.82414   8.82414      1.00  2.202544   .444559
   8.82403   8.82403      1.00  2.203414   .445399
   8.82392   8.82392      1.00  2.201024   .445289
   8.82380   8.82380      1.00  2.200344   .444939
   8.82368   8.82368      1.00  2.191614   .442429
   8.82356   8.82356      1.00  2.199914   .446059
   8.82345   8.82345      1.00  2.207124   .448819
   8.82333   8.82333      1.00  2.210284   .450219
   8.82322   8.82322      1.00  2.207804   .446909
   8.82311   8.82311      1.00  2.205804   .448009
   8.82299   8.82299      1.00  2.204574   .446779
   8.82287   8.82287      1.00  2.201744   .446999
   8.82275   8.82275      1.00  2.200554   .445959
   8.82265   8.82265      1.00  2.202164   .447009
   8.82253   8.82253      1.00  2.203884   .447889
   8.82241   8.82241      1.00  2.204794   .448429
   8.82230   8.82230      1.00  2.205694   .446799
   8.82220   8.82220      1.00  2.203794   .447639
   8.82208   8.82208      1.00  2.189554   .443719
   8.82197   8.82197      1.00  2.202114   .442949
   8.82186   8.82186      1.00  2.205424   .443269
   8.82176   8.82176      1.00  2.204084   .444749
   8.82164   8.82164      1.00  2.198234   .444169
   8.82153   8.82153      1.00  2.199384   .443669
   8.82142   8.82142      1.00  2.197734   .443109
   8.82131   8.82131      1.00  2.200014   .444069
   8.82119   8.82119      1.00  2.203294   .444749
   8.82108   8.82108      1.00  2.202454   .445079
   8.82096   8.82096      1.00  2.206934   .445299
   8.82085   8.82085      1.00  2.200004   .443239
   8.82074   8.82074      1.00  2.202984   .445229
   8.82062   8.82062      1.00  2.192224   .443689
   8.82050   8.82050      1.00  2.193604   .442039
   8.82039   8.82039      1.00  2.201264   .442069
   8.82027   8.82027      1.00  2.197974   .442059
   8.82014   8.82014      1.00  2.197764   .443669
   8.82003   8.82003      1.00  2.197994   .442919
   8.81991   8.81991      1.00  2.201054   .444369
   8.81980   8.81980      1.00  2.198554   .444769
   8.81968   8.81968      1.00  2.202274   .444719
   8.81956   8.81956      1.00  2.200494   .444979
   8.81945   8.81945      1.00  2.194894   .444209
   8.81934   8.81934      1.00  2.200634   .445069
   8.81922   8.81922      1.00  2.195994   .443929
   8.81910   8.81910      1.00  2.195814   .441549
   8.81899   8.81899      1.00  2.189284   .442899
   8.81888   8.81888      1.00  2.184284   .442709
   8.81876   8.81876      1.00  2.194394   .444409
   8.81866   8.81866      1.00  2.199424   .441969
   8.81855   8.81855      1.00  2.204234   .444769
   8.81843   8.81843      1.00  2.199314   .443329
   8.81832   8.81832      1.00  2.197224   .443259
   8.81822   8.81822      1.00  2.193804   .442099
   8.81810   8.81810      1.00  2.195064   .441519
   8.81799   8.81799      1.00  2.191274   .441399
   8.81788   8.81788      1.00  2.193844   .439939
   8.81777   8.81777      1.00  2.193804   .443869
   8.81766   8.81766      1.00  2.196204   .441749
   8.81756   8.81756      1.00  2.196664   .441449
   8.81744   8.81744      1.00  2.192954   .440219
   8.81738   8.81738      1.00  2.190284   .440259
