# Supplementary material for: Direct Observation of Palladium Leaching from Pd/C by a Simple Method: X-ray Absorption Spectroscopy of Heterogeneous Mixtures
Source: ACS Omega. 2023 Jun 7;8(24):21787–92. doi: 10.1021/acsomega.3c01343 (PMC10286095; doi:10.1021/acsomega.3c01343)
Supplement: Supplementary file 2 — ao3c01343_si_002.zip [file ao3c01343_si_002.zip › Figure 9/HCl_Intermittent01N_38.qd]

  9809     KEK-PF   NW10A
 K_AirOx_40C_01N 20.12.12 2:58: - 20.12.12 2:58: Serial#KEKPF-NW10A_047728
 15_RK_AirOx_40C_01N                                                             
 Ring :   6.5 GeV    50.1 mA -   50.1 mA
 Mono :   Si(311)       D=  1.63747 A    Initial angle=  9.00035 deg
 NW10A     Transmission( 2)   Repetition= 38     Points= 1654
 Param file : QXAFS(SYNC)     angle axis (*)     Block =    1

 Block      Init-Ang  Final-Ang     Step/deg     Time/s       Num
     1        9.00035   8.81737          ***       1.00      1654
 Ortec(-1)     NDCH = 3
  Angle(c)  Angle(o)    time/s         2         3
      Mode         0         0         1         2
    Offset         0         0    .00492    .00311
   9.00035   9.00035      1.00  2.300464  2.404449
   9.00025   9.00025      1.00  2.312034  2.420909
   9.00015   9.00015      1.00  2.314574  2.424219
   9.00004   9.00004      1.00  2.312024  2.420549
   8.99992   8.99992      1.00  2.313744  2.421999
   8.99981   8.99981      1.00  2.309134  2.418589
   8.99969   8.99969      1.00  2.309304  2.420549
   8.99958   8.99958      1.00  2.310624  2.424239
   8.99946   8.99946      1.00  2.308014  2.418419
   8.99935   8.99935      1.00  2.305144  2.416919
   8.99924   8.99924      1.00  2.309564  2.421459
   8.99913   8.99913      1.00  2.312544  2.426139
   8.99902   8.99902      1.00  2.308584  2.420479
   8.99892   8.99892      1.00  2.310214  2.420249
   8.99881   8.99881      1.00  2.293504  2.404999
   8.99870   8.99870      1.00  2.306544  2.417129
   8.99859   8.99859      1.00  2.305944  2.417069
   8.99848   8.99848      1.00  2.307434  2.420739
   8.99837   8.99837      1.00  2.306934  2.421759
   8.99826   8.99826      1.00  2.305944  2.426029
   8.99815   8.99815      1.00  2.306274  2.418619
   8.99804   8.99804      1.00  2.305054  2.417309
   8.99794   8.99794      1.00  2.308074  2.423289
   8.99783   8.99783      1.00  2.304844  2.421029
   8.99772   8.99772      1.00  2.302974  2.416129
   8.99761   8.99761      1.00  2.299414  2.409749
   8.99751   8.99751      1.00  2.300164  2.413689
   8.99740   8.99740      1.00  2.297554  2.409229
   8.99728   8.99728      1.00  2.292554  2.406119
   8.99717   8.99717      1.00  2.305694  2.422309
   8.99707   8.99707      1.00  2.305794  2.420749
   8.99697   8.99697      1.00  2.302154  2.416239
   8.99685   8.99685      1.00  2.303404  2.420789
   8.99675   8.99675      1.00  2.299804  2.418849
   8.99664   8.99664      1.00  2.302184  2.417839
   8.99654   8.99654      1.00  2.300994  2.416999
   8.99643   8.99643      1.00  2.302344  2.421599
   8.99632   8.99632      1.00  2.295944  2.413689
   8.99622   8.99622      1.00  2.298324  2.419079
   8.99612   8.99612      1.00  2.297714  2.418029
   8.99602   8.99602      1.00  2.295624  2.414979
   8.99591   8.99591      1.00  2.298054  2.419109
   8.99581   8.99581      1.00  2.291424  2.407759
   8.99571   8.99571      1.00  2.301464  2.421519
   8.99561   8.99561      1.00  2.297044  2.413459
   8.99551   8.99551      1.00  2.296744  2.415629
   8.99541   8.99541      1.00  2.297694  2.414789
   8.99531   8.99531      1.00  2.296364  2.414959
   8.99520   8.99520      1.00  2.289654  2.409179
   8.99510   8.99510      1.00  2.292184  2.411229
   8.99500   8.99500      1.00  2.297584  2.420039
   8.99490   8.99490      1.00  2.294704  2.422479
   8.99479   8.99479      1.00  2.301094  2.426389
   8.99468   8.99468      1.00  2.299214  2.425749
   8.99458   8.99458      1.00  2.296014  2.421879
   8.99447   8.99447      1.00  2.283754  2.406289
   8.99436   8.99436      1.00  2.289964  2.410979
   8.99424   8.99424      1.00  2.293854  2.417399
   8.99414   8.99414      1.00  2.295314  2.419159
   8.99402   8.99402      1.00  2.296504  2.420519
   8.99391   8.99391      1.00  2.293854  2.416779
   8.99380   8.99380      1.00  2.293064  2.419199
   8.99369   8.99369      1.00  2.294634  2.421819
   8.99357   8.99357      1.00  2.295994  2.427339
   8.99345   8.99345      1.00  2.294034  2.425189
   8.99334   8.99334      1.00  2.295574  2.426819
   8.99323   8.99323      1.00  2.294174  2.426979
   8.99312   8.99312      1.00  2.289024  2.417759
   8.99300   8.99300      1.00  2.285894  2.413739
   8.99288   8.99288      1.00  2.273784  2.399519
   8.99277   8.99277      1.00  2.290864  2.419869
   8.99266   8.99266      1.00  2.293994  2.426089
   8.99255   8.99255      1.00  2.294764  2.423089
   8.99244   8.99244      1.00  2.292274  2.420789
   8.99233   8.99233      1.00  2.296494  2.422549
   8.99222   8.99222      1.00  2.294284  2.421279
   8.99210   8.99210      1.00  2.292114  2.423499
   8.99200   8.99200      1.00  2.292704  2.419469
   8.99190   8.99190      1.00  2.288714  2.419419
   8.99178   8.99178      1.00  2.293484  2.419559
   8.99167   8.99167      1.00  2.285974  2.419909
   8.99156   8.99156      1.00  2.292364  2.423679
   8.99146   8.99146      1.00  2.294964  2.425549
   8.99135   8.99135      1.00  2.275664  2.407679
   8.99123   8.99123      1.00  2.289874  2.422589
   8.99113   8.99113      1.00  2.293544  2.425269
   8.99101   8.99101      1.00  2.295564  2.430699
   8.99090   8.99090      1.00  2.290124  2.424139
   8.99078   8.99078      1.00  2.289464  2.424799
   8.99066   8.99066      1.00  2.286264  2.421789
   8.99055   8.99055      1.00  2.286724  2.423609
   8.99044   8.99044      1.00  2.290324  2.426749
   8.99032   8.99032      1.00  2.285124  2.423379
   8.99021   8.99021      1.00  2.289804  2.425459
   8.99009   8.99009      1.00  2.296844  2.433369
   8.98997   8.98997      1.00  2.294064  2.432109
   8.98985   8.98985      1.00  2.287134  2.427589
   8.98973   8.98973      1.00  2.273744  2.411969
   8.98962   8.98962      1.00  2.292014  2.430689
   8.98951   8.98951      1.00  2.288694  2.424109
   8.98939   8.98939      1.00  2.287824  2.424589
   8.98928   8.98928      1.00  2.284764  2.417979
   8.98917   8.98917      1.00  2.287984  2.423949
   8.98905   8.98905      1.00  2.288024  2.425709
   8.98894   8.98894      1.00  2.289394  2.426559
   8.98883   8.98883      1.00  2.288514  2.425329
   8.98873   8.98873      1.00  2.291054  2.428309
   8.98861   8.98861      1.00  2.290324  2.429279
   8.98850   8.98850      1.00  2.289764  2.425939
   8.98839   8.98839      1.00  2.291194  2.430029
   8.98828   8.98828      1.00  2.284834  2.424639
   8.98818   8.98818      1.00  2.272824  2.409339
   8.98806   8.98806      1.00  2.285034  2.421339
   8.98795   8.98795      1.00  2.286234  2.425599
   8.98784   8.98784      1.00  2.289374  2.429399
   8.98773   8.98773      1.00  2.288784  2.430879
   8.98762   8.98762      1.00  2.292504  2.432029
   8.98751   8.98751      1.00  2.291374  2.429949
   8.98740   8.98740      1.00  2.285714  2.425329
   8.98729   8.98729      1.00  2.287514  2.429909
   8.98717   8.98717      1.00  2.283924  2.423629
   8.98707   8.98707      1.00  2.281944  2.419999
   8.98696   8.98696      1.00  2.288504  2.429749
   8.98686   8.98686      1.00  2.285294  2.428029
   8.98675   8.98675      1.00  2.282514  2.423209
   8.98664   8.98664      1.00  2.277624  2.422899
   8.98654   8.98654      1.00  2.287574  2.429789
   8.98643   8.98643      1.00  2.289584  2.435739
   8.98632   8.98632      1.00  2.288594  2.433639
   8.98622   8.98622      1.00  2.285094  2.430099
   8.98612   8.98612      1.00  2.287094  2.433689
   8.98601   8.98601      1.00  2.288474  2.433799
   8.98591   8.98591      1.00  2.282364  2.431319
   8.98581   8.98581      1.00  2.284184  2.434209
   8.98571   8.98571      1.00  2.284254  2.434339
   8.98560   8.98560      1.00  2.288114  2.440399
   8.98550   8.98550      1.00  2.285434  2.433939
   8.98540   8.98540      1.00  2.289244  2.437829
   8.98529   8.98529      1.00  2.276634  2.421579
   8.98519   8.98519      1.00  2.285424  2.431529
   8.98508   8.98508      1.00  2.280794  2.428829
   8.98498   8.98498      1.00  2.284314  2.429539
   8.98488   8.98488      1.00  2.284434  2.428589
   8.98477   8.98477      1.00  2.283914  2.430249
   8.98466   8.98466      1.00  2.284284  2.431939
   8.98455   8.98455      1.00  2.286854  2.436259
   8.98444   8.98444      1.00  2.285074  2.432929
   8.98434   8.98434      1.00  2.290274  2.443809
   8.98422   8.98422      1.00  2.289214  2.443109
   8.98411   8.98411      1.00  2.285034  2.432959
   8.98400   8.98400      1.00  2.288844  2.441769
   8.98388   8.98388      1.00  2.287244  2.442799
   8.98376   8.98376      1.00  2.267874  2.418519
   8.98365   8.98365      1.00  2.285144  2.435039
   8.98355   8.98355      1.00  2.286004  2.436539
   8.98343   8.98343      1.00  2.281294  2.430819
   8.98330   8.98330      1.00  2.285324  2.436579
   8.98319   8.98319      1.00  2.286814  2.438029
   8.98308   8.98308      1.00  2.290044  2.440319
   8.98297   8.98297      1.00  2.286704  2.438019
   8.98284   8.98284      1.00  2.288404  2.441869
   8.98273   8.98273      1.00  2.284974  2.435169
   8.98262   8.98262      1.00  2.281554  2.433029
   8.98250   8.98250      1.00  2.283464  2.434239
   8.98239   8.98239      1.00  2.280744  2.436889
   8.98228   8.98228      1.00  2.267204  2.417079
   8.98217   8.98217      1.00  2.284334  2.439109
   8.98206   8.98206      1.00  2.289524  2.443209
   8.98195   8.98195      1.00  2.284234  2.436639
   8.98184   8.98184      1.00  2.290534  2.445599
   8.98173   8.98173      1.00  2.288184  2.444609
   8.98162   8.98162      1.00  2.285844  2.439859
   8.98151   8.98151      1.00  2.281914  2.438779
   8.98140   8.98140      1.00  2.284074  2.440859
   8.98129   8.98129      1.00  2.283484  2.445049
   8.98118   8.98118      1.00  2.282544  2.442349
   8.98107   8.98107      1.00  2.287194  2.448039
   8.98095   8.98095      1.00  2.280974  2.438979
   8.98084   8.98084      1.00  2.285114  2.444859
   8.98072   8.98072      1.00  2.272904  2.430789
   8.98060   8.98060      1.00  2.288974  2.447129
   8.98049   8.98049      1.00  2.287024  2.447919
   8.98037   8.98037      1.00  2.282814  2.441699
   8.98025   8.98025      1.00  2.282574  2.443379
   8.98013   8.98013      1.00  2.283914  2.441879
   8.98002   8.98002      1.00  2.286154  2.440529
   8.97990   8.97990      1.00  2.284654  2.441629
   8.97978   8.97978      1.00  2.285904  2.442099
   8.97966   8.97966      1.00  2.284754  2.442799
   8.97955   8.97955      1.00  2.289714  2.447569
   8.97944   8.97944      1.00  2.290244  2.448679
   8.97932   8.97932      1.00  2.288244  2.446929
   8.97921   8.97921      1.00  2.288124  2.447919
   8.97909   8.97909      1.00  2.270904  2.433339
   8.97899   8.97899      1.00  2.285204  2.449379
   8.97887   8.97887      1.00  2.288234  2.446469
   8.97876   8.97876      1.00  2.282714  2.443159
   8.97865   8.97865      1.00  2.282884  2.445679
   8.97854   8.97854      1.00  2.286184  2.447039
   8.97843   8.97843      1.00  2.286744  2.448789
   8.97831   8.97831      1.00  2.287094  2.446879
   8.97821   8.97821      1.00  2.289044  2.449349
   8.97810   8.97810      1.00  2.285924  2.447809
   8.97799   8.97799      1.00  2.286494  2.447199
   8.97788   8.97788      1.00  2.284754  2.444849
   8.97777   8.97777      1.00  2.283384  2.445629
   8.97766   8.97766      1.00  2.270424  2.433489
   8.97755   8.97755      1.00  2.282174  2.448789
   8.97744   8.97744      1.00  2.289084  2.457099
   8.97733   8.97733      1.00  2.288324  2.453829
   8.97722   8.97722      1.00  2.286994  2.453779
   8.97711   8.97711      1.00  2.291504  2.461619
   8.97700   8.97700      1.00  2.283774  2.451859
   8.97689   8.97689      1.00  2.285724  2.449839
   8.97679   8.97679      1.00  2.285244  2.454149
   8.97668   8.97668      1.00  2.285134  2.452719
   8.97657   8.97657      1.00  2.279244  2.447099
   8.97646   8.97646      1.00  2.286194  2.459589
   8.97636   8.97636      1.00  2.284384  2.451869
   8.97625   8.97625      1.00  2.285074  2.453609
   8.97615   8.97615      1.00  2.286874  2.454199
   8.97605   8.97605      1.00  2.274594  2.443779
   8.97595   8.97595      1.00  2.286104  2.450359
   8.97584   8.97584      1.00  2.290034  2.456599
   8.97574   8.97574      1.00  2.290784  2.461299
   8.97563   8.97563      1.00  2.283234  2.455169
   8.97553   8.97553      1.00  2.283374  2.450239
   8.97543   8.97543      1.00  2.282814  2.452249
   8.97532   8.97532      1.00  2.279174  2.451299
   8.97522   8.97522      1.00  2.284584  2.457639
   8.97512   8.97512      1.00  2.289454  2.463929
   8.97502   8.97502      1.00  2.284034  2.459289
   8.97491   8.97491      1.00  2.285614  2.456279
   8.97480   8.97480      1.00  2.287674  2.462719
   8.97470   8.97470      1.00  2.282694  2.453939
   8.97460   8.97460      1.00  2.282314  2.457709
   8.97448   8.97448      1.00  2.266314  2.438449
   8.97438   8.97438      1.00  2.284514  2.456809
   8.97426   8.97426      1.00  2.280214  2.456919
   8.97414   8.97414      1.00  2.285724  2.462999
   8.97403   8.97403      1.00  2.284584  2.458609
   8.97392   8.97392      1.00  2.285124  2.458739
   8.97381   8.97381      1.00  2.288944  2.464799
   8.97370   8.97370      1.00  2.290034  2.466839
   8.97357   8.97357      1.00  2.281934  2.456929
   8.97346   8.97346      1.00  2.282364  2.457889
   8.97335   8.97335      1.00  2.285164  2.456879
   8.97323   8.97323      1.00  2.280754  2.452879
   8.97311   8.97311      1.00  2.282724  2.455839
   8.97300   8.97300      1.00  2.264554  2.436899
   8.97289   8.97289      1.00  2.282574  2.457799
   8.97277   8.97277      1.00  2.282604  2.460729
   8.97265   8.97265      1.00  2.289254  2.466149
   8.97254   8.97254      1.00  2.286684  2.467159
   8.97244   8.97244      1.00  2.283374  2.459159
   8.97232   8.97232      1.00  2.285994  2.459819
   8.97221   8.97221      1.00  2.279214  2.452589
   8.97210   8.97210      1.00  2.280684  2.460829
   8.97199   8.97199      1.00  2.278154  2.457089
   8.97188   8.97188      1.00  2.283404  2.458239
   8.97176   8.97176      1.00  2.282704  2.454779
   8.97165   8.97165      1.00  2.284884  2.458799
   8.97155   8.97155      1.00  2.278834  2.453429
   8.97144   8.97144      1.00  2.277494  2.454829
   8.97132   8.97132      1.00  2.286614  2.464989
   8.97121   8.97121      1.00  2.287994  2.468669
   8.97110   8.97110      1.00  2.280944  2.462429
   8.97099   8.97099      1.00  2.281144  2.463859
   8.97087   8.97087      1.00  2.280454  2.459699
   8.97075   8.97075      1.00  2.277684  2.456779
   8.97064   8.97064      1.00  2.282424  2.464289
   8.97052   8.97052      1.00  2.279484  2.464199
   8.97041   8.97041      1.00  2.283394  2.463179
   8.97030   8.97030      1.00  2.281664  2.462089
   8.97018   8.97018      1.00  2.284004  2.466639
   8.97006   8.97006      1.00  2.282024  2.463619
   8.96994   8.96994      1.00  2.268904  2.447479
   8.96982   8.96982      1.00  2.283854  2.461649
   8.96970   8.96970      1.00  2.280864  2.463869
   8.96959   8.96959      1.00  2.281614  2.460489
   8.96947   8.96947      1.00  2.275824  2.456109
   8.96936   8.96936      1.00  2.283724  2.462029
   8.96925   8.96925      1.00  2.283574  2.466439
   8.96914   8.96914      1.00  2.283584  2.469099
   8.96902   8.96902      1.00  2.286864  2.472379
   8.96891   8.96891      1.00  2.285874  2.474919
   8.96880   8.96880      1.00  2.282444  2.470659
   8.96869   8.96869      1.00  2.282004  2.466899
   8.96857   8.96857      1.00  2.282654  2.464959
   8.96846   8.96846      1.00  2.280444  2.462839
   8.96836   8.96836      1.00  2.281834  2.463309
   8.96826   8.96826      1.00  2.269084  2.452109
   8.96814   8.96814      1.00  2.275794  2.443329
   8.96803   8.96803      1.00  2.280414  2.463379
   8.96792   8.96792      1.00  2.286094  2.469849
   8.96781   8.96781      1.00  2.283674  2.472349
   8.96770   8.96770      1.00  2.286974  2.471069
   8.96759   8.96759      1.00  2.282204  2.465779
   8.96748   8.96748      1.00  2.278904  2.462479
   8.96737   8.96737      1.00  2.283524  2.468879
   8.96725   8.96725      1.00  2.281284  2.463979
   8.96715   8.96715      1.00  2.285764  2.470609
   8.96705   8.96705      1.00  2.283744  2.468209
   8.96693   8.96693      1.00  2.285384  2.466899
   8.96683   8.96683      1.00  2.266494  2.446709
   8.96672   8.96672      1.00  2.284024  2.474099
   8.96661   8.96661      1.00  2.285534  2.468809
   8.96651   8.96651      1.00  2.284094  2.469719
   8.96640   8.96640      1.00  2.284854  2.469499
   8.96629   8.96629      1.00  2.282634  2.467019
   8.96619   8.96619      1.00  2.282494  2.470929
   8.96609   8.96609      1.00  2.281594  2.466049
   8.96599   8.96599      1.00  2.280674  2.467569
   8.96589   8.96589      1.00  2.280304  2.467839
   8.96579   8.96579      1.00  2.284404  2.470219
   8.96569   8.96569      1.00  2.284484  2.470029
   8.96558   8.96558      1.00  2.286344  2.471109
   8.96547   8.96547      1.00  2.288184  2.473259
   8.96537   8.96537      1.00  2.284404  2.473169
   8.96526   8.96526      1.00  2.268174  2.454799
   8.96516   8.96516      1.00  2.280204  2.469299
   8.96506   8.96506      1.00  2.280684  2.465239
   8.96496   8.96496      1.00  2.283584  2.472189
   8.96485   8.96485      1.00  2.285984  2.476079
   8.96475   8.96475      1.00  2.287044  2.473459
   8.96464   8.96464      1.00  2.287264  2.475009
   8.96454   8.96454      1.00  2.286244  2.474049
   8.96442   8.96442      1.00  2.282764  2.468749
   8.96431   8.96431      1.00  2.286254  2.472099
   8.96419   8.96419      1.00  2.285664  2.474699
   8.96409   8.96409      1.00  2.287284  2.476999
   8.96397   8.96397      1.00  2.281914  2.469299
   8.96385   8.96385      1.00  2.272424  2.457799
   8.96374   8.96374      1.00  2.285904  2.473989
   8.96364   8.96364      1.00  2.286154  2.473409
   8.96352   8.96352      1.00  2.288434  2.477949
   8.96340   8.96340      1.00  2.288704  2.483919
   8.96328   8.96328      1.00  2.289004  2.484389
   8.96316   8.96316      1.00  2.290964  2.488379
   8.96305   8.96305      1.00  2.290034  2.484489
   8.96293   8.96293      1.00  2.286534  2.480959
   8.96282   8.96282      1.00  2.286264  2.474889
   8.96270   8.96270      1.00  2.284404  2.476619
   8.96259   8.96259      1.00  2.288264  2.487509
   8.96248   8.96248      1.00  2.286384  2.484069
   8.96237   8.96237      1.00  2.275484  2.470359
   8.96226   8.96226      1.00  2.286844  2.486349
   8.96214   8.96214      1.00  2.290164  2.493749
   8.96202   8.96202      1.00  2.288344  2.493069
   8.96191   8.96191      1.00  2.287874  2.488009
   8.96181   8.96181      1.00  2.289354  2.487039
   8.96170   8.96170      1.00  2.286324  2.480869
   8.96159   8.96159      1.00  2.287274  2.479369
   8.96148   8.96148      1.00  2.287104  2.479329
   8.96137   8.96137      1.00  2.286654  2.477539
   8.96126   8.96126      1.00  2.284534  2.475259
   8.96114   8.96114      1.00  2.286054  2.475479
   8.96103   8.96103      1.00  2.288534  2.480619
   8.96092   8.96092      1.00  2.289654  2.476859
   8.96080   8.96080      1.00  2.279794  2.468129
   8.96068   8.96068      1.00  2.286374  2.477849
   8.96057   8.96057      1.00  2.288094  2.478439
   8.96045   8.96045      1.00  2.287004  2.483239
   8.96034   8.96034      1.00  2.286964  2.480509
   8.96022   8.96022      1.00  2.287024  2.484939
   8.96010   8.96010      1.00  2.285644  2.482069
   8.95998   8.95998      1.00  2.289494  2.485519
   8.95986   8.95986      1.00  2.287354  2.480149
   8.95974   8.95974      1.00  2.290394  2.484209
   8.95963   8.95963      1.00  2.288404  2.478429
   8.95952   8.95952      1.00  2.289654  2.481049
   8.95940   8.95940      1.00  2.288714  2.481359
   8.95929   8.95929      1.00  2.286444  2.480839
   8.95918   8.95918      1.00  2.288584  2.477469
   8.95907   8.95907      1.00  2.271614  2.457769
   8.95896   8.95896      1.00  2.290014  2.482009
   8.95884   8.95884      1.00  2.289574  2.478019
   8.95872   8.95872      1.00  2.288684  2.481239
   8.95862   8.95862      1.00  2.290204  2.483599
   8.95851   8.95851      1.00  2.289574  2.480829
   8.95839   8.95839      1.00  2.290564  2.482809
   8.95828   8.95828      1.00  2.287644  2.482229
   8.95818   8.95818      1.00  2.291034  2.482999
   8.95806   8.95806      1.00  2.285974  2.478499
   8.95795   8.95795      1.00  2.284764  2.475289
   8.95784   8.95784      1.00  2.286714  2.479319
   8.95774   8.95774      1.00  2.285914  2.479089
   8.95762   8.95762      1.00  2.289124  2.479609
   8.95751   8.95751      1.00  2.272154  2.462009
   8.95740   8.95740      1.00  2.288714  2.482399
   8.95729   8.95729      1.00  2.290194  2.482939
   8.95718   8.95718      1.00  2.287844  2.479499
   8.95707   8.95707      1.00  2.288804  2.477509
   8.95696   8.95696      1.00  2.285284  2.473469
   8.95686   8.95686      1.00  2.288814  2.481249
   8.95675   8.95675      1.00  2.288074  2.479309
   8.95664   8.95664      1.00  2.289464  2.480229
   8.95653   8.95653      1.00  2.286214  2.477889
   8.95643   8.95643      1.00  2.286444  2.478949
   8.95632   8.95632      1.00  2.289304  2.484019
   8.95621   8.95621      1.00  2.290034  2.483269
   8.95611   8.95611      1.00  2.288614  2.480039
   8.95602   8.95602      1.00  2.281434  2.475519
   8.95591   8.95591      1.00  2.289454  2.486789
   8.95580   8.95580      1.00  2.285424  2.477869
   8.95570   8.95570      1.00  2.285214  2.477379
   8.95560   8.95560      1.00  2.288364  2.480369
   8.95550   8.95550      1.00  2.287294  2.478819
   8.95539   8.95539      1.00  2.288084  2.479519
   8.95529   8.95529      1.00  2.289044  2.482339
   8.95519   8.95519      1.00  2.287324  2.479859
   8.95508   8.95508      1.00  2.291094  2.481889
   8.95498   8.95498      1.00  2.288584  2.477339
   8.95488   8.95488      1.00  2.288164  2.475799
   8.95477   8.95477      1.00  2.284094  2.473259
   8.95467   8.95467      1.00  2.283624  2.474089
   8.95455   8.95455      1.00  2.285864  2.476839
   8.95444   8.95444      1.00  2.288334  2.476669
   8.95433   8.95433      1.00  2.286654  2.472149
   8.95422   8.95422      1.00  2.287024  2.475189
   8.95411   8.95411      1.00  2.288124  2.472229
   8.95399   8.95399      1.00  2.287504  2.469359
   8.95388   8.95388      1.00  2.289084  2.475979
   8.95377   8.95377      1.00  2.290264  2.481069
   8.95365   8.95365      1.00  2.288844  2.473089
   8.95353   8.95353      1.00  2.288094  2.472229
   8.95342   8.95342      1.00  2.283574  2.470819
   8.95330   8.95330      1.00  2.285344  2.470489
   8.95318   8.95318      1.00  2.270834  2.454399
   8.95307   8.95307      1.00  2.287124  2.475929
   8.95296   8.95296      1.00  2.290754  2.474589
   8.95284   8.95284      1.00  2.290464  2.472079
   8.95273   8.95273      1.00  2.290854  2.471249
   8.95261   8.95261      1.00  2.289664  2.472539
   8.95250   8.95250      1.00  2.289294  2.469119
   8.95239   8.95239      1.00  2.285394  2.466709
   8.95227   8.95227      1.00  2.287664  2.469809
   8.95216   8.95216      1.00  2.285564  2.466259
   8.95205   8.95205      1.00  2.287334  2.466349
   8.95195   8.95195      1.00  2.288494  2.469989
   8.95183   8.95183      1.00  2.285704  2.468369
   8.95172   8.95172      1.00  2.289314  2.474959
   8.95162   8.95162      1.00  2.275014  2.455969
   8.95151   8.95151      1.00  2.288034  2.465569
   8.95139   8.95139      1.00  2.288614  2.465149
   8.95128   8.95128      1.00  2.288334  2.466749
   8.95117   8.95117      1.00  2.289154  2.465759
   8.95106   8.95106      1.00  2.285484  2.459739
   8.95094   8.95094      1.00  2.290304  2.466419
   8.95082   8.95082      1.00  2.287354  2.460159
   8.95071   8.95071      1.00  2.287844  2.461579
   8.95060   8.95060      1.00  2.289514  2.463029
   8.95048   8.95048      1.00  2.284874  2.457449
   8.95036   8.95036      1.00  2.288834  2.462969
   8.95025   8.95025      1.00  2.290344  2.460849
   8.95013   8.95013      1.00  2.289664  2.462799
   8.95001   8.95001      1.00  2.280654  2.450739
   8.94989   8.94989      1.00  2.281444  2.450149
   8.94978   8.94978      1.00  2.287244  2.455809
   8.94966   8.94966      1.00  2.287784  2.456219
   8.94954   8.94954      1.00  2.286684  2.448869
   8.94942   8.94942      1.00  2.286284  2.449549
   8.94931   8.94931      1.00  2.288084  2.451739
   8.94920   8.94920      1.00  2.286194  2.450689
   8.94909   8.94909      1.00  2.287724  2.453409
   8.94897   8.94897      1.00  2.290944  2.449119
   8.94886   8.94886      1.00  2.282174  2.444729
   8.94875   8.94875      1.00  2.289234  2.449879
   8.94864   8.94864      1.00  2.285494  2.444939
   8.94852   8.94852      1.00  2.285064  2.446929
   8.94842   8.94842      1.00  2.276224  2.438209
   8.94831   8.94831      1.00  2.283854  2.442349
   8.94820   8.94820      1.00  2.288734  2.442499
   8.94809   8.94809      1.00  2.289184  2.442939
   8.94798   8.94798      1.00  2.288074  2.441369
   8.94787   8.94787      1.00  2.285194  2.435489
   8.94776   8.94776      1.00  2.284984  2.439099
   8.94765   8.94765      1.00  2.283784  2.436369
   8.94754   8.94754      1.00  2.283004  2.433639
   8.94743   8.94743      1.00  2.280504  2.433889
   8.94732   8.94732      1.00  2.282224  2.429619
   8.94721   8.94721      1.00  2.284104  2.429639
   8.94710   8.94710      1.00  2.284634  2.431299
   8.94699   8.94699      1.00  2.279104  2.421339
   8.94688   8.94688      1.00  2.281324  2.421589
   8.94677   8.94677      1.00  2.283734  2.425619
   8.94667   8.94667      1.00  2.286464  2.424099
   8.94656   8.94656      1.00  2.285084  2.424749
   8.94645   8.94645      1.00  2.284484  2.416329
   8.94634   8.94634      1.00  2.285244  2.413819
   8.94625   8.94625      1.00  2.282314  2.414759
   8.94614   8.94614      1.00  2.284224  2.415549
   8.94604   8.94604      1.00  2.279974  2.410499
   8.94594   8.94594      1.00  2.285224  2.413799
   8.94584   8.94584      1.00  2.282284  2.406779
   8.94573   8.94573      1.00  2.285124  2.409639
   8.94563   8.94563      1.00  2.285184  2.405559
   8.94552   8.94552      1.00  2.267324  2.387539
   8.94542   8.94542      1.00  2.282084  2.399029
   8.94532   8.94532      1.00  2.282094  2.403489
   8.94521   8.94521      1.00  2.278204  2.394439
   8.94511   8.94511      1.00  2.280284  2.393569
   8.94501   8.94501      1.00  2.281094  2.392189
   8.94491   8.94491      1.00  2.282024  2.391839
   8.94479   8.94479      1.00  2.284344  2.391499
   8.94469   8.94469      1.00  2.280414  2.385389
   8.94459   8.94459      1.00  2.282504  2.385689
   8.94448   8.94448      1.00  2.283414  2.381639
   8.94436   8.94436      1.00  2.281354  2.373999
   8.94425   8.94425      1.00  2.282024  2.371189
   8.94414   8.94414      1.00  2.275314  2.363459
   8.94403   8.94403      1.00  2.277434  2.360319
   8.94391   8.94391      1.00  2.280394  2.354729
   8.94380   8.94380      1.00  2.277574  2.357209
   8.94369   8.94369      1.00  2.283524  2.361529
   8.94358   8.94358      1.00  2.281764  2.357709
   8.94345   8.94345      1.00  2.284274  2.358649
   8.94333   8.94333      1.00  2.279744  2.347759
   8.94321   8.94321      1.00  2.279444  2.343839
   8.94310   8.94310      1.00  2.282354  2.344659
   8.94298   8.94298      1.00  2.276854  2.335319
   8.94287   8.94287      1.00  2.279044  2.328659
   8.94276   8.94276      1.00  2.278294  2.325639
   8.94265   8.94265      1.00  2.279514  2.318069
   8.94253   8.94253      1.00  2.280524  2.310519
   8.94242   8.94242      1.00  2.264994  2.290349
   8.94231   8.94231      1.00  2.280804  2.301979
   8.94220   8.94220      1.00  2.284504  2.300589
   8.94208   8.94208      1.00  2.280664  2.294419
   8.94197   8.94197      1.00  2.279014  2.281309
   8.94187   8.94187      1.00  2.279024  2.276279
   8.94176   8.94176      1.00  2.279084  2.268089
   8.94164   8.94164      1.00  2.278234  2.260919
   8.94153   8.94153      1.00  2.277834  2.251599
   8.94143   8.94143      1.00  2.276514  2.245709
   8.94132   8.94132      1.00  2.277624  2.240459
   8.94120   8.94120      1.00  2.278184  2.230879
   8.94109   8.94109      1.00  2.279234  2.221969
   8.94098   8.94098      1.00  2.278604  2.217159
   8.94086   8.94086      1.00  2.268874  2.193589
   8.94074   8.94074      1.00  2.275624  2.192219
   8.94063   8.94063      1.00  2.280294  2.184899
   8.94052   8.94052      1.00  2.276184  2.167589
   8.94040   8.94040      1.00  2.277984  2.155259
   8.94028   8.94028      1.00  2.278804  2.139179
   8.94016   8.94016      1.00  2.279984  2.126669
   8.94004   8.94004      1.00  2.282204  2.117829
   8.93993   8.93993      1.00  2.281444  2.099049
   8.93981   8.93981      1.00  2.279874  2.083179
   8.93969   8.93969      1.00  2.277014  2.059669
   8.93958   8.93958      1.00  2.281384  2.046809
   8.93947   8.93947      1.00  2.280644  1.890929
   8.93935   8.93935      1.00  2.279324  1.739859
   8.93924   8.93924      1.00  2.275994  1.984809
   8.93913   8.93913      1.00  2.263934  1.949889
   8.93901   8.93901      1.00  2.279224  1.932799
   8.93890   8.93890      1.00  2.277184  1.905789
   8.93879   8.93879      1.00  2.279144  1.879199
   8.93868   8.93868      1.00  2.280824  1.859009
   8.93858   8.93858      1.00  2.279624  1.826089
   8.93846   8.93846      1.00  2.280414  1.796919
   8.93835   8.93835      1.00  2.277784  1.763019
   8.93824   8.93824      1.00  2.276994  1.737249
   8.93813   8.93813      1.00  2.277274  1.704019
   8.93802   8.93802      1.00  2.281094  1.666009
   8.93791   8.93791      1.00  2.277914  1.633399
   8.93780   8.93780      1.00  2.278294  1.592029
   8.93768   8.93768      1.00  2.265254  1.548889
   8.93757   8.93757      1.00  2.278414  1.513799
   8.93746   8.93746      1.00  2.282554  1.484069
   8.93735   8.93735      1.00  2.281614  1.442269
   8.93725   8.93725      1.00  2.278744  1.404209
   8.93713   8.93713      1.00  2.276024  1.364399
   8.93703   8.93703      1.00  2.277214  1.321079
   8.93692   8.93692      1.00  2.278814  1.287639
   8.93681   8.93681      1.00  2.280744  1.248349
   8.93670   8.93670      1.00  2.275774  1.201289
   8.93659   8.93659      1.00  2.278324  1.167289
   8.93649   8.93649      1.00  2.279284  1.129099
   8.93638   8.93638      1.00  2.277054  1.094899
   8.93627   8.93627      1.00  2.271224  1.049649
   8.93617   8.93617      1.00  2.277844  1.013139
   8.93607   8.93607      1.00  2.278244   .981059
   8.93597   8.93597      1.00  2.279354   .949839
   8.93586   8.93586      1.00  2.276884   .913309
   8.93576   8.93576      1.00  2.278464   .883799
   8.93566   8.93566      1.00  2.278034   .852179
   8.93556   8.93556      1.00  2.281504   .820569
   8.93545   8.93545      1.00  2.279564   .787849
   8.93535   8.93535      1.00  2.276424   .757689
   8.93525   8.93525      1.00  2.280174   .731029
   8.93515   8.93515      1.00  2.276434   .709689
   8.93504   8.93504      1.00  2.279844   .680869
   8.93494   8.93494      1.00  2.277924   .659039
   8.93483   8.93483      1.00  2.261144   .633649
   8.93472   8.93472      1.00  2.279974   .619299
   8.93462   8.93462      1.00  2.276524   .596659
   8.93451   8.93451      1.00  2.279294   .577639
   8.93440   8.93440      1.00  2.277294   .558739
   8.93428   8.93428      1.00  2.280224   .540499
   8.93417   8.93417      1.00  2.277944   .523259
   8.93406   8.93406      1.00  2.279574   .510429
   8.93395   8.93395      1.00  2.281394   .498959
   8.93383   8.93383      1.00  2.278554   .483829
   8.93372   8.93372      1.00  2.278894   .473069
   8.93360   8.93360      1.00  2.274644   .458679
   8.93349   8.93349      1.00  2.277894   .451249
   8.93337   8.93337      1.00  2.275644   .438679
   8.93325   8.93325      1.00  2.261934   .425549
   8.93313   8.93313      1.00  2.275894   .419639
   8.93302   8.93302      1.00  2.279524   .409529
   8.93291   8.93291      1.00  2.278394   .405319
   8.93279   8.93279      1.00  2.278734   .400999
   8.93267   8.93267      1.00  2.276284   .390489
   8.93257   8.93257      1.00  2.277024   .387589
   8.93246   8.93246      1.00  2.277624   .386239
   8.93234   8.93234      1.00  2.275364   .379579
   8.93222   8.93222      1.00  2.272384   .374589
   8.93212   8.93212      1.00  2.277824   .372429
   8.93201   8.93201      1.00  2.278484   .369899
   8.93189   8.93189      1.00  2.275694   .368999
   8.93178   8.93178      1.00  2.275224   .366759
   8.93168   8.93168      1.00  2.267084   .363649
   8.93157   8.93157      1.00  2.278734   .365329
   8.93145   8.93145      1.00  2.272634   .361149
   8.93134   8.93134      1.00  2.275744   .361229
   8.93123   8.93123      1.00  2.273984   .361849
   8.93112   8.93112      1.00  2.276354   .359889
   8.93099   8.93099      1.00  2.274984   .358279
   8.93088   8.93088      1.00  2.271394   .358529
   8.93077   8.93077      1.00  2.276954   .360369
   8.93066   8.93066      1.00  2.276904   .357639
   8.93053   8.93053      1.00  2.273034   .355109
   8.93042   8.93042      1.00  2.274364   .353449
   8.93031   8.93031      1.00  2.271464   .352299
   8.93019   8.93019      1.00  2.275034   .351899
   8.93006   8.93006      1.00  2.267344   .352169
   8.92995   8.92995      1.00  2.268704   .351929
   8.92983   8.92983      1.00  2.274824   .354579
   8.92971   8.92971      1.00  2.275654   .355509
   8.92959   8.92959      1.00  2.274204   .354949
   8.92948   8.92948      1.00  2.275594   .353559
   8.92938   8.92938      1.00  2.274734   .353859
   8.92926   8.92926      1.00  2.276754   .354309
   8.92914   8.92914      1.00  2.276404   .354839
   8.92902   8.92902      1.00  2.273844   .354669
   8.92893   8.92893      1.00  2.271714   .354239
   8.92881   8.92881      1.00  2.274994   .353229
   8.92869   8.92869      1.00  2.271944   .350029
   8.92858   8.92858      1.00  2.270044   .350539
   8.92847   8.92847      1.00  2.267574   .347549
   8.92836   8.92836      1.00  2.271294   .349079
   8.92825   8.92825      1.00  2.272594   .345729
   8.92814   8.92814      1.00  2.275414   .346089
   8.92803   8.92803      1.00  2.275064   .347949
   8.92792   8.92792      1.00  2.273484   .347739
   8.92781   8.92781      1.00  2.273604   .346139
   8.92769   8.92769      1.00  2.274574   .346249
   8.92758   8.92758      1.00  2.275424   .346169
   8.92747   8.92747      1.00  2.273594   .345959
   8.92736   8.92736      1.00  2.275134   .346269
   8.92726   8.92726      1.00  2.276074   .344359
   8.92715   8.92715      1.00  2.271704   .344309
   8.92704   8.92704      1.00  2.275524   .342819
   8.92692   8.92692      1.00  2.260094   .338769
   8.92682   8.92682      1.00  2.278314   .342189
   8.92672   8.92672      1.00  2.276354   .343889
   8.92661   8.92661      1.00  2.274614   .344399
   8.92649   8.92649      1.00  2.273614   .340539
   8.92639   8.92639      1.00  2.272594   .340979
   8.92629   8.92629      1.00  2.277344   .343359
   8.92619   8.92619      1.00  2.275144   .342799
   8.92608   8.92608      1.00  2.272324   .341969
   8.92598   8.92598      1.00  2.273064   .341029
   8.92588   8.92588      1.00  2.274654   .342139
   8.92577   8.92577      1.00  2.274414   .343309
   8.92566   8.92566      1.00  2.273704   .347929
   8.92556   8.92556      1.00  2.260224   .340489
   8.92547   8.92547      1.00  2.275464   .344199
   8.92536   8.92536      1.00  2.275754   .344379
   8.92525   8.92525      1.00  2.271064   .341939
   8.92515   8.92515      1.00  2.274314   .345129
   8.92505   8.92505      1.00  2.273034   .346169
   8.92494   8.92494      1.00  2.276634   .345789
   8.92483   8.92483      1.00  2.276214   .347349
   8.92472   8.92472      1.00  2.271294   .347089
   8.92462   8.92462      1.00  2.270694   .347439
   8.92452   8.92452      1.00  2.272594   .349129
   8.92440   8.92440      1.00  2.271744   .349599
   8.92429   8.92429      1.00  2.275354   .349869
   8.92419   8.92419      1.00  2.272744   .352119
   8.92408   8.92408      1.00  2.255804   .349479
   8.92395   8.92395      1.00  2.273764   .354209
   8.92384   8.92384      1.00  2.271294   .354489
   8.92373   8.92373      1.00  2.274824   .355389
   8.92361   8.92361      1.00  2.274154   .357039
   8.92349   8.92349      1.00  2.273184   .358299
   8.92337   8.92337      1.00  2.269864   .358989
   8.92327   8.92327      1.00  2.274094   .360159
   8.92315   8.92315      1.00  2.269624   .360379
   8.92302   8.92302      1.00  2.271934   .364349
   8.92291   8.92291      1.00  2.271484   .365389
   8.92280   8.92280      1.00  2.270974   .364619
   8.92268   8.92268      1.00  2.271494   .369019
   8.92257   8.92257      1.00  2.253344   .367459
   8.92246   8.92246      1.00  2.270094   .372069
   8.92235   8.92235      1.00  2.270974   .371769
   8.92223   8.92223      1.00  2.271754   .375839
   8.92212   8.92212      1.00  2.269384   .378109
   8.92201   8.92201      1.00  2.267254   .378579
   8.92191   8.92191      1.00  2.270034   .381239
   8.92180   8.92180      1.00  2.270874   .385829
   8.92168   8.92168      1.00  2.270814   .386149
   8.92157   8.92157      1.00  2.272714   .388249
   8.92146   8.92146      1.00  2.269164   .389799
   8.92136   8.92136      1.00  2.270774   .392509
   8.92124   8.92124      1.00  2.268954   .395109
   8.92112   8.92112      1.00  2.269884   .396319
   8.92102   8.92102      1.00  2.255804   .395169
   8.92090   8.92090      1.00  2.266624   .400759
   8.92078   8.92078      1.00  2.270794   .405419
   8.92067   8.92067      1.00  2.269864   .405729
   8.92055   8.92055      1.00  2.269834   .407789
   8.92044   8.92044      1.00  2.271694   .407779
   8.92031   8.92031      1.00  2.268214   .406279
   8.92020   8.92020      1.00  2.265804   .405169
   8.92008   8.92008      1.00  2.267814   .407329
   8.91997   8.91997      1.00  2.266014   .410959
   8.91985   8.91985      1.00  2.267474   .411229
   8.91973   8.91973      1.00  2.268384   .409519
   8.91962   8.91962      1.00  2.267104   .410179
   8.91950   8.91950      1.00  2.270524   .410569
   8.91938   8.91938      1.00  2.252014   .409089
   8.91927   8.91927      1.00  2.267474   .413149
   8.91917   8.91917      1.00  2.269614   .413509
   8.91905   8.91905      1.00  2.269044   .412969
   8.91893   8.91893      1.00  2.272054   .415619
   8.91882   8.91882      1.00  2.266784   .417379
   8.91872   8.91872      1.00  2.267564   .417699
   8.91861   8.91861      1.00  2.266494   .415549
   8.91849   8.91849      1.00  2.265704   .414839
   8.91838   8.91838      1.00  2.268374   .410029
   8.91827   8.91827      1.00  2.264524   .414859
   8.91816   8.91816      1.00  2.266604   .418339
   8.91805   8.91805      1.00  2.264654   .417079
   8.91794   8.91794      1.00  2.265664   .413669
   8.91783   8.91783      1.00  2.268674   .414429
   8.91772   8.91772      1.00  2.252134   .412149
   8.91761   8.91761      1.00  2.264714   .415669
   8.91749   8.91749      1.00  2.266874   .415349
   8.91739   8.91739      1.00  2.265974   .415079
   8.91728   8.91728      1.00  2.269674   .412969
   8.91717   8.91717      1.00  2.269254   .411649
   8.91706   8.91706      1.00  2.266574   .407929
   8.91695   8.91695      1.00  2.267094   .408499
   8.91685   8.91685      1.00  2.265804   .406579
   8.91673   8.91673      1.00  2.269154   .406559
   8.91662   8.91662      1.00  2.267024   .404519
   8.91652   8.91652      1.00  2.267474   .404619
   8.91641   8.91641      1.00  2.264544   .404729
   8.91630   8.91630      1.00  2.253054   .401819
   8.91620   8.91620      1.00  2.264494   .402049
   8.91610   8.91610      1.00  2.266054   .401289
   8.91600   8.91600      1.00  2.266064   .402369
   8.91589   8.91589      1.00  2.264704   .401039
   8.91579   8.91579      1.00  2.265094   .402499
   8.91569   8.91569      1.00  2.265254   .400589
   8.91559   8.91559      1.00  2.264894   .400719
   8.91548   8.91548      1.00  2.265824   .399709
   8.91538   8.91538      1.00  2.265304   .398829
   8.91528   8.91528      1.00  2.264164   .396329
   8.91518   8.91518      1.00  2.267704   .393889
   8.91507   8.91507      1.00  2.264374   .393269
   8.91497   8.91497      1.00  2.266304   .392819
   8.91487   8.91487      1.00  2.251284   .390509
   8.91476   8.91476      1.00  2.266274   .394049
   8.91464   8.91464      1.00  2.266144   .394169
   8.91453   8.91453      1.00  2.263884   .390029
   8.91443   8.91443      1.00  2.265954   .388109
   8.91431   8.91431      1.00  2.265864   .386819
   8.91419   8.91419      1.00  2.269614   .386829
   8.91409   8.91409      1.00  2.263024   .383309
   8.91399   8.91399      1.00  2.263974   .383419
   8.91387   8.91387      1.00  2.263294   .380329
   8.91374   8.91374      1.00  2.264804   .385209
   8.91363   8.91363      1.00  2.264834   .387889
   8.91352   8.91352      1.00  2.264654   .383539
   8.91341   8.91341      1.00  2.249114   .379309
   8.91328   8.91328      1.00  2.263924   .379939
   8.91316   8.91316      1.00  2.262454   .377969
   8.91305   8.91305      1.00  2.264804   .373919
   8.91294   8.91294      1.00  2.267784   .372889
   8.91283   8.91283      1.00  2.263514   .370289
   8.91272   8.91272      1.00  2.266574   .371749
   8.91261   8.91261      1.00  2.263094   .369739
   8.91250   8.91250      1.00  2.264774   .368729
   8.91238   8.91238      1.00  2.263674   .366899
   8.91226   8.91226      1.00  2.265034   .365159
   8.91215   8.91215      1.00  2.262224   .362149
   8.91204   8.91204      1.00  2.262874   .365069
   8.91193   8.91193      1.00  2.263914   .365099
   8.91182   8.91182      1.00  2.261244   .361969
   8.91172   8.91172      1.00  2.249604   .361509
   8.91161   8.91161      1.00  2.261204   .359929
   8.91149   8.91149      1.00  2.264034   .357079
   8.91138   8.91138      1.00  2.263374   .354169
   8.91128   8.91128      1.00  2.265914   .354849
   8.91116   8.91116      1.00  2.260884   .351039
   8.91104   8.91104      1.00  2.266444   .351479
   8.91093   8.91093      1.00  2.264784   .349839
   8.91082   8.91082      1.00  2.262904   .347609
   8.91071   8.91071      1.00  2.263154   .346139
   8.91059   8.91059      1.00  2.263974   .344169
   8.91047   8.91047      1.00  2.263644   .343009
   8.91036   8.91036      1.00  2.263274   .342219
   8.91025   8.91025      1.00  2.250204   .340099
   8.91012   8.91012      1.00  2.261434   .337269
   8.91000   8.91000      1.00  2.265124   .338379
   8.90989   8.90989      1.00  2.263604   .336849
   8.90977   8.90977      1.00  2.264564   .335729
   8.90965   8.90965      1.00  2.263484   .334139
   8.90954   8.90954      1.00  2.263644   .335629
   8.90943   8.90943      1.00  2.264214   .332909
   8.90931   8.90931      1.00  2.262114   .332949
   8.90919   8.90919      1.00  2.265914   .331949
   8.90908   8.90908      1.00  2.263414   .331239
   8.90897   8.90897      1.00  2.264784   .331339
   8.90886   8.90886      1.00  2.264554   .330309
   8.90875   8.90875      1.00  2.265844   .329079
   8.90864   8.90864      1.00  2.264034   .328729
   8.90853   8.90853      1.00  2.258254   .328009
   8.90842   8.90842      1.00  2.258674   .328239
   8.90831   8.90831      1.00  2.263664   .327169
   8.90820   8.90820      1.00  2.267084   .328049
   8.90809   8.90809      1.00  2.264544   .326169
   8.90798   8.90798      1.00  2.264484   .326959
   8.90787   8.90787      1.00  2.261384   .326489
   8.90776   8.90776      1.00  2.263094   .326539
   8.90765   8.90765      1.00  2.264264   .327289
   8.90754   8.90754      1.00  2.260904   .328079
   8.90743   8.90743      1.00  2.265794   .327929
   8.90732   8.90732      1.00  2.261734   .327159
   8.90722   8.90722      1.00  2.263554   .328329
   8.90710   8.90710      1.00  2.260434   .329999
   8.90699   8.90699      1.00  2.257654   .332019
   8.90689   8.90689      1.00  2.265314   .331419
   8.90678   8.90678      1.00  2.266294   .331109
   8.90667   8.90667      1.00  2.265894   .334739
   8.90656   8.90656      1.00  2.263744   .334479
   8.90646   8.90646      1.00  2.262794   .336289
   8.90636   8.90636      1.00  2.265484   .338639
   8.90625   8.90625      1.00  2.265784   .339519
   8.90614   8.90614      1.00  2.263904   .336769
   8.90604   8.90604      1.00  2.265484   .337729
   8.90594   8.90594      1.00  2.263564   .338259
   8.90584   8.90584      1.00  2.264684   .338569
   8.90573   8.90573      1.00  2.261384   .337819
   8.90563   8.90563      1.00  2.252814   .340369
   8.90553   8.90553      1.00  2.260764   .339629
   8.90543   8.90543      1.00  2.262864   .341489
   8.90532   8.90532      1.00  2.262004   .343399
   8.90522   8.90522      1.00  2.265684   .344379
   8.90512   8.90512      1.00  2.266464   .346419
   8.90501   8.90501      1.00  2.265394   .349119
   8.90490   8.90490      1.00  2.263314   .349129
   8.90480   8.90480      1.00  2.265344   .349849
   8.90470   8.90470      1.00  2.265454   .349369
   8.90459   8.90459      1.00  2.265424   .350809
   8.90448   8.90448      1.00  2.264924   .352349
   8.90437   8.90437      1.00  2.265914   .353719
   8.90426   8.90426      1.00  2.263294   .353079
   8.90415   8.90415      1.00  2.250284   .354309
   8.90403   8.90403      1.00  2.262694   .355709
   8.90392   8.90392      1.00  2.265634   .358509
   8.90381   8.90381      1.00  2.266624   .360669
   8.90370   8.90370      1.00  2.266194   .362569
   8.90357   8.90357      1.00  2.263634   .364959
   8.90346   8.90346      1.00  2.261334   .364319
   8.90334   8.90334      1.00  2.262404   .364089
   8.90323   8.90323      1.00  2.259944   .362149
   8.90311   8.90311      1.00  2.259784   .363219
   8.90298   8.90298      1.00  2.262854   .365189
   8.90288   8.90288      1.00  2.262274   .366149
   8.90276   8.90276      1.00  2.264664   .367249
   8.90265   8.90265      1.00  2.266284   .365769
   8.90254   8.90254      1.00  2.249054   .364339
   8.90242   8.90242      1.00  2.265444   .367249
   8.90231   8.90231      1.00  2.259844   .369519
   8.90219   8.90219      1.00  2.264484   .371209
   8.90209   8.90209      1.00  2.259554   .370659
   8.90198   8.90198      1.00  2.263304   .372399
   8.90187   8.90187      1.00  2.265314   .375409
   8.90176   8.90176      1.00  2.260884   .374539
   8.90165   8.90165      1.00  2.263334   .374729
   8.90154   8.90154      1.00  2.262134   .376339
   8.90143   8.90143      1.00  2.264254   .375919
   8.90132   8.90132      1.00  2.260764   .375849
   8.90120   8.90120      1.00  2.261874   .375989
   8.90109   8.90109      1.00  2.256374   .376929
   8.90098   8.90098      1.00  2.254194   .380709
   8.90086   8.90086      1.00  2.263004   .382979
   8.90075   8.90075      1.00  2.260704   .381209
   8.90063   8.90063      1.00  2.261104   .381509
   8.90052   8.90052      1.00  2.259374   .382499
   8.90040   8.90040      1.00  2.262304   .384839
   8.90028   8.90028      1.00  2.263184   .383199
   8.90017   8.90017      1.00  2.264004   .383029
   8.90005   8.90005      1.00  2.261984   .381719
   8.89992   8.89992      1.00  2.259074   .381129
   8.89981   8.89981      1.00  2.260094   .383629
   8.89970   8.89970      1.00  2.260554   .385529
   8.89958   8.89958      1.00  2.259644   .385709
   8.89946   8.89946      1.00  2.244804   .380389
   8.89934   8.89934      1.00  2.260294   .384519
   8.89924   8.89924      1.00  2.262914   .384119
   8.89913   8.89913      1.00  2.261404   .384909
   8.89901   8.89901      1.00  2.261184   .383669
   8.89890   8.89890      1.00  2.260014   .383879
   8.89879   8.89879      1.00  2.261024   .385499
   8.89868   8.89868      1.00  2.261264   .385999
   8.89856   8.89856      1.00  2.259404   .386489
   8.89845   8.89845      1.00  2.256924   .387269
   8.89835   8.89835      1.00  2.260324   .386859
   8.89824   8.89824      1.00  2.260954   .388439
   8.89813   8.89813      1.00  2.262504   .388009
   8.89802   8.89802      1.00  2.253934   .386469
   8.89791   8.89791      1.00  2.257664   .390459
   8.89780   8.89780      1.00  2.260244   .394319
   8.89768   8.89768      1.00  2.259724   .394229
   8.89757   8.89757      1.00  2.259434   .393119
   8.89747   8.89747      1.00  2.260714   .391859
   8.89736   8.89736      1.00  2.258864   .392399
   8.89724   8.89724      1.00  2.258274   .394429
   8.89713   8.89713      1.00  2.261004   .391669
   8.89703   8.89703      1.00  2.259494   .390889
   8.89692   8.89692      1.00  2.260204   .392509
   8.89681   8.89681      1.00  2.258464   .392709
   8.89670   8.89670      1.00  2.261154   .393339
   8.89660   8.89660      1.00  2.260044   .391619
   8.89649   8.89649      1.00  2.259624   .391039
   8.89638   8.89638      1.00  2.246584   .388649
   8.89628   8.89628      1.00  2.260824   .390959
   8.89618   8.89618      1.00  2.261004   .390579
   8.89608   8.89608      1.00  2.259014   .391199
   8.89597   8.89597      1.00  2.257264   .391769
   8.89587   8.89587      1.00  2.259514   .390789
   8.89577   8.89577      1.00  2.262064   .392189
   8.89567   8.89567      1.00  2.260404   .392019
   8.89556   8.89556      1.00  2.263824   .394709
   8.89545   8.89545      1.00  2.255134   .391789
   8.89535   8.89535      1.00  2.260104   .392319
   8.89525   8.89525      1.00  2.255844   .393089
   8.89515   8.89515      1.00  2.259374   .395689
   8.89504   8.89504      1.00  2.259404   .392799
   8.89494   8.89494      1.00  2.244264   .392719
   8.89484   8.89484      1.00  2.257354   .392759
   8.89473   8.89473      1.00  2.258264   .393049
   8.89462   8.89462      1.00  2.260424   .393189
   8.89451   8.89451      1.00  2.258714   .392369
   8.89440   8.89440      1.00  2.262074   .395769
   8.89428   8.89428      1.00  2.257304   .395849
   8.89418   8.89418      1.00  2.258644   .393399
   8.89407   8.89407      1.00  2.257364   .395289
   8.89395   8.89395      1.00  2.256994   .398639
   8.89384   8.89384      1.00  2.258934   .396039
   8.89372   8.89372      1.00  2.259264   .393539
   8.89360   8.89360      1.00  2.257584   .391999
   8.89349   8.89349      1.00  2.258324   .392729
   8.89337   8.89337      1.00  2.243934   .390579
   8.89325   8.89325      1.00  2.256394   .390819
   8.89315   8.89315      1.00  2.258904   .390399
   8.89303   8.89303      1.00  2.256994   .391899
   8.89291   8.89291      1.00  2.253634   .393299
   8.89280   8.89280      1.00  2.255014   .393569
   8.89269   8.89269      1.00  2.255554   .395989
   8.89257   8.89257      1.00  2.257894   .396669
   8.89246   8.89246      1.00  2.255274   .395749
   8.89234   8.89234      1.00  2.259334   .396909
   8.89224   8.89224      1.00  2.256144   .395149
   8.89213   8.89213      1.00  2.258194   .395789
   8.89201   8.89201      1.00  2.256414   .395579
   8.89190   8.89190      1.00  2.242114   .389979
   8.89180   8.89180      1.00  2.257474   .390359
   8.89169   8.89169      1.00  2.256114   .391289
   8.89158   8.89158      1.00  2.256224   .390969
   8.89146   8.89146      1.00  2.255734   .392039
   8.89136   8.89136      1.00  2.256884   .392029
   8.89124   8.89124      1.00  2.254514   .391689
   8.89113   8.89113      1.00  2.256374   .390969
   8.89101   8.89101      1.00  2.255684   .392469
   8.89091   8.89091      1.00  2.254844   .390569
   8.89079   8.89079      1.00  2.254374   .391759
   8.89067   8.89067      1.00  2.253704   .390079
   8.89056   8.89056      1.00  2.255644   .391249
   8.89045   8.89045      1.00  2.256204   .389209
   8.89033   8.89033      1.00  2.239674   .386739
   8.89020   8.89020      1.00  2.252354   .389309
   8.89009   8.89009      1.00  2.256384   .392369
   8.88998   8.88998      1.00  2.257124   .389469
   8.88985   8.88985      1.00  2.258794   .393159
   8.88973   8.88973      1.00  2.254744   .391749
   8.88962   8.88962      1.00  2.257754   .392049
   8.88951   8.88951      1.00  2.255844   .390459
   8.88939   8.88939      1.00  2.256324   .391239
   8.88927   8.88927      1.00  2.252264   .389429
   8.88916   8.88916      1.00  2.256244   .390809
   8.88906   8.88906      1.00  2.256194   .389339
   8.88894   8.88894      1.00  2.254284   .388929
   8.88882   8.88882      1.00  2.241714   .385309
   8.88871   8.88871      1.00  2.254394   .387529
   8.88861   8.88861      1.00  2.255604   .388549
   8.88849   8.88849      1.00  2.255724   .388969
   8.88838   8.88838      1.00  2.257634   .388159
   8.88828   8.88828      1.00  2.255844   .386139
   8.88817   8.88817      1.00  2.258124   .386909
   8.88806   8.88806      1.00  2.255634   .385379
   8.88795   8.88795      1.00  2.255994   .388319
   8.88783   8.88783      1.00  2.256954   .388699
   8.88773   8.88773      1.00  2.255634   .388199
   8.88761   8.88761      1.00  2.255924   .387249
   8.88750   8.88750      1.00  2.255784   .387899
   8.88739   8.88739      1.00  2.257814   .387489
   8.88729   8.88729      1.00  2.240894   .384299
   8.88718   8.88718      1.00  2.256214   .386539
   8.88706   8.88706      1.00  2.256484   .383279
   8.88695   8.88695      1.00  2.255344   .386969
   8.88685   8.88685      1.00  2.259264   .386039
   8.88674   8.88674      1.00  2.254144   .386569
   8.88663   8.88663      1.00  2.255014   .384839
   8.88652   8.88652      1.00  2.254704   .383849
   8.88642   8.88642      1.00  2.253804   .382729
   8.88632   8.88632      1.00  2.252644   .384219
   8.88621   8.88621      1.00  2.253914   .379009
   8.88611   8.88611      1.00  2.255814   .380869
   8.88601   8.88601      1.00  2.254754   .377659
   8.88591   8.88591      1.00  2.253384   .380409
   8.88580   8.88580      1.00  2.253264   .378619
   8.88569   8.88569      1.00  2.241874   .376979
   8.88560   8.88560      1.00  2.256044   .378169
   8.88549   8.88549      1.00  2.255144   .377309
   8.88538   8.88538      1.00  2.252914   .376479
   8.88528   8.88528      1.00  2.253414   .376459
   8.88519   8.88519      1.00  2.254124   .376859
   8.88509   8.88509      1.00  2.255854   .377019
   8.88497   8.88497      1.00  2.255054   .376179
   8.88487   8.88487      1.00  2.253124   .375339
   8.88477   8.88477      1.00  2.253114   .374299
   8.88466   8.88466      1.00  2.254504   .374139
   8.88455   8.88455      1.00  2.252474   .374519
   8.88443   8.88443      1.00  2.254024   .374019
   8.88432   8.88432      1.00  2.250824   .374369
   8.88422   8.88422      1.00  2.247534   .374789
   8.88411   8.88411      1.00  2.251994   .374339
   8.88399   8.88399      1.00  2.255664   .374139
   8.88388   8.88388      1.00  2.254994   .373249
   8.88376   8.88376      1.00  2.254884   .373969
   8.88365   8.88365      1.00  2.253874   .373219
   8.88354   8.88354      1.00  2.250844   .371509
   8.88343   8.88343      1.00  2.255064   .372159
   8.88330   8.88330      1.00  2.252314   .371689
   8.88318   8.88318      1.00  2.252014   .372009
   8.88307   8.88307      1.00  2.254514   .372359
   8.88296   8.88296      1.00  2.252894   .370249
   8.88285   8.88285      1.00  2.251354   .370939
   8.88273   8.88273      1.00  2.242844   .369459
   8.88262   8.88262      1.00  2.255804   .371499
   8.88251   8.88251      1.00  2.250664   .371729
   8.88240   8.88240      1.00  2.253864   .371589
   8.88228   8.88228      1.00  2.253504   .370289
   8.88217   8.88217      1.00  2.251124   .371639
   8.88207   8.88207      1.00  2.253604   .372499
   8.88196   8.88196      1.00  2.253684   .370689
   8.88185   8.88185      1.00  2.252534   .369879
   8.88174   8.88174      1.00  2.252714   .369879
   8.88164   8.88164      1.00  2.253624   .373379
   8.88153   8.88153      1.00  2.251494   .372299
   8.88141   8.88141      1.00  2.251644   .370429
   8.88130   8.88130      1.00  2.239134   .366309
   8.88119   8.88119      1.00  2.249344   .370559
   8.88108   8.88108      1.00  2.253944   .370249
   8.88097   8.88097      1.00  2.252174   .369639
   8.88085   8.88085      1.00  2.247604   .368809
   8.88074   8.88074      1.00  2.253244   .369459
   8.88063   8.88063      1.00  2.250874   .368119
   8.88051   8.88051      1.00  2.253794   .368159
   8.88039   8.88039      1.00  2.251844   .370419
   8.88028   8.88028      1.00  2.249244   .372829
   8.88016   8.88016      1.00  2.250164   .372109
   8.88004   8.88004      1.00  2.250454   .373189
   8.87993   8.87993      1.00  2.253384   .373609
   8.87981   8.87981      1.00  2.251464   .374769
   8.87969   8.87969      1.00  2.238514   .370379
   8.87957   8.87957      1.00  2.251864   .370179
   8.87946   8.87946      1.00  2.253174   .372249
   8.87935   8.87935      1.00  2.252884   .370889
   8.87923   8.87923      1.00  2.250104   .372029
   8.87911   8.87911      1.00  2.251634   .375289
   8.87900   8.87900      1.00  2.252294   .373879
   8.87890   8.87890      1.00  2.250984   .372109
   8.87879   8.87879      1.00  2.250254   .372199
   8.87867   8.87867      1.00  2.248494   .373109
   8.87856   8.87856      1.00  2.251224   .372509
   8.87845   8.87845      1.00  2.249454   .371099
   8.87835   8.87835      1.00  2.248584   .371709
   8.87823   8.87823      1.00  2.237124   .369179
   8.87811   8.87811      1.00  2.249224   .373249
   8.87801   8.87801      1.00  2.250414   .373019
   8.87790   8.87790      1.00  2.251814   .374169
   8.87778   8.87778      1.00  2.252544   .375109
   8.87767   8.87767      1.00  2.250884   .375249
   8.87757   8.87757      1.00  2.251094   .375869
   8.87746   8.87746      1.00  2.249754   .372849
   8.87735   8.87735      1.00  2.252984   .376309
   8.87724   8.87724      1.00  2.250754   .376989
   8.87714   8.87714      1.00  2.250144   .378659
   8.87702   8.87702      1.00  2.251024   .376689
   8.87691   8.87691      1.00  2.248124   .375119
   8.87680   8.87680      1.00  2.251924   .378359
   8.87670   8.87670      1.00  2.236384   .375599
   8.87659   8.87659      1.00  2.247094   .376789
   8.87648   8.87648      1.00  2.250684   .377999
   8.87637   8.87637      1.00  2.247944   .377549
   8.87627   8.87627      1.00  2.250194   .379609
   8.87617   8.87617      1.00  2.248414   .379079
   8.87606   8.87606      1.00  2.249534   .378689
   8.87596   8.87596      1.00  2.248034   .378039
   8.87586   8.87586      1.00  2.250494   .379839
   8.87576   8.87576      1.00  2.249894   .378769
   8.87565   8.87565      1.00  2.246294   .379899
   8.87555   8.87555      1.00  2.249584   .382179
   8.87545   8.87545      1.00  2.249034   .381269
   8.87535   8.87535      1.00  2.249544   .380549
   8.87524   8.87524      1.00  2.233094   .378909
   8.87514   8.87514      1.00  2.246494   .383059
   8.87504   8.87504      1.00  2.248724   .383089
   8.87493   8.87493      1.00  2.249974   .385779
   8.87482   8.87482      1.00  2.248764   .384829
   8.87471   8.87471      1.00  2.248904   .384839
   8.87460   8.87460      1.00  2.249154   .384509
   8.87450   8.87450      1.00  2.245854   .386959
   8.87438   8.87438      1.00  2.248984   .387969
   8.87427   8.87427      1.00  2.244964   .385389
   8.87416   8.87416      1.00  2.243644   .386269
   8.87405   8.87405      1.00  2.245324   .383549
   8.87393   8.87393      1.00  2.246054   .385289
   8.87382   8.87382      1.00  2.245654   .385729
   8.87371   8.87371      1.00  2.239744   .385369
   8.87359   8.87359      1.00  2.248244   .388829
   8.87347   8.87347      1.00  2.248274   .387349
   8.87335   8.87335      1.00  2.245264   .389659
   8.87324   8.87324      1.00  2.248364   .388349
   8.87312   8.87312      1.00  2.246214   .387079
   8.87300   8.87300      1.00  2.245004   .387559
   8.87289   8.87289      1.00  2.245954   .389159
   8.87279   8.87279      1.00  2.242724   .388549
   8.87267   8.87267      1.00  2.244694   .388769
   8.87255   8.87255      1.00  2.244104   .391549
   8.87244   8.87244      1.00  2.247494   .390129
   8.87233   8.87233      1.00  2.247364   .390289
   8.87221   8.87221      1.00  2.230274   .387599
   8.87210   8.87210      1.00  2.241534   .391749
   8.87199   8.87199      1.00  2.246244   .394109
   8.87189   8.87189      1.00  2.243774   .393209
   8.87178   8.87178      1.00  2.243784   .393769
   8.87166   8.87166      1.00  2.246424   .394919
   8.87155   8.87155      1.00  2.243634   .394509
   8.87145   8.87145      1.00  2.244404   .392759
   8.87133   8.87133      1.00  2.247324   .394969
   8.87122   8.87122      1.00  2.244154   .399769
   8.87111   8.87111      1.00  2.245354   .396909
   8.87100   8.87100      1.00  2.245024   .396589
   8.87088   8.87088      1.00  2.244914   .395559
   8.87077   8.87077      1.00  2.244084   .396119
   8.87065   8.87065      1.00  2.242004   .394479
   8.87053   8.87053      1.00  2.233414   .393429
   8.87042   8.87042      1.00  2.243014   .395789
   8.87030   8.87030      1.00  2.246284   .379589
   8.87018   8.87018      1.00  2.243124   .388499
   8.87006   8.87006      1.00  2.245714   .398179
   8.86995   8.86995      1.00  2.244124   .397969
   8.86982   8.86982      1.00  2.242364   .398259
   8.86971   8.86971      1.00  2.245254   .399939
   8.86960   8.86960      1.00  2.240934   .397679
   8.86948   8.86948      1.00  2.244724   .399649
   8.86936   8.86936      1.00  2.243634   .397859
   8.86926   8.86926      1.00  2.243884   .400499
   8.86915   8.86915      1.00  2.246614   .400959
   8.86903   8.86903      1.00  2.229834   .399059
   8.86890   8.86890      1.00  2.245564   .402879
   8.86880   8.86880      1.00  2.244664   .401509
   8.86870   8.86870      1.00  2.245974   .402579
   8.86859   8.86859      1.00  2.244384   .402019
   8.86847   8.86847      1.00  2.244404   .401889
   8.86836   8.86836      1.00  2.243284   .402649
   8.86825   8.86825      1.00  2.243244   .401819
   8.86814   8.86814      1.00  2.246074   .406239
   8.86803   8.86803      1.00  2.239474   .404309
   8.86791   8.86791      1.00  2.244194   .407549
   8.86781   8.86781      1.00  2.246624   .407929
   8.86770   8.86770      1.00  2.243604   .408329
   8.86758   8.86758      1.00  2.244484   .405979
   8.86747   8.86747      1.00  2.227504   .405179
   8.86737   8.86737      1.00  2.243384   .409349
   8.86726   8.86726      1.00  2.244974   .408479
   8.86715   8.86715      1.00  2.243334   .405909
   8.86704   8.86704      1.00  2.245774   .407219
   8.86693   8.86693      1.00  2.244884   .406859
   8.86682   8.86682      1.00  2.242034   .406169
   8.86671   8.86671      1.00  2.244794   .405649
   8.86660   8.86660      1.00  2.245194   .407559
   8.86650   8.86650      1.00  2.241004   .406339
   8.86639   8.86639      1.00  2.243804   .406859
   8.86629   8.86629      1.00  2.242844   .406819
   8.86619   8.86619      1.00  2.244244   .408529
   8.86608   8.86608      1.00  2.243484   .407669
   8.86598   8.86598      1.00  2.228114   .404909
   8.86587   8.86587      1.00  2.240714   .406329
   8.86576   8.86576      1.00  2.243514   .407749
   8.86567   8.86567      1.00  2.242844   .408399
   8.86557   8.86557      1.00  2.242854   .408899
   8.86546   8.86546      1.00  2.242884   .409289
   8.86536   8.86536      1.00  2.243854   .412419
   8.86526   8.86526      1.00  2.243594   .412589
   8.86515   8.86515      1.00  2.243634   .413939
   8.86504   8.86504      1.00  2.241794   .414579
   8.86494   8.86494      1.00  2.243054   .414169
   8.86484   8.86484      1.00  2.241694   .413949
   8.86473   8.86473      1.00  2.243364   .414019
   8.86462   8.86462      1.00  2.243014   .413139
   8.86451   8.86451      1.00  2.230654   .407899
   8.86441   8.86441      1.00  2.241534   .412959
   8.86429   8.86429      1.00  2.244364   .410949
   8.86417   8.86417      1.00  2.241334   .410929
   8.86406   8.86406      1.00  2.243254   .412289
   8.86396   8.86396      1.00  2.243364   .412809
   8.86384   8.86384      1.00  2.241934   .413349
   8.86372   8.86372      1.00  2.239944   .410489
   8.86360   8.86360      1.00  2.240934   .410859
   8.86349   8.86349      1.00  2.237654   .410529
   8.86337   8.86337      1.00  2.240964   .412329
   8.86326   8.86326      1.00  2.242024   .412419
   8.86314   8.86314      1.00  2.244234   .414299
   8.86303   8.86303      1.00  2.241144   .415059
   8.86291   8.86291      1.00  2.227594   .409599
   8.86280   8.86280      1.00  2.240514   .411619
   8.86268   8.86268      1.00  2.240954   .413479
   8.86257   8.86257      1.00  2.242644   .415239
   8.86246   8.86246      1.00  2.244654   .417569
   8.86234   8.86234      1.00  2.239234   .417669
   8.86223   8.86223      1.00  2.241834   .418679
   8.86212   8.86212      1.00  2.240354   .417319
   8.86202   8.86202      1.00  2.240854   .418489
   8.86190   8.86190      1.00  2.241364   .417199
   8.86179   8.86179      1.00  2.241064   .416799
   8.86168   8.86168      1.00  2.240194   .415399
   8.86158   8.86158      1.00  2.236404   .414459
   8.86146   8.86146      1.00  2.232944   .416049
   8.86135   8.86135      1.00  2.234574   .414789
   8.86124   8.86124      1.00  2.240254   .416649
   8.86112   8.86112      1.00  2.240024   .416169
   8.86100   8.86100      1.00  2.239124   .416949
   8.86089   8.86089      1.00  2.240424   .417159
   8.86078   8.86078      1.00  2.243234   .416309
   8.86067   8.86067      1.00  2.241224   .416869
   8.86055   8.86055      1.00  2.240134   .414999
   8.86043   8.86043      1.00  2.240184   .415079
   8.86032   8.86032      1.00  2.236564   .414769
   8.86020   8.86020      1.00  2.237734   .415109
   8.86007   8.86007      1.00  2.237864   .416009
   8.85995   8.85995      1.00  2.242284   .415999
   8.85984   8.85984      1.00  2.229014   .412609
   8.85973   8.85973      1.00  2.236824   .414659
   8.85960   8.85960      1.00  2.241154   .416219
   8.85949   8.85949      1.00  2.238894   .415519
   8.85938   8.85938      1.00  2.241634   .416399
   8.85927   8.85927      1.00  2.238754   .417249
   8.85916   8.85916      1.00  2.237684   .415449
   8.85904   8.85904      1.00  2.237624   .417059
   8.85893   8.85893      1.00  2.238434   .418569
   8.85881   8.85881      1.00  2.238474   .419649
   8.85870   8.85870      1.00  2.235414   .418389
   8.85859   8.85859      1.00  2.239134   .416969
   8.85848   8.85848      1.00  2.236934   .419059
   8.85837   8.85837      1.00  2.239644   .421099
   8.85826   8.85826      1.00  2.232204   .419059
   8.85816   8.85816      1.00  2.235564   .418239
   8.85805   8.85805      1.00  2.237504   .418049
   8.85793   8.85793      1.00  2.237424   .417309
   8.85782   8.85782      1.00  2.235164   .416259
   8.85771   8.85771      1.00  2.233654   .414879
   8.85761   8.85761      1.00  2.237764   .417939
   8.85750   8.85750      1.00  2.237194   .419199
   8.85738   8.85738      1.00  2.233744   .418269
   8.85727   8.85727      1.00  2.238504   .419229
   8.85717   8.85717      1.00  2.235834   .418319
   8.85706   8.85706      1.00  2.235064   .420329
   8.85694   8.85694      1.00  2.238304   .420019
   8.85683   8.85683      1.00  2.235594   .421499
   8.85673   8.85673      1.00  2.221474   .414819
   8.85662   8.85662      1.00  2.234384   .415699
   8.85651   8.85651      1.00  2.235754   .418409
   8.85641   8.85641      1.00  2.235544   .414739
   8.85631   8.85631      1.00  2.235924   .414489
   8.85621   8.85621      1.00  2.236414   .417609
   8.85610   8.85610      1.00  2.237144   .419089
   8.85600   8.85600      1.00  2.238074   .419189
   8.85590   8.85590      1.00  2.233664   .421179
   8.85579   8.85579      1.00  2.232774   .421309
   8.85569   8.85569      1.00  2.233624   .417809
   8.85559   8.85559      1.00  2.229804   .419839
   8.85549   8.85549      1.00  2.232864   .419399
   8.85538   8.85538      1.00  2.231084   .418999
   8.85527   8.85527      1.00  2.232964   .415359
   8.85517   8.85517      1.00  2.233414   .414699
   8.85507   8.85507      1.00  2.217884   .410419
   8.85497   8.85497      1.00  2.234034   .411459
   8.85486   8.85486      1.00  2.233314   .413189
   8.85475   8.85475      1.00  2.231524   .413139
   8.85465   8.85465      1.00  2.232404   .413359
   8.85453   8.85453      1.00  2.232624   .410789
   8.85443   8.85443      1.00  2.231134   .411529
   8.85432   8.85432      1.00  2.231054   .411499
   8.85421   8.85421      1.00  2.225404   .410859
   8.85410   8.85410      1.00  2.231324   .410419
   8.85398   8.85398      1.00  2.232274   .413709
   8.85386   8.85386      1.00  2.230204   .411889
   8.85375   8.85375      1.00  2.232574   .413159
   8.85364   8.85364      1.00  2.216154   .408279
   8.85351   8.85351      1.00  2.228304   .410939
   8.85340   8.85340      1.00  2.229514   .411829
   8.85329   8.85329      1.00  2.228194   .411999
   8.85317   8.85317      1.00  2.227364   .413179
   8.85305   8.85305      1.00  2.227934   .412619
   8.85294   8.85294      1.00  2.227144   .413489
   8.85283   8.85283      1.00  2.228394   .413499
   8.85272   8.85272      1.00  2.230064   .413759
   8.85260   8.85260      1.00  2.229644   .411579
   8.85248   8.85248      1.00  2.229594   .410389
   8.85237   8.85237      1.00  2.228014   .409399
   8.85226   8.85226      1.00  2.227074   .408599
   8.85214   8.85214      1.00  2.213004   .407169
   8.85204   8.85204      1.00  2.227154   .408759
   8.85194   8.85194      1.00  2.228564   .409949
   8.85182   8.85182      1.00  2.228384   .409499
   8.85171   8.85171      1.00  2.227324   .409469
   8.85160   8.85160      1.00  2.224094   .407929
   8.85149   8.85149      1.00  2.227714   .409029
   8.85138   8.85138      1.00  2.230134   .407489
   8.85126   8.85126      1.00  2.226094   .407839
   8.85115   8.85115      1.00  2.229004   .407209
   8.85104   8.85104      1.00  2.220914   .409509
   8.85093   8.85093      1.00  2.224224   .410199
   8.85081   8.85081      1.00  2.222924   .410169
   8.85069   8.85069      1.00  2.226734   .411249
   8.85059   8.85059      1.00  2.212224   .406189
   8.85047   8.85047      1.00  2.225064   .409709
   8.85034   8.85034      1.00  2.227714   .409279
   8.85022   8.85022      1.00  2.225374   .409289
   8.85011   8.85011      1.00  2.228724   .408439
   8.84999   8.84999      1.00  2.224204   .407449
   8.84987   8.84987      1.00  2.225774   .407369
   8.84975   8.84975      1.00  2.226634   .408709
   8.84964   8.84964      1.00  2.225034   .408969
   8.84952   8.84952      1.00  2.223944   .408339
   8.84941   8.84941      1.00  2.222594   .409289
   8.84930   8.84930      1.00  2.226384   .408499
   8.84918   8.84918      1.00  2.225224   .406799
   8.84906   8.84906      1.00  2.218704   .407809
   8.84895   8.84895      1.00  2.221284   .406619
   8.84884   8.84884      1.00  2.225944   .410719
   8.84873   8.84873      1.00  2.222264   .408959
   8.84863   8.84863      1.00  2.222764   .407089
   8.84851   8.84851      1.00  2.225364   .408599
   8.84839   8.84839      1.00  2.222654   .408359
   8.84829   8.84829      1.00  2.223054   .405959
   8.84819   8.84819      1.00  2.223334   .408339
   8.84807   8.84807      1.00  2.224684   .407819
   8.84795   8.84795      1.00  2.226554   .409419
   8.84785   8.84785      1.00  2.228654   .408829
   8.84774   8.84774      1.00  2.223224   .407859
   8.84762   8.84762      1.00  2.224124   .410319
   8.84751   8.84751      1.00  2.209404   .406379
   8.84741   8.84741      1.00  2.219864   .408079
   8.84730   8.84730      1.00  2.221774   .409149
   8.84718   8.84718      1.00  2.222744   .407619
   8.84708   8.84708      1.00  2.226764   .408959
   8.84697   8.84697      1.00  2.222624   .408199
   8.84686   8.84686      1.00  2.224564   .409649
   8.84674   8.84674      1.00  2.223224   .408629
   8.84664   8.84664      1.00  2.224944   .408959
   8.84654   8.84654      1.00  2.224424   .407859
   8.84643   8.84643      1.00  2.224304   .409019
   8.84632   8.84632      1.00  2.222984   .407839
   8.84622   8.84622      1.00  2.218274   .406679
   8.84612   8.84612      1.00  2.225634   .409439
   8.84602   8.84602      1.00  2.220864   .408319
   8.84591   8.84591      1.00  2.212254   .407179
   8.84580   8.84580      1.00  2.224494   .410459
   8.84570   8.84570      1.00  2.224474   .408509
   8.84560   8.84560      1.00  2.225624   .410729
   8.84549   8.84549      1.00  2.226684   .409959
   8.84539   8.84539      1.00  2.223984   .410799
   8.84530   8.84530      1.00  2.223134   .410519
   8.84519   8.84519      1.00  2.224574   .410969
   8.84508   8.84508      1.00  2.221694   .407999
   8.84497   8.84497      1.00  2.222314   .407859
   8.84487   8.84487      1.00  2.221744   .411139
   8.84477   8.84477      1.00  2.221934   .409989
   8.84465   8.84465      1.00  2.226124   .412409
   8.84455   8.84455      1.00  2.217624   .409779
   8.84444   8.84444      1.00  2.223024   .409069
   8.84433   8.84433      1.00  2.222884   .410909
   8.84422   8.84422      1.00  2.223614   .410919
   8.84411   8.84411      1.00  2.224874   .413179
   8.84399   8.84399      1.00  2.223624   .412769
   8.84387   8.84387      1.00  2.223724   .412149
   8.84375   8.84375      1.00  2.222004   .412539
   8.84364   8.84364      1.00  2.224454   .414939
   8.84353   8.84353      1.00  2.219194   .415039
   8.84342   8.84342      1.00  2.227094   .414529
   8.84329   8.84329      1.00  2.222634   .414859
   8.84318   8.84318      1.00  2.223054   .412339
   8.84306   8.84306      1.00  2.223994   .414769
   8.84295   8.84295      1.00  2.211784   .412689
   8.84283   8.84283      1.00  2.221544   .415909
   8.84272   8.84272      1.00  2.221364   .414859
   8.84261   8.84261      1.00  2.220694   .415019
   8.84249   8.84249      1.00  2.222314   .417269
   8.84238   8.84238      1.00  2.225554   .417079
   8.84226   8.84226      1.00  2.222824   .417549
   8.84215   8.84215      1.00  2.226114   .417959
   8.84204   8.84204      1.00  2.224404   .415759
   8.84193   8.84193      1.00  2.223574   .415269
   8.84183   8.84183      1.00  2.224324   .416299
   8.84172   8.84172      1.00  2.222904   .413229
   8.84161   8.84161      1.00  2.225284   .414989
   8.84149   8.84149      1.00  2.206324   .413369
   8.84138   8.84138      1.00  2.219514   .415069
   8.84127   8.84127      1.00  2.221734   .417189
   8.84115   8.84115      1.00  2.224674   .418739
   8.84104   8.84104      1.00  2.223124   .417739
   8.84093   8.84093      1.00  2.223824   .415579
   8.84081   8.84081      1.00  2.225404   .417239
   8.84070   8.84070      1.00  2.222134   .415849
   8.84058   8.84058      1.00  2.221454   .417159
   8.84046   8.84046      1.00  2.218574   .417869
   8.84035   8.84035      1.00  2.221454   .421459
   8.84023   8.84023      1.00  2.222134   .421889
   8.84010   8.84010      1.00  2.224234   .421519
   8.83998   8.83998      1.00  2.220974   .421199
   8.83988   8.83988      1.00  2.213804   .421659
   8.83975   8.83975      1.00  2.225054   .420589
   8.83964   8.83964      1.00  2.223914   .422609
   8.83953   8.83953      1.00  2.223524   .421529
   8.83941   8.83941      1.00  2.221644   .421879
   8.83930   8.83930      1.00  2.221514   .422849
   8.83918   8.83918      1.00  2.223264   .422149
   8.83907   8.83907      1.00  2.223114   .423339
   8.83896   8.83896      1.00  2.222224   .422279
   8.83885   8.83885      1.00  2.218154   .420759
   8.83874   8.83874      1.00  2.223384   .423759
   8.83863   8.83863      1.00  2.219784   .422229
   8.83852   8.83852      1.00  2.224814   .424919
   8.83840   8.83840      1.00  2.223094   .424679
   8.83828   8.83828      1.00  2.208914   .423829
   8.83818   8.83818      1.00  2.220874   .424209
   8.83807   8.83807      1.00  2.221024   .425929
   8.83795   8.83795      1.00  2.224164   .426199
   8.83784   8.83784      1.00  2.222114   .427619
   8.83774   8.83774      1.00  2.226164   .428809
   8.83763   8.83763      1.00  2.225594   .426489
   8.83752   8.83752      1.00  2.224514   .426689
   8.83741   8.83741      1.00  2.223014   .429599
   8.83730   8.83730      1.00  2.223564   .429729
   8.83720   8.83720      1.00  2.221384   .429719
   8.83708   8.83708      1.00  2.225474   .429109
   8.83697   8.83697      1.00  2.221744   .427259
   8.83686   8.83686      1.00  2.217584   .429049
   8.83675   8.83675      1.00  2.215144   .428269
   8.83665   8.83665      1.00  2.221034   .431109
   8.83654   8.83654      1.00  2.221054   .434209
   8.83643   8.83643      1.00  2.224064   .436899
   8.83633   8.83633      1.00  2.221994   .432619
   8.83623   8.83623      1.00  2.223944   .433939
   8.83612   8.83612      1.00  2.223004   .431849
   8.83602   8.83602      1.00  2.221794   .433349
   8.83592   8.83592      1.00  2.221694   .434969
   8.83581   8.83581      1.00  2.220354   .434029
   8.83571   8.83571      1.00  2.218334   .431309
   8.83560   8.83560      1.00  2.219904   .431799
   8.83551   8.83551      1.00  2.222914   .431339
   8.83540   8.83540      1.00  2.222494   .433359
   8.83530   8.83530      1.00  2.223424   .434759
   8.83519   8.83519      1.00  2.205434   .430349
   8.83510   8.83510      1.00  2.220634   .431739
   8.83499   8.83499      1.00  2.225014   .432299
   8.83488   8.83488      1.00  2.220114   .432019
   8.83477   8.83477      1.00  2.220374   .430509
   8.83467   8.83467      1.00  2.219914   .432969
   8.83456   8.83456      1.00  2.218874   .435329
   8.83444   8.83444      1.00  2.218834   .433629
   8.83434   8.83434      1.00  2.220274   .434059
   8.83423   8.83423      1.00  2.215364   .433469
   8.83412   8.83412      1.00  2.220344   .434469
   8.83400   8.83400      1.00  2.221584   .436459
   8.83389   8.83389      1.00  2.220204   .439219
   8.83378   8.83378      1.00  2.213084   .437839
   8.83366   8.83366      1.00  2.215304   .440979
   8.83353   8.83353      1.00  2.218524   .439569
   8.83342   8.83342      1.00  2.214254   .436809
   8.83331   8.83331      1.00  2.219094   .436919
   8.83319   8.83319      1.00  2.218864   .434679
   8.83307   8.83307      1.00  2.218134   .434779
   8.83296   8.83296      1.00  2.218654   .435479
   8.83285   8.83285      1.00  2.218594   .435669
   8.83274   8.83274      1.00  2.219534   .437009
   8.83261   8.83261      1.00  2.215334   .433829
   8.83250   8.83250      1.00  2.219024   .437739
   8.83239   8.83239      1.00  2.216464   .437119
   8.83228   8.83228      1.00  2.216324   .436009
   8.83217   8.83217      1.00  2.210754   .435149
   8.83206   8.83206      1.00  2.207874   .433489
   8.83195   8.83195      1.00  2.215674   .438639
   8.83184   8.83184      1.00  2.217534   .442999
   8.83173   8.83173      1.00  2.218804   .444119
   8.83162   8.83162      1.00  2.217104   .440519
   8.83151   8.83151      1.00  2.219744   .438329
   8.83140   8.83140      1.00  2.214614   .436809
   8.83128   8.83128      1.00  2.216034   .438059
   8.83117   8.83117      1.00  2.215104   .438439
   8.83107   8.83107      1.00  2.211984   .438639
   8.83095   8.83095      1.00  2.214364   .439129
   8.83083   8.83083      1.00  2.214324   .441069
   8.83072   8.83072      1.00  2.215694   .441349
   8.83061   8.83061      1.00  2.200764   .438329
   8.83049   8.83049      1.00  2.216344   .441559
   8.83037   8.83037      1.00  2.213814   .443019
   8.83025   8.83025      1.00  2.216524   .442809
   8.83014   8.83014      1.00  2.212494   .442009
   8.83001   8.83001      1.00  2.212424   .439999
   8.82989   8.82989      1.00  2.214794   .441189
   8.82977   8.82977      1.00  2.209824   .439739
   8.82966   8.82966      1.00  2.217264   .441629
   8.82954   8.82954      1.00  2.209734   .439869
   8.82943   8.82943      1.00  2.215344   .443039
   8.82932   8.82932      1.00  2.214784   .442679
   8.82920   8.82920      1.00  2.215764   .444159
   8.82909   8.82909      1.00  2.210954   .440369
   8.82898   8.82898      1.00  2.209644   .443519
   8.82887   8.82887      1.00  2.214334   .443709
   8.82876   8.82876      1.00  2.211794   .442629
   8.82865   8.82865      1.00  2.211974   .442569
   8.82853   8.82853      1.00  2.210094   .442679
   8.82843   8.82843      1.00  2.212704   .444029
   8.82832   8.82832      1.00  2.209704   .442569
   8.82821   8.82821      1.00  2.212384   .443389
   8.82810   8.82810      1.00  2.212464   .443519
   8.82798   8.82798      1.00  2.215164   .443969
   8.82788   8.82788      1.00  2.211444   .442649
   8.82777   8.82777      1.00  2.214094   .441649
   8.82765   8.82765      1.00  2.210584   .442389
   8.82754   8.82754      1.00  2.197164   .441679
   8.82744   8.82744      1.00  2.213404   .447169
   8.82733   8.82733      1.00  2.213444   .445549
   8.82721   8.82721      1.00  2.211484   .444439
   8.82711   8.82711      1.00  2.216164   .445329
   8.82700   8.82700      1.00  2.211864   .444719
   8.82689   8.82689      1.00  2.214014   .446449
   8.82678   8.82678      1.00  2.214874   .450609
   8.82667   8.82667      1.00  2.211274   .452339
   8.82657   8.82657      1.00  2.207954   .450099
   8.82646   8.82646      1.00  2.207274   .448719
   8.82636   8.82636      1.00  2.208764   .446889
   8.82625   8.82625      1.00  2.206724   .446719
   8.82615   8.82615      1.00  2.208414   .446269
   8.82605   8.82605      1.00  2.205064   .447219
   8.82594   8.82594      1.00  2.201924   .444669
   8.82583   8.82583      1.00  2.212344   .446909
   8.82573   8.82573      1.00  2.212774   .452729
   8.82563   8.82563      1.00  2.208084   .449149
   8.82553   8.82553      1.00  2.210264   .449189
   8.82543   8.82543      1.00  2.204624   .445079
   8.82533   8.82533      1.00  2.207854   .446249
   8.82522   8.82522      1.00  2.207504   .443549
   8.82511   8.82511      1.00  2.205764   .445979
   8.82501   8.82501      1.00  2.208864   .444079
   8.82491   8.82491      1.00  2.204204   .445719
   8.82481   8.82481      1.00  2.209964   .448109
   8.82469   8.82469      1.00  2.209744   .446049
   8.82458   8.82458      1.00  2.192924   .442269
   8.82448   8.82448      1.00  2.204794   .446189
   8.82437   8.82437      1.00  2.207184   .452119
   8.82426   8.82426      1.00  2.204574   .441919
   8.82415   8.82415      1.00  2.203974   .442559
   8.82403   8.82403      1.00  2.204204   .443139
   8.82391   8.82391      1.00  2.201354   .442009
   8.82380   8.82380      1.00  2.205324   .443909
   8.82369   8.82369      1.00  2.203554   .443899
   8.82357   8.82357      1.00  2.206644   .442969
   8.82345   8.82345      1.00  2.206814   .446149
   8.82333   8.82333      1.00  2.206374   .444289
   8.82321   8.82321      1.00  2.205934   .445319
   8.82310   8.82310      1.00  2.203294   .445189
   8.82299   8.82299      1.00  2.202094   .445069
   8.82287   8.82287      1.00  2.188144   .440869
   8.82276   8.82276      1.00  2.204344   .445149
   8.82265   8.82265      1.00  2.203154   .445299
   8.82253   8.82253      1.00  2.206784   .443739
   8.82241   8.82241      1.00  2.206434   .444009
   8.82230   8.82230      1.00  2.205754   .444509
   8.82220   8.82220      1.00  2.206344   .445109
   8.82209   8.82209      1.00  2.201614   .444789
   8.82197   8.82197      1.00  2.202594   .445079
   8.82186   8.82186      1.00  2.199354   .446499
   8.82176   8.82176      1.00  2.203234   .448259
   8.82165   8.82165      1.00  2.199464   .445529
   8.82153   8.82153      1.00  2.201844   .449099
   8.82142   8.82142      1.00  2.189824   .448459
   8.82131   8.82131      1.00  2.201504   .450059
   8.82120   8.82120      1.00  2.206434   .446719
   8.82108   8.82108      1.00  2.206044   .445609
   8.82097   8.82097      1.00  2.205254   .446919
   8.82086   8.82086      1.00  2.202044   .445149
   8.82074   8.82074      1.00  2.198714   .444089
   8.82062   8.82062      1.00  2.194804   .443079
   8.82050   8.82050      1.00  2.199234   .444149
   8.82039   8.82039      1.00  2.198024   .444579
   8.82027   8.82027      1.00  2.202464   .446479
   8.82015   8.82015      1.00  2.200884   .447459
   8.82003   8.82003      1.00  2.198964   .446329
   8.81992   8.81992      1.00  2.201864   .447919
   8.81980   8.81980      1.00  2.189784   .442899
   8.81968   8.81968      1.00  2.200444   .447059
   8.81957   8.81957      1.00  2.201234   .445169
   8.81946   8.81946      1.00  2.194264   .442849
   8.81934   8.81934      1.00  2.195504   .441899
   8.81922   8.81922      1.00  2.196164   .441509
   8.81910   8.81910      1.00  2.198104   .445429
   8.81899   8.81899      1.00  2.199974   .445789
   8.81888   8.81888      1.00  2.196564   .443689
   8.81877   8.81877      1.00  2.199864   .444179
   8.81866   8.81866      1.00  2.200534   .442879
   8.81855   8.81855      1.00  2.199294   .442099
   8.81844   8.81844      1.00  2.201044   .443029
   8.81833   8.81833      1.00  2.181164   .438529
   8.81821   8.81821      1.00  2.193244   .442039
   8.81811   8.81811      1.00  2.194344   .444399
   8.81800   8.81800      1.00  2.194924   .444769
   8.81788   8.81788      1.00  2.196654   .442729
   8.81777   8.81777      1.00  2.198044   .443719
   8.81766   8.81766      1.00  2.203744   .444189
   8.81755   8.81755      1.00  2.192964   .443949
   8.81744   8.81744      1.00  2.196634   .445929
   8.81737   8.81737      1.00  2.193074   .448209
