# Supplementary material for: Direct Observation of Palladium Leaching from Pd/C by a Simple Method: X-ray Absorption Spectroscopy of Heterogeneous Mixtures
Source: ACS Omega. 2023 Jun 7;8(24):21787–92. doi: 10.1021/acsomega.3c01343 (PMC10286095; doi:10.1021/acsomega.3c01343)
Supplement: Supplementary file 2 — ao3c01343_si_002.zip [file ao3c01343_si_002.zip › Figure 9/HCl_Intermittent01N_39.qd]

  9809     KEK-PF   NW10A
 K_AirOx_40C_01N 20.12.12 2:58: - 20.12.12 2:59: Serial#KEKPF-NW10A_047729
 15_RK_AirOx_40C_01N                                                             
 Ring :   6.5 GeV    50.1 mA -   50.1 mA
 Mono :   Si(311)       D=  1.63747 A    Initial angle=  9.00034 deg
 NW10A     Transmission( 2)   Repetition= 39     Points= 1654
 Param file : QXAFS(SYNC)     angle axis (*)     Block =    1

 Block      Init-Ang  Final-Ang     Step/deg     Time/s       Num
     1        9.00034   8.81738          ***       1.00      1654
 Ortec(-1)     NDCH = 3
  Angle(c)  Angle(o)    time/s         2         3
      Mode         0         0         1         2
    Offset         0         0    .00492    .00311
   9.00034   9.00034      1.00  2.312584  2.423649
   9.00025   9.00025      1.00  2.310504  2.419229
   9.00015   9.00015      1.00  2.310924  2.414509
   9.00003   9.00003      1.00  2.312674  2.417849
   8.99992   8.99992      1.00  2.294214  2.401449
   8.99981   8.99981      1.00  2.305504  2.411909
   8.99970   8.99970      1.00  2.309154  2.416039
   8.99958   8.99958      1.00  2.307124  2.415699
   8.99946   8.99946      1.00  2.309034  2.418489
   8.99935   8.99935      1.00  2.308774  2.420229
   8.99925   8.99925      1.00  2.308054  2.420599
   8.99913   8.99913      1.00  2.308004  2.416219
   8.99902   8.99902      1.00  2.305804  2.414709
   8.99892   8.99892      1.00  2.303884  2.412289
   8.99881   8.99881      1.00  2.305004  2.414709
   8.99870   8.99870      1.00  2.305484  2.416139
   8.99859   8.99859      1.00  2.306774  2.415249
   8.99848   8.99848      1.00  2.306014  2.413589
   8.99837   8.99837      1.00  2.289404  2.401689
   8.99827   8.99827      1.00  2.302514  2.414549
   8.99816   8.99816      1.00  2.306404  2.416959
   8.99804   8.99804      1.00  2.307214  2.422209
   8.99794   8.99794      1.00  2.303204  2.416949
   8.99783   8.99783      1.00  2.302134  2.417179
   8.99772   8.99772      1.00  2.297144  2.408899
   8.99761   8.99761      1.00  2.300034  2.411439
   8.99751   8.99751      1.00  2.302834  2.417039
   8.99740   8.99740      1.00  2.298034  2.411319
   8.99728   8.99728      1.00  2.301164  2.417329
   8.99717   8.99717      1.00  2.303064  2.415789
   8.99707   8.99707      1.00  2.302994  2.413999
   8.99697   8.99697      1.00  2.301614  2.417419
   8.99686   8.99686      1.00  2.294864  2.407899
   8.99675   8.99675      1.00  2.293944  2.409809
   8.99665   8.99665      1.00  2.301274  2.419429
   8.99654   8.99654      1.00  2.298644  2.418759
   8.99643   8.99643      1.00  2.295994  2.413289
   8.99633   8.99633      1.00  2.297094  2.419429
   8.99623   8.99623      1.00  2.300754  2.427249
   8.99612   8.99612      1.00  2.301654  2.422829
   8.99602   8.99602      1.00  2.297334  2.414419
   8.99592   8.99592      1.00  2.301054  2.421459
   8.99582   8.99582      1.00  2.296074  2.413759
   8.99572   8.99572      1.00  2.294824  2.414399
   8.99561   8.99561      1.00  2.296354  2.413459
   8.99551   8.99551      1.00  2.294194  2.409599
   8.99542   8.99542      1.00  2.283244  2.401569
   8.99531   8.99531      1.00  2.288164  2.412689
   8.99520   8.99520      1.00  2.291614  2.414209
   8.99510   8.99510      1.00  2.294514  2.414839
   8.99500   8.99500      1.00  2.300164  2.421279
   8.99490   8.99490      1.00  2.299244  2.419119
   8.99479   8.99479      1.00  2.296044  2.416919
   8.99468   8.99468      1.00  2.295194  2.414789
   8.99458   8.99458      1.00  2.291704  2.418459
   8.99448   8.99448      1.00  2.290564  2.412989
   8.99436   8.99436      1.00  2.290864  2.411889
   8.99425   8.99425      1.00  2.292854  2.419389
   8.99414   8.99414      1.00  2.293574  2.415499
   8.99403   8.99403      1.00  2.291664  2.412929
   8.99391   8.99391      1.00  2.277394  2.398619
   8.99380   8.99380      1.00  2.293804  2.417749
   8.99369   8.99369      1.00  2.295234  2.419499
   8.99357   8.99357      1.00  2.297074  2.419269
   8.99346   8.99346      1.00  2.294854  2.418379
   8.99335   8.99335      1.00  2.288864  2.415319
   8.99324   8.99324      1.00  2.292344  2.417439
   8.99312   8.99312      1.00  2.288944  2.414419
   8.99300   8.99300      1.00  2.292664  2.420769
   8.99289   8.99289      1.00  2.289614  2.419819
   8.99278   8.99278      1.00  2.292174  2.418959
   8.99266   8.99266      1.00  2.289704  2.416109
   8.99255   8.99255      1.00  2.295494  2.423869
   8.99244   8.99244      1.00  2.297224  2.421429
   8.99234   8.99234      1.00  2.279344  2.401329
   8.99223   8.99223      1.00  2.293864  2.419429
   8.99211   8.99211      1.00  2.286994  2.410059
   8.99200   8.99200      1.00  2.287004  2.417819
   8.99190   8.99190      1.00  2.289264  2.417429
   8.99179   8.99179      1.00  2.289544  2.419109
   8.99167   8.99167      1.00  2.290084  2.418059
   8.99156   8.99156      1.00  2.291584  2.420899
   8.99146   8.99146      1.00  2.290124  2.421429
   8.99135   8.99135      1.00  2.289364  2.417469
   8.99124   8.99124      1.00  2.291104  2.422139
   8.99113   8.99113      1.00  2.289784  2.420479
   8.99102   8.99102      1.00  2.290274  2.422259
   8.99090   8.99090      1.00  2.271834  2.400249
   8.99078   8.99078      1.00  2.283934  2.412049
   8.99067   8.99067      1.00  2.287214  2.419379
   8.99055   8.99055      1.00  2.286824  2.421109
   8.99044   8.99044      1.00  2.293654  2.428059
   8.99032   8.99032      1.00  2.290404  2.425139
   8.99021   8.99021      1.00  2.291834  2.426279
   8.99009   8.99009      1.00  2.292024  2.423629
   8.98997   8.98997      1.00  2.288644  2.425859
   8.98985   8.98985      1.00  2.286074  2.418909
   8.98974   8.98974      1.00  2.284354  2.419669
   8.98962   8.98962      1.00  2.287994  2.428589
   8.98950   8.98950      1.00  2.282844  2.418739
   8.98938   8.98938      1.00  2.286274  2.421369
   8.98927   8.98927      1.00  2.274764  2.410659
   8.98917   8.98917      1.00  2.289464  2.426329
   8.98906   8.98906      1.00  2.290784  2.424989
   8.98894   8.98894      1.00  2.287164  2.421229
   8.98883   8.98883      1.00  2.288044  2.426729
   8.98873   8.98873      1.00  2.286084  2.424269
   8.98861   8.98861      1.00  2.289274  2.428399
   8.98850   8.98850      1.00  2.286264  2.423279
   8.98839   8.98839      1.00  2.287124  2.425469
   8.98828   8.98828      1.00  2.283954  2.423949
   8.98817   8.98817      1.00  2.282404  2.420419
   8.98806   8.98806      1.00  2.286704  2.427589
   8.98795   8.98795      1.00  2.283884  2.423629
   8.98784   8.98784      1.00  2.272804  2.414709
   8.98773   8.98773      1.00  2.289984  2.435969
   8.98762   8.98762      1.00  2.286184  2.428209
   8.98751   8.98751      1.00  2.286434  2.425689
   8.98740   8.98740      1.00  2.284234  2.426019
   8.98729   8.98729      1.00  2.281864  2.422849
   8.98718   8.98718      1.00  2.280364  2.423039
   8.98707   8.98707      1.00  2.284784  2.425909
   8.98696   8.98696      1.00  2.283934  2.427809
   8.98685   8.98685      1.00  2.286944  2.432729
   8.98674   8.98674      1.00  2.286934  2.435149
   8.98664   8.98664      1.00  2.286514  2.429489
   8.98654   8.98654      1.00  2.287474  2.435599
   8.98643   8.98643      1.00  2.286344  2.426679
   8.98632   8.98632      1.00  2.284994  2.425879
   8.98622   8.98622      1.00  2.266594  2.407539
   8.98612   8.98612      1.00  2.286534  2.425089
   8.98602   8.98602      1.00  2.282814  2.427719
   8.98591   8.98591      1.00  2.280994  2.425789
   8.98581   8.98581      1.00  2.284584  2.434509
   8.98571   8.98571      1.00  2.287344  2.436389
   8.98561   8.98561      1.00  2.286964  2.437359
   8.98550   8.98550      1.00  2.288204  2.438819
   8.98540   8.98540      1.00  2.285824  2.435009
   8.98530   8.98530      1.00  2.281094  2.426569
   8.98519   8.98519      1.00  2.280244  2.425399
   8.98508   8.98508      1.00  2.276664  2.423199
   8.98498   8.98498      1.00  2.281984  2.430209
   8.98488   8.98488      1.00  2.281344  2.427209
   8.98478   8.98478      1.00  2.277134  2.421139
   8.98466   8.98466      1.00  2.283214  2.433709
   8.98455   8.98455      1.00  2.287034  2.434879
   8.98445   8.98445      1.00  2.286334  2.436819
   8.98434   8.98434      1.00  2.285784  2.433969
   8.98423   8.98423      1.00  2.284414  2.433969
   8.98411   8.98411      1.00  2.281164  2.431059
   8.98401   8.98401      1.00  2.286804  2.438049
   8.98389   8.98389      1.00  2.280824  2.433069
   8.98377   8.98377      1.00  2.279794  2.431149
   8.98366   8.98366      1.00  2.283574  2.432019
   8.98355   8.98355      1.00  2.285154  2.436749
   8.98343   8.98343      1.00  2.281924  2.435669
   8.98331   8.98331      1.00  2.271694  2.420839
   8.98319   8.98319      1.00  2.286784  2.440029
   8.98308   8.98308      1.00  2.282374  2.432719
   8.98296   8.98296      1.00  2.288304  2.442099
   8.98285   8.98285      1.00  2.280584  2.433489
   8.98274   8.98274      1.00  2.277274  2.430709
   8.98262   8.98262      1.00  2.281774  2.437849
   8.98251   8.98251      1.00  2.279534  2.429939
   8.98239   8.98239      1.00  2.282794  2.433989
   8.98228   8.98228      1.00  2.284634  2.441679
   8.98218   8.98218      1.00  2.289754  2.448589
   8.98206   8.98206      1.00  2.282424  2.439839
   8.98195   8.98195      1.00  2.284174  2.440629
   8.98184   8.98184      1.00  2.276374  2.438469
   8.98173   8.98173      1.00  2.279414  2.441639
   8.98163   8.98163      1.00  2.284294  2.442939
   8.98151   8.98151      1.00  2.277454  2.434839
   8.98140   8.98140      1.00  2.284404  2.441339
   8.98129   8.98129      1.00  2.283114  2.439019
   8.98118   8.98118      1.00  2.284044  2.440929
   8.98107   8.98107      1.00  2.282744  2.440499
   8.98095   8.98095      1.00  2.287134  2.444459
   8.98084   8.98084      1.00  2.286054  2.445009
   8.98072   8.98072      1.00  2.281634  2.438759
   8.98060   8.98060      1.00  2.281734  2.439979
   8.98049   8.98049      1.00  2.282924  2.438489
   8.98037   8.98037      1.00  2.281154  2.437649
   8.98025   8.98025      1.00  2.267394  2.423909
   8.98013   8.98013      1.00  2.278624  2.437559
   8.98001   8.98001      1.00  2.285144  2.446409
   8.97991   8.97991      1.00  2.285764  2.445989
   8.97979   8.97979      1.00  2.288114  2.446069
   8.97966   8.97966      1.00  2.288804  2.447319
   8.97954   8.97954      1.00  2.282474  2.439869
   8.97943   8.97943      1.00  2.283054  2.442909
   8.97932   8.97932      1.00  2.281104  2.442439
   8.97921   8.97921      1.00  2.281004  2.442689
   8.97910   8.97910      1.00  2.281044  2.442699
   8.97899   8.97899      1.00  2.281994  2.445179
   8.97888   8.97888      1.00  2.286464  2.447999
   8.97877   8.97877      1.00  2.268744  2.428949
   8.97866   8.97866      1.00  2.280844  2.443849
   8.97855   8.97855      1.00  2.287744  2.452249
   8.97844   8.97844      1.00  2.285434  2.448169
   8.97832   8.97832      1.00  2.286364  2.447239
   8.97821   8.97821      1.00  2.285374  2.449979
   8.97811   8.97811      1.00  2.283254  2.448939
   8.97800   8.97800      1.00  2.279334  2.447119
   8.97788   8.97788      1.00  2.284434  2.447959
   8.97777   8.97777      1.00  2.278344  2.447159
   8.97766   8.97766      1.00  2.286744  2.451329
   8.97755   8.97755      1.00  2.288094  2.452059
   8.97744   8.97744      1.00  2.281894  2.446359
   8.97733   8.97733      1.00  2.286594  2.453379
   8.97722   8.97722      1.00  2.271104  2.442309
   8.97711   8.97711      1.00  2.282214  2.451989
   8.97700   8.97700      1.00  2.279944  2.447749
   8.97689   8.97689      1.00  2.285484  2.452429
   8.97679   8.97679      1.00  2.282624  2.447669
   8.97668   8.97668      1.00  2.280924  2.449039
   8.97657   8.97657      1.00  2.284184  2.447169
   8.97647   8.97647      1.00  2.282954  2.447239
   8.97636   8.97636      1.00  2.286814  2.458509
   8.97626   8.97626      1.00  2.281454  2.453539
   8.97615   8.97615      1.00  2.286134  2.452359
   8.97604   8.97604      1.00  2.282874  2.452569
   8.97595   8.97595      1.00  2.288534  2.457899
   8.97584   8.97584      1.00  2.284404  2.449289
   8.97574   8.97574      1.00  2.263534  2.431049
   8.97564   8.97564      1.00  2.283544  2.449889
   8.97554   8.97554      1.00  2.281374  2.450669
   8.97544   8.97544      1.00  2.281604  2.450229
   8.97532   8.97532      1.00  2.287584  2.460619
   8.97522   8.97522      1.00  2.286684  2.458379
   8.97512   8.97512      1.00  2.285684  2.457779
   8.97502   8.97502      1.00  2.286714  2.462389
   8.97492   8.97492      1.00  2.282504  2.454749
   8.97481   8.97481      1.00  2.279674  2.453839
   8.97470   8.97470      1.00  2.282864  2.456849
   8.97460   8.97460      1.00  2.279184  2.450819
   8.97449   8.97449      1.00  2.280064  2.448139
   8.97438   8.97438      1.00  2.280354  2.452369
   8.97427   8.97427      1.00  2.273184  2.443919
   8.97415   8.97415      1.00  2.283634  2.454909
   8.97403   8.97403      1.00  2.283784  2.454959
   8.97391   8.97391      1.00  2.287504  2.461399
   8.97381   8.97381      1.00  2.281964  2.458009
   8.97370   8.97370      1.00  2.284294  2.465009
   8.97358   8.97358      1.00  2.278874  2.458659
   8.97347   8.97347      1.00  2.282814  2.461619
   8.97336   8.97336      1.00  2.279724  2.459869
   8.97324   8.97324      1.00  2.276764  2.454489
   8.97312   8.97312      1.00  2.278624  2.456749
   8.97300   8.97300      1.00  2.284844  2.462029
   8.97288   8.97288      1.00  2.286394  2.464789
   8.97277   8.97277      1.00  2.280414  2.458269
   8.97266   8.97266      1.00  2.270424  2.451919
   8.97254   8.97254      1.00  2.278194  2.455089
   8.97243   8.97243      1.00  2.279364  2.455579
   8.97232   8.97232      1.00  2.281084  2.456809
   8.97221   8.97221      1.00  2.279674  2.457849
   8.97210   8.97210      1.00  2.280334  2.455169
   8.97199   8.97199      1.00  2.284654  2.465259
   8.97188   8.97188      1.00  2.279074  2.456909
   8.97176   8.97176      1.00  2.280534  2.459929
   8.97166   8.97166      1.00  2.287354  2.466409
   8.97155   8.97155      1.00  2.281324  2.460299
   8.97144   8.97144      1.00  2.279074  2.460349
   8.97132   8.97132      1.00  2.281594  2.461659
   8.97121   8.97121      1.00  2.264654  2.440939
   8.97111   8.97111      1.00  2.277964  2.454889
   8.97099   8.97099      1.00  2.280954  2.457689
   8.97087   8.97087      1.00  2.277764  2.457879
   8.97075   8.97075      1.00  2.278684  2.458039
   8.97064   8.97064      1.00  2.280634  2.461979
   8.97053   8.97053      1.00  2.282484  2.463229
   8.97041   8.97041      1.00  2.284904  2.463809
   8.97029   8.97029      1.00  2.280414  2.459479
   8.97018   8.97018      1.00  2.283004  2.466229
   8.97006   8.97006      1.00  2.276704  2.455499
   8.96994   8.96994      1.00  2.273714  2.458559
   8.96982   8.96982      1.00  2.279874  2.460389
   8.96971   8.96971      1.00  2.278604  2.460389
   8.96959   8.96959      1.00  2.277924  2.456249
   8.96946   8.96946      1.00  2.277884  2.457939
   8.96935   8.96935      1.00  2.282814  2.466659
   8.96925   8.96925      1.00  2.281554  2.468269
   8.96914   8.96914      1.00  2.280664  2.464539
   8.96902   8.96902      1.00  2.283424  2.472419
   8.96891   8.96891      1.00  2.280184  2.471549
   8.96880   8.96880      1.00  2.280854  2.470519
   8.96869   8.96869      1.00  2.278934  2.464979
   8.96857   8.96857      1.00  2.277704  2.460839
   8.96846   8.96846      1.00  2.276624  2.461449
   8.96836   8.96836      1.00  2.281884  2.465849
   8.96825   8.96825      1.00  2.283644  2.469709
   8.96814   8.96814      1.00  2.278284  2.458409
   8.96803   8.96803      1.00  2.273454  2.459369
   8.96792   8.96792      1.00  2.279674  2.468109
   8.96781   8.96781      1.00  2.279024  2.467809
   8.96770   8.96770      1.00  2.280854  2.464379
   8.96759   8.96759      1.00  2.282324  2.466979
   8.96748   8.96748      1.00  2.279644  2.467799
   8.96737   8.96737      1.00  2.278184  2.458819
   8.96726   8.96726      1.00  2.279084  2.466089
   8.96715   8.96715      1.00  2.280394  2.464619
   8.96704   8.96704      1.00  2.285134  2.471409
   8.96694   8.96694      1.00  2.287294  2.472949
   8.96683   8.96683      1.00  2.279944  2.463639
   8.96672   8.96672      1.00  2.280774  2.466979
   8.96662   8.96662      1.00  2.284444  2.468319
   8.96651   8.96651      1.00  2.281184  2.463409
   8.96640   8.96640      1.00  2.278814  2.463569
   8.96629   8.96629      1.00  2.270764  2.456109
   8.96619   8.96619      1.00  2.280754  2.469779
   8.96609   8.96609      1.00  2.277924  2.460599
   8.96599   8.96599      1.00  2.280774  2.468599
   8.96589   8.96589      1.00  2.286444  2.476059
   8.96578   8.96578      1.00  2.284694  2.471969
   8.96568   8.96568      1.00  2.286204  2.473649
   8.96557   8.96557      1.00  2.281684  2.469019
   8.96547   8.96547      1.00  2.277944  2.463699
   8.96537   8.96537      1.00  2.282164  2.465499
   8.96527   8.96527      1.00  2.281614  2.470109
   8.96517   8.96517      1.00  2.279744  2.465149
   8.96506   8.96506      1.00  2.282924  2.472369
   8.96496   8.96496      1.00  2.276584  2.462889
   8.96485   8.96485      1.00  2.281894  2.466119
   8.96474   8.96474      1.00  2.284434  2.473749
   8.96464   8.96464      1.00  2.285734  2.481629
   8.96453   8.96453      1.00  2.285244  2.479859
   8.96443   8.96443      1.00  2.280634  2.471739
   8.96431   8.96431      1.00  2.281144  2.474879
   8.96420   8.96420      1.00  2.284324  2.479509
   8.96409   8.96409      1.00  2.283194  2.473139
   8.96398   8.96398      1.00  2.283434  2.472079
   8.96386   8.96386      1.00  2.279744  2.466319
   8.96375   8.96375      1.00  2.287894  2.476699
   8.96363   8.96363      1.00  2.284714  2.471869
   8.96351   8.96351      1.00  2.286874  2.474899
   8.96339   8.96339      1.00  2.286944  2.473169
   8.96328   8.96328      1.00  2.269124  2.457239
   8.96317   8.96317      1.00  2.289234  2.477899
   8.96305   8.96305      1.00  2.285784  2.476889
   8.96293   8.96293      1.00  2.283274  2.473019
   8.96281   8.96281      1.00  2.282154  2.469739
   8.96271   8.96271      1.00  2.284774  2.474049
   8.96259   8.96259      1.00  2.284724  2.474239
   8.96248   8.96248      1.00  2.287514  2.478319
   8.96237   8.96237      1.00  2.289384  2.481539
   8.96226   8.96226      1.00  2.286614  2.483319
   8.96215   8.96215      1.00  2.286594  2.480869
   8.96203   8.96203      1.00  2.282964  2.476049
   8.96192   8.96192      1.00  2.282924  2.479779
   8.96181   8.96181      1.00  2.270674  2.463379
   8.96170   8.96170      1.00  2.286124  2.483259
   8.96159   8.96159      1.00  2.285694  2.478989
   8.96148   8.96148      1.00  2.286884  2.475429
   8.96138   8.96138      1.00  2.287864  2.478219
   8.96127   8.96127      1.00  2.287724  2.480479
   8.96115   8.96115      1.00  2.285384  2.476389
   8.96103   8.96103      1.00  2.287674  2.478519
   8.96092   8.96092      1.00  2.288944  2.478109
   8.96080   8.96080      1.00  2.283264  2.471759
   8.96068   8.96068      1.00  2.285744  2.477609
   8.96057   8.96057      1.00  2.284434  2.472069
   8.96046   8.96046      1.00  2.283784  2.469319
   8.96034   8.96034      1.00  2.283994  2.474839
   8.96022   8.96022      1.00  2.275714  2.466789
   8.96010   8.96010      1.00  2.288844  2.478359
   8.95999   8.95999      1.00  2.288174  2.477939
   8.95987   8.95987      1.00  2.287424  2.476169
   8.95975   8.95975      1.00  2.283224  2.476109
   8.95963   8.95963      1.00  2.281534  2.472129
   8.95952   8.95952      1.00  2.284834  2.474389
   8.95940   8.95940      1.00  2.286924  2.475569
   8.95929   8.95929      1.00  2.282474  2.473329
   8.95917   8.95917      1.00  2.288244  2.478349
   8.95906   8.95906      1.00  2.288074  2.478809
   8.95895   8.95895      1.00  2.282664  2.478249
   8.95883   8.95883      1.00  2.286084  2.485759
   8.95872   8.95872      1.00  2.273394  2.468889
   8.95862   8.95862      1.00  2.286914  2.482509
   8.95851   8.95851      1.00  2.287604  2.482279
   8.95839   8.95839      1.00  2.284564  2.481189
   8.95828   8.95828      1.00  2.283554  2.472869
   8.95818   8.95818      1.00  2.284194  2.476089
   8.95807   8.95807      1.00  2.284484  2.475439
   8.95796   8.95796      1.00  2.280804  2.473159
   8.95785   8.95785      1.00  2.284864  2.477139
   8.95774   8.95774      1.00  2.286024  2.474949
   8.95763   8.95763      1.00  2.285924  2.478439
   8.95751   8.95751      1.00  2.285794  2.478809
   8.95740   8.95740      1.00  2.284664  2.476979
   8.95730   8.95730      1.00  2.288304  2.481489
   8.95719   8.95719      1.00  2.282344  2.474119
   8.95707   8.95707      1.00  2.268904  2.463219
   8.95697   8.95697      1.00  2.280554  2.473779
   8.95686   8.95686      1.00  2.284064  2.477959
   8.95675   8.95675      1.00  2.288434  2.475269
   8.95664   8.95664      1.00  2.284944  2.475469
   8.95654   8.95654      1.00  2.285274  2.482059
   8.95644   8.95644      1.00  2.287654  2.481789
   8.95633   8.95633      1.00  2.285674  2.478589
   8.95621   8.95621      1.00  2.286714  2.476629
   8.95611   8.95611      1.00  2.285264  2.474829
   8.95602   8.95602      1.00  2.284274  2.475059
   8.95591   8.95591      1.00  2.281094  2.470739
   8.95580   8.95580      1.00  2.282274  2.473259
   8.95570   8.95570      1.00  2.270694  2.457509
   8.95560   8.95560      1.00  2.281634  2.467049
   8.95550   8.95550      1.00  2.284824  2.473429
   8.95539   8.95539      1.00  2.284614  2.474999
   8.95529   8.95529      1.00  2.287774  2.476239
   8.95520   8.95520      1.00  2.285184  2.474409
   8.95509   8.95509      1.00  2.288514  2.476699
   8.95498   8.95498      1.00  2.285374  2.474459
   8.95487   8.95487      1.00  2.283454  2.468419
   8.95477   8.95477      1.00  2.283724  2.473079
   8.95467   8.95467      1.00  2.281724  2.470309
   8.95455   8.95455      1.00  2.283854  2.471219
   8.95445   8.95445      1.00  2.287934  2.479969
   8.95434   8.95434      1.00  2.286444  2.477239
   8.95422   8.95422      1.00  2.283534  2.467509
   8.95410   8.95410      1.00  2.269864  2.455189
   8.95400   8.95400      1.00  2.285014  2.471839
   8.95389   8.95389      1.00  2.285974  2.472559
   8.95377   8.95377      1.00  2.284954  2.473139
   8.95365   8.95365      1.00  2.283424  2.470349
   8.95353   8.95353      1.00  2.282554  2.467839
   8.95343   8.95343      1.00  2.282694  2.471629
   8.95331   8.95331      1.00  2.284424  2.470819
   8.95319   8.95319      1.00  2.284134  2.470559
   8.95307   8.95307      1.00  2.288234  2.472599
   8.95296   8.95296      1.00  2.287424  2.472739
   8.95284   8.95284      1.00  2.284894  2.466579
   8.95273   8.95273      1.00  2.283164  2.466469
   8.95262   8.95262      1.00  2.270414  2.450889
   8.95251   8.95251      1.00  2.286714  2.471169
   8.95239   8.95239      1.00  2.284244  2.465529
   8.95228   8.95228      1.00  2.284524  2.467409
   8.95217   8.95217      1.00  2.283684  2.462979
   8.95206   8.95206      1.00  2.286994  2.468059
   8.95195   8.95195      1.00  2.285164  2.465909
   8.95183   8.95183      1.00  2.285384  2.467539
   8.95172   8.95172      1.00  2.286544  2.469119
   8.95162   8.95162      1.00  2.282254  2.460069
   8.95150   8.95150      1.00  2.284844  2.463899
   8.95139   8.95139      1.00  2.281144  2.461979
   8.95128   8.95128      1.00  2.285614  2.465249
   8.95117   8.95117      1.00  2.283344  2.462549
   8.95106   8.95106      1.00  2.269784  2.446419
   8.95094   8.95094      1.00  2.285014  2.462279
   8.95082   8.95082      1.00  2.284024  2.458589
   8.95071   8.95071      1.00  2.286164  2.463569
   8.95060   8.95060      1.00  2.283734  2.458989
   8.95048   8.95048      1.00  2.287544  2.466009
   8.95036   8.95036      1.00  2.283824  2.461279
   8.95025   8.95025      1.00  2.285484  2.464049
   8.95013   8.95013      1.00  2.282314  2.460769
   8.95001   8.95001      1.00  2.283614  2.457659
   8.94989   8.94989      1.00  2.281374  2.453359
   8.94978   8.94978      1.00  2.281244  2.453239
   8.94966   8.94966      1.00  2.285064  2.453299
   8.94954   8.94954      1.00  2.283564  2.451209
   8.94943   8.94943      1.00  2.278894  2.447779
   8.94932   8.94932      1.00  2.277594  2.445689
   8.94920   8.94920      1.00  2.284854  2.453549
   8.94908   8.94908      1.00  2.282094  2.445889
   8.94898   8.94898      1.00  2.284614  2.449279
   8.94887   8.94887      1.00  2.283714  2.448879
   8.94875   8.94875      1.00  2.282124  2.445049
   8.94864   8.94864      1.00  2.280894  2.443479
   8.94853   8.94853      1.00  2.282724  2.442529
   8.94843   8.94843      1.00  2.284204  2.443189
   8.94832   8.94832      1.00  2.282524  2.437979
   8.94821   8.94821      1.00  2.284864  2.445069
   8.94810   8.94810      1.00  2.280044  2.437769
   8.94799   8.94799      1.00  2.281544  2.433879
   8.94788   8.94788      1.00  2.277914  2.430509
   8.94776   8.94776      1.00  2.271934  2.421609
   8.94765   8.94765      1.00  2.281774  2.431189
   8.94755   8.94755      1.00  2.282304  2.433109
   8.94743   8.94743      1.00  2.279824  2.427989
   8.94731   8.94731      1.00  2.282484  2.429759
   8.94721   8.94721      1.00  2.282314  2.427049
   8.94711   8.94711      1.00  2.282384  2.424279
   8.94700   8.94700      1.00  2.280734  2.426069
   8.94688   8.94688      1.00  2.280314  2.424369
   8.94677   8.94677      1.00  2.281514  2.424539
   8.94667   8.94667      1.00  2.276484  2.421149
   8.94656   8.94656      1.00  2.281974  2.420689
   8.94645   8.94645      1.00  2.279994  2.416319
   8.94635   8.94635      1.00  2.278124  2.416939
   8.94625   8.94625      1.00  2.280944  2.416739
   8.94615   8.94615      1.00  2.268004  2.404249
   8.94604   8.94604      1.00  2.280324  2.415449
   8.94594   8.94594      1.00  2.282614  2.419239
   8.94584   8.94584      1.00  2.280294  2.407249
   8.94573   8.94573      1.00  2.282214  2.405879
   8.94563   8.94563      1.00  2.275464  2.397259
   8.94553   8.94553      1.00  2.280564  2.402049
   8.94543   8.94543      1.00  2.278344  2.393479
   8.94532   8.94532      1.00  2.276184  2.392469
   8.94522   8.94522      1.00  2.278024  2.391919
   8.94511   8.94511      1.00  2.276874  2.386419
   8.94501   8.94501      1.00  2.280364  2.394119
   8.94491   8.94491      1.00  2.280054  2.390529
   8.94479   8.94479      1.00  2.271884  2.375929
   8.94468   8.94468      1.00  2.277064  2.377739
   8.94459   8.94459      1.00  2.277264  2.373219
   8.94448   8.94448      1.00  2.278674  2.373679
   8.94436   8.94436      1.00  2.274214  2.371109
   8.94424   8.94424      1.00  2.280984  2.371319
   8.94414   8.94414      1.00  2.278804  2.365439
   8.94403   8.94403      1.00  2.278124  2.360499
   8.94392   8.94392      1.00  2.279274  2.360029
   8.94380   8.94380      1.00  2.275914  2.352139
   8.94369   8.94369      1.00  2.278914  2.356559
   8.94357   8.94357      1.00  2.278724  2.351749
   8.94345   8.94345      1.00  2.279674  2.354189
   8.94334   8.94334      1.00  2.268954  2.334059
   8.94322   8.94322      1.00  2.270714  2.336049
   8.94311   8.94311      1.00  2.276404  2.335319
   8.94298   8.94298      1.00  2.273654  2.325159
   8.94287   8.94287      1.00  2.277634  2.325599
   8.94277   8.94277      1.00  2.279424  2.317029
   8.94265   8.94265      1.00  2.277344  2.312329
   8.94254   8.94254      1.00  2.278864  2.310479
   8.94242   8.94242      1.00  2.278764  2.302439
   8.94232   8.94232      1.00  2.278994  2.296419
   8.94220   8.94220      1.00  2.274774  2.289109
   8.94209   8.94209      1.00  2.274954  2.284329
   8.94198   8.94198      1.00  2.276824  2.281769
   8.94187   8.94187      1.00  2.275004  2.271289
   8.94176   8.94176      1.00  2.261164  2.250599
   8.94165   8.94165      1.00  2.276854  2.259879
   8.94154   8.94154      1.00  2.276094  2.255209
   8.94143   8.94143      1.00  2.275604  2.241839
   8.94132   8.94132      1.00  2.279184  2.237529
   8.94120   8.94120      1.00  2.276404  2.223099
   8.94109   8.94109      1.00  2.276164  2.216749
   8.94098   8.94098      1.00  2.279294  2.210309
   8.94086   8.94086      1.00  2.274714  2.196779
   8.94075   8.94075      1.00  2.269884  2.184869
   8.94063   8.94063      1.00  2.277214  2.180529
   8.94052   8.94052      1.00  2.275614  2.166399
   8.94040   8.94040      1.00  2.276474  2.150329
   8.94028   8.94028      1.00  2.266904  2.124519
   8.94017   8.94017      1.00  2.274414  2.117969
   8.94005   8.94005      1.00  2.277384  2.108369
   8.93993   8.93993      1.00  2.276064  2.093879
   8.93980   8.93980      1.00  2.277284  2.075619
   8.93968   8.93968      1.00  2.276074  2.064439
   8.93957   8.93957      1.00  2.274844  2.041259
   8.93946   8.93946      1.00  2.275044  2.024849
   8.93935   8.93935      1.00  2.275694  2.001219
   8.93924   8.93924      1.00  2.275974  1.978459
   8.93913   8.93913      1.00  2.277574  1.958809
   8.93901   8.93901      1.00  2.277794  1.936459
   8.93889   8.93889      1.00  2.273824  1.907199
   8.93878   8.93878      1.00  2.265114  1.865849
   8.93868   8.93868      1.00  2.272144  1.850869
   8.93857   8.93857      1.00  2.276854  1.827209
   8.93845   8.93845      1.00  2.279004  1.797839
   8.93835   8.93835      1.00  2.275894  1.762429
   8.93824   8.93824      1.00  2.274654  1.731559
   8.93813   8.93813      1.00  2.276624  1.698489
   8.93801   8.93801      1.00  2.275704  1.665629
   8.93790   8.93790      1.00  2.276864  1.628079
   8.93780   8.93780      1.00  2.276994  1.593359
   8.93769   8.93769      1.00  2.275214  1.554909
   8.93757   8.93757      1.00  2.274554  1.524659
   8.93746   8.93746      1.00  2.276064  1.486909
   8.93736   8.93736      1.00  2.275064  1.445039
   8.93725   8.93725      1.00  2.261024  1.398809
   8.93713   8.93713      1.00  2.274124  1.366469
   8.93703   8.93703      1.00  2.275714  1.323989
   8.93693   8.93693      1.00  2.275854  1.286229
   8.93682   8.93682      1.00  2.278074  1.245829
   8.93670   8.93670      1.00  2.276454  1.204709
   8.93660   8.93660      1.00  2.276214  1.168599
   8.93650   8.93650      1.00  2.276594  1.130809
   8.93639   8.93639      1.00  2.276454  1.087189
   8.93628   8.93628      1.00  2.274304  1.051219
   8.93617   8.93617      1.00  2.276774  1.020069
   8.93608   8.93608      1.00  2.276394   .984429
   8.93597   8.93597      1.00  2.276064   .946779
   8.93587   8.93587      1.00  2.259164   .904889
   8.93576   8.93576      1.00  2.272964   .878159
   8.93567   8.93567      1.00  2.278554   .849299
   8.93556   8.93556      1.00  2.278604   .816699
   8.93545   8.93545      1.00  2.275654   .782029
   8.93535   8.93535      1.00  2.276454   .756259
   8.93526   8.93526      1.00  2.270204   .727759
   8.93515   8.93515      1.00  2.272344   .702779
   8.93505   8.93505      1.00  2.273324   .678929
   8.93494   8.93494      1.00  2.274014   .656119
   8.93484   8.93484      1.00  2.275344   .635049
   8.93473   8.93473      1.00  2.274584   .613609
   8.93462   8.93462      1.00  2.275194   .592089
   8.93451   8.93451      1.00  2.264864   .570979
   8.93440   8.93440      1.00  2.273704   .556029
   8.93429   8.93429      1.00  2.275674   .541369
   8.93417   8.93417      1.00  2.274804   .527179
   8.93406   8.93406      1.00  2.275474   .511709
   8.93395   8.93395      1.00  2.275314   .497499
   8.93384   8.93384      1.00  2.275744   .484059
   8.93372   8.93372      1.00  2.272634   .470659
   8.93360   8.93360      1.00  2.274954   .456679
   8.93349   8.93349      1.00  2.273344   .444189
   8.93337   8.93337      1.00  2.272074   .435739
   8.93325   8.93325      1.00  2.275274   .428149
   8.93314   8.93314      1.00  2.275544   .418789
   8.93303   8.93303      1.00  2.275804   .413099
   8.93291   8.93291      1.00  2.257544   .403089
   8.93279   8.93279      1.00  2.269464   .397109
   8.93268   8.93268      1.00  2.271014   .392289
   8.93257   8.93257      1.00  2.272474   .387609
   8.93246   8.93246      1.00  2.270664   .382199
   8.93234   8.93234      1.00  2.273674   .377399
   8.93223   8.93223      1.00  2.273794   .374539
   8.93212   8.93212      1.00  2.273424   .370509
   8.93200   8.93200      1.00  2.274224   .367679
   8.93189   8.93189      1.00  2.275104   .366559
   8.93178   8.93178      1.00  2.272614   .363549
   8.93168   8.93168      1.00  2.271124   .362069
   8.93157   8.93157      1.00  2.273974   .360309
   8.93145   8.93145      1.00  2.269344   .359339
   8.93134   8.93134      1.00  2.272974   .358039
   8.93123   8.93123      1.00  2.254434   .353839
   8.93112   8.93112      1.00  2.269834   .355749
   8.93100   8.93100      1.00  2.271264   .354779
   8.93088   8.93088      1.00  2.270984   .354949
   8.93077   8.93077      1.00  2.272464   .355529
   8.93066   8.93066      1.00  2.270364   .356199
   8.93054   8.93054      1.00  2.269854   .355769
   8.93042   8.93042      1.00  2.267754   .355329
   8.93031   8.93031      1.00  2.267874   .353939
   8.93019   8.93019      1.00  2.272074   .355999
   8.93007   8.93007      1.00  2.271884   .355079
   8.92995   8.92995      1.00  2.271804   .353899
   8.92983   8.92983      1.00  2.270974   .355109
   8.92972   8.92972      1.00  2.257084   .351429
   8.92960   8.92960      1.00  2.269714   .352679
   8.92948   8.92948      1.00  2.271024   .352529
   8.92937   8.92937      1.00  2.271404   .353259
   8.92926   8.92926      1.00  2.270694   .353839
   8.92914   8.92914      1.00  2.271374   .353439
   8.92902   8.92902      1.00  2.269434   .351889
   8.92892   8.92892      1.00  2.272684   .350759
   8.92880   8.92880      1.00  2.269594   .349279
   8.92869   8.92869      1.00  2.270014   .353659
   8.92858   8.92858      1.00  2.268154   .348499
   8.92847   8.92847      1.00  2.269234   .348839
   8.92837   8.92837      1.00  2.271264   .350359
   8.92825   8.92825      1.00  2.267894   .349239
   8.92814   8.92814      1.00  2.268874   .348169
   8.92804   8.92804      1.00  2.254414   .344449
   8.92793   8.92793      1.00  2.271844   .346329
   8.92781   8.92781      1.00  2.269654   .344689
   8.92769   8.92769      1.00  2.268794   .344579
   8.92759   8.92759      1.00  2.270974   .344509
   8.92748   8.92748      1.00  2.268674   .344919
   8.92736   8.92736      1.00  2.271324   .344279
   8.92725   8.92725      1.00  2.271994   .343889
   8.92715   8.92715      1.00  2.267944   .343879
   8.92704   8.92704      1.00  2.271774   .343569
   8.92692   8.92692      1.00  2.270184   .342929
   8.92682   8.92682      1.00  2.268964   .344389
   8.92672   8.92672      1.00  2.268474   .342369
   8.92661   8.92661      1.00  2.256094   .340449
   8.92650   8.92650      1.00  2.270664   .342669
   8.92639   8.92639      1.00  2.269534   .342739
   8.92629   8.92629      1.00  2.271684   .341599
   8.92619   8.92619      1.00  2.272174   .342939
   8.92608   8.92608      1.00  2.266854   .341729
   8.92598   8.92598      1.00  2.273384   .342649
   8.92588   8.92588      1.00  2.271414   .342599
   8.92578   8.92578      1.00  2.268554   .340749
   8.92567   8.92567      1.00  2.269994   .342049
   8.92557   8.92557      1.00  2.268234   .342829
   8.92546   8.92546      1.00  2.269594   .342879
   8.92536   8.92536      1.00  2.270084   .343129
   8.92525   8.92525      1.00  2.260234   .342879
   8.92515   8.92515      1.00  2.267164   .343979
   8.92505   8.92505      1.00  2.270874   .347619
   8.92494   8.92494      1.00  2.268304   .346979
   8.92484   8.92484      1.00  2.268824   .344969
   8.92473   8.92473      1.00  2.268164   .346769
   8.92463   8.92463      1.00  2.269414   .348849
   8.92452   8.92452      1.00  2.269964   .348399
   8.92440   8.92440      1.00  2.268524   .349039
   8.92428   8.92428      1.00  2.264664   .347829
   8.92418   8.92418      1.00  2.269704   .351029
   8.92408   8.92408      1.00  2.267094   .350739
   8.92396   8.92396      1.00  2.268174   .354509
   8.92384   8.92384      1.00  2.270064   .356079
   8.92373   8.92373      1.00  2.252384   .354969
   8.92361   8.92361      1.00  2.267874   .359589
   8.92349   8.92349      1.00  2.268664   .361979
   8.92338   8.92338      1.00  2.264854   .360359
   8.92327   8.92327      1.00  2.269714   .361819
   8.92315   8.92315      1.00  2.266754   .362049
   8.92303   8.92303      1.00  2.266654   .364889
   8.92291   8.92291      1.00  2.265764   .365899
   8.92280   8.92280      1.00  2.266374   .368509
   8.92269   8.92269      1.00  2.267934   .370049
   8.92257   8.92257      1.00  2.264694   .371439
   8.92246   8.92246      1.00  2.267434   .372829
   8.92236   8.92236      1.00  2.264434   .377759
   8.92224   8.92224      1.00  2.265244   .377899
   8.92212   8.92212      1.00  2.252934   .375719
   8.92201   8.92201      1.00  2.262164   .379319
   8.92190   8.92190      1.00  2.267164   .382949
   8.92180   8.92180      1.00  2.266254   .383129
   8.92168   8.92168      1.00  2.267374   .386429
   8.92158   8.92158      1.00  2.264964   .389669
   8.92147   8.92147      1.00  2.266694   .388849
   8.92136   8.92136      1.00  2.262534   .390209
   8.92125   8.92125      1.00  2.267234   .391209
   8.92113   8.92113      1.00  2.263374   .393369
   8.92101   8.92101      1.00  2.265324   .394489
   8.92090   8.92090      1.00  2.264784   .397109
   8.92078   8.92078      1.00  2.264444   .397949
   8.92067   8.92067      1.00  2.262114   .397869
   8.92056   8.92056      1.00  2.252614   .398989
   8.92044   8.92044      1.00  2.264604   .402569
   8.92032   8.92032      1.00  2.260184   .402909
   8.92020   8.92020      1.00  2.265614   .406169
   8.92009   8.92009      1.00  2.262514   .406089
   8.91997   8.91997      1.00  2.263684   .353389
   8.91985   8.91985      1.00  2.264324   .206269
   8.91973   8.91973      1.00  2.261734   .015739
   8.91962   8.91962      1.00  2.263034   .057299
   8.91950   8.91950      1.00  2.264604   .254969
   8.91938   8.91938      1.00  2.263144   .413949
   8.91927   8.91927      1.00  2.261654   .413249
   8.91916   8.91916      1.00  2.261554   .414659
   8.91905   8.91905      1.00  2.262834   .416159
   8.91893   8.91893      1.00  2.262944   .415189
   8.91882   8.91882      1.00  2.247544   .413009
   8.91872   8.91872      1.00  2.261784   .416319
   8.91861   8.91861      1.00  2.262154   .416859
   8.91848   8.91848      1.00  2.264994   .414529
   8.91838   8.91838      1.00  2.261504   .414999
   8.91827   8.91827      1.00  2.261014   .416189
   8.91816   8.91816      1.00  2.261784   .413879
   8.91805   8.91805      1.00  2.261034   .412199
   8.91794   8.91794      1.00  2.258844   .411609
   8.91783   8.91783      1.00  2.259034   .411239
   8.91772   8.91772      1.00  2.261524   .412169
   8.91760   8.91760      1.00  2.262114   .412999
   8.91749   8.91749      1.00  2.262624   .412219
   8.91739   8.91739      1.00  2.245604   .405639
   8.91728   8.91728      1.00  2.260694   .411319
   8.91717   8.91717      1.00  2.262304   .409979
   8.91706   8.91706      1.00  2.265014   .408739
   8.91696   8.91696      1.00  2.262294   .409469
   8.91684   8.91684      1.00  2.260164   .407549
   8.91673   8.91673      1.00  2.262944   .408369
   8.91663   8.91663      1.00  2.261704   .406139
   8.91652   8.91652      1.00  2.262874   .406029
   8.91642   8.91642      1.00  2.261224   .403359
   8.91631   8.91631      1.00  2.258184   .402269
   8.91621   8.91621      1.00  2.261694   .402659
   8.91611   8.91611      1.00  2.264124   .403259
   8.91600   8.91600      1.00  2.258194   .403729
   8.91589   8.91589      1.00  2.259544   .401239
   8.91579   8.91579      1.00  2.246434   .397649
   8.91569   8.91569      1.00  2.257274   .397379
   8.91559   8.91559      1.00  2.261544   .394869
   8.91548   8.91548      1.00  2.258764   .395099
   8.91538   8.91538      1.00  2.261704   .392659
   8.91529   8.91529      1.00  2.261364   .392799
   8.91518   8.91518      1.00  2.262194   .393099
   8.91507   8.91507      1.00  2.260864   .391209
   8.91497   8.91497      1.00  2.258444   .390959
   8.91487   8.91487      1.00  2.261394   .390369
   8.91476   8.91476      1.00  2.259304   .389229
   8.91465   8.91465      1.00  2.259714   .388759
   8.91454   8.91454      1.00  2.259074   .387719
   8.91443   8.91443      1.00  2.245274   .385039
   8.91432   8.91432      1.00  2.257604   .388309
   8.91421   8.91421      1.00  2.261684   .386949
   8.91410   8.91410      1.00  2.258694   .386109
   8.91398   8.91398      1.00  2.259624   .318629
   8.91386   8.91386      1.00  2.259684   .381199
   8.91374   8.91374      1.00  2.260984   .381809
   8.91363   8.91363      1.00  2.257554   .380659
   8.91353   8.91353      1.00  2.257284   .379419
   8.91341   8.91341      1.00  2.256794   .377739
   8.91329   8.91329      1.00  2.258944   .376479
   8.91317   8.91317      1.00  2.261784   .335289
   8.91306   8.91306      1.00  2.257444   .251829
   8.91294   8.91294      1.00  2.255974   .003409
   8.91283   8.91283      1.00  2.243884   .006299
   8.91271   8.91271      1.00  2.260924   .006349
   8.91261   8.91261      1.00  2.260794   .069169
   8.91249   8.91249      1.00  2.260034   .340929
   8.91237   8.91237      1.00  2.259014   .367599
   8.91226   8.91226      1.00  2.257664   .363959
   8.91216   8.91216      1.00  2.259374   .363009
   8.91205   8.91205      1.00  2.256914   .359739
   8.91193   8.91193      1.00  2.259634   .359019
   8.91182   8.91182      1.00  2.256574   .360019
   8.91172   8.91172      1.00  2.258534   .357279
   8.91161   8.91161      1.00  2.258914   .356219
   8.91150   8.91150      1.00  2.256394   .355639
   8.91139   8.91139      1.00  2.259674   .354159
   8.91128   8.91128      1.00  2.244174   .350439
   8.91117   8.91117      1.00  2.258894   .351409
   8.91104   8.91104      1.00  2.260144   .350579
   8.91093   8.91093      1.00  2.257654   .347419
   8.91082   8.91082      1.00  2.256764   .347999
   8.91071   8.91071      1.00  2.259744   .346699
   8.91059   8.91059      1.00  2.258334   .345069
   8.91047   8.91047      1.00  2.260704   .343789
   8.91036   8.91036      1.00  2.259154   .342549
   8.91025   8.91025      1.00  2.255174   .340489
   8.91012   8.91012      1.00  2.257714   .338449
   8.91001   8.91001      1.00  2.259954   .337579
   8.90990   8.90990      1.00  2.256124   .338459
   8.90978   8.90978      1.00  2.258684   .338389
   8.90965   8.90965      1.00  2.244254   .334659
   8.90954   8.90954      1.00  2.258564   .336709
   8.90943   8.90943      1.00  2.259154   .335869
   8.90932   8.90932      1.00  2.257704   .334079
   8.90920   8.90920      1.00  2.259744   .334089
   8.90909   8.90909      1.00  2.259664   .332469
   8.90899   8.90899      1.00  2.261314   .331599
   8.90887   8.90887      1.00  2.260564   .328689
   8.90875   8.90875      1.00  2.259604   .327009
   8.90864   8.90864      1.00  2.258754   .327169
   8.90854   8.90854      1.00  2.257154   .327789
   8.90843   8.90843      1.00  2.259804   .325839
   8.90832   8.90832      1.00  2.258354   .326249
   8.90821   8.90821      1.00  2.244674   .325089
   8.90810   8.90810      1.00  2.255794   .325639
   8.90799   8.90799      1.00  2.260944   .327129
   8.90788   8.90788      1.00  2.258784   .326799
   8.90777   8.90777      1.00  2.259254   .325679
   8.90765   8.90765      1.00  2.257954   .327469
   8.90754   8.90754      1.00  2.258304   .325529
   8.90743   8.90743      1.00  2.259484   .325999
   8.90732   8.90732      1.00  2.260744   .328099
   8.90722   8.90722      1.00  2.257924   .328009
   8.90711   8.90711      1.00  2.258534   .327679
   8.90700   8.90700      1.00  2.258394   .329509
   8.90689   8.90689      1.00  2.259314   .329809
   8.90678   8.90678      1.00  2.259824   .330019
   8.90668   8.90668      1.00  2.245784   .329219
   8.90656   8.90656      1.00  2.258574   .318959
   8.90646   8.90646      1.00  2.261724   .075039
   8.90636   8.90636      1.00  2.259034   .024789
   8.90625   8.90625      1.00  2.259394   .229209
   8.90615   8.90615      1.00  2.261924   .204079
   8.90605   8.90605      1.00  2.259404   .297479
   8.90594   8.90594      1.00  2.259464   .335649
   8.90584   8.90584      1.00  2.259804   .335989
   8.90573   8.90573      1.00  2.254874   .337139
   8.90563   8.90563      1.00  2.257344   .339079
   8.90553   8.90553      1.00  2.260494   .340359
   8.90543   8.90543      1.00  2.257854   .340609
   8.90532   8.90532      1.00  2.258484   .337299
   8.90522   8.90522      1.00  2.245914   .340809
   8.90512   8.90512      1.00  2.260474   .344469
   8.90501   8.90501      1.00  2.261914   .344229
   8.90490   8.90490      1.00  2.260634   .344939
   8.90480   8.90480      1.00  2.259754   .348179
   8.90471   8.90471      1.00  2.257764   .348399
   8.90460   8.90460      1.00  2.260764   .351109
   8.90448   8.90448      1.00  2.258894   .350499
   8.90437   8.90437      1.00  2.261524   .350629
   8.90426   8.90426      1.00  2.259414   .353839
   8.90415   8.90415      1.00  2.256494   .354899
   8.90404   8.90404      1.00  2.261004   .355239
   8.90392   8.90392      1.00  2.260444   .357419
   8.90381   8.90381      1.00  2.259014   .358209
   8.90369   8.90369      1.00  2.256394   .358379
   8.90357   8.90357      1.00  2.248484   .356979
   8.90346   8.90346      1.00  2.258544   .360719
   8.90334   8.90334      1.00  2.259314   .362399
   8.90322   8.90322      1.00  2.256624   .361049
   8.90310   8.90310      1.00  2.260104   .363989
   8.90299   8.90299      1.00  2.259964   .363789
   8.90288   8.90288      1.00  2.261134   .364649
   8.90277   8.90277      1.00  2.261654   .365989
   8.90265   8.90265      1.00  2.258644   .366239
   8.90253   8.90253      1.00  2.258024   .366519
   8.90242   8.90242      1.00  2.257784   .367679
   8.90231   8.90231      1.00  2.258874   .368409
   8.90220   8.90220      1.00  2.257654   .368819
   8.90208   8.90208      1.00  2.244944   .365499
   8.90198   8.90198      1.00  2.257634   .369479
   8.90187   8.90187      1.00  2.259734   .373189
   8.90176   8.90176      1.00  2.258844   .371289
   8.90165   8.90165      1.00  2.259704   .375449
   8.90155   8.90155      1.00  2.257914   .377379
   8.90144   8.90144      1.00  2.257824   .374319
   8.90132   8.90132      1.00  2.258104   .375409
   8.90121   8.90121      1.00  2.257574   .375979
   8.90110   8.90110      1.00  2.257094   .376009
   8.90098   8.90098      1.00  2.255064   .375109
   8.90086   8.90086      1.00  2.254014   .375929
   8.90075   8.90075      1.00  2.260154   .377179
   8.90064   8.90064      1.00  2.256314   .378339
   8.90052   8.90052      1.00  2.252904   .377949
   8.90039   8.90039      1.00  2.254604   .377569
   8.90028   8.90028      1.00  2.257054   .379599
   8.90017   8.90017      1.00  2.259234   .380059
   8.90005   8.90005      1.00  2.254224   .380029
   8.89993   8.89993      1.00  2.258324   .382019
   8.89981   8.89981      1.00  2.255224   .381699
   8.89970   8.89970      1.00  2.255624   .382319
   8.89959   8.89959      1.00  2.258174   .383659
   8.89947   8.89947      1.00  2.256454   .383859
   8.89935   8.89935      1.00  2.256484   .385469
   8.89924   8.89924      1.00  2.256144   .385209
   8.89913   8.89913      1.00  2.254804   .386809
   8.89901   8.89901      1.00  2.256564   .388639
   8.89890   8.89890      1.00  2.243834   .386339
   8.89879   8.89879      1.00  2.252934   .388549
   8.89868   8.89868      1.00  2.256794   .389209
   8.89857   8.89857      1.00  2.255234   .390329
   8.89846   8.89846      1.00  2.257384   .390069
   8.89835   8.89835      1.00  2.257004   .387679
   8.89824   8.89824      1.00  2.257624   .386929
   8.89813   8.89813      1.00  2.260064   .387549
   8.89803   8.89803      1.00  2.256074   .386589
   8.89792   8.89792      1.00  2.255334   .387429
   8.89780   8.89780      1.00  2.253344   .386569
   8.89768   8.89768      1.00  2.255934   .388779
   8.89757   8.89757      1.00  2.255664   .388429
   8.89747   8.89747      1.00  2.256844   .390089
   8.89736   8.89736      1.00  2.253944   .388679
   8.89725   8.89725      1.00  2.238554   .386169
   8.89714   8.89714      1.00  2.255284   .390999
   8.89703   8.89703      1.00  2.257274   .391829
   8.89692   8.89692      1.00  2.256854   .390089
   8.89681   8.89681      1.00  2.252854   .390589
   8.89670   8.89670      1.00  2.257844   .389329
   8.89660   8.89660      1.00  2.254524   .390649
   8.89649   8.89649      1.00  2.256094   .391569
   8.89638   8.89638      1.00  2.257174   .389729
   8.89628   8.89628      1.00  2.253954   .389949
   8.89618   8.89618      1.00  2.254794   .392899
   8.89608   8.89608      1.00  2.253974   .391849
   8.89597   8.89597      1.00  2.254434   .391549
   8.89587   8.89587      1.00  2.251724   .389649
   8.89577   8.89577      1.00  2.251974   .390619
   8.89567   8.89567      1.00  2.253544   .392529
   8.89556   8.89556      1.00  2.256164   .392349
   8.89546   8.89546      1.00  2.253734   .391149
   8.89536   8.89536      1.00  2.253254   .392459
   8.89526   8.89526      1.00  2.254774   .392009
   8.89515   8.89515      1.00  2.253364   .389869
   8.89505   8.89505      1.00  2.254644   .390389
   8.89495   8.89495      1.00  2.251924   .391549
   8.89485   8.89485      1.00  2.253644   .393769
   8.89473   8.89473      1.00  2.257094   .392089
   8.89462   8.89462      1.00  2.254004   .391679
   8.89451   8.89451      1.00  2.254244   .392749
   8.89440   8.89440      1.00  2.253964   .392449
   8.89429   8.89429      1.00  2.236234   .388519
   8.89417   8.89417      1.00  2.255004   .391719
   8.89407   8.89407      1.00  2.254584   .393219
   8.89395   8.89395      1.00  2.251094   .390069
   8.89383   8.89383      1.00  2.254124   .393039
   8.89372   8.89372      1.00  2.251924   .393529
   8.89361   8.89361      1.00  2.255164   .394179
   8.89349   8.89349      1.00  2.255194   .395729
   8.89337   8.89337      1.00  2.253674   .392949
   8.89326   8.89326      1.00  2.250254   .391969
   8.89315   8.89315      1.00  2.250344   .393579
   8.89304   8.89304      1.00  2.251364   .390699
   8.89292   8.89292      1.00  2.252834   .391549
   8.89280   8.89280      1.00  2.236314   .387589
   8.89269   8.89269      1.00  2.250084   .391069
   8.89258   8.89258      1.00  2.251214   .389799
   8.89246   8.89246      1.00  2.252684   .390869
   8.89235   8.89235      1.00  2.252624   .391139
   8.89224   8.89224      1.00  2.254694   .390959
   8.89213   8.89213      1.00  2.253054   .390809
   8.89201   8.89201      1.00  2.250294   .391389
   8.89190   8.89190      1.00  2.252334   .392479
   8.89180   8.89180      1.00  2.247994   .392999
   8.89169   8.89169      1.00  2.250474   .390989
   8.89158   8.89158      1.00  2.250754   .390959
   8.89147   8.89147      1.00  2.252484   .392869
   8.89136   8.89136      1.00  2.251344   .395649
   8.89125   8.89125      1.00  2.236754   .389689
   8.89113   8.89113      1.00  2.253194   .391819
   8.89102   8.89102      1.00  2.251924   .392429
   8.89091   8.89091      1.00  2.252934   .391939
   8.89079   8.89079      1.00  2.251074   .388819
   8.89068   8.89068      1.00  2.249524   .387899
   8.89056   8.89056      1.00  2.246874   .390699
   8.89044   8.89044      1.00  2.250244   .388699
   8.89032   8.89032      1.00  2.251074   .389369
   8.89020   8.89020      1.00  2.252254   .391339
   8.89009   8.89009      1.00  2.251464   .389439
   8.88998   8.88998      1.00  2.251424   .388269
   8.88985   8.88985      1.00  2.251834   .389679
   8.88973   8.88973      1.00  2.234154   .383889
   8.88962   8.88962      1.00  2.252024   .387929
   8.88951   8.88951      1.00  2.249904   .387959
   8.88940   8.88940      1.00  2.250664   .388449
   8.88928   8.88928      1.00  2.250944   .388349
   8.88916   8.88916      1.00  2.249594   .387659
   8.88906   8.88906      1.00  2.249704   .387509
   8.88894   8.88894      1.00  2.250674   .387279
   8.88883   8.88883      1.00  2.252834   .385939
   8.88872   8.88872      1.00  2.249264   .385039
   8.88861   8.88861      1.00  2.249094   .387169
   8.88850   8.88850      1.00  2.249024   .385499
   8.88839   8.88839      1.00  2.251644   .384649
   8.88828   8.88828      1.00  2.251514   .384999
   8.88817   8.88817      1.00  2.236834   .383979
   8.88806   8.88806      1.00  2.251574   .384809
   8.88795   8.88795      1.00  2.250964   .385449
   8.88784   8.88784      1.00  2.253204   .387639
   8.88773   8.88773      1.00  2.250744   .386289
   8.88762   8.88762      1.00  2.252134   .387069
   8.88750   8.88750      1.00  2.249564   .386139
   8.88739   8.88739      1.00  2.251834   .385849
   8.88729   8.88729      1.00  2.250674   .385479
   8.88718   8.88718      1.00  2.248684   .383479
   8.88706   8.88706      1.00  2.251574   .382449
   8.88695   8.88695      1.00  2.251134   .385329
   8.88685   8.88685      1.00  2.252324   .383029
   8.88674   8.88674      1.00  2.248764   .382369
   8.88663   8.88663      1.00  2.238264   .380609
   8.88652   8.88652      1.00  2.251554   .381919
   8.88642   8.88642      1.00  2.251304   .381999
   8.88632   8.88632      1.00  2.248124   .381089
   8.88621   8.88621      1.00  2.252034   .381879
   8.88611   8.88611      1.00  2.251554   .381759
   8.88601   8.88601      1.00  2.250344   .380549
   8.88591   8.88591      1.00  2.250724   .378409
   8.88580   8.88580      1.00  2.248214   .377459
   8.88570   8.88570      1.00  2.245974   .378589
   8.88560   8.88560      1.00  2.251974   .379239
   8.88549   8.88549      1.00  2.246424   .380289
   8.88539   8.88539      1.00  2.247814   .380649
   8.88528   8.88528      1.00  2.241084   .374599
   8.88519   8.88519      1.00  2.244224   .377139
   8.88508   8.88508      1.00  2.249054   .378729
   8.88498   8.88498      1.00  2.249654   .376239
   8.88487   8.88487      1.00  2.247884   .377949
   8.88476   8.88476      1.00  2.248744   .377429
   8.88466   8.88466      1.00  2.247514   .375829
   8.88454   8.88454      1.00  2.246794   .375189
   8.88444   8.88444      1.00  2.249554   .374949
   8.88433   8.88433      1.00  2.249034   .374459
   8.88422   8.88422      1.00  2.247114   .375559
   8.88411   8.88411      1.00  2.248754   .373489
   8.88400   8.88400      1.00  2.248124   .371769
   8.88389   8.88389      1.00  2.250824   .371009
   8.88377   8.88377      1.00  2.248904   .371179
   8.88365   8.88365      1.00  2.231954   .369169
   8.88353   8.88353      1.00  2.250174   .372159
   8.88342   8.88342      1.00  2.247064   .370289
   8.88331   8.88331      1.00  2.247824   .371109
   8.88319   8.88319      1.00  2.248434   .370089
   8.88308   8.88308      1.00  2.247574   .371339
   8.88297   8.88297      1.00  2.247014   .371179
   8.88285   8.88285      1.00  2.248434   .369639
   8.88273   8.88273      1.00  2.246044   .369379
   8.88263   8.88263      1.00  2.244944   .368699
   8.88252   8.88252      1.00  2.248534   .370829
   8.88240   8.88240      1.00  2.246554   .371519
   8.88229   8.88229      1.00  2.248614   .370729
   8.88218   8.88218      1.00  2.238664   .368569
   8.88207   8.88207      1.00  2.244344   .369899
   8.88196   8.88196      1.00  2.247254   .368629
   8.88185   8.88185      1.00  2.247614   .368789
   8.88174   8.88174      1.00  2.248954   .370339
   8.88164   8.88164      1.00  2.245924   .369129
   8.88153   8.88153      1.00  2.248894   .370619
   8.88142   8.88142      1.00  2.249634   .368989
   8.88130   8.88130      1.00  2.247554   .369599
   8.88119   8.88119      1.00  2.247744   .368939
   8.88108   8.88108      1.00  2.246174   .367229
   8.88097   8.88097      1.00  2.247594   .367759
   8.88085   8.88085      1.00  2.246734   .369499
   8.88074   8.88074      1.00  2.248084   .367979
   8.88062   8.88062      1.00  2.231664   .366539
   8.88051   8.88051      1.00  2.244014   .367499
   8.88039   8.88039      1.00  2.247574   .368199
   8.88028   8.88028      1.00  2.247524   .369479
   8.88016   8.88016      1.00  2.247234   .369049
   8.88004   8.88004      1.00  2.245314   .369829
   8.87992   8.87992      1.00  2.248694   .370169
   8.87981   8.87981      1.00  2.244674   .368309
   8.87969   8.87969      1.00  2.246804   .369729
   8.87957   8.87957      1.00  2.245554   .371379
   8.87946   8.87946      1.00  2.247374   .373429
   8.87935   8.87935      1.00  2.249134   .372849
   8.87923   8.87923      1.00  2.245594   .371509
   8.87911   8.87911      1.00  2.231964   .371939
   8.87900   8.87900      1.00  2.245144   .373659
   8.87890   8.87890      1.00  2.248134   .374469
   8.87878   8.87878      1.00  2.245174   .374979
   8.87866   8.87866      1.00  2.246624   .374249
   8.87856   8.87856      1.00  2.244854   .374639
   8.87846   8.87846      1.00  2.245044   .375949
   8.87835   8.87835      1.00  2.245304   .376019
   8.87823   8.87823      1.00  2.245404   .375769
   8.87812   8.87812      1.00  2.243954   .375389
   8.87801   8.87801      1.00  2.243774   .372459
   8.87791   8.87791      1.00  2.243064   .372269
   8.87779   8.87779      1.00  2.244784   .375649
   8.87768   8.87768      1.00  2.238254   .373709
   8.87758   8.87758      1.00  2.244384   .372439
   8.87746   8.87746      1.00  2.248154   .372799
   8.87734   8.87734      1.00  2.244584   .373439
   8.87724   8.87724      1.00  2.244954   .372539
   8.87714   8.87714      1.00  2.243114   .373989
   8.87703   8.87703      1.00  2.245334   .374899
   8.87691   8.87691      1.00  2.246264   .374159
   8.87680   8.87680      1.00  2.246844   .375919
   8.87670   8.87670      1.00  2.241894   .375749
   8.87659   8.87659      1.00  2.244804   .377439
   8.87648   8.87648      1.00  2.244454   .375329
   8.87638   8.87638      1.00  2.244974   .379509
   8.87628   8.87628      1.00  2.236404   .376159
   8.87617   8.87617      1.00  2.242384   .377809
   8.87606   8.87606      1.00  2.244694   .378999
   8.87596   8.87596      1.00  2.242624   .381519
   8.87586   8.87586      1.00  2.243574   .382239
   8.87576   8.87576      1.00  2.245284   .380929
   8.87565   8.87565      1.00  2.245484   .382519
   8.87555   8.87555      1.00  2.244564   .383869
   8.87545   8.87545      1.00  2.243984   .383299
   8.87535   8.87535      1.00  2.244544   .385419
   8.87524   8.87524      1.00  2.240874   .382419
   8.87514   8.87514      1.00  2.244954   .382029
   8.87503   8.87503      1.00  2.244314   .384249
   8.87493   8.87493      1.00  2.242564   .384089
   8.87482   8.87482      1.00  2.229394   .381289
   8.87471   8.87471      1.00  2.240164   .382929
   8.87461   8.87461      1.00  2.245384   .386069
   8.87450   8.87450      1.00  2.242984   .385419
   8.87439   8.87439      1.00  2.243584   .384719
   8.87428   8.87428      1.00  2.242864   .386429
   8.87416   8.87416      1.00  2.242814   .386389
   8.87405   8.87405      1.00  2.241394   .391099
   8.87393   8.87393      1.00  2.239774   .389519
   8.87382   8.87382      1.00  2.241844   .389559
   8.87371   8.87371      1.00  2.242824   .389849
   8.87359   8.87359      1.00  2.242664   .389579
   8.87347   8.87347      1.00  2.240684   .391079
   8.87336   8.87336      1.00  2.240434   .388799
   8.87325   8.87325      1.00  2.228654   .388129
   8.87314   8.87314      1.00  2.240544   .390689
   8.87301   8.87301      1.00  2.240924   .391009
   8.87290   8.87290      1.00  2.240824   .391859
   8.87279   8.87279      1.00  2.239654   .390339
   8.87267   8.87267      1.00  2.238464   .392279
   8.87255   8.87255      1.00  2.242344   .391139
   8.87244   8.87244      1.00  2.241344   .392359
   8.87233   8.87233      1.00  2.239794   .391409
   8.87222   8.87222      1.00  2.239374   .389889
   8.87210   8.87210      1.00  2.237934   .389939
   8.87199   8.87199      1.00  2.240844   .390479
   8.87188   8.87188      1.00  2.238364   .392159
   8.87178   8.87178      1.00  2.233514   .390329
   8.87166   8.87166      1.00  2.238814   .394969
   8.87156   8.87156      1.00  2.240904   .394169
   8.87145   8.87145      1.00  2.241694   .393179
   8.87133   8.87133      1.00  2.242314   .393319
   8.87122   8.87122      1.00  2.239134   .393189
   8.87111   8.87111      1.00  2.241404   .393969
   8.87100   8.87100      1.00  2.239284   .380039
   8.87088   8.87088      1.00  2.239694   .396179
   8.87076   8.87076      1.00  2.238434   .396459
   8.87066   8.87066      1.00  2.238404   .399299
   8.87054   8.87054      1.00  2.239184   .405399
   8.87042   8.87042      1.00  2.241334   .403359
   8.87030   8.87030      1.00  2.239664   .403139
   8.87018   8.87018      1.00  2.227954   .388449
   8.87006   8.87006      1.00  2.237804   .399479
   8.86995   8.86995      1.00  2.238444   .399039
   8.86982   8.86982      1.00  2.237884   .398949
   8.86971   8.86971      1.00  2.240954   .399359
   8.86960   8.86960      1.00  2.240114   .398609
   8.86948   8.86948      1.00  2.238644   .397939
   8.86936   8.86936      1.00  2.240594   .398629
   8.86925   8.86925      1.00  2.241094   .397909
   8.86914   8.86914      1.00  2.241874   .398939
   8.86902   8.86902      1.00  2.238664   .401749
   8.86891   8.86891      1.00  2.241844   .400599
   8.86879   8.86879      1.00  2.240704   .401699
   8.86869   8.86869      1.00  2.240034   .404199
   8.86858   8.86858      1.00  2.239734   .402819
   8.86848   8.86848      1.00  2.224934   .401029
   8.86837   8.86837      1.00  2.239374   .402669
   8.86825   8.86825      1.00  2.238474   .401699
   8.86814   8.86814      1.00  2.238294   .405239
   8.86802   8.86802      1.00  2.240684   .404919
   8.86792   8.86792      1.00  2.241234   .407759
   8.86781   8.86781      1.00  2.239594   .404739
   8.86770   8.86770      1.00  2.240064   .406659
   8.86759   8.86759      1.00  2.239544   .406499
   8.86748   8.86748      1.00  2.239794   .406199
   8.86737   8.86737      1.00  2.239184   .406609
   8.86726   8.86726      1.00  2.239684   .408659
   8.86715   8.86715      1.00  2.242404   .407729
   8.86704   8.86704      1.00  2.224074   .402099
   8.86693   8.86693      1.00  2.239134   .403889
   8.86682   8.86682      1.00  2.239094   .406479
   8.86671   8.86671      1.00  2.240154   .405199
   8.86661   8.86661      1.00  2.242484   .407029
   8.86650   8.86650      1.00  2.241454   .407299
   8.86639   8.86639      1.00  2.240144   .407129
   8.86629   8.86629      1.00  2.239074   .407019
   8.86618   8.86618      1.00  2.238894   .407519
   8.86608   8.86608      1.00  2.238334   .407859
   8.86598   8.86598      1.00  2.238684   .408519
   8.86587   8.86587      1.00  2.240884   .409869
   8.86577   8.86577      1.00  2.236314   .407989
   8.86567   8.86567      1.00  2.239014   .408709
   8.86557   8.86557      1.00  2.224814   .406289
   8.86546   8.86546      1.00  2.238654   .407089
   8.86536   8.86536      1.00  2.240284   .411129
   8.86526   8.86526      1.00  2.237894   .409219
   8.86516   8.86516      1.00  2.238764   .409949
   8.86505   8.86505      1.00  2.239084   .408629
   8.86495   8.86495      1.00  2.239564   .411299
   8.86484   8.86484      1.00  2.238324   .412759
   8.86474   8.86474      1.00  2.238334   .412269
   8.86462   8.86462      1.00  2.236244   .411659
   8.86451   8.86451      1.00  2.238344   .411279
   8.86441   8.86441      1.00  2.240334   .412389
   8.86430   8.86430      1.00  2.240024   .412279
   8.86418   8.86418      1.00  2.238244   .411119
   8.86407   8.86407      1.00  2.220814   .409759
   8.86396   8.86396      1.00  2.238254   .413419
   8.86384   8.86384      1.00  2.238104   .414289
   8.86372   8.86372      1.00  2.237144   .414229
   8.86361   8.86361      1.00  2.237894   .417289
   8.86349   8.86349      1.00  2.236824   .413989
   8.86337   8.86337      1.00  2.235854   .412009
   8.86325   8.86325      1.00  2.239884   .413529
   8.86314   8.86314      1.00  2.239044   .414279
   8.86303   8.86303      1.00  2.237394   .413209
   8.86291   8.86291      1.00  2.237664   .414479
   8.86279   8.86279      1.00  2.234974   .413349
   8.86268   8.86268      1.00  2.236394   .413699
   8.86258   8.86258      1.00  2.235794   .416529
   8.86246   8.86246      1.00  2.237574   .416179
   8.86233   8.86233      1.00  2.223284   .410839
   8.86222   8.86222      1.00  2.238214   .413739
   8.86212   8.86212      1.00  2.235694   .414979
   8.86202   8.86202      1.00  2.238164   .416519
   8.86190   8.86190      1.00  2.235864   .416139
   8.86179   8.86179      1.00  2.235854   .414079
   8.86168   8.86168      1.00  2.237604   .415649
   8.86158   8.86158      1.00  2.234584   .414679
   8.86146   8.86146      1.00  2.235034   .413809
   8.86135   8.86135      1.00  2.234894   .416639
   8.86124   8.86124      1.00  2.233934   .415409
   8.86112   8.86112      1.00  2.238664   .416839
   8.86101   8.86101      1.00  2.234254   .416309
   8.86090   8.86090      1.00  2.237244   .415489
   8.86078   8.86078      1.00  2.223244   .413699
   8.86067   8.86067      1.00  2.230664   .415349
   8.86055   8.86055      1.00  2.236004   .417419
   8.86043   8.86043      1.00  2.238424   .417059
   8.86032   8.86032      1.00  2.235774   .414609
   8.86020   8.86020      1.00  2.234144   .416699
   8.86008   8.86008      1.00  2.233694   .420829
   8.85996   8.85996      1.00  2.234744   .415769
   8.85984   8.85984      1.00  2.236364   .412099
   8.85973   8.85973      1.00  2.234364   .378129
   8.85961   8.85961      1.00  2.234494   .330409
   8.85949   8.85949      1.00  2.235324   .322169
   8.85939   8.85939      1.00  2.232324   .414219
   8.85927   8.85927      1.00  2.234284   .416549
   8.85916   8.85916      1.00  2.222954   .415809
   8.85904   8.85904      1.00  2.231404   .414709
   8.85893   8.85893      1.00  2.233294   .415269
   8.85882   8.85882      1.00  2.237424   .414979
   8.85871   8.85871      1.00  2.235044   .416889
   8.85859   8.85859      1.00  2.233934   .415919
   8.85848   8.85848      1.00  2.234634   .418429
   8.85838   8.85838      1.00  2.234364   .415809
   8.85827   8.85827      1.00  2.235394   .412979
   8.85816   8.85816      1.00  2.232854   .415239
   8.85805   8.85805      1.00  2.231514   .413839
   8.85793   8.85793      1.00  2.234124   .413379
   8.85782   8.85782      1.00  2.231924   .413169
   8.85771   8.85771      1.00  2.231504   .412909
   8.85761   8.85761      1.00  2.216864   .409449
   8.85750   8.85750      1.00  2.231064   .413209
   8.85739   8.85739      1.00  2.233294   .413949
   8.85728   8.85728      1.00  2.233214   .413689
   8.85717   8.85717      1.00  2.231704   .415219
   8.85706   8.85706      1.00  2.232764   .413939
   8.85695   8.85695      1.00  2.230544   .413559
   8.85684   8.85684      1.00  2.230424   .414349
   8.85674   8.85674      1.00  2.230934   .416159
   8.85662   8.85662      1.00  2.231484   .417589
   8.85651   8.85651      1.00  2.229654   .415729
   8.85641   8.85641      1.00  2.229604   .416749
   8.85631   8.85631      1.00  2.231314   .415559
   8.85621   8.85621      1.00  2.230774   .417699
   8.85610   8.85610      1.00  2.221604   .414129
   8.85599   8.85599      1.00  2.228364   .414089
   8.85590   8.85590      1.00  2.231494   .412299
   8.85579   8.85579      1.00  2.231934   .413349
   8.85569   8.85569      1.00  2.228174   .413339
   8.85558   8.85558      1.00  2.229204   .414619
   8.85549   8.85549      1.00  2.228824   .411649
   8.85539   8.85539      1.00  2.229844   .412589
   8.85528   8.85528      1.00  2.228084   .412609
   8.85518   8.85518      1.00  2.229684   .412309
   8.85507   8.85507      1.00  2.226544   .412529
   8.85497   8.85497      1.00  2.230784   .412309
   8.85487   8.85487      1.00  2.227134   .411359
   8.85475   8.85475      1.00  2.227114   .412619
   8.85465   8.85465      1.00  2.223474   .413229
   8.85454   8.85454      1.00  2.223534   .412049
   8.85443   8.85443      1.00  2.228264   .413159
   8.85432   8.85432      1.00  2.230774   .412889
   8.85421   8.85421      1.00  2.227714   .410879
   8.85410   8.85410      1.00  2.229264   .410779
   8.85398   8.85398      1.00  2.228194   .410369
   8.85386   8.85386      1.00  2.226904   .409459
   8.85375   8.85375      1.00  2.229384   .408279
   8.85364   8.85364      1.00  2.225154   .408989
   8.85352   8.85352      1.00  2.223384   .408509
   8.85340   8.85340      1.00  2.225284   .410859
   8.85329   8.85329      1.00  2.225474   .412749
   8.85317   8.85317      1.00  2.225904   .415809
   8.85305   8.85305      1.00  2.222544   .411309
   8.85294   8.85294      1.00  2.211914   .409749
   8.85284   8.85284      1.00  2.225624   .409509
   8.85272   8.85272      1.00  2.226654   .411879
   8.85259   8.85259      1.00  2.227784   .413079
   8.85248   8.85248      1.00  2.223504   .412079
   8.85238   8.85238      1.00  2.224554   .410149
   8.85226   8.85226      1.00  2.222484   .410189
   8.85215   8.85215      1.00  2.222774   .411589
   8.85204   8.85204      1.00  2.222264   .413179
   8.85193   8.85193      1.00  2.225644   .412949
   8.85182   8.85182      1.00  2.225074   .410039
   8.85171   8.85171      1.00  2.224634   .409499
   8.85160   8.85160      1.00  2.224104   .408849
   8.85149   8.85149      1.00  2.209494   .406669
   8.85138   8.85138      1.00  2.224754   .409889
   8.85126   8.85126      1.00  2.221104   .409979
   8.85115   8.85115      1.00  2.224444   .411759
   8.85104   8.85104      1.00  2.221694   .408879
   8.85093   8.85093      1.00  2.220064   .409599
   8.85081   8.85081      1.00  2.223954   .411459
   8.85070   8.85070      1.00  2.223214   .411959
   8.85058   8.85058      1.00  2.224614   .411859
   8.85046   8.85046      1.00  2.221024   .409989
   8.85034   8.85034      1.00  2.223694   .410369
   8.85022   8.85022      1.00  2.224294   .412029
   8.85011   8.85011      1.00  2.223374   .408519
   8.84999   8.84999      1.00  2.217934   .406589
   8.84987   8.84987      1.00  2.218904   .406349
   8.84975   8.84975      1.00  2.222864   .407769
   8.84964   8.84964      1.00  2.222174   .408519
   8.84952   8.84952      1.00  2.220594   .408999
   8.84941   8.84941      1.00  2.223254   .407899
   8.84929   8.84929      1.00  2.223924   .409819
   8.84918   8.84918      1.00  2.222914   .409559
   8.84907   8.84907      1.00  2.221514   .411009
   8.84895   8.84895      1.00  2.220184   .408999
   8.84884   8.84884      1.00  2.222864   .406589
   8.84873   8.84873      1.00  2.220544   .407629
   8.84862   8.84862      1.00  2.222434   .406549
   8.84851   8.84851      1.00  2.220934   .407029
   8.84840   8.84840      1.00  2.206014   .403509
   8.84830   8.84830      1.00  2.223134   .408049
   8.84818   8.84818      1.00  2.221174   .410109
   8.84807   8.84807      1.00  2.222274   .406809
   8.84796   8.84796      1.00  2.223374   .408859
   8.84785   8.84785      1.00  2.221304   .408699
   8.84774   8.84774      1.00  2.221094   .408049
   8.84762   8.84762      1.00  2.221424   .408889
   8.84752   8.84752      1.00  2.221804   .407169
   8.84740   8.84740      1.00  2.214634   .407369
   8.84730   8.84730      1.00  2.221904   .410379
   8.84718   8.84718      1.00  2.220714   .410859
   8.84707   8.84707      1.00  2.221484   .410029
   8.84697   8.84697      1.00  2.219884   .410739
   8.84686   8.84686      1.00  2.206124   .405979
   8.84675   8.84675      1.00  2.222464   .408799
   8.84664   8.84664      1.00  2.219234   .407009
   8.84654   8.84654      1.00  2.221524   .406899
   8.84644   8.84644      1.00  2.222144   .407629
   8.84632   8.84632      1.00  2.221824   .408329
   8.84622   8.84622      1.00  2.221404   .407889
   8.84612   8.84612      1.00  2.220804   .409789
   8.84601   8.84601      1.00  2.220044   .407489
   8.84591   8.84591      1.00  2.218244   .407559
   8.84581   8.84581      1.00  2.221534   .409129
   8.84571   8.84571      1.00  2.222074   .408299
   8.84560   8.84560      1.00  2.221924   .408359
   8.84549   8.84549      1.00  2.216234   .407279
   8.84539   8.84539      1.00  2.213694   .405639
   8.84530   8.84530      1.00  2.219754   .407559
   8.84519   8.84519      1.00  2.218664   .409079
   8.84507   8.84507      1.00  2.218774   .409979
   8.84497   8.84497      1.00  2.218514   .410799
   8.84488   8.84488      1.00  2.221174   .411809
   8.84477   8.84477      1.00  2.220304   .410519
   8.84465   8.84465      1.00  2.219074   .408359
   8.84454   8.84454      1.00  2.220514   .410949
   8.84444   8.84444      1.00  2.219234   .410579
   8.84433   8.84433      1.00  2.223204   .411729
   8.84422   8.84422      1.00  2.217614   .410889
   8.84410   8.84410      1.00  2.221334   .411969
   8.84399   8.84399      1.00  2.207014   .409259
   8.84388   8.84388      1.00  2.219844   .410709
   8.84376   8.84376      1.00  2.219114   .411409
   8.84365   8.84365      1.00  2.219244   .411939
   8.84353   8.84353      1.00  2.220284   .411999
   8.84341   8.84341      1.00  2.221784   .413299
   8.84329   8.84329      1.00  2.221164   .413359
   8.84317   8.84317      1.00  2.220274   .412969
   8.84306   8.84306      1.00  2.222614   .413329
   8.84295   8.84295      1.00  2.217364   .410609
   8.84283   8.84283      1.00  2.216964   .413609
   8.84272   8.84272      1.00  2.218014   .413379
   8.84261   8.84261      1.00  2.218974   .415859
   8.84250   8.84250      1.00  2.221334   .414989
   8.84238   8.84238      1.00  2.208604   .411739
   8.84226   8.84226      1.00  2.219204   .414019
   8.84215   8.84215      1.00  2.220944   .415199
   8.84204   8.84204      1.00  2.221134   .413349
   8.84193   8.84193      1.00  2.220934   .415529
   8.84183   8.84183      1.00  2.221754   .415459
   8.84172   8.84172      1.00  2.220264   .415949
   8.84161   8.84161      1.00  2.218064   .414209
   8.84149   8.84149      1.00  2.220964   .415039
   8.84138   8.84138      1.00  2.219344   .414259
   8.84127   8.84127      1.00  2.218754   .415349
   8.84116   8.84116      1.00  2.218184   .417289
   8.84104   8.84104      1.00  2.219424   .418469
   8.84093   8.84093      1.00  2.219584   .419079
   8.84082   8.84082      1.00  2.210034   .417319
   8.84070   8.84070      1.00  2.217144   .418609
   8.84058   8.84058      1.00  2.216024   .417219
   8.84046   8.84046      1.00  2.218514   .420249
   8.84035   8.84035      1.00  2.215444   .416799
   8.84023   8.84023      1.00  2.218414   .419039
   8.84010   8.84010      1.00  2.219944   .419269
   8.83999   8.83999      1.00  2.220674   .419719
   8.83988   8.83988      1.00  2.218664   .418949
   8.83977   8.83977      1.00  2.219224   .418869
   8.83964   8.83964      1.00  2.216394   .421219
   8.83952   8.83952      1.00  2.220914   .421309
   8.83941   8.83941      1.00  2.217994   .420679
   8.83930   8.83930      1.00  2.215424   .420049
   8.83918   8.83918      1.00  2.210704   .420799
   8.83907   8.83907      1.00  2.216004   .419819
   8.83896   8.83896      1.00  2.218624   .421199
   8.83885   8.83885      1.00  2.220144   .420239
   8.83873   8.83873      1.00  2.218444   .421959
   8.83862   8.83862      1.00  2.220554   .422959
   8.83852   8.83852      1.00  2.220134   .424939
   8.83840   8.83840      1.00  2.217144   .421519
   8.83829   8.83829      1.00  2.219534   .425789
   8.83819   8.83819      1.00  2.218174   .424279
   8.83808   8.83808      1.00  2.217134   .424369
   8.83796   8.83796      1.00  2.220914   .425209
   8.83785   8.83785      1.00  2.219454   .426549
   8.83774   8.83774      1.00  2.218454   .427859
   8.83763   8.83763      1.00  2.205594   .422289
   8.83752   8.83752      1.00  2.217054   .425939
   8.83741   8.83741      1.00  2.222564   .427909
   8.83730   8.83730      1.00  2.219084   .427569
   8.83720   8.83720      1.00  2.219854   .428179
   8.83709   8.83709      1.00  2.220694   .428259
   8.83698   8.83698      1.00  2.220774   .416739
   8.83687   8.83687      1.00  2.217204   .426329
   8.83676   8.83676      1.00  2.216364   .427709
   8.83665   8.83665      1.00  2.219214   .429919
   8.83654   8.83654      1.00  2.217184   .429279
   8.83644   8.83644      1.00  2.221194   .429949
   8.83633   8.83633      1.00  2.216924   .431149
   8.83623   8.83623      1.00  2.217404   .433159
   8.83612   8.83612      1.00  2.206374   .432279
   8.83602   8.83602      1.00  2.215764   .433079
   8.83592   8.83592      1.00  2.220564   .432149
   8.83581   8.83581      1.00  2.217684   .433229
   8.83570   8.83570      1.00  2.218954   .438339
   8.83561   8.83561      1.00  2.218194   .434049
   8.83551   8.83551      1.00  2.221004   .432749
   8.83541   8.83541      1.00  2.217504   .435479
   8.83530   8.83530      1.00  2.219554   .433209
   8.83520   8.83520      1.00  2.217654   .433109
   8.83509   8.83509      1.00  2.215554   .432299
   8.83499   8.83499      1.00  2.220244   .435329
   8.83488   8.83488      1.00  2.215834   .434549
   8.83478   8.83478      1.00  2.218744   .434619
   8.83467   8.83467      1.00  2.214774   .435769
   8.83455   8.83455      1.00  2.204404   .432769
   8.83444   8.83444      1.00  2.217984   .432459
   8.83434   8.83434      1.00  2.217554   .435999
   8.83423   8.83423      1.00  2.217814   .435869
   8.83412   8.83412      1.00  2.218194   .434029
   8.83400   8.83400      1.00  2.217054   .436719
   8.83389   8.83389      1.00  2.216404   .436429
   8.83377   8.83377      1.00  2.217514   .435819
   8.83366   8.83366      1.00  2.214684   .436349
   8.83354   8.83354      1.00  2.214874   .435699
   8.83342   8.83342      1.00  2.216144   .436399
   8.83331   8.83331      1.00  2.214964   .433919
   8.83320   8.83320      1.00  2.211894   .433749
   8.83308   8.83308      1.00  2.215634   .435099
   8.83296   8.83296      1.00  2.203264   .433059
   8.83285   8.83285      1.00  2.217534   .434199
   8.83274   8.83274      1.00  2.216204   .435669
   8.83261   8.83261      1.00  2.212494   .434399
   8.83250   8.83250      1.00  2.215274   .438299
   8.83240   8.83240      1.00  2.212244   .440029
   8.83228   8.83228      1.00  2.215904   .441149
   8.83216   8.83216      1.00  2.210524   .437049
   8.83206   8.83206      1.00  2.212404   .436369
   8.83195   8.83195      1.00  2.212754   .439749
   8.83184   8.83184      1.00  2.211384   .435879
   8.83173   8.83173      1.00  2.217184   .438939
   8.83162   8.83162      1.00  2.215194   .437879
   8.83151   8.83151      1.00  2.204504   .439599
   8.83140   8.83140      1.00  2.209794   .436969
   8.83128   8.83128      1.00  2.214454   .440299
   8.83117   8.83117      1.00  2.213874   .439369
   8.83107   8.83107      1.00  2.212314   .438629
   8.83095   8.83095      1.00  2.212784   .438239
   8.83083   8.83083      1.00  2.210194   .437369
   8.83072   8.83072      1.00  2.214274   .439319
   8.83061   8.83061      1.00  2.213884   .438269
   8.83049   8.83049      1.00  2.215334   .439499
   8.83037   8.83037      1.00  2.213234   .441299
   8.83025   8.83025      1.00  2.210864   .438739
   8.83014   8.83014      1.00  2.210844   .440229
   8.83002   8.83002      1.00  2.200004   .438399
   8.82990   8.82990      1.00  2.211084   .439439
   8.82978   8.82978      1.00  2.211604   .441719
   8.82967   8.82967      1.00  2.213214   .443729
   8.82955   8.82955      1.00  2.212364   .440709
   8.82943   8.82943      1.00  2.211254   .442999
   8.82932   8.82932      1.00  2.213804   .440419
   8.82921   8.82921      1.00  2.212394   .440979
   8.82909   8.82909      1.00  2.213664   .440869
   8.82898   8.82898      1.00  2.208934   .442489
   8.82887   8.82887      1.00  2.214274   .444069
   8.82876   8.82876      1.00  2.208664   .442419
   8.82865   8.82865      1.00  2.211474   .445149
   8.82854   8.82854      1.00  2.209974   .441039
   8.82843   8.82843      1.00  2.196904   .441509
   8.82833   8.82833      1.00  2.211484   .445249
   8.82822   8.82822      1.00  2.207614   .443609
   8.82810   8.82810      1.00  2.212564   .442879
   8.82798   8.82798      1.00  2.212994   .443139
   8.82787   8.82787      1.00  2.212044   .445499
   8.82776   8.82776      1.00  2.210494   .448159
   8.82765   8.82765      1.00  2.207394   .443429
   8.82755   8.82755      1.00  2.208094   .443279
   8.82744   8.82744      1.00  2.210204   .443259
   8.82733   8.82733      1.00  2.213054   .447139
   8.82722   8.82722      1.00  2.208964   .444879
   8.82711   8.82711      1.00  2.211914   .445349
   8.82700   8.82700      1.00  2.197334   .445299
   8.82689   8.82689      1.00  2.208514   .449429
   8.82678   8.82678      1.00  2.210934   .450589
   8.82667   8.82667      1.00  2.210974   .444539
   8.82657   8.82657      1.00  2.209484   .445059
   8.82646   8.82646      1.00  2.207334   .444129
   8.82636   8.82636      1.00  2.204814   .443019
   8.82625   8.82625      1.00  2.206714   .444489
   8.82615   8.82615      1.00  2.207694   .445509
   8.82605   8.82605      1.00  2.205834   .447329
   8.82594   8.82594      1.00  2.210704   .447959
   8.82584   8.82584      1.00  2.206804   .445939
   8.82574   8.82574      1.00  2.204884   .444239
   8.82563   8.82563      1.00  2.194894   .442819
   8.82553   8.82553      1.00  2.207164   .444199
   8.82543   8.82543      1.00  2.208224   .442879
   8.82533   8.82533      1.00  2.204014   .445099
   8.82522   8.82522      1.00  2.203174   .446989
   8.82511   8.82511      1.00  2.204874   .445439
   8.82501   8.82501      1.00  2.206934   .447339
   8.82491   8.82491      1.00  2.207434   .447459
   8.82480   8.82480      1.00  2.207614   .446339
   8.82469   8.82469      1.00  2.206484   .448599
   8.82459   8.82459      1.00  2.207704   .449969
   8.82448   8.82448      1.00  2.204824   .448509
   8.82437   8.82437      1.00  2.202214   .447589
   8.82426   8.82426      1.00  2.202714   .446809
   8.82415   8.82415      1.00  2.193234   .442979
   8.82404   8.82404      1.00  2.203024   .444279
   8.82392   8.82392      1.00  2.203654   .445099
   8.82380   8.82380      1.00  2.205654   .443909
   8.82369   8.82369      1.00  2.207454   .445319
   8.82358   8.82358      1.00  2.206574   .445699
   8.82346   8.82346      1.00  2.205024   .443899
   8.82333   8.82333      1.00  2.206354   .444629
   8.82322   8.82322      1.00  2.201544   .448389
   8.82311   8.82311      1.00  2.204324   .446399
   8.82299   8.82299      1.00  2.199514   .443749
   8.82287   8.82287      1.00  2.200894   .446449
   8.82276   8.82276      1.00  2.203524   .444469
   8.82265   8.82265      1.00  2.189854   .441689
   8.82253   8.82253      1.00  2.203934   .444369
   8.82241   8.82241      1.00  2.207594   .446059
   8.82230   8.82230      1.00  2.202434   .444279
   8.82220   8.82220      1.00  2.204094   .444899
   8.82209   8.82209      1.00  2.201474   .444349
   8.82197   8.82197      1.00  2.200824   .442829
   8.82187   8.82187      1.00  2.200074   .441719
   8.82176   8.82176      1.00  2.198044   .441429
   8.82165   8.82165      1.00  2.202284   .442509
   8.82153   8.82153      1.00  2.199944   .442399
   8.82142   8.82142      1.00  2.199994   .443339
   8.82131   8.82131      1.00  2.203114   .443079
   8.82120   8.82120      1.00  2.205604   .445109
   8.82108   8.82108      1.00  2.188514   .440619
   8.82097   8.82097      1.00  2.202034   .442979
   8.82086   8.82086      1.00  2.204284   .444829
   8.82074   8.82074      1.00  2.199914   .445279
   8.82062   8.82062      1.00  2.200864   .445399
   8.82051   8.82051      1.00  2.198364   .445929
   8.82039   8.82039      1.00  2.198504   .444189
   8.82027   8.82027      1.00  2.200224   .446819
   8.82015   8.82015      1.00  2.201504   .445469
   8.82003   8.82003      1.00  2.202094   .446959
   8.81992   8.81992      1.00  2.202604   .447059
   8.81980   8.81980      1.00  2.200134   .446149
   8.81968   8.81968      1.00  2.198184   .443919
   8.81956   8.81956      1.00  2.196194   .444119
   8.81946   8.81946      1.00  2.187514   .443309
   8.81934   8.81934      1.00  2.197594   .444699
   8.81922   8.81922      1.00  2.199124   .449369
   8.81911   8.81911      1.00  2.197904   .443689
   8.81900   8.81900      1.00  2.202284   .447009
   8.81888   8.81888      1.00  2.197714   .447139
   8.81877   8.81877      1.00  2.201874   .445599
   8.81865   8.81865      1.00  2.201724   .446249
   8.81855   8.81855      1.00  2.198294   .444469
   8.81843   8.81843      1.00  2.197514   .444899
   8.81833   8.81833      1.00  2.194664   .443309
   8.81822   8.81822      1.00  2.197144   .440419
   8.81812   8.81812      1.00  2.192854   .440799
   8.81800   8.81800      1.00  2.181634   .437819
   8.81788   8.81788      1.00  2.195644   .441619
   8.81777   8.81777      1.00  2.196724   .441959
   8.81767   8.81767      1.00  2.200574   .443609
   8.81755   8.81755      1.00  2.197954   .444239
   8.81744   8.81744      1.00  2.196574   .445149
   8.81738   8.81738      1.00  2.193674   .441969
