# Supplementary material for: Direct Observation of Palladium Leaching from Pd/C by a Simple Method: X-ray Absorption Spectroscopy of Heterogeneous Mixtures
Source: ACS Omega. 2023 Jun 7;8(24):21787–92. doi: 10.1021/acsomega.3c01343 (PMC10286095; doi:10.1021/acsomega.3c01343)
Supplement: Supplementary file 2 — ao3c01343_si_002.zip [file ao3c01343_si_002.zip › Figure 9/HCl_Intermittent01N_4.qd]

  9809     KEK-PF   NW10A
 K_AirOx_40C_01N 20.12.12 2:38: - 20.12.12 2:39: Serial#KEKPF-NW10A_047694
 15_RK_AirOx_40C_01N                                                             
 Ring :   6.5 GeV    50.0 mA -   49.9 mA
 Mono :   Si(311)       D=  1.63747 A    Initial angle=  9.00033 deg
 NW10A     Transmission( 2)   Repetition=  4     Points= 1654
 Param file : QXAFS(SYNC)     angle axis (*)     Block =    1

 Block      Init-Ang  Final-Ang     Step/deg     Time/s       Num
     1        9.00033   8.81736          ***       1.00      1654
 Ortec(-1)     NDCH = 3
  Angle(c)  Angle(o)    time/s         2         3
      Mode         0         0         1         2
    Offset         0         0    .00492    .00311
   9.00033   9.00033      1.00  2.312814  2.790229
   9.00024   9.00024      1.00  2.312084  2.794299
   9.00014   9.00014      1.00  2.311314  2.793819
   9.00003   9.00003      1.00  2.311964  2.794129
   8.99991   8.99991      1.00  2.291554  2.803119
   8.99979   8.99979      1.00  2.306894  2.831269
   8.99969   8.99969      1.00  2.307444  2.808499
   8.99957   8.99957      1.00  2.307344  2.792529
   8.99946   8.99946      1.00  2.303974  2.788439
   8.99935   8.99935      1.00  2.304494  2.794689
   8.99924   8.99924      1.00  2.306894  2.798909
   8.99913   8.99913      1.00  2.308904  2.809729
   8.99902   8.99902      1.00  2.307914  2.793909
   8.99891   8.99891      1.00  2.307804  2.801979
   8.99880   8.99880      1.00  2.304354  2.789079
   8.99869   8.99869      1.00  2.302764  2.805939
   8.99857   8.99857      1.00  2.302384  2.788589
   8.99847   8.99847      1.00  2.300924  2.791619
   8.99837   8.99837      1.00  2.302354  2.791289
   8.99825   8.99825      1.00  2.288224  2.781299
   8.99814   8.99814      1.00  2.303484  2.797969
   8.99803   8.99803      1.00  2.303404  2.803389
   8.99794   8.99794      1.00  2.305364  2.796849
   8.99783   8.99783      1.00  2.305644  2.788719
   8.99771   8.99771      1.00  2.303534  2.784199
   8.99760   8.99760      1.00  2.300464  2.790729
   8.99750   8.99750      1.00  2.297834  2.786629
   8.99739   8.99739      1.00  2.299834  2.817769
   8.99727   8.99727      1.00  2.301424  2.790779
   8.99716   8.99716      1.00  2.298914  2.781629
   8.99706   8.99706      1.00  2.300654  2.789179
   8.99695   8.99695      1.00  2.301264  2.794989
   8.99685   8.99685      1.00  2.301294  2.814719
   8.99674   8.99674      1.00  2.288874  2.778239
   8.99663   8.99663      1.00  2.303464  2.793139
   8.99653   8.99653      1.00  2.302444  2.788739
   8.99642   8.99642      1.00  2.296294  2.783809
   8.99632   8.99632      1.00  2.296544  2.795199
   8.99621   8.99621      1.00  2.296934  2.791929
   8.99611   8.99611      1.00  2.297014  2.793179
   8.99600   8.99600      1.00  2.297244  2.799659
   8.99590   8.99590      1.00  2.300574  2.808869
   8.99581   8.99581      1.00  2.298944  2.794069
   8.99571   8.99571      1.00  2.298164  2.788409
   8.99560   8.99560      1.00  2.297404  2.789799
   8.99550   8.99550      1.00  2.294784  2.791409
   8.99540   8.99540      1.00  2.297364  2.790709
   8.99530   8.99530      1.00  2.282484  2.780569
   8.99519   8.99519      1.00  2.291244  2.785069
   8.99509   8.99509      1.00  2.288934  2.783109
   8.99499   8.99499      1.00  2.297924  2.799519
   8.99489   8.99489      1.00  2.298654  2.797949
   8.99478   8.99478      1.00  2.294264  2.806189
   8.99467   8.99467      1.00  2.298674  2.808619
   8.99457   8.99457      1.00  2.299514  2.797589
   8.99447   8.99447      1.00  2.297304  2.797499
   8.99435   8.99435      1.00  2.295984  2.828019
   8.99424   8.99424      1.00  2.291764  2.827559
   8.99413   8.99413      1.00  2.290674  2.788729
   8.99401   8.99401      1.00  2.291024  2.814579
   8.99390   8.99390      1.00  2.292834  2.793499
   8.99379   8.99379      1.00  2.275614  2.777189
   8.99368   8.99368      1.00  2.295444  2.832929
   8.99357   8.99357      1.00  2.298184  2.806059
   8.99345   8.99345      1.00  2.291184  2.801199
   8.99333   8.99333      1.00  2.293134  2.797459
   8.99322   8.99322      1.00  2.288894  2.790609
   8.99311   8.99311      1.00  2.296084  2.797199
   8.99299   8.99299      1.00  2.288744  2.785629
   8.99288   8.99288      1.00  2.292774  2.822529
   8.99277   8.99277      1.00  2.293494  2.796169
   8.99266   8.99266      1.00  2.285424  2.783259
   8.99254   8.99254      1.00  2.292764  2.799089
   8.99243   8.99243      1.00  2.292424  2.807289
   8.99233   8.99233      1.00  2.295184  2.797269
   8.99222   8.99222      1.00  2.287144  2.811629
   8.99210   8.99210      1.00  2.289504  2.789259
   8.99199   8.99199      1.00  2.289204  2.794469
   8.99188   8.99188      1.00  2.292474  2.803859
   8.99178   8.99178      1.00  2.289724  2.800349
   8.99166   8.99166      1.00  2.288384  2.813499
   8.99155   8.99155      1.00  2.287094  2.786299
   8.99145   8.99145      1.00  2.287834  2.792199
   8.99134   8.99134      1.00  2.288064  2.788479
   8.99122   8.99122      1.00  2.285784  2.802319
   8.99111   8.99111      1.00  2.295994  2.816459
   8.99101   8.99101      1.00  2.293794  2.799919
   8.99089   8.99089      1.00  2.289034  2.794169
   8.99077   8.99077      1.00  2.285134  2.788939
   8.99066   8.99066      1.00  2.270334  2.775259
   8.99054   8.99054      1.00  2.290994  2.796639
   8.99042   8.99042      1.00  2.289224  2.794259
   8.99031   8.99031      1.00  2.288974  2.810749
   8.99019   8.99019      1.00  2.286164  2.799759
   8.99008   8.99008      1.00  2.292474  2.803509
   8.98996   8.98996      1.00  2.292814  2.824789
   8.98984   8.98984      1.00  2.289354  2.822839
   8.98972   8.98972      1.00  2.290734  2.826239
   8.98961   8.98961      1.00  2.285764  2.826959
   8.98949   8.98949      1.00  2.287074  2.819009
   8.98937   8.98937      1.00  2.283834  2.796579
   8.98926   8.98926      1.00  2.285304  2.799779
   8.98915   8.98915      1.00  2.273034  2.786729
   8.98904   8.98904      1.00  2.284434  2.795249
   8.98893   8.98893      1.00  2.287004  2.804189
   8.98882   8.98882      1.00  2.284844  2.808649
   8.98872   8.98872      1.00  2.292364  2.805939
   8.98860   8.98860      1.00  2.287904  2.802469
   8.98848   8.98848      1.00  2.289114  2.805979
   8.98837   8.98837      1.00  2.283734  2.797759
   8.98827   8.98827      1.00  2.283334  2.797609
   8.98816   8.98816      1.00  2.285644  2.798389
   8.98805   8.98805      1.00  2.281824  2.790319
   8.98794   8.98794      1.00  2.285534  2.798589
   8.98783   8.98783      1.00  2.290264  2.803219
   8.98772   8.98772      1.00  2.282764  2.789119
   8.98761   8.98761      1.00  2.275484  2.784709
   8.98750   8.98750      1.00  2.291704  2.809589
   8.98740   8.98740      1.00  2.287494  2.801919
   8.98728   8.98728      1.00  2.286814  2.798659
   8.98717   8.98717      1.00  2.285434  2.806369
   8.98706   8.98706      1.00  2.282224  2.796229
   8.98695   8.98695      1.00  2.279414  2.809749
   8.98684   8.98684      1.00  2.281254  2.797189
   8.98673   8.98673      1.00  2.280164  2.798069
   8.98663   8.98663      1.00  2.280804  2.797659
   8.98653   8.98653      1.00  2.288964  2.815279
   8.98642   8.98642      1.00  2.288924  2.819179
   8.98631   8.98631      1.00  2.284004  2.868049
   8.98621   8.98621      1.00  2.275604  2.832119
   8.98611   8.98611      1.00  2.279664  2.835539
   8.98600   8.98600      1.00  2.280364  2.907179
   8.98590   8.98590      1.00  2.276324  2.863729
   8.98580   8.98580      1.00  2.285564  2.818539
   8.98570   8.98570      1.00  2.285064  2.808609
   8.98559   8.98559      1.00  2.283064  2.803859
   8.98549   8.98549      1.00  2.285834  2.812499
   8.98539   8.98539      1.00  2.284684  2.833729
   8.98529   8.98529      1.00  2.287674  2.809809
   8.98519   8.98519      1.00  2.283564  2.821099
   8.98507   8.98507      1.00  2.284154  2.812549
   8.98497   8.98497      1.00  2.279764  2.809789
   8.98487   8.98487      1.00  2.285124  2.815439
   8.98476   8.98476      1.00  2.266984  2.794569
   8.98465   8.98465      1.00  2.275484  2.796519
   8.98454   8.98454      1.00  2.284024  2.808059
   8.98444   8.98444      1.00  2.285374  2.815639
   8.98433   8.98433      1.00  2.285804  2.807059
   8.98421   8.98421      1.00  2.287924  2.820309
   8.98410   8.98410      1.00  2.291104  2.819789
   8.98400   8.98400      1.00  2.282364  2.859149
   8.98389   8.98389      1.00  2.285974  2.867079
   8.98376   8.98376      1.00  2.280614  2.831009
   8.98364   8.98364      1.00  2.280444  2.810889
   8.98353   8.98353      1.00  2.283874  2.820209
   8.98342   8.98342      1.00  2.283484  2.808819
   8.98330   8.98330      1.00  2.285014  2.811919
   8.98318   8.98318      1.00  2.263834  2.799999
   8.98307   8.98307      1.00  2.288664  2.829959
   8.98295   8.98295      1.00  2.284394  2.814179
   8.98283   8.98283      1.00  2.286614  2.824889
   8.98272   8.98272      1.00  2.285894  2.824859
   8.98261   8.98261      1.00  2.281604  2.814079
   8.98250   8.98250      1.00  2.279734  2.819729
   8.98238   8.98238      1.00  2.279934  2.824849
   8.98227   8.98227      1.00  2.287984  2.847599
   8.98217   8.98217      1.00  2.281084  2.837599
   8.98206   8.98206      1.00  2.283894  2.845329
   8.98194   8.98194      1.00  2.285004  2.821369
   8.98183   8.98183      1.00  2.286354  2.831789
   8.98172   8.98172      1.00  2.287594  2.822529
   8.98161   8.98161      1.00  2.268374  2.797099
   8.98150   8.98150      1.00  2.284964  2.814169
   8.98139   8.98139      1.00  2.280154  2.826299
   8.98128   8.98128      1.00  2.281454  2.833709
   8.98117   8.98117      1.00  2.277454  2.810059
   8.98105   8.98105      1.00  2.282124  2.824699
   8.98094   8.98094      1.00  2.288174  2.845149
   8.98083   8.98083      1.00  2.286104  2.839879
   8.98071   8.98071      1.00  2.284554  2.820869
   8.98059   8.98059      1.00  2.282204  2.819309
   8.98048   8.98048      1.00  2.285684  2.829949
   8.98036   8.98036      1.00  2.284864  2.822069
   8.98024   8.98024      1.00  2.284654  2.832369
   8.98012   8.98012      1.00  2.271854  2.805229
   8.98001   8.98001      1.00  2.280614  2.822439
   8.97990   8.97990      1.00  2.282294  2.820629
   8.97977   8.97977      1.00  2.283114  2.823819
   8.97965   8.97965      1.00  2.281244  2.821069
   8.97954   8.97954      1.00  2.288824  2.868649
   8.97942   8.97942      1.00  2.292694  2.838859
   8.97931   8.97931      1.00  2.286224  2.836849
   8.97919   8.97919      1.00  2.284244  2.828409
   8.97909   8.97909      1.00  2.282924  2.843889
   8.97899   8.97899      1.00  2.288864  2.857019
   8.97888   8.97888      1.00  2.282414  2.834589
   8.97876   8.97876      1.00  2.283444  2.834629
   8.97864   8.97864      1.00  2.281374  2.824139
   8.97853   8.97853      1.00  2.284084  2.830359
   8.97843   8.97843      1.00  2.289904  2.856799
   8.97831   8.97831      1.00  2.271824  2.939329
   8.97820   8.97820      1.00  2.285824  2.904719
   8.97809   8.97809      1.00  2.288534  2.835099
   8.97798   8.97798      1.00  2.284804  2.837709
   8.97787   8.97787      1.00  2.282024  2.838509
   8.97776   8.97776      1.00  2.285634  2.847619
   8.97765   8.97765      1.00  2.283344  2.847429
   8.97754   8.97754      1.00  2.284014  2.858069
   8.97743   8.97743      1.00  2.286254  2.875159
   8.97732   8.97732      1.00  2.282634  2.839689
   8.97721   8.97721      1.00  2.289034  2.851599
   8.97710   8.97710      1.00  2.283874  2.864069
   8.97699   8.97699      1.00  2.288304  2.851479
   8.97688   8.97688      1.00  2.286444  2.848969
   8.97678   8.97678      1.00  2.269314  2.829919
   8.97667   8.97667      1.00  2.283794  2.848489
   8.97656   8.97656      1.00  2.279244  2.842579
   8.97646   8.97646      1.00  2.284194  2.859139
   8.97635   8.97635      1.00  2.284674  2.860879
   8.97624   8.97624      1.00  2.284584  2.854919
   8.97614   8.97614      1.00  2.286484  2.879729
   8.97604   8.97604      1.00  2.287994  2.859509
   8.97594   8.97594      1.00  2.290954  2.870569
   8.97583   8.97583      1.00  2.280874  2.861889
   8.97572   8.97572      1.00  2.285884  2.854479
   8.97563   8.97563      1.00  2.283944  2.853059
   8.97553   8.97553      1.00  2.286364  2.893159
   8.97543   8.97543      1.00  2.283134  2.894979
   8.97532   8.97532      1.00  2.263414  2.840139
   8.97521   8.97521      1.00  2.286124  2.891609
   8.97511   8.97511      1.00  2.285944  2.869169
   8.97501   8.97501      1.00  2.286014  2.864899
   8.97490   8.97490      1.00  2.285194  2.865689
   8.97480   8.97480      1.00  2.285934  2.884379
   8.97470   8.97470      1.00  2.289164  2.865629
   8.97458   8.97458      1.00  2.284164  2.903669
   8.97447   8.97447      1.00  2.280954  2.874759
   8.97436   8.97436      1.00  2.278304  2.859189
   8.97425   8.97425      1.00  2.281764  2.864309
   8.97414   8.97414      1.00  2.279694  2.862449
   8.97402   8.97402      1.00  2.284214  2.887319
   8.97391   8.97391      1.00  2.271654  2.845929
   8.97380   8.97380      1.00  2.285884  2.861649
   8.97368   8.97368      1.00  2.285394  2.863869
   8.97357   8.97357      1.00  2.284844  2.859949
   8.97346   8.97346      1.00  2.283754  2.852429
   8.97334   8.97334      1.00  2.282004  2.858989
   8.97323   8.97323      1.00  2.283644  2.890569
   8.97310   8.97310      1.00  2.283704  2.865969
   8.97298   8.97298      1.00  2.281684  2.831039
   8.97287   8.97287      1.00  2.281114  2.828249
   8.97277   8.97277      1.00  2.284424  2.849069
   8.97265   8.97265      1.00  2.281994  2.832639
   8.97253   8.97253      1.00  2.287344  2.854769
   8.97242   8.97242      1.00  2.280694  2.828139
   8.97231   8.97231      1.00  2.266274  2.811689
   8.97220   8.97220      1.00  2.281864  2.841329
   8.97209   8.97209      1.00  2.281024  2.839469
   8.97198   8.97198      1.00  2.280394  2.837109
   8.97187   8.97187      1.00  2.278934  2.829999
   8.97175   8.97175      1.00  2.281584  2.836919
   8.97164   8.97164      1.00  2.281204  2.842469
   8.97154   8.97154      1.00  2.283834  2.853859
   8.97143   8.97143      1.00  2.285004  2.862399
   8.97131   8.97131      1.00  2.279594  2.880969
   8.97120   8.97120      1.00  2.286454  2.896929
   8.97110   8.97110      1.00  2.282544  2.856199
   8.97098   8.97098      1.00  2.279394  2.866879
   8.97086   8.97086      1.00  2.273664  2.844639
   8.97074   8.97074      1.00  2.275584  2.831929
   8.97063   8.97063      1.00  2.281804  2.845419
   8.97052   8.97052      1.00  2.277964  2.835789
   8.97039   8.97039      1.00  2.283534  2.838719
   8.97028   8.97028      1.00  2.283354  2.839859
   8.97017   8.97017      1.00  2.283734  2.849939
   8.97005   8.97005      1.00  2.281164  2.855849
   8.96993   8.96993      1.00  2.282214  2.840539
   8.96981   8.96981      1.00  2.281044  2.832239
   8.96969   8.96969      1.00  2.279574  2.838839
   8.96958   8.96958      1.00  2.281954  2.851819
   8.96946   8.96946      1.00  2.274484  2.868989
   8.96934   8.96934      1.00  2.281584  2.842569
   8.96924   8.96924      1.00  2.275974  2.830519
   8.96913   8.96913      1.00  2.280284  2.842919
   8.96901   8.96901      1.00  2.279954  2.841959
   8.96890   8.96890      1.00  2.286634  2.857289
   8.96879   8.96879      1.00  2.285954  2.855049
   8.96868   8.96868      1.00  2.277504  2.846729
   8.96856   8.96856      1.00  2.283884  2.843599
   8.96845   8.96845      1.00  2.275864  2.852009
   8.96835   8.96835      1.00  2.278104  2.856049
   8.96824   8.96824      1.00  2.277364  2.839089
   8.96813   8.96813      1.00  2.283474  2.851379
   8.96802   8.96802      1.00  2.281744  2.839879
   8.96791   8.96791      1.00  2.280434  2.853559
   8.96780   8.96780      1.00  2.283474  2.858789
   8.96769   8.96769      1.00  2.266404  2.860739
   8.96758   8.96758      1.00  2.284474  2.855979
   8.96748   8.96748      1.00  2.281694  2.840349
   8.96737   8.96737      1.00  2.280074  2.836159
   8.96725   8.96725      1.00  2.279204  2.842839
   8.96714   8.96714      1.00  2.281494  2.848819
   8.96703   8.96703      1.00  2.280814  2.841749
   8.96692   8.96692      1.00  2.279664  2.841959
   8.96681   8.96681      1.00  2.283824  2.848089
   8.96671   8.96671      1.00  2.282784  2.851079
   8.96660   8.96660      1.00  2.281564  2.842549
   8.96650   8.96650      1.00  2.282964  2.851199
   8.96639   8.96639      1.00  2.279994  2.838739
   8.96628   8.96628      1.00  2.283224  2.850399
   8.96618   8.96618      1.00  2.274144  2.856999
   8.96608   8.96608      1.00  2.271764  2.836999
   8.96597   8.96597      1.00  2.279614  2.854639
   8.96587   8.96587      1.00  2.283264  2.860959
   8.96578   8.96578      1.00  2.282664  2.865799
   8.96567   8.96567      1.00  2.285804  2.848169
   8.96557   8.96557      1.00  2.284434  2.853079
   8.96546   8.96546      1.00  2.284844  2.843159
   8.96536   8.96536      1.00  2.281364  2.843669
   8.96526   8.96526      1.00  2.279394  2.849249
   8.96515   8.96515      1.00  2.280994  2.848159
   8.96505   8.96505      1.00  2.281154  2.846579
   8.96494   8.96494      1.00  2.282444  2.866469
   8.96484   8.96484      1.00  2.274324  2.842909
   8.96473   8.96473      1.00  2.276944  2.850219
   8.96463   8.96463      1.00  2.286454  2.860279
   8.96453   8.96453      1.00  2.287894  2.863619
   8.96441   8.96441      1.00  2.287304  2.871219
   8.96429   8.96429      1.00  2.282514  2.867769
   8.96418   8.96418      1.00  2.280344  2.865399
   8.96408   8.96408      1.00  2.279514  2.851999
   8.96397   8.96397      1.00  2.283634  2.856649
   8.96385   8.96385      1.00  2.280574  2.859479
   8.96373   8.96373      1.00  2.285594  2.907629
   8.96362   8.96362      1.00  2.282074  2.875629
   8.96350   8.96350      1.00  2.286074  2.862309
   8.96338   8.96338      1.00  2.285734  2.857609
   8.96326   8.96326      1.00  2.273914  2.844129
   8.96315   8.96315      1.00  2.287674  2.862639
   8.96303   8.96303      1.00  2.286884  2.863149
   8.96292   8.96292      1.00  2.286594  2.864289
   8.96280   8.96280      1.00  2.280844  2.888429
   8.96269   8.96269      1.00  2.287424  2.867179
   8.96258   8.96258      1.00  2.282924  2.857749
   8.96246   8.96246      1.00  2.286234  2.862159
   8.96235   8.96235      1.00  2.284324  2.882319
   8.96225   8.96225      1.00  2.284204  2.860479
   8.96214   8.96214      1.00  2.285054  2.861129
   8.96202   8.96202      1.00  2.286034  2.857489
   8.96191   8.96191      1.00  2.286284  2.860809
   8.96180   8.96180      1.00  2.279164  2.861719
   8.96169   8.96169      1.00  2.282144  2.881869
   8.96158   8.96158      1.00  2.280214  2.856109
   8.96147   8.96147      1.00  2.284154  2.868379
   8.96136   8.96136      1.00  2.283004  2.859489
   8.96125   8.96125      1.00  2.283954  2.861849
   8.96113   8.96113      1.00  2.288634  2.866339
   8.96102   8.96102      1.00  2.287594  2.861769
   8.96091   8.96091      1.00  2.286934  2.865969
   8.96079   8.96079      1.00  2.289294  2.878589
   8.96067   8.96067      1.00  2.283764  2.882939
   8.96055   8.96055      1.00  2.285084  2.873139
   8.96044   8.96044      1.00  2.284784  2.863749
   8.96033   8.96033      1.00  2.284084  2.888479
   8.96020   8.96020      1.00  2.272534  2.895279
   8.96008   8.96008      1.00  2.283644  2.908239
   8.95997   8.95997      1.00  2.288144  2.873859
   8.95986   8.95986      1.00  2.286944  2.868459
   8.95973   8.95973      1.00  2.288134  2.865429
   8.95961   8.95961      1.00  2.286534  2.862699
   8.95951   8.95951      1.00  2.287114  2.873429
   8.95939   8.95939      1.00  2.287474  2.862339
   8.95927   8.95927      1.00  2.284374  2.860869
   8.95916   8.95916      1.00  2.287204  2.885829
   8.95905   8.95905      1.00  2.283884  2.848679
   8.95894   8.95894      1.00  2.285944  2.860639
   8.95883   8.95883      1.00  2.284934  2.850829
   8.95871   8.95871      1.00  2.270174  2.832309
   8.95860   8.95860      1.00  2.286724  2.891809
   8.95849   8.95849      1.00  2.287384  2.854449
   8.95838   8.95838      1.00  2.288054  2.862639
   8.95827   8.95827      1.00  2.287304  2.864339
   8.95817   8.95817      1.00  2.285654  2.858609
   8.95805   8.95805      1.00  2.286924  2.864619
   8.95794   8.95794      1.00  2.287844  2.864669
   8.95783   8.95783      1.00  2.288154  2.854949
   8.95772   8.95772      1.00  2.280344  2.851589
   8.95761   8.95761      1.00  2.285914  2.855569
   8.95750   8.95750      1.00  2.284374  2.860549
   8.95738   8.95738      1.00  2.289054  2.861359
   8.95728   8.95728      1.00  2.279374  2.852739
   8.95718   8.95718      1.00  2.285294  2.857909
   8.95706   8.95706      1.00  2.287284  2.866499
   8.95695   8.95695      1.00  2.284114  2.913949
   8.95685   8.95685      1.00  2.285794  2.857379
   8.95674   8.95674      1.00  2.284294  2.854369
   8.95663   8.95663      1.00  2.288294  2.856789
   8.95652   8.95652      1.00  2.283004  2.848639
   8.95642   8.95642      1.00  2.285854  2.876079
   8.95631   8.95631      1.00  2.291214  2.858149
   8.95620   8.95620      1.00  2.283694  2.852529
   8.95610   8.95610      1.00  2.288074  2.857869
   8.95600   8.95600      1.00  2.283634  2.853479
   8.95590   8.95590      1.00  2.282124  2.862829
   8.95579   8.95579      1.00  2.281494  2.848699
   8.95569   8.95569      1.00  2.276094  2.877459
   8.95559   8.95559      1.00  2.285004  2.868779
   8.95548   8.95548      1.00  2.286574  2.857849
   8.95538   8.95538      1.00  2.287664  2.849579
   8.95528   8.95528      1.00  2.286984  2.851279
   8.95518   8.95518      1.00  2.285734  2.861639
   8.95507   8.95507      1.00  2.287504  2.858889
   8.95497   8.95497      1.00  2.290024  2.862239
   8.95486   8.95486      1.00  2.285484  2.853709
   8.95476   8.95476      1.00  2.286734  2.862259
   8.95466   8.95466      1.00  2.283934  2.853449
   8.95454   8.95454      1.00  2.282824  2.846689
   8.95443   8.95443      1.00  2.283964  2.851879
   8.95432   8.95432      1.00  2.272874  2.842849
   8.95421   8.95421      1.00  2.285594  2.855539
   8.95409   8.95409      1.00  2.286554  2.849949
   8.95398   8.95398      1.00  2.287944  2.851769
   8.95387   8.95387      1.00  2.288034  2.851839
   8.95375   8.95375      1.00  2.288774  2.857599
   8.95364   8.95364      1.00  2.286544  2.852699
   8.95352   8.95352      1.00  2.285394  2.844319
   8.95342   8.95342      1.00  2.285564  2.851579
   8.95329   8.95329      1.00  2.280774  2.843189
   8.95317   8.95317      1.00  2.286094  2.861469
   8.95306   8.95306      1.00  2.288484  2.858549
   8.95295   8.95295      1.00  2.287934  2.844859
   8.95283   8.95283      1.00  2.272994  2.832899
   8.95271   8.95271      1.00  2.285854  2.847069
   8.95260   8.95260      1.00  2.284254  2.884039
   8.95249   8.95249      1.00  2.286734  2.935519
   8.95238   8.95238      1.00  2.288444  2.939249
   8.95226   8.95226      1.00  2.287984  2.847899
   8.95215   8.95215      1.00  2.285354  2.840479
   8.95205   8.95205      1.00  2.282984  2.838399
   8.95193   8.95193      1.00  2.283994  2.840359
   8.95182   8.95182      1.00  2.285324  2.857669
   8.95171   8.95171      1.00  2.288024  2.851499
   8.95160   8.95160      1.00  2.288254  2.854279
   8.95149   8.95149      1.00  2.285334  2.842779
   8.95138   8.95138      1.00  2.281804  2.873699
   8.95127   8.95127      1.00  2.269194  2.825189
   8.95116   8.95116      1.00  2.283794  2.845269
   8.95104   8.95104      1.00  2.285564  2.840999
   8.95093   8.95093      1.00  2.288104  2.838359
   8.95081   8.95081      1.00  2.284374  2.853009
   8.95070   8.95070      1.00  2.286584  2.831299
   8.95058   8.95058      1.00  2.285434  2.833109
   8.95046   8.95046      1.00  2.288574  2.833189
   8.95035   8.95035      1.00  2.288394  2.830909
   8.95023   8.95023      1.00  2.284674  2.828129
   8.95011   8.95011      1.00  2.284284  2.829209
   8.94999   8.94999      1.00  2.284294  2.829309
   8.94987   8.94987      1.00  2.287094  2.829669
   8.94976   8.94976      1.00  2.283904  2.822219
   8.94964   8.94964      1.00  2.271264  2.816539
   8.94952   8.94952      1.00  2.283134  2.846559
   8.94941   8.94941      1.00  2.283404  2.835669
   8.94930   8.94930      1.00  2.286704  2.827719
   8.94918   8.94918      1.00  2.287294  2.850709
   8.94907   8.94907      1.00  2.286974  2.825999
   8.94896   8.94896      1.00  2.285784  2.822409
   8.94885   8.94885      1.00  2.282674  2.821829
   8.94874   8.94874      1.00  2.280514  2.823539
   8.94863   8.94863      1.00  2.283644  2.816869
   8.94852   8.94852      1.00  2.285634  2.818169
   8.94841   8.94841      1.00  2.283404  2.821739
   8.94830   8.94830      1.00  2.285364  2.815039
   8.94819   8.94819      1.00  2.283684  2.810209
   8.94808   8.94808      1.00  2.278034  2.811069
   8.94798   8.94798      1.00  2.282954  2.827989
   8.94786   8.94786      1.00  2.287214  2.899229
   8.94775   8.94775      1.00  2.283524  2.806459
   8.94764   8.94764      1.00  2.281884  2.800449
   8.94753   8.94753      1.00  2.284734  2.803519
   8.94742   8.94742      1.00  2.281714  2.798459
   8.94730   8.94730      1.00  2.283704  2.797039
   8.94720   8.94720      1.00  2.283574  2.800669
   8.94709   8.94709      1.00  2.283634  2.795159
   8.94698   8.94698      1.00  2.279604  2.789209
   8.94687   8.94687      1.00  2.285324  2.792549
   8.94676   8.94676      1.00  2.285394  2.791569
   8.94666   8.94666      1.00  2.283754  2.794629
   8.94655   8.94655      1.00  2.281704  2.800079
   8.94644   8.94644      1.00  2.272384  2.785839
   8.94633   8.94633      1.00  2.279024  2.783169
   8.94623   8.94623      1.00  2.281854  2.779679
   8.94613   8.94613      1.00  2.284824  2.784419
   8.94602   8.94602      1.00  2.282394  2.779049
   8.94592   8.94592      1.00  2.282934  2.780109
   8.94582   8.94582      1.00  2.282974  2.775559
   8.94572   8.94572      1.00  2.281834  2.773779
   8.94562   8.94562      1.00  2.282954  2.776649
   8.94551   8.94551      1.00  2.281504  2.765849
   8.94541   8.94541      1.00  2.279494  2.765229
   8.94530   8.94530      1.00  2.278414  2.755789
   8.94520   8.94520      1.00  2.279164  2.754719
   8.94509   8.94509      1.00  2.281454  2.754129
   8.94499   8.94499      1.00  2.264404  2.728609
   8.94489   8.94489      1.00  2.280074  2.777249
   8.94478   8.94478      1.00  2.282064  2.747359
   8.94467   8.94467      1.00  2.282214  2.740729
   8.94456   8.94456      1.00  2.281244  2.736889
   8.94445   8.94445      1.00  2.281934  2.735119
   8.94434   8.94434      1.00  2.282064  2.726509
   8.94424   8.94424      1.00  2.278934  2.722569
   8.94413   8.94413      1.00  2.279714  2.724859
   8.94402   8.94402      1.00  2.277924  2.721429
   8.94390   8.94390      1.00  2.277264  2.720309
   8.94379   8.94379      1.00  2.281314  2.710199
   8.94367   8.94367      1.00  2.281774  2.700749
   8.94355   8.94355      1.00  2.280914  2.702509
   8.94343   8.94343      1.00  2.269684  2.693469
   8.94332   8.94332      1.00  2.277094  2.692529
   8.94321   8.94321      1.00  2.277234  2.696519
   8.94309   8.94309      1.00  2.278514  2.680829
   8.94296   8.94296      1.00  2.279774  2.676119
   8.94285   8.94285      1.00  2.279004  2.679569
   8.94275   8.94275      1.00  2.277754  2.664609
   8.94263   8.94263      1.00  2.280084  2.661559
   8.94252   8.94252      1.00  2.279294  2.659099
   8.94240   8.94240      1.00  2.280444  2.644369
   8.94229   8.94229      1.00  2.279754  2.644909
   8.94219   8.94219      1.00  2.282904  2.635829
   8.94207   8.94207      1.00  2.280784  2.628699
   8.94196   8.94196      1.00  2.278184  2.625219
   8.94186   8.94186      1.00  2.265204  2.592659
   8.94175   8.94175      1.00  2.273974  2.597039
   8.94163   8.94163      1.00  2.278054  2.591159
   8.94152   8.94152      1.00  2.280444  2.581089
   8.94142   8.94142      1.00  2.278004  2.585239
   8.94130   8.94130      1.00  2.280564  2.570909
   8.94119   8.94119      1.00  2.280174  2.566349
   8.94108   8.94108      1.00  2.280524  2.541249
   8.94096   8.94096      1.00  2.277864  2.533779
   8.94084   8.94084      1.00  2.278794  2.512289
   8.94072   8.94072      1.00  2.275034  2.487529
   8.94061   8.94061      1.00  2.275974  2.476189
   8.94050   8.94050      1.00  2.277274  2.458729
   8.94039   8.94039      1.00  2.279134  2.462469
   8.94026   8.94026      1.00  2.271594  2.438539
   8.94014   8.94014      1.00  2.276894  2.418529
   8.94003   8.94003      1.00  2.280774  2.385749
   8.93991   8.93991      1.00  2.278234  2.365399
   8.93978   8.93978      1.00  2.277994  2.341589
   8.93967   8.93967      1.00  2.277864  2.312989
   8.93957   8.93957      1.00  2.282494  2.295739
   8.93946   8.93946      1.00  2.278034  2.268529
   8.93934   8.93934      1.00  2.278064  2.239319
   8.93922   8.93922      1.00  2.277284  2.217509
   8.93911   8.93911      1.00  2.272524  2.181049
   8.93900   8.93900      1.00  2.280694  2.155179
   8.93888   8.93888      1.00  2.278884  2.116979
   8.93877   8.93877      1.00  2.281474  2.085119
   8.93867   8.93867      1.00  2.276544  2.044639
   8.93855   8.93855      1.00  2.259404  1.995389
   8.93844   8.93844      1.00  2.276814  1.978529
   8.93833   8.93833      1.00  2.277524  1.942999
   8.93823   8.93823      1.00  2.280304  1.906639
   8.93811   8.93811      1.00  2.279274  1.866869
   8.93800   8.93800      1.00  2.278784  1.818979
   8.93789   8.93789      1.00  2.278774  1.781829
   8.93778   8.93778      1.00  2.280374  1.742449
   8.93768   8.93768      1.00  2.278234  1.698279
   8.93756   8.93756      1.00  2.277984  1.658269
   8.93745   8.93745      1.00  2.280884  1.615499
   8.93734   8.93734      1.00  2.277174  1.574479
   8.93723   8.93723      1.00  2.276184  1.534479
   8.93712   8.93712      1.00  2.278724  1.495579
   8.93701   8.93701      1.00  2.260814  1.444349
   8.93691   8.93691      1.00  2.280034  1.426849
   8.93680   8.93680      1.00  2.277374  1.384539
   8.93669   8.93669      1.00  2.275814  1.339349
   8.93658   8.93658      1.00  2.278214  1.293709
   8.93647   8.93647      1.00  2.279514  1.265569
   8.93637   8.93637      1.00  2.279254  1.225429
   8.93626   8.93626      1.00  2.277724  1.180339
   8.93616   8.93616      1.00  2.277644  1.152439
   8.93606   8.93606      1.00  2.278194  1.117749
   8.93596   8.93596      1.00  2.278334  1.090259
   8.93585   8.93585      1.00  2.278834  1.069059
   8.93575   8.93575      1.00  2.277804  1.016349
   8.93565   8.93565      1.00  2.263564   .984539
   8.93555   8.93555      1.00  2.278624   .953709
   8.93544   8.93544      1.00  2.281034   .931459
   8.93533   8.93533      1.00  2.280454   .899909
   8.93524   8.93524      1.00  2.279114   .866989
   8.93513   8.93513      1.00  2.280474   .843409
   8.93503   8.93503      1.00  2.277114   .816559
   8.93492   8.93492      1.00  2.278204   .786279
   8.93482   8.93482      1.00  2.276804   .764079
   8.93471   8.93471      1.00  2.275594   .743449
   8.93460   8.93460      1.00  2.278294   .713849
   8.93448   8.93448      1.00  2.277604   .691619
   8.93439   8.93439      1.00  2.279874   .670489
   8.93427   8.93427      1.00  2.266194   .650459
   8.93415   8.93415      1.00  2.279774   .632779
   8.93405   8.93405      1.00  2.280014   .610889
   8.93394   8.93394      1.00  2.278974   .596729
   8.93382   8.93382      1.00  2.277284   .575359
   8.93370   8.93370      1.00  2.275444   .562469
   8.93359   8.93359      1.00  2.277854   .544029
   8.93348   8.93348      1.00  2.278044   .527769
   8.93336   8.93336      1.00  2.279004   .516529
   8.93324   8.93324      1.00  2.275614   .496319
   8.93312   8.93312      1.00  2.277394   .483339
   8.93301   8.93301      1.00  2.279004   .478029
   8.93289   8.93289      1.00  2.277064   .465259
   8.93278   8.93278      1.00  2.276414   .448479
   8.93267   8.93267      1.00  2.261804   .433409
   8.93255   8.93255      1.00  2.276864   .432239
   8.93244   8.93244      1.00  2.273974   .427789
   8.93232   8.93232      1.00  2.274474   .415269
   8.93221   8.93221      1.00  2.277514   .408949
   8.93210   8.93210      1.00  2.277244   .404549
   8.93199   8.93199      1.00  2.275844   .395729
   8.93187   8.93187      1.00  2.276714   .391959
   8.93177   8.93177      1.00  2.275484   .391779
   8.93166   8.93166      1.00  2.273224   .388429
   8.93155   8.93155      1.00  2.275424   .383769
   8.93143   8.93143      1.00  2.274464   .377059
   8.93133   8.93133      1.00  2.275804   .376739
   8.93122   8.93122      1.00  2.270174   .371319
   8.93110   8.93110      1.00  2.266304   .367719
   8.93098   8.93098      1.00  2.275394   .367949
   8.93087   8.93087      1.00  2.274614   .367859
   8.93076   8.93076      1.00  2.274724   .366599
   8.93064   8.93064      1.00  2.274684   .365459
   8.93052   8.93052      1.00  2.271594   .366179
   8.93040   8.93040      1.00  2.273074   .366449
   8.93029   8.93029      1.00  2.275844   .367909
   8.93017   8.93017      1.00  2.272954   .369929
   8.93005   8.93005      1.00  2.270984   .368609
   8.92993   8.92993      1.00  2.274234   .374859
   8.92982   8.92982      1.00  2.273304   .369419
   8.92970   8.92970      1.00  2.274184   .369969
   8.92957   8.92957      1.00  2.260744   .367919
   8.92946   8.92946      1.00  2.272674   .375239
   8.92935   8.92935      1.00  2.274694   .375649
   8.92924   8.92924      1.00  2.273064   .373769
   8.92913   8.92913      1.00  2.274234   .376859
   8.92901   8.92901      1.00  2.274744   .378589
   8.92890   8.92890      1.00  2.271154   .382539
   8.92878   8.92878      1.00  2.272034   .381299
   8.92867   8.92867      1.00  2.272264   .390119
   8.92857   8.92857      1.00  2.271094   .386819
   8.92846   8.92846      1.00  2.270734   .383059
   8.92835   8.92835      1.00  2.272874   .383229
   8.92823   8.92823      1.00  2.272414   .386949
   8.92811   8.92811      1.00  2.274334   .384999
   8.92801   8.92801      1.00  2.257194   .384719
   8.92791   8.92791      1.00  2.271674   .384939
   8.92779   8.92779      1.00  2.274884   .386219
   8.92768   8.92768      1.00  2.274834   .387149
   8.92757   8.92757      1.00  2.273374   .387199
   8.92746   8.92746      1.00  2.274434   .391309
   8.92734   8.92734      1.00  2.276074   .392729
   8.92724   8.92724      1.00  2.271744   .391399
   8.92713   8.92713      1.00  2.273664   .390589
   8.92702   8.92702      1.00  2.272224   .390199
   8.92691   8.92691      1.00  2.271804   .388809
   8.92680   8.92680      1.00  2.273554   .389399
   8.92670   8.92670      1.00  2.271784   .390719
   8.92659   8.92659      1.00  2.270634   .390289
   8.92648   8.92648      1.00  2.258304   .387469
   8.92637   8.92637      1.00  2.273054   .392199
   8.92628   8.92628      1.00  2.273244   .394999
   8.92617   8.92617      1.00  2.274314   .395589
   8.92606   8.92606      1.00  2.270894   .392799
   8.92596   8.92596      1.00  2.270804   .393449
   8.92586   8.92586      1.00  2.273384   .396669
   8.92576   8.92576      1.00  2.271904   .403589
   8.92565   8.92565      1.00  2.273074   .407629
   8.92555   8.92555      1.00  2.273334   .401699
   8.92545   8.92545      1.00  2.270884   .401759
   8.92535   8.92535      1.00  2.272334   .400049
   8.92524   8.92524      1.00  2.271314   .396469
   8.92514   8.92514      1.00  2.270724   .397529
   8.92504   8.92504      1.00  2.258124   .395609
   8.92493   8.92493      1.00  2.269034   .399759
   8.92481   8.92481      1.00  2.271164   .400869
   8.92471   8.92471      1.00  2.266454   .401639
   8.92461   8.92461      1.00  2.268744   .399889
   8.92450   8.92450      1.00  2.270564   .404849
   8.92439   8.92439      1.00  2.271544   .409009
   8.92428   8.92428      1.00  2.269474   .406049
   8.92417   8.92417      1.00  2.268104   .418829
   8.92406   8.92406      1.00  2.267604   .400879
   8.92395   8.92395      1.00  2.266404   .402379
   8.92383   8.92383      1.00  2.270154   .402879
   8.92371   8.92371      1.00  2.270594   .404179
   8.92360   8.92360      1.00  2.269154   .404009
   8.92348   8.92348      1.00  2.264484   .407609
   8.92336   8.92336      1.00  2.262914   .409779
   8.92325   8.92325      1.00  2.269794   .411829
   8.92313   8.92313      1.00  2.271644   .414859
   8.92301   8.92301      1.00  2.268374   .419079
   8.92290   8.92290      1.00  2.269044   .418249
   8.92278   8.92278      1.00  2.265464   .413769
   8.92267   8.92267      1.00  2.269784   .414249
   8.92255   8.92255      1.00  2.269294   .416359
   8.92244   8.92244      1.00  2.265884   .416329
   8.92234   8.92234      1.00  2.266664   .414559
   8.92223   8.92223      1.00  2.268374   .418349
   8.92211   8.92211      1.00  2.268264   .421909
   8.92200   8.92200      1.00  2.268504   .425519
   8.92189   8.92189      1.00  2.253444   .422139
   8.92178   8.92178      1.00  2.264944   .425629
   8.92167   8.92167      1.00  2.268944   .426159
   8.92156   8.92156      1.00  2.268014   .434389
   8.92145   8.92145      1.00  2.266544   .430399
   8.92134   8.92134      1.00  2.268574   .432959
   8.92122   8.92122      1.00  2.266584   .434529
   8.92111   8.92111      1.00  2.266064   .439369
   8.92100   8.92100      1.00  2.264734   .437409
   8.92089   8.92089      1.00  2.263134   .437379
   8.92076   8.92076      1.00  2.269474   .441929
   8.92065   8.92065      1.00  2.267264   .443259
   8.92054   8.92054      1.00  2.266534   .443799
   8.92042   8.92042      1.00  2.261214   .447609
   8.92030   8.92030      1.00  2.255154   .448399
   8.92018   8.92018      1.00  2.266604   .454089
   8.92007   8.92007      1.00  2.267184   .452839
   8.91995   8.91995      1.00  2.267004   .451969
   8.91983   8.91983      1.00  2.262794   .453349
   8.91971   8.91971      1.00  2.263084   .455209
   8.91961   8.91961      1.00  2.266674   .460759
   8.91949   8.91949      1.00  2.264304   .465169
   8.91936   8.91936      1.00  2.265664   .460419
   8.91925   8.91925      1.00  2.262464   .464479
   8.91915   8.91915      1.00  2.262144   .462569
   8.91903   8.91903      1.00  2.264664   .465779
   8.91892   8.91892      1.00  2.261234   .465419
   8.91881   8.91881      1.00  2.252304   .463719
   8.91870   8.91870      1.00  2.261194   .463549
   8.91859   8.91859      1.00  2.265624   .473959
   8.91847   8.91847      1.00  2.264394   .468649
   8.91836   8.91836      1.00  2.267564   .474069
   8.91826   8.91826      1.00  2.262704   .481299
   8.91815   8.91815      1.00  2.263154   .471169
   8.91803   8.91803      1.00  2.263524   .468699
   8.91792   8.91792      1.00  2.261654   .465389
   8.91782   8.91782      1.00  2.261174   .465699
   8.91770   8.91770      1.00  2.260914   .463729
   8.91758   8.91758      1.00  2.264044   .464489
   8.91748   8.91748      1.00  2.263764   .462319
   8.91737   8.91737      1.00  2.265954   .462389
   8.91726   8.91726      1.00  2.247714   .456559
   8.91715   8.91715      1.00  2.259924   .455769
   8.91705   8.91705      1.00  2.265494   .456009
   8.91694   8.91694      1.00  2.263584   .456159
   8.91683   8.91683      1.00  2.265824   .454279
   8.91672   8.91672      1.00  2.259374   .451739
   8.91661   8.91661      1.00  2.263654   .453229
   8.91651   8.91651      1.00  2.261934   .450609
   8.91640   8.91640      1.00  2.261714   .448349
   8.91629   8.91629      1.00  2.264064   .452269
   8.91619   8.91619      1.00  2.260444   .446909
   8.91609   8.91609      1.00  2.262934   .445409
   8.91599   8.91599      1.00  2.263454   .449299
   8.91588   8.91588      1.00  2.260934   .442799
   8.91578   8.91578      1.00  2.260894   .439639
   8.91568   8.91568      1.00  2.244544   .435239
   8.91557   8.91557      1.00  2.261304   .439099
   8.91547   8.91547      1.00  2.258604   .439299
   8.91537   8.91537      1.00  2.262944   .440429
   8.91527   8.91527      1.00  2.259724   .434979
   8.91516   8.91516      1.00  2.264134   .435989
   8.91505   8.91505      1.00  2.261894   .434779
   8.91495   8.91495      1.00  2.262644   .431029
   8.91485   8.91485      1.00  2.262364   .437059
   8.91475   8.91475      1.00  2.259724   .435129
   8.91463   8.91463      1.00  2.260104   .437539
   8.91452   8.91452      1.00  2.262704   .443019
   8.91442   8.91442      1.00  2.258944   .430079
   8.91430   8.91430      1.00  2.259394   .425179
   8.91418   8.91418      1.00  2.246734   .419449
   8.91407   8.91407      1.00  2.258984   .420809
   8.91396   8.91396      1.00  2.260554   .420739
   8.91385   8.91385      1.00  2.261404   .418509
   8.91374   8.91374      1.00  2.258854   .417669
   8.91362   8.91362      1.00  2.260554   .417899
   8.91350   8.91350      1.00  2.257974   .412869
   8.91339   8.91339      1.00  2.260664   .413769
   8.91327   8.91327      1.00  2.261504   .414479
   8.91315   8.91315      1.00  2.259054   .411479
   8.91305   8.91305      1.00  2.258864   .411179
   8.91294   8.91294      1.00  2.262174   .409469
   8.91282   8.91282      1.00  2.259324   .406929
   8.91270   8.91270      1.00  2.261404   .409669
   8.91259   8.91259      1.00  2.248204   .405889
   8.91247   8.91247      1.00  2.260384   .406919
   8.91236   8.91236      1.00  2.261684   .405619
   8.91225   8.91225      1.00  2.258004   .400719
   8.91214   8.91214      1.00  2.263434   .402579
   8.91203   8.91203      1.00  2.258384   .400659
   8.91192   8.91192      1.00  2.258784   .399409
   8.91181   8.91181      1.00  2.258554   .396109
   8.91170   8.91170      1.00  2.256544   .401949
   8.91159   8.91159      1.00  2.259474   .398079
   8.91148   8.91148      1.00  2.257994   .404029
   8.91136   8.91136      1.00  2.259814   .397699
   8.91126   8.91126      1.00  2.257184   .391499
   8.91115   8.91115      1.00  2.245804   .390899
   8.91103   8.91103      1.00  2.258494   .386129
   8.91092   8.91092      1.00  2.257794   .386679
   8.91081   8.91081      1.00  2.259634   .387159
   8.91069   8.91069      1.00  2.259594   .384589
   8.91057   8.91057      1.00  2.259314   .382239
   8.91046   8.91046      1.00  2.259954   .386669
   8.91035   8.91035      1.00  2.259654   .383789
   8.91023   8.91023      1.00  2.256704   .383379
   8.91010   8.91010      1.00  2.259134   .378829
   8.90999   8.90999      1.00  2.259364   .378059
   8.90988   8.90988      1.00  2.259844   .379149
   8.90975   8.90975      1.00  2.258644   .375789
   8.90963   8.90963      1.00  2.253114   .373369
   8.90952   8.90952      1.00  2.254014   .375389
   8.90941   8.90941      1.00  2.258204   .376749
   8.90929   8.90929      1.00  2.259324   .374599
   8.90918   8.90918      1.00  2.259314   .373049
   8.90907   8.90907      1.00  2.262004   .373789
   8.90896   8.90896      1.00  2.259484   .374039
   8.90885   8.90885      1.00  2.258064   .372819
   8.90873   8.90873      1.00  2.258514   .373309
   8.90862   8.90862      1.00  2.259384   .371919
   8.90852   8.90852      1.00  2.259364   .373279
   8.90840   8.90840      1.00  2.257434   .372079
   8.90829   8.90829      1.00  2.259834   .374489
   8.90819   8.90819      1.00  2.259834   .377969
   8.90809   8.90809      1.00  2.250094   .372599
   8.90797   8.90797      1.00  2.259894   .375409
   8.90785   8.90785      1.00  2.261434   .376429
   8.90775   8.90775      1.00  2.257384   .377489
   8.90764   8.90764      1.00  2.258714   .384019
   8.90753   8.90753      1.00  2.260404   .382779
   8.90741   8.90741      1.00  2.257514   .379499
   8.90730   8.90730      1.00  2.260094   .384549
   8.90720   8.90720      1.00  2.258504   .399249
   8.90709   8.90709      1.00  2.254564   .381329
   8.90698   8.90698      1.00  2.260674   .383949
   8.90687   8.90687      1.00  2.262014   .389819
   8.90677   8.90677      1.00  2.261024   .387959
   8.90666   8.90666      1.00  2.262544   .385429
   8.90654   8.90654      1.00  2.244804   .383719
   8.90644   8.90644      1.00  2.260324   .387329
   8.90634   8.90634      1.00  2.258264   .386249
   8.90624   8.90624      1.00  2.260714   .385029
   8.90613   8.90613      1.00  2.262374   .389739
   8.90603   8.90603      1.00  2.263354   .391039
   8.90593   8.90593      1.00  2.260804   .390059
   8.90583   8.90583      1.00  2.261614   .391929
   8.90572   8.90572      1.00  2.262374   .392889
   8.90561   8.90561      1.00  2.260254   .394559
   8.90551   8.90551      1.00  2.263664   .395049
   8.90541   8.90541      1.00  2.260704   .393059
   8.90530   8.90530      1.00  2.262174   .396199
   8.90520   8.90520      1.00  2.261834   .400949
   8.90511   8.90511      1.00  2.246584   .395689
   8.90500   8.90500      1.00  2.262124   .401609
   8.90489   8.90489      1.00  2.264874   .398499
   8.90478   8.90478      1.00  2.264564   .413209
   8.90468   8.90468      1.00  2.262994   .403139
   8.90457   8.90457      1.00  2.263084   .402579
   8.90446   8.90446      1.00  2.264534   .405259
   8.90435   8.90435      1.00  2.264054   .407489
   8.90424   8.90424      1.00  2.265724   .410139
   8.90413   8.90413      1.00  2.260414   .406259
   8.90401   8.90401      1.00  2.261034   .406259
   8.90390   8.90390      1.00  2.262474   .408919
   8.90379   8.90379      1.00  2.262754   .410569
   8.90367   8.90367      1.00  2.261474   .411989
   8.90355   8.90355      1.00  2.247844   .409249
   8.90344   8.90344      1.00  2.261484   .411429
   8.90332   8.90332      1.00  2.263954   .411489
   8.90320   8.90320      1.00  2.262604   .414119
   8.90308   8.90308      1.00  2.264374   .413029
   8.90297   8.90297      1.00  2.260544   .412079
   8.90286   8.90286      1.00  2.263604   .414609
   8.90275   8.90275      1.00  2.262214   .413799
   8.90263   8.90263      1.00  2.264134   .418699
   8.90252   8.90252      1.00  2.260554   .416719
   8.90241   8.90241      1.00  2.263204   .416079
   8.90230   8.90230      1.00  2.263524   .416069
   8.90218   8.90218      1.00  2.261504   .414069
   8.90207   8.90207      1.00  2.261714   .422229
   8.90197   8.90197      1.00  2.252874   .417549
   8.90186   8.90186      1.00  2.260754   .419569
   8.90174   8.90174      1.00  2.262804   .420909
   8.90163   8.90163      1.00  2.264444   .424319
   8.90153   8.90153      1.00  2.259334   .420539
   8.90141   8.90141      1.00  2.262364   .420759
   8.90130   8.90130      1.00  2.261614   .419909
   8.90118   8.90118      1.00  2.261874   .422529
   8.90108   8.90108      1.00  2.262704   .423789
   8.90096   8.90096      1.00  2.258384   .421609
   8.90084   8.90084      1.00  2.262294   .426159
   8.90073   8.90073      1.00  2.262234   .426519
   8.90062   8.90062      1.00  2.261924   .423419
   8.90050   8.90050      1.00  2.252814   .424399
   8.90037   8.90037      1.00  2.258774   .430749
   8.90026   8.90026      1.00  2.262904   .431099
   8.90015   8.90015      1.00  2.263404   .431179
   8.90003   8.90003      1.00  2.261034   .428809
   8.89990   8.89990      1.00  2.262044   .429419
   8.89979   8.89979      1.00  2.263014   .432439
   8.89968   8.89968      1.00  2.261234   .435919
   8.89956   8.89956      1.00  2.260294   .432509
   8.89944   8.89944      1.00  2.261004   .428479
   8.89933   8.89933      1.00  2.259124   .428119
   8.89922   8.89922      1.00  2.262254   .426069
   8.89910   8.89910      1.00  2.257774   .425729
   8.89899   8.89899      1.00  2.259974   .431289
   8.89888   8.89888      1.00  2.246414   .427179
   8.89877   8.89877      1.00  2.258294   .430739
   8.89866   8.89866      1.00  2.262064   .428649
   8.89854   8.89854      1.00  2.257784   .428439
   8.89843   8.89843      1.00  2.263624   .430679
   8.89833   8.89833      1.00  2.260874   .428669
   8.89822   8.89822      1.00  2.261944   .428759
   8.89811   8.89811      1.00  2.260654   .427539
   8.89800   8.89800      1.00  2.259734   .432229
   8.89790   8.89790      1.00  2.262874   .429669
   8.89778   8.89778      1.00  2.259664   .428219
   8.89766   8.89766      1.00  2.258594   .425709
   8.89755   8.89755      1.00  2.260114   .424709
   8.89745   8.89745      1.00  2.260544   .425659
   8.89734   8.89734      1.00  2.262094   .425829
   8.89723   8.89723      1.00  2.244984   .425539
   8.89712   8.89712      1.00  2.259074   .426279
   8.89702   8.89702      1.00  2.257894   .425489
   8.89690   8.89690      1.00  2.258824   .430879
   8.89679   8.89679      1.00  2.258974   .434869
   8.89668   8.89668      1.00  2.260044   .434969
   8.89658   8.89658      1.00  2.258084   .430839
   8.89647   8.89647      1.00  2.259004   .430259
   8.89636   8.89636      1.00  2.260284   .429249
   8.89626   8.89626      1.00  2.259324   .428459
   8.89616   8.89616      1.00  2.259904   .427189
   8.89606   8.89606      1.00  2.258904   .429709
   8.89595   8.89595      1.00  2.259964   .429449
   8.89585   8.89585      1.00  2.254154   .427789
   8.89575   8.89575      1.00  2.255304   .428939
   8.89564   8.89564      1.00  2.259164   .428039
   8.89554   8.89554      1.00  2.259154   .428919
   8.89544   8.89544      1.00  2.257974   .430049
   8.89534   8.89534      1.00  2.262234   .430529
   8.89524   8.89524      1.00  2.256914   .427379
   8.89513   8.89513      1.00  2.260034   .427159
   8.89503   8.89503      1.00  2.258104   .429379
   8.89492   8.89492      1.00  2.257274   .426449
   8.89481   8.89481      1.00  2.256304   .426439
   8.89470   8.89470      1.00  2.256784   .426879
   8.89460   8.89460      1.00  2.258764   .425629
   8.89449   8.89449      1.00  2.256094   .433679
   8.89438   8.89438      1.00  2.245734   .428359
   8.89427   8.89427      1.00  2.258964   .427229
   8.89416   8.89416      1.00  2.257924   .429449
   8.89405   8.89405      1.00  2.257594   .428649
   8.89394   8.89394      1.00  2.255344   .428179
   8.89381   8.89381      1.00  2.258504   .429569
   8.89370   8.89370      1.00  2.256414   .428029
   8.89359   8.89359      1.00  2.257344   .430479
   8.89347   8.89347      1.00  2.257814   .428829
   8.89335   8.89335      1.00  2.258154   .435109
   8.89323   8.89323      1.00  2.254414   .432849
   8.89313   8.89313      1.00  2.252684   .427319
   8.89302   8.89302      1.00  2.255704   .427989
   8.89290   8.89290      1.00  2.255504   .427309
   8.89278   8.89278      1.00  2.246664   .426919
   8.89267   8.89267      1.00  2.253094   .427599
   8.89256   8.89256      1.00  2.256224   .425299
   8.89244   8.89244      1.00  2.257714   .426779
   8.89233   8.89233      1.00  2.254484   .428189
   8.89222   8.89222      1.00  2.258914   .432949
   8.89210   8.89210      1.00  2.256174   .428379
   8.89199   8.89199      1.00  2.255844   .427309
   8.89189   8.89189      1.00  2.256964   .430189
   8.89178   8.89178      1.00  2.254944   .429049
   8.89167   8.89167      1.00  2.254074   .427069
   8.89155   8.89155      1.00  2.254204   .427939
   8.89145   8.89145      1.00  2.256144   .428159
   8.89134   8.89134      1.00  2.252994   .426409
   8.89123   8.89123      1.00  2.240784   .426779
   8.89111   8.89111      1.00  2.253784   .429399
   8.89100   8.89100      1.00  2.254604   .428239
   8.89089   8.89089      1.00  2.255184   .433799
   8.89077   8.89077      1.00  2.256984   .432079
   8.89065   8.89065      1.00  2.253544   .436359
   8.89053   8.89053      1.00  2.254594   .434709
   8.89043   8.89043      1.00  2.254784   .431649
   8.89031   8.89031      1.00  2.252344   .429589
   8.89019   8.89019      1.00  2.255764   .431469
   8.89007   8.89007      1.00  2.255274   .432499
   8.88995   8.88995      1.00  2.254294   .437479
   8.88983   8.88983      1.00  2.252524   .434299
   8.88971   8.88971      1.00  2.253244   .430859
   8.88959   8.88959      1.00  2.253354   .431829
   8.88948   8.88948      1.00  2.241264   .429749
   8.88937   8.88937      1.00  2.254004   .432869
   8.88925   8.88925      1.00  2.254764   .428739
   8.88914   8.88914      1.00  2.252114   .430419
   8.88903   8.88903      1.00  2.252944   .429319
   8.88892   8.88892      1.00  2.254384   .429899
   8.88881   8.88881      1.00  2.253334   .430059
   8.88869   8.88869      1.00  2.253884   .429079
   8.88858   8.88858      1.00  2.253264   .430359
   8.88848   8.88848      1.00  2.251664   .431529
   8.88836   8.88836      1.00  2.253334   .428889
   8.88825   8.88825      1.00  2.255404   .435129
   8.88815   8.88815      1.00  2.252304   .434319
   8.88804   8.88804      1.00  2.255384   .444759
   8.88792   8.88792      1.00  2.240994   .433349
   8.88781   8.88781      1.00  2.251794   .438439
   8.88770   8.88770      1.00  2.255764   .447029
   8.88759   8.88759      1.00  2.253894   .437869
   8.88748   8.88748      1.00  2.254874   .435499
   8.88737   8.88737      1.00  2.252354   .434159
   8.88727   8.88727      1.00  2.252084   .433829
   8.88715   8.88715      1.00  2.252854   .441349
   8.88705   8.88705      1.00  2.254354   .436399
   8.88694   8.88694      1.00  2.252584   .434439
   8.88683   8.88683      1.00  2.254094   .432919
   8.88672   8.88672      1.00  2.253034   .431019
   8.88661   8.88661      1.00  2.250524   .435019
   8.88651   8.88651      1.00  2.252464   .435029
   8.88640   8.88640      1.00  2.235244   .430899
   8.88630   8.88630      1.00  2.251254   .433419
   8.88619   8.88619      1.00  2.252984   .432739
   8.88609   8.88609      1.00  2.251364   .435919
   8.88599   8.88599      1.00  2.254624   .435309
   8.88589   8.88589      1.00  2.252924   .433909
   8.88578   8.88578      1.00  2.252904   .433379
   8.88568   8.88568      1.00  2.252404   .434179
   8.88558   8.88558      1.00  2.255674   .433949
   8.88548   8.88548      1.00  2.247824   .436599
   8.88537   8.88537      1.00  2.251354   .432549
   8.88527   8.88527      1.00  2.253764   .433439
   8.88517   8.88517      1.00  2.250544   .431159
   8.88507   8.88507      1.00  2.252874   .433179
   8.88496   8.88496      1.00  2.237014   .429399
   8.88485   8.88485      1.00  2.248814   .431549
   8.88475   8.88475      1.00  2.251804   .432209
   8.88464   8.88464      1.00  2.249924   .434779
   8.88453   8.88453      1.00  2.248674   .433689
   8.88441   8.88441      1.00  2.250414   .434759
   8.88431   8.88431      1.00  2.249984   .435559
   8.88421   8.88421      1.00  2.250034   .435789
   8.88409   8.88409      1.00  2.252004   .433299
   8.88398   8.88398      1.00  2.250874   .432859
   8.88387   8.88387      1.00  2.250734   .433189
   8.88375   8.88375      1.00  2.252654   .431689
   8.88363   8.88363      1.00  2.251484   .434359
   8.88351   8.88351      1.00  2.250614   .436199
   8.88341   8.88341      1.00  2.235684   .431589
   8.88329   8.88329      1.00  2.251284   .433089
   8.88317   8.88317      1.00  2.250854   .434559
   8.88305   8.88305      1.00  2.250554   .432629
   8.88294   8.88294      1.00  2.251334   .430439
   8.88283   8.88283      1.00  2.252464   .431349
   8.88271   8.88271      1.00  2.251794   .434009
   8.88261   8.88261      1.00  2.251524   .430089
   8.88250   8.88250      1.00  2.247314   .428039
   8.88238   8.88238      1.00  2.250274   .427559
   8.88226   8.88226      1.00  2.248694   .434669
   8.88216   8.88216      1.00  2.246374   .434479
   8.88205   8.88205      1.00  2.251104   .434319
   8.88194   8.88194      1.00  2.248984   .432939
   8.88183   8.88183      1.00  2.235504   .426929
   8.88172   8.88172      1.00  2.247314   .436369
   8.88162   8.88162      1.00  2.251374   .431579
   8.88151   8.88151      1.00  2.252394   .430429
   8.88140   8.88140      1.00  2.252324   .430019
   8.88128   8.88128      1.00  2.248494   .429209
   8.88118   8.88118      1.00  2.248474   .429879
   8.88106   8.88106      1.00  2.249934   .429229
   8.88095   8.88095      1.00  2.246984   .431049
   8.88083   8.88083      1.00  2.250874   .433509
   8.88072   8.88072      1.00  2.247394   .426789
   8.88061   8.88061      1.00  2.253894   .429559
   8.88048   8.88048      1.00  2.249194   .435079
   8.88037   8.88037      1.00  2.249504   .426619
   8.88026   8.88026      1.00  2.247304   .427749
   8.88014   8.88014      1.00  2.242504   .429929
   8.88001   8.88001      1.00  2.251094   .428139
   8.87990   8.87990      1.00  2.251544   .427439
   8.87979   8.87979      1.00  2.251324   .428869
   8.87967   8.87967      1.00  2.248694   .431869
   8.87955   8.87955      1.00  2.251284   .427759
   8.87944   8.87944      1.00  2.250624   .429269
   8.87933   8.87933      1.00  2.250824   .431289
   8.87921   8.87921      1.00  2.249604   .426409
   8.87910   8.87910      1.00  2.248624   .425269
   8.87898   8.87898      1.00  2.249794   .428339
   8.87887   8.87887      1.00  2.249754   .425569
   8.87876   8.87876      1.00  2.250214   .426029
   8.87865   8.87865      1.00  2.237414   .426679
   8.87854   8.87854      1.00  2.247494   .425169
   8.87843   8.87843      1.00  2.250864   .423079
   8.87833   8.87833      1.00  2.248784   .424999
   8.87821   8.87821      1.00  2.248124   .423799
   8.87810   8.87810      1.00  2.252784   .424109
   8.87800   8.87800      1.00  2.247724   .423969
   8.87788   8.87788      1.00  2.247374   .426049
   8.87777   8.87777      1.00  2.249374   .426989
   8.87766   8.87766      1.00  2.248234   .427019
   8.87755   8.87755      1.00  2.250314   .428579
   8.87744   8.87744      1.00  2.250064   .430489
   8.87733   8.87733      1.00  2.246754   .429919
   8.87722   8.87722      1.00  2.251704   .439529
   8.87712   8.87712      1.00  2.234414   .425239
   8.87701   8.87701      1.00  2.247284   .428659
   8.87689   8.87689      1.00  2.249864   .434869
   8.87678   8.87678      1.00  2.248394   .429919
   8.87668   8.87668      1.00  2.249814   .430219
   8.87657   8.87657      1.00  2.248114   .429549
   8.87646   8.87646      1.00  2.247604   .427499
   8.87636   8.87636      1.00  2.246344   .428509
   8.87626   8.87626      1.00  2.248594   .429299
   8.87615   8.87615      1.00  2.248684   .425769
   8.87605   8.87605      1.00  2.246664   .426089
   8.87595   8.87595      1.00  2.246274   .428119
   8.87585   8.87585      1.00  2.245234   .426429
   8.87574   8.87574      1.00  2.234144   .425109
   8.87564   8.87564      1.00  2.247014   .426789
   8.87553   8.87553      1.00  2.249864   .428389
   8.87543   8.87543      1.00  2.248074   .428769
   8.87533   8.87533      1.00  2.248154   .426979
   8.87523   8.87523      1.00  2.246994   .425679
   8.87512   8.87512      1.00  2.248064   .425759
   8.87502   8.87502      1.00  2.247894   .426879
   8.87491   8.87491      1.00  2.248484   .424209
   8.87481   8.87481      1.00  2.245454   .424759
   8.87470   8.87470      1.00  2.245154   .426279
   8.87459   8.87459      1.00  2.247624   .425929
   8.87448   8.87448      1.00  2.244344   .428729
   8.87437   8.87437      1.00  2.243414   .432109
   8.87426   8.87426      1.00  2.234144   .424309
   8.87415   8.87415      1.00  2.245594   .428889
   8.87403   8.87403      1.00  2.245324   .432859
   8.87391   8.87391      1.00  2.242894   .428669
   8.87380   8.87380      1.00  2.246014   .431759
   8.87369   8.87369      1.00  2.245914   .429219
   8.87358   8.87358      1.00  2.247524   .430199
   8.87345   8.87345      1.00  2.243014   .430799
   8.87333   8.87333      1.00  2.246104   .432079
   8.87323   8.87323      1.00  2.245244   .428889
   8.87311   8.87311      1.00  2.245174   .431109
   8.87299   8.87299      1.00  2.246604   .432399
   8.87288   8.87288      1.00  2.243504   .435719
   8.87277   8.87277      1.00  2.228304   .430219
   8.87265   8.87265      1.00  2.243384   .433819
   8.87253   8.87253      1.00  2.247024   .435119
   8.87242   8.87242      1.00  2.245714   .434149
   8.87231   8.87231      1.00  2.245734   .433769
   8.87220   8.87220      1.00  2.243674   .434279
   8.87208   8.87208      1.00  2.242584   .433819
   8.87198   8.87198      1.00  2.245064   .433709
   8.87187   8.87187      1.00  2.242504   .435069
   8.87176   8.87176      1.00  2.239574   .437379
   8.87164   8.87164      1.00  2.244034   .432599
   8.87153   8.87153      1.00  2.244274   .437809
   8.87143   8.87143      1.00  2.243794   .435879
   8.87132   8.87132      1.00  2.245334   .433159
   8.87120   8.87120      1.00  2.228934   .430579
   8.87108   8.87108      1.00  2.243174   .433769
   8.87097   8.87097      1.00  2.244594   .436519
   8.87087   8.87087      1.00  2.243144   .436329
   8.87075   8.87075      1.00  2.244074   .436119
   8.87063   8.87063      1.00  2.243674   .438589
   8.87052   8.87052      1.00  2.245164   .444329
   8.87040   8.87040      1.00  2.243624   .449349
   8.87028   8.87028      1.00  2.244664   .445539
   8.87016   8.87016      1.00  2.240784   .441349
   8.87005   8.87005      1.00  2.245344   .439009
   8.86993   8.86993      1.00  2.242744   .437689
   8.86980   8.86980      1.00  2.243364   .439249
   8.86969   8.86969      1.00  2.242104   .438809
   8.86958   8.86958      1.00  2.226364   .435369
   8.86945   8.86945      1.00  2.243164   .437289
   8.86934   8.86934      1.00  2.243534   .440029
   8.86923   8.86923      1.00  2.246974   .440039
   8.86912   8.86912      1.00  2.244564   .442059
   8.86900   8.86900      1.00  2.243704   .444289
   8.86889   8.86889      1.00  2.245574   .443889
   8.86878   8.86878      1.00  2.246634   .444389
   8.86868   8.86868      1.00  2.244464   .443239
   8.86856   8.86856      1.00  2.244884   .365699
   8.86844   8.86844      1.00  2.243154   .444869
   8.86834   8.86834      1.00  2.243204   .447169
   8.86823   8.86823      1.00  2.242824   .444009
   8.86813   8.86813      1.00  2.237334   .450419
   8.86801   8.86801      1.00  2.241074   .445519
   8.86789   8.86789      1.00  2.244484   .446589
   8.86779   8.86779      1.00  2.243734   .446299
   8.86768   8.86768      1.00  2.244114   .444789
   8.86756   8.86756      1.00  2.244104   .445859
   8.86746   8.86746      1.00  2.243674   .442769
   8.86735   8.86735      1.00  2.243854   .446359
   8.86724   8.86724      1.00  2.243694   .446339
   8.86713   8.86713      1.00  2.244894   .444729
   8.86702   8.86702      1.00  2.244764   .447479
   8.86691   8.86691      1.00  2.241114   .447289
   8.86680   8.86680      1.00  2.244514   .448469
   8.86669   8.86669      1.00  2.244114   .448159
   8.86658   8.86658      1.00  2.245344   .446899
   8.86648   8.86648      1.00  2.228954   .444929
   8.86638   8.86638      1.00  2.238214   .445859
   8.86627   8.86627      1.00  2.243214   .451369
   8.86616   8.86616      1.00  2.242344   .449439
   8.86606   8.86606      1.00  2.243664   .449959
   8.86596   8.86596      1.00  2.244314   .449619
   8.86586   8.86586      1.00  2.242404   .451309
   8.86576   8.86576      1.00  2.241944   .462729
   8.86566   8.86566      1.00  2.242094   .464299
   8.86555   8.86555      1.00  2.241784   .456399
   8.86544   8.86544      1.00  2.242124   .454209
   8.86534   8.86534      1.00  2.242134   .455009
   8.86524   8.86524      1.00  2.242664   .453879
   8.86514   8.86514      1.00  2.241084   .451389
   8.86503   8.86503      1.00  2.227474   .448879
   8.86493   8.86493      1.00  2.242164   .451509
   8.86483   8.86483      1.00  2.241614   .451269
   8.86472   8.86472      1.00  2.243474   .451709
   8.86460   8.86460      1.00  2.241064   .453469
   8.86449   8.86449      1.00  2.242294   .452069
   8.86439   8.86439      1.00  2.241744   .451159
   8.86428   8.86428      1.00  2.243204   .454199
   8.86416   8.86416      1.00  2.241464   .456679
   8.86405   8.86405      1.00  2.238324   .452539
   8.86393   8.86393      1.00  2.242084   .457279
   8.86382   8.86382      1.00  2.238674   .453969
   8.86370   8.86370      1.00  2.241534   .455519
   8.86359   8.86359      1.00  2.239814   .455729
   8.86347   8.86347      1.00  2.230684   .456449
   8.86336   8.86336      1.00  2.238904   .463639
   8.86323   8.86323      1.00  2.241744   .462819
   8.86312   8.86312      1.00  2.241714   .460739
   8.86301   8.86301      1.00  2.241184   .459539
   8.86289   8.86289      1.00  2.243124   .455799
   8.86277   8.86277      1.00  2.242734   .455139
   8.86266   8.86266      1.00  2.240964   .456689
   8.86255   8.86255      1.00  2.242474   .457819
   8.86244   8.86244      1.00  2.240184   .457249
   8.86232   8.86232      1.00  2.241554   .458369
   8.86221   8.86221      1.00  2.238754   .459749
   8.86210   8.86210      1.00  2.238734   .461299
   8.86199   8.86199      1.00  2.226474   .467559
   8.86188   8.86188      1.00  2.238224   .476609
   8.86177   8.86177      1.00  2.239444   .464929
   8.86167   8.86167      1.00  2.240504   .463329
   8.86156   8.86156      1.00  2.237904   .459729
   8.86144   8.86144      1.00  2.240364   .459359
   8.86133   8.86133      1.00  2.238924   .460399
   8.86122   8.86122      1.00  2.239794   .460249
   8.86110   8.86110      1.00  2.240114   .459969
   8.86098   8.86098      1.00  2.239314   .461369
   8.86087   8.86087      1.00  2.239504   .462629
   8.86076   8.86076      1.00  2.238864   .461919
   8.86065   8.86065      1.00  2.238744   .462009
   8.86052   8.86052      1.00  2.239344   .463699
   8.86041   8.86041      1.00  2.235874   .462579
   8.86030   8.86030      1.00  2.235314   .461639
   8.86018   8.86018      1.00  2.242054   .461819
   8.86005   8.86005      1.00  2.240174   .461839
   8.85994   8.85994      1.00  2.239084   .462669
   8.85982   8.85982      1.00  2.239994   .464479
   8.85971   8.85971      1.00  2.240954   .464729
   8.85959   8.85959      1.00  2.238294   .464349
   8.85947   8.85947      1.00  2.238454   .463209
   8.85936   8.85936      1.00  2.236024   .462289
   8.85925   8.85925      1.00  2.237074   .463339
   8.85913   8.85913      1.00  2.240054   .471749
   8.85902   8.85902      1.00  2.238054   .465559
   8.85891   8.85891      1.00  2.240034   .467969
   8.85880   8.85880      1.00  2.219434   .464979
   8.85869   8.85869      1.00  2.236114   .467499
   8.85858   8.85858      1.00  2.240344   .463049
   8.85847   8.85847      1.00  2.240454   .465879
   8.85836   8.85836      1.00  2.238574   .464319
   8.85824   8.85824      1.00  2.236474   .464859
   8.85814   8.85814      1.00  2.237674   .466489
   8.85803   8.85803      1.00  2.238644   .469229
   8.85792   8.85792      1.00  2.238174   .466629
   8.85780   8.85780      1.00  2.240824   .465309
   8.85770   8.85770      1.00  2.232924   .467079
   8.85759   8.85759      1.00  2.237964   .466989
   8.85748   8.85748      1.00  2.235524   .466389
   8.85736   8.85736      1.00  2.236624   .468789
   8.85725   8.85725      1.00  2.235664   .470619
   8.85715   8.85715      1.00  2.224414   .464789
   8.85704   8.85704      1.00  2.236244   .467529
   8.85693   8.85693      1.00  2.233584   .467739
   8.85682   8.85682      1.00  2.234614   .467529
   8.85671   8.85671      1.00  2.233764   .468889
   8.85661   8.85661      1.00  2.237564   .469969
   8.85650   8.85650      1.00  2.235754   .467079
   8.85640   8.85640      1.00  2.234094   .470559
   8.85629   8.85629      1.00  2.236504   .468749
   8.85619   8.85619      1.00  2.232594   .467079
   8.85608   8.85608      1.00  2.236634   .467519
   8.85598   8.85598      1.00  2.234834   .466019
   8.85588   8.85588      1.00  2.232104   .469409
   8.85578   8.85578      1.00  2.232464   .467569
   8.85567   8.85567      1.00  2.218624   .465449
   8.85557   8.85557      1.00  2.235024   .464949
   8.85547   8.85547      1.00  2.235174   .465809
   8.85537   8.85537      1.00  2.235374   .466339
   8.85526   8.85526      1.00  2.232124   .467509
   8.85516   8.85516      1.00  2.234644   .465899
   8.85506   8.85506      1.00  2.229934   .464639
   8.85495   8.85495      1.00  2.231904   .464879
   8.85484   8.85484      1.00  2.233594   .469239
   8.85474   8.85474      1.00  2.233244   .467139
   8.85464   8.85464      1.00  2.232914   .468689
   8.85453   8.85453      1.00  2.231044   .472659
   8.85441   8.85441      1.00  2.229604   .468529
   8.85430   8.85430      1.00  2.218544   .469139
   8.85419   8.85419      1.00  2.232074   .476229
   8.85408   8.85408      1.00  2.231864   .469679
   8.85396   8.85396      1.00  2.234084   .470099
   8.85385   8.85385      1.00  2.229734   .468369
   8.85374   8.85374      1.00  2.230884   .471699
   8.85362   8.85362      1.00  2.229774   .464509
   8.85350   8.85350      1.00  2.225814   .467099
   8.85339   8.85339      1.00  2.231734   .464939
   8.85327   8.85327      1.00  2.229484   .467059
   8.85315   8.85315      1.00  2.229114   .466219
   8.85304   8.85304      1.00  2.228924   .471269
   8.85293   8.85293      1.00  2.230304   .472259
   8.85282   8.85282      1.00  2.218834   .471819
   8.85270   8.85270      1.00  2.228594   .466799
   8.85258   8.85258      1.00  2.228584   .465049
   8.85247   8.85247      1.00  2.228374   .466439
   8.85236   8.85236      1.00  2.228394   .466369
   8.85225   8.85225      1.00  2.226974   .466619
   8.85213   8.85213      1.00  2.227054   .470049
   8.85202   8.85202      1.00  2.228344   .469979
   8.85192   8.85192      1.00  2.227804   .471429
   8.85181   8.85181      1.00  2.227884   .468769
   8.85170   8.85170      1.00  2.227554   .466239
   8.85158   8.85158      1.00  2.226214   .466719
   8.85147   8.85147      1.00  2.226154   .466479
   8.85136   8.85136      1.00  2.225854   .468599
   8.85124   8.85124      1.00  2.209464   .465029
   8.85113   8.85113      1.00  2.225454   .470439
   8.85103   8.85103      1.00  2.223994   .467049
   8.85091   8.85091      1.00  2.223544   .465599
   8.85079   8.85079      1.00  2.226934   .468659
   8.85068   8.85068      1.00  2.227234   .470519
   8.85057   8.85057      1.00  2.228974   .467199
   8.85044   8.85044      1.00  2.225714   .464519
   8.85032   8.85032      1.00  2.227584   .465669
   8.85021   8.85021      1.00  2.225714   .465109
   8.85009   8.85009      1.00  2.226184   .466349
   8.84997   8.84997      1.00  2.227374   .468359
   8.84985   8.84985      1.00  2.224144   .465009
   8.84973   8.84973      1.00  2.225224   .466839
   8.84963   8.84963      1.00  2.209364   .463759
   8.84950   8.84950      1.00  2.224704   .467639
   8.84939   8.84939      1.00  2.225044   .474499
   8.84928   8.84928      1.00  2.227194   .465529
   8.84916   8.84916      1.00  2.227004   .468129
   8.84905   8.84905      1.00  2.223904   .465779
   8.84893   8.84893      1.00  2.224244   .465099
   8.84882   8.84882      1.00  2.222744   .467429
   8.84872   8.84872      1.00  2.223144   .465609
   8.84861   8.84861      1.00  2.218614   .466719
   8.84849   8.84849      1.00  2.225024   .466129
   8.84838   8.84838      1.00  2.223484   .468209
   8.84827   8.84827      1.00  2.229014   .464859
   8.84816   8.84816      1.00  2.226404   .465679
   8.84805   8.84805      1.00  2.211694   .458679
   8.84794   8.84794      1.00  2.224104   .465649
   8.84783   8.84783      1.00  2.225714   .466969
   8.84772   8.84772      1.00  2.224564   .466999
   8.84760   8.84760      1.00  2.225364   .471529
   8.84750   8.84750      1.00  2.224294   .473619
   8.84740   8.84740      1.00  2.224084   .467799
   8.84728   8.84728      1.00  2.225724   .468739
   8.84716   8.84716      1.00  2.224054   .467919
   8.84706   8.84706      1.00  2.225034   .466149
   8.84695   8.84695      1.00  2.225404   .465529
   8.84684   8.84684      1.00  2.226194   .466359
   8.84673   8.84673      1.00  2.223194   .469779
   8.84662   8.84662      1.00  2.221844   .464119
   8.84652   8.84652      1.00  2.218744   .463499
   8.84642   8.84642      1.00  2.218154   .460959
   8.84631   8.84631      1.00  2.225924   .461999
   8.84620   8.84620      1.00  2.224484   .461409
   8.84611   8.84611      1.00  2.225534   .467559
   8.84600   8.84600      1.00  2.225884   .466259
   8.84589   8.84589      1.00  2.223654   .462899
   8.84579   8.84579      1.00  2.228394   .465299
   8.84569   8.84569      1.00  2.222734   .461049
   8.84558   8.84558      1.00  2.223344   .461679
   8.84548   8.84548      1.00  2.224864   .465559
   8.84538   8.84538      1.00  2.222324   .463249
   8.84528   8.84528      1.00  2.224974   .464109
   8.84517   8.84517      1.00  2.222534   .462879
   8.84506   8.84506      1.00  2.214974   .462359
   8.84496   8.84496      1.00  2.222504   .469519
   8.84486   8.84486      1.00  2.221824   .470359
   8.84475   8.84475      1.00  2.225434   .463319
   8.84464   8.84464      1.00  2.224824   .464839
   8.84453   8.84453      1.00  2.222224   .467959
   8.84442   8.84442      1.00  2.223244   .467369
   8.84431   8.84431      1.00  2.222724   .463449
   8.84420   8.84420      1.00  2.221294   .468269
   8.84409   8.84409      1.00  2.224504   .466219
   8.84398   8.84398      1.00  2.224524   .469759
   8.84386   8.84386      1.00  2.225984   .466739
   8.84374   8.84374      1.00  2.224294   .469499
   8.84362   8.84362      1.00  2.211744   .464069
   8.84351   8.84351      1.00  2.222154   .465059
   8.84339   8.84339      1.00  2.224384   .465059
   8.84327   8.84327      1.00  2.224334   .464349
   8.84316   8.84316      1.00  2.225214   .464289
   8.84304   8.84304      1.00  2.223534   .470009
   8.84293   8.84293      1.00  2.222354   .467799
   8.84281   8.84281      1.00  2.224164   .467929
   8.84270   8.84270      1.00  2.223934   .467019
   8.84259   8.84259      1.00  2.222844   .466469
   8.84248   8.84248      1.00  2.222514   .465269
   8.84236   8.84236      1.00  2.224104   .468919
   8.84224   8.84224      1.00  2.224574   .471109
   8.84214   8.84214      1.00  2.223254   .467899
   8.84203   8.84203      1.00  2.210164   .465639
   8.84191   8.84191      1.00  2.222334   .467729
   8.84181   8.84181      1.00  2.224214   .472269
   8.84170   8.84170      1.00  2.222344   .469489
   8.84159   8.84159      1.00  2.222654   .469709
   8.84147   8.84147      1.00  2.223734   .470359
   8.84136   8.84136      1.00  2.224634   .470079
   8.84126   8.84126      1.00  2.224514   .471419
   8.84114   8.84114      1.00  2.222874   .469689
   8.84102   8.84102      1.00  2.223934   .472389
   8.84091   8.84091      1.00  2.223004   .472599
   8.84080   8.84080      1.00  2.222164   .472809
   8.84068   8.84068      1.00  2.222324   .472939
   8.84057   8.84057      1.00  2.208254   .469559
   8.84045   8.84045      1.00  2.220234   .472119
   8.84033   8.84033      1.00  2.221064   .473469
   8.84021   8.84021      1.00  2.222184   .475709
   8.84009   8.84009      1.00  2.222854   .473609
   8.83998   8.83998      1.00  2.224774   .473429
   8.83986   8.83986      1.00  2.225144   .472669
   8.83974   8.83974      1.00  2.222814   .475289
   8.83963   8.83963      1.00  2.221934   .473439
   8.83951   8.83951      1.00  2.219824   .475929
   8.83940   8.83940      1.00  2.224644   .479189
   8.83928   8.83928      1.00  2.221424   .477149
   8.83916   8.83916      1.00  2.222424   .479259
   8.83905   8.83905      1.00  2.219124   .475959
   8.83894   8.83894      1.00  2.206304   .472629
   8.83883   8.83883      1.00  2.224584   .478129
   8.83871   8.83871      1.00  2.223114   .477189
   8.83860   8.83860      1.00  2.222724   .475529
   8.83850   8.83850      1.00  2.220954   .475949
   8.83838   8.83838      1.00  2.221024   .475769
   8.83827   8.83827      1.00  2.224384   .482019
   8.83816   8.83816      1.00  2.220054   .478759
   8.83806   8.83806      1.00  2.223394   .478359
   8.83795   8.83795      1.00  2.221684   .475819
   8.83784   8.83784      1.00  2.223194   .479369
   8.83772   8.83772      1.00  2.224874   .480719
   8.83762   8.83762      1.00  2.222524   .479029
   8.83751   8.83751      1.00  2.225484   .479269
   8.83740   8.83740      1.00  2.209864   .474379
   8.83729   8.83729      1.00  2.225254   .479869
   8.83718   8.83718      1.00  2.222734   .476589
   8.83707   8.83707      1.00  2.221244   .479319
   8.83695   8.83695      1.00  2.225754   .481529
   8.83684   8.83684      1.00  2.222424   .478919
   8.83674   8.83674      1.00  2.224024   .480029
   8.83664   8.83664      1.00  2.223944   .484579
   8.83652   8.83652      1.00  2.224654   .485589
   8.83642   8.83642      1.00  2.221214   .498619
   8.83632   8.83632      1.00  2.223284   .493629
   8.83621   8.83621      1.00  2.223074   .442429
   8.83610   8.83610      1.00  2.219654   .324659
   8.83600   8.83600      1.00  2.219304   .195309
   8.83590   8.83590      1.00  2.208184   .458789
   8.83580   8.83580      1.00  2.221824   .476639
   8.83569   8.83569      1.00  2.224184   .481479
   8.83559   8.83559      1.00  2.224404   .482519
   8.83549   8.83549      1.00  2.223304   .478939
   8.83539   8.83539      1.00  2.224334   .484359
   8.83528   8.83528      1.00  2.223934   .484969
   8.83518   8.83518      1.00  2.223394   .482289
   8.83508   8.83508      1.00  2.220804   .488389
   8.83497   8.83497      1.00  2.220634   .481999
   8.83486   8.83486      1.00  2.221964   .481749
   8.83476   8.83476      1.00  2.219074   .480639
   8.83465   8.83465      1.00  2.220764   .485749
   8.83454   8.83454      1.00  2.220144   .480979
   8.83442   8.83442      1.00  2.205054   .479819
   8.83432   8.83432      1.00  2.223734   .484019
   8.83421   8.83421      1.00  2.223624   .487839
   8.83410   8.83410      1.00  2.219824   .486489
   8.83398   8.83398      1.00  2.221754   .484269
   8.83387   8.83387      1.00  2.219214   .483129
   8.83376   8.83376      1.00  2.221934   .484879
   8.83364   8.83364      1.00  2.219984   .481789
   8.83352   8.83352      1.00  2.219884   .483659
   8.83340   8.83340      1.00  2.218744   .486169
   8.83329   8.83329      1.00  2.220694   .484329
   8.83317   8.83317      1.00  2.222204   .483449
   8.83305   8.83305      1.00  2.222594   .483979
   8.83294   8.83294      1.00  2.219184   .484699
   8.83283   8.83283      1.00  2.206354   .481419
   8.83272   8.83272      1.00  2.220354   .483939
   8.83260   8.83260      1.00  2.218234   .485359
   8.83249   8.83249      1.00  2.218584   .494309
   8.83238   8.83238      1.00  2.218614   .490949
   8.83227   8.83227      1.00  2.213764   .487669
   8.83215   8.83215      1.00  2.218184   .490299
   8.83204   8.83204      1.00  2.221824   .489999
   8.83193   8.83193      1.00  2.219844   .488279
   8.83183   8.83183      1.00  2.218084   .489649
   8.83171   8.83171      1.00  2.218664   .490859
   8.83160   8.83160      1.00  2.216964   .493989
   8.83150   8.83150      1.00  2.214794   .492829
   8.83138   8.83138      1.00  2.204374   .492369
   8.83127   8.83127      1.00  2.214314   .491159
   8.83116   8.83116      1.00  2.217914   .491439
   8.83105   8.83105      1.00  2.220684   .492139
   8.83094   8.83094      1.00  2.219564   .492429
   8.83082   8.83082      1.00  2.218704   .490449
   8.83070   8.83070      1.00  2.218004   .488769
   8.83059   8.83059      1.00  2.216294   .487239
   8.83047   8.83047      1.00  2.217374   .488329
   8.83035   8.83035      1.00  2.216014   .490509
   8.83023   8.83023      1.00  2.218704   .489999
   8.83012   8.83012      1.00  2.213444   .491049
   8.83000   8.83000      1.00  2.216514   .491809
   8.82988   8.82988      1.00  2.216714   .491129
   8.82976   8.82976      1.00  2.203974   .486849
   8.82964   8.82964      1.00  2.214204   .492149
   8.82953   8.82953      1.00  2.219624   .490749
   8.82941   8.82941      1.00  2.217404   .494799
   8.82930   8.82930      1.00  2.217134   .495589
   8.82919   8.82919      1.00  2.218124   .497929
   8.82907   8.82907      1.00  2.215394   .496759
   8.82896   8.82896      1.00  2.215334   .495149
   8.82885   8.82885      1.00  2.214184   .493929
   8.82874   8.82874      1.00  2.215004   .496519
   8.82863   8.82863      1.00  2.215464   .499159
   8.82853   8.82853      1.00  2.214314   .502189
   8.82841   8.82841      1.00  2.218234   .502849
   8.82831   8.82831      1.00  2.217364   .500019
   8.82819   8.82819      1.00  2.217054   .500489
   8.82808   8.82808      1.00  2.209644   .498549
   8.82796   8.82796      1.00  2.209344   .495289
   8.82786   8.82786      1.00  2.213354   .495189
   8.82775   8.82775      1.00  2.216164   .495579
   8.82764   8.82764      1.00  2.216804   .496469
   8.82753   8.82753      1.00  2.212984   .500199
   8.82743   8.82743      1.00  2.217474   .502419
   8.82731   8.82731      1.00  2.217554   .497139
   8.82720   8.82720      1.00  2.218534   .494189
   8.82709   8.82709      1.00  2.216164   .500179
   8.82698   8.82698      1.00  2.217244   .496839
   8.82687   8.82687      1.00  2.217194   .498589
   8.82676   8.82676      1.00  2.213624   .497719
   8.82665   8.82665      1.00  2.210674   .497999
   8.82655   8.82655      1.00  2.199064   .491249
   8.82645   8.82645      1.00  2.213524   .496589
   8.82634   8.82634      1.00  2.214904   .498319
   8.82624   8.82624      1.00  2.214864   .495859
   8.82614   8.82614      1.00  2.216754   .493609
   8.82603   8.82603      1.00  2.215874   .496329
   8.82592   8.82592      1.00  2.215954   .496449
   8.82582   8.82582      1.00  2.212844   .496219
   8.82572   8.82572      1.00  2.212644   .501649
   8.82562   8.82562      1.00  2.210554   .500489
   8.82551   8.82551      1.00  2.212544   .494739
   8.82541   8.82541      1.00  2.212934   .496389
   8.82531   8.82531      1.00  2.212984   .496539
   8.82521   8.82521      1.00  2.215144   .495599
   8.82510   8.82510      1.00  2.200794   .496509
   8.82499   8.82499      1.00  2.215204   .493779
   8.82489   8.82489      1.00  2.215074   .494539
   8.82479   8.82479      1.00  2.215324   .497369
   8.82467   8.82467      1.00  2.214544   .499939
   8.82456   8.82456      1.00  2.210764   .495839
   8.82446   8.82446      1.00  2.211754   .498349
   8.82435   8.82435      1.00  2.208424   .499669
   8.82424   8.82424      1.00  2.207564   .497759
   8.82412   8.82412      1.00  2.209234   .495759
   8.82402   8.82402      1.00  2.212104   .501859
   8.82391   8.82391      1.00  2.211524   .503469
   8.82378   8.82378      1.00  2.212754   .498719
   8.82366   8.82366      1.00  2.200404   .499189
   8.82355   8.82355      1.00  2.212524   .500009
   8.82344   8.82344      1.00  2.209124   .499249
   8.82332   8.82332      1.00  2.211124   .498619
   8.82320   8.82320      1.00  2.211154   .496459
   8.82309   8.82309      1.00  2.211214   .498059
   8.82297   8.82297      1.00  2.214094   .495849
   8.82285   8.82285      1.00  2.210844   .496719
   8.82274   8.82274      1.00  2.212634   .496639
   8.82263   8.82263      1.00  2.210514   .495889
   8.82251   8.82251      1.00  2.211604   .499399
   8.82240   8.82240      1.00  2.211704   .500099
   8.82228   8.82228      1.00  2.210754   .498659
   8.82218   8.82218      1.00  2.201444   .499039
   8.82207   8.82207      1.00  2.201364   .497489
   8.82195   8.82195      1.00  2.211564   .496909
   8.82185   8.82185      1.00  2.209844   .499419
   8.82174   8.82174      1.00  2.208384   .499049
   8.82163   8.82163      1.00  2.210954   .498369
   8.82151   8.82151      1.00  2.208264   .498899
   8.82140   8.82140      1.00  2.211034   .502659
   8.82129   8.82129      1.00  2.210184   .501389
   8.82118   8.82118      1.00  2.209064   .501079
   8.82106   8.82106      1.00  2.207734   .502419
   8.82095   8.82095      1.00  2.206594   .497449
   8.82083   8.82083      1.00  2.207324   .497309
   8.82072   8.82072      1.00  2.209674   .500089
   8.82060   8.82060      1.00  2.194084   .496119
   8.82049   8.82049      1.00  2.208624   .498249
   8.82037   8.82037      1.00  2.209264   .498399
   8.82025   8.82025      1.00  2.209734   .498619
   8.82012   8.82012      1.00  2.210434   .501339
   8.82001   8.82001      1.00  2.208824   .498219
   8.81990   8.81990      1.00  2.208494   .496599
   8.81978   8.81978      1.00  2.206934   .496469
   8.81966   8.81966      1.00  2.205384   .499029
   8.81954   8.81954      1.00  2.203304   .498209
   8.81943   8.81943      1.00  2.203044   .499209
   8.81932   8.81932      1.00  2.207384   .500449
   8.81920   8.81920      1.00  2.206904   .500129
   8.81908   8.81908      1.00  2.210084   .501179
   8.81897   8.81897      1.00  2.207614   .500209
   8.81886   8.81886      1.00  2.193964   .495259
   8.81875   8.81875      1.00  2.204434   .494699
   8.81864   8.81864      1.00  2.207044   .496659
   8.81854   8.81854      1.00  2.202644   .497029
   8.81842   8.81842      1.00  2.203964   .500279
   8.81831   8.81831      1.00  2.207014   .499019
   8.81820   8.81820      1.00  2.204014   .500879
   8.81809   8.81809      1.00  2.205934   .504019
   8.81798   8.81798      1.00  2.206654   .502489
   8.81786   8.81786      1.00  2.202734   .500259
   8.81775   8.81775      1.00  2.204584   .499239
   8.81765   8.81765      1.00  2.208624   .499539
   8.81754   8.81754      1.00  2.203464   .497689
   8.81742   8.81742      1.00  2.199174   .499689
   8.81736   8.81736      1.00  2.190164   .497879
