# Supplementary material for: Direct Observation of Palladium Leaching from Pd/C by a Simple Method: X-ray Absorption Spectroscopy of Heterogeneous Mixtures
Source: ACS Omega. 2023 Jun 7;8(24):21787–92. doi: 10.1021/acsomega.3c01343 (PMC10286095; doi:10.1021/acsomega.3c01343)
Supplement: Supplementary file 2 — ao3c01343_si_002.zip [file ao3c01343_si_002.zip › Figure 9/HCl_Intermittent01N_40.qd]

  9809     KEK-PF   NW10A
 K_AirOx_40C_01N 20.12.12 2:59: - 20.12.12 2:59: Serial#KEKPF-NW10A_047730
 15_RK_AirOx_40C_01N                                                             
 Ring :   6.5 GeV    50.1 mA -   50.0 mA
 Mono :   Si(311)       D=  1.63747 A    Initial angle=  9.00034 deg
 NW10A     Transmission( 2)   Repetition= 40     Points= 1654
 Param file : QXAFS(SYNC)     angle axis (*)     Block =    1

 Block      Init-Ang  Final-Ang     Step/deg     Time/s       Num
     1        9.00034   8.81738          ***       1.00      1654
 Ortec(-1)     NDCH = 3
  Angle(c)  Angle(o)    time/s         2         3
      Mode         0         0         1         2
    Offset         0         0    .00492    .00311
   9.00034   9.00034      1.00  2.305744  2.413129
   9.00025   9.00025      1.00  2.306434  2.415709
   9.00015   9.00015      1.00  2.306764  2.409729
   9.00003   9.00003      1.00  2.306464  2.410859
   8.99992   8.99992      1.00  2.304064  2.411969
   8.99980   8.99980      1.00  2.303324  2.409819
   8.99969   8.99969      1.00  2.303374  2.410449
   8.99958   8.99958      1.00  2.289944  2.394789
   8.99946   8.99946      1.00  2.302954  2.409779
   8.99935   8.99935      1.00  2.305434  2.415319
   8.99925   8.99925      1.00  2.305424  2.415909
   8.99913   8.99913      1.00  2.304724  2.412209
   8.99902   8.99902      1.00  2.304734  2.411729
   8.99891   8.99891      1.00  2.304064  2.411219
   8.99881   8.99881      1.00  2.302864  2.416409
   8.99870   8.99870      1.00  2.299624  2.412289
   8.99859   8.99859      1.00  2.302994  2.409379
   8.99849   8.99849      1.00  2.299914  2.411479
   8.99837   8.99837      1.00  2.302574  2.413759
   8.99826   8.99826      1.00  2.302714  2.414039
   8.99815   8.99815      1.00  2.303954  2.415759
   8.99805   8.99805      1.00  2.302564  2.417779
   8.99794   8.99794      1.00  2.286484  2.399929
   8.99783   8.99783      1.00  2.300084  2.413409
   8.99772   8.99772      1.00  2.299464  2.414769
   8.99762   8.99762      1.00  2.302234  2.414619
   8.99751   8.99751      1.00  2.298604  2.411029
   8.99739   8.99739      1.00  2.297674  2.411549
   8.99728   8.99728      1.00  2.299594  2.416559
   8.99718   8.99718      1.00  2.296284  2.417079
   8.99707   8.99707      1.00  2.301294  2.417659
   8.99697   8.99697      1.00  2.300864  2.418749
   8.99685   8.99685      1.00  2.300264  2.419279
   8.99675   8.99675      1.00  2.299484  2.415379
   8.99665   8.99665      1.00  2.295194  2.412089
   8.99654   8.99654      1.00  2.281114  2.394139
   8.99643   8.99643      1.00  2.297224  2.418229
   8.99633   8.99633      1.00  2.295204  2.415709
   8.99623   8.99623      1.00  2.294384  2.413779
   8.99612   8.99612      1.00  2.295984  2.418489
   8.99601   8.99601      1.00  2.296914  2.415499
   8.99591   8.99591      1.00  2.296404  2.417439
   8.99582   8.99582      1.00  2.295884  2.415499
   8.99572   8.99572      1.00  2.297884  2.419909
   8.99562   8.99562      1.00  2.294724  2.415349
   8.99551   8.99551      1.00  2.292944  2.414059
   8.99542   8.99542      1.00  2.292194  2.414569
   8.99531   8.99531      1.00  2.289234  2.411419
   8.99520   8.99520      1.00  2.290414  2.412429
   8.99510   8.99510      1.00  2.282614  2.406119
   8.99500   8.99500      1.00  2.296764  2.418629
   8.99490   8.99490      1.00  2.295844  2.418769
   8.99479   8.99479      1.00  2.295434  2.415779
   8.99468   8.99468      1.00  2.295824  2.421489
   8.99459   8.99459      1.00  2.293544  2.419159
   8.99447   8.99447      1.00  2.291164  2.411069
   8.99435   8.99435      1.00  2.289954  2.409299
   8.99425   8.99425      1.00  2.291704  2.412539
   8.99414   8.99414      1.00  2.289904  2.407109
   8.99403   8.99403      1.00  2.289424  2.410339
   8.99391   8.99391      1.00  2.294334  2.417099
   8.99379   8.99379      1.00  2.293364  2.414349
   8.99369   8.99369      1.00  2.275024  2.399759
   8.99358   8.99358      1.00  2.295124  2.423379
   8.99346   8.99346      1.00  2.288184  2.414319
   8.99335   8.99335      1.00  2.287354  2.412129
   8.99324   8.99324      1.00  2.291994  2.418209
   8.99312   8.99312      1.00  2.289534  2.416649
   8.99300   8.99300      1.00  2.290234  2.422439
   8.99289   8.99289      1.00  2.290414  2.419899
   8.99278   8.99278      1.00  2.289544  2.420589
   8.99267   8.99267      1.00  2.285824  2.418679
   8.99255   8.99255      1.00  2.291584  2.424409
   8.99244   8.99244      1.00  2.295254  2.433609
   8.99234   8.99234      1.00  2.291154  2.426389
   8.99222   8.99222      1.00  2.286124  2.417719
   8.99211   8.99211      1.00  2.281784  2.408389
   8.99201   8.99201      1.00  2.286774  2.415229
   8.99190   8.99190      1.00  2.287614  2.413049
   8.99179   8.99179      1.00  2.285394  2.411899
   8.99167   8.99167      1.00  2.287954  2.415579
   8.99157   8.99157      1.00  2.288494  2.415719
   8.99146   8.99146      1.00  2.289044  2.417449
   8.99135   8.99135      1.00  2.290974  2.418629
   8.99124   8.99124      1.00  2.289834  2.416679
   8.99113   8.99113      1.00  2.289804  2.416899
   8.99102   8.99102      1.00  2.287094  2.419329
   8.99091   8.99091      1.00  2.284394  2.413149
   8.99079   8.99079      1.00  2.281814  2.411129
   8.99067   8.99067      1.00  2.283104  2.416169
   8.99056   8.99056      1.00  2.287394  2.421459
   8.99044   8.99044      1.00  2.284954  2.421129
   8.99032   8.99032      1.00  2.288274  2.420319
   8.99021   8.99021      1.00  2.289884  2.423689
   8.99009   8.99009      1.00  2.288374  2.426549
   8.98998   8.98998      1.00  2.289244  2.424979
   8.98986   8.98986      1.00  2.288164  2.425169
   8.98974   8.98974      1.00  2.283254  2.413829
   8.98962   8.98962      1.00  2.287594  2.419069
   8.98950   8.98950      1.00  2.283304  2.420769
   8.98939   8.98939      1.00  2.281854  2.411089
   8.98928   8.98928      1.00  2.285294  2.417849
   8.98917   8.98917      1.00  2.271524  2.409219
   8.98906   8.98906      1.00  2.287244  2.424109
   8.98894   8.98894      1.00  2.288934  2.425239
   8.98883   8.98883      1.00  2.288964  2.425239
   8.98872   8.98872      1.00  2.284514  2.424549
   8.98861   8.98861      1.00  2.285254  2.424109
   8.98850   8.98850      1.00  2.286034  2.426209
   8.98839   8.98839      1.00  2.282744  2.422919
   8.98829   8.98829      1.00  2.282834  2.423389
   8.98818   8.98818      1.00  2.286354  2.427379
   8.98806   8.98806      1.00  2.286194  2.423869
   8.98796   8.98796      1.00  2.285384  2.423609
   8.98785   8.98785      1.00  2.283104  2.422869
   8.98773   8.98773      1.00  2.271374  2.408649
   8.98762   8.98762      1.00  2.289214  2.427449
   8.98751   8.98751      1.00  2.287304  2.429879
   8.98740   8.98740      1.00  2.284134  2.425969
   8.98729   8.98729      1.00  2.281974  2.426399
   8.98718   8.98718      1.00  2.283004  2.426599
   8.98707   8.98707      1.00  2.284614  2.428089
   8.98697   8.98697      1.00  2.280974  2.425029
   8.98686   8.98686      1.00  2.284404  2.428379
   8.98675   8.98675      1.00  2.283804  2.431339
   8.98664   8.98664      1.00  2.287064  2.432049
   8.98654   8.98654      1.00  2.286854  2.429049
   8.98643   8.98643      1.00  2.286124  2.430359
   8.98632   8.98632      1.00  2.269824  2.414699
   8.98622   8.98622      1.00  2.283574  2.425069
   8.98612   8.98612      1.00  2.281024  2.421749
   8.98602   8.98602      1.00  2.283044  2.427279
   8.98591   8.98591      1.00  2.282234  2.428199
   8.98581   8.98581      1.00  2.284364  2.428159
   8.98571   8.98571      1.00  2.284984  2.431879
   8.98561   8.98561      1.00  2.283834  2.433329
   8.98550   8.98550      1.00  2.283294  2.426939
   8.98540   8.98540      1.00  2.286124  2.430679
   8.98530   8.98530      1.00  2.279994  2.424629
   8.98520   8.98520      1.00  2.281124  2.430999
   8.98509   8.98509      1.00  2.281454  2.427799
   8.98498   8.98498      1.00  2.281024  2.428399
   8.98488   8.98488      1.00  2.268874  2.418479
   8.98478   8.98478      1.00  2.276484  2.422279
   8.98467   8.98467      1.00  2.286954  2.435129
   8.98456   8.98456      1.00  2.285354  2.433659
   8.98445   8.98445      1.00  2.286754  2.434489
   8.98434   8.98434      1.00  2.285534  2.435439
   8.98422   8.98422      1.00  2.283084  2.435679
   8.98411   8.98411      1.00  2.281214  2.432099
   8.98401   8.98401      1.00  2.281884  2.433919
   8.98389   8.98389      1.00  2.280174  2.433219
   8.98377   8.98377      1.00  2.283334  2.439349
   8.98366   8.98366      1.00  2.282524  2.445189
   8.98355   8.98355      1.00  2.281014  2.440999
   8.98343   8.98343      1.00  2.281294  2.444019
   8.98330   8.98330      1.00  2.268754  2.429509
   8.98319   8.98319      1.00  2.284644  2.446629
   8.98309   8.98309      1.00  2.280094  2.441969
   8.98297   8.98297      1.00  2.284514  2.441039
   8.98284   8.98284      1.00  2.282254  2.440909
   8.98273   8.98273      1.00  2.282394  2.439839
   8.98262   8.98262      1.00  2.279254  2.432429
   8.98251   8.98251      1.00  2.278804  2.431389
   8.98239   8.98239      1.00  2.284454  2.441439
   8.98228   8.98228      1.00  2.280484  2.435819
   8.98218   8.98218      1.00  2.282734  2.441179
   8.98207   8.98207      1.00  2.282544  2.443379
   8.98195   8.98195      1.00  2.290034  2.446899
   8.98184   8.98184      1.00  2.283864  2.443589
   8.98174   8.98174      1.00  2.267324  2.423329
   8.98163   8.98163      1.00  2.276474  2.434119
   8.98151   8.98151      1.00  2.279684  2.434909
   8.98141   8.98141      1.00  2.280924  2.436039
   8.98130   8.98130      1.00  2.280314  2.430359
   8.98119   8.98119      1.00  2.282784  2.442869
   8.98107   8.98107      1.00  2.284724  2.442929
   8.98095   8.98095      1.00  2.285374  2.439999
   8.98084   8.98084      1.00  2.281994  2.438229
   8.98072   8.98072      1.00  2.281974  2.437829
   8.98060   8.98060      1.00  2.280664  2.434299
   8.98049   8.98049      1.00  2.285334  2.443029
   8.98038   8.98038      1.00  2.282714  2.442359
   8.98026   8.98026      1.00  2.281414  2.438199
   8.98013   8.98013      1.00  2.276524  2.433079
   8.98002   8.98002      1.00  2.273314  2.429529
   8.97991   8.97991      1.00  2.281244  2.441289
   8.97979   8.97979      1.00  2.282884  2.442189
   8.97967   8.97967      1.00  2.283964  2.442109
   8.97955   8.97955      1.00  2.287284  2.443839
   8.97944   8.97944      1.00  2.285404  2.442939
   8.97932   8.97932      1.00  2.280864  2.437469
   8.97921   8.97921      1.00  2.281254  2.441929
   8.97911   8.97911      1.00  2.281464  2.439919
   8.97900   8.97900      1.00  2.274964  2.434689
   8.97888   8.97888      1.00  2.279424  2.439669
   8.97876   8.97876      1.00  2.282324  2.445099
   8.97866   8.97866      1.00  2.282444  2.443499
   8.97855   8.97855      1.00  2.277614  2.441969
   8.97843   8.97843      1.00  2.281394  2.442829
   8.97832   8.97832      1.00  2.282834  2.453089
   8.97821   8.97821      1.00  2.284054  2.452029
   8.97810   8.97810      1.00  2.284144  2.446819
   8.97800   8.97800      1.00  2.279644  2.440869
   8.97789   8.97789      1.00  2.282704  2.443259
   8.97777   8.97777      1.00  2.283204  2.443959
   8.97766   8.97766      1.00  2.278544  2.438889
   8.97755   8.97755      1.00  2.281424  2.440609
   8.97744   8.97744      1.00  2.284284  2.446369
   8.97733   8.97733      1.00  2.286864  2.454499
   8.97723   8.97723      1.00  2.285534  2.452789
   8.97712   8.97712      1.00  2.280294  2.447729
   8.97701   8.97701      1.00  2.274184  2.437869
   8.97690   8.97690      1.00  2.280874  2.447839
   8.97679   8.97679      1.00  2.284334  2.454019
   8.97668   8.97668      1.00  2.280074  2.448099
   8.97657   8.97657      1.00  2.280744  2.454989
   8.97647   8.97647      1.00  2.284984  2.457469
   8.97637   8.97637      1.00  2.281894  2.457309
   8.97626   8.97626      1.00  2.284234  2.454049
   8.97615   8.97615      1.00  2.284354  2.453729
   8.97605   8.97605      1.00  2.287504  2.454559
   8.97595   8.97595      1.00  2.281844  2.450679
   8.97584   8.97584      1.00  2.282374  2.451299
   8.97574   8.97574      1.00  2.283284  2.447049
   8.97564   8.97564      1.00  2.265934  2.433699
   8.97554   8.97554      1.00  2.279494  2.447789
   8.97544   8.97544      1.00  2.283284  2.450499
   8.97533   8.97533      1.00  2.282784  2.452179
   8.97522   8.97522      1.00  2.281044  2.447809
   8.97512   8.97512      1.00  2.285254  2.456169
   8.97502   8.97502      1.00  2.280424  2.447109
   8.97491   8.97491      1.00  2.285544  2.458289
   8.97481   8.97481      1.00  2.284704  2.454639
   8.97471   8.97471      1.00  2.277674  2.448119
   8.97460   8.97460      1.00  2.276994  2.443829
   8.97449   8.97449      1.00  2.276334  2.446509
   8.97437   8.97437      1.00  2.280884  2.449979
   8.97427   8.97427      1.00  2.274354  2.445179
   8.97415   8.97415      1.00  2.277344  2.449789
   8.97403   8.97403      1.00  2.283814  2.461519
   8.97392   8.97392      1.00  2.287304  2.463819
   8.97381   8.97381      1.00  2.283224  2.459379
   8.97370   8.97370      1.00  2.280854  2.459689
   8.97357   8.97357      1.00  2.283094  2.461049
   8.97346   8.97346      1.00  2.278374  2.456019
   8.97335   8.97335      1.00  2.282464  2.457399
   8.97324   8.97324      1.00  2.277974  2.448259
   8.97311   8.97311      1.00  2.278784  2.451709
   8.97300   8.97300      1.00  2.281614  2.455199
   8.97289   8.97289      1.00  2.280064  2.453849
   8.97278   8.97278      1.00  2.280544  2.456099
   8.97266   8.97266      1.00  2.281104  2.459239
   8.97255   8.97255      1.00  2.269054  2.443829
   8.97244   8.97244      1.00  2.273864  2.450029
   8.97232   8.97232      1.00  2.281144  2.456649
   8.97221   8.97221      1.00  2.278554  2.457509
   8.97210   8.97210      1.00  2.274664  2.451929
   8.97199   8.97199      1.00  2.279304  2.463449
   8.97188   8.97188      1.00  2.279414  2.462459
   8.97176   8.97176      1.00  2.283144  2.464109
   8.97166   8.97166      1.00  2.280934  2.462209
   8.97155   8.97155      1.00  2.280524  2.469139
   8.97144   8.97144      1.00  2.282424  2.464619
   8.97133   8.97133      1.00  2.275694  2.458819
   8.97122   8.97122      1.00  2.281094  2.461339
   8.97111   8.97111      1.00  2.277334  2.458359
   8.97099   8.97099      1.00  2.263224  2.440479
   8.97087   8.97087      1.00  2.275604  2.454599
   8.97076   8.97076      1.00  2.281164  2.459299
   8.97065   8.97065      1.00  2.275604  2.456959
   8.97053   8.97053      1.00  2.281964  2.463049
   8.97041   8.97041      1.00  2.279774  2.461549
   8.97029   8.97029      1.00  2.276634  2.458699
   8.97018   8.97018      1.00  2.279794  2.459919
   8.97006   8.97006      1.00  2.279564  2.460189
   8.96994   8.96994      1.00  2.279734  2.457189
   8.96983   8.96983      1.00  2.273814  2.453359
   8.96971   8.96971      1.00  2.277904  2.460649
   8.96959   8.96959      1.00  2.272774  2.454159
   8.96947   8.96947      1.00  2.277264  2.457029
   8.96936   8.96936      1.00  2.280834  2.463389
   8.96925   8.96925      1.00  2.269644  2.447159
   8.96914   8.96914      1.00  2.281834  2.461819
   8.96902   8.96902      1.00  2.280074  2.460229
   8.96891   8.96891      1.00  2.277954  2.459999
   8.96881   8.96881      1.00  2.277924  2.461159
   8.96869   8.96869      1.00  2.278024  2.459459
   8.96858   8.96858      1.00  2.276004  2.452849
   8.96847   8.96847      1.00  2.280974  2.462839
   8.96837   8.96837      1.00  2.276614  2.460349
   8.96826   8.96826      1.00  2.277354  2.460529
   8.96814   8.96814      1.00  2.278014  2.464059
   8.96803   8.96803      1.00  2.281074  2.465719
   8.96793   8.96793      1.00  2.282484  2.464389
   8.96781   8.96781      1.00  2.264764  2.446959
   8.96770   8.96770      1.00  2.277784  2.459149
   8.96759   8.96759      1.00  2.280614  2.465499
   8.96748   8.96748      1.00  2.277744  2.461129
   8.96738   8.96738      1.00  2.277044  2.462849
   8.96726   8.96726      1.00  2.280634  2.466099
   8.96715   8.96715      1.00  2.277924  2.464609
   8.96705   8.96705      1.00  2.279594  2.469879
   8.96694   8.96694      1.00  2.281154  2.467859
   8.96683   8.96683      1.00  2.283414  2.471639
   8.96672   8.96672      1.00  2.281434  2.470959
   8.96662   8.96662      1.00  2.278344  2.471279
   8.96651   8.96651      1.00  2.279204  2.468269
   8.96640   8.96640      1.00  2.274434  2.464249
   8.96629   8.96629      1.00  2.265854  2.453809
   8.96620   8.96620      1.00  2.275344  2.464889
   8.96610   8.96610      1.00  2.280124  2.467849
   8.96599   8.96599      1.00  2.280954  2.471819
   8.96589   8.96589      1.00  2.279284  2.468909
   8.96579   8.96579      1.00  2.284574  2.470879
   8.96569   8.96569      1.00  2.280684  2.466939
   8.96558   8.96558      1.00  2.280694  2.467869
   8.96548   8.96548      1.00  2.283214  2.470909
   8.96538   8.96538      1.00  2.276404  2.461899
   8.96527   8.96527      1.00  2.279374  2.468399
   8.96516   8.96516      1.00  2.280654  2.469449
   8.96506   8.96506      1.00  2.278244  2.466279
   8.96496   8.96496      1.00  2.265134  2.451939
   8.96485   8.96485      1.00  2.281924  2.470149
   8.96475   8.96475      1.00  2.282964  2.468209
   8.96464   8.96464      1.00  2.284014  2.472329
   8.96454   8.96454      1.00  2.280644  2.468579
   8.96442   8.96442      1.00  2.279664  2.469429
   8.96430   8.96430      1.00  2.279904  2.467629
   8.96419   8.96419      1.00  2.277634  2.463699
   8.96408   8.96408      1.00  2.279864  2.466509
   8.96397   8.96397      1.00  2.282394  2.468139
   8.96386   8.96386      1.00  2.279194  2.467599
   8.96375   8.96375      1.00  2.283144  2.475439
   8.96364   8.96364      1.00  2.284844  2.473099
   8.96352   8.96352      1.00  2.280454  2.471579
   8.96340   8.96340      1.00  2.270734  2.461759
   8.96328   8.96328      1.00  2.284204  2.478059
   8.96316   8.96316      1.00  2.281164  2.474599
   8.96305   8.96305      1.00  2.284934  2.475859
   8.96293   8.96293      1.00  2.282794  2.473199
   8.96282   8.96282      1.00  2.282234  2.475849
   8.96271   8.96271      1.00  2.283664  2.474709
   8.96259   8.96259      1.00  2.279364  2.469939
   8.96248   8.96248      1.00  2.284144  2.477109
   8.96237   8.96237      1.00  2.281014  2.471569
   8.96226   8.96226      1.00  2.285194  2.474859
   8.96214   8.96214      1.00  2.285334  2.474759
   8.96203   8.96203      1.00  2.279824  2.469399
   8.96192   8.96192      1.00  2.275794  2.468799
   8.96182   8.96182      1.00  2.275914  2.466919
   8.96171   8.96171      1.00  2.280444  2.473129
   8.96159   8.96159      1.00  2.282664  2.473229
   8.96149   8.96149      1.00  2.284274  2.475249
   8.96138   8.96138      1.00  2.281874  2.476619
   8.96127   8.96127      1.00  2.285474  2.474809
   8.96115   8.96115      1.00  2.282994  2.474329
   8.96104   8.96104      1.00  2.282014  2.475569
   8.96092   8.96092      1.00  2.283904  2.476499
   8.96081   8.96081      1.00  2.282164  2.476259
   8.96069   8.96069      1.00  2.280174  2.479069
   8.96057   8.96057      1.00  2.282174  2.478159
   8.96046   8.96046      1.00  2.283414  2.478619
   8.96034   8.96034      1.00  2.271974  2.465509
   8.96022   8.96022      1.00  2.279254  2.473519
   8.96010   8.96010      1.00  2.283354  2.473169
   8.95999   8.95999      1.00  2.280764  2.470409
   8.95987   8.95987      1.00  2.283994  2.475819
   8.95974   8.95974      1.00  2.282714  2.475859
   8.95963   8.95963      1.00  2.282654  2.476569
   8.95952   8.95952      1.00  2.283164  2.474789
   8.95941   8.95941      1.00  2.281554  2.478009
   8.95929   8.95929      1.00  2.283554  2.475479
   8.95918   8.95918      1.00  2.278454  2.473209
   8.95907   8.95907      1.00  2.282714  2.479489
   8.95896   8.95896      1.00  2.280554  2.474189
   8.95885   8.95885      1.00  2.284774  2.479119
   8.95873   8.95873      1.00  2.285224  2.481069
   8.95862   8.95862      1.00  2.268014  2.460749
   8.95850   8.95850      1.00  2.284594  2.478179
   8.95839   8.95839      1.00  2.280904  2.473789
   8.95828   8.95828      1.00  2.284844  2.475129
   8.95818   8.95818      1.00  2.282044  2.472589
   8.95807   8.95807      1.00  2.282474  2.471649
   8.95795   8.95795      1.00  2.282584  2.476799
   8.95784   8.95784      1.00  2.281804  2.478279
   8.95774   8.95774      1.00  2.279124  2.473329
   8.95763   8.95763      1.00  2.281974  2.476219
   8.95751   8.95751      1.00  2.283814  2.473789
   8.95740   8.95740      1.00  2.282914  2.477249
   8.95730   8.95730      1.00  2.286184  2.479739
   8.95719   8.95719      1.00  2.278824  2.471889
   8.95708   8.95708      1.00  2.279054  2.474919
   8.95697   8.95697      1.00  2.268374  2.460979
   8.95686   8.95686      1.00  2.282634  2.476779
   8.95675   8.95675      1.00  2.282814  2.479569
   8.95664   8.95664      1.00  2.283604  2.477379
   8.95653   8.95653      1.00  2.282574  2.473999
   8.95643   8.95643      1.00  2.282644  2.474289
   8.95633   8.95633      1.00  2.283624  2.474739
   8.95622   8.95622      1.00  2.282444  2.471919
   8.95612   8.95612      1.00  2.280944  2.466769
   8.95602   8.95602      1.00  2.278844  2.464129
   8.95591   8.95591      1.00  2.282164  2.472209
   8.95581   8.95581      1.00  2.279834  2.468719
   8.95570   8.95570      1.00  2.280224  2.467099
   8.95561   8.95561      1.00  2.280754  2.466659
   8.95551   8.95551      1.00  2.271884  2.462039
   8.95539   8.95539      1.00  2.281634  2.474159
   8.95529   8.95529      1.00  2.283494  2.473699
   8.95520   8.95520      1.00  2.282954  2.469379
   8.95509   8.95509      1.00  2.282684  2.467459
   8.95498   8.95498      1.00  2.283314  2.468969
   8.95488   8.95488      1.00  2.279174  2.467559
   8.95477   8.95477      1.00  2.279114  2.464539
   8.95466   8.95466      1.00  2.280184  2.464179
   8.95455   8.95455      1.00  2.281404  2.471469
   8.95444   8.95444      1.00  2.280684  2.468359
   8.95434   8.95434      1.00  2.282044  2.470359
   8.95422   8.95422      1.00  2.278954  2.464849
   8.95411   8.95411      1.00  2.278654  2.470209
   8.95400   8.95400      1.00  2.268024  2.454379
   8.95389   8.95389      1.00  2.275954  2.465539
   8.95377   8.95377      1.00  2.282274  2.469459
   8.95366   8.95366      1.00  2.281004  2.463109
   8.95354   8.95354      1.00  2.281074  2.464329
   8.95342   8.95342      1.00  2.279394  2.462789
   8.95330   8.95330      1.00  2.280344  2.463849
   8.95319   8.95319      1.00  2.283094  2.465819
   8.95307   8.95307      1.00  2.282314  2.466799
   8.95296   8.95296      1.00  2.282354  2.468289
   8.95285   8.95285      1.00  2.279054  2.460999
   8.95273   8.95273      1.00  2.283924  2.467629
   8.95262   8.95262      1.00  2.282374  2.462109
   8.95251   8.95251      1.00  2.280724  2.460699
   8.95240   8.95240      1.00  2.264784  2.443309
   8.95228   8.95228      1.00  2.276674  2.461259
   8.95217   8.95217      1.00  2.282504  2.462979
   8.95206   8.95206      1.00  2.278714  2.460899
   8.95195   8.95195      1.00  2.281684  2.465379
   8.95183   8.95183      1.00  2.283424  2.464669
   8.95172   8.95172      1.00  2.280514  2.463939
   8.95162   8.95162      1.00  2.279544  2.463839
   8.95151   8.95151      1.00  2.278544  2.454309
   8.95139   8.95139      1.00  2.278374  2.455429
   8.95128   8.95128      1.00  2.280534  2.455869
   8.95118   8.95118      1.00  2.280744  2.456409
   8.95106   8.95106      1.00  2.281284  2.456489
   8.95094   8.95094      1.00  2.281614  2.458009
   8.95083   8.95083      1.00  2.265044  2.438239
   8.95072   8.95072      1.00  2.281464  2.453739
   8.95060   8.95060      1.00  2.282894  2.456509
   8.95048   8.95048      1.00  2.282174  2.451399
   8.95036   8.95036      1.00  2.282294  2.453169
   8.95025   8.95025      1.00  2.280644  2.448789
   8.95013   8.95013      1.00  2.279874  2.447739
   8.95001   8.95001      1.00  2.278604  2.445829
   8.94990   8.94990      1.00  2.278274  2.449249
   8.94978   8.94978      1.00  2.275764  2.444379
   8.94966   8.94966      1.00  2.278834  2.446419
   8.94954   8.94954      1.00  2.283114  2.453429
   8.94943   8.94943      1.00  2.279654  2.449619
   8.94932   8.94932      1.00  2.277574  2.440099
   8.94920   8.94920      1.00  2.266324  2.428909
   8.94908   8.94908      1.00  2.277554  2.444149
   8.94897   8.94897      1.00  2.282524  2.447129
   8.94887   8.94887      1.00  2.278234  2.438819
   8.94876   8.94876      1.00  2.277924  2.442039
   8.94864   8.94864      1.00  2.280984  2.441549
   8.94853   8.94853      1.00  2.280664  2.441959
   8.94843   8.94843      1.00  2.281184  2.437059
   8.94832   8.94832      1.00  2.278084  2.436279
   8.94820   8.94820      1.00  2.280534  2.436219
   8.94810   8.94810      1.00  2.278514  2.434429
   8.94800   8.94800      1.00  2.279534  2.432369
   8.94788   8.94788      1.00  2.277444  2.430899
   8.94776   8.94776      1.00  2.277504  2.431929
   8.94765   8.94765      1.00  2.267814  2.420659
   8.94755   8.94755      1.00  2.274204  2.424489
   8.94744   8.94744      1.00  2.279154  2.427619
   8.94732   8.94732      1.00  2.278004  2.425239
   8.94721   8.94721      1.00  2.278354  2.423409
   8.94711   8.94711      1.00  2.277524  2.422949
   8.94700   8.94700      1.00  2.280014  2.426759
   8.94689   8.94689      1.00  2.277554  2.427349
   8.94678   8.94678      1.00  2.278394  2.421499
   8.94667   8.94667      1.00  2.278174  2.421119
   8.94656   8.94656      1.00  2.272914  2.412769
   8.94645   8.94645      1.00  2.276584  2.416669
   8.94635   8.94635      1.00  2.278394  2.421219
   8.94625   8.94625      1.00  2.277274  2.414509
   8.94615   8.94615      1.00  2.263654  2.399459
   8.94604   8.94604      1.00  2.275734  2.408749
   8.94594   8.94594      1.00  2.276614  2.404439
   8.94584   8.94584      1.00  2.277514  2.404959
   8.94574   8.94574      1.00  2.275904  2.402699
   8.94563   8.94563      1.00  2.280054  2.400429
   8.94553   8.94553      1.00  2.275164  2.395449
   8.94542   8.94542      1.00  2.275114  2.393859
   8.94532   8.94532      1.00  2.274074  2.387309
   8.94521   8.94521      1.00  2.272464  2.381449
   8.94511   8.94511      1.00  2.274054  2.380949
   8.94501   8.94501      1.00  2.277274  2.382689
   8.94491   8.94491      1.00  2.276884  2.380609
   8.94480   8.94480      1.00  2.265574  2.367669
   8.94470   8.94470      1.00  2.273264  2.371739
   8.94459   8.94459      1.00  2.273894  2.370159
   8.94448   8.94448      1.00  2.276644  2.372199
   8.94436   8.94436      1.00  2.273014  2.364669
   8.94425   8.94425      1.00  2.272374  2.362649
   8.94415   8.94415      1.00  2.274834  2.360279
   8.94403   8.94403      1.00  2.276844  2.359199
   8.94391   8.94391      1.00  2.276844  2.360859
   8.94380   8.94380      1.00  2.275694  2.354879
   8.94369   8.94369      1.00  2.273544  2.348989
   8.94357   8.94357      1.00  2.272804  2.345949
   8.94345   8.94345      1.00  2.271684  2.342069
   8.94334   8.94334      1.00  2.273614  2.340699
   8.94322   8.94322      1.00  2.260174  2.318579
   8.94311   8.94311      1.00  2.272464  2.330139
   8.94299   8.94299      1.00  2.273634  2.326709
   8.94287   8.94287      1.00  2.270964  2.317969
   8.94277   8.94277      1.00  2.274284  2.321429
   8.94266   8.94266      1.00  2.275114  2.312779
   8.94253   8.94253      1.00  2.277434  2.307199
   8.94242   8.94242      1.00  2.275044  2.306699
   8.94231   8.94231      1.00  2.274314  2.300859
   8.94220   8.94220      1.00  2.272564  2.295539
   8.94208   8.94208      1.00  2.269864  2.286709
   8.94198   8.94198      1.00  2.275984  2.282859
   8.94188   8.94188      1.00  2.271964  2.272149
   8.94176   8.94176      1.00  2.260944  2.250029
   8.94165   8.94165      1.00  2.271644  2.255479
   8.94154   8.94154      1.00  2.272444  2.248749
   8.94143   8.94143      1.00  2.274704  2.244129
   8.94132   8.94132      1.00  2.274364  2.234599
   8.94120   8.94120      1.00  2.275294  2.225169
   8.94109   8.94109      1.00  2.271754  2.215079
   8.94098   8.94098      1.00  2.272784  2.201719
   8.94087   8.94087      1.00  2.270914  2.189449
   8.94075   8.94075      1.00  2.272594  2.184329
   8.94064   8.94064      1.00  2.275234  2.174319
   8.94052   8.94052      1.00  2.274474  2.163189
   8.94040   8.94040      1.00  2.273974  2.147979
   8.94028   8.94028      1.00  2.258784  2.120259
   8.94016   8.94016      1.00  2.272654  2.119509
   8.94005   8.94005      1.00  2.275124  2.103169
   8.93994   8.93994      1.00  2.273894  2.089689
   8.93981   8.93981      1.00  2.272604  2.068309
   8.93969   8.93969      1.00  2.273394  2.055689
   8.93958   8.93958      1.00  2.270944  2.034339
   8.93947   8.93947      1.00  2.270794  2.014569
   8.93935   8.93935      1.00  2.272004  1.993359
   8.93924   8.93924      1.00  2.274474  1.976509
   8.93913   8.93913      1.00  2.273064  1.950979
   8.93901   8.93901      1.00  2.274214  1.931849
   8.93890   8.93890      1.00  2.272854  1.899899
   8.93879   8.93879      1.00  2.266944  1.873139
   8.93868   8.93868      1.00  2.267694  1.848849
   8.93857   8.93857      1.00  2.273474  1.821109
   8.93846   8.93846      1.00  2.273774  1.791419
   8.93835   8.93835      1.00  2.274364  1.760339
   8.93824   8.93824      1.00  2.272204  1.728659
   8.93813   8.93813      1.00  2.272864  1.699629
   8.93801   8.93801      1.00  2.273774  1.659869
   8.93791   8.93791      1.00  2.273874  1.624779
   8.93780   8.93780      1.00  2.270594  1.587209
   8.93769   8.93769      1.00  2.271504  1.551619
   8.93758   8.93758      1.00  2.273484  1.515769
   8.93746   8.93746      1.00  2.270554  1.469569
   8.93736   8.93736      1.00  2.267894  1.439949
   8.93724   8.93724      1.00  2.260814  1.396839
   8.93713   8.93713      1.00  2.272064  1.354739
   8.93703   8.93703      1.00  2.270884  1.319029
   8.93693   8.93693      1.00  2.271444  1.278749
   8.93682   8.93682      1.00  2.272594  1.248039
   8.93671   8.93671      1.00  2.270044  1.203939
   8.93660   8.93660      1.00  2.276964  1.165489
   8.93649   8.93649      1.00  2.270974  1.125719
   8.93639   8.93639      1.00  2.273494  1.091489
   8.93628   8.93628      1.00  2.269664  1.046389
   8.93618   8.93618      1.00  2.272304  1.006909
   8.93607   8.93607      1.00  2.273714   .978889
   8.93597   8.93597      1.00  2.272794   .940559
   8.93587   8.93587      1.00  2.260944   .900679
   8.93576   8.93576      1.00  2.272794   .870589
   8.93567   8.93567      1.00  2.272624   .843089
   8.93556   8.93556      1.00  2.274164   .810789
   8.93546   8.93546      1.00  2.274324   .783179
   8.93535   8.93535      1.00  2.271334   .752499
   8.93525   8.93525      1.00  2.271004   .725669
   8.93515   8.93515      1.00  2.270004   .699279
   8.93505   8.93505      1.00  2.270194   .675739
   8.93494   8.93494      1.00  2.269934   .651079
   8.93484   8.93484      1.00  2.271044   .629429
   8.93473   8.93473      1.00  2.271374   .611379
   8.93462   8.93462      1.00  2.272424   .593369
   8.93451   8.93451      1.00  2.272874   .572029
   8.93441   8.93441      1.00  2.257844   .555019
   8.93429   8.93429      1.00  2.271494   .538869
   8.93417   8.93417      1.00  2.271594   .522759
   8.93406   8.93406      1.00  2.273034   .505819
   8.93395   8.93395      1.00  2.269904   .491699
   8.93384   8.93384      1.00  2.272064   .482229
   8.93372   8.93372      1.00  2.270674   .470129
   8.93360   8.93360      1.00  2.269704   .456109
   8.93350   8.93350      1.00  2.271154   .446089
   8.93338   8.93338      1.00  2.269204   .437589
   8.93325   8.93325      1.00  2.271784   .428839
   8.93314   8.93314      1.00  2.273214   .417369
   8.93303   8.93303      1.00  2.268884   .410459
   8.93292   8.93292      1.00  2.270674   .403379
   8.93279   8.93279      1.00  2.267174   .395319
   8.93268   8.93268      1.00  2.253934   .390019
   8.93257   8.93257      1.00  2.267044   .388939
   8.93246   8.93246      1.00  2.272004   .386209
   8.93234   8.93234      1.00  2.269444   .376949
   8.93223   8.93223      1.00  2.270344   .374209
   8.93212   8.93212      1.00  2.270284   .373949
   8.93200   8.93200      1.00  2.270034   .367659
   8.93189   8.93189      1.00  2.269744   .366819
   8.93178   8.93178      1.00  2.270214   .363819
   8.93168   8.93168      1.00  2.266224   .360299
   8.93157   8.93157      1.00  2.269974   .360269
   8.93145   8.93145      1.00  2.268304   .359879
   8.93134   8.93134      1.00  2.269874   .359699
   8.93123   8.93123      1.00  2.266924   .359929
   8.93112   8.93112      1.00  2.250654   .354969
   8.93100   8.93100      1.00  2.267864   .356279
   8.93089   8.93089      1.00  2.271664   .357599
   8.93077   8.93077      1.00  2.266794   .356549
   8.93066   8.93066      1.00  2.267874   .359569
   8.93054   8.93054      1.00  2.265484   .356189
   8.93042   8.93042      1.00  2.266504   .355779
   8.93031   8.93031      1.00  2.269064   .357659
   8.93019   8.93019      1.00  2.268654   .355689
   8.93007   8.93007      1.00  2.265784   .356089
   8.92995   8.92995      1.00  2.270024   .354339
   8.92983   8.92983      1.00  2.267004   .356359
   8.92972   8.92972      1.00  2.267904   .355549
   8.92960   8.92960      1.00  2.256524   .352539
   8.92948   8.92948      1.00  2.265484   .352429
   8.92937   8.92937      1.00  2.267324   .352579
   8.92925   8.92925      1.00  2.267414   .350729
   8.92914   8.92914      1.00  2.264494   .352569
   8.92903   8.92903      1.00  2.267034   .351679
   8.92892   8.92892      1.00  2.268414   .351999
   8.92880   8.92880      1.00  2.267214   .351189
   8.92869   8.92869      1.00  2.266914   .351399
   8.92858   8.92858      1.00  2.268714   .351659
   8.92847   8.92847      1.00  2.266444   .350219
   8.92836   8.92836      1.00  2.267834   .350649
   8.92825   8.92825      1.00  2.267794   .348319
   8.92814   8.92814      1.00  2.266024   .348129
   8.92803   8.92803      1.00  2.267064   .348129
   8.92793   8.92793      1.00  2.251764   .345269
   8.92781   8.92781      1.00  2.266134   .345299
   8.92770   8.92770      1.00  2.268414   .346639
   8.92759   8.92759      1.00  2.268324   .345729
   8.92749   8.92749      1.00  2.268814   .347539
   8.92736   8.92736      1.00  2.267034   .344789
   8.92726   8.92726      1.00  2.268524   .346689
   8.92715   8.92715      1.00  2.267364   .344279
   8.92704   8.92704      1.00  2.269104   .342339
   8.92693   8.92693      1.00  2.266354   .342129
   8.92682   8.92682      1.00  2.264984   .341129
   8.92672   8.92672      1.00  2.266794   .341959
   8.92661   8.92661      1.00  2.266324   .341149
   8.92650   8.92650      1.00  2.266154   .340019
   8.92640   8.92640      1.00  2.252854   .337989
   8.92629   8.92629      1.00  2.265194   .342169
   8.92619   8.92619      1.00  2.267954   .341749
   8.92608   8.92608      1.00  2.266964   .341019
   8.92598   8.92598      1.00  2.269014   .341309
   8.92588   8.92588      1.00  2.266984   .340299
   8.92578   8.92578      1.00  2.267744   .341689
   8.92567   8.92567      1.00  2.266714   .340979
   8.92557   8.92557      1.00  2.266934   .343109
   8.92546   8.92546      1.00  2.267394   .345189
   8.92536   8.92536      1.00  2.264254   .343739
   8.92526   8.92526      1.00  2.266054   .344039
   8.92515   8.92515      1.00  2.265424   .344799
   8.92505   8.92505      1.00  2.268194   .345449
   8.92495   8.92495      1.00  2.263194   .342869
   8.92484   8.92484      1.00  2.252474   .343469
   8.92473   8.92473      1.00  2.266204   .345019
   8.92463   8.92463      1.00  2.265234   .346809
   8.92452   8.92452      1.00  2.264714   .347539
   8.92440   8.92440      1.00  2.265124   .349919
   8.92430   8.92430      1.00  2.265564   .351049
   8.92419   8.92419      1.00  2.265834   .352009
   8.92408   8.92408      1.00  2.264594   .354899
   8.92396   8.92396      1.00  2.267254   .355149
   8.92385   8.92385      1.00  2.263614   .356439
   8.92373   8.92373      1.00  2.264284   .356349
   8.92361   8.92361      1.00  2.263364   .356049
   8.92349   8.92349      1.00  2.265294   .359379
   8.92338   8.92338      1.00  2.257064   .359729
   8.92327   8.92327      1.00  2.261554   .365459
   8.92314   8.92314      1.00  2.264304   .365569
   8.92302   8.92302      1.00  2.265364   .367429
   8.92292   8.92292      1.00  2.265584   .369339
   8.92281   8.92281      1.00  2.263334   .368269
   8.92269   8.92269      1.00  2.264574   .369199
   8.92257   8.92257      1.00  2.261824   .372289
   8.92246   8.92246      1.00  2.262754   .375849
   8.92235   8.92235      1.00  2.262184   .378909
   8.92224   8.92224      1.00  2.261114   .380079
   8.92213   8.92213      1.00  2.260534   .379689
   8.92201   8.92201      1.00  2.263184   .379469
   8.92191   8.92191      1.00  2.262744   .384559
   8.92180   8.92180      1.00  2.257904   .386479
   8.92169   8.92169      1.00  2.256824   .387959
   8.92158   8.92158      1.00  2.264594   .389749
   8.92147   8.92147      1.00  2.265474   .390549
   8.92136   8.92136      1.00  2.261114   .390479
   8.92124   8.92124      1.00  2.262974   .391939
   8.92113   8.92113      1.00  2.261444   .393799
   8.92102   8.92102      1.00  2.259934   .394029
   8.92090   8.92090      1.00  2.263294   .396909
   8.92078   8.92078      1.00  2.260294   .401799
   8.92066   8.92066      1.00  2.261784   .402799
   8.92056   8.92056      1.00  2.260514   .404679
   8.92044   8.92044      1.00  2.256864   .403109
   8.92032   8.92032      1.00  2.262334   .406069
   8.92020   8.92020      1.00  2.243474   .404909
   8.92009   8.92009      1.00  2.256134   .409689
   8.91997   8.91997      1.00  2.259604   .409549
   8.91985   8.91985      1.00  2.259824   .409789
   8.91972   8.91972      1.00  2.262664   .410659
   8.91961   8.91961      1.00  2.259394   .411699
   8.91950   8.91950      1.00  2.258934   .412899
   8.91939   8.91939      1.00  2.258144   .413309
   8.91927   8.91927      1.00  2.260114   .414749
   8.91916   8.91916      1.00  2.257284   .416469
   8.91905   8.91905      1.00  2.258364   .418089
   8.91894   8.91894      1.00  2.260724   .414069
   8.91882   8.91882      1.00  2.259134   .413479
   8.91871   8.91871      1.00  2.260174   .411769
   8.91860   8.91860      1.00  2.244154   .410189
   8.91849   8.91849      1.00  2.257464   .411839
   8.91837   8.91837      1.00  2.260564   .414639
   8.91827   8.91827      1.00  2.259324   .414659
   8.91817   8.91817      1.00  2.259404   .412649
   8.91805   8.91805      1.00  2.259964   .413279
   8.91794   8.91794      1.00  2.256864   .411359
   8.91783   8.91783      1.00  2.257604   .411979
   8.91772   8.91772      1.00  2.261024   .413879
   8.91761   8.91761      1.00  2.257314   .412759
   8.91750   8.91750      1.00  2.262224   .413409
   8.91739   8.91739      1.00  2.258384   .411109
   8.91728   8.91728      1.00  2.258914   .410139
   8.91717   8.91717      1.00  2.257294   .410509
   8.91706   8.91706      1.00  2.244694   .407039
   8.91696   8.91696      1.00  2.260994   .408619
   8.91685   8.91685      1.00  2.258334   .408199
   8.91674   8.91674      1.00  2.260234   .407209
   8.91663   8.91663      1.00  2.256334   .406419
   8.91652   8.91652      1.00  2.258214   .405609
   8.91642   8.91642      1.00  2.259414   .404439
   8.91631   8.91631      1.00  2.258624   .405659
   8.91620   8.91620      1.00  2.260194   .404669
   8.91611   8.91611      1.00  2.257964   .404299
   8.91600   8.91600      1.00  2.255584   .402969
   8.91590   8.91590      1.00  2.256494   .400789
   8.91579   8.91579      1.00  2.256894   .397699
   8.91569   8.91569      1.00  2.255694   .395989
   8.91559   8.91559      1.00  2.249414   .394179
   8.91549   8.91549      1.00  2.255544   .394719
   8.91538   8.91538      1.00  2.258754   .393899
   8.91528   8.91528      1.00  2.260704   .393479
   8.91518   8.91518      1.00  2.259354   .391929
   8.91507   8.91507      1.00  2.258344   .392189
   8.91496   8.91496      1.00  2.255794   .390149
   8.91487   8.91487      1.00  2.257574   .389789
   8.91476   8.91476      1.00  2.257144   .389489
   8.91465   8.91465      1.00  2.255814   .386809
   8.91454   8.91454      1.00  2.257114   .385669
   8.91443   8.91443      1.00  2.255604   .385599
   8.91432   8.91432      1.00  2.258964   .384699
   8.91421   8.91421      1.00  2.259444   .384659
   8.91409   8.91409      1.00  2.240614   .380229
   8.91398   8.91398      1.00  2.254874   .381369
   8.91387   8.91387      1.00  2.253944   .380939
   8.91375   8.91375      1.00  2.255784   .379559
   8.91364   8.91364      1.00  2.258664   .379579
   8.91353   8.91353      1.00  2.259424   .379519
   8.91341   8.91341      1.00  2.256324   .377329
   8.91328   8.91328      1.00  2.254704   .376079
   8.91317   8.91317      1.00  2.258924   .375819
   8.91307   8.91307      1.00  2.255374   .372329
   8.91295   8.91295      1.00  2.258484   .372529
   8.91283   8.91283      1.00  2.258354   .369119
   8.91272   8.91272      1.00  2.257424   .369309
   8.91261   8.91261      1.00  2.242524   .365759
   8.91250   8.91250      1.00  2.253954   .366049
   8.91238   8.91238      1.00  2.255984   .364319
   8.91227   8.91227      1.00  2.254004   .363809
   8.91216   8.91216      1.00  2.256654   .361669
   8.91205   8.91205      1.00  2.258894   .361599
   8.91193   8.91193      1.00  2.253094   .359669
   8.91182   8.91182      1.00  2.257194   .360139
   8.91172   8.91172      1.00  2.255454   .357889
   8.91161   8.91161      1.00  2.251644   .359209
   8.91150   8.91150      1.00  2.258204   .356509
   8.91139   8.91139      1.00  2.255884   .269099
   8.91128   8.91128      1.00  2.257094   .257839
   8.91117   8.91117      1.00  2.256454   .350279
   8.91105   8.91105      1.00  2.241854   .345689
   8.91093   8.91093      1.00  2.255484   .348539
   8.91083   8.91083      1.00  2.257084   .347209
   8.91071   8.91071      1.00  2.256834   .346219
   8.91059   8.91059      1.00  2.258594   .344559
   8.91048   8.91048      1.00  2.257744   .342969
   8.91036   8.91036      1.00  2.253794   .340449
   8.91025   8.91025      1.00  2.256594   .339929
   8.91012   8.91012      1.00  2.256634   .338879
   8.91001   8.91001      1.00  2.255574   .337789
   8.90990   8.90990      1.00  2.256074   .336279
   8.90978   8.90978      1.00  2.255464   .335439
   8.90965   8.90965      1.00  2.254754   .335329
   8.90954   8.90954      1.00  2.240474   .329899
   8.90943   8.90943      1.00  2.253644   .334179
   8.90932   8.90932      1.00  2.258194   .335979
   8.90920   8.90920      1.00  2.257594   .331189
   8.90909   8.90909      1.00  2.255634   .332789
   8.90899   8.90899      1.00  2.255634   .330699
   8.90887   8.90887      1.00  2.258144   .331929
   8.90875   8.90875      1.00  2.260324   .331439
   8.90864   8.90864      1.00  2.257614   .330109
   8.90854   8.90854      1.00  2.257794   .328039
   8.90843   8.90843      1.00  2.255794   .327419
   8.90831   8.90831      1.00  2.256464   .326649
   8.90821   8.90821      1.00  2.255474   .326589
   8.90810   8.90810      1.00  2.242594   .325059
   8.90799   8.90799      1.00  2.255984   .326739
   8.90788   8.90788      1.00  2.257044   .326259
   8.90777   8.90777      1.00  2.253734   .324929
   8.90765   8.90765      1.00  2.256934   .327429
   8.90755   8.90755      1.00  2.256244   .326999
   8.90743   8.90743      1.00  2.254874   .326019
   8.90732   8.90732      1.00  2.257654   .326489
   8.90722   8.90722      1.00  2.254784   .327599
   8.90711   8.90711      1.00  2.254764   .328419
   8.90699   8.90699      1.00  2.256454   .328399
   8.90689   8.90689      1.00  2.257414   .328519
   8.90679   8.90679      1.00  2.255974   .329969
   8.90668   8.90668      1.00  2.255604   .328449
   8.90656   8.90656      1.00  2.250324   .329139
   8.90646   8.90646      1.00  2.256804   .332069
   8.90636   8.90636      1.00  2.258954   .331269
   8.90626   8.90626      1.00  2.254254   .331989
   8.90615   8.90615      1.00  2.259514   .336189
   8.90605   8.90605      1.00  2.256214   .335999
   8.90595   8.90595      1.00  2.257334   .337589
   8.90585   8.90585      1.00  2.256824   .338289
   8.90574   8.90574      1.00  2.254954   .339329
   8.90564   8.90564      1.00  2.257074   .339069
   8.90554   8.90554      1.00  2.257304   .339169
   8.90543   8.90543      1.00  2.257854   .343119
   8.90532   8.90532      1.00  2.254504   .342119
   8.90522   8.90522      1.00  2.242934   .343989
   8.90513   8.90513      1.00  2.259614   .327799
   8.90502   8.90502      1.00  2.258674   .346679
   8.90491   8.90491      1.00  2.257054   .347629
   8.90481   8.90481      1.00  2.257804   .347519
   8.90470   8.90470      1.00  2.258044   .349059
   8.90459   8.90459      1.00  2.258014   .350689
   8.90447   8.90447      1.00  2.256884   .353029
   8.90436   8.90436      1.00  2.259124   .352889
   8.90426   8.90426      1.00  2.258214   .354629
   8.90415   8.90415      1.00  2.257444   .354259
   8.90404   8.90404      1.00  2.257904   .356349
   8.90392   8.90392      1.00  2.257624   .357439
   8.90381   8.90381      1.00  2.242774   .357029
   8.90369   8.90369      1.00  2.254794   .358149
   8.90357   8.90357      1.00  2.255984   .361179
   8.90346   8.90346      1.00  2.255234   .359439
   8.90335   8.90335      1.00  2.256574   .359489
   8.90323   8.90323      1.00  2.255834   .361019
   8.90311   8.90311      1.00  2.259004   .363259
   8.90300   8.90300      1.00  2.258664   .363539
   8.90289   8.90289      1.00  2.255944   .364259
   8.90277   8.90277      1.00  2.254014   .363479
   8.90265   8.90265      1.00  2.256834   .364779
   8.90254   8.90254      1.00  2.256374   .366099
   8.90243   8.90243      1.00  2.254834   .368229
   8.90232   8.90232      1.00  2.255384   .365859
   8.90220   8.90220      1.00  2.239454   .364939
   8.90209   8.90209      1.00  2.255394   .368809
   8.90198   8.90198      1.00  2.256234   .373239
   8.90187   8.90187      1.00  2.257784   .375999
   8.90176   8.90176      1.00  2.255774   .376209
   8.90165   8.90165      1.00  2.255744   .378569
   8.90155   8.90155      1.00  2.254384   .376749
   8.90144   8.90144      1.00  2.252714   .375179
   8.90132   8.90132      1.00  2.255164   .376999
   8.90121   8.90121      1.00  2.254814   .378029
   8.90110   8.90110      1.00  2.254224   .376639
   8.90098   8.90098      1.00  2.255224   .376109
   8.90086   8.90086      1.00  2.257304   .377919
   8.90075   8.90075      1.00  2.255764   .379179
   8.90064   8.90064      1.00  2.241134   .375309
   8.90052   8.90052      1.00  2.254604   .382399
   8.90040   8.90040      1.00  2.255614   .383399
   8.90029   8.90029      1.00  2.252624   .381989
   8.90017   8.90017      1.00  2.254954   .383429
   8.90005   8.90005      1.00  2.254534   .381439
   8.89993   8.89993      1.00  2.252674   .382429
   8.89982   8.89982      1.00  2.253694   .381199
   8.89970   8.89970      1.00  2.252764   .380329
   8.89958   8.89958      1.00  2.252424   .380429
   8.89946   8.89946      1.00  2.255594   .383489
   8.89936   8.89936      1.00  2.256384   .382859
   8.89925   8.89925      1.00  2.254254   .382869
   8.89913   8.89913      1.00  2.249414   .382559
   8.89901   8.89901      1.00  2.236744   .382599
   8.89890   8.89890      1.00  2.252004   .383709
   8.89879   8.89879      1.00  2.252864   .385429
   8.89868   8.89868      1.00  2.254784   .388809
   8.89856   8.89856      1.00  2.258174   .390419
   8.89845   8.89845      1.00  2.253884   .389429
   8.89835   8.89835      1.00  2.254994   .391409
   8.89824   8.89824      1.00  2.253944   .390409
   8.89813   8.89813      1.00  2.255134   .388949
   8.89803   8.89803      1.00  2.254024   .391409
   8.89791   8.89791      1.00  2.254184   .392389
   8.89780   8.89780      1.00  2.250474   .392539
   8.89769   8.89769      1.00  2.249814   .391079
   8.89758   8.89758      1.00  2.252184   .390429
   8.89747   8.89747      1.00  2.242034   .387839
   8.89736   8.89736      1.00  2.257414   .392649
   8.89725   8.89725      1.00  2.253014   .391289
   8.89714   8.89714      1.00  2.253794   .391149
   8.89704   8.89704      1.00  2.252264   .391299
   8.89693   8.89693      1.00  2.250234   .392429
   8.89682   8.89682      1.00  2.253404   .393059
   8.89671   8.89671      1.00  2.251364   .394049
   8.89660   8.89660      1.00  2.254444   .392629
   8.89650   8.89650      1.00  2.250574   .391129
   8.89639   8.89639      1.00  2.252184   .390709
   8.89628   8.89628      1.00  2.255654   .391779
   8.89619   8.89619      1.00  2.254334   .392119
   8.89608   8.89608      1.00  2.239724   .390189
   8.89597   8.89597      1.00  2.250624   .394439
   8.89587   8.89587      1.00  2.255474   .394789
   8.89577   8.89577      1.00  2.251544   .391839
   8.89567   8.89567      1.00  2.253574   .391219
   8.89556   8.89556      1.00  2.252224   .391559
   8.89546   8.89546      1.00  2.252854   .389659
   8.89536   8.89536      1.00  2.253394   .391179
   8.89526   8.89526      1.00  2.249324   .390009
   8.89515   8.89515      1.00  2.250274   .395179
   8.89505   8.89505      1.00  2.254464   .396279
   8.89495   8.89495      1.00  2.252644   .393709
   8.89484   8.89484      1.00  2.254064   .394569
   8.89473   8.89473      1.00  2.249814   .394109
   8.89463   8.89463      1.00  2.237674   .393079
   8.89452   8.89452      1.00  2.249044   .393329
   8.89441   8.89441      1.00  2.251344   .398319
   8.89429   8.89429      1.00  2.254674   .396449
   8.89418   8.89418      1.00  2.253214   .394989
   8.89408   8.89408      1.00  2.254444   .395279
   8.89396   8.89396      1.00  2.250944   .395589
   8.89384   8.89384      1.00  2.250994   .395629
   8.89372   8.89372      1.00  2.251544   .394769
   8.89361   8.89361      1.00  2.251524   .395509
   8.89350   8.89350      1.00  2.250904   .394879
   8.89338   8.89338      1.00  2.250074   .393109
   8.89327   8.89327      1.00  2.249014   .391879
   8.89315   8.89315      1.00  2.249814   .391099
   8.89304   8.89304      1.00  2.243044   .390389
   8.89291   8.89291      1.00  2.250624   .392969
   8.89280   8.89280      1.00  2.249924   .393729
   8.89269   8.89269      1.00  2.252244   .392689
   8.89258   8.89258      1.00  2.252114   .392349
   8.89246   8.89246      1.00  2.253904   .392469
   8.89235   8.89235      1.00  2.250794   .392509
   8.89224   8.89224      1.00  2.249234   .392889
   8.89213   8.89213      1.00  2.250864   .393249
   8.89202   8.89202      1.00  2.247264   .394379
   8.89191   8.89191      1.00  2.251734   .392769
   8.89180   8.89180      1.00  2.250764   .393859
   8.89169   8.89169      1.00  2.249844   .392469
   8.89158   8.89158      1.00  2.251224   .392389
   8.89147   8.89147      1.00  2.236694   .388789
   8.89136   8.89136      1.00  2.247454   .391129
   8.89125   8.89125      1.00  2.248874   .391149
   8.89113   8.89113      1.00  2.249074   .391319
   8.89102   8.89102      1.00  2.249704   .391079
   8.89091   8.89091      1.00  2.251824   .391279
   8.89079   8.89079      1.00  2.247934   .392099
   8.89067   8.89067      1.00  2.248454   .389319
   8.89056   8.89056      1.00  2.249384   .389429
   8.89045   8.89045      1.00  2.247334   .389649
   8.89033   8.89033      1.00  2.251634   .388139
   8.89020   8.89020      1.00  2.251944   .387919
   8.89009   8.89009      1.00  2.250244   .387129
   8.88997   8.88997      1.00  2.250144   .388689
   8.88986   8.88986      1.00  2.249004   .388359
   8.88974   8.88974      1.00  2.233574   .386989
   8.88962   8.88962      1.00  2.249434   .389079
   8.88951   8.88951      1.00  2.250194   .387589
   8.88940   8.88940      1.00  2.250124   .388309
   8.88927   8.88927      1.00  2.250254   .390069
   8.88916   8.88916      1.00  2.250654   .390059
   8.88905   8.88905      1.00  2.249864   .388249
   8.88894   8.88894      1.00  2.249144   .389549
   8.88882   8.88882      1.00  2.247824   .388979
   8.88871   8.88871      1.00  2.246384   .385429
   8.88861   8.88861      1.00  2.249674   .387999
   8.88850   8.88850      1.00  2.248384   .387319
   8.88839   8.88839      1.00  2.250404   .389129
   8.88828   8.88828      1.00  2.238234   .384309
   8.88817   8.88817      1.00  2.249774   .386159
   8.88807   8.88807      1.00  2.249494   .386599
   8.88795   8.88795      1.00  2.251074   .388859
   8.88783   8.88783      1.00  2.252544   .388379
   8.88773   8.88773      1.00  2.250474   .388109
   8.88762   8.88762      1.00  2.249684   .387559
   8.88750   8.88750      1.00  2.247404   .384829
   8.88739   8.88739      1.00  2.248694   .385719
   8.88729   8.88729      1.00  2.249364   .386549
   8.88718   8.88718      1.00  2.247904   .383369
   8.88706   8.88706      1.00  2.251644   .383319
   8.88696   8.88696      1.00  2.247424   .382299
   8.88685   8.88685      1.00  2.247394   .381559
   8.88674   8.88674      1.00  2.236114   .378939
   8.88663   8.88663      1.00  2.245384   .380169
   8.88653   8.88653      1.00  2.248794   .378689
   8.88643   8.88643      1.00  2.248494   .378919
   8.88632   8.88632      1.00  2.249244   .378809
   8.88621   8.88621      1.00  2.250814   .382119
   8.88611   8.88611      1.00  2.248914   .381399
   8.88601   8.88601      1.00  2.249894   .381989
   8.88591   8.88591      1.00  2.249774   .380369
   8.88580   8.88580      1.00  2.248884   .380679
   8.88570   8.88570      1.00  2.249424   .383199
   8.88560   8.88560      1.00  2.249224   .381169
   8.88550   8.88550      1.00  2.248264   .380499
   8.88539   8.88539      1.00  2.231774   .377449
   8.88529   8.88529      1.00  2.246264   .380129
   8.88519   8.88519      1.00  2.248034   .377599
   8.88509   8.88509      1.00  2.247784   .376779
   8.88498   8.88498      1.00  2.248384   .377529
   8.88488   8.88488      1.00  2.249784   .378129
   8.88477   8.88477      1.00  2.249104   .377419
   8.88466   8.88466      1.00  2.245714   .374229
   8.88455   8.88455      1.00  2.245304   .375989
   8.88444   8.88444      1.00  2.248554   .374689
   8.88434   8.88434      1.00  2.242674   .371399
   8.88423   8.88423      1.00  2.249944   .374609
   8.88411   8.88411      1.00  2.249644   .372919
   8.88400   8.88400      1.00  2.247084   .372569
   8.88388   8.88388      1.00  2.245244   .344529
   8.88377   8.88377      1.00  2.236554   .370949
   8.88365   8.88365      1.00  2.248404   .373539
   8.88354   8.88354      1.00  2.247574   .373399
   8.88343   8.88343      1.00  2.250404   .372369
   8.88331   8.88331      1.00  2.245114   .370439
   8.88318   8.88318      1.00  2.249834   .372939
   8.88307   8.88307      1.00  2.244944   .371089
   8.88297   8.88297      1.00  2.245824   .372589
   8.88285   8.88285      1.00  2.248634   .371069
   8.88273   8.88273      1.00  2.243934   .372089
   8.88263   8.88263      1.00  2.248624   .371029
   8.88252   8.88252      1.00  2.244474   .372619
   8.88240   8.88240      1.00  2.245204   .371809
   8.88228   8.88228      1.00  2.237754   .370619
   8.88218   8.88218      1.00  2.241534   .369949
   8.88208   8.88208      1.00  2.246504   .370499
   8.88196   8.88196      1.00  2.247724   .355779
   8.88185   8.88185      1.00  2.248794   .349039
   8.88174   8.88174      1.00  2.243544   .371139
   8.88164   8.88164      1.00  2.249284   .369489
   8.88153   8.88153      1.00  2.244124   .371019
   8.88142   8.88142      1.00  2.247474   .369329
   8.88131   8.88131      1.00  2.245054   .368539
   8.88120   8.88120      1.00  2.244174   .367589
   8.88108   8.88108      1.00  2.247134   .370179
   8.88097   8.88097      1.00  2.245144   .368849
   8.88085   8.88085      1.00  2.245284   .367889
   8.88075   8.88075      1.00  2.237294   .368719
   8.88063   8.88063      1.00  2.246714   .368889
   8.88051   8.88051      1.00  2.245084   .369119
   8.88039   8.88039      1.00  2.245914   .368969
   8.88028   8.88028      1.00  2.245154   .369089
   8.88016   8.88016      1.00  2.245814   .370149
   8.88004   8.88004      1.00  2.245564   .369289
   8.87992   8.87992      1.00  2.245354   .368539
   8.87981   8.87981      1.00  2.245574   .369369
   8.87970   8.87970      1.00  2.244564   .368679
   8.87957   8.87957      1.00  2.245244   .368419
   8.87946   8.87946      1.00  2.246504   .372569
   8.87935   8.87935      1.00  2.245164   .368429
   8.87924   8.87924      1.00  2.229754   .366039
   8.87912   8.87912      1.00  2.243964   .368399
   8.87900   8.87900      1.00  2.244624   .368909
   8.87890   8.87890      1.00  2.246824   .368899
   8.87879   8.87879      1.00  2.246554   .370469
   8.87867   8.87867      1.00  2.246784   .369109
   8.87857   8.87857      1.00  2.245104   .369469
   8.87846   8.87846      1.00  2.245434   .368789
   8.87835   8.87835      1.00  2.243704   .369559
   8.87824   8.87824      1.00  2.242794   .371129
   8.87812   8.87812      1.00  2.243284   .369989
   8.87802   8.87802      1.00  2.242914   .371219
   8.87791   8.87791      1.00  2.243894   .372319
   8.87779   8.87779      1.00  2.239594   .372129
   8.87768   8.87768      1.00  2.238174   .370779
   8.87757   8.87757      1.00  2.246954   .372469
   8.87746   8.87746      1.00  2.245754   .373159
   8.87735   8.87735      1.00  2.243334   .373289
   8.87724   8.87724      1.00  2.245684   .374309
   8.87714   8.87714      1.00  2.243914   .372559
   8.87703   8.87703      1.00  2.244544   .372799
   8.87691   8.87691      1.00  2.245784   .374309
   8.87680   8.87680      1.00  2.241594   .374289
   8.87670   8.87670      1.00  2.240034   .374179
   8.87659   8.87659      1.00  2.244214   .377049
   8.87648   8.87648      1.00  2.243074   .380059
   8.87638   8.87638      1.00  2.240414   .378629
   8.87628   8.87628      1.00  2.241254   .374249
   8.87617   8.87617      1.00  2.240424   .377029
   8.87607   8.87607      1.00  2.244564   .376619
   8.87596   8.87596      1.00  2.244064   .378039
   8.87586   8.87586      1.00  2.244784   .380799
   8.87576   8.87576      1.00  2.244534   .378829
   8.87565   8.87565      1.00  2.245194   .379199
   8.87555   8.87555      1.00  2.243024   .380849
   8.87546   8.87546      1.00  2.241854   .379249
   8.87535   8.87535      1.00  2.245764   .380149
   8.87525   8.87525      1.00  2.243354   .381269
   8.87514   8.87514      1.00  2.242994   .380189
   8.87504   8.87504      1.00  2.242234   .382729
   8.87494   8.87494      1.00  2.225854   .378029
   8.87482   8.87482      1.00  2.242504   .382639
   8.87472   8.87472      1.00  2.241294   .382479
   8.87462   8.87462      1.00  2.244164   .382559
   8.87450   8.87450      1.00  2.243514   .383909
   8.87439   8.87439      1.00  2.241974   .384259
   8.87428   8.87428      1.00  2.240764   .384809
   8.87417   8.87417      1.00  2.241824   .384779
   8.87406   8.87406      1.00  2.240344   .385009
   8.87393   8.87393      1.00  2.238314   .384739
   8.87382   8.87382      1.00  2.241944   .387059
   8.87371   8.87371      1.00  2.239504   .385419
   8.87359   8.87359      1.00  2.243214   .386829
   8.87347   8.87347      1.00  2.234294   .383659
   8.87336   8.87336      1.00  2.239064   .385889
   8.87325   8.87325      1.00  2.243404   .388169
   8.87313   8.87313      1.00  2.239874   .388039
   8.87301   8.87301      1.00  2.241124   .387549
   8.87290   8.87290      1.00  2.243474   .388949
   8.87279   8.87279      1.00  2.241114   .389059
   8.87267   8.87267      1.00  2.240414   .388299
   8.87255   8.87255      1.00  2.240654   .389839
   8.87245   8.87245      1.00  2.239014   .388909
   8.87233   8.87233      1.00  2.238594   .389979
   8.87222   8.87222      1.00  2.237914   .389469
   8.87210   8.87210      1.00  2.238174   .391699
   8.87199   8.87199      1.00  2.241764   .391879
   8.87189   8.87189      1.00  2.226204   .386899
   8.87178   8.87178      1.00  2.237774   .392219
   8.87167   8.87167      1.00  2.240334   .392579
   8.87156   8.87156      1.00  2.238944   .394729
   8.87145   8.87145      1.00  2.242134   .395019
   8.87133   8.87133      1.00  2.239934   .393669
   8.87122   8.87122      1.00  2.239084   .393229
   8.87111   8.87111      1.00  2.241114   .393959
   8.87100   8.87100      1.00  2.238394   .393889
   8.87089   8.87089      1.00  2.237904   .392419
   8.87077   8.87077      1.00  2.240924   .395829
   8.87065   8.87065      1.00  2.241714   .395189
   8.87054   8.87054      1.00  2.238964   .395049
   8.87042   8.87042      1.00  2.233524   .393559
   8.87030   8.87030      1.00  2.232894   .394719
   8.87018   8.87018      1.00  2.240564   .396449
   8.87007   8.87007      1.00  2.237434   .395319
   8.86995   8.86995      1.00  2.238584   .396569
   8.86982   8.86982      1.00  2.236754   .395669
   8.86971   8.86971      1.00  2.240134   .398009
   8.86960   8.86960      1.00  2.238174   .399739
   8.86948   8.86948      1.00  2.240694   .400579
   8.86936   8.86936      1.00  2.241904   .399299
   8.86925   8.86925      1.00  2.237964   .400739
   8.86915   8.86915      1.00  2.237224   .402989
   8.86903   8.86903      1.00  2.239794   .404949
   8.86891   8.86891      1.00  2.237854   .404769
   8.86880   8.86880      1.00  2.241084   .403729
   8.86869   8.86869      1.00  2.225044   .401709
   8.86858   8.86858      1.00  2.235554   .403359
   8.86847   8.86847      1.00  2.240624   .406359
   8.86836   8.86836      1.00  2.241634   .407329
   8.86826   8.86826      1.00  2.241114   .406139
   8.86815   8.86815      1.00  2.241674   .405819
   8.86803   8.86803      1.00  2.239304   .406619
   8.86792   8.86792      1.00  2.238134   .407279
   8.86781   8.86781      1.00  2.240004   .408589
   8.86770   8.86770      1.00  2.235544   .408879
   8.86758   8.86758      1.00  2.239264   .408849
   8.86748   8.86748      1.00  2.240374   .410989
   8.86737   8.86737      1.00  2.238604   .409289
   8.86726   8.86726      1.00  2.238504   .408809
   8.86714   8.86714      1.00  2.224104   .404949
   8.86703   8.86703      1.00  2.237844   .406299
   8.86693   8.86693      1.00  2.239804   .407149
   8.86682   8.86682      1.00  2.240244   .408659
   8.86671   8.86671      1.00  2.239574   .407529
   8.86661   8.86661      1.00  2.241264   .407379
   8.86650   8.86650      1.00  2.238044   .407749
   8.86640   8.86640      1.00  2.239674   .408319
   8.86629   8.86629      1.00  2.236494   .409759
   8.86619   8.86619      1.00  2.239084   .412859
   8.86609   8.86609      1.00  2.239964   .413209
   8.86598   8.86598      1.00  2.239044   .408999
   8.86587   8.86587      1.00  2.237084   .409429
   8.86577   8.86577      1.00  2.222264   .404589
   8.86567   8.86567      1.00  2.234664   .406559
   8.86557   8.86557      1.00  2.236904   .409719
   8.86546   8.86546      1.00  2.237304   .411369
   8.86536   8.86536      1.00  2.239304   .412439
   8.86526   8.86526      1.00  2.237354   .410259
   8.86515   8.86515      1.00  2.239074   .411089
   8.86505   8.86505      1.00  2.239134   .410089
   8.86495   8.86495      1.00  2.239474   .410859
   8.86484   8.86484      1.00  2.237294   .408329
   8.86473   8.86473      1.00  2.237234   .410229
   8.86462   8.86462      1.00  2.237204   .412559
   8.86451   8.86451      1.00  2.237954   .409419
   8.86440   8.86440      1.00  2.237534   .408979
   8.86429   8.86429      1.00  2.219914   .407049
   8.86418   8.86418      1.00  2.236494   .409279
   8.86407   8.86407      1.00  2.237734   .409659
   8.86396   8.86396      1.00  2.239534   .411789
   8.86384   8.86384      1.00  2.237384   .411679
   8.86372   8.86372      1.00  2.237214   .412859
   8.86361   8.86361      1.00  2.237174   .411869
   8.86349   8.86349      1.00  2.235554   .411729
   8.86337   8.86337      1.00  2.236784   .412659
   8.86325   8.86325      1.00  2.236564   .413189
   8.86314   8.86314      1.00  2.240664   .412749
   8.86303   8.86303      1.00  2.237254   .413309
   8.86291   8.86291      1.00  2.237014   .411849
   8.86280   8.86280      1.00  2.220684   .408009
   8.86269   8.86269      1.00  2.236824   .413139
   8.86257   8.86257      1.00  2.238794   .411389
   8.86246   8.86246      1.00  2.237854   .413599
   8.86234   8.86234      1.00  2.238464   .413599
   8.86223   8.86223      1.00  2.235334   .411669
   8.86213   8.86213      1.00  2.232334   .414719
   8.86202   8.86202      1.00  2.232794   .416009
   8.86190   8.86190      1.00  2.236514   .417559
   8.86179   8.86179      1.00  2.233444   .416229
   8.86169   8.86169      1.00  2.236654   .415379
   8.86158   8.86158      1.00  2.234584   .415889
   8.86146   8.86146      1.00  2.235594   .415679
   8.86135   8.86135      1.00  2.236674   .416609
   8.86124   8.86124      1.00  2.221404   .412789
   8.86112   8.86112      1.00  2.236114   .414739
   8.86101   8.86101      1.00  2.237054   .416059
   8.86089   8.86089      1.00  2.235694   .414019
   8.86078   8.86078      1.00  2.236934   .414379
   8.86067   8.86067      1.00  2.235714   .414309
   8.86054   8.86054      1.00  2.236824   .416559
   8.86044   8.86044      1.00  2.234714   .413989
   8.86032   8.86032      1.00  2.234504   .413879
   8.86020   8.86020      1.00  2.234224   .415509
   8.86008   8.86008      1.00  2.236514   .415509
   8.85996   8.85996      1.00  2.235864   .416289
   8.85985   8.85985      1.00  2.234074   .415569
   8.85973   8.85973      1.00  2.233964   .416309
   8.85962   8.85962      1.00  2.216624   .413099
   8.85950   8.85950      1.00  2.234394   .415949
   8.85939   8.85939      1.00  2.234424   .416219
   8.85927   8.85927      1.00  2.233804   .415759
   8.85915   8.85915      1.00  2.235764   .416639
   8.85904   8.85904      1.00  2.234384   .416009
   8.85893   8.85893      1.00  2.233434   .417599
   8.85882   8.85882      1.00  2.234834   .417999
   8.85870   8.85870      1.00  2.235514   .418319
   8.85860   8.85860      1.00  2.235184   .417549
   8.85850   8.85850      1.00  2.235624   .417479
   8.85839   8.85839      1.00  2.232854   .418019
   8.85827   8.85827      1.00  2.230674   .414869
   8.85816   8.85816      1.00  2.233994   .415609
   8.85805   8.85805      1.00  2.221834   .412729
   8.85794   8.85794      1.00  2.231364   .415859
   8.85782   8.85782      1.00  2.233374   .415609
   8.85771   8.85771      1.00  2.230194   .414419
   8.85761   8.85761      1.00  2.230854   .412899
   8.85749   8.85749      1.00  2.234964   .413939
   8.85738   8.85738      1.00  2.230914   .412549
   8.85727   8.85727      1.00  2.234264   .414229
   8.85717   8.85717      1.00  2.230044   .412819
   8.85706   8.85706      1.00  2.229114   .413369
   8.85695   8.85695      1.00  2.231684   .413369
   8.85684   8.85684      1.00  2.231114   .413099
   8.85674   8.85674      1.00  2.232454   .414609
   8.85663   8.85663      1.00  2.232574   .413189
   8.85651   8.85651      1.00  2.227824   .411689
   8.85641   8.85641      1.00  2.218084   .411299
   8.85631   8.85631      1.00  2.231814   .413419
   8.85621   8.85621      1.00  2.232404   .412969
   8.85610   8.85610      1.00  2.231974   .415039
   8.85600   8.85600      1.00  2.231114   .414669
   8.85590   8.85590      1.00  2.230674   .416369
   8.85580   8.85580      1.00  2.230754   .416739
   8.85569   8.85569      1.00  2.231174   .416989
   8.85558   8.85558      1.00  2.229374   .416639
   8.85549   8.85549      1.00  2.229324   .414989
   8.85539   8.85539      1.00  2.228404   .412229
   8.85528   8.85528      1.00  2.226864   .412189
   8.85518   8.85518      1.00  2.226474   .410469
   8.85508   8.85508      1.00  2.211844   .409819
   8.85497   8.85497      1.00  2.226924   .411689
   8.85486   8.85486      1.00  2.227944   .411999
   8.85476   8.85476      1.00  2.229544   .411439
   8.85465   8.85465      1.00  2.228284   .410869
   8.85454   8.85454      1.00  2.227774   .411739
   8.85443   8.85443      1.00  2.228834   .411139
   8.85432   8.85432      1.00  2.229134   .411419
   8.85422   8.85422      1.00  2.229134   .412929
   8.85410   8.85410      1.00  2.223724   .410929
   8.85399   8.85399      1.00  2.226604   .411209
   8.85387   8.85387      1.00  2.223564   .409719
   8.85375   8.85375      1.00  2.228174   .411049
   8.85363   8.85363      1.00  2.220764   .409579
   8.85352   8.85352      1.00  2.219664   .409329
   8.85340   8.85340      1.00  2.226294   .408309
   8.85330   8.85330      1.00  2.226604   .410719
   8.85318   8.85318      1.00  2.227244   .411269
   8.85305   8.85305      1.00  2.223484   .410379
   8.85294   8.85294      1.00  2.227514   .410309
   8.85284   8.85284      1.00  2.224644   .409259
   8.85272   8.85272      1.00  2.225114   .408039
   8.85260   8.85260      1.00  2.222904   .408259
   8.85249   8.85249      1.00  2.225534   .410259
   8.85237   8.85237      1.00  2.222964   .408529
   8.85226   8.85226      1.00  2.227464   .410079
   8.85215   8.85215      1.00  2.227064   .410729
   8.85204   8.85204      1.00  2.224544   .408129
   8.85193   8.85193      1.00  2.214164   .407999
   8.85182   8.85182      1.00  2.220384   .409129
   8.85171   8.85171      1.00  2.222574   .410789
   8.85160   8.85160      1.00  2.222874   .410469
   8.85150   8.85150      1.00  2.224464   .409639
   8.85138   8.85138      1.00  2.220604   .407669
   8.85126   8.85126      1.00  2.222904   .407379
   8.85115   8.85115      1.00  2.224214   .407039
   8.85104   8.85104      1.00  2.222874   .409279
   8.85093   8.85093      1.00  2.222954   .410339
   8.85081   8.85081      1.00  2.223224   .410739
   8.85070   8.85070      1.00  2.224014   .411729
   8.85059   8.85059      1.00  2.224014   .413099
   8.85047   8.85047      1.00  2.223074   .411529
   8.85035   8.85035      1.00  2.208864   .407329
   8.85023   8.85023      1.00  2.222204   .411289
   8.85011   8.85011      1.00  2.223824   .408499
   8.84999   8.84999      1.00  2.221624   .408669
   8.84987   8.84987      1.00  2.223704   .410719
   8.84976   8.84976      1.00  2.222684   .409749
   8.84965   8.84965      1.00  2.224084   .409119
   8.84953   8.84953      1.00  2.222474   .409949
   8.84941   8.84941      1.00  2.222174   .408169
   8.84930   8.84930      1.00  2.219664   .408459
   8.84919   8.84919      1.00  2.221494   .409169
   8.84907   8.84907      1.00  2.217104   .409909
   8.84895   8.84895      1.00  2.219524   .406729
   8.84884   8.84884      1.00  2.213294   .404489
   8.84874   8.84874      1.00  2.218124   .404669
   8.84863   8.84863      1.00  2.222534   .405559
   8.84852   8.84852      1.00  2.223634   .405869
   8.84840   8.84840      1.00  2.223324   .405759
   8.84830   8.84830      1.00  2.221214   .407429
   8.84819   8.84819      1.00  2.222764   .406949
   8.84808   8.84808      1.00  2.219714   .405959
   8.84796   8.84796      1.00  2.220694   .407369
   8.84785   8.84785      1.00  2.222024   .407379
   8.84773   8.84773      1.00  2.216964   .406459
   8.84762   8.84762      1.00  2.221894   .407069
   8.84752   8.84752      1.00  2.222384   .406159
   8.84741   8.84741      1.00  2.220804   .405199
   8.84730   8.84730      1.00  2.218934   .409009
   8.84718   8.84718      1.00  2.213374   .405539
   8.84708   8.84708      1.00  2.220124   .408359
   8.84697   8.84697      1.00  2.220464   .405499
   8.84686   8.84686      1.00  2.216144   .408189
   8.84675   8.84675      1.00  2.218844   .407939
   8.84664   8.84664      1.00  2.220634   .407409
   8.84654   8.84654      1.00  2.222664   .406329
   8.84643   8.84643      1.00  2.221544   .407319
   8.84632   8.84632      1.00  2.222634   .410359
   8.84622   8.84622      1.00  2.219084   .407439
   8.84612   8.84612      1.00  2.219184   .408379
   8.84602   8.84602      1.00  2.221994   .408089
   8.84591   8.84591      1.00  2.219924   .409109
   8.84581   8.84581      1.00  2.221114   .410349
   8.84571   8.84571      1.00  2.205064   .407789
   8.84560   8.84560      1.00  2.217714   .408119
   8.84550   8.84550      1.00  2.219604   .407689
   8.84539   8.84539      1.00  2.221254   .409329
   8.84529   8.84529      1.00  2.219314   .407799
   8.84519   8.84519      1.00  2.222914   .408979
   8.84508   8.84508      1.00  2.219584   .407719
   8.84498   8.84498      1.00  2.221244   .409759
   8.84488   8.84488      1.00  2.217694   .409879
   8.84477   8.84477      1.00  2.217784   .406589
   8.84466   8.84466      1.00  2.219054   .408549
   8.84454   8.84454      1.00  2.216094   .408519
   8.84445   8.84445      1.00  2.220104   .409399
   8.84434   8.84434      1.00  2.205494   .406649
   8.84422   8.84422      1.00  2.219344   .410399
   8.84411   8.84411      1.00  2.221754   .410579
   8.84400   8.84400      1.00  2.222154   .410819
   8.84388   8.84388      1.00  2.219804   .417449
   8.84376   8.84376      1.00  2.217664   .415949
   8.84364   8.84364      1.00  2.218964   .412549
   8.84353   8.84353      1.00  2.219184   .412199
   8.84342   8.84342      1.00  2.220674   .415079
   8.84330   8.84330      1.00  2.216804   .416299
   8.84318   8.84318      1.00  2.219634   .414629
   8.84306   8.84306      1.00  2.217904   .414099
   8.84295   8.84295      1.00  2.220944   .412689
   8.84283   8.84283      1.00  2.217184   .414729
   8.84272   8.84272      1.00  2.206454   .412589
   8.84261   8.84261      1.00  2.220404   .415269
   8.84250   8.84250      1.00  2.216064   .415979
   8.84238   8.84238      1.00  2.220114   .416869
   8.84227   8.84227      1.00  2.218244   .415979
   8.84216   8.84216      1.00  2.220594   .415529
   8.84205   8.84205      1.00  2.219224   .415559
   8.84193   8.84193      1.00  2.219314   .413089
   8.84183   8.84183      1.00  2.222424   .415459
   8.84172   8.84172      1.00  2.220604   .417129
   8.84162   8.84162      1.00  2.221094   .414939
   8.84150   8.84150      1.00  2.219654   .414119
   8.84138   8.84138      1.00  2.221944   .415699
   8.84127   8.84127      1.00  2.200264   .413359
   8.84116   8.84116      1.00  2.216414   .416729
   8.84104   8.84104      1.00  2.218044   .416399
   8.84093   8.84093      1.00  2.217094   .416909
   8.84082   8.84082      1.00  2.220754   .419559
   8.84071   8.84071      1.00  2.216224   .417019
   8.84059   8.84059      1.00  2.216924   .419429
   8.84047   8.84047      1.00  2.219884   .421979
   8.84035   8.84035      1.00  2.218324   .420049
   8.84023   8.84023      1.00  2.219504   .419669
   8.84011   8.84011      1.00  2.218414   .417839
   8.83999   8.83999      1.00  2.219374   .422079
   8.83987   8.83987      1.00  2.217034   .420269
   8.83976   8.83976      1.00  2.217984   .420879
   8.83964   8.83964      1.00  2.202924   .416039
   8.83953   8.83953      1.00  2.219454   .420209
   8.83943   8.83943      1.00  2.220064   .418209
   8.83931   8.83931      1.00  2.219004   .420849
   8.83918   8.83918      1.00  2.220694   .423019
   8.83906   8.83906      1.00  2.216744   .422009
   8.83896   8.83896      1.00  2.218734   .424349
   8.83885   8.83885      1.00  2.219254   .424909
   8.83873   8.83873      1.00  2.218094   .425899
   8.83862   8.83862      1.00  2.216794   .426469
   8.83852   8.83852      1.00  2.217254   .424389
   8.83841   8.83841      1.00  2.218534   .425279
   8.83830   8.83830      1.00  2.215554   .423409
   8.83818   8.83818      1.00  2.211904   .423859
   8.83808   8.83808      1.00  2.217164   .423509
   8.83797   8.83797      1.00  2.222084   .422959
   8.83785   8.83785      1.00  2.218894   .423889
   8.83774   8.83774      1.00  2.220054   .425689
   8.83763   8.83763      1.00  2.222824   .425669
   8.83752   8.83752      1.00  2.219314   .425769
   8.83741   8.83741      1.00  2.219874   .427179
   8.83730   8.83730      1.00  2.219574   .426539
   8.83720   8.83720      1.00  2.219524   .426449
   8.83709   8.83709      1.00  2.222014   .427519
   8.83698   8.83698      1.00  2.217834   .426359
   8.83687   8.83687      1.00  2.221254   .428789
   8.83676   8.83676      1.00  2.217824   .426199
   8.83665   8.83665      1.00  2.217924   .426749
   8.83654   8.83654      1.00  2.208854   .425789
   8.83643   8.83643      1.00  2.215354   .427819
   8.83633   8.83633      1.00  2.221164   .429799
   8.83623   8.83623      1.00  2.219604   .428419
   8.83612   8.83612      1.00  2.218604   .428799
   8.83602   8.83602      1.00  2.221504   .430979
   8.83592   8.83592      1.00  2.218874   .429749
   8.83582   8.83582      1.00  2.220414   .430639
   8.83571   8.83571      1.00  2.220544   .430889
   8.83561   8.83561      1.00  2.218094   .430859
   8.83551   8.83551      1.00  2.218784   .430539
   8.83541   8.83541      1.00  2.216724   .430579
   8.83530   8.83530      1.00  2.219224   .430289
   8.83520   8.83520      1.00  2.214014   .431169
   8.83510   8.83510      1.00  2.203164   .430629
   8.83499   8.83499      1.00  2.218074   .431359
   8.83488   8.83488      1.00  2.216984   .430419
   8.83477   8.83477      1.00  2.216884   .432509
   8.83467   8.83467      1.00  2.219074   .432269
   8.83456   8.83456      1.00  2.218404   .431899
   8.83445   8.83445      1.00  2.215314   .432719
   8.83434   8.83434      1.00  2.217414   .432229
   8.83423   8.83423      1.00  2.215004   .435029
   8.83412   8.83412      1.00  2.211174   .433899
   8.83400   8.83400      1.00  2.217294   .436609
   8.83389   8.83389      1.00  2.219974   .437979
   8.83378   8.83378      1.00  2.217774   .439779
   8.83365   8.83365      1.00  2.218184   .436019
   8.83354   8.83354      1.00  2.201104   .433639
   8.83342   8.83342      1.00  2.214494   .435409
   8.83331   8.83331      1.00  2.216194   .436819
   8.83320   8.83320      1.00  2.215804   .435619
   8.83308   8.83308      1.00  2.218004   .436079
   8.83296   8.83296      1.00  2.212384   .434429
   8.83286   8.83286      1.00  2.212364   .436989
   8.83274   8.83274      1.00  2.211114   .435799
   8.83262   8.83262      1.00  2.213634   .436379
   8.83250   8.83250      1.00  2.217044   .436639
   8.83240   8.83240      1.00  2.214474   .437419
   8.83228   8.83228      1.00  2.213854   .436869
   8.83216   8.83216      1.00  2.210284   .437079
   8.83205   8.83205      1.00  2.199534   .433429
   8.83195   8.83195      1.00  2.211924   .437059
   8.83184   8.83184      1.00  2.214814   .435389
   8.83173   8.83173      1.00  2.212764   .437289
   8.83163   8.83163      1.00  2.211294   .437839
   8.83152   8.83152      1.00  2.214704   .439649
   8.83140   8.83140      1.00  2.216104   .438229
   8.83128   8.83128      1.00  2.213494   .439759
   8.83117   8.83117      1.00  2.217634   .443039
   8.83106   8.83106      1.00  2.212144   .445359
   8.83095   8.83095      1.00  2.211824   .444239
   8.83083   8.83083      1.00  2.210154   .441769
   8.83072   8.83072      1.00  2.212414   .441889
   8.83061   8.83061      1.00  2.210614   .442949
   8.83049   8.83049      1.00  2.203944   .441359
   8.83037   8.83037      1.00  2.213534   .446039
   8.83025   8.83025      1.00  2.211854   .443309
   8.83014   8.83014      1.00  2.212574   .444699
   8.83002   8.83002      1.00  2.212854   .444139
   8.82989   8.82989      1.00  2.213544   .440639
   8.82978   8.82978      1.00  2.212084   .440279
   8.82967   8.82967      1.00  2.208054   .440299
   8.82955   8.82955      1.00  2.209634   .439359
   8.82943   8.82943      1.00  2.210644   .440279
   8.82932   8.82932      1.00  2.212494   .440639
   8.82921   8.82921      1.00  2.212154   .440489
   8.82910   8.82910      1.00  2.209354   .442139
   8.82898   8.82898      1.00  2.196954   .438619
   8.82887   8.82887      1.00  2.209624   .442879
   8.82876   8.82876      1.00  2.215404   .441609
   8.82865   8.82865      1.00  2.209884   .442689
   8.82854   8.82854      1.00  2.211534   .442889
   8.82843   8.82843      1.00  2.209784   .442029
   8.82833   8.82833      1.00  2.206104   .442299
   8.82822   8.82822      1.00  2.208374   .445469
   8.82810   8.82810      1.00  2.207014   .444249
   8.82799   8.82799      1.00  2.211494   .444029
   8.82789   8.82789      1.00  2.209234   .445219
   8.82777   8.82777      1.00  2.208964   .446099
   8.82765   8.82765      1.00  2.211504   .445359
   8.82755   8.82755      1.00  2.210774   .446479
   8.82744   8.82744      1.00  2.199874   .445289
   8.82733   8.82733      1.00  2.207824   .445319
   8.82721   8.82721      1.00  2.209254   .445509
   8.82711   8.82711      1.00  2.202144   .444559
   8.82700   8.82700      1.00  2.210264   .443069
   8.82690   8.82690      1.00  2.207544   .442559
   8.82678   8.82678      1.00  2.211534   .443249
   8.82667   8.82667      1.00  2.212584   .443999
   8.82657   8.82657      1.00  2.208774   .442389
   8.82647   8.82647      1.00  2.208454   .442339
   8.82636   8.82636      1.00  2.204654   .441719
   8.82625   8.82625      1.00  2.207694   .442999
   8.82615   8.82615      1.00  2.207584   .445259
   8.82605   8.82605      1.00  2.206284   .444349
   8.82594   8.82594      1.00  2.191034   .441299
   8.82584   8.82584      1.00  2.205394   .442969
   8.82574   8.82574      1.00  2.204054   .446579
   8.82564   8.82564      1.00  2.207824   .448309
   8.82553   8.82553      1.00  2.208874   .449159
   8.82543   8.82543      1.00  2.209184   .451099
   8.82533   8.82533      1.00  2.208604   .450039
   8.82522   8.82522      1.00  2.205604   .448849
   8.82512   8.82512      1.00  2.206054   .447759
   8.82502   8.82502      1.00  2.204284   .446479
   8.82492   8.82492      1.00  2.201864   .448439
   8.82481   8.82481      1.00  2.201804   .449729
   8.82470   8.82470      1.00  2.202274   .450759
   8.82459   8.82459      1.00  2.205934   .450469
   8.82448   8.82448      1.00  2.207834   .451599
   8.82437   8.82437      1.00  2.192294   .448659
   8.82425   8.82425      1.00  2.204344   .445669
   8.82415   8.82415      1.00  2.205134   .446149
   8.82403   8.82403      1.00  2.201554   .445709
   8.82392   8.82392      1.00  2.201864   .447859
   8.82380   8.82380      1.00  2.200684   .442489
   8.82368   8.82368      1.00  2.206474   .444389
   8.82357   8.82357      1.00  2.204174   .443099
   8.82346   8.82346      1.00  2.200854   .443729
   8.82334   8.82334      1.00  2.203304   .446579
   8.82322   8.82322      1.00  2.207854   .451609
   8.82311   8.82311      1.00  2.207524   .448059
   8.82299   8.82299      1.00  2.203394   .446129
   8.82288   8.82288      1.00  2.189474   .440619
   8.82276   8.82276      1.00  2.199454   .443119
   8.82264   8.82264      1.00  2.200914   .443709
   8.82253   8.82253      1.00  2.200834   .444129
   8.82242   8.82242      1.00  2.200034   .442719
   8.82230   8.82230      1.00  2.204334   .444239
   8.82220   8.82220      1.00  2.203094   .443179
   8.82209   8.82209      1.00  2.203584   .443169
   8.82198   8.82198      1.00  2.200284   .442759
   8.82187   8.82187      1.00  2.202104   .446119
   8.82176   8.82176      1.00  2.200594   .446259
   8.82164   8.82164      1.00  2.198234   .443899
   8.82153   8.82153      1.00  2.197644   .442479
   8.82142   8.82142      1.00  2.184094   .438119
   8.82131   8.82131      1.00  2.200374   .441929
   8.82120   8.82120      1.00  2.200654   .440989
   8.82108   8.82108      1.00  2.201134   .440729
   8.82097   8.82097      1.00  2.202944   .444459
   8.82086   8.82086      1.00  2.200934   .442859
   8.82074   8.82074      1.00  2.198784   .442059
   8.82062   8.82062      1.00  2.197084   .442349
   8.82051   8.82051      1.00  2.202424   .443099
   8.82039   8.82039      1.00  2.198774   .442779
   8.82027   8.82027      1.00  2.196394   .442669
   8.82015   8.82015      1.00  2.194564   .442249
   8.82003   8.82003      1.00  2.196874   .443219
   8.81992   8.81992      1.00  2.193574   .442589
   8.81981   8.81981      1.00  2.191504   .440909
   8.81969   8.81969      1.00  2.202084   .445769
   8.81956   8.81956      1.00  2.198694   .443479
   8.81945   8.81945      1.00  2.198294   .446119
   8.81934   8.81934      1.00  2.196964   .445439
   8.81922   8.81922      1.00  2.195924   .442409
   8.81910   8.81910      1.00  2.194394   .443239
   8.81899   8.81899      1.00  2.196814   .444569
   8.81888   8.81888      1.00  2.194824   .445409
   8.81877   8.81877      1.00  2.192954   .445759
   8.81866   8.81866      1.00  2.198654   .445059
   8.81855   8.81855      1.00  2.201044   .446539
   8.81844   8.81844      1.00  2.197794   .445969
   8.81833   8.81833      1.00  2.198284   .447669
   8.81822   8.81822      1.00  2.183744   .445269
   8.81811   8.81811      1.00  2.192874   .444989
   8.81800   8.81800      1.00  2.193684   .445629
   8.81789   8.81789      1.00  2.195344   .445049
   8.81778   8.81778      1.00  2.196884   .446869
   8.81767   8.81767      1.00  2.192724   .442909
   8.81756   8.81756      1.00  2.194854   .443949
   8.81744   8.81744      1.00  2.194484   .443529
   8.81738   8.81738      1.00  2.195554   .448859
