# Supplementary material for: Direct Observation of Palladium Leaching from Pd/C by a Simple Method: X-ray Absorption Spectroscopy of Heterogeneous Mixtures
Source: ACS Omega. 2023 Jun 7;8(24):21787–92. doi: 10.1021/acsomega.3c01343 (PMC10286095; doi:10.1021/acsomega.3c01343)
Supplement: Supplementary file 2 — ao3c01343_si_002.zip [file ao3c01343_si_002.zip › Figure 9/HCl_Intermittent01N_41.qd]

  9809     KEK-PF   NW10A
 K_AirOx_40C_01N 20.12.12 2:59: - 20.12.12 3:00: Serial#KEKPF-NW10A_047731
 15_RK_AirOx_40C_01N                                                             
 Ring :   6.5 GeV    50.0 mA -   50.0 mA
 Mono :   Si(311)       D=  1.63747 A    Initial angle=  9.00034 deg
 NW10A     Transmission( 2)   Repetition= 41     Points= 1654
 Param file : QXAFS(SYNC)     angle axis (*)     Block =    1

 Block      Init-Ang  Final-Ang     Step/deg     Time/s       Num
     1        9.00034   8.81738          ***       1.00      1654
 Ortec(-1)     NDCH = 3
  Angle(c)  Angle(o)    time/s         2         3
      Mode         0         0         1         2
    Offset         0         0    .00492    .00311
   9.00034   9.00034      1.00  2.309174  2.415799
   9.00026   9.00026      1.00  2.310274  2.418879
   9.00015   9.00015      1.00  2.306464  2.410669
   9.00004   9.00004      1.00  2.304544  2.413929
   8.99993   8.99993      1.00  2.310004  2.420299
   8.99982   8.99982      1.00  2.306194  2.414769
   8.99971   8.99971      1.00  2.306804  2.415739
   8.99959   8.99959      1.00  2.304134  2.413339
   8.99946   8.99946      1.00  2.307894  2.418169
   8.99935   8.99935      1.00  2.304744  2.415469
   8.99925   8.99925      1.00  2.307634  2.419339
   8.99914   8.99914      1.00  2.301974  2.413519
   8.99903   8.99903      1.00  2.295094  2.404869
   8.99893   8.99893      1.00  2.303474  2.417739
   8.99882   8.99882      1.00  2.299794  2.410209
   8.99871   8.99871      1.00  2.302894  2.414749
   8.99859   8.99859      1.00  2.302434  2.415769
   8.99848   8.99848      1.00  2.305744  2.419909
   8.99838   8.99838      1.00  2.301824  2.412779
   8.99827   8.99827      1.00  2.302544  2.413349
   8.99816   8.99816      1.00  2.301324  2.411279
   8.99805   8.99805      1.00  2.298054  2.409919
   8.99794   8.99794      1.00  2.299394  2.410149
   8.99784   8.99784      1.00  2.299044  2.413259
   8.99772   8.99772      1.00  2.299494  2.414609
   8.99762   8.99762      1.00  2.281854  2.394279
   8.99752   8.99752      1.00  2.296124  2.412079
   8.99740   8.99740      1.00  2.301094  2.413489
   8.99729   8.99729      1.00  2.301744  2.417239
   8.99718   8.99718      1.00  2.302354  2.418379
   8.99708   8.99708      1.00  2.297634  2.415099
   8.99697   8.99697      1.00  2.299744  2.418519
   8.99686   8.99686      1.00  2.296874  2.409939
   8.99676   8.99676      1.00  2.295524  2.415559
   8.99665   8.99665      1.00  2.294904  2.415139
   8.99655   8.99655      1.00  2.291464  2.410559
   8.99644   8.99644      1.00  2.294374  2.410839
   8.99633   8.99633      1.00  2.297244  2.418109
   8.99623   8.99623      1.00  2.293524  2.414039
   8.99613   8.99613      1.00  2.299254  2.420709
   8.99602   8.99602      1.00  2.283504  2.401429
   8.99592   8.99592      1.00  2.291884  2.405779
   8.99582   8.99582      1.00  2.293204  2.408669
   8.99572   8.99572      1.00  2.292404  2.412109
   8.99562   8.99562      1.00  2.293434  2.413579
   8.99552   8.99552      1.00  2.297404  2.417229
   8.99542   8.99542      1.00  2.296004  2.415359
   8.99531   8.99531      1.00  2.291464  2.408979
   8.99520   8.99520      1.00  2.288484  2.410149
   8.99510   8.99510      1.00  2.294774  2.414849
   8.99500   8.99500      1.00  2.294214  2.418859
   8.99490   8.99490      1.00  2.296604  2.421519
   8.99479   8.99479      1.00  2.292484  2.416929
   8.99469   8.99469      1.00  2.276414  2.398119
   8.99458   8.99458      1.00  2.287184  2.409499
   8.99447   8.99447      1.00  2.287984  2.410669
   8.99436   8.99436      1.00  2.289234  2.411989
   8.99426   8.99426      1.00  2.291464  2.414249
   8.99414   8.99414      1.00  2.292484  2.414809
   8.99403   8.99403      1.00  2.290134  2.417329
   8.99392   8.99392      1.00  2.292304  2.417859
   8.99381   8.99381      1.00  2.292174  2.416759
   8.99370   8.99370      1.00  2.290814  2.413409
   8.99358   8.99358      1.00  2.292884  2.417899
   8.99346   8.99346      1.00  2.284124  2.406999
   8.99335   8.99335      1.00  2.288784  2.414039
   8.99324   8.99324      1.00  2.276274  2.398039
   8.99312   8.99312      1.00  2.287594  2.411009
   8.99300   8.99300      1.00  2.291454  2.419249
   8.99289   8.99289      1.00  2.291824  2.423319
   8.99278   8.99278      1.00  2.288454  2.415829
   8.99267   8.99267      1.00  2.288294  2.416329
   8.99255   8.99255      1.00  2.294824  2.422309
   8.99244   8.99244      1.00  2.289434  2.423049
   8.99234   8.99234      1.00  2.289294  2.418929
   8.99223   8.99223      1.00  2.286144  2.421179
   8.99211   8.99211      1.00  2.282564  2.415939
   8.99200   8.99200      1.00  2.283234  2.416629
   8.99190   8.99190      1.00  2.286674  2.420279
   8.99179   8.99179      1.00  2.289044  2.418609
   8.99168   8.99168      1.00  2.274084  2.402119
   8.99157   8.99157      1.00  2.293674  2.423639
   8.99147   8.99147      1.00  2.291184  2.419729
   8.99136   8.99136      1.00  2.285274  2.420869
   8.99124   8.99124      1.00  2.291364  2.430919
   8.99113   8.99113      1.00  2.288784  2.421109
   8.99102   8.99102      1.00  2.285754  2.420069
   8.99091   8.99091      1.00  2.286874  2.419199
   8.99079   8.99079      1.00  2.286234  2.415129
   8.99067   8.99067      1.00  2.284654  2.416589
   8.99056   8.99056      1.00  2.291544  2.425519
   8.99045   8.99045      1.00  2.288374  2.420039
   8.99033   8.99033      1.00  2.289184  2.425219
   8.99021   8.99021      1.00  2.283904  2.417529
   8.99010   8.99010      1.00  2.281464  2.411409
   8.98999   8.98999      1.00  2.286364  2.419549
   8.98986   8.98986      1.00  2.286954  2.419899
   8.98974   8.98974      1.00  2.284324  2.416139
   8.98962   8.98962      1.00  2.279724  2.414979
   8.98951   8.98951      1.00  2.281804  2.413989
   8.98939   8.98939      1.00  2.283664  2.422579
   8.98928   8.98928      1.00  2.287214  2.423759
   8.98917   8.98917      1.00  2.289454  2.426009
   8.98906   8.98906      1.00  2.288974  2.430059
   8.98895   8.98895      1.00  2.286344  2.424439
   8.98884   8.98884      1.00  2.285114  2.423219
   8.98873   8.98873      1.00  2.284254  2.425919
   8.98861   8.98861      1.00  2.270214  2.412779
   8.98850   8.98850      1.00  2.281134  2.423159
   8.98839   8.98839      1.00  2.282324  2.424979
   8.98829   8.98829      1.00  2.286984  2.431049
   8.98818   8.98818      1.00  2.283304  2.425509
   8.98806   8.98806      1.00  2.289274  2.432599
   8.98795   8.98795      1.00  2.286104  2.425839
   8.98785   8.98785      1.00  2.286144  2.424829
   8.98774   8.98774      1.00  2.286074  2.429609
   8.98763   8.98763      1.00  2.281914  2.425039
   8.98751   8.98751      1.00  2.283494  2.424839
   8.98741   8.98741      1.00  2.283064  2.424729
   8.98729   8.98729      1.00  2.283104  2.425619
   8.98718   8.98718      1.00  2.282894  2.422209
   8.98708   8.98708      1.00  2.268854  2.409519
   8.98697   8.98697      1.00  2.283134  2.429109
   8.98686   8.98686      1.00  2.288154  2.430349
   8.98675   8.98675      1.00  2.286954  2.425239
   8.98665   8.98665      1.00  2.287804  2.423589
   8.98654   8.98654      1.00  2.284464  2.425369
   8.98643   8.98643      1.00  2.280604  2.421069
   8.98632   8.98632      1.00  2.279634  2.422969
   8.98622   8.98622      1.00  2.280954  2.424969
   8.98612   8.98612      1.00  2.282174  2.426059
   8.98602   8.98602      1.00  2.286294  2.428209
   8.98592   8.98592      1.00  2.285324  2.430999
   8.98582   8.98582      1.00  2.284144  2.427749
   8.98571   8.98571      1.00  2.282924  2.424149
   8.98561   8.98561      1.00  2.271184  2.414029
   8.98550   8.98550      1.00  2.279914  2.424569
   8.98540   8.98540      1.00  2.284814  2.430599
   8.98530   8.98530      1.00  2.286884  2.433239
   8.98520   8.98520      1.00  2.278184  2.424659
   8.98509   8.98509      1.00  2.282944  2.432139
   8.98498   8.98498      1.00  2.282114  2.429199
   8.98488   8.98488      1.00  2.282984  2.430639
   8.98478   8.98478      1.00  2.284964  2.434419
   8.98466   8.98466      1.00  2.288604  2.440699
   8.98456   8.98456      1.00  2.281084  2.435449
   8.98446   8.98446      1.00  2.283804  2.433569
   8.98434   8.98434      1.00  2.282754  2.435539
   8.98423   8.98423      1.00  2.279284  2.427789
   8.98412   8.98412      1.00  2.264154  2.414609
   8.98400   8.98400      1.00  2.280794  2.432709
   8.98389   8.98389      1.00  2.280724  2.431229
   8.98378   8.98378      1.00  2.281754  2.430059
   8.98367   8.98367      1.00  2.287364  2.442399
   8.98355   8.98355      1.00  2.284294  2.435079
   8.98344   8.98344      1.00  2.279954  2.432419
   8.98332   8.98332      1.00  2.281344  2.436379
   8.98320   8.98320      1.00  2.279224  2.435639
   8.98309   8.98309      1.00  2.277774  2.433769
   8.98297   8.98297      1.00  2.279314  2.433369
   8.98285   8.98285      1.00  2.282354  2.439489
   8.98274   8.98274      1.00  2.279874  2.430619
   8.98263   8.98263      1.00  2.277414  2.430569
   8.98252   8.98252      1.00  2.267124  2.415639
   8.98240   8.98240      1.00  2.281494  2.432079
   8.98229   8.98229      1.00  2.287914  2.440539
   8.98218   8.98218      1.00  2.282994  2.437459
   8.98207   8.98207      1.00  2.283254  2.440189
   8.98196   8.98196      1.00  2.276744  2.435719
   8.98185   8.98185      1.00  2.280704  2.437999
   8.98174   8.98174      1.00  2.279534  2.433529
   8.98163   8.98163      1.00  2.276824  2.433099
   8.98152   8.98152      1.00  2.278104  2.439739
   8.98141   8.98141      1.00  2.278614  2.435379
   8.98130   8.98130      1.00  2.283304  2.436199
   8.98119   8.98119      1.00  2.282014  2.438679
   8.98107   8.98107      1.00  2.287084  2.445189
   8.98095   8.98095      1.00  2.268174  2.425779
   8.98085   8.98085      1.00  2.281264  2.435699
   8.98073   8.98073      1.00  2.280244  2.433429
   8.98061   8.98061      1.00  2.279314  2.433859
   8.98049   8.98049      1.00  2.282594  2.441209
   8.98038   8.98038      1.00  2.284184  2.432289
   8.98026   8.98026      1.00  2.282284  2.434959
   8.98014   8.98014      1.00  2.281084  2.439739
   8.98002   8.98002      1.00  2.283324  2.440089
   8.97991   8.97991      1.00  2.279224  2.436479
   8.97979   8.97979      1.00  2.283084  2.438109
   8.97967   8.97967      1.00  2.285414  2.445109
   8.97956   8.97956      1.00  2.283264  2.441689
   8.97945   8.97945      1.00  2.275924  2.433289
   8.97933   8.97933      1.00  2.263624  2.420139
   8.97921   8.97921      1.00  2.275434  2.433759
   8.97911   8.97911      1.00  2.282164  2.440439
   8.97900   8.97900      1.00  2.283164  2.443239
   8.97888   8.97888      1.00  2.285714  2.444989
   8.97877   8.97877      1.00  2.281304  2.442649
   8.97866   8.97866      1.00  2.284524  2.447769
   8.97855   8.97855      1.00  2.280874  2.440539
   8.97844   8.97844      1.00  2.282224  2.442989
   8.97832   8.97832      1.00  2.281644  2.440109
   8.97821   8.97821      1.00  2.278934  2.440889
   8.97811   8.97811      1.00  2.278654  2.440789
   8.97800   8.97800      1.00  2.280574  2.445419
   8.97788   8.97788      1.00  2.281834  2.440759
   8.97778   8.97778      1.00  2.268594  2.431359
   8.97767   8.97767      1.00  2.284984  2.451089
   8.97756   8.97756      1.00  2.281984  2.445849
   8.97744   8.97744      1.00  2.283904  2.449269
   8.97733   8.97733      1.00  2.281604  2.449189
   8.97723   8.97723      1.00  2.283444  2.449709
   8.97712   8.97712      1.00  2.280004  2.443839
   8.97701   8.97701      1.00  2.278634  2.443599
   8.97690   8.97690      1.00  2.276514  2.441709
   8.97680   8.97680      1.00  2.279514  2.447279
   8.97669   8.97669      1.00  2.281694  2.449389
   8.97657   8.97657      1.00  2.288084  2.460119
   8.97647   8.97647      1.00  2.288734  2.460539
   8.97637   8.97637      1.00  2.281734  2.452049
   8.97626   8.97626      1.00  2.282074  2.451419
   8.97615   8.97615      1.00  2.262524  2.425049
   8.97605   8.97605      1.00  2.279024  2.446769
   8.97595   8.97595      1.00  2.282204  2.448169
   8.97585   8.97585      1.00  2.280454  2.448679
   8.97574   8.97574      1.00  2.279934  2.449619
   8.97564   8.97564      1.00  2.283084  2.450299
   8.97554   8.97554      1.00  2.283064  2.454199
   8.97544   8.97544      1.00  2.281114  2.452409
   8.97533   8.97533      1.00  2.285864  2.458239
   8.97523   8.97523      1.00  2.280134  2.448499
   8.97513   8.97513      1.00  2.279514  2.451499
   8.97503   8.97503      1.00  2.279774  2.447839
   8.97492   8.97492      1.00  2.280414  2.449269
   8.97481   8.97481      1.00  2.277834  2.445539
   8.97471   8.97471      1.00  2.270734  2.440549
   8.97460   8.97460      1.00  2.278574  2.450129
   8.97448   8.97448      1.00  2.282664  2.451689
   8.97438   8.97438      1.00  2.285984  2.456619
   8.97427   8.97427      1.00  2.282754  2.452809
   8.97415   8.97415      1.00  2.284514  2.458059
   8.97403   8.97403      1.00  2.282374  2.455499
   8.97393   8.97393      1.00  2.278774  2.451149
   8.97382   8.97382      1.00  2.280844  2.452779
   8.97370   8.97370      1.00  2.274714  2.447999
   8.97359   8.97359      1.00  2.282244  2.453519
   8.97347   8.97347      1.00  2.281094  2.456969
   8.97335   8.97335      1.00  2.276454  2.448499
   8.97324   8.97324      1.00  2.269824  2.438489
   8.97312   8.97312      1.00  2.280984  2.456249
   8.97300   8.97300      1.00  2.282044  2.456139
   8.97289   8.97289      1.00  2.279684  2.454809
   8.97278   8.97278      1.00  2.283054  2.456139
   8.97266   8.97266      1.00  2.276764  2.450849
   8.97255   8.97255      1.00  2.279064  2.453599
   8.97244   8.97244      1.00  2.276254  2.448249
   8.97233   8.97233      1.00  2.281314  2.455429
   8.97222   8.97222      1.00  2.276534  2.457689
   8.97210   8.97210      1.00  2.280384  2.457839
   8.97199   8.97199      1.00  2.281744  2.458589
   8.97188   8.97188      1.00  2.280504  2.458539
   8.97177   8.97177      1.00  2.270654  2.447649
   8.97166   8.97166      1.00  2.275574  2.454429
   8.97155   8.97155      1.00  2.275914  2.453069
   8.97144   8.97144      1.00  2.276064  2.454419
   8.97133   8.97133      1.00  2.276404  2.456299
   8.97122   8.97122      1.00  2.274434  2.451529
   8.97111   8.97111      1.00  2.277224  2.454799
   8.97100   8.97100      1.00  2.281994  2.460729
   8.97088   8.97088      1.00  2.278824  2.460749
   8.97076   8.97076      1.00  2.277624  2.461549
   8.97065   8.97065      1.00  2.278434  2.462969
   8.97053   8.97053      1.00  2.277314  2.461929
   8.97041   8.97041      1.00  2.279174  2.456889
   8.97030   8.97030      1.00  2.277824  2.460039
   8.97019   8.97019      1.00  2.266414  2.444079
   8.97007   8.97007      1.00  2.273834  2.453319
   8.96994   8.96994      1.00  2.278894  2.454619
   8.96982   8.96982      1.00  2.275734  2.453139
   8.96971   8.96971      1.00  2.275364  2.455879
   8.96959   8.96959      1.00  2.280634  2.462649
   8.96947   8.96947      1.00  2.283444  2.464839
   8.96936   8.96936      1.00  2.279184  2.460989
   8.96925   8.96925      1.00  2.277784  2.454849
   8.96914   8.96914      1.00  2.274134  2.453119
   8.96903   8.96903      1.00  2.273594  2.460899
   8.96892   8.96892      1.00  2.275204  2.456029
   8.96881   8.96881      1.00  2.274604  2.457289
   8.96870   8.96870      1.00  2.275034  2.455789
   8.96858   8.96858      1.00  2.266644  2.449799
   8.96847   8.96847      1.00  2.280784  2.461329
   8.96836   8.96836      1.00  2.279924  2.460039
   8.96825   8.96825      1.00  2.278164  2.458049
   8.96814   8.96814      1.00  2.281694  2.464039
   8.96804   8.96804      1.00  2.278694  2.461359
   8.96793   8.96793      1.00  2.279074  2.460169
   8.96782   8.96782      1.00  2.275824  2.461839
   8.96770   8.96770      1.00  2.279434  2.465549
   8.96759   8.96759      1.00  2.275154  2.463649
   8.96748   8.96748      1.00  2.280144  2.462759
   8.96737   8.96737      1.00  2.279494  2.463389
   8.96726   8.96726      1.00  2.278404  2.464149
   8.96715   8.96715      1.00  2.272864  2.461799
   8.96705   8.96705      1.00  2.277454  2.462519
   8.96694   8.96694      1.00  2.283244  2.473249
   8.96683   8.96683      1.00  2.277904  2.461829
   8.96672   8.96672      1.00  2.278764  2.462709
   8.96662   8.96662      1.00  2.275464  2.461439
   8.96651   8.96651      1.00  2.276554  2.462809
   8.96640   8.96640      1.00  2.279764  2.467739
   8.96630   8.96630      1.00  2.283604  2.467469
   8.96620   8.96620      1.00  2.281584  2.467619
   8.96610   8.96610      1.00  2.280954  2.468059
   8.96599   8.96599      1.00  2.281014  2.469579
   8.96589   8.96589      1.00  2.278584  2.465669
   8.96579   8.96579      1.00  2.279604  2.463589
   8.96569   8.96569      1.00  2.267114  2.449709
   8.96558   8.96558      1.00  2.280444  2.464719
   8.96548   8.96548      1.00  2.278914  2.462909
   8.96538   8.96538      1.00  2.277654  2.461749
   8.96527   8.96527      1.00  2.277934  2.462889
   8.96517   8.96517      1.00  2.283354  2.466209
   8.96506   8.96506      1.00  2.285034  2.471339
   8.96496   8.96496      1.00  2.281564  2.467789
   8.96486   8.96486      1.00  2.281654  2.470139
   8.96475   8.96475      1.00  2.281194  2.469159
   8.96465   8.96465      1.00  2.276234  2.463859
   8.96454   8.96454      1.00  2.279414  2.467489
   8.96443   8.96443      1.00  2.278634  2.465129
   8.96431   8.96431      1.00  2.279294  2.461469
   8.96419   8.96419      1.00  2.280694  2.468589
   8.96408   8.96408      1.00  2.268924  2.453049
   8.96397   8.96397      1.00  2.282764  2.473199
   8.96386   8.96386      1.00  2.285764  2.473469
   8.96375   8.96375      1.00  2.287054  2.477589
   8.96364   8.96364      1.00  2.280324  2.468309
   8.96352   8.96352      1.00  2.282164  2.469079
   8.96340   8.96340      1.00  2.281764  2.470369
   8.96328   8.96328      1.00  2.281854  2.469629
   8.96317   8.96317      1.00  2.281474  2.468849
   8.96305   8.96305      1.00  2.284054  2.469629
   8.96293   8.96293      1.00  2.283894  2.472809
   8.96282   8.96282      1.00  2.285594  2.471649
   8.96271   8.96271      1.00  2.283224  2.468999
   8.96259   8.96259      1.00  2.270544  2.457139
   8.96248   8.96248      1.00  2.284964  2.474189
   8.96237   8.96237      1.00  2.283114  2.470979
   8.96226   8.96226      1.00  2.281784  2.476369
   8.96215   8.96215      1.00  2.281994  2.476899
   8.96203   8.96203      1.00  2.283574  2.474159
   8.96192   8.96192      1.00  2.283814  2.479889
   8.96182   8.96182      1.00  2.283814  2.474179
   8.96171   8.96171      1.00  2.284464  2.471869
   8.96159   8.96159      1.00  2.284274  2.473639
   8.96149   8.96149      1.00  2.285884  2.475419
   8.96138   8.96138      1.00  2.284814  2.473019
   8.96127   8.96127      1.00  2.284314  2.470839
   8.96115   8.96115      1.00  2.274934  2.463869
   8.96104   8.96104      1.00  2.279554  2.468039
   8.96093   8.96093      1.00  2.279674  2.467569
   8.96081   8.96081      1.00  2.283814  2.471099
   8.96069   8.96069      1.00  2.282664  2.471989
   8.96057   8.96057      1.00  2.284234  2.475219
   8.96046   8.96046      1.00  2.285384  2.475399
   8.96034   8.96034      1.00  2.285834  2.477099
   8.96022   8.96022      1.00  2.282634  2.474699
   8.96011   8.96011      1.00  2.283314  2.476679
   8.96000   8.96000      1.00  2.282344  2.474869
   8.95988   8.95988      1.00  2.284494  2.477979
   8.95975   8.95975      1.00  2.282544  2.480089
   8.95963   8.95963      1.00  2.281154  2.473519
   8.95952   8.95952      1.00  2.264784  2.456599
   8.95941   8.95941      1.00  2.285584  2.477169
   8.95929   8.95929      1.00  2.282744  2.475849
   8.95918   8.95918      1.00  2.287334  2.480269
   8.95908   8.95908      1.00  2.285564  2.478909
   8.95896   8.95896      1.00  2.285054  2.475369
   8.95884   8.95884      1.00  2.283104  2.472159
   8.95874   8.95874      1.00  2.283344  2.474219
   8.95863   8.95863      1.00  2.283364  2.471219
   8.95851   8.95851      1.00  2.277754  2.468079
   8.95839   8.95839      1.00  2.283204  2.477079
   8.95828   8.95828      1.00  2.283224  2.477709
   8.95818   8.95818      1.00  2.280244  2.474069
   8.95807   8.95807      1.00  2.282854  2.476279
   8.95796   8.95796      1.00  2.269884  2.463839
   8.95785   8.95785      1.00  2.284724  2.481789
   8.95774   8.95774      1.00  2.283814  2.476969
   8.95763   8.95763      1.00  2.284404  2.480069
   8.95751   8.95751      1.00  2.282294  2.473299
   8.95740   8.95740      1.00  2.285214  2.476269
   8.95730   8.95730      1.00  2.282664  2.475449
   8.95719   8.95719      1.00  2.280804  2.473669
   8.95708   8.95708      1.00  2.282324  2.474769
   8.95697   8.95697      1.00  2.282784  2.477309
   8.95687   8.95687      1.00  2.282574  2.472129
   8.95676   8.95676      1.00  2.284784  2.480259
   8.95664   8.95664      1.00  2.286174  2.475799
   8.95654   8.95654      1.00  2.284114  2.471989
   8.95644   8.95644      1.00  2.262754  2.450859
   8.95633   8.95633      1.00  2.280794  2.470509
   8.95622   8.95622      1.00  2.282294  2.473209
   8.95612   8.95612      1.00  2.283104  2.476179
   8.95602   8.95602      1.00  2.281014  2.476109
   8.95592   8.95592      1.00  2.282224  2.473159
   8.95581   8.95581      1.00  2.284704  2.473579
   8.95571   8.95571      1.00  2.284564  2.474609
   8.95561   8.95561      1.00  2.286164  2.474869
   8.95550   8.95550      1.00  2.281144  2.469399
   8.95540   8.95540      1.00  2.282834  2.471369
   8.95529   8.95529      1.00  2.283624  2.470269
   8.95520   8.95520      1.00  2.276784  2.465989
   8.95510   8.95510      1.00  2.281614  2.471269
   8.95499   8.95499      1.00  2.269114  2.455789
   8.95488   8.95488      1.00  2.282864  2.474869
   8.95478   8.95478      1.00  2.284064  2.470919
   8.95468   8.95468      1.00  2.280984  2.467829
   8.95456   8.95456      1.00  2.283734  2.470519
   8.95445   8.95445      1.00  2.283794  2.470269
   8.95434   8.95434      1.00  2.283964  2.469109
   8.95422   8.95422      1.00  2.284184  2.469699
   8.95411   8.95411      1.00  2.280014  2.464979
   8.95400   8.95400      1.00  2.275524  2.464199
   8.95389   8.95389      1.00  2.281004  2.467089
   8.95377   8.95377      1.00  2.282754  2.468669
   8.95365   8.95365      1.00  2.285794  2.469509
   8.95354   8.95354      1.00  2.283784  2.472509
   8.95343   8.95343      1.00  2.274414  2.460419
   8.95331   8.95331      1.00  2.284124  2.475089
   8.95319   8.95319      1.00  2.284514  2.468309
   8.95307   8.95307      1.00  2.282364  2.465449
   8.95296   8.95296      1.00  2.282294  2.465849
   8.95285   8.95285      1.00  2.285504  2.468909
   8.95274   8.95274      1.00  2.283174  2.470829
   8.95262   8.95262      1.00  2.282534  2.468359
   8.95252   8.95252      1.00  2.281344  2.465449
   8.95240   8.95240      1.00  2.284044  2.467599
   8.95228   8.95228      1.00  2.283614  2.469599
   8.95217   8.95217      1.00  2.282724  2.254649
   8.95206   8.95206      1.00  2.282844  2.472849
   8.95195   8.95195      1.00  2.268194  2.163649
   8.95184   8.95184      1.00  2.279154  2.199959
   8.95173   8.95173      1.00  2.284824  2.467499
   8.95162   8.95162      1.00  2.282784  2.462899
   8.95151   8.95151      1.00  2.280294  2.457299
   8.95140   8.95140      1.00  2.283024  2.461709
   8.95128   8.95128      1.00  2.284444  2.460739
   8.95118   8.95118      1.00  2.284414  2.462489
   8.95107   8.95107      1.00  2.284494  2.456619
   8.95095   8.95095      1.00  2.283254  2.459759
   8.95083   8.95083      1.00  2.281004  2.454819
   8.95072   8.95072      1.00  2.281634  2.452279
   8.95061   8.95061      1.00  2.280234  2.450789
   8.95048   8.95048      1.00  2.280004  2.452249
   8.95036   8.95036      1.00  2.274174  2.442759
   8.95025   8.95025      1.00  2.276944  2.447449
   8.95014   8.95014      1.00  2.280884  2.453199
   8.95001   8.95001      1.00  2.280364  2.449089
   8.94989   8.94989      1.00  2.285044  2.454999
   8.94978   8.94978      1.00  2.283824  2.449889
   8.94966   8.94966      1.00  2.279864  2.450749
   8.94954   8.94954      1.00  2.282914  2.448169
   8.94943   8.94943      1.00  2.279374  2.445039
   8.94932   8.94932      1.00  2.282244  2.448729
   8.94921   8.94921      1.00  2.278324  2.442849
   8.94909   8.94909      1.00  2.280314  2.444669
   8.94898   8.94898      1.00  2.280384  2.441779
   8.94887   8.94887      1.00  2.285484  2.445039
   8.94876   8.94876      1.00  2.280774  2.440619
   8.94864   8.94864      1.00  2.266544  2.423959
   8.94853   8.94853      1.00  2.281144  2.437859
   8.94844   8.94844      1.00  2.277824  2.431189
   8.94833   8.94833      1.00  2.279304  2.433599
   8.94821   8.94821      1.00  2.281414  2.435939
   8.94810   8.94810      1.00  2.278374  2.432739
   8.94799   8.94799      1.00  2.279064  2.433429
   8.94788   8.94788      1.00  2.278844  2.430329
   8.94776   8.94776      1.00  2.280064  2.433039
   8.94765   8.94765      1.00  2.280064  2.431999
   8.94754   8.94754      1.00  2.280584  2.432899
   8.94743   8.94743      1.00  2.281214  2.430139
   8.94732   8.94732      1.00  2.280484  2.429299
   8.94721   8.94721      1.00  2.280794  2.426839
   8.94711   8.94711      1.00  2.260004  2.401919
   8.94700   8.94700      1.00  2.277754  2.418609
   8.94689   8.94689      1.00  2.278494  2.420029
   8.94678   8.94678      1.00  2.278004  2.422759
   8.94668   8.94668      1.00  2.279134  2.419719
   8.94657   8.94657      1.00  2.277674  2.417789
   8.94646   8.94646      1.00  2.279154  2.414639
   8.94635   8.94635      1.00  2.280384  2.416559
   8.94625   8.94625      1.00  2.277094  2.408669
   8.94615   8.94615      1.00  2.274904  2.409279
   8.94604   8.94604      1.00  2.279664  2.415969
   8.94594   8.94594      1.00  2.275774  2.407369
   8.94584   8.94584      1.00  2.277754  2.408439
   8.94574   8.94574      1.00  2.269824  2.396989
   8.94563   8.94563      1.00  2.271884  2.392249
   8.94553   8.94553      1.00  2.278534  2.398259
   8.94543   8.94543      1.00  2.279384  2.400079
   8.94532   8.94532      1.00  2.276994  2.398329
   8.94522   8.94522      1.00  2.279614  2.397769
   8.94512   8.94512      1.00  2.278354  2.389889
   8.94502   8.94502      1.00  2.275814  2.384299
   8.94491   8.94491      1.00  2.278584  2.384789
   8.94480   8.94480      1.00  2.275064  2.375849
   8.94469   8.94469      1.00  2.275824  2.374149
   8.94459   8.94459      1.00  2.272274  2.371399
   8.94448   8.94448      1.00  2.274134  2.367199
   8.94436   8.94436      1.00  2.276234  2.367689
   8.94425   8.94425      1.00  2.276914  2.367109
   8.94414   8.94414      1.00  2.266154  2.352289
   8.94403   8.94403      1.00  2.275224  2.358789
   8.94392   8.94392      1.00  2.273904  2.352979
   8.94380   8.94380      1.00  2.275614  2.350859
   8.94369   8.94369      1.00  2.272574  2.348829
   8.94358   8.94358      1.00  2.274724  2.350399
   8.94346   8.94346      1.00  2.274554  2.349709
   8.94334   8.94334      1.00  2.276514  2.341769
   8.94322   8.94322      1.00  2.274704  2.336069
   8.94310   8.94310      1.00  2.274924  2.327299
   8.94299   8.94299      1.00  2.277424  2.329929
   8.94288   8.94288      1.00  2.274864  2.319179
   8.94277   8.94277      1.00  2.276974  2.319309
   8.94265   8.94265      1.00  2.272394  2.308629
   8.94253   8.94253      1.00  2.260074  2.289979
   8.94243   8.94243      1.00  2.274614  2.298629
   8.94232   8.94232      1.00  2.273544  2.298589
   8.94221   8.94221      1.00  2.272924  2.294199
   8.94209   8.94209      1.00  2.276864  2.287889
   8.94198   8.94198      1.00  2.272724  2.278689
   8.94187   8.94187      1.00  2.275154  2.278849
   8.94176   8.94176      1.00  2.277534  2.271429
   8.94165   8.94165      1.00  2.275244  2.257379
   8.94155   8.94155      1.00  2.272264  2.248369
   8.94144   8.94144      1.00  2.273444  2.240509
   8.94133   8.94133      1.00  2.268634  2.227159
   8.94121   8.94121      1.00  2.272084  2.222739
   8.94110   8.94110      1.00  2.273644  2.216299
   8.94099   8.94099      1.00  2.274644  2.205589
   8.94087   8.94087      1.00  2.275144  2.203359
   8.94075   8.94075      1.00  2.262464  2.180059
   8.94064   8.94064      1.00  2.274644  2.177589
   8.94052   8.94052      1.00  2.274784  2.166379
   8.94040   8.94040      1.00  2.275264  2.154789
   8.94028   8.94028      1.00  2.272734  2.138679
   8.94017   8.94017      1.00  2.274514  2.122749
   8.94005   8.94005      1.00  2.270724  2.106379
   8.93993   8.93993      1.00  2.268684  2.090519
   8.93980   8.93980      1.00  2.270874  2.072959
   8.93969   8.93969      1.00  2.271754  2.058769
   8.93959   8.93959      1.00  2.272254  2.040949
   8.93947   8.93947      1.00  2.273574  2.020749
   8.93936   8.93936      1.00  2.275584  2.004049
   8.93924   8.93924      1.00  2.257494  1.968249
   8.93913   8.93913      1.00  2.271854  1.960269
   8.93902   8.93902      1.00  2.272524  1.934399
   8.93890   8.93890      1.00  2.271504  1.907889
   8.93878   8.93878      1.00  2.275484  1.882069
   8.93868   8.93868      1.00  2.271184  1.852639
   8.93858   8.93858      1.00  2.272834  1.827079
   8.93846   8.93846      1.00  2.272644  1.796039
   8.93834   8.93834      1.00  2.274814  1.765609
   8.93824   8.93824      1.00  2.274024  1.739129
   8.93813   8.93813      1.00  2.273374  1.706649
   8.93802   8.93802      1.00  2.273084  1.669589
   8.93791   8.93791      1.00  2.273514  1.636469
   8.93780   8.93780      1.00  2.270884  1.598739
   8.93769   8.93769      1.00  2.258014  1.551469
   8.93758   8.93758      1.00  2.272104  1.524039
   8.93747   8.93747      1.00  2.272604  1.489479
   8.93736   8.93736      1.00  2.271044  1.445819
   8.93725   8.93725      1.00  2.273874  1.407779
   8.93714   8.93714      1.00  2.272044  1.363139
   8.93703   8.93703      1.00  2.275904  1.323639
   8.93693   8.93693      1.00  2.274804  1.286089
   8.93682   8.93682      1.00  2.271984  1.246459
   8.93671   8.93671      1.00  2.269694  1.205049
   8.93660   8.93660      1.00  2.272474  1.166469
   8.93650   8.93650      1.00  2.271364  1.130489
   8.93639   8.93639      1.00  2.271324  1.092879
   8.93628   8.93628      1.00  2.259924  1.043949
   8.93618   8.93618      1.00  2.271054  1.014359
   8.93608   8.93608      1.00  2.274014   .984619
   8.93597   8.93597      1.00  2.273664   .945119
   8.93587   8.93587      1.00  2.273814   .913579
   8.93576   8.93576      1.00  2.274084   .879359
   8.93567   8.93567      1.00  2.269374   .847769
   8.93557   8.93557      1.00  2.273064   .817889
   8.93546   8.93546      1.00  2.269824   .786119
   8.93536   8.93536      1.00  2.270744   .757699
   8.93525   8.93525      1.00  2.270434   .730809
   8.93516   8.93516      1.00  2.269734   .710049
   8.93505   8.93505      1.00  2.273154   .678049
   8.93494   8.93494      1.00  2.274094   .654509
   8.93484   8.93484      1.00  2.257514   .630549
   8.93473   8.93473      1.00  2.272004   .613889
   8.93462   8.93462      1.00  2.274194   .600089
   8.93451   8.93451      1.00  2.269734   .576549
   8.93441   8.93441      1.00  2.271414   .554929
   8.93429   8.93429      1.00  2.270444   .538989
   8.93417   8.93417      1.00  2.270364   .521839
   8.93407   8.93407      1.00  2.273894   .508289
   8.93395   8.93395      1.00  2.273314   .492349
   8.93384   8.93384      1.00  2.270404   .482399
   8.93372   8.93372      1.00  2.274004   .468229
   8.93360   8.93360      1.00  2.272454   .455319
   8.93350   8.93350      1.00  2.271184   .446539
   8.93338   8.93338      1.00  2.271704   .437379
   8.93326   8.93326      1.00  2.255984   .426759
   8.93314   8.93314      1.00  2.269324   .418879
   8.93303   8.93303      1.00  2.272134   .412579
   8.93291   8.93291      1.00  2.268294   .404329
   8.93279   8.93279      1.00  2.271804   .397949
   8.93268   8.93268      1.00  2.272294   .391999
   8.93257   8.93257      1.00  2.274304   .386929
   8.93246   8.93246      1.00  2.271164   .381599
   8.93234   8.93234      1.00  2.271424   .376699
   8.93223   8.93223      1.00  2.268904   .375509
   8.93212   8.93212      1.00  2.271294   .372579
   8.93201   8.93201      1.00  2.269104   .367719
   8.93189   8.93189      1.00  2.270084   .365259
   8.93178   8.93178      1.00  2.268454   .363149
   8.93168   8.93168      1.00  2.253204   .358599
   8.93157   8.93157      1.00  2.269314   .358859
   8.93145   8.93145      1.00  2.272224   .359629
   8.93134   8.93134      1.00  2.271524   .357179
   8.93123   8.93123      1.00  2.271304   .356669
   8.93112   8.93112      1.00  2.269704   .356819
   8.93101   8.93101      1.00  2.266154   .355949
   8.93089   8.93089      1.00  2.267284   .356209
   8.93078   8.93078      1.00  2.267374   .356179
   8.93066   8.93066      1.00  2.267204   .355579
   8.93055   8.93055      1.00  2.267884   .353899
   8.93043   8.93043      1.00  2.272304   .354959
   8.93031   8.93031      1.00  2.269964   .355099
   8.93020   8.93020      1.00  2.269054   .353609
   8.93007   8.93007      1.00  2.257094   .352249
   8.92996   8.92996      1.00  2.270104   .353069
   8.92984   8.92984      1.00  2.269844   .354969
   8.92972   8.92972      1.00  2.269144   .353459
   8.92959   8.92959      1.00  2.266924   .354369
   8.92948   8.92948      1.00  2.267154   .353689
   8.92938   8.92938      1.00  2.269564   .352989
   8.92926   8.92926      1.00  2.265244   .352989
   8.92914   8.92914      1.00  2.270264   .352349
   8.92903   8.92903      1.00  2.267194   .352529
   8.92892   8.92892      1.00  2.266374   .351059
   8.92881   8.92881      1.00  2.270944   .351199
   8.92869   8.92869      1.00  2.264034   .349229
   8.92858   8.92858      1.00  2.267984   .350119
   8.92848   8.92848      1.00  2.262964   .348069
   8.92837   8.92837      1.00  2.268874   .347459
   8.92825   8.92825      1.00  2.270224   .349149
   8.92814   8.92814      1.00  2.270684   .348839
   8.92804   8.92804      1.00  2.269294   .345949
   8.92793   8.92793      1.00  2.271134   .348169
   8.92781   8.92781      1.00  2.268564   .345899
   8.92770   8.92770      1.00  2.270514   .345419
   8.92759   8.92759      1.00  2.266994   .343149
   8.92748   8.92748      1.00  2.269204   .344369
   8.92737   8.92737      1.00  2.269744   .344399
   8.92726   8.92726      1.00  2.270294   .346329
   8.92715   8.92715      1.00  2.267734   .343219
   8.92704   8.92704      1.00  2.251214   .340879
   8.92693   8.92693      1.00  2.267234   .342949
   8.92683   8.92683      1.00  2.267734   .342559
   8.92672   8.92672      1.00  2.271804   .342069
   8.92661   8.92661      1.00  2.272614   .341839
   8.92650   8.92650      1.00  2.266644   .342439
   8.92639   8.92639      1.00  2.271104   .341849
   8.92629   8.92629      1.00  2.268534   .342959
   8.92619   8.92619      1.00  2.268464   .342359
   8.92608   8.92608      1.00  2.269854   .344029
   8.92598   8.92598      1.00  2.267154   .341979
   8.92588   8.92588      1.00  2.270864   .342429
   8.92578   8.92578      1.00  2.269604   .341919
   8.92567   8.92567      1.00  2.261914   .340459
   8.92557   8.92557      1.00  2.266024   .342889
   8.92547   8.92547      1.00  2.271674   .341739
   8.92536   8.92536      1.00  2.268494   .340819
   8.92525   8.92525      1.00  2.268344   .342009
   8.92515   8.92515      1.00  2.268514   .341039
   8.92505   8.92505      1.00  2.267864   .341409
   8.92495   8.92495      1.00  2.267724   .343179
   8.92484   8.92484      1.00  2.268774   .344829
   8.92473   8.92473      1.00  2.265214   .343619
   8.92463   8.92463      1.00  2.267484   .346919
   8.92452   8.92452      1.00  2.269274   .347499
   8.92440   8.92440      1.00  2.269634   .347809
   8.92430   8.92430      1.00  2.260164   .347319
   8.92419   8.92419      1.00  2.264374   .347499
   8.92407   8.92407      1.00  2.271124   .351509
   8.92396   8.92396      1.00  2.266304   .349999
   8.92384   8.92384      1.00  2.267374   .354189
   8.92373   8.92373      1.00  2.270904   .355169
   8.92362   8.92362      1.00  2.268034   .355919
   8.92349   8.92349      1.00  2.269174   .358019
   8.92338   8.92338      1.00  2.266774   .359729
   8.92327   8.92327      1.00  2.266354   .361439
   8.92315   8.92315      1.00  2.267164   .361639
   8.92303   8.92303      1.00  2.267204   .366199
   8.92292   8.92292      1.00  2.265194   .366519
   8.92281   8.92281      1.00  2.262254   .366749
   8.92269   8.92269      1.00  2.250844   .365119
   8.92257   8.92257      1.00  2.265954   .370659
   8.92246   8.92246      1.00  2.267374   .371899
   8.92236   8.92236      1.00  2.268394   .376379
   8.92224   8.92224      1.00  2.266244   .377649
   8.92212   8.92212      1.00  2.267064   .377699
   8.92201   8.92201      1.00  2.265314   .378969
   8.92190   8.92190      1.00  2.266734   .383709
   8.92180   8.92180      1.00  2.265814   .387309
   8.92169   8.92169      1.00  2.267494   .389449
   8.92158   8.92158      1.00  2.263494   .389669
   8.92147   8.92147      1.00  2.264234   .392069
   8.92136   8.92136      1.00  2.265424   .396399
   8.92124   8.92124      1.00  2.248864   .395009
   8.92113   8.92113      1.00  2.263984   .398919
   8.92102   8.92102      1.00  2.265014   .403009
   8.92090   8.92090      1.00  2.265794   .402449
   8.92079   8.92079      1.00  2.265934   .405849
   8.92067   8.92067      1.00  2.263804   .408189
   8.92056   8.92056      1.00  2.265284   .404189
   8.92044   8.92044      1.00  2.264624   .403789
   8.92032   8.92032      1.00  2.262814   .403419
   8.92020   8.92020      1.00  2.262014   .403169
   8.92009   8.92009      1.00  2.264864   .407409
   8.91997   8.91997      1.00  2.264354   .408799
   8.91985   8.91985      1.00  2.265994   .409429
   8.91973   8.91973      1.00  2.257364   .409819
   8.91962   8.91962      1.00  2.260214   .410989
   8.91950   8.91950      1.00  2.264124   .411779
   8.91939   8.91939      1.00  2.264424   .412469
   8.91928   8.91928      1.00  2.263964   .413619
   8.91916   8.91916      1.00  2.264874   .415509
   8.91905   8.91905      1.00  2.261974   .412809
   8.91893   8.91893      1.00  2.263554   .412619
   8.91882   8.91882      1.00  2.261904   .413419
   8.91871   8.91871      1.00  2.262064   .413159
   8.91861   8.91861      1.00  2.263184   .413749
   8.91849   8.91849      1.00  2.263084   .415559
   8.91838   8.91838      1.00  2.261054   .415549
   8.91828   8.91828      1.00  2.262304   .416649
   8.91817   8.91817      1.00  2.246494   .412949
   8.91805   8.91805      1.00  2.262164   .415519
   8.91794   8.91794      1.00  2.262844   .416179
   8.91784   8.91784      1.00  2.262804   .415229
   8.91773   8.91773      1.00  2.264694   .415609
   8.91761   8.91761      1.00  2.262674   .414709
   8.91750   8.91750      1.00  2.263704   .414429
   8.91739   8.91739      1.00  2.262874   .414959
   8.91729   8.91729      1.00  2.264104   .411149
   8.91717   8.91717      1.00  2.262754   .412209
   8.91706   8.91706      1.00  2.259434   .411549
   8.91696   8.91696      1.00  2.261054   .413709
   8.91685   8.91685      1.00  2.261844   .411989
   8.91674   8.91674      1.00  2.260634   .408859
   8.91663   8.91663      1.00  2.257784   .410839
   8.91653   8.91653      1.00  2.247084   .404489
   8.91642   8.91642      1.00  2.260684   .405439
   8.91631   8.91631      1.00  2.258314   .404599
   8.91621   8.91621      1.00  2.262314   .406039
   8.91611   8.91611      1.00  2.263004   .404319
   8.91601   8.91601      1.00  2.262164   .404639
   8.91590   8.91590      1.00  2.263314   .404439
   8.91580   8.91580      1.00  2.262134   .400719
   8.91570   8.91570      1.00  2.262044   .398639
   8.91559   8.91559      1.00  2.259394   .399359
   8.91548   8.91548      1.00  2.264584   .399239
   8.91538   8.91538      1.00  2.261294   .394449
   8.91529   8.91529      1.00  2.261394   .392609
   8.91518   8.91518      1.00  2.258824   .392259
   8.91507   8.91507      1.00  2.248094   .390209
   8.91497   8.91497      1.00  2.263574   .388659
   8.91487   8.91487      1.00  2.260344   .390369
   8.91476   8.91476      1.00  2.262504   .389289
   8.91465   8.91465      1.00  2.262334   .387819
   8.91454   8.91454      1.00  2.261284   .385589
   8.91443   8.91443      1.00  2.260244   .386049
   8.91432   8.91432      1.00  2.259794   .384919
   8.91420   8.91420      1.00  2.256694   .382869
   8.91410   8.91410      1.00  2.259744   .383339
   8.91399   8.91399      1.00  2.259974   .381939
   8.91388   8.91388      1.00  2.261254   .380369
   8.91376   8.91376      1.00  2.260454   .379409
   8.91364   8.91364      1.00  2.247224   .378879
   8.91353   8.91353      1.00  2.259484   .380329
   8.91342   8.91342      1.00  2.262844   .378599
   8.91329   8.91329      1.00  2.260744   .380869
   8.91318   8.91318      1.00  2.261254   .379749
   8.91307   8.91307      1.00  2.258984   .377689
   8.91295   8.91295      1.00  2.260044   .374559
   8.91283   8.91283      1.00  2.263344   .372589
   8.91272   8.91272      1.00  2.258114   .373119
   8.91261   8.91261      1.00  2.258974   .369699
   8.91250   8.91250      1.00  2.259044   .367359
   8.91239   8.91239      1.00  2.260014   .365019
   8.91227   8.91227      1.00  2.259284   .364959
   8.91216   8.91216      1.00  2.255164   .363149
   8.91205   8.91205      1.00  2.250244   .361739
   8.91194   8.91194      1.00  2.257464   .361449
   8.91183   8.91183      1.00  2.259434   .360429
   8.91172   8.91172      1.00  2.262034   .360509
   8.91161   8.91161      1.00  2.261394   .357009
   8.91150   8.91150      1.00  2.258684   .353839
   8.91139   8.91139      1.00  2.259764   .353849
   8.91128   8.91128      1.00  2.257874   .352869
   8.91117   8.91117      1.00  2.259864   .350919
   8.91105   8.91105      1.00  2.258834   .348809
   8.91094   8.91094      1.00  2.256994   .348679
   8.91083   8.91083      1.00  2.260714   .346789
   8.91072   8.91072      1.00  2.257774   .344909
   8.91060   8.91060      1.00  2.244954   .341919
   8.91048   8.91048      1.00  2.257194   .343129
   8.91037   8.91037      1.00  2.260344   .342469
   8.91025   8.91025      1.00  2.261484   .340799
   8.91013   8.91013      1.00  2.257374   .337999
   8.91001   8.91001      1.00  2.258594   .337919
   8.90989   8.90989      1.00  2.255314   .337939
   8.90978   8.90978      1.00  2.260514   .336469
   8.90966   8.90966      1.00  2.258124   .336019
   8.90954   8.90954      1.00  2.258534   .334589
   8.90943   8.90943      1.00  2.260684   .333349
   8.90932   8.90932      1.00  2.261004   .331549
   8.90921   8.90921      1.00  2.259854   .332309
   8.90910   8.90910      1.00  2.258734   .329789
   8.90898   8.90898      1.00  2.242524   .326109
   8.90887   8.90887      1.00  2.257054   .330049
   8.90876   8.90876      1.00  2.260144   .329369
   8.90864   8.90864      1.00  2.258324   .328299
   8.90855   8.90855      1.00  2.257034   .327369
   8.90844   8.90844      1.00  2.259524   .328079
   8.90832   8.90832      1.00  2.257524   .327639
   8.90821   8.90821      1.00  2.258424   .327139
   8.90810   8.90810      1.00  2.260374   .327319
   8.90799   8.90799      1.00  2.257664   .326379
   8.90788   8.90788      1.00  2.256994   .328289
   8.90777   8.90777      1.00  2.257904   .326779
   8.90766   8.90766      1.00  2.254674   .325959
   8.90755   8.90755      1.00  2.259084   .329109
   8.90744   8.90744      1.00  2.242934   .324509
   8.90733   8.90733      1.00  2.255974   .326739
   8.90722   8.90722      1.00  2.259864   .328879
   8.90711   8.90711      1.00  2.259204   .328219
   8.90700   8.90700      1.00  2.259724   .328639
   8.90689   8.90689      1.00  2.261324   .330569
   8.90679   8.90679      1.00  2.257234   .332879
   8.90668   8.90668      1.00  2.256544   .332649
   8.90657   8.90657      1.00  2.255704   .334309
   8.90647   8.90647      1.00  2.255284   .332219
   8.90636   8.90636      1.00  2.253634   .333109
   8.90626   8.90626      1.00  2.256564   .335759
   8.90615   8.90615      1.00  2.258104   .335859
   8.90605   8.90605      1.00  2.257024   .335789
   8.90595   8.90595      1.00  2.251634   .336189
   8.90585   8.90585      1.00  2.252834   .337419
   8.90574   8.90574      1.00  2.257334   .337469
   8.90564   8.90564      1.00  2.257124   .339669
   8.90554   8.90554      1.00  2.258324   .339609
   8.90543   8.90543      1.00  2.256724   .337379
   8.90533   8.90533      1.00  2.257234   .341499
   8.90523   8.90523      1.00  2.255724   .341169
   8.90513   8.90513      1.00  2.257754   .343459
   8.90502   8.90502      1.00  2.258094   .344039
   8.90492   8.90492      1.00  2.256244   .344229
   8.90481   8.90481      1.00  2.257754   .346139
   8.90471   8.90471      1.00  2.257734   .348249
   8.90460   8.90460      1.00  2.257624   .349969
   8.90448   8.90448      1.00  2.253944   .349159
   8.90437   8.90437      1.00  2.239864   .348189
   8.90427   8.90427      1.00  2.254824   .353359
   8.90416   8.90416      1.00  2.254704   .352629
   8.90404   8.90404      1.00  2.256184   .353129
   8.90393   8.90393      1.00  2.255464   .353879
   8.90382   8.90382      1.00  2.254824   .355539
   8.90370   8.90370      1.00  2.255534   .357169
   8.90358   8.90358      1.00  2.259994   .359899
   8.90346   8.90346      1.00  2.254744   .358139
   8.90335   8.90335      1.00  2.253044   .359519
   8.90323   8.90323      1.00  2.253814   .360649
   8.90311   8.90311      1.00  2.254714   .361199
   8.90300   8.90300      1.00  2.254804   .362569
   8.90289   8.90289      1.00  2.249994   .360569
   8.90277   8.90277      1.00  2.246744   .362259
   8.90265   8.90265      1.00  2.254924   .365359
   8.90255   8.90255      1.00  2.254024   .364839
   8.90243   8.90243      1.00  2.253574   .366939
   8.90232   8.90232      1.00  2.256534   .367749
   8.90221   8.90221      1.00  2.254764   .367199
   8.90209   8.90209      1.00  2.251844   .369069
   8.90199   8.90199      1.00  2.251364   .370989
   8.90188   8.90188      1.00  2.249484   .372499
   8.90176   8.90176      1.00  2.251104   .372179
   8.90166   8.90166      1.00  2.252044   .371729
   8.90155   8.90155      1.00  2.248964   .373589
   8.90144   8.90144      1.00  2.255174   .375519
   8.90132   8.90132      1.00  2.240194   .372989
   8.90121   8.90121      1.00  2.253844   .377269
   8.90110   8.90110      1.00  2.254944   .375089
   8.90099   8.90099      1.00  2.252124   .374769
   8.90087   8.90087      1.00  2.250874   .376309
   8.90075   8.90075      1.00  2.252724   .376899
   8.90065   8.90065      1.00  2.251894   .376159
   8.90053   8.90053      1.00  2.251254   .377459
   8.90040   8.90040      1.00  2.252514   .379209
   8.90029   8.90029      1.00  2.253844   .377639
   8.90018   8.90018      1.00  2.251284   .379549
   8.90006   8.90006      1.00  2.252764   .377889
   8.89994   8.89994      1.00  2.251534   .380889
   8.89982   8.89982      1.00  2.252214   .383169
   8.89970   8.89970      1.00  2.249664   .382519
   8.89959   8.89959      1.00  2.236164   .381549
   8.89948   8.89948      1.00  2.249104   .382929
   8.89936   8.89936      1.00  2.249904   .382209
   8.89924   8.89924      1.00  2.252454   .382809
   8.89913   8.89913      1.00  2.251994   .382809
   8.89902   8.89902      1.00  2.253644   .382079
   8.89891   8.89891      1.00  2.252934   .384589
   8.89880   8.89880      1.00  2.252504   .384789
   8.89868   8.89868      1.00  2.253944   .384799
   8.89857   8.89857      1.00  2.249454   .385509
   8.89846   8.89846      1.00  2.250314   .384339
   8.89836   8.89836      1.00  2.250514   .387019
   8.89825   8.89825      1.00  2.252294   .387259
   8.89813   8.89813      1.00  2.250444   .387909
   8.89802   8.89802      1.00  2.245754   .387419
   8.89792   8.89792      1.00  2.247214   .389799
   8.89780   8.89780      1.00  2.252524   .387339
   8.89769   8.89769      1.00  2.255664   .388429
   8.89758   8.89758      1.00  2.252804   .388049
   8.89748   8.89748      1.00  2.252134   .387049
   8.89737   8.89737      1.00  2.251124   .386679
   8.89725   8.89725      1.00  2.248494   .388159
   8.89714   8.89714      1.00  2.251544   .390489
   8.89704   8.89704      1.00  2.252264   .391189
   8.89693   8.89693      1.00  2.249934   .391349
   8.89682   8.89682      1.00  2.251794   .390179
   8.89671   8.89671      1.00  2.251764   .391209
   8.89661   8.89661      1.00  2.253454   .391559
   8.89650   8.89650      1.00  2.237914   .388879
   8.89639   8.89639      1.00  2.250644   .391249
   8.89629   8.89629      1.00  2.252344   .389239
   8.89619   8.89619      1.00  2.250184   .389229
   8.89608   8.89608      1.00  2.250134   .390269
   8.89597   8.89597      1.00  2.251934   .390609
   8.89587   8.89587      1.00  2.252704   .390279
   8.89577   8.89577      1.00  2.252074   .390059
   8.89567   8.89567      1.00  2.253824   .390979
   8.89556   8.89556      1.00  2.251364   .391439
   8.89546   8.89546      1.00  2.253594   .390159
   8.89537   8.89537      1.00  2.252934   .391269
   8.89526   8.89526      1.00  2.250134   .389549
   8.89516   8.89516      1.00  2.252694   .391059
   8.89505   8.89505      1.00  2.242004   .388229
   8.89495   8.89495      1.00  2.250834   .390219
   8.89485   8.89485      1.00  2.250434   .391799
   8.89474   8.89474      1.00  2.250184   .390559
   8.89462   8.89462      1.00  2.250654   .392299
   8.89452   8.89452      1.00  2.253674   .392269
   8.89441   8.89441      1.00  2.253494   .391239
   8.89430   8.89430      1.00  2.254864   .392649
   8.89418   8.89418      1.00  2.252504   .392079
   8.89407   8.89407      1.00  2.245524   .389869
   8.89396   8.89396      1.00  2.249524   .391939
   8.89385   8.89385      1.00  2.250364   .391899
   8.89373   8.89373      1.00  2.250904   .391459
   8.89362   8.89362      1.00  2.250484   .393129
   8.89350   8.89350      1.00  2.234604   .388669
   8.89338   8.89338      1.00  2.252204   .392409
   8.89327   8.89327      1.00  2.254364   .393569
   8.89315   8.89315      1.00  2.251084   .392989
   8.89303   8.89303      1.00  2.253514   .393089
   8.89292   8.89292      1.00  2.253414   .393049
   8.89280   8.89280      1.00  2.250784   .392099
   8.89270   8.89270      1.00  2.250064   .392919
   8.89258   8.89258      1.00  2.250884   .393239
   8.89246   8.89246      1.00  2.249244   .392439
   8.89235   8.89235      1.00  2.251574   .392249
   8.89225   8.89225      1.00  2.248664   .393259
   8.89214   8.89214      1.00  2.251384   .394379
   8.89202   8.89202      1.00  2.253054   .392339
   8.89191   8.89191      1.00  2.237204   .390829
   8.89181   8.89181      1.00  2.252844   .393509
   8.89170   8.89170      1.00  2.248014   .392939
   8.89158   8.89158      1.00  2.248414   .392739
   8.89148   8.89148      1.00  2.248684   .395919
   8.89137   8.89137      1.00  2.250224   .394299
   8.89125   8.89125      1.00  2.250774   .393739
   8.89113   8.89113      1.00  2.252204   .392559
   8.89102   8.89102      1.00  2.249314   .389299
   8.89091   8.89091      1.00  2.251074   .391689
   8.89080   8.89080      1.00  2.251464   .389959
   8.89068   8.89068      1.00  2.254174   .390029
   8.89056   8.89056      1.00  2.252894   .389499
   8.89045   8.89045      1.00  2.248454   .392459
   8.89033   8.89033      1.00  2.236654   .390859
   8.89021   8.89021      1.00  2.248394   .391539
   8.89009   8.89009      1.00  2.250674   .390479
   8.88998   8.88998      1.00  2.252074   .390749
   8.88986   8.88986      1.00  2.250524   .390519
   8.88973   8.88973      1.00  2.250984   .387529
   8.88962   8.88962      1.00  2.250664   .386369
   8.88951   8.88951      1.00  2.252314   .386559
   8.88940   8.88940      1.00  2.250334   .387299
   8.88928   8.88928      1.00  2.252084   .386149
   8.88917   8.88917      1.00  2.246374   .385329
   8.88905   8.88905      1.00  2.249074   .387639
   8.88894   8.88894      1.00  2.248744   .386959
   8.88882   8.88882      1.00  2.250914   .386959
   8.88871   8.88871      1.00  2.239064   .384619
   8.88861   8.88861      1.00  2.247684   .385359
   8.88850   8.88850      1.00  2.255604   .386979
   8.88839   8.88839      1.00  2.250534   .386259
   8.88828   8.88828      1.00  2.250984   .385749
   8.88817   8.88817      1.00  2.254064   .387129
   8.88806   8.88806      1.00  2.248804   .385559
   8.88795   8.88795      1.00  2.252184   .386059
   8.88784   8.88784      1.00  2.250944   .385149
   8.88774   8.88774      1.00  2.250114   .384909
   8.88762   8.88762      1.00  2.251184   .387439
   8.88751   8.88751      1.00  2.252994   .384929
   8.88739   8.88739      1.00  2.253424   .386459
   8.88729   8.88729      1.00  2.241214   .384789
   8.88718   8.88718      1.00  2.251934   .383339
   8.88707   8.88707      1.00  2.249964   .379989
   8.88696   8.88696      1.00  2.252244   .382599
   8.88686   8.88686      1.00  2.253234   .381129
   8.88675   8.88675      1.00  2.252954   .381239
   8.88663   8.88663      1.00  2.250214   .379689
   8.88653   8.88653      1.00  2.251854   .380829
   8.88643   8.88643      1.00  2.253014   .379609
   8.88633   8.88633      1.00  2.252754   .381709
   8.88622   8.88622      1.00  2.251534   .379279
   8.88611   8.88611      1.00  2.252134   .379139
   8.88601   8.88601      1.00  2.252864   .378819
   8.88591   8.88591      1.00  2.248964   .376889
   8.88580   8.88580      1.00  2.237114   .373799
   8.88570   8.88570      1.00  2.251544   .375529
   8.88560   8.88560      1.00  2.251344   .375189
   8.88550   8.88550      1.00  2.253764   .376559
   8.88539   8.88539      1.00  2.249304   .375809
   8.88529   8.88529      1.00  2.249784   .375749
   8.88519   8.88519      1.00  2.248694   .376659
   8.88509   8.88509      1.00  2.252424   .375119
   8.88498   8.88498      1.00  2.248904   .375659
   8.88488   8.88488      1.00  2.249964   .375849
   8.88477   8.88477      1.00  2.248704   .377599
   8.88467   8.88467      1.00  2.251154   .376639
   8.88455   8.88455      1.00  2.249434   .377099
   8.88444   8.88444      1.00  2.235934   .374919
   8.88434   8.88434      1.00  2.251294   .379069
   8.88422   8.88422      1.00  2.248814   .376599
   8.88411   8.88411      1.00  2.252164   .377939
   8.88401   8.88401      1.00  2.248994   .374939
   8.88389   8.88389      1.00  2.249754   .373499
   8.88377   8.88377      1.00  2.251444   .372899
   8.88366   8.88366      1.00  2.251444   .372039
   8.88354   8.88354      1.00  2.250514   .371979
   8.88343   8.88343      1.00  2.249594   .373199
   8.88330   8.88330      1.00  2.250164   .371309
   8.88319   8.88319      1.00  2.249034   .373319
   8.88308   8.88308      1.00  2.249034   .373389
   8.88297   8.88297      1.00  2.248294   .371569
   8.88286   8.88286      1.00  2.235524   .371599
   8.88274   8.88274      1.00  2.245954   .375299
   8.88262   8.88262      1.00  2.248584   .373049
   8.88251   8.88251      1.00  2.251584   .372009
   8.88241   8.88241      1.00  2.249464   .372379
   8.88229   8.88229      1.00  2.249244   .372199
   8.88218   8.88218      1.00  2.248044   .370639
   8.88207   8.88207      1.00  2.247584   .369339
   8.88197   8.88197      1.00  2.251854   .369669
   8.88185   8.88185      1.00  2.249454   .371499
   8.88175   8.88175      1.00  2.246544   .371789
   8.88165   8.88165      1.00  2.248694   .373379
   8.88153   8.88153      1.00  2.246084   .373209
   8.88142   8.88142      1.00  2.248154   .372219
   8.88131   8.88131      1.00  2.233684   .370159
   8.88120   8.88120      1.00  2.248764   .373579
   8.88109   8.88109      1.00  2.249514   .373549
   8.88097   8.88097      1.00  2.247544   .371749
   8.88086   8.88086      1.00  2.248654   .370779
   8.88075   8.88075      1.00  2.246804   .369019
   8.88063   8.88063      1.00  2.247844   .368839
   8.88051   8.88051      1.00  2.250434   .368619
   8.88040   8.88040      1.00  2.248984   .370029
   8.88028   8.88028      1.00  2.247074   .370829
   8.88017   8.88017      1.00  2.247174   .371889
   8.88005   8.88005      1.00  2.249424   .370619
   8.87993   8.87993      1.00  2.248944   .370549
   8.87981   8.87981      1.00  2.247874   .368759
   8.87970   8.87970      1.00  2.237024   .366179
   8.87958   8.87958      1.00  2.247534   .368589
   8.87946   8.87946      1.00  2.247054   .367779
   8.87935   8.87935      1.00  2.246584   .368499
   8.87924   8.87924      1.00  2.249294   .368479
   8.87912   8.87912      1.00  2.249894   .368749
   8.87901   8.87901      1.00  2.248534   .368299
   8.87890   8.87890      1.00  2.247044   .369179
   8.87879   8.87879      1.00  2.245724   .370459
   8.87868   8.87868      1.00  2.244754   .370999
   8.87857   8.87857      1.00  2.248354   .371349
   8.87846   8.87846      1.00  2.245544   .372859
   8.87835   8.87835      1.00  2.248024   .373069
   8.87823   8.87823      1.00  2.247954   .372679
   8.87813   8.87813      1.00  2.233484   .369669
   8.87802   8.87802      1.00  2.249704   .371349
   8.87791   8.87791      1.00  2.246614   .373279
   8.87779   8.87779      1.00  2.247644   .374659
   8.87768   8.87768      1.00  2.243724   .371489
   8.87758   8.87758      1.00  2.247424   .373849
   8.87747   8.87747      1.00  2.247084   .372989
   8.87736   8.87736      1.00  2.247874   .373369
   8.87724   8.87724      1.00  2.244744   .372019
   8.87714   8.87714      1.00  2.242724   .374589
   8.87703   8.87703      1.00  2.245364   .374489
   8.87692   8.87692      1.00  2.246444   .372989
   8.87681   8.87681      1.00  2.245964   .373499
   8.87670   8.87670      1.00  2.245014   .375929
   8.87659   8.87659      1.00  2.226694   .374239
   8.87648   8.87648      1.00  2.243904   .377369
   8.87638   8.87638      1.00  2.244044   .375639
   8.87628   8.87628      1.00  2.245934   .375909
   8.87618   8.87618      1.00  2.245654   .375469
   8.87607   8.87607      1.00  2.246314   .377489
   8.87596   8.87596      1.00  2.245474   .378109
   8.87587   8.87587      1.00  2.245094   .377769
   8.87576   8.87576      1.00  2.246344   .378669
   8.87565   8.87565      1.00  2.242724   .379849
   8.87555   8.87555      1.00  2.246044   .380699
   8.87545   8.87545      1.00  2.244504   .380359
   8.87535   8.87535      1.00  2.242364   .379009
   8.87524   8.87524      1.00  2.237324   .378069
   8.87514   8.87514      1.00  2.237714   .378719
   8.87504   8.87504      1.00  2.245354   .381449
   8.87494   8.87494      1.00  2.244004   .381619
   8.87483   8.87483      1.00  2.242544   .382609
   8.87472   8.87472      1.00  2.242874   .383959
   8.87461   8.87461      1.00  2.243314   .385209
   8.87450   8.87450      1.00  2.241724   .382439
   8.87439   8.87439      1.00  2.242954   .382519
   8.87428   8.87428      1.00  2.242894   .383519
   8.87417   8.87417      1.00  2.241484   .385049
   8.87406   8.87406      1.00  2.244194   .386209
   8.87394   8.87394      1.00  2.240364   .387509
   8.87383   8.87383      1.00  2.243754   .387709
   8.87372   8.87372      1.00  2.227334   .383259
   8.87360   8.87360      1.00  2.242484   .385729
   8.87348   8.87348      1.00  2.243454   .384409
   8.87336   8.87336      1.00  2.244104   .384759
   8.87325   8.87325      1.00  2.243354   .386329
   8.87314   8.87314      1.00  2.239964   .384909
   8.87301   8.87301      1.00  2.242874   .386459
   8.87290   8.87290      1.00  2.238664   .388659
   8.87279   8.87279      1.00  2.241634   .391219
   8.87268   8.87268      1.00  2.238494   .388859
   8.87256   8.87256      1.00  2.240494   .390409
   8.87245   8.87245      1.00  2.240894   .390519
   8.87234   8.87234      1.00  2.240704   .392509
   8.87222   8.87222      1.00  2.240904   .392159
   8.87211   8.87211      1.00  2.225774   .388339
   8.87200   8.87200      1.00  2.240654   .394319
   8.87189   8.87189      1.00  2.237174   .396209
   8.87179   8.87179      1.00  2.242454   .394619
   8.87167   8.87167      1.00  2.239324   .393089
   8.87156   8.87156      1.00  2.238304   .390539
   8.87145   8.87145      1.00  2.243234   .395979
   8.87134   8.87134      1.00  2.240564   .395229
   8.87122   8.87122      1.00  2.242944   .396759
   8.87111   8.87111      1.00  2.241414   .398539
   8.87100   8.87100      1.00  2.237604   .398809
   8.87089   8.87089      1.00  2.241214   .397369
   8.87077   8.87077      1.00  2.240104   .395489
   8.87066   8.87066      1.00  2.239094   .396759
   8.87054   8.87054      1.00  2.223964   .392139
   8.87042   8.87042      1.00  2.237854   .396589
   8.87030   8.87030      1.00  2.238664   .396849
   8.87019   8.87019      1.00  2.240844   .400169
   8.87007   8.87007      1.00  2.238554   .398449
   8.86995   8.86995      1.00  2.242764   .400889
   8.86983   8.86983      1.00  2.241734   .399599
   8.86971   8.86971      1.00  2.238914   .399669
   8.86960   8.86960      1.00  2.241194   .399369
   8.86948   8.86948      1.00  2.237244   .401919
   8.86937   8.86937      1.00  2.238324   .399999
   8.86925   8.86925      1.00  2.240794   .402929
   8.86915   8.86915      1.00  2.238024   .401689
   8.86903   8.86903      1.00  2.240434   .403029
   8.86891   8.86891      1.00  2.224474   .401439
   8.86880   8.86880      1.00  2.240204   .404119
   8.86870   8.86870      1.00  2.241674   .403859
   8.86859   8.86859      1.00  2.240134   .404549
   8.86847   8.86847      1.00  2.239654   .402779
   8.86837   8.86837      1.00  2.241194   .401819
   8.86826   8.86826      1.00  2.239354   .403059
   8.86815   8.86815      1.00  2.239224   .401379
   8.86803   8.86803      1.00  2.235974   .400489
   8.86792   8.86792      1.00  2.238974   .402009
   8.86782   8.86782      1.00  2.241314   .404199
   8.86770   8.86770      1.00  2.240784   .405749
   8.86759   8.86759      1.00  2.241124   .405429
   8.86748   8.86748      1.00  2.241374   .408939
   8.86738   8.86738      1.00  2.236944   .402619
   8.86726   8.86726      1.00  2.231024   .403179
   8.86715   8.86715      1.00  2.241864   .405749
   8.86704   8.86704      1.00  2.241964   .405599
   8.86694   8.86694      1.00  2.240144   .407689
   8.86683   8.86683      1.00  2.237294   .405449
   8.86671   8.86671      1.00  2.240584   .406049
   8.86660   8.86660      1.00  2.238914   .410489
   8.86651   8.86651      1.00  2.239964   .409319
   8.86640   8.86640      1.00  2.241304   .407659
   8.86629   8.86629      1.00  2.233854   .405899
   8.86619   8.86619      1.00  2.239684   .407199
   8.86609   8.86609      1.00  2.238224   .407249
   8.86598   8.86598      1.00  2.237254   .408049
   8.86588   8.86588      1.00  2.241714   .409839
   8.86577   8.86577      1.00  2.226114   .408979
   8.86567   8.86567      1.00  2.238924   .410709
   8.86557   8.86557      1.00  2.237364   .411339
   8.86546   8.86546      1.00  2.240724   .411179
   8.86536   8.86536      1.00  2.239834   .411859
   8.86526   8.86526      1.00  2.241134   .411969
   8.86516   8.86516      1.00  2.238994   .412569
   8.86505   8.86505      1.00  2.240074   .411519
   8.86495   8.86495      1.00  2.234634   .412749
   8.86485   8.86485      1.00  2.237164   .411529
   8.86474   8.86474      1.00  2.239564   .415439
   8.86463   8.86463      1.00  2.237604   .415649
   8.86452   8.86452      1.00  2.238424   .416279
   8.86441   8.86441      1.00  2.220044   .415419
   8.86430   8.86430      1.00  2.238734   .413469
   8.86418   8.86418      1.00  2.238844   .411969
   8.86407   8.86407      1.00  2.239834   .412239
   8.86397   8.86397      1.00  2.236904   .412439
   8.86385   8.86385      1.00  2.235744   .412349
   8.86372   8.86372      1.00  2.241074   .411609
   8.86361   8.86361      1.00  2.239734   .413909
   8.86350   8.86350      1.00  2.236504   .412689
   8.86338   8.86338      1.00  2.236284   .413339
   8.86326   8.86326      1.00  2.238194   .413009
   8.86314   8.86314      1.00  2.237184   .413519
   8.86303   8.86303      1.00  2.238004   .414999
   8.86292   8.86292      1.00  2.224634   .410059
   8.86280   8.86280      1.00  2.236034   .412449
   8.86269   8.86269      1.00  2.235574   .412919
   8.86258   8.86258      1.00  2.234584   .412439
   8.86247   8.86247      1.00  2.235354   .411209
   8.86234   8.86234      1.00  2.236664   .412219
   8.86223   8.86223      1.00  2.235634   .413959
   8.86213   8.86213      1.00  2.234844   .412789
   8.86202   8.86202      1.00  2.236044   .415369
   8.86191   8.86191      1.00  2.235264   .412899
   8.86180   8.86180      1.00  2.238044   .416429
   8.86169   8.86169      1.00  2.234804   .414329
   8.86158   8.86158      1.00  2.237154   .416049
   8.86147   8.86147      1.00  2.234654   .414919
   8.86135   8.86135      1.00  2.222814   .411849
   8.86125   8.86125      1.00  2.236244   .413539
   8.86112   8.86112      1.00  2.237134   .416159
   8.86101   8.86101      1.00  2.236984   .412989
   8.86090   8.86090      1.00  2.237284   .380449
   8.86079   8.86079      1.00  2.236374   .320999
   8.86067   8.86067      1.00  2.237154   .344709
   8.86055   8.86055      1.00  2.235434   .413709
   8.86043   8.86043      1.00  2.234894   .413179
   8.86032   8.86032      1.00  2.233104   .413949
   8.86020   8.86020      1.00  2.235674   .415359
   8.86008   8.86008      1.00  2.234584   .414259
   8.85996   8.85996      1.00  2.234534   .413949
   8.85985   8.85985      1.00  2.232624   .415359
   8.85974   8.85974      1.00  2.221074   .412519
   8.85962   8.85962      1.00  2.236024   .414289
   8.85950   8.85950      1.00  2.235614   .414689
   8.85939   8.85939      1.00  2.238224   .415749
   8.85927   8.85927      1.00  2.235584   .415649
   8.85915   8.85915      1.00  2.232944   .414459
   8.85904   8.85904      1.00  2.234334   .413719
   8.85894   8.85894      1.00  2.233614   .415149
   8.85882   8.85882      1.00  2.233614   .413539
   8.85870   8.85870      1.00  2.231054   .413699
   8.85860   8.85860      1.00  2.234904   .412979
   8.85849   8.85849      1.00  2.234694   .413269
   8.85838   8.85838      1.00  2.236084   .413529
   8.85827   8.85827      1.00  2.227184   .414409
   8.85816   8.85816      1.00  2.229374   .413429
   8.85806   8.85806      1.00  2.232764   .415439
   8.85794   8.85794      1.00  2.231824   .415489
   8.85783   8.85783      1.00  2.232824   .412539
   8.85772   8.85772      1.00  2.231864   .413739
   8.85761   8.85761      1.00  2.232384   .415329
   8.85750   8.85750      1.00  2.233294   .413099
   8.85739   8.85739      1.00  2.231254   .414459
   8.85728   8.85728      1.00  2.235254   .412469
   8.85717   8.85717      1.00  2.229114   .412729
   8.85707   8.85707      1.00  2.234904   .415099
   8.85695   8.85695      1.00  2.233174   .414189
   8.85684   8.85684      1.00  2.231354   .413309
   8.85674   8.85674      1.00  2.229874   .412209
   8.85663   8.85663      1.00  2.215604   .410089
   8.85652   8.85652      1.00  2.231614   .412789
   8.85641   8.85641      1.00  2.229154   .413779
   8.85631   8.85631      1.00  2.231554   .413709
   8.85621   8.85621      1.00  2.230614   .414639
   8.85610   8.85610      1.00  2.231294   .415769
   8.85600   8.85600      1.00  2.230064   .416089
   8.85590   8.85590      1.00  2.230154   .417009
   8.85580   8.85580      1.00  2.228524   .416839
   8.85569   8.85569      1.00  2.225914   .414729
   8.85559   8.85559      1.00  2.229784   .416309
   8.85549   8.85549      1.00  2.227224   .415369
   8.85539   8.85539      1.00  2.227664   .412309
   8.85528   8.85528      1.00  2.220404   .414159
   8.85518   8.85518      1.00  2.222984   .411569
   8.85508   8.85508      1.00  2.230224   .414099
   8.85498   8.85498      1.00  2.229604   .411259
   8.85487   8.85487      1.00  2.230824   .412459
   8.85476   8.85476      1.00  2.229224   .413959
   8.85466   8.85466      1.00  2.225074   .412639
   8.85455   8.85455      1.00  2.225414   .411979
   8.85443   8.85443      1.00  2.224584   .411499
   8.85433   8.85433      1.00  2.225564   .412479
   8.85422   8.85422      1.00  2.225154   .411309
   8.85410   8.85410      1.00  2.226974   .411709
   8.85399   8.85399      1.00  2.226224   .410979
   8.85388   8.85388      1.00  2.226364   .408979
   8.85376   8.85376      1.00  2.214184   .407319
   8.85364   8.85364      1.00  2.224954   .410389
   8.85352   8.85352      1.00  2.225854   .411159
   8.85340   8.85340      1.00  2.224984   .411059
   8.85329   8.85329      1.00  2.224894   .409829
   8.85319   8.85319      1.00  2.227584   .411819
   8.85307   8.85307      1.00  2.225294   .411199
   8.85295   8.85295      1.00  2.224564   .410579
   8.85284   8.85284      1.00  2.224254   .412819
   8.85272   8.85272      1.00  2.224284   .412579
   8.85260   8.85260      1.00  2.226004   .411129
   8.85249   8.85249      1.00  2.226534   .413239
   8.85238   8.85238      1.00  2.224524   .411399
   8.85227   8.85227      1.00  2.214364   .408649
   8.85215   8.85215      1.00  2.220524   .412059
   8.85204   8.85204      1.00  2.218614   .409729
   8.85194   8.85194      1.00  2.224174   .412979
   8.85183   8.85183      1.00  2.222364   .410339
   8.85171   8.85171      1.00  2.224534   .410529
   8.85161   8.85161      1.00  2.222674   .410759
   8.85150   8.85150      1.00  2.221544   .411289
   8.85139   8.85139      1.00  2.222644   .412599
   8.85127   8.85127      1.00  2.224144   .411219
   8.85116   8.85116      1.00  2.221044   .410899
   8.85105   8.85105      1.00  2.223354   .411719
   8.85094   8.85094      1.00  2.221844   .410669
   8.85082   8.85082      1.00  2.220094   .409699
   8.85071   8.85071      1.00  2.206634   .407639
   8.85059   8.85059      1.00  2.218224   .410459
   8.85047   8.85047      1.00  2.221944   .410189
   8.85035   8.85035      1.00  2.223504   .409949
   8.85023   8.85023      1.00  2.223054   .412279
   8.85011   8.85011      1.00  2.221674   .410719
   8.85000   8.85000      1.00  2.221734   .409129
   8.84987   8.84987      1.00  2.218714   .408869
   8.84976   8.84976      1.00  2.219784   .410749
   8.84965   8.84965      1.00  2.219124   .409219
   8.84953   8.84953      1.00  2.219014   .410089
   8.84941   8.84941      1.00  2.217184   .408459
   8.84930   8.84930      1.00  2.218164   .406329
   8.84920   8.84920      1.00  2.220974   .408749
   8.84908   8.84908      1.00  2.206604   .407679
   8.84895   8.84895      1.00  2.221334   .409249
   8.84884   8.84884      1.00  2.220424   .409469
   8.84874   8.84874      1.00  2.221804   .409899
   8.84863   8.84863      1.00  2.219664   .408339
   8.84851   8.84851      1.00  2.219544   .406819
   8.84840   8.84840      1.00  2.218134   .406959
   8.84830   8.84830      1.00  2.220944   .407089
   8.84819   8.84819      1.00  2.218684   .405459
   8.84807   8.84807      1.00  2.217414   .406649
   8.84796   8.84796      1.00  2.219484   .406189
   8.84785   8.84785      1.00  2.218994   .407629
   8.84774   8.84774      1.00  2.220564   .409159
   8.84763   8.84763      1.00  2.219164   .408419
   8.84752   8.84752      1.00  2.206804   .405449
   8.84742   8.84742      1.00  2.217774   .408239
   8.84730   8.84730      1.00  2.218794   .405969
   8.84719   8.84719      1.00  2.216194   .407879
   8.84708   8.84708      1.00  2.218094   .407069
   8.84697   8.84697      1.00  2.220334   .408729
   8.84687   8.84687      1.00  2.220484   .408589
   8.84675   8.84675      1.00  2.221144   .406649
   8.84664   8.84664      1.00  2.220444   .408259
   8.84654   8.84654      1.00  2.218844   .406149
   8.84644   8.84644      1.00  2.216084   .407709
   8.84633   8.84633      1.00  2.219044   .407879
   8.84622   8.84622      1.00  2.218604   .407799
   8.84612   8.84612      1.00  2.217614   .409279
   8.84602   8.84602      1.00  2.201674   .404639
   8.84591   8.84591      1.00  2.218004   .408459
   8.84581   8.84581      1.00  2.218834   .406159
   8.84571   8.84571      1.00  2.220684   .407379
   8.84561   8.84561      1.00  2.222374   .407709
   8.84550   8.84550      1.00  2.217654   .407529
   8.84539   8.84539      1.00  2.219374   .408299
   8.84530   8.84530      1.00  2.219374   .410779
   8.84520   8.84520      1.00  2.219604   .410489
   8.84509   8.84509      1.00  2.217684   .410919
   8.84498   8.84498      1.00  2.216204   .408569
   8.84488   8.84488      1.00  2.218294   .409909
   8.84477   8.84477      1.00  2.217844   .409579
   8.84466   8.84466      1.00  2.221564   .410879
   8.84455   8.84455      1.00  2.221744   .411239
   8.84444   8.84444      1.00  2.208464   .410789
   8.84434   8.84434      1.00  2.216504   .409409
   8.84423   8.84423      1.00  2.220044   .410399
   8.84411   8.84411      1.00  2.218884   .410739
   8.84400   8.84400      1.00  2.218644   .409439
   8.84388   8.84388      1.00  2.218264   .409029
   8.84377   8.84377      1.00  2.217794   .411519
   8.84365   8.84365      1.00  2.221004   .414559
   8.84354   8.84354      1.00  2.215544   .414159
   8.84342   8.84342      1.00  2.219134   .415319
   8.84330   8.84330      1.00  2.218164   .413739
   8.84318   8.84318      1.00  2.218804   .414469
   8.84307   8.84307      1.00  2.221134   .413779
   8.84296   8.84296      1.00  2.204544   .412129
   8.84284   8.84284      1.00  2.216624   .417259
   8.84273   8.84273      1.00  2.219084   .418369
   8.84261   8.84261      1.00  2.218304   .416639
   8.84250   8.84250      1.00  2.218424   .415589
   8.84238   8.84238      1.00  2.219304   .417509
   8.84227   8.84227      1.00  2.222524   .416489
   8.84216   8.84216      1.00  2.219674   .417639
   8.84205   8.84205      1.00  2.221394   .418019
   8.84194   8.84194      1.00  2.217414   .418599
   8.84183   8.84183      1.00  2.219864   .417789
   8.84173   8.84173      1.00  2.217564   .415599
   8.84161   8.84161      1.00  2.216334   .415339
   8.84150   8.84150      1.00  2.217424   .414799
   8.84139   8.84139      1.00  2.202664   .412999
   8.84128   8.84128      1.00  2.216584   .415879
   8.84116   8.84116      1.00  2.221164   .417749
   8.84105   8.84105      1.00  2.219164   .417559
   8.84093   8.84093      1.00  2.217634   .418819
   8.84082   8.84082      1.00  2.221604   .419289
   8.84071   8.84071      1.00  2.219984   .416929
   8.84059   8.84059      1.00  2.219484   .419119
   8.84047   8.84047      1.00  2.219184   .418119
   8.84036   8.84036      1.00  2.214104   .418349
   8.84024   8.84024      1.00  2.221614   .418499
   8.84011   8.84011      1.00  2.214714   .420319
   8.83999   8.83999      1.00  2.219094   .417839
   8.83988   8.83988      1.00  2.217924   .418389
   8.83977   8.83977      1.00  2.208144   .416279
   8.83965   8.83965      1.00  2.223884   .421849
   8.83953   8.83953      1.00  2.216604   .419969
   8.83942   8.83942      1.00  2.221114   .421059
   8.83930   8.83930      1.00  2.216444   .421109
   8.83918   8.83918      1.00  2.215074   .420789
   8.83907   8.83907      1.00  2.214784   .423869
   8.83896   8.83896      1.00  2.217074   .422639
   8.83885   8.83885      1.00  2.217524   .423869
   8.83874   8.83874      1.00  2.217504   .424629
   8.83862   8.83862      1.00  2.218234   .424119
   8.83851   8.83851      1.00  2.220884   .423349
   8.83841   8.83841      1.00  2.220084   .424899
   8.83830   8.83830      1.00  2.218354   .426659
   8.83819   8.83819      1.00  2.218744   .427489
   8.83808   8.83808      1.00  2.212754   .424979
   8.83797   8.83797      1.00  2.217634   .425179
   8.83785   8.83785      1.00  2.219364   .429379
   8.83774   8.83774      1.00  2.218384   .429599
   8.83763   8.83763      1.00  2.218764   .428789
   8.83753   8.83753      1.00  2.221824   .431129
   8.83741   8.83741      1.00  2.220084   .429429
   8.83730   8.83730      1.00  2.218004   .428889
   8.83720   8.83720      1.00  2.219474   .430289
   8.83709   8.83709      1.00  2.217214   .431429
   8.83698   8.83698      1.00  2.217404   .433939
   8.83687   8.83687      1.00  2.218174   .431719
   8.83676   8.83676      1.00  2.217994   .431539
   8.83665   8.83665      1.00  2.217154   .434689
   8.83654   8.83654      1.00  2.203874   .429509
   8.83644   8.83644      1.00  2.221174   .433179
   8.83634   8.83634      1.00  2.219194   .428969
   8.83623   8.83623      1.00  2.224134   .432319
   8.83612   8.83612      1.00  2.219804   .429289
   8.83602   8.83602      1.00  2.219544   .429069
   8.83592   8.83592      1.00  2.219024   .429389
   8.83582   8.83582      1.00  2.217254   .428189
   8.83571   8.83571      1.00  2.220854   .431009
   8.83561   8.83561      1.00  2.217694   .434079
   8.83551   8.83551      1.00  2.217964   .432799
   8.83541   8.83541      1.00  2.215884   .431509
   8.83530   8.83530      1.00  2.217864   .432009
   8.83520   8.83520      1.00  2.218454   .431909
   8.83510   8.83510      1.00  2.204804   .430449
   8.83500   8.83500      1.00  2.217254   .432349
   8.83488   8.83488      1.00  2.218844   .431419
   8.83478   8.83478      1.00  2.216834   .432979
   8.83467   8.83467      1.00  2.214734   .435599
   8.83456   8.83456      1.00  2.215854   .436919
   8.83445   8.83445      1.00  2.215184   .433149
   8.83434   8.83434      1.00  2.218804   .433729
   8.83423   8.83423      1.00  2.218804   .432649
   8.83412   8.83412      1.00  2.219134   .433579
   8.83400   8.83400      1.00  2.215544   .432559
   8.83389   8.83389      1.00  2.217284   .435549
   8.83378   8.83378      1.00  2.217254   .434429
   8.83367   8.83367      1.00  2.215304   .432599
   8.83354   8.83354      1.00  2.201194   .431499
   8.83343   8.83343      1.00  2.209964   .433959
   8.83331   8.83331      1.00  2.214584   .435169
   8.83320   8.83320      1.00  2.216614   .436959
   8.83308   8.83308      1.00  2.213914   .436549
   8.83297   8.83297      1.00  2.215824   .438849
   8.83286   8.83286      1.00  2.214454   .436179
   8.83275   8.83275      1.00  2.215594   .436879
   8.83262   8.83262      1.00  2.214084   .434749
   8.83251   8.83251      1.00  2.210264   .434479
   8.83240   8.83240      1.00  2.212564   .436029
   8.83229   8.83229      1.00  2.211774   .437549
   8.83217   8.83217      1.00  2.210944   .438639
   8.83206   8.83206      1.00  2.209774   .440919
   8.83196   8.83196      1.00  2.196244   .436029
   8.83185   8.83185      1.00  2.211514   .440729
   8.83173   8.83173      1.00  2.216294   .442019
   8.83162   8.83162      1.00  2.213584   .440999
   8.83151   8.83151      1.00  2.213254   .445169
   8.83140   8.83140      1.00  2.213944   .444919
   8.83129   8.83129      1.00  2.210384   .444169
   8.83118   8.83118      1.00  2.211294   .440699
   8.83107   8.83107      1.00  2.208504   .440779
   8.83095   8.83095      1.00  2.209244   .443069
   8.83084   8.83084      1.00  2.211474   .442329
   8.83073   8.83073      1.00  2.210794   .443799
   8.83061   8.83061      1.00  2.209464   .442429
   8.83049   8.83049      1.00  2.211754   .440899
   8.83037   8.83037      1.00  2.196914   .439649
   8.83025   8.83025      1.00  2.210974   .443249
   8.83013   8.83013      1.00  2.211964   .443019
   8.83002   8.83002      1.00  2.210624   .442259
   8.82990   8.82990      1.00  2.208834   .440029
   8.82978   8.82978      1.00  2.206654   .440149
   8.82967   8.82967      1.00  2.209654   .442019
   8.82955   8.82955      1.00  2.208424   .444199
   8.82944   8.82944      1.00  2.213064   .441119
   8.82932   8.82932      1.00  2.208634   .441369
   8.82922   8.82922      1.00  2.209724   .441489
   8.82910   8.82910      1.00  2.211634   .442529
   8.82898   8.82898      1.00  2.206814   .440669
   8.82887   8.82887      1.00  2.206674   .441249
   8.82876   8.82876      1.00  2.195074   .438599
   8.82865   8.82865      1.00  2.207154   .443969
   8.82855   8.82855      1.00  2.205794   .440289
   8.82844   8.82844      1.00  2.209454   .440549
   8.82833   8.82833      1.00  2.208264   .441949
   8.82822   8.82822      1.00  2.208614   .445369
   8.82810   8.82810      1.00  2.212664   .444479
   8.82799   8.82799      1.00  2.208424   .443279
   8.82788   8.82788      1.00  2.209394   .444469
   8.82777   8.82777      1.00  2.208654   .445019
   8.82765   8.82765      1.00  2.207534   .445419
   8.82755   8.82755      1.00  2.206074   .446829
   8.82744   8.82744      1.00  2.205844   .445959
   8.82733   8.82733      1.00  2.207554   .447509
   8.82722   8.82722      1.00  2.195084   .444859
   8.82711   8.82711      1.00  2.208724   .448679
   8.82701   8.82701      1.00  2.208254   .446139
   8.82689   8.82689      1.00  2.209934   .450019
   8.82678   8.82678      1.00  2.208914   .448559
   8.82667   8.82667      1.00  2.204384   .444009
   8.82657   8.82657      1.00  2.203134   .443639
   8.82647   8.82647      1.00  2.200964   .441719
   8.82636   8.82636      1.00  2.204104   .443599
   8.82626   8.82626      1.00  2.201974   .442459
   8.82616   8.82616      1.00  2.204354   .443279
   8.82605   8.82605      1.00  2.206974   .445629
   8.82594   8.82594      1.00  2.206204   .444749
   8.82584   8.82584      1.00  2.190674   .442099
   8.82574   8.82574      1.00  2.204504   .445559
   8.82564   8.82564      1.00  2.208694   .445899
   8.82553   8.82553      1.00  2.205414   .444639
   8.82543   8.82543      1.00  2.203164   .444909
   8.82533   8.82533      1.00  2.201774   .447469
   8.82522   8.82522      1.00  2.201484   .444169
   8.82512   8.82512      1.00  2.201944   .443619
   8.82502   8.82502      1.00  2.205504   .446919
   8.82491   8.82491      1.00  2.202164   .443679
   8.82480   8.82480      1.00  2.204864   .444709
   8.82469   8.82469      1.00  2.204594   .444009
   8.82459   8.82459      1.00  2.205094   .444429
   8.82449   8.82449      1.00  2.201874   .446559
   8.82438   8.82438      1.00  2.186034   .442829
   8.82427   8.82427      1.00  2.199414   .445889
   8.82416   8.82416      1.00  2.196304   .444629
   8.82404   8.82404      1.00  2.202224   .445349
   8.82393   8.82393      1.00  2.202894   .444539
   8.82380   8.82380      1.00  2.203804   .441969
   8.82368   8.82368      1.00  2.206204   .443409
   8.82358   8.82358      1.00  2.203234   .446179
   8.82346   8.82346      1.00  2.203154   .444149
   8.82334   8.82334      1.00  2.202214   .443239
   8.82322   8.82322      1.00  2.202294   .442979
   8.82311   8.82311      1.00  2.200374   .442279
   8.82300   8.82300      1.00  2.202224   .444209
   8.82288   8.82288      1.00  2.201274   .445749
   8.82276   8.82276      1.00  2.180054   .446089
   8.82265   8.82265      1.00  2.200554   .448959
   8.82254   8.82254      1.00  2.201844   .444879
   8.82242   8.82242      1.00  2.201844   .443729
   8.82231   8.82231      1.00  2.202424   .443419
   8.82220   8.82220      1.00  2.200644   .442109
   8.82209   8.82209      1.00  2.201434   .442859
   8.82198   8.82198      1.00  2.199794   .443309
   8.82187   8.82187      1.00  2.196194   .439979
   8.82176   8.82176      1.00  2.198204   .440959
   8.82165   8.82165      1.00  2.197744   .442749
   8.82153   8.82153      1.00  2.198434   .441159
   8.82142   8.82142      1.00  2.200154   .442589
   8.82131   8.82131      1.00  2.198624   .444009
   8.82120   8.82120      1.00  2.204524   .445319
   8.82109   8.82109      1.00  2.183734   .439879
   8.82097   8.82097      1.00  2.197134   .443789
   8.82086   8.82086      1.00  2.196304   .443939
   8.82075   8.82075      1.00  2.196074   .444159
   8.82063   8.82063      1.00  2.194214   .444579
   8.82051   8.82051      1.00  2.196824   .444949
   8.82040   8.82040      1.00  2.198314   .444819
   8.82028   8.82028      1.00  2.191654   .443679
   8.82015   8.82015      1.00  2.198534   .445779
   8.82003   8.82003      1.00  2.195844   .445509
   8.81992   8.81992      1.00  2.196084   .444919
   8.81981   8.81981      1.00  2.198254   .445259
   8.81968   8.81968      1.00  2.198554   .444849
   8.81957   8.81957      1.00  2.192254   .446519
   8.81946   8.81946      1.00  2.178944   .442809
   8.81934   8.81934      1.00  2.195974   .447689
   8.81921   8.81921      1.00  2.189604   .441589
   8.81910   8.81910      1.00  2.193984   .440369
   8.81900   8.81900      1.00  2.194754   .443809
   8.81889   8.81889      1.00  2.195524   .447279
   8.81877   8.81877      1.00  2.195264   .444309
   8.81866   8.81866      1.00  2.198604   .444409
   8.81856   8.81856      1.00  2.194354   .443909
   8.81845   8.81845      1.00  2.190314   .442369
   8.81833   8.81833      1.00  2.191724   .440139
   8.81822   8.81822      1.00  2.190294   .440479
   8.81811   8.81811      1.00  2.192974   .440039
   8.81800   8.81800      1.00  2.191074   .440509
   8.81788   8.81788      1.00  2.182614   .439049
   8.81777   8.81777      1.00  2.193064   .440659
   8.81767   8.81767      1.00  2.195124   .441199
   8.81756   8.81756      1.00  2.197784   .444629
   8.81745   8.81745      1.00  2.192754   .440869
   8.81738   8.81738      1.00  2.198434   .442829
