# Supplementary material for: Direct Observation of Palladium Leaching from Pd/C by a Simple Method: X-ray Absorption Spectroscopy of Heterogeneous Mixtures
Source: ACS Omega. 2023 Jun 7;8(24):21787–92. doi: 10.1021/acsomega.3c01343 (PMC10286095; doi:10.1021/acsomega.3c01343)
Supplement: Supplementary file 2 — ao3c01343_si_002.zip [file ao3c01343_si_002.zip › Figure 9/HCl_Intermittent01N_42.qd]

  9809     KEK-PF   NW10A
 K_AirOx_40C_01N 20.12.12 3:00: - 20.12.12 3:00: Serial#KEKPF-NW10A_047732
 15_RK_AirOx_40C_01N                                                             
 Ring :   6.5 GeV    50.0 mA -   50.0 mA
 Mono :   Si(311)       D=  1.63747 A    Initial angle=  9.00034 deg
 NW10A     Transmission( 2)   Repetition= 42     Points= 1654
 Param file : QXAFS(SYNC)     angle axis (*)     Block =    1

 Block      Init-Ang  Final-Ang     Step/deg     Time/s       Num
     1        9.00034   8.81739          ***       1.00      1654
 Ortec(-1)     NDCH = 3
  Angle(c)  Angle(o)    time/s         2         3
      Mode         0         0         1         2
    Offset         0         0    .00492    .00311
   9.00034   9.00034      1.00  2.313564  2.419979
   9.00026   9.00026      1.00  2.310524  2.418689
   9.00015   9.00015      1.00  2.307644  2.411899
   9.00004   9.00004      1.00  2.308544  2.412709
   8.99992   8.99992      1.00  2.304854  2.412659
   8.99981   8.99981      1.00  2.303554  2.408619
   8.99970   8.99970      1.00  2.304584  2.408889
   8.99958   8.99958      1.00  2.301504  2.411039
   8.99947   8.99947      1.00  2.305864  2.417409
   8.99936   8.99936      1.00  2.304614  2.416419
   8.99925   8.99925      1.00  2.304414  2.409829
   8.99914   8.99914      1.00  2.294894  2.397239
   8.99903   8.99903      1.00  2.297024  2.402559
   8.99891   8.99891      1.00  2.304604  2.416899
   8.99881   8.99881      1.00  2.300924  2.411519
   8.99871   8.99871      1.00  2.300524  2.414849
   8.99860   8.99860      1.00  2.297134  2.408199
   8.99849   8.99849      1.00  2.301024  2.420039
   8.99838   8.99838      1.00  2.298474  2.412519
   8.99827   8.99827      1.00  2.298354  2.410549
   8.99816   8.99816      1.00  2.297174  2.410549
   8.99805   8.99805      1.00  2.300154  2.411819
   8.99794   8.99794      1.00  2.302324  2.413959
   8.99783   8.99783      1.00  2.298844  2.410579
   8.99772   8.99772      1.00  2.286734  2.399879
   8.99762   8.99762      1.00  2.293744  2.407219
   8.99751   8.99751      1.00  2.295254  2.410359
   8.99740   8.99740      1.00  2.292674  2.405539
   8.99729   8.99729      1.00  2.294844  2.408709
   8.99718   8.99718      1.00  2.292824  2.407379
   8.99707   8.99707      1.00  2.296464  2.410999
   8.99696   8.99696      1.00  2.298744  2.410129
   8.99686   8.99686      1.00  2.293654  2.408799
   8.99675   8.99675      1.00  2.294404  2.412859
   8.99665   8.99665      1.00  2.295024  2.413019
   8.99655   8.99655      1.00  2.294984  2.416969
   8.99644   8.99644      1.00  2.292674  2.414719
   8.99633   8.99633      1.00  2.288714  2.412619
   8.99623   8.99623      1.00  2.276594  2.396599
   8.99612   8.99612      1.00  2.291494  2.408759
   8.99602   8.99602      1.00  2.291204  2.405589
   8.99592   8.99592      1.00  2.291224  2.408069
   8.99582   8.99582      1.00  2.294444  2.410539
   8.99572   8.99572      1.00  2.293564  2.409769
   8.99561   8.99561      1.00  2.290534  2.406359
   8.99552   8.99552      1.00  2.291754  2.412219
   8.99542   8.99542      1.00  2.284624  2.402529
   8.99531   8.99531      1.00  2.285204  2.401599
   8.99521   8.99521      1.00  2.290794  2.405249
   8.99511   8.99511      1.00  2.287414  2.403909
   8.99500   8.99500      1.00  2.289054  2.405659
   8.99490   8.99490      1.00  2.277414  2.395049
   8.99480   8.99480      1.00  2.293744  2.411199
   8.99469   8.99469      1.00  2.287724  2.408609
   8.99458   8.99458      1.00  2.292184  2.415449
   8.99447   8.99447      1.00  2.291984  2.413959
   8.99436   8.99436      1.00  2.289474  2.411869
   8.99426   8.99426      1.00  2.289394  2.411769
   8.99415   8.99415      1.00  2.287704  2.407009
   8.99403   8.99403      1.00  2.286564  2.409379
   8.99391   8.99391      1.00  2.281964  2.406179
   8.99380   8.99380      1.00  2.287414  2.406879
   8.99370   8.99370      1.00  2.287724  2.410689
   8.99358   8.99358      1.00  2.285674  2.406489
   8.99346   8.99346      1.00  2.277494  2.401149
   8.99335   8.99335      1.00  2.287624  2.410749
   8.99324   8.99324      1.00  2.288754  2.412409
   8.99312   8.99312      1.00  2.283354  2.406189
   8.99300   8.99300      1.00  2.278914  2.399769
   8.99289   8.99289      1.00  2.282744  2.407049
   8.99279   8.99279      1.00  2.283924  2.409629
   8.99268   8.99268      1.00  2.288634  2.414919
   8.99256   8.99256      1.00  2.286844  2.411459
   8.99244   8.99244      1.00  2.286914  2.416589
   8.99234   8.99234      1.00  2.289154  2.419329
   8.99223   8.99223      1.00  2.285404  2.413059
   8.99212   8.99212      1.00  2.286274  2.411869
   8.99201   8.99201      1.00  2.283634  2.409839
   8.99190   8.99190      1.00  2.284354  2.411139
   8.99179   8.99179      1.00  2.269364  2.395159
   8.99168   8.99168      1.00  2.279974  2.404399
   8.99157   8.99157      1.00  2.283124  2.414579
   8.99147   8.99147      1.00  2.284774  2.419039
   8.99135   8.99135      1.00  2.287314  2.418999
   8.99124   8.99124      1.00  2.283644  2.416679
   8.99113   8.99113      1.00  2.286144  2.421599
   8.99102   8.99102      1.00  2.283744  2.414179
   8.99090   8.99090      1.00  2.281184  2.414129
   8.99078   8.99078      1.00  2.281784  2.414439
   8.99067   8.99067      1.00  2.278984  2.410819
   8.99056   8.99056      1.00  2.279564  2.409839
   8.99045   8.99045      1.00  2.284914  2.416929
   8.99033   8.99033      1.00  2.279584  2.411849
   8.99021   8.99021      1.00  2.266704  2.398559
   8.99010   8.99010      1.00  2.285464  2.422509
   8.98998   8.98998      1.00  2.286464  2.424319
   8.98985   8.98985      1.00  2.284824  2.422819
   8.98974   8.98974      1.00  2.284564  2.427879
   8.98962   8.98962      1.00  2.281024  2.420609
   8.98951   8.98951      1.00  2.277324  2.413989
   8.98939   8.98939      1.00  2.280824  2.417129
   8.98928   8.98928      1.00  2.279564  2.415479
   8.98917   8.98917      1.00  2.278954  2.413279
   8.98906   8.98906      1.00  2.278864  2.414699
   8.98894   8.98894      1.00  2.283074  2.415859
   8.98883   8.98883      1.00  2.279464  2.414609
   8.98873   8.98873      1.00  2.284934  2.422079
   8.98862   8.98862      1.00  2.269714  2.408659
   8.98850   8.98850      1.00  2.281894  2.416899
   8.98840   8.98840      1.00  2.280624  2.414869
   8.98829   8.98829      1.00  2.277644  2.414529
   8.98818   8.98818      1.00  2.280574  2.420159
   8.98806   8.98806      1.00  2.275714  2.411929
   8.98796   8.98796      1.00  2.282044  2.417909
   8.98785   8.98785      1.00  2.281824  2.418679
   8.98773   8.98773      1.00  2.281304  2.421379
   8.98763   8.98763      1.00  2.283194  2.421619
   8.98752   8.98752      1.00  2.278934  2.417959
   8.98741   8.98741      1.00  2.279304  2.418479
   8.98730   8.98730      1.00  2.275124  2.412919
   8.98718   8.98718      1.00  2.278784  2.419869
   8.98708   8.98708      1.00  2.261904  2.401229
   8.98697   8.98697      1.00  2.274444  2.416299
   8.98686   8.98686      1.00  2.280714  2.424839
   8.98675   8.98675      1.00  2.274754  2.421669
   8.98665   8.98665      1.00  2.283284  2.426179
   8.98654   8.98654      1.00  2.278334  2.419919
   8.98643   8.98643      1.00  2.282304  2.424849
   8.98632   8.98632      1.00  2.279624  2.424269
   8.98622   8.98622      1.00  2.278924  2.424189
   8.98612   8.98612      1.00  2.279644  2.425639
   8.98602   8.98602      1.00  2.273524  2.418839
   8.98591   8.98591      1.00  2.275354  2.419249
   8.98581   8.98581      1.00  2.277304  2.419489
   8.98572   8.98572      1.00  2.272794  2.417479
   8.98561   8.98561      1.00  2.261934  2.404829
   8.98550   8.98550      1.00  2.277824  2.421449
   8.98540   8.98540      1.00  2.281834  2.427389
   8.98530   8.98530      1.00  2.282394  2.429709
   8.98520   8.98520      1.00  2.279544  2.425349
   8.98509   8.98509      1.00  2.275814  2.424109
   8.98499   8.98499      1.00  2.270574  2.416079
   8.98489   8.98489      1.00  2.275734  2.420439
   8.98478   8.98478      1.00  2.270854  2.417079
   8.98466   8.98466      1.00  2.274464  2.421799
   8.98455   8.98455      1.00  2.276954  2.426529
   8.98445   8.98445      1.00  2.279904  2.426169
   8.98434   8.98434      1.00  2.278544  2.422629
   8.98423   8.98423      1.00  2.262264  2.408809
   8.98412   8.98412      1.00  2.279084  2.425709
   8.98401   8.98401      1.00  2.278084  2.427199
   8.98389   8.98389      1.00  2.279224  2.432209
   8.98377   8.98377      1.00  2.275004  2.431879
   8.98366   8.98366      1.00  2.273334  2.424289
   8.98355   8.98355      1.00  2.272074  2.422589
   8.98344   8.98344      1.00  2.277344  2.426129
   8.98332   8.98332      1.00  2.278294  2.428979
   8.98320   8.98320      1.00  2.274294  2.425589
   8.98308   8.98308      1.00  2.284044  2.437209
   8.98297   8.98297      1.00  2.275594  2.430539
   8.98285   8.98285      1.00  2.275604  2.430539
   8.98274   8.98274      1.00  2.276094  2.429779
   8.98263   8.98263      1.00  2.256874  2.407799
   8.98251   8.98251      1.00  2.273314  2.427739
   8.98240   8.98240      1.00  2.275214  2.431019
   8.98229   8.98229      1.00  2.276734  2.432589
   8.98218   8.98218      1.00  2.276234  2.432149
   8.98207   8.98207      1.00  2.276314  2.433419
   8.98196   8.98196      1.00  2.280944  2.441189
   8.98184   8.98184      1.00  2.280644  2.437449
   8.98174   8.98174      1.00  2.280304  2.437529
   8.98163   8.98163      1.00  2.274624  2.433669
   8.98152   8.98152      1.00  2.278854  2.440999
   8.98141   8.98141      1.00  2.275304  2.433889
   8.98130   8.98130      1.00  2.277274  2.433309
   8.98119   8.98119      1.00  2.266554  2.420609
   8.98107   8.98107      1.00  2.271124  2.426479
   8.98095   8.98095      1.00  2.275114  2.433289
   8.98084   8.98084      1.00  2.279674  2.432139
   8.98073   8.98073      1.00  2.280054  2.434359
   8.98061   8.98061      1.00  2.279774  2.436409
   8.98049   8.98049      1.00  2.282684  2.439089
   8.98038   8.98038      1.00  2.278204  2.433109
   8.98026   8.98026      1.00  2.275254  2.436379
   8.98014   8.98014      1.00  2.271374  2.434239
   8.98003   8.98003      1.00  2.274214  2.431279
   8.97991   8.97991      1.00  2.276094  2.432259
   8.97979   8.97979      1.00  2.278394  2.436719
   8.97966   8.97966      1.00  2.280644  2.439379
   8.97955   8.97955      1.00  2.274564  2.432979
   8.97944   8.97944      1.00  2.276344  2.433049
   8.97933   8.97933      1.00  2.278874  2.441489
   8.97922   8.97922      1.00  2.277404  2.439159
   8.97910   8.97910      1.00  2.277424  2.441979
   8.97899   8.97899      1.00  2.276714  2.436649
   8.97889   8.97889      1.00  2.275694  2.435699
   8.97877   8.97877      1.00  2.275674  2.437319
   8.97865   8.97865      1.00  2.275254  2.435839
   8.97855   8.97855      1.00  2.277174  2.436279
   8.97844   8.97844      1.00  2.276914  2.437109
   8.97833   8.97833      1.00  2.277324  2.438659
   8.97822   8.97822      1.00  2.281084  2.440479
   8.97811   8.97811      1.00  2.279114  2.439619
   8.97800   8.97800      1.00  2.266904  2.424869
   8.97788   8.97788      1.00  2.277334  2.438989
   8.97778   8.97778      1.00  2.277514  2.439269
   8.97767   8.97767      1.00  2.273844  2.437929
   8.97756   8.97756      1.00  2.276594  2.442189
   8.97744   8.97744      1.00  2.279054  2.445369
   8.97733   8.97733      1.00  2.277894  2.445099
   8.97723   8.97723      1.00  2.281114  2.448909
   8.97712   8.97712      1.00  2.280414  2.449199
   8.97700   8.97700      1.00  2.278444  2.446089
   8.97690   8.97690      1.00  2.281184  2.449579
   8.97679   8.97679      1.00  2.279694  2.449829
   8.97669   8.97669      1.00  2.276294  2.443289
   8.97658   8.97658      1.00  2.277374  2.447209
   8.97647   8.97647      1.00  2.278114  2.449829
   8.97637   8.97637      1.00  2.265954  2.435299
   8.97626   8.97626      1.00  2.274774  2.443759
   8.97615   8.97615      1.00  2.280324  2.451899
   8.97605   8.97605      1.00  2.279884  2.453399
   8.97595   8.97595      1.00  2.285324  2.456459
   8.97585   8.97585      1.00  2.281674  2.453929
   8.97574   8.97574      1.00  2.277854  2.452269
   8.97564   8.97564      1.00  2.276644  2.450979
   8.97554   8.97554      1.00  2.277804  2.454539
   8.97544   8.97544      1.00  2.275244  2.447119
   8.97533   8.97533      1.00  2.273534  2.445569
   8.97523   8.97523      1.00  2.280814  2.450169
   8.97513   8.97513      1.00  2.280514  2.449509
   8.97503   8.97503      1.00  2.267514  2.434419
   8.97492   8.97492      1.00  2.278404  2.448399
   8.97481   8.97481      1.00  2.278164  2.448889
   8.97471   8.97471      1.00  2.278204  2.450049
   8.97461   8.97461      1.00  2.276804  2.450589
   8.97449   8.97449      1.00  2.281754  2.454669
   8.97438   8.97438      1.00  2.274394  2.446579
   8.97427   8.97427      1.00  2.278874  2.455139
   8.97416   8.97416      1.00  2.275584  2.451959
   8.97404   8.97404      1.00  2.276284  2.451349
   8.97393   8.97393      1.00  2.280264  2.455829
   8.97382   8.97382      1.00  2.280514  2.455469
   8.97371   8.97371      1.00  2.279384  2.455149
   8.97359   8.97359      1.00  2.278384  2.453349
   8.97347   8.97347      1.00  2.263244  2.440229
   8.97335   8.97335      1.00  2.280084  2.454879
   8.97324   8.97324      1.00  2.275494  2.452839
   8.97312   8.97312      1.00  2.275464  2.454909
   8.97300   8.97300      1.00  2.274584  2.455539
   8.97289   8.97289      1.00  2.272004  2.451929
   8.97278   8.97278      1.00  2.278494  2.458269
   8.97266   8.97266      1.00  2.276014  2.459379
   8.97255   8.97255      1.00  2.280274  2.460989
   8.97244   8.97244      1.00  2.280754  2.456439
   8.97233   8.97233      1.00  2.276544  2.453889
   8.97222   8.97222      1.00  2.270094  2.446099
   8.97211   8.97211      1.00  2.275144  2.454029
   8.97200   8.97200      1.00  2.261334  2.439659
   8.97188   8.97188      1.00  2.274084  2.448069
   8.97177   8.97177      1.00  2.278194  2.454679
   8.97166   8.97166      1.00  2.274604  2.452619
   8.97156   8.97156      1.00  2.279114  2.459899
   8.97145   8.97145      1.00  2.277174  2.463269
   8.97133   8.97133      1.00  2.280614  2.464699
   8.97122   8.97122      1.00  2.279364  2.466299
   8.97111   8.97111      1.00  2.276014  2.461619
   8.97099   8.97099      1.00  2.276054  2.464969
   8.97088   8.97088      1.00  2.269274  2.450439
   8.97076   8.97076      1.00  2.275224  2.456559
   8.97065   8.97065      1.00  2.274874  2.453659
   8.97054   8.97054      1.00  2.273394  2.454019
   8.97041   8.97041      1.00  2.262754  2.438979
   8.97030   8.97030      1.00  2.280814  2.461199
   8.97018   8.97018      1.00  2.275684  2.460469
   8.97007   8.97007      1.00  2.278164  2.461789
   8.96995   8.96995      1.00  2.277384  2.460459
   8.96983   8.96983      1.00  2.275664  2.460229
   8.96971   8.96971      1.00  2.274614  2.457329
   8.96959   8.96959      1.00  2.274024  2.458359
   8.96947   8.96947      1.00  2.273364  2.459129
   8.96936   8.96936      1.00  2.274864  2.459509
   8.96925   8.96925      1.00  2.279724  2.461909
   8.96914   8.96914      1.00  2.273824  2.453619
   8.96903   8.96903      1.00  2.274434  2.458099
   8.96891   8.96891      1.00  2.266984  2.447719
   8.96881   8.96881      1.00  2.277274  2.459489
   8.96869   8.96869      1.00  2.277644  2.460739
   8.96858   8.96858      1.00  2.275844  2.457769
   8.96847   8.96847      1.00  2.276154  2.457839
   8.96837   8.96837      1.00  2.270404  2.451769
   8.96826   8.96826      1.00  2.270194  2.449579
   8.96815   8.96815      1.00  2.275884  2.458289
   8.96804   8.96804      1.00  2.275074  2.455579
   8.96793   8.96793      1.00  2.277514  2.460809
   8.96783   8.96783      1.00  2.276214  2.458539
   8.96771   8.96771      1.00  2.278024  2.462099
   8.96760   8.96760      1.00  2.276644  2.460749
   8.96749   8.96749      1.00  2.279934  2.466669
   8.96738   8.96738      1.00  2.275244  2.459949
   8.96726   8.96726      1.00  2.261464  2.442759
   8.96715   8.96715      1.00  2.277524  2.462219
   8.96705   8.96705      1.00  2.274984  2.459409
   8.96694   8.96694      1.00  2.279744  2.468099
   8.96683   8.96683      1.00  2.280964  2.467419
   8.96673   8.96673      1.00  2.277374  2.465779
   8.96662   8.96662      1.00  2.279074  2.466509
   8.96652   8.96652      1.00  2.279694  2.465539
   8.96640   8.96640      1.00  2.278924  2.462619
   8.96630   8.96630      1.00  2.278114  2.464099
   8.96620   8.96620      1.00  2.279494  2.466199
   8.96610   8.96610      1.00  2.274194  2.461659
   8.96599   8.96599      1.00  2.276514  2.462439
   8.96588   8.96588      1.00  2.260204  2.446429
   8.96579   8.96579      1.00  2.277604  2.462649
   8.96569   8.96569      1.00  2.281144  2.466429
   8.96558   8.96558      1.00  2.282274  2.469879
   8.96548   8.96548      1.00  2.284604  2.471149
   8.96538   8.96538      1.00  2.276124  2.464049
   8.96527   8.96527      1.00  2.280684  2.469639
   8.96516   8.96516      1.00  2.279314  2.466439
   8.96506   8.96506      1.00  2.278854  2.469399
   8.96497   8.96497      1.00  2.279394  2.467999
   8.96486   8.96486      1.00  2.275464  2.461949
   8.96475   8.96475      1.00  2.278474  2.468399
   8.96465   8.96465      1.00  2.281004  2.467639
   8.96454   8.96454      1.00  2.282634  2.469529
   8.96442   8.96442      1.00  2.282034  2.467649
   8.96431   8.96431      1.00  2.279474  2.465579
   8.96421   8.96421      1.00  2.271914  2.457469
   8.96409   8.96409      1.00  2.280264  2.469469
   8.96398   8.96398      1.00  2.280584  2.467619
   8.96387   8.96387      1.00  2.281544  2.468789
   8.96375   8.96375      1.00  2.280044  2.468599
   8.96364   8.96364      1.00  2.277584  2.466509
   8.96353   8.96353      1.00  2.280084  2.467029
   8.96340   8.96340      1.00  2.283154  2.470129
   8.96328   8.96328      1.00  2.286004  2.470489
   8.96317   8.96317      1.00  2.285104  2.475159
   8.96305   8.96305      1.00  2.284644  2.474229
   8.96293   8.96293      1.00  2.278194  2.469039
   8.96282   8.96282      1.00  2.279054  2.469729
   8.96271   8.96271      1.00  2.267014  2.454919
   8.96260   8.96260      1.00  2.280714  2.472609
   8.96248   8.96248      1.00  2.280884  2.474389
   8.96237   8.96237      1.00  2.281554  2.472599
   8.96226   8.96226      1.00  2.283004  2.477039
   8.96215   8.96215      1.00  2.284594  2.475629
   8.96203   8.96203      1.00  2.281644  2.469819
   8.96192   8.96192      1.00  2.283484  2.473879
   8.96182   8.96182      1.00  2.282064  2.471729
   8.96171   8.96171      1.00  2.279364  2.466739
   8.96160   8.96160      1.00  2.282974  2.474399
   8.96149   8.96149      1.00  2.281014  2.475209
   8.96138   8.96138      1.00  2.278684  2.472039
   8.96127   8.96127      1.00  2.267924  2.461439
   8.96115   8.96115      1.00  2.278654  2.467249
   8.96104   8.96104      1.00  2.283674  2.474399
   8.96093   8.96093      1.00  2.285074  2.475239
   8.96081   8.96081      1.00  2.284434  2.475289
   8.96069   8.96069      1.00  2.284604  2.475609
   8.96057   8.96057      1.00  2.284424  2.476049
   8.96046   8.96046      1.00  2.282344  2.476079
   8.96035   8.96035      1.00  2.278884  2.471439
   8.96022   8.96022      1.00  2.276744  2.466169
   8.96010   8.96010      1.00  2.281214  2.470649
   8.95999   8.95999      1.00  2.282644  2.479069
   8.95988   8.95988      1.00  2.284004  2.471749
   8.95976   8.95976      1.00  2.275854  2.462549
   8.95964   8.95964      1.00  2.281574  2.472049
   8.95952   8.95952      1.00  2.282504  2.469239
   8.95941   8.95941      1.00  2.283244  2.473439
   8.95929   8.95929      1.00  2.282044  2.470629
   8.95918   8.95918      1.00  2.284304  2.475149
   8.95908   8.95908      1.00  2.285824  2.474579
   8.95896   8.95896      1.00  2.280364  2.471059
   8.95884   8.95884      1.00  2.279944  2.469849
   8.95873   8.95873      1.00  2.281094  2.470719
   8.95863   8.95863      1.00  2.285804  2.476159
   8.95851   8.95851      1.00  2.283294  2.475109
   8.95839   8.95839      1.00  2.283704  2.473109
   8.95829   8.95829      1.00  2.285784  2.477969
   8.95818   8.95818      1.00  2.264884  2.455759
   8.95807   8.95807      1.00  2.281044  2.472089
   8.95796   8.95796      1.00  2.279534  2.468779
   8.95785   8.95785      1.00  2.282164  2.471089
   8.95774   8.95774      1.00  2.280224  2.471729
   8.95763   8.95763      1.00  2.281274  2.471639
   8.95751   8.95751      1.00  2.283744  2.471029
   8.95740   8.95740      1.00  2.282924  2.475269
   8.95730   8.95730      1.00  2.284954  2.476849
   8.95719   8.95719      1.00  2.283424  2.473769
   8.95708   8.95708      1.00  2.283544  2.474419
   8.95697   8.95697      1.00  2.286514  2.475869
   8.95687   8.95687      1.00  2.283284  2.469989
   8.95676   8.95676      1.00  2.280954  2.469839
   8.95665   8.95665      1.00  2.267584  2.455339
   8.95654   8.95654      1.00  2.282534  2.473999
   8.95644   8.95644      1.00  2.280944  2.468589
   8.95633   8.95633      1.00  2.284314  2.472519
   8.95622   8.95622      1.00  2.283224  2.474779
   8.95612   8.95612      1.00  2.284384  2.479179
   8.95602   8.95602      1.00  2.285774  2.479369
   8.95592   8.95592      1.00  2.280904  2.471569
   8.95581   8.95581      1.00  2.281644  2.466759
   8.95571   8.95571      1.00  2.279774  2.467369
   8.95561   8.95561      1.00  2.279734  2.468039
   8.95551   8.95551      1.00  2.279274  2.468339
   8.95540   8.95540      1.00  2.280644  2.465279
   8.95529   8.95529      1.00  2.280774  2.469789
   8.95519   8.95519      1.00  2.278254  2.465129
   8.95509   8.95509      1.00  2.283734  2.471389
   8.95499   8.95499      1.00  2.285454  2.474369
   8.95488   8.95488      1.00  2.284334  2.470669
   8.95477   8.95477      1.00  2.283384  2.470399
   8.95467   8.95467      1.00  2.281764  2.475059
   8.95455   8.95455      1.00  2.280104  2.467839
   8.95445   8.95445      1.00  2.283564  2.469879
   8.95434   8.95434      1.00  2.282924  2.470349
   8.95423   8.95423      1.00  2.280234  2.466119
   8.95411   8.95411      1.00  2.280954  2.467619
   8.95400   8.95400      1.00  2.284224  2.470959
   8.95390   8.95390      1.00  2.282314  2.467289
   8.95378   8.95378      1.00  2.272174  2.456579
   8.95366   8.95366      1.00  2.279744  2.464319
   8.95355   8.95355      1.00  2.282334  2.465839
   8.95343   8.95343      1.00  2.281794  2.463629
   8.95331   8.95331      1.00  2.277964  2.459139
   8.95319   8.95319      1.00  2.282574  2.462849
   8.95308   8.95308      1.00  2.285464  2.467709
   8.95297   8.95297      1.00  2.286454  2.468649
   8.95286   8.95286      1.00  2.282294  2.465079
   8.95274   8.95274      1.00  2.282574  2.465899
   8.95262   8.95262      1.00  2.284264  2.463829
   8.95251   8.95251      1.00  2.284394  2.464119
   8.95240   8.95240      1.00  2.279654  2.460969
   8.95228   8.95228      1.00  2.282744  2.464279
   8.95217   8.95217      1.00  2.269864  2.446789
   8.95207   8.95207      1.00  2.278894  2.456209
   8.95195   8.95195      1.00  2.280074  2.457249
   8.95184   8.95184      1.00  2.282894  2.461019
   8.95173   8.95173      1.00  2.283384  2.465129
   8.95162   8.95162      1.00  2.282874  2.460739
   8.95152   8.95152      1.00  2.281254  2.459949
   8.95140   8.95140      1.00  2.281654  2.459539
   8.95129   8.95129      1.00  2.281634  2.458289
   8.95118   8.95118      1.00  2.283524  2.457609
   8.95107   8.95107      1.00  2.282384  2.455099
   8.95095   8.95095      1.00  2.279464  2.453899
   8.95083   8.95083      1.00  2.278654  2.455809
   8.95072   8.95072      1.00  2.281594  2.463589
   8.95060   8.95060      1.00  2.266024  2.452259
   8.95049   8.95049      1.00  2.284334  2.460769
   8.95037   8.95037      1.00  2.283694  2.456919
   8.95025   8.95025      1.00  2.284664  2.458409
   8.95014   8.95014      1.00  2.284894  2.456169
   8.95001   8.95001      1.00  2.279354  2.445939
   8.94990   8.94990      1.00  2.281374  2.451089
   8.94978   8.94978      1.00  2.283864  2.452569
   8.94966   8.94966      1.00  2.281104  2.447339
   8.94955   8.94955      1.00  2.279394  2.445779
   8.94943   8.94943      1.00  2.280834  2.449249
   8.94932   8.94932      1.00  2.282654  2.448109
   8.94921   8.94921      1.00  2.282754  2.452469
   8.94909   8.94909      1.00  2.271014  2.433469
   8.94898   8.94898      1.00  2.279334  2.442259
   8.94887   8.94887      1.00  2.280974  2.446499
   8.94876   8.94876      1.00  2.281414  2.446399
   8.94864   8.94864      1.00  2.278404  2.445399
   8.94853   8.94853      1.00  2.281384  2.443179
   8.94843   8.94843      1.00  2.280314  2.437919
   8.94832   8.94832      1.00  2.278884  2.437579
   8.94821   8.94821      1.00  2.278384  2.438299
   8.94810   8.94810      1.00  2.282954  2.436959
   8.94799   8.94799      1.00  2.281914  2.436419
   8.94788   8.94788      1.00  2.280804  2.428139
   8.94777   8.94777      1.00  2.283134  2.437209
   8.94766   8.94766      1.00  2.275514  2.428449
   8.94755   8.94755      1.00  2.263044  2.408949
   8.94743   8.94743      1.00  2.277644  2.429209
   8.94732   8.94732      1.00  2.278394  2.426039
   8.94722   8.94722      1.00  2.277884  2.421279
   8.94711   8.94711      1.00  2.278864  2.422979
   8.94700   8.94700      1.00  2.277154  2.421649
   8.94689   8.94689      1.00  2.277014  2.418759
   8.94678   8.94678      1.00  2.283304  2.419469
   8.94668   8.94668      1.00  2.280234  2.419379
   8.94657   8.94657      1.00  2.278824  2.415649
   8.94646   8.94646      1.00  2.276054  2.410029
   8.94635   8.94635      1.00  2.279314  2.411789
   8.94625   8.94625      1.00  2.277384  2.410739
   8.94615   8.94615      1.00  2.274114  2.406169
   8.94604   8.94604      1.00  2.262514  2.392979
   8.94594   8.94594      1.00  2.274834  2.407089
   8.94585   8.94585      1.00  2.278044  2.406229
   8.94574   8.94574      1.00  2.279694  2.405449
   8.94563   8.94563      1.00  2.278354  2.401519
   8.94553   8.94553      1.00  2.279874  2.402379
   8.94543   8.94543      1.00  2.278094  2.396229
   8.94532   8.94532      1.00  2.274764  2.392549
   8.94522   8.94522      1.00  2.271604  2.386499
   8.94512   8.94512      1.00  2.273784  2.386959
   8.94502   8.94502      1.00  2.274274  2.380899
   8.94491   8.94491      1.00  2.274124  2.375149
   8.94480   8.94480      1.00  2.276234  2.383609
   8.94470   8.94470      1.00  2.278684  2.377709
   8.94459   8.94459      1.00  2.267324  2.366759
   8.94448   8.94448      1.00  2.273154  2.370329
   8.94436   8.94436      1.00  2.276294  2.368259
   8.94425   8.94425      1.00  2.276754  2.365559
   8.94415   8.94415      1.00  2.276704  2.360109
   8.94404   8.94404      1.00  2.274114  2.361179
   8.94392   8.94392      1.00  2.272944  2.353869
   8.94380   8.94380      1.00  2.273354  2.349949
   8.94369   8.94369      1.00  2.274054  2.347939
   8.94357   8.94357      1.00  2.271994  2.339989
   8.94345   8.94345      1.00  2.273014  2.340849
   8.94333   8.94333      1.00  2.276974  2.340359
   8.94322   8.94322      1.00  2.278244  2.335979
   8.94310   8.94310      1.00  2.272504  2.325319
   8.94298   8.94298      1.00  2.257184  2.310079
   8.94288   8.94288      1.00  2.272714  2.321349
   8.94277   8.94277      1.00  2.270204  2.313409
   8.94265   8.94265      1.00  2.274624  2.312789
   8.94253   8.94253      1.00  2.269814  2.303599
   8.94243   8.94243      1.00  2.277654  2.303069
   8.94232   8.94232      1.00  2.276924  2.301509
   8.94220   8.94220      1.00  2.274004  2.290359
   8.94209   8.94209      1.00  2.276204  2.285009
   8.94198   8.94198      1.00  2.274134  2.280909
   8.94188   8.94188      1.00  2.275404  2.276429
   8.94177   8.94177      1.00  2.269884  2.261839
   8.94165   8.94165      1.00  2.274224  2.257269
   8.94155   8.94155      1.00  2.271634  2.247289
   8.94144   8.94144      1.00  2.271904  2.242039
   8.94133   8.94133      1.00  2.256494  2.216319
   8.94121   8.94121      1.00  2.268264  2.222359
   8.94110   8.94110      1.00  2.278414  2.221709
   8.94099   8.94099      1.00  2.274734  2.211499
   8.94087   8.94087      1.00  2.276594  2.200419
   8.94075   8.94075      1.00  2.271744  2.188529
   8.94064   8.94064      1.00  2.273654  2.174299
   8.94053   8.94053      1.00  2.274784  2.162569
   8.94040   8.94040      1.00  2.270864  2.149059
   8.94028   8.94028      1.00  2.269924  2.135629
   8.94017   8.94017      1.00  2.272714  2.121839
   8.94006   8.94006      1.00  2.272434  2.112389
   8.93993   8.93993      1.00  2.272074  2.094959
   8.93981   8.93981      1.00  2.270854  2.074989
   8.93969   8.93969      1.00  2.268034  2.052459
   8.93958   8.93958      1.00  2.276144  2.044359
   8.93947   8.93947      1.00  2.272434  2.020339
   8.93935   8.93935      1.00  2.269064  1.998809
   8.93924   8.93924      1.00  2.272684  1.980629
   8.93913   8.93913      1.00  2.271834  1.960719
   8.93902   8.93902      1.00  2.269454  1.933999
   8.93891   8.93891      1.00  2.268694  1.908549
   8.93879   8.93879      1.00  2.272994  1.885419
   8.93868   8.93868      1.00  2.268224  1.854049
   8.93857   8.93857      1.00  2.272414  1.830859
   8.93845   8.93845      1.00  2.275804  1.798719
   8.93835   8.93835      1.00  2.274454  1.767779
   8.93825   8.93825      1.00  2.272394  1.737779
   8.93813   8.93813      1.00  2.254534  1.692059
   8.93802   8.93802      1.00  2.270104  1.670969
   8.93791   8.93791      1.00  2.270224  1.637869
   8.93780   8.93780      1.00  2.270774  1.600329
   8.93769   8.93769      1.00  2.272964  1.564939
   8.93757   8.93757      1.00  2.272314  1.527949
   8.93747   8.93747      1.00  2.272774  1.488789
   8.93736   8.93736      1.00  2.274914  1.454309
   8.93726   8.93726      1.00  2.274254  1.415729
   8.93714   8.93714      1.00  2.269404  1.371749
   8.93703   8.93703      1.00  2.270284  1.339629
   8.93693   8.93693      1.00  2.269224  1.299159
   8.93682   8.93682      1.00  2.268264  1.260109
   8.93671   8.93671      1.00  2.271614  1.219119
   8.93660   8.93660      1.00  2.264204  1.174429
   8.93650   8.93650      1.00  2.268274  1.141869
   8.93639   8.93639      1.00  2.273954  1.105059
   8.93628   8.93628      1.00  2.272514  1.061009
   8.93618   8.93618      1.00  2.273834  1.025299
   8.93608   8.93608      1.00  2.274964   .992099
   8.93598   8.93598      1.00  2.272944   .954869
   8.93587   8.93587      1.00  2.271364   .921679
   8.93577   8.93577      1.00  2.270224   .884739
   8.93567   8.93567      1.00  2.273404   .859669
   8.93557   8.93557      1.00  2.266864   .827999
   8.93546   8.93546      1.00  2.271994   .793869
   8.93535   8.93535      1.00  2.272664   .761779
   8.93526   8.93526      1.00  2.271404   .735259
   8.93515   8.93515      1.00  2.272924   .708169
   8.93505   8.93505      1.00  2.256164   .676199
   8.93494   8.93494      1.00  2.275064   .659359
   8.93484   8.93484      1.00  2.271314   .634399
   8.93473   8.93473      1.00  2.271404   .617019
   8.93462   8.93462      1.00  2.272654   .593829
   8.93451   8.93451      1.00  2.267694   .577489
   8.93440   8.93440      1.00  2.275274   .559169
   8.93429   8.93429      1.00  2.272984   .544699
   8.93418   8.93418      1.00  2.273164   .524719
   8.93406   8.93406      1.00  2.271664   .508389
   8.93396   8.93396      1.00  2.272114   .494549
   8.93384   8.93384      1.00  2.272634   .480689
   8.93372   8.93372      1.00  2.270834   .467579
   8.93361   8.93361      1.00  2.271494   .456839
   8.93350   8.93350      1.00  2.259524   .444649
   8.93338   8.93338      1.00  2.268524   .437209
   8.93325   8.93325      1.00  2.267694   .426809
   8.93314   8.93314      1.00  2.268014   .417109
   8.93303   8.93303      1.00  2.273944   .411689
   8.93292   8.93292      1.00  2.272814   .405549
   8.93279   8.93279      1.00  2.275564   .401459
   8.93268   8.93268      1.00  2.272804   .394899
   8.93257   8.93257      1.00  2.268034   .391999
   8.93246   8.93246      1.00  2.267244   .386419
   8.93235   8.93235      1.00  2.270694   .384589
   8.93223   8.93223      1.00  2.272164   .380369
   8.93212   8.93212      1.00  2.272384   .375199
   8.93201   8.93201      1.00  2.268074   .370779
   8.93190   8.93190      1.00  2.256454   .364769
   8.93179   8.93179      1.00  2.272864   .366669
   8.93168   8.93168      1.00  2.269864   .363419
   8.93157   8.93157      1.00  2.271894   .363289
   8.93146   8.93146      1.00  2.273464   .362499
   8.93135   8.93135      1.00  2.269944   .359599
   8.93124   8.93124      1.00  2.268454   .357379
   8.93112   8.93112      1.00  2.267164   .356279
   8.93101   8.93101      1.00  2.268364   .356259
   8.93089   8.93089      1.00  2.267854   .355849
   8.93078   8.93078      1.00  2.267484   .356029
   8.93067   8.93067      1.00  2.264704   .356759
   8.93054   8.93054      1.00  2.268714   .357609
   8.93043   8.93043      1.00  2.271034   .355579
   8.93031   8.93031      1.00  2.254764   .350339
   8.93020   8.93020      1.00  2.268094   .352829
   8.93007   8.93007      1.00  2.266924   .353289
   8.92995   8.92995      1.00  2.268854   .353549
   8.92983   8.92983      1.00  2.267234   .352989
   8.92971   8.92971      1.00  2.267794   .355399
   8.92960   8.92960      1.00  2.270374   .353029
   8.92949   8.92949      1.00  2.270014   .353409
   8.92938   8.92938      1.00  2.269864   .352139
   8.92926   8.92926      1.00  2.269204   .354189
   8.92914   8.92914      1.00  2.269794   .351639
   8.92903   8.92903      1.00  2.269744   .351389
   8.92892   8.92892      1.00  2.268344   .350779
   8.92881   8.92881      1.00  2.266954   .350079
   8.92869   8.92869      1.00  2.250024   .348339
   8.92858   8.92858      1.00  2.264754   .351259
   8.92848   8.92848      1.00  2.266744   .351209
   8.92837   8.92837      1.00  2.266844   .349009
   8.92825   8.92825      1.00  2.271174   .347979
   8.92815   8.92815      1.00  2.267944   .347069
   8.92804   8.92804      1.00  2.268024   .346379
   8.92793   8.92793      1.00  2.270784   .347389
   8.92782   8.92782      1.00  2.271674   .349889
   8.92771   8.92771      1.00  2.270434   .347979
   8.92759   8.92759      1.00  2.268764   .345459
   8.92748   8.92748      1.00  2.267194   .346009
   8.92737   8.92737      1.00  2.266704   .345499
   8.92726   8.92726      1.00  2.255814   .342369
   8.92715   8.92715      1.00  2.268284   .343809
   8.92705   8.92705      1.00  2.271044   .344509
   8.92693   8.92693      1.00  2.271614   .343499
   8.92682   8.92682      1.00  2.268684   .342579
   8.92672   8.92672      1.00  2.270364   .342699
   8.92661   8.92661      1.00  2.268814   .341389
   8.92650   8.92650      1.00  2.270784   .340279
   8.92640   8.92640      1.00  2.267914   .341139
   8.92630   8.92630      1.00  2.267724   .340609
   8.92619   8.92619      1.00  2.268374   .339559
   8.92609   8.92609      1.00  2.262404   .338239
   8.92598   8.92598      1.00  2.270714   .339349
   8.92589   8.92589      1.00  2.267544   .339539
   8.92578   8.92578      1.00  2.262524   .339039
   8.92568   8.92568      1.00  2.270904   .339939
   8.92557   8.92557      1.00  2.271864   .341089
   8.92547   8.92547      1.00  2.268804   .340999
   8.92537   8.92537      1.00  2.270004   .341989
   8.92526   8.92526      1.00  2.268744   .343169
   8.92516   8.92516      1.00  2.267634   .343429
   8.92506   8.92506      1.00  2.269294   .342259
   8.92495   8.92495      1.00  2.265024   .341479
   8.92484   8.92484      1.00  2.269804   .343919
   8.92474   8.92474      1.00  2.268344   .345249
   8.92464   8.92464      1.00  2.271664   .346249
   8.92452   8.92452      1.00  2.268304   .345419
   8.92440   8.92440      1.00  2.251084   .343939
   8.92429   8.92429      1.00  2.265534   .347069
   8.92419   8.92419      1.00  2.268434   .348849
   8.92408   8.92408      1.00  2.267704   .350429
   8.92396   8.92396      1.00  2.269844   .350679
   8.92385   8.92385      1.00  2.266674   .353399
   8.92373   8.92373      1.00  2.267064   .353669
   8.92362   8.92362      1.00  2.267764   .357169
   8.92350   8.92350      1.00  2.268094   .357429
   8.92339   8.92339      1.00  2.267934   .356339
   8.92327   8.92327      1.00  2.269994   .358979
   8.92315   8.92315      1.00  2.267114   .362259
   8.92303   8.92303      1.00  2.268324   .364379
   8.92292   8.92292      1.00  2.265374   .366059
   8.92281   8.92281      1.00  2.250174   .363769
   8.92269   8.92269      1.00  2.266414   .369549
   8.92257   8.92257      1.00  2.264744   .370679
   8.92246   8.92246      1.00  2.267244   .372809
   8.92236   8.92236      1.00  2.266494   .374549
   8.92225   8.92225      1.00  2.267374   .375539
   8.92213   8.92213      1.00  2.266674   .380779
   8.92202   8.92202      1.00  2.267494   .381299
   8.92191   8.92191      1.00  2.264594   .383279
   8.92181   8.92181      1.00  2.262644   .385399
   8.92169   8.92169      1.00  2.264724   .389739
   8.92158   8.92158      1.00  2.267074   .391709
   8.92147   8.92147      1.00  2.266384   .390899
   8.92136   8.92136      1.00  2.260034   .390639
   8.92125   8.92125      1.00  2.256124   .393119
   8.92114   8.92114      1.00  2.268384   .393629
   8.92103   8.92103      1.00  2.265554   .393799
   8.92091   8.92091      1.00  2.267954   .398329
   8.92079   8.92079      1.00  2.264474   .400349
   8.92068   8.92068      1.00  2.263524   .399459
   8.92056   8.92056      1.00  2.262954   .400669
   8.92045   8.92045      1.00  2.262164   .403069
   8.92033   8.92033      1.00  2.262684   .405039
   8.92021   8.92021      1.00  2.262024   .405559
   8.92010   8.92010      1.00  2.264374   .406809
   8.91998   8.91998      1.00  2.264754   .409629
   8.91985   8.91985      1.00  2.263694   .410419
   8.91974   8.91974      1.00  2.253224   .411159
   8.91962   8.91962      1.00  2.263614   .414149
   8.91951   8.91951      1.00  2.264774   .415519
   8.91939   8.91939      1.00  2.264964   .414199
   8.91928   8.91928      1.00  2.266074   .414829
   8.91917   8.91917      1.00  2.262884   .414989
   8.91906   8.91906      1.00  2.263954   .415119
   8.91894   8.91894      1.00  2.262984   .412799
   8.91883   8.91883      1.00  2.265144   .412719
   8.91872   8.91872      1.00  2.262374   .411679
   8.91861   8.91861      1.00  2.263824   .413799
   8.91849   8.91849      1.00  2.262754   .417939
   8.91838   8.91838      1.00  2.262154   .416189
   8.91828   8.91828      1.00  2.262824   .416119
   8.91817   8.91817      1.00  2.247314   .412549
   8.91805   8.91805      1.00  2.258734   .413869
   8.91795   8.91795      1.00  2.261374   .415069
   8.91784   8.91784      1.00  2.258564   .415209
   8.91773   8.91773      1.00  2.260994   .413849
   8.91761   8.91761      1.00  2.264214   .415509
   8.91750   8.91750      1.00  2.261874   .414309
   8.91740   8.91740      1.00  2.265344   .411419
   8.91729   8.91729      1.00  2.262044   .409559
   8.91717   8.91717      1.00  2.261054   .408459
   8.91707   8.91707      1.00  2.262304   .407839
   8.91696   8.91696      1.00  2.260004   .406509
   8.91686   8.91686      1.00  2.261984   .407419
   8.91674   8.91674      1.00  2.259974   .406449
   8.91663   8.91663      1.00  2.245074   .402969
   8.91653   8.91653      1.00  2.257854   .405009
   8.91642   8.91642      1.00  2.263434   .404919
   8.91632   8.91632      1.00  2.262544   .404709
   8.91621   8.91621      1.00  2.260844   .402709
   8.91611   8.91611      1.00  2.261484   .402029
   8.91601   8.91601      1.00  2.261004   .400159
   8.91590   8.91590      1.00  2.256554   .398979
   8.91580   8.91580      1.00  2.259604   .399669
   8.91570   8.91570      1.00  2.260934   .397579
   8.91559   8.91559      1.00  2.256394   .396499
   8.91549   8.91549      1.00  2.261484   .395179
   8.91539   8.91539      1.00  2.258014   .394169
   8.91529   8.91529      1.00  2.260984   .394209
   8.91519   8.91519      1.00  2.262044   .395379
   8.91508   8.91508      1.00  2.248644   .391149
   8.91498   8.91498      1.00  2.262274   .394309
   8.91488   8.91488      1.00  2.258704   .392139
   8.91476   8.91476      1.00  2.257804   .391379
   8.91465   8.91465      1.00  2.259494   .389759
   8.91455   8.91455      1.00  2.258184   .387039
   8.91444   8.91444      1.00  2.261694   .388269
   8.91433   8.91433      1.00  2.257754   .386389
   8.91421   8.91421      1.00  2.258244   .385349
   8.91411   8.91411      1.00  2.259534   .386729
   8.91400   8.91400      1.00  2.260894   .385439
   8.91388   8.91388      1.00  2.260414   .382259
   8.91376   8.91376      1.00  2.258594   .381029
   8.91365   8.91365      1.00  2.257314   .379179
   8.91354   8.91354      1.00  2.242224   .376699
   8.91341   8.91341      1.00  2.254284   .376399
   8.91329   8.91329      1.00  2.257774   .377189
   8.91318   8.91318      1.00  2.260054   .374019
   8.91307   8.91307      1.00  2.261934   .374779
   8.91296   8.91296      1.00  2.261414   .373989
   8.91284   8.91284      1.00  2.256394   .373069
   8.91273   8.91273      1.00  2.259654   .368429
   8.91262   8.91262      1.00  2.257464   .368199
   8.91251   8.91251      1.00  2.262154   .367629
   8.91239   8.91239      1.00  2.255894   .364559
   8.91227   8.91227      1.00  2.255584   .365179
   8.91217   8.91217      1.00  2.257574   .363839
   8.91206   8.91206      1.00  2.255034   .360949
   8.91194   8.91194      1.00  2.258424   .360169
   8.91184   8.91184      1.00  2.244774   .356849
   8.91173   8.91173      1.00  2.254934   .358329
   8.91162   8.91162      1.00  2.257374   .355619
   8.91150   8.91150      1.00  2.257104   .357199
   8.91140   8.91140      1.00  2.257594   .353829
   8.91129   8.91129      1.00  2.257614   .353279
   8.91117   8.91117      1.00  2.257024   .351579
   8.91106   8.91106      1.00  2.256124   .351189
   8.91094   8.91094      1.00  2.255384   .350949
   8.91083   8.91083      1.00  2.255074   .348299
   8.91072   8.91072      1.00  2.255904   .347179
   8.91060   8.91060      1.00  2.258014   .349689
   8.91049   8.91049      1.00  2.259054   .348419
   8.91037   8.91037      1.00  2.259224   .347029
   8.91025   8.91025      1.00  2.239364   .342369
   8.91013   8.91013      1.00  2.252634   .340149
   8.91001   8.91001      1.00  2.258274   .337929
   8.90990   8.90990      1.00  2.256564   .338169
   8.90979   8.90979      1.00  2.253434   .337269
   8.90966   8.90966      1.00  2.256174   .336149
   8.90955   8.90955      1.00  2.254664   .333359
   8.90944   8.90944      1.00  2.253944   .334659
   8.90932   8.90932      1.00  2.255734   .332819
   8.90921   8.90921      1.00  2.257054   .331159
   8.90910   8.90910      1.00  2.256364   .330179
   8.90899   8.90899      1.00  2.254864   .327759
   8.90888   8.90888      1.00  2.257404   .327989
   8.90876   8.90876      1.00  2.252474   .328059
   8.90865   8.90865      1.00  2.239524   .325329
   8.90855   8.90855      1.00  2.253254   .328069
   8.90844   8.90844      1.00  2.253064   .326939
   8.90832   8.90832      1.00  2.253714   .328369
   8.90821   8.90821      1.00  2.257154   .329919
   8.90811   8.90811      1.00  2.256004   .329039
   8.90800   8.90800      1.00  2.256894   .329839
   8.90788   8.90788      1.00  2.255564   .329209
   8.90777   8.90777      1.00  2.251534   .329429
   8.90766   8.90766      1.00  2.251374   .326729
   8.90755   8.90755      1.00  2.252964   .327989
   8.90744   8.90744      1.00  2.251674   .326319
   8.90733   8.90733      1.00  2.250164   .325729
   8.90723   8.90723      1.00  2.254644   .326439
   8.90712   8.90712      1.00  2.239524   .325009
   8.90700   8.90700      1.00  2.253904   .327219
   8.90689   8.90689      1.00  2.253904   .328239
   8.90680   8.90680      1.00  2.254864   .328889
   8.90669   8.90669      1.00  2.253254   .326279
   8.90657   8.90657      1.00  2.251794   .327969
   8.90646   8.90646      1.00  2.252224   .329239
   8.90637   8.90637      1.00  2.252504   .330669
   8.90626   8.90626      1.00  2.250554   .332149
   8.90615   8.90615      1.00  2.248584   .332729
   8.90605   8.90605      1.00  2.248164   .332599
   8.90595   8.90595      1.00  2.252734   .335539
   8.90585   8.90585      1.00  2.254744   .335589
   8.90574   8.90574      1.00  2.254974   .337779
   8.90564   8.90564      1.00  2.237674   .338139
   8.90554   8.90554      1.00  2.249744   .339069
   8.90544   8.90544      1.00  2.249014   .340389
   8.90533   8.90533      1.00  2.246064   .341379
   8.90523   8.90523      1.00  2.250294   .344609
   8.90513   8.90513      1.00  2.249824   .345299
   8.90503   8.90503      1.00  2.250034   .345009
   8.90492   8.90492      1.00  2.254524   .347489
   8.90481   8.90481      1.00  2.251534   .347749
   8.90471   8.90471      1.00  2.253044   .348609
   8.90460   8.90460      1.00  2.252764   .348459
   8.90449   8.90449      1.00  2.254944   .349179
   8.90438   8.90438      1.00  2.248854   .349949
   8.90427   8.90427      1.00  2.250014   .351939
   8.90416   8.90416      1.00  2.234324   .350309
   8.90404   8.90404      1.00  2.244194   .353359
   8.90393   8.90393      1.00  2.252944   .353739
   8.90382   8.90382      1.00  2.251334   .354329
   8.90370   8.90370      1.00  2.250234   .356759
   8.90359   8.90359      1.00  2.253904   .359569
   8.90347   8.90347      1.00  2.256354   .359099
   8.90335   8.90335      1.00  2.247684   .360319
   8.90324   8.90324      1.00  2.248564   .362739
   8.90311   8.90311      1.00  2.248284   .363739
   8.90300   8.90300      1.00  2.247594   .365329
   8.90289   8.90289      1.00  2.249884   .367259
   8.90277   8.90277      1.00  2.249694   .364059
   8.90266   8.90266      1.00  2.246824   .362089
   8.90254   8.90254      1.00  2.251994   .365809
   8.90244   8.90244      1.00  2.235354   .366259
   8.90232   8.90232      1.00  2.251874   .369879
   8.90220   8.90220      1.00  2.250534   .370519
   8.90210   8.90210      1.00  2.250344   .370689
   8.90200   8.90200      1.00  2.248544   .369949
   8.90189   8.90189      1.00  2.247364   .368689
   8.90177   8.90177      1.00  2.246544   .370389
   8.90166   8.90166      1.00  2.243814   .370099
   8.90156   8.90156      1.00  2.247124   .370269
   8.90145   8.90145      1.00  2.245674   .370959
   8.90133   8.90133      1.00  2.247084   .375669
   8.90121   8.90121      1.00  2.248984   .376829
   8.90111   8.90111      1.00  2.248584   .376779
   8.90100   8.90100      1.00  2.243124   .377299
   8.90087   8.90087      1.00  2.243914   .376729
   8.90076   8.90076      1.00  2.249124   .376869
   8.90065   8.90065      1.00  2.248494   .376929
   8.90053   8.90053      1.00  2.243824   .375879
   8.90041   8.90041      1.00  2.246104   .376169
   8.90029   8.90029      1.00  2.247714   .376709
   8.90017   8.90017      1.00  2.249774   .380159
   8.90006   8.90006      1.00  2.248124   .379299
   8.89994   8.89994      1.00  2.250654   .381219
   8.89982   8.89982      1.00  2.248174   .379979
   8.89971   8.89971      1.00  2.250684   .379729
   8.89959   8.89959      1.00  2.247904   .379709
   8.89947   8.89947      1.00  2.244414   .381349
   8.89936   8.89936      1.00  2.230724   .379469
   8.89925   8.89925      1.00  2.243384   .384329
   8.89915   8.89915      1.00  2.248884   .385859
   8.89902   8.89902      1.00  2.247634   .385069
   8.89891   8.89891      1.00  2.248964   .383489
   8.89881   8.89881      1.00  2.247774   .382979
   8.89869   8.89869      1.00  2.250734   .383769
   8.89857   8.89857      1.00  2.248614   .383799
   8.89846   8.89846      1.00  2.251364   .386269
   8.89836   8.89836      1.00  2.249454   .387759
   8.89825   8.89825      1.00  2.246074   .392539
   8.89813   8.89813      1.00  2.245534   .394409
   8.89802   8.89802      1.00  2.243014   .390059
   8.89791   8.89791      1.00  2.237204   .385709
   8.89780   8.89780      1.00  2.246364   .386539
   8.89769   8.89769      1.00  2.251164   .387449
   8.89758   8.89758      1.00  2.250764   .387339
   8.89748   8.89748      1.00  2.250164   .389219
   8.89737   8.89737      1.00  2.252024   .387799
   8.89726   8.89726      1.00  2.248464   .388859
   8.89715   8.89715      1.00  2.250904   .392099
   8.89704   8.89704      1.00  2.249874   .394219
   8.89693   8.89693      1.00  2.246474   .394099
   8.89682   8.89682      1.00  2.246454   .397059
   8.89671   8.89671      1.00  2.248344   .390819
   8.89661   8.89661      1.00  2.251494   .392309
   8.89650   8.89650      1.00  2.249104   .391139
   8.89639   8.89639      1.00  2.237004   .393089
   8.89629   8.89629      1.00  2.254194   .394179
   8.89619   8.89619      1.00  2.251984   .394509
   8.89609   8.89609      1.00  2.251214   .391249
   8.89598   8.89598      1.00  2.252894   .395259
   8.89588   8.89588      1.00  2.248544   .392179
   8.89578   8.89578      1.00  2.247544   .389519
   8.89567   8.89567      1.00  2.247954   .390389
   8.89557   8.89557      1.00  2.250314   .390789
   8.89547   8.89547      1.00  2.250634   .390239
   8.89537   8.89537      1.00  2.253924   .391839
   8.89527   8.89527      1.00  2.253964   .391299
   8.89516   8.89516      1.00  2.250644   .390799
   8.89505   8.89505      1.00  2.241624   .389699
   8.89495   8.89495      1.00  2.248534   .391059
   8.89485   8.89485      1.00  2.248294   .391519
   8.89474   8.89474      1.00  2.251974   .393589
   8.89463   8.89463      1.00  2.253424   .393649
   8.89452   8.89452      1.00  2.249424   .394749
   8.89441   8.89441      1.00  2.251584   .394559
   8.89429   8.89429      1.00  2.252094   .396989
   8.89419   8.89419      1.00  2.254724   .393719
   8.89407   8.89407      1.00  2.250124   .393219
   8.89396   8.89396      1.00  2.252824   .391659
   8.89384   8.89384      1.00  2.250804   .391629
   8.89373   8.89373      1.00  2.251054   .395369
   8.89362   8.89362      1.00  2.249894   .391259
   8.89350   8.89350      1.00  2.235354   .390099
   8.89339   8.89339      1.00  2.248144   .392669
   8.89327   8.89327      1.00  2.250674   .394079
   8.89316   8.89316      1.00  2.251454   .394599
   8.89304   8.89304      1.00  2.252304   .394989
   8.89292   8.89292      1.00  2.254434   .392579
   8.89281   8.89281      1.00  2.251124   .389269
   8.89270   8.89270      1.00  2.252194   .392249
   8.89259   8.89259      1.00  2.250194   .392009
   8.89246   8.89246      1.00  2.248754   .391149
   8.89236   8.89236      1.00  2.250634   .390599
   8.89225   8.89225      1.00  2.252554   .389769
   8.89214   8.89214      1.00  2.250174   .392739
   8.89202   8.89202      1.00  2.252314   .392089
   8.89191   8.89191      1.00  2.236604   .389259
   8.89181   8.89181      1.00  2.253244   .391739
   8.89170   8.89170      1.00  2.253624   .390649
   8.89158   8.89158      1.00  2.252364   .390289
   8.89147   8.89147      1.00  2.249884   .389649
   8.89137   8.89137      1.00  2.250374   .390909
   8.89125   8.89125      1.00  2.250984   .391349
   8.89113   8.89113      1.00  2.248064   .390029
   8.89102   8.89102      1.00  2.249564   .390709
   8.89091   8.89091      1.00  2.251894   .390019
   8.89080   8.89080      1.00  2.248704   .390049
   8.89068   8.89068      1.00  2.253994   .390459
   8.89057   8.89057      1.00  2.252974   .389269
   8.89045   8.89045      1.00  2.249654   .389209
   8.89033   8.89033      1.00  2.239794   .388409
   8.89021   8.89021      1.00  2.250504   .390119
   8.89009   8.89009      1.00  2.252364   .391949
   8.88998   8.88998      1.00  2.251154   .390699
   8.88986   8.88986      1.00  2.250714   .390889
   8.88974   8.88974      1.00  2.252394   .389459
   8.88963   8.88963      1.00  2.251874   .391489
   8.88952   8.88952      1.00  2.253284   .390639
   8.88940   8.88940      1.00  2.252664   .389659
   8.88928   8.88928      1.00  2.251164   .387159
   8.88917   8.88917      1.00  2.249364   .387539
   8.88906   8.88906      1.00  2.250964   .388279
   8.88894   8.88894      1.00  2.253264   .387329
   8.88883   8.88883      1.00  2.250724   .387109
   8.88872   8.88872      1.00  2.248704   .385549
   8.88861   8.88861      1.00  2.234244   .385369
   8.88850   8.88850      1.00  2.248394   .386559
   8.88838   8.88838      1.00  2.253764   .388059
   8.88828   8.88828      1.00  2.253054   .387939
   8.88818   8.88818      1.00  2.254924   .388189
   8.88806   8.88806      1.00  2.253814   .388379
   8.88795   8.88795      1.00  2.250714   .386959
   8.88784   8.88784      1.00  2.254514   .386919
   8.88773   8.88773      1.00  2.250134   .387469
   8.88762   8.88762      1.00  2.251034   .384149
   8.88751   8.88751      1.00  2.251694   .386069
   8.88740   8.88740      1.00  2.251544   .385069
   8.88729   8.88729      1.00  2.253264   .384909
   8.88718   8.88718      1.00  2.249324   .383349
   8.88707   8.88707      1.00  2.240384   .382829
   8.88696   8.88696      1.00  2.257054   .382639
   8.88686   8.88686      1.00  2.251844   .380569
   8.88675   8.88675      1.00  2.253834   .381759
   8.88664   8.88664      1.00  2.252424   .383079
   8.88653   8.88653      1.00  2.252224   .381529
   8.88643   8.88643      1.00  2.253214   .380089
   8.88633   8.88633      1.00  2.251734   .382719
   8.88622   8.88622      1.00  2.250494   .381889
   8.88612   8.88612      1.00  2.252974   .380569
   8.88602   8.88602      1.00  2.252034   .381129
   8.88592   8.88592      1.00  2.253524   .380329
   8.88581   8.88581      1.00  2.254914   .380439
   8.88570   8.88570      1.00  2.252984   .382249
   8.88560   8.88560      1.00  2.237004   .377309
   8.88550   8.88550      1.00  2.250264   .379869
   8.88540   8.88540      1.00  2.251224   .379689
   8.88529   8.88529      1.00  2.252904   .377199
   8.88519   8.88519      1.00  2.251994   .378079
   8.88508   8.88508      1.00  2.253374   .375819
   8.88497   8.88497      1.00  2.252854   .375209
   8.88487   8.88487      1.00  2.252224   .376019
   8.88478   8.88478      1.00  2.250244   .376169
   8.88467   8.88467      1.00  2.252654   .375229
   8.88455   8.88455      1.00  2.252274   .374709
   8.88444   8.88444      1.00  2.251854   .375359
   8.88434   8.88434      1.00  2.249844   .374969
   8.88423   8.88423      1.00  2.237124   .374049
   8.88411   8.88411      1.00  2.251984   .376579
   8.88400   8.88400      1.00  2.253654   .374649
   8.88389   8.88389      1.00  2.251764   .373459
   8.88377   8.88377      1.00  2.251724   .371169
   8.88365   8.88365      1.00  2.250584   .370839
   8.88354   8.88354      1.00  2.251504   .372059
   8.88343   8.88343      1.00  2.251054   .371089
   8.88331   8.88331      1.00  2.251544   .372309
   8.88319   8.88319      1.00  2.250604   .370909
   8.88308   8.88308      1.00  2.250254   .372379
   8.88297   8.88297      1.00  2.250524   .370909
   8.88286   8.88286      1.00  2.250794   .372359
   8.88275   8.88275      1.00  2.250504   .371219
   8.88263   8.88263      1.00  2.235904   .368829
   8.88252   8.88252      1.00  2.247044   .368689
   8.88241   8.88241      1.00  2.250864   .370909
   8.88229   8.88229      1.00  2.251484   .369909
   8.88218   8.88218      1.00  2.249964   .368319
   8.88208   8.88208      1.00  2.251634   .368519
   8.88197   8.88197      1.00  2.249694   .369229
   8.88186   8.88186      1.00  2.253304   .368779
   8.88175   8.88175      1.00  2.249164   .369989
   8.88164   8.88164      1.00  2.247634   .369149
   8.88153   8.88153      1.00  2.251534   .369899
   8.88142   8.88142      1.00  2.248864   .369349
   8.88131   8.88131      1.00  2.247654   .368879
   8.88120   8.88120      1.00  2.236384   .367519
   8.88109   8.88109      1.00  2.248564   .368659
   8.88097   8.88097      1.00  2.250394   .370079
   8.88086   8.88086      1.00  2.248314   .369079
   8.88075   8.88075      1.00  2.246934   .368809
   8.88063   8.88063      1.00  2.248364   .369789
   8.88051   8.88051      1.00  2.247634   .369449
   8.88040   8.88040      1.00  2.247954   .369339
   8.88029   8.88029      1.00  2.247144   .369949
   8.88017   8.88017      1.00  2.248384   .369129
   8.88004   8.88004      1.00  2.248154   .369219
   8.87992   8.87992      1.00  2.248514   .369059
   8.87982   8.87982      1.00  2.248934   .370669
   8.87971   8.87971      1.00  2.247944   .370079
   8.87959   8.87959      1.00  2.234474   .368529
   8.87947   8.87947      1.00  2.247074   .371749
   8.87935   8.87935      1.00  2.249084   .372379
   8.87924   8.87924      1.00  2.249834   .371669
   8.87913   8.87913      1.00  2.247934   .369349
   8.87901   8.87901      1.00  2.249144   .371239
   8.87891   8.87891      1.00  2.252104   .373529
   8.87880   8.87880      1.00  2.248834   .372429
   8.87867   8.87867      1.00  2.249884   .373149
   8.87856   8.87856      1.00  2.248204   .372369
   8.87846   8.87846      1.00  2.248084   .373249
   8.87835   8.87835      1.00  2.246304   .374019
   8.87824   8.87824      1.00  2.246014   .373449
   8.87813   8.87813      1.00  2.245244   .373079
   8.87802   8.87802      1.00  2.231434   .370249
   8.87791   8.87791      1.00  2.245754   .371509
   8.87779   8.87779      1.00  2.248994   .372519
   8.87768   8.87768      1.00  2.247464   .372219
   8.87758   8.87758      1.00  2.248574   .371789
   8.87747   8.87747      1.00  2.246804   .373389
   8.87736   8.87736      1.00  2.246054   .373989
   8.87725   8.87725      1.00  2.248614   .374239
   8.87714   8.87714      1.00  2.247744   .374879
   8.87704   8.87704      1.00  2.242694   .374699
   8.87692   8.87692      1.00  2.246874   .377329
   8.87681   8.87681      1.00  2.243304   .377149
   8.87670   8.87670      1.00  2.244954   .376129
   8.87659   8.87659      1.00  2.245394   .378219
   8.87648   8.87648      1.00  2.245594   .377479
   8.87638   8.87638      1.00  2.244014   .376889
   8.87628   8.87628      1.00  2.241124   .377199
   8.87617   8.87617      1.00  2.244464   .376889
   8.87607   8.87607      1.00  2.243924   .379739
   8.87597   8.87597      1.00  2.240094   .378439
   8.87587   8.87587      1.00  2.244094   .380219
   8.87576   8.87576      1.00  2.242494   .379669
   8.87565   8.87565      1.00  2.245374   .380519
   8.87555   8.87555      1.00  2.247324   .382239
   8.87545   8.87545      1.00  2.242624   .380629
   8.87535   8.87535      1.00  2.244314   .380599
   8.87525   8.87525      1.00  2.245264   .380999
   8.87514   8.87514      1.00  2.245004   .381549
   8.87504   8.87504      1.00  2.239994   .381099
   8.87494   8.87494      1.00  2.236164   .382119
   8.87483   8.87483      1.00  2.241654   .381609
   8.87472   8.87472      1.00  2.242594   .382449
   8.87462   8.87462      1.00  2.242194   .382019
   8.87450   8.87450      1.00  2.244824   .382849
   8.87439   8.87439      1.00  2.244044   .384659
   8.87429   8.87429      1.00  2.244504   .384639
   8.87418   8.87418      1.00  2.242434   .385339
   8.87406   8.87406      1.00  2.243784   .383699
   8.87394   8.87394      1.00  2.240324   .383929
   8.87383   8.87383      1.00  2.242644   .387669
   8.87371   8.87371      1.00  2.244374   .388719
   8.87360   8.87360      1.00  2.239364   .388009
   8.87348   8.87348      1.00  2.239424   .388079
   8.87336   8.87336      1.00  2.232094   .387849
   8.87325   8.87325      1.00  2.241404   .387949
   8.87313   8.87313      1.00  2.243404   .388639
   8.87301   8.87301      1.00  2.243144   .389029
   8.87290   8.87290      1.00  2.245304   .391199
   8.87279   8.87279      1.00  2.240104   .394099
   8.87268   8.87268      1.00  2.241004   .395299
   8.87256   8.87256      1.00  2.241864   .394169
   8.87245   8.87245      1.00  2.239074   .389759
   8.87234   8.87234      1.00  2.240644   .390589
   8.87223   8.87223      1.00  2.237594   .390269
   8.87211   8.87211      1.00  2.240604   .392819
   8.87200   8.87200      1.00  2.238404   .392029
   8.87190   8.87190      1.00  2.229184   .391079
   8.87178   8.87178      1.00  2.238804   .393299
   8.87167   8.87167      1.00  2.240264   .393339
   8.87156   8.87156      1.00  2.241754   .393479
   8.87146   8.87146      1.00  2.240614   .392309
   8.87134   8.87134      1.00  2.242224   .394629
   8.87123   8.87123      1.00  2.237364   .396289
   8.87111   8.87111      1.00  2.240004   .393339
   8.87100   8.87100      1.00  2.236874   .394379
   8.87089   8.87089      1.00  2.239604   .395689
   8.87077   8.87077      1.00  2.238664   .395589
   8.87066   8.87066      1.00  2.240254   .399239
   8.87055   8.87055      1.00  2.242104   .398609
   8.87043   8.87043      1.00  2.239414   .396799
   8.87030   8.87030      1.00  2.238964   .397269
   8.87018   8.87018      1.00  2.223894   .393509
   8.87007   8.87007      1.00  2.237744   .397729
   8.86995   8.86995      1.00  2.237924   .397449
   8.86983   8.86983      1.00  2.239554   .397849
   8.86971   8.86971      1.00  2.239934   .398769
   8.86960   8.86960      1.00  2.239924   .399549
   8.86948   8.86948      1.00  2.241644   .398969
   8.86937   8.86937      1.00  2.240384   .400409
   8.86926   8.86926      1.00  2.241934   .400739
   8.86915   8.86915      1.00  2.242134   .399089
   8.86903   8.86903      1.00  2.242094   .400489
   8.86891   8.86891      1.00  2.238474   .401919
   8.86880   8.86880      1.00  2.238094   .401309
   8.86870   8.86870      1.00  2.226554   .400349
   8.86860   8.86860      1.00  2.241544   .402499
   8.86848   8.86848      1.00  2.236334   .403849
   8.86837   8.86837      1.00  2.239414   .405319
   8.86827   8.86827      1.00  2.241064   .407149
   8.86815   8.86815      1.00  2.240704   .404619
   8.86803   8.86803      1.00  2.243954   .405699
   8.86792   8.86792      1.00  2.240764   .404899
   8.86781   8.86781      1.00  2.238944   .405189
   8.86770   8.86770      1.00  2.238814   .404199
   8.86759   8.86759      1.00  2.238254   .403979
   8.86749   8.86749      1.00  2.234574   .402439
   8.86738   8.86738      1.00  2.239464   .404639
   8.86726   8.86726      1.00  2.241714   .403119
   8.86715   8.86715      1.00  2.241134   .404009
   8.86704   8.86704      1.00  2.228574   .403529
   8.86693   8.86693      1.00  2.239094   .406089
   8.86683   8.86683      1.00  2.241354   .405119
   8.86671   8.86671      1.00  2.241144   .407019
   8.86661   8.86661      1.00  2.241584   .406529
   8.86650   8.86650      1.00  2.239684   .406469
   8.86640   8.86640      1.00  2.234494   .406319
   8.86629   8.86629      1.00  2.237944   .405719
   8.86619   8.86619      1.00  2.240744   .406069
   8.86609   8.86609      1.00  2.240134   .405749
   8.86599   8.86599      1.00  2.238024   .405759
   8.86588   8.86588      1.00  2.238574   .408759
   8.86578   8.86578      1.00  2.237414   .407689
   8.86568   8.86568      1.00  2.238254   .411199
   8.86557   8.86557      1.00  2.230874   .411029
   8.86546   8.86546      1.00  2.232174   .411429
   8.86536   8.86536      1.00  2.234994   .413819
   8.86526   8.86526      1.00  2.237424   .411339
   8.86516   8.86516      1.00  2.239224   .410809
   8.86505   8.86505      1.00  2.239984   .411499
   8.86495   8.86495      1.00  2.239854   .410359
   8.86485   8.86485      1.00  2.241354   .410929
   8.86474   8.86474      1.00  2.238164   .411059
   8.86462   8.86462      1.00  2.237044   .411059
   8.86451   8.86451      1.00  2.238034   .411699
   8.86442   8.86442      1.00  2.240704   .412369
   8.86431   8.86431      1.00  2.238314   .411299
   8.86419   8.86419      1.00  2.237824   .411009
   8.86408   8.86408      1.00  2.220774   .408759
   8.86397   8.86397      1.00  2.234224   .411789
   8.86384   8.86384      1.00  2.237834   .411489
   8.86372   8.86372      1.00  2.239284   .413239
   8.86361   8.86361      1.00  2.239084   .411349
   8.86350   8.86350      1.00  2.236944   .412799
   8.86338   8.86338      1.00  2.239824   .414149
   8.86326   8.86326      1.00  2.235334   .413839
   8.86315   8.86315      1.00  2.238624   .411889
   8.86304   8.86304      1.00  2.233744   .412769
   8.86292   8.86292      1.00  2.236454   .414139
   8.86280   8.86280      1.00  2.235164   .412899
   8.86269   8.86269      1.00  2.234404   .412299
   8.86258   8.86258      1.00  2.236924   .413709
   8.86247   8.86247      1.00  2.222194   .412599
   8.86234   8.86234      1.00  2.240394   .414869
   8.86224   8.86224      1.00  2.238264   .413989
   8.86213   8.86213      1.00  2.237634   .417889
   8.86202   8.86202      1.00  2.235904   .415899
   8.86190   8.86190      1.00  2.236784   .413069
   8.86180   8.86180      1.00  2.236474   .413819
   8.86169   8.86169      1.00  2.235374   .415879
   8.86158   8.86158      1.00  2.235974   .415799
   8.86146   8.86146      1.00  2.233314   .414999
   8.86135   8.86135      1.00  2.233984   .414509
   8.86125   8.86125      1.00  2.237924   .414599
   8.86113   8.86113      1.00  2.238404   .415639
   8.86101   8.86101      1.00  2.238194   .414199
   8.86090   8.86090      1.00  2.232424   .415699
   8.86079   8.86079      1.00  2.225254   .413629
   8.86068   8.86068      1.00  2.234194   .415339
   8.86055   8.86055      1.00  2.235334   .415189
   8.86044   8.86044      1.00  2.236264   .415669
   8.86032   8.86032      1.00  2.236454   .416609
   8.86020   8.86020      1.00  2.233784   .417499
   8.86008   8.86008      1.00  2.236114   .416069
   8.85997   8.85997      1.00  2.235334   .416639
   8.85985   8.85985      1.00  2.232464   .416099
   8.85973   8.85973      1.00  2.236394   .416959
   8.85961   8.85961      1.00  2.234314   .416859
   8.85950   8.85950      1.00  2.232484   .417419
   8.85939   8.85939      1.00  2.231094   .414169
   8.85928   8.85928      1.00  2.219214   .413959
   8.85917   8.85917      1.00  2.231054   .416209
   8.85905   8.85905      1.00  2.235234   .415629
   8.85894   8.85894      1.00  2.235724   .416769
   8.85882   8.85882      1.00  2.232674   .419879
   8.85871   8.85871      1.00  2.236244   .418589
   8.85860   8.85860      1.00  2.234724   .418079
   8.85850   8.85850      1.00  2.235834   .415729
   8.85839   8.85839      1.00  2.232944   .415449
   8.85827   8.85827      1.00  2.230384   .413449
   8.85816   8.85816      1.00  2.230384   .412299
   8.85806   8.85806      1.00  2.232544   .413889
   8.85794   8.85794      1.00  2.232494   .413529
   8.85783   8.85783      1.00  2.214244   .410289
   8.85771   8.85771      1.00  2.232954   .412649
   8.85761   8.85761      1.00  2.232654   .414999
   8.85751   8.85751      1.00  2.232134   .411919
   8.85739   8.85739      1.00  2.232634   .413919
   8.85729   8.85729      1.00  2.230034   .414189
   8.85718   8.85718      1.00  2.233734   .413769
   8.85707   8.85707      1.00  2.230014   .414229
   8.85696   8.85696      1.00  2.229924   .413029
   8.85685   8.85685      1.00  2.228394   .414839
   8.85674   8.85674      1.00  2.230974   .412769
   8.85663   8.85663      1.00  2.230784   .412939
   8.85652   8.85652      1.00  2.230404   .413499
   8.85642   8.85642      1.00  2.229974   .417359
   8.85632   8.85632      1.00  2.217314   .413739
   8.85621   8.85621      1.00  2.229464   .415679
   8.85611   8.85611      1.00  2.229574   .412509
   8.85600   8.85600      1.00  2.227454   .412499
   8.85590   8.85590      1.00  2.229724   .411639
   8.85580   8.85580      1.00  2.225834   .410799
   8.85569   8.85569      1.00  2.222684   .410849
   8.85559   8.85559      1.00  2.227844   .413809
   8.85549   8.85549      1.00  2.225504   .412539
   8.85538   8.85538      1.00  2.227894   .412679
   8.85528   8.85528      1.00  2.229754   .414279
   8.85518   8.85518      1.00  2.227074   .412379
   8.85508   8.85508      1.00  2.226044   .411999
   8.85497   8.85497      1.00  2.222894   .410919
   8.85487   8.85487      1.00  2.209484   .410459
   8.85477   8.85477      1.00  2.227514   .413189
   8.85466   8.85466      1.00  2.226334   .411989
   8.85454   8.85454      1.00  2.227114   .410209
   8.85443   8.85443      1.00  2.225964   .410869
   8.85432   8.85432      1.00  2.225274   .409599
   8.85422   8.85422      1.00  2.225554   .412309
   8.85410   8.85410      1.00  2.227314   .413219
   8.85398   8.85398      1.00  2.224394   .409929
   8.85387   8.85387      1.00  2.227144   .410849
   8.85376   8.85376      1.00  2.222094   .409639
   8.85365   8.85365      1.00  2.219564   .409499
   8.85353   8.85353      1.00  2.220414   .408359
   8.85341   8.85341      1.00  2.220174   .407199
   8.85330   8.85330      1.00  2.207444   .407999
   8.85318   8.85318      1.00  2.221754   .407909
   8.85306   8.85306      1.00  2.220074   .406859
   8.85295   8.85295      1.00  2.223494   .405929
   8.85284   8.85284      1.00  2.225734   .407979
   8.85273   8.85273      1.00  2.222714   .407729
   8.85260   8.85260      1.00  2.220164   .406949
   8.85249   8.85249      1.00  2.222204   .406219
   8.85238   8.85238      1.00  2.220754   .405999
   8.85227   8.85227      1.00  2.221374   .407209
   8.85216   8.85216      1.00  2.218014   .405989
   8.85204   8.85204      1.00  2.220914   .406239
   8.85194   8.85194      1.00  2.224954   .408779
   8.85183   8.85183      1.00  2.220254   .408109
   8.85172   8.85172      1.00  2.216044   .406309
   8.85161   8.85161      1.00  2.214654   .410239
   8.85150   8.85150      1.00  2.223734   .412159
   8.85139   8.85139      1.00  2.218664   .411969
   8.85127   8.85127      1.00  2.219364   .411459
   8.85116   8.85116      1.00  2.218404   .409349
   8.85105   8.85105      1.00  2.214804   .409589
   8.85093   8.85093      1.00  2.219354   .411929
   8.85082   8.85082      1.00  2.215424   .412259
   8.85070   8.85070      1.00  2.222154   .413129
   8.85059   8.85059      1.00  2.221204   .411369
   8.85047   8.85047      1.00  2.221504   .408659
   8.85035   8.85035      1.00  2.218324   .407059
   8.85023   8.85023      1.00  2.219644   .405539
   8.85011   8.85011      1.00  2.210804   .403649
   8.84999   8.84999      1.00  2.214214   .404489
   8.84987   8.84987      1.00  2.216794   .404939
   8.84976   8.84976      1.00  2.217864   .405639
   8.84965   8.84965      1.00  2.220924   .406779
   8.84953   8.84953      1.00  2.219194   .407049
   8.84941   8.84941      1.00  2.220884   .405719
   8.84930   8.84930      1.00  2.218494   .406119
   8.84919   8.84919      1.00  2.219394   .405489
   8.84907   8.84907      1.00  2.216824   .405359
   8.84895   8.84895      1.00  2.218224   .407829
   8.84884   8.84884      1.00  2.216184   .406579
   8.84874   8.84874      1.00  2.215394   .408779
   8.84863   8.84863      1.00  2.216244   .410099
   8.84851   8.84851      1.00  2.198824   .405039
   8.84840   8.84840      1.00  2.219814   .408719
   8.84830   8.84830      1.00  2.220594   .409089
   8.84819   8.84819      1.00  2.219844   .409279
   8.84808   8.84808      1.00  2.223654   .408809
   8.84796   8.84796      1.00  2.217884   .409369
   8.84785   8.84785      1.00  2.219494   .410539
   8.84774   8.84774      1.00  2.216114   .409159
   8.84763   8.84763      1.00  2.218844   .408469
   8.84752   8.84752      1.00  2.216194   .405199
   8.84742   8.84742      1.00  2.219774   .406189
   8.84730   8.84730      1.00  2.215944   .405759
   8.84719   8.84719      1.00  2.215814   .405619
   8.84708   8.84708      1.00  2.217954   .406769
   8.84697   8.84697      1.00  2.203834   .404719
   8.84686   8.84686      1.00  2.219964   .408449
   8.84675   8.84675      1.00  2.216504   .407759
   8.84665   8.84665      1.00  2.218964   .408179
   8.84655   8.84655      1.00  2.219214   .409339
   8.84644   8.84644      1.00  2.215414   .411269
   8.84633   8.84633      1.00  2.216344   .412219
   8.84622   8.84622      1.00  2.217104   .410579
   8.84613   8.84613      1.00  2.215804   .408949
   8.84602   8.84602      1.00  2.216304   .407339
   8.84591   8.84591      1.00  2.217774   .406739
   8.84581   8.84581      1.00  2.219934   .406799
   8.84571   8.84571      1.00  2.223394   .408129
   8.84560   8.84560      1.00  2.207954   .405869
   8.84550   8.84550      1.00  2.214514   .408809
   8.84540   8.84540      1.00  2.214324   .408299
   8.84530   8.84530      1.00  2.217014   .410299
   8.84519   8.84519      1.00  2.216534   .413369
   8.84508   8.84508      1.00  2.216264   .414219
   8.84498   8.84498      1.00  2.219484   .412049
   8.84488   8.84488      1.00  2.216214   .410719
   8.84477   8.84477      1.00  2.218024   .411569
   8.84466   8.84466      1.00  2.216944   .408189
   8.84455   8.84455      1.00  2.216504   .407989
   8.84444   8.84444      1.00  2.219324   .409649
   8.84434   8.84434      1.00  2.218634   .409759
   8.84423   8.84423      1.00  2.219184   .409329
   8.84411   8.84411      1.00  2.202734   .406539
   8.84400   8.84400      1.00  2.214514   .410329
   8.84389   8.84389      1.00  2.216774   .411549
   8.84377   8.84377      1.00  2.216254   .411069
   8.84365   8.84365      1.00  2.218664   .410019
   8.84354   8.84354      1.00  2.219814   .410599
   8.84342   8.84342      1.00  2.219654   .411769
   8.84329   8.84329      1.00  2.218654   .412319
   8.84318   8.84318      1.00  2.220084   .411849
   8.84307   8.84307      1.00  2.214894   .416029
   8.84296   8.84296      1.00  2.216154   .412449
   8.84284   8.84284      1.00  2.215204   .415139
   8.84273   8.84273      1.00  2.216074   .411889
   8.84261   8.84261      1.00  2.203914   .410269
   8.84250   8.84250      1.00  2.215614   .413059
   8.84238   8.84238      1.00  2.220054   .414139
   8.84226   8.84226      1.00  2.217684   .412859
   8.84216   8.84216      1.00  2.219714   .415199
   8.84205   8.84205      1.00  2.220294   .414359
   8.84194   8.84194      1.00  2.217004   .413809
   8.84183   8.84183      1.00  2.217974   .417949
   8.84173   8.84173      1.00  2.220014   .414729
   8.84162   8.84162      1.00  2.215414   .417479
   8.84150   8.84150      1.00  2.216064   .415409
   8.84139   8.84139      1.00  2.219354   .415799
   8.84128   8.84128      1.00  2.217824   .414709
   8.84116   8.84116      1.00  2.218634   .416899
   8.84105   8.84105      1.00  2.216254   .416089
   8.84094   8.84094      1.00  2.206024   .414159
   8.84082   8.84082      1.00  2.215264   .416989
   8.84071   8.84071      1.00  2.217744   .417689
   8.84059   8.84059      1.00  2.216844   .418439
   8.84047   8.84047      1.00  2.214854   .417229
   8.84036   8.84036      1.00  2.215584   .419149
   8.84024   8.84024      1.00  2.218344   .419319
   8.84011   8.84011      1.00  2.217214   .419929
   8.83999   8.83999      1.00  2.220274   .421189
   8.83988   8.83988      1.00  2.218284   .421259
   8.83977   8.83977      1.00  2.217104   .420249
   8.83964   8.83964      1.00  2.218114   .420509
   8.83953   8.83953      1.00  2.218554   .420879
   8.83942   8.83942      1.00  2.216784   .419639
   8.83930   8.83930      1.00  2.202944   .418509
   8.83918   8.83918      1.00  2.214744   .422379
   8.83907   8.83907      1.00  2.218234   .421249
   8.83897   8.83897      1.00  2.213924   .397089
   8.83886   8.83886      1.00  2.215934   .411589
   8.83874   8.83874      1.00  2.217634   .421359
   8.83862   8.83862      1.00  2.219254   .422229
   8.83852   8.83852      1.00  2.219004   .422519
   8.83842   8.83842      1.00  2.216384   .423539
   8.83830   8.83830      1.00  2.215924   .422839
   8.83819   8.83819      1.00  2.215034   .422959
   8.83809   8.83809      1.00  2.213564   .422789
   8.83797   8.83797      1.00  2.214954   .423239
   8.83785   8.83785      1.00  2.201604   .423419
   8.83774   8.83774      1.00  2.215874   .425599
   8.83764   8.83764      1.00  2.220124   .426159
   8.83754   8.83754      1.00  2.220204   .426289
   8.83742   8.83742      1.00  2.220544   .430069
   8.83731   8.83731      1.00  2.219634   .427629
   8.83720   8.83720      1.00  2.218424   .426349
   8.83709   8.83709      1.00  2.218274   .424779
   8.83698   8.83698      1.00  2.214374   .425879
   8.83687   8.83687      1.00  2.214334   .429119
   8.83676   8.83676      1.00  2.217384   .429929
   8.83666   8.83666      1.00  2.218574   .431579
   8.83654   8.83654      1.00  2.217524   .430469
   8.83644   8.83644      1.00  2.202394   .428569
   8.83634   8.83634      1.00  2.217204   .430809
   8.83624   8.83624      1.00  2.216794   .433449
   8.83613   8.83613      1.00  2.217674   .432479
   8.83603   8.83603      1.00  2.219084   .434169
   8.83593   8.83593      1.00  2.215454   .432799
   8.83582   8.83582      1.00  2.215634   .431739
   8.83571   8.83571      1.00  2.213684   .431039
   8.83561   8.83561      1.00  2.214294   .432749
   8.83551   8.83551      1.00  2.214134   .432839
   8.83541   8.83541      1.00  2.218444   .433429
   8.83530   8.83530      1.00  2.216484   .433939
   8.83520   8.83520      1.00  2.217754   .432919
   8.83510   8.83510      1.00  2.217354   .433069
   8.83500   8.83500      1.00  2.199694   .429649
   8.83489   8.83489      1.00  2.214254   .432119
   8.83478   8.83478      1.00  2.213424   .431109
   8.83467   8.83467      1.00  2.216104   .432269
   8.83456   8.83456      1.00  2.212574   .433409
   8.83445   8.83445      1.00  2.211134   .434329
   8.83434   8.83434      1.00  2.212384   .433199
   8.83423   8.83423      1.00  2.214394   .432219
   8.83412   8.83412      1.00  2.214094   .432429
   8.83401   8.83401      1.00  2.214944   .432179
   8.83390   8.83390      1.00  2.214444   .434689
   8.83379   8.83379      1.00  2.216174   .434309
   8.83367   8.83367      1.00  2.213734   .434139
   8.83355   8.83355      1.00  2.196864   .431519
   8.83343   8.83343      1.00  2.209024   .432969
   8.83332   8.83332      1.00  2.210354   .435239
   8.83320   8.83320      1.00  2.208794   .436119
   8.83309   8.83309      1.00  2.210344   .436469
   8.83297   8.83297      1.00  2.212634   .436549
   8.83285   8.83285      1.00  2.214794   .436269
   8.83274   8.83274      1.00  2.215454   .436229
   8.83262   8.83262      1.00  2.211534   .435469
   8.83251   8.83251      1.00  2.208344   .435719
   8.83240   8.83240      1.00  2.207384   .434459
   8.83228   8.83228      1.00  2.209164   .434239
   8.83217   8.83217      1.00  2.206254   .437309
   8.83206   8.83206      1.00  2.206944   .437909
   8.83196   8.83196      1.00  2.194294   .434469
   8.83185   8.83185      1.00  2.206834   .436089
   8.83173   8.83173      1.00  2.214484   .437209
   8.83163   8.83163      1.00  2.211044   .437539
   8.83152   8.83152      1.00  2.210554   .437399
   8.83140   8.83140      1.00  2.213104   .439979
   8.83129   8.83129      1.00  2.207724   .438819
   8.83118   8.83118      1.00  2.209054   .438989
   8.83107   8.83107      1.00  2.208754   .436319
   8.83096   8.83096      1.00  2.207504   .438379
   8.83084   8.83084      1.00  2.205694   .436559
   8.83072   8.83072      1.00  2.205424   .436589
   8.83061   8.83061      1.00  2.209064   .440429
   8.83050   8.83050      1.00  2.208484   .440049
   8.83037   8.83037      1.00  2.197164   .438849
   8.83025   8.83025      1.00  2.211904   .441709
   8.83014   8.83014      1.00  2.211284   .440959
   8.83002   8.83002      1.00  2.205434   .439779
   8.82990   8.82990      1.00  2.204804   .440679
   8.82978   8.82978      1.00  2.210504   .441809
   8.82967   8.82967      1.00  2.207604   .440819
   8.82955   8.82955      1.00  2.210194   .441449
   8.82944   8.82944      1.00  2.211664   .441199
   8.82933   8.82933      1.00  2.210464   .441109
   8.82921   8.82921      1.00  2.210584   .440199
   8.82909   8.82909      1.00  2.209434   .441159
   8.82898   8.82898      1.00  2.208994   .440879
   8.82887   8.82887      1.00  2.209724   .442599
   8.82877   8.82877      1.00  2.210274   .443959
   8.82866   8.82866      1.00  2.191474   .441459
   8.82854   8.82854      1.00  2.203654   .442829
   8.82844   8.82844      1.00  2.207374   .442819
   8.82833   8.82833      1.00  2.208404   .442829
   8.82821   8.82821      1.00  2.208454   .442409
   8.82810   8.82810      1.00  2.207334   .442679
   8.82799   8.82799      1.00  2.210234   .442219
   8.82788   8.82788      1.00  2.210694   .442879
   8.82777   8.82777      1.00  2.208444   .446669
   8.82766   8.82766      1.00  2.201824   .442549
   8.82755   8.82755      1.00  2.206594   .444699
   8.82744   8.82744      1.00  2.203044   .443149
   8.82733   8.82733      1.00  2.205734   .445039
   8.82722   8.82722      1.00  2.197414   .442799
   8.82711   8.82711      1.00  2.206534   .444609
   8.82701   8.82701      1.00  2.206454   .442449
   8.82690   8.82690      1.00  2.207074   .442969
   8.82678   8.82678      1.00  2.209994   .446599
   8.82668   8.82668      1.00  2.208584   .445259
   8.82658   8.82658      1.00  2.208474   .444659
   8.82647   8.82647      1.00  2.208064   .446739
   8.82636   8.82636      1.00  2.203024   .445419
   8.82626   8.82626      1.00  2.202364   .445719
   8.82616   8.82616      1.00  2.204814   .446629
   8.82605   8.82605      1.00  2.200994   .445619
   8.82594   8.82594      1.00  2.204984   .445589
   8.82584   8.82584      1.00  2.205364   .445319
   8.82574   8.82574      1.00  2.191724   .444039
   8.82564   8.82564      1.00  2.201594   .446339
   8.82553   8.82553      1.00  2.206034   .445699
   8.82543   8.82543      1.00  2.208104   .445839
   8.82533   8.82533      1.00  2.202904   .440549
   8.82523   8.82523      1.00  2.205174   .444809
   8.82512   8.82512      1.00  2.197754   .442139
   8.82502   8.82502      1.00  2.201634   .442109
   8.82492   8.82492      1.00  2.205104   .442809
   8.82481   8.82481      1.00  2.204264   .443649
   8.82470   8.82470      1.00  2.202874   .445199
   8.82459   8.82459      1.00  2.205584   .444289
   8.82449   8.82449      1.00  2.203894   .444379
   8.82438   8.82438      1.00  2.198704   .442819
   8.82425   8.82425      1.00  2.192644   .442299
   8.82415   8.82415      1.00  2.199094   .440629
   8.82404   8.82404      1.00  2.201894   .441149
   8.82393   8.82393      1.00  2.202234   .441939
   8.82381   8.82381      1.00  2.195554   .440949
   8.82369   8.82369      1.00  2.200454   .442669
   8.82358   8.82358      1.00  2.201304   .442949
   8.82346   8.82346      1.00  2.203794   .444619
   8.82334   8.82334      1.00  2.202444   .443649
   8.82322   8.82322      1.00  2.200404   .443969
   8.82312   8.82312      1.00  2.200194   .441449
   8.82300   8.82300      1.00  2.201004   .442189
   8.82288   8.82288      1.00  2.197964   .443609
   8.82276   8.82276      1.00  2.194344   .440909
   8.82265   8.82265      1.00  2.183924   .438529
   8.82254   8.82254      1.00  2.197604   .442519
   8.82242   8.82242      1.00  2.196274   .443009
   8.82231   8.82231      1.00  2.199354   .441509
   8.82220   8.82220      1.00  2.199474   .442249
   8.82209   8.82209      1.00  2.201734   .442799
   8.82198   8.82198      1.00  2.197734   .442589
   8.82187   8.82187      1.00  2.196984   .445059
   8.82176   8.82176      1.00  2.197504   .445139
   8.82165   8.82165      1.00  2.191834   .441739
   8.82154   8.82154      1.00  2.192634   .443119
   8.82143   8.82143      1.00  2.197304   .444809
   8.82132   8.82132      1.00  2.196354   .444689
   8.82120   8.82120      1.00  2.190704   .444639
   8.82109   8.82109      1.00  2.188664   .442539
   8.82097   8.82097      1.00  2.200114   .445019
   8.82086   8.82086      1.00  2.199354   .445269
   8.82075   8.82075      1.00  2.198914   .443139
   8.82063   8.82063      1.00  2.195384   .442649
   8.82051   8.82051      1.00  2.192194   .443459
   8.82040   8.82040      1.00  2.191334   .441339
   8.82028   8.82028      1.00  2.191104   .441869
   8.82015   8.82015      1.00  2.189904   .440919
   8.82003   8.82003      1.00  2.198064   .441309
   8.81992   8.81992      1.00  2.196354   .440959
   8.81981   8.81981      1.00  2.194574   .442739
   8.81969   8.81969      1.00  2.191074   .439679
   8.81957   8.81957      1.00  2.196144   .442659
   8.81946   8.81946      1.00  2.196804   .443229
   8.81934   8.81934      1.00  2.184454   .440069
   8.81922   8.81922      1.00  2.191704   .440539
   8.81911   8.81911      1.00  2.194144   .445079
   8.81900   8.81900      1.00  2.191984   .444679
   8.81889   8.81889      1.00  2.191344   .443019
   8.81877   8.81877      1.00  2.193744   .444079
   8.81866   8.81866      1.00  2.193084   .443279
   8.81856   8.81856      1.00  2.196014   .444729
   8.81844   8.81844      1.00  2.192454   .444199
   8.81833   8.81833      1.00  2.194184   .443459
   8.81822   8.81822      1.00  2.193914   .446029
   8.81811   8.81811      1.00  2.192634   .444189
   8.81800   8.81800      1.00  2.189804   .441429
   8.81788   8.81788      1.00  2.171634   .440859
   8.81777   8.81777      1.00  2.185674   .444539
   8.81767   8.81767      1.00  2.189594   .442059
   8.81755   8.81755      1.00  2.191884   .443429
   8.81745   8.81745      1.00  2.189314   .444869
   8.81739   8.81739      1.00  2.193584   .444159
