# Supplementary material for: Direct Observation of Palladium Leaching from Pd/C by a Simple Method: X-ray Absorption Spectroscopy of Heterogeneous Mixtures
Source: ACS Omega. 2023 Jun 7;8(24):21787–92. doi: 10.1021/acsomega.3c01343 (PMC10286095; doi:10.1021/acsomega.3c01343)
Supplement: Supplementary file 2 — ao3c01343_si_002.zip [file ao3c01343_si_002.zip › Figure 9/HCl_Intermittent01N_5.qd]

  9809     KEK-PF   NW10A
 K_AirOx_40C_01N 20.12.12 2:39: - 20.12.12 2:39: Serial#KEKPF-NW10A_047695
 15_RK_AirOx_40C_01N                                                             
 Ring :   6.5 GeV    49.9 mA -   49.9 mA
 Mono :   Si(311)       D=  1.63747 A    Initial angle=  9.00033 deg
 NW10A     Transmission( 2)   Repetition=  5     Points= 1654
 Param file : QXAFS(SYNC)     angle axis (*)     Block =    1

 Block      Init-Ang  Final-Ang     Step/deg     Time/s       Num
     1        9.00033   8.81736          ***       1.00      1654
 Ortec(-1)     NDCH = 3
  Angle(c)  Angle(o)    time/s         2         3
      Mode         0         0         1         2
    Offset         0         0    .00492    .00311
   9.00033   9.00033      1.00  2.311934  2.781739
   9.00024   9.00024      1.00  2.296574  2.766759
   9.00013   9.00013      1.00  2.309964  2.783709
   9.00003   9.00003      1.00  2.309614  2.783799
   8.99991   8.99991      1.00  2.306574  2.782079
   8.99979   8.99979      1.00  2.307944  2.782789
   8.99968   8.99968      1.00  2.304494  2.788999
   8.99957   8.99957      1.00  2.307584  2.793099
   8.99945   8.99945      1.00  2.305164  2.792289
   8.99934   8.99934      1.00  2.302364  2.790939
   8.99924   8.99924      1.00  2.305414  2.790799
   8.99913   8.99913      1.00  2.305624  2.785329
   8.99901   8.99901      1.00  2.306484  2.790719
   8.99891   8.99891      1.00  2.306274  2.784919
   8.99880   8.99880      1.00  2.288964  2.766299
   8.99869   8.99869      1.00  2.299674  2.783209
   8.99858   8.99858      1.00  2.301854  2.783949
   8.99847   8.99847      1.00  2.304634  2.785709
   8.99836   8.99836      1.00  2.300254  2.784559
   8.99825   8.99825      1.00  2.302074  2.780869
   8.99814   8.99814      1.00  2.304314  2.788189
   8.99804   8.99804      1.00  2.301614  2.784349
   8.99793   8.99793      1.00  2.304474  2.788769
   8.99782   8.99782      1.00  2.302524  2.789829
   8.99771   8.99771      1.00  2.299624  2.789739
   8.99760   8.99760      1.00  2.297474  2.780579
   8.99749   8.99749      1.00  2.298344  2.777039
   8.99738   8.99738      1.00  2.295764  2.775669
   8.99727   8.99727      1.00  2.286544  2.766739
   8.99716   8.99716      1.00  2.298454  2.776949
   8.99706   8.99706      1.00  2.300344  2.783389
   8.99696   8.99696      1.00  2.297854  2.789839
   8.99685   8.99685      1.00  2.295614  2.780439
   8.99674   8.99674      1.00  2.297984  2.787629
   8.99664   8.99664      1.00  2.295994  2.778029
   8.99653   8.99653      1.00  2.297074  2.777949
   8.99642   8.99642      1.00  2.296794  2.781549
   8.99631   8.99631      1.00  2.295784  2.783459
   8.99622   8.99622      1.00  2.291424  2.778729
   8.99611   8.99611      1.00  2.295924  2.783499
   8.99601   8.99601      1.00  2.293314  2.779239
   8.99591   8.99591      1.00  2.292914  2.792909
   8.99581   8.99581      1.00  2.296114  2.790759
   8.99570   8.99570      1.00  2.286974  2.777509
   8.99560   8.99560      1.00  2.296654  2.784779
   8.99550   8.99550      1.00  2.294364  2.784949
   8.99540   8.99540      1.00  2.295134  2.783139
   8.99530   8.99530      1.00  2.291224  2.775939
   8.99519   8.99519      1.00  2.290324  2.776319
   8.99509   8.99509      1.00  2.291914  2.777619
   8.99499   8.99499      1.00  2.291864  2.789719
   8.99489   8.99489      1.00  2.290654  2.776229
   8.99478   8.99478      1.00  2.289484  2.775589
   8.99467   8.99467      1.00  2.299064  2.786019
   8.99457   8.99457      1.00  2.294544  2.781519
   8.99446   8.99446      1.00  2.294594  2.782979
   8.99435   8.99435      1.00  2.276914  2.760079
   8.99423   8.99423      1.00  2.286074  2.773359
   8.99413   8.99413      1.00  2.293734  2.782559
   8.99401   8.99401      1.00  2.291114  2.791419
   8.99390   8.99390      1.00  2.291964  2.780079
   8.99379   8.99379      1.00  2.290244  2.782119
   8.99367   8.99367      1.00  2.291864  2.825929
   8.99356   8.99356      1.00  2.290814  2.816929
   8.99345   8.99345      1.00  2.294264  2.807919
   8.99333   8.99333      1.00  2.290634  2.788519
   8.99322   8.99322      1.00  2.289894  2.785259
   8.99311   8.99311      1.00  2.287554  2.785579
   8.99298   8.99298      1.00  2.284924  2.778129
   8.99288   8.99288      1.00  2.289944  2.781619
   8.99277   8.99277      1.00  2.271794  2.759979
   8.99265   8.99265      1.00  2.287524  2.779159
   8.99254   8.99254      1.00  2.289214  2.785719
   8.99243   8.99243      1.00  2.292214  2.789509
   8.99232   8.99232      1.00  2.292874  2.789089
   8.99221   8.99221      1.00  2.289014  2.787399
   8.99210   8.99210      1.00  2.291844  2.790139
   8.99199   8.99199      1.00  2.286094  2.783399
   8.99188   8.99188      1.00  2.288234  2.782839
   8.99177   8.99177      1.00  2.285044  2.782389
   8.99166   8.99166      1.00  2.286634  2.783169
   8.99156   8.99156      1.00  2.284214  2.783289
   8.99145   8.99145      1.00  2.288654  2.784939
   8.99134   8.99134      1.00  2.271124  2.761699
   8.99122   8.99122      1.00  2.287164  2.788219
   8.99111   8.99111      1.00  2.291404  2.792339
   8.99101   8.99101      1.00  2.287404  2.787579
   8.99089   8.99089      1.00  2.290174  2.788059
   8.99077   8.99077      1.00  2.285824  2.836669
   8.99066   8.99066      1.00  2.280214  2.780119
   8.99054   8.99054      1.00  2.281644  2.789719
   8.99043   8.99043      1.00  2.280684  2.777379
   8.99031   8.99031      1.00  2.284214  2.781609
   8.99019   8.99019      1.00  2.285934  2.785509
   8.99008   8.99008      1.00  2.290054  2.795279
   8.98996   8.98996      1.00  2.286134  2.784899
   8.98984   8.98984      1.00  2.286294  2.789869
   8.98972   8.98972      1.00  2.287944  2.792779
   8.98961   8.98961      1.00  2.272094  2.777119
   8.98949   8.98949      1.00  2.279094  2.783829
   8.98937   8.98937      1.00  2.281734  2.794379
   8.98926   8.98926      1.00  2.286054  2.793059
   8.98915   8.98915      1.00  2.281674  2.784709
   8.98904   8.98904      1.00  2.289004  2.791879
   8.98893   8.98893      1.00  2.284614  2.788449
   8.98882   8.98882      1.00  2.283204  2.787559
   8.98871   8.98871      1.00  2.285944  2.793929
   8.98860   8.98860      1.00  2.284294  2.791219
   8.98848   8.98848      1.00  2.283484  2.801039
   8.98837   8.98837      1.00  2.283644  2.795789
   8.98827   8.98827      1.00  2.287784  2.798799
   8.98816   8.98816      1.00  2.268324  2.790919
   8.98805   8.98805      1.00  2.276884  2.814059
   8.98793   8.98793      1.00  2.279034  2.791349
   8.98783   8.98783      1.00  2.285824  2.804029
   8.98773   8.98773      1.00  2.287764  2.803889
   8.98761   8.98761      1.00  2.284904  2.795089
   8.98750   8.98750      1.00  2.283534  2.797999
   8.98739   8.98739      1.00  2.282374  2.789659
   8.98728   8.98728      1.00  2.284244  2.793849
   8.98717   8.98717      1.00  2.278984  2.789049
   8.98706   8.98706      1.00  2.282674  2.791639
   8.98696   8.98696      1.00  2.279964  2.785279
   8.98685   8.98685      1.00  2.279164  2.780589
   8.98673   8.98673      1.00  2.278614  2.780769
   8.98663   8.98663      1.00  2.280554  2.785689
   8.98653   8.98653      1.00  2.279564  2.787569
   8.98642   8.98642      1.00  2.276314  2.788649
   8.98631   8.98631      1.00  2.283634  2.800239
   8.98621   8.98621      1.00  2.282914  2.794359
   8.98611   8.98611      1.00  2.281404  2.794749
   8.98601   8.98601      1.00  2.283054  2.795829
   8.98590   8.98590      1.00  2.280914  2.790349
   8.98580   8.98580      1.00  2.281574  2.793959
   8.98570   8.98570      1.00  2.277904  2.791889
   8.98560   8.98560      1.00  2.281864  2.793389
   8.98549   8.98549      1.00  2.280734  2.799459
   8.98539   8.98539      1.00  2.286854  2.803629
   8.98528   8.98528      1.00  2.286014  2.803989
   8.98518   8.98518      1.00  2.283314  2.798919
   8.98507   8.98507      1.00  2.271104  2.784669
   8.98497   8.98497      1.00  2.271834  2.784039
   8.98487   8.98487      1.00  2.280714  2.795889
   8.98476   8.98476      1.00  2.278054  2.797099
   8.98465   8.98465      1.00  2.280914  2.812689
   8.98455   8.98455      1.00  2.281764  2.806889
   8.98444   8.98444      1.00  2.280324  2.801829
   8.98433   8.98433      1.00  2.277744  2.797809
   8.98421   8.98421      1.00  2.282414  2.809369
   8.98410   8.98410      1.00  2.283244  2.826089
   8.98399   8.98399      1.00  2.283514  2.800549
   8.98388   8.98388      1.00  2.283024  2.801679
   8.98376   8.98376      1.00  2.275974  2.795009
   8.98364   8.98364      1.00  2.275284  2.793629
   8.98353   8.98353      1.00  2.265354  2.786329
   8.98341   8.98341      1.00  2.278544  2.799339
   8.98329   8.98329      1.00  2.278064  2.795849
   8.98318   8.98318      1.00  2.281754  2.805399
   8.98307   8.98307      1.00  2.280604  2.801749
   8.98295   8.98295      1.00  2.284294  2.803029
   8.98283   8.98283      1.00  2.283994  2.805559
   8.98272   8.98272      1.00  2.280454  2.802369
   8.98261   8.98261      1.00  2.278894  2.797209
   8.98250   8.98250      1.00  2.274624  2.796469
   8.98238   8.98238      1.00  2.279634  2.801239
   8.98227   8.98227      1.00  2.276034  2.798249
   8.98216   8.98216      1.00  2.282484  2.809549
   8.98205   8.98205      1.00  2.271964  2.793689
   8.98194   8.98194      1.00  2.281104  2.808779
   8.98183   8.98183      1.00  2.284654  2.811349
   8.98173   8.98173      1.00  2.282254  2.809809
   8.98161   8.98161      1.00  2.287234  2.834709
   8.98150   8.98150      1.00  2.280244  2.808719
   8.98139   8.98139      1.00  2.279794  2.804879
   8.98128   8.98128      1.00  2.275134  2.798029
   8.98117   8.98117      1.00  2.279214  2.823049
   8.98105   8.98105      1.00  2.280404  2.821829
   8.98094   8.98094      1.00  2.281824  2.807049
   8.98083   8.98083      1.00  2.282744  2.807789
   8.98071   8.98071      1.00  2.282784  2.805259
   8.98059   8.98059      1.00  2.285164  2.812149
   8.98047   8.98047      1.00  2.262834  2.789079
   8.98036   8.98036      1.00  2.280574  2.811999
   8.98024   8.98024      1.00  2.281284  2.816259
   8.98012   8.98012      1.00  2.278164  2.839759
   8.98001   8.98001      1.00  2.279104  2.818619
   8.97989   8.97989      1.00  2.280124  2.814649
   8.97977   8.97977      1.00  2.280184  2.817449
   8.97965   8.97965      1.00  2.283254  2.815399
   8.97953   8.97953      1.00  2.286734  2.816629
   8.97942   8.97942      1.00  2.281344  2.808279
   8.97931   8.97931      1.00  2.282334  2.816939
   8.97920   8.97920      1.00  2.282474  2.812739
   8.97908   8.97908      1.00  2.281504  2.830079
   8.97897   8.97897      1.00  2.273224  2.805709
   8.97887   8.97887      1.00  2.279854  2.812189
   8.97875   8.97875      1.00  2.278264  2.822719
   8.97864   8.97864      1.00  2.274844  2.806609
   8.97853   8.97853      1.00  2.281444  2.818329
   8.97842   8.97842      1.00  2.282704  2.816849
   8.97831   8.97831      1.00  2.283484  2.822989
   8.97820   8.97820      1.00  2.281544  2.826139
   8.97809   8.97809      1.00  2.285724  2.826529
   8.97798   8.97798      1.00  2.282344  2.820949
   8.97787   8.97787      1.00  2.278044  2.817639
   8.97776   8.97776      1.00  2.276444  2.811559
   8.97765   8.97765      1.00  2.276594  2.810319
   8.97754   8.97754      1.00  2.279694  2.817019
   8.97743   8.97743      1.00  2.281014  2.815989
   8.97731   8.97731      1.00  2.272844  2.805019
   8.97721   8.97721      1.00  2.279744  2.815049
   8.97710   8.97710      1.00  2.284814  2.820549
   8.97698   8.97698      1.00  2.282514  2.835529
   8.97688   8.97688      1.00  2.280914  2.818959
   8.97678   8.97678      1.00  2.283454  2.821739
   8.97667   8.97667      1.00  2.278594  2.819259
   8.97656   8.97656      1.00  2.279824  2.825429
   8.97645   8.97645      1.00  2.280124  2.815119
   8.97635   8.97635      1.00  2.282764  2.819179
   8.97625   8.97625      1.00  2.279354  2.821959
   8.97614   8.97614      1.00  2.280114  2.819859
   8.97604   8.97604      1.00  2.280714  2.820129
   8.97594   8.97594      1.00  2.281784  2.820749
   8.97583   8.97583      1.00  2.283374  2.824149
   8.97573   8.97573      1.00  2.266784  2.804339
   8.97563   8.97563      1.00  2.283024  2.825979
   8.97553   8.97553      1.00  2.277694  2.818189
   8.97542   8.97542      1.00  2.278424  2.825629
   8.97531   8.97531      1.00  2.277644  2.817899
   8.97521   8.97521      1.00  2.282164  2.823599
   8.97511   8.97511      1.00  2.285554  2.823719
   8.97501   8.97501      1.00  2.282004  2.823059
   8.97490   8.97490      1.00  2.282874  2.829859
   8.97480   8.97480      1.00  2.281324  2.829989
   8.97470   8.97470      1.00  2.279544  2.818379
   8.97459   8.97459      1.00  2.281384  2.821899
   8.97447   8.97447      1.00  2.279854  2.826239
   8.97436   8.97436      1.00  2.278604  2.825259
   8.97425   8.97425      1.00  2.260464  2.804489
   8.97414   8.97414      1.00  2.277234  2.823389
   8.97402   8.97402      1.00  2.277344  2.824779
   8.97390   8.97390      1.00  2.282864  2.828349
   8.97379   8.97379      1.00  2.283234  2.839409
   8.97368   8.97368      1.00  2.279674  2.825859
   8.97357   8.97357      1.00  2.279374  2.822579
   8.97345   8.97345      1.00  2.280504  2.827919
   8.97333   8.97333      1.00  2.277284  2.834459
   8.97322   8.97322      1.00  2.279334  2.844489
   8.97309   8.97309      1.00  2.277924  2.834919
   8.97299   8.97299      1.00  2.273714  2.826729
   8.97288   8.97288      1.00  2.278654  2.828589
   8.97276   8.97276      1.00  2.279224  2.822219
   8.97265   8.97265      1.00  2.267174  2.819669
   8.97253   8.97253      1.00  2.277944  2.822719
   8.97243   8.97243      1.00  2.280214  2.828709
   8.97231   8.97231      1.00  2.279014  2.825569
   8.97219   8.97219      1.00  2.278664  2.823849
   8.97208   8.97208      1.00  2.275734  2.822779
   8.97197   8.97197      1.00  2.276944  2.820399
   8.97186   8.97186      1.00  2.276294  2.834109
   8.97175   8.97175      1.00  2.277324  2.830289
   8.97164   8.97164      1.00  2.280274  2.832519
   8.97153   8.97153      1.00  2.279034  2.826029
   8.97142   8.97142      1.00  2.281164  2.834159
   8.97131   8.97131      1.00  2.279944  2.834239
   8.97120   8.97120      1.00  2.282354  2.832439
   8.97109   8.97109      1.00  2.264604  2.815649
   8.97097   8.97097      1.00  2.280084  2.845199
   8.97085   8.97085      1.00  2.276474  2.835529
   8.97074   8.97074      1.00  2.275204  2.830039
   8.97063   8.97063      1.00  2.276694  2.829119
   8.97052   8.97052      1.00  2.278154  2.834729
   8.97040   8.97040      1.00  2.276834  2.832719
   8.97028   8.97028      1.00  2.279434  2.832989
   8.97016   8.97016      1.00  2.283214  2.836679
   8.97005   8.97005      1.00  2.279974  2.830969
   8.96992   8.96992      1.00  2.277614  2.831019
   8.96981   8.96981      1.00  2.275324  2.825459
   8.96970   8.96970      1.00  2.275294  2.832409
   8.96958   8.96958      1.00  2.274274  2.828529
   8.96946   8.96946      1.00  2.276474  2.832289
   8.96934   8.96934      1.00  2.258684  2.809079
   8.96923   8.96923      1.00  2.278534  2.833759
   8.96912   8.96912      1.00  2.278764  2.837729
   8.96900   8.96900      1.00  2.279514  2.841449
   8.96889   8.96889      1.00  2.282744  2.839199
   8.96879   8.96879      1.00  2.278664  2.832659
   8.96868   8.96868      1.00  2.275314  2.829619
   8.96856   8.96856      1.00  2.272134  2.825139
   8.96845   8.96845      1.00  2.278234  2.833939
   8.96835   8.96835      1.00  2.274304  2.832599
   8.96824   8.96824      1.00  2.275064  2.834619
   8.96813   8.96813      1.00  2.274794  2.840609
   8.96802   8.96802      1.00  2.275304  2.845839
   8.96791   8.96791      1.00  2.274764  2.830669
   8.96780   8.96780      1.00  2.274744  2.826319
   8.96768   8.96768      1.00  2.279274  2.836899
   8.96758   8.96758      1.00  2.275664  2.828349
   8.96747   8.96747      1.00  2.278114  2.834359
   8.96735   8.96735      1.00  2.274924  2.829659
   8.96724   8.96724      1.00  2.274144  2.839469
   8.96713   8.96713      1.00  2.275904  2.857509
   8.96703   8.96703      1.00  2.279664  2.844729
   8.96692   8.96692      1.00  2.279154  2.838359
   8.96681   8.96681      1.00  2.278734  2.839679
   8.96670   8.96670      1.00  2.280014  2.841999
   8.96660   8.96660      1.00  2.278744  2.836289
   8.96650   8.96650      1.00  2.278534  2.836679
   8.96638   8.96638      1.00  2.278264  2.842259
   8.96628   8.96628      1.00  2.266894  2.826369
   8.96618   8.96618      1.00  2.281464  2.844289
   8.96608   8.96608      1.00  2.276284  2.834929
   8.96597   8.96597      1.00  2.271984  2.840189
   8.96587   8.96587      1.00  2.276144  2.851249
   8.96577   8.96577      1.00  2.279124  2.850149
   8.96567   8.96567      1.00  2.281284  2.853899
   8.96557   8.96557      1.00  2.278654  2.851559
   8.96546   8.96546      1.00  2.282894  2.852279
   8.96536   8.96536      1.00  2.279384  2.844739
   8.96526   8.96526      1.00  2.275404  2.836959
   8.96515   8.96515      1.00  2.276984  2.844789
   8.96505   8.96505      1.00  2.273184  2.852619
   8.96495   8.96495      1.00  2.264454  2.823269
   8.96484   8.96484      1.00  2.279834  2.844119
   8.96473   8.96473      1.00  2.278844  2.837299
   8.96463   8.96463      1.00  2.281714  2.842049
   8.96452   8.96452      1.00  2.281514  2.844709
   8.96440   8.96440      1.00  2.280684  2.842939
   8.96429   8.96429      1.00  2.281934  2.842499
   8.96418   8.96418      1.00  2.280134  2.845679
   8.96408   8.96408      1.00  2.279994  2.842789
   8.96396   8.96396      1.00  2.275574  2.841719
   8.96384   8.96384      1.00  2.278084  2.858559
   8.96373   8.96373      1.00  2.282394  2.863149
   8.96362   8.96362      1.00  2.278484  2.848809
   8.96351   8.96351      1.00  2.281094  2.857529
   8.96338   8.96338      1.00  2.267604  2.844159
   8.96326   8.96326      1.00  2.281474  2.872579
   8.96315   8.96315      1.00  2.284924  2.852699
   8.96303   8.96303      1.00  2.284414  2.856589
   8.96292   8.96292      1.00  2.283554  2.870449
   8.96281   8.96281      1.00  2.279774  2.907819
   8.96270   8.96270      1.00  2.282144  2.855049
   8.96258   8.96258      1.00  2.280484  2.868879
   8.96246   8.96246      1.00  2.280914  2.850609
   8.96235   8.96235      1.00  2.282734  2.853029
   8.96224   8.96224      1.00  2.282934  2.856539
   8.96213   8.96213      1.00  2.284174  2.849049
   8.96201   8.96201      1.00  2.284524  2.853139
   8.96190   8.96190      1.00  2.266364  2.829369
   8.96180   8.96180      1.00  2.281164  2.860869
   8.96169   8.96169      1.00  2.283374  2.849459
   8.96158   8.96158      1.00  2.282804  2.847939
   8.96147   8.96147      1.00  2.279794  2.847569
   8.96136   8.96136      1.00  2.278034  2.841529
   8.96125   8.96125      1.00  2.282284  2.847689
   8.96113   8.96113      1.00  2.282704  2.846339
   8.96102   8.96102      1.00  2.283134  2.850509
   8.96091   8.96091      1.00  2.284744  2.854309
   8.96079   8.96079      1.00  2.285704  2.853339
   8.96067   8.96067      1.00  2.283084  2.852699
   8.96055   8.96055      1.00  2.285834  2.850929
   8.96044   8.96044      1.00  2.283974  2.854049
   8.96032   8.96032      1.00  2.262634  2.823269
   8.96020   8.96020      1.00  2.281464  2.843779
   8.96008   8.96008      1.00  2.282654  2.846439
   8.95997   8.95997      1.00  2.285084  2.852289
   8.95985   8.95985      1.00  2.283704  2.849619
   8.95973   8.95973      1.00  2.283114  2.848599
   8.95961   8.95961      1.00  2.280694  2.846649
   8.95950   8.95950      1.00  2.283324  2.853209
   8.95939   8.95939      1.00  2.287294  2.860819
   8.95927   8.95927      1.00  2.281364  2.845719
   8.95916   8.95916      1.00  2.279794  2.854519
   8.95905   8.95905      1.00  2.282894  2.848459
   8.95894   8.95894      1.00  2.282624  2.854149
   8.95882   8.95882      1.00  2.280694  2.871379
   8.95871   8.95871      1.00  2.273664  2.852019
   8.95861   8.95861      1.00  2.285154  2.860559
   8.95849   8.95849      1.00  2.283254  2.860529
   8.95837   8.95837      1.00  2.282054  2.852869
   8.95827   8.95827      1.00  2.287194  2.854469
   8.95816   8.95816      1.00  2.282854  2.854759
   8.95805   8.95805      1.00  2.281934  2.852479
   8.95794   8.95794      1.00  2.282084  2.849429
   8.95783   8.95783      1.00  2.277564  2.845919
   8.95772   8.95772      1.00  2.281604  2.848889
   8.95761   8.95761      1.00  2.281224  2.848039
   8.95750   8.95750      1.00  2.281744  2.850279
   8.95738   8.95738      1.00  2.284974  2.848499
   8.95728   8.95728      1.00  2.285374  2.860339
   8.95717   8.95717      1.00  2.276064  2.839049
   8.95706   8.95706      1.00  2.276784  2.840819
   8.95695   8.95695      1.00  2.279994  2.844109
   8.95685   8.95685      1.00  2.283624  2.854649
   8.95674   8.95674      1.00  2.282654  2.842779
   8.95663   8.95663      1.00  2.282464  2.850849
   8.95652   8.95652      1.00  2.279774  2.847729
   8.95642   8.95642      1.00  2.282864  2.848339
   8.95631   8.95631      1.00  2.284664  2.846509
   8.95620   8.95620      1.00  2.283484  2.847579
   8.95610   8.95610      1.00  2.282464  2.857909
   8.95600   8.95600      1.00  2.282574  2.849389
   8.95590   8.95590      1.00  2.285134  2.845539
   8.95579   8.95579      1.00  2.279254  2.840299
   8.95569   8.95569      1.00  2.265654  2.840949
   8.95559   8.95559      1.00  2.280564  2.857329
   8.95549   8.95549      1.00  2.281054  2.845839
   8.95538   8.95538      1.00  2.280364  2.844439
   8.95528   8.95528      1.00  2.284174  2.847439
   8.95518   8.95518      1.00  2.284634  2.851549
   8.95508   8.95508      1.00  2.283194  2.849039
   8.95497   8.95497      1.00  2.282204  2.847289
   8.95486   8.95486      1.00  2.284414  2.849879
   8.95476   8.95476      1.00  2.280514  2.853839
   8.95465   8.95465      1.00  2.282834  2.852019
   8.95454   8.95454      1.00  2.282204  2.844409
   8.95443   8.95443      1.00  2.279184  2.837369
   8.95433   8.95433      1.00  2.285164  2.847039
   8.95421   8.95421      1.00  2.266544  2.820839
   8.95409   8.95409      1.00  2.280864  2.836959
   8.95398   8.95398      1.00  2.283814  2.839589
   8.95387   8.95387      1.00  2.284664  2.840259
   8.95376   8.95376      1.00  2.283114  2.837189
   8.95364   8.95364      1.00  2.284004  2.838699
   8.95352   8.95352      1.00  2.281744  2.837189
   8.95340   8.95340      1.00  2.280204  2.835739
   8.95328   8.95328      1.00  2.282554  2.851519
   8.95317   8.95317      1.00  2.279884  2.835919
   8.95306   8.95306      1.00  2.279714  2.836369
   8.95294   8.95294      1.00  2.280824  2.840169
   8.95283   8.95283      1.00  2.282604  2.837449
   8.95271   8.95271      1.00  2.268504  2.819839
   8.95260   8.95260      1.00  2.281424  2.828099
   8.95249   8.95249      1.00  2.285344  2.835619
   8.95238   8.95238      1.00  2.281564  2.832169
   8.95226   8.95226      1.00  2.282374  2.830739
   8.95215   8.95215      1.00  2.281044  2.838249
   8.95204   8.95204      1.00  2.282374  2.836719
   8.95193   8.95193      1.00  2.280654  2.834939
   8.95182   8.95182      1.00  2.284984  2.852949
   8.95171   8.95171      1.00  2.281224  2.852349
   8.95160   8.95160      1.00  2.283594  2.873429
   8.95149   8.95149      1.00  2.285494  2.841999
   8.95137   8.95137      1.00  2.281634  2.829709
   8.95126   8.95126      1.00  2.281124  2.829099
   8.95116   8.95116      1.00  2.267194  2.812149
   8.95104   8.95104      1.00  2.283554  2.826779
   8.95092   8.95092      1.00  2.280514  2.828409
   8.95081   8.95081      1.00  2.281184  2.828859
   8.95070   8.95070      1.00  2.280314  2.823759
   8.95058   8.95058      1.00  2.280524  2.819049
   8.95046   8.95046      1.00  2.283834  2.830339
   8.95035   8.95035      1.00  2.284234  2.824769
   8.95023   8.95023      1.00  2.284684  2.824849
   8.95012   8.95012      1.00  2.282934  2.824169
   8.95000   8.95000      1.00  2.281904  2.820939
   8.94987   8.94987      1.00  2.281804  2.821209
   8.94976   8.94976      1.00  2.280104  2.817019
   8.94964   8.94964      1.00  2.278944  2.817409
   8.94952   8.94952      1.00  2.275264  2.805609
   8.94942   8.94942      1.00  2.282674  2.815329
   8.94931   8.94931      1.00  2.281294  2.815169
   8.94919   8.94919      1.00  2.283324  2.817429
   8.94907   8.94907      1.00  2.280954  2.813989
   8.94896   8.94896      1.00  2.281154  2.814139
   8.94886   8.94886      1.00  2.282574  2.810149
   8.94874   8.94874      1.00  2.280354  2.812119
   8.94862   8.94862      1.00  2.279454  2.808929
   8.94851   8.94851      1.00  2.278184  2.807369
   8.94841   8.94841      1.00  2.281734  2.811819
   8.94830   8.94830      1.00  2.280414  2.815359
   8.94819   8.94819      1.00  2.280874  2.808399
   8.94808   8.94808      1.00  2.267074  2.798649
   8.94797   8.94797      1.00  2.280964  2.803189
   8.94787   8.94787      1.00  2.281984  2.811049
   8.94775   8.94775      1.00  2.281914  2.799169
   8.94763   8.94763      1.00  2.278074  2.796959
   8.94753   8.94753      1.00  2.279264  2.790859
   8.94741   8.94741      1.00  2.277434  2.795479
   8.94730   8.94730      1.00  2.277674  2.792599
   8.94719   8.94719      1.00  2.280904  2.797029
   8.94709   8.94709      1.00  2.280824  2.786319
   8.94698   8.94698      1.00  2.278244  2.673069
   8.94687   8.94687      1.00  2.280394  2.427879
   8.94676   8.94676      1.00  2.280834  2.799699
   8.94666   8.94666      1.00  2.281134  2.787869
   8.94655   8.94655      1.00  2.262064  2.762859
   8.94643   8.94643      1.00  2.276564  2.774269
   8.94633   8.94633      1.00  2.279144  2.779289
   8.94623   8.94623      1.00  2.278994  2.774419
   8.94613   8.94613      1.00  2.278644  2.773049
   8.94602   8.94602      1.00  2.278604  2.771549
   8.94592   8.94592      1.00  2.279514  2.774929
   8.94583   8.94583      1.00  2.279034  2.776379
   8.94572   8.94572      1.00  2.281834  2.764599
   8.94561   8.94561      1.00  2.279494  2.764489
   8.94551   8.94551      1.00  2.279674  2.751689
   8.94541   8.94541      1.00  2.277424  2.752509
   8.94531   8.94531      1.00  2.276754  2.742819
   8.94520   8.94520      1.00  2.276834  2.745409
   8.94510   8.94510      1.00  2.275694  2.741559
   8.94500   8.94500      1.00  2.277864  2.740509
   8.94489   8.94489      1.00  2.262004  2.720559
   8.94478   8.94478      1.00  2.276914  2.736339
   8.94468   8.94468      1.00  2.281094  2.734759
   8.94457   8.94457      1.00  2.277334  2.729879
   8.94446   8.94446      1.00  2.278764  2.731249
   8.94434   8.94434      1.00  2.277214  2.720329
   8.94423   8.94423      1.00  2.278504  2.722529
   8.94412   8.94412      1.00  2.277244  2.718389
   8.94401   8.94401      1.00  2.275144  2.715619
   8.94389   8.94389      1.00  2.276514  2.705019
   8.94378   8.94378      1.00  2.274674  2.696889
   8.94368   8.94368      1.00  2.281454  2.707519
   8.94355   8.94355      1.00  2.275534  2.691889
   8.94343   8.94343      1.00  2.262744  2.670499
   8.94331   8.94331      1.00  2.276084  2.681089
   8.94321   8.94321      1.00  2.278714  2.676309
   8.94309   8.94309      1.00  2.277414  2.676749
   8.94297   8.94297      1.00  2.275364  2.668049
   8.94285   8.94285      1.00  2.272944  2.662239
   8.94274   8.94274      1.00  2.273264  2.653409
   8.94262   8.94262      1.00  2.273124  2.657089
   8.94251   8.94251      1.00  2.274554  2.640139
   8.94240   8.94240      1.00  2.276604  2.641509
   8.94230   8.94230      1.00  2.275504  2.636509
   8.94218   8.94218      1.00  2.279674  2.631119
   8.94207   8.94207      1.00  2.274724  2.614119
   8.94196   8.94196      1.00  2.262864  2.593399
   8.94185   8.94185      1.00  2.273474  2.597679
   8.94175   8.94175      1.00  2.275064  2.587459
   8.94163   8.94163      1.00  2.277134  2.579849
   8.94152   8.94152      1.00  2.276714  2.575099
   8.94142   8.94142      1.00  2.275224  2.566079
   8.94131   8.94131      1.00  2.273974  2.552619
   8.94119   8.94119      1.00  2.274994  2.540359
   8.94107   8.94107      1.00  2.276374  2.527219
   8.94096   8.94096      1.00  2.276704  2.515889
   8.94085   8.94085      1.00  2.275884  2.500259
   8.94073   8.94073      1.00  2.275354  2.489559
   8.94061   8.94061      1.00  2.276404  2.474399
   8.94050   8.94050      1.00  2.261684  2.444449
   8.94039   8.94039      1.00  2.270504  2.436939
   8.94026   8.94026      1.00  2.272854  2.417189
   8.94014   8.94014      1.00  2.274344  2.397919
   8.94003   8.94003      1.00  2.275494  2.382419
   8.93991   8.93991      1.00  2.273124  2.360859
   8.93979   8.93979      1.00  2.276914  2.334239
   8.93967   8.93967      1.00  2.278604  2.316979
   8.93956   8.93956      1.00  2.275464  2.289009
   8.93944   8.93944      1.00  2.273384  2.265519
   8.93933   8.93933      1.00  2.273274  2.242549
   8.93922   8.93922      1.00  2.273714  2.205619
   8.93911   8.93911      1.00  2.276564  2.175219
   8.93900   8.93900      1.00  2.275644  2.142089
   8.93888   8.93888      1.00  2.261424  2.095189
   8.93877   8.93877      1.00  2.270584  2.065899
   8.93867   8.93867      1.00  2.274204  2.046499
   8.93855   8.93855      1.00  2.277054  2.009569
   8.93843   8.93843      1.00  2.275344  1.988499
   8.93833   8.93833      1.00  2.277124  1.941339
   8.93823   8.93823      1.00  2.273184  1.904879
   8.93812   8.93812      1.00  2.274264  1.864599
   8.93800   8.93800      1.00  2.272674  1.821979
   8.93789   8.93789      1.00  2.273854  1.776639
   8.93778   8.93778      1.00  2.275724  1.736759
   8.93767   8.93767      1.00  2.274564  1.697599
   8.93755   8.93755      1.00  2.278574  1.664869
   8.93745   8.93745      1.00  2.275434  1.613119
   8.93734   8.93734      1.00  2.261324  1.564199
   8.93723   8.93723      1.00  2.274044  1.533649
   8.93712   8.93712      1.00  2.275424  1.489209
   8.93701   8.93701      1.00  2.273694  1.454629
   8.93690   8.93690      1.00  2.276414  1.418889
   8.93680   8.93680      1.00  2.275804  1.375029
   8.93669   8.93669      1.00  2.272784  1.328379
   8.93658   8.93658      1.00  2.277724  1.296109
   8.93647   8.93647      1.00  2.277474  1.259169
   8.93637   8.93637      1.00  2.274714  1.215599
   8.93626   8.93626      1.00  2.274144  1.178139
   8.93616   8.93616      1.00  2.273324  1.141609
   8.93606   8.93606      1.00  2.274924  1.111759
   8.93595   8.93595      1.00  2.275414  1.083379
   8.93585   8.93585      1.00  2.273574  1.045439
   8.93575   8.93575      1.00  2.259074  1.005949
   8.93565   8.93565      1.00  2.274984   .981909
   8.93554   8.93554      1.00  2.275034   .950499
   8.93543   8.93543      1.00  2.274824   .923459
   8.93533   8.93533      1.00  2.278124   .908559
   8.93524   8.93524      1.00  2.274094   .865229
   8.93513   8.93513      1.00  2.274474   .839679
   8.93503   8.93503      1.00  2.274644   .812039
   8.93492   8.93492      1.00  2.273324   .783649
   8.93482   8.93482      1.00  2.272964   .762099
   8.93471   8.93471      1.00  2.275604   .739829
   8.93460   8.93460      1.00  2.273014   .716069
   8.93449   8.93449      1.00  2.273714   .693969
   8.93438   8.93438      1.00  2.258314   .667769
   8.93427   8.93427      1.00  2.270734   .648919
   8.93416   8.93416      1.00  2.276184   .630209
   8.93404   8.93404      1.00  2.274974   .610889
   8.93393   8.93393      1.00  2.275374   .592539
   8.93381   8.93381      1.00  2.274634   .575209
   8.93369   8.93369      1.00  2.272034   .556659
   8.93359   8.93359      1.00  2.273864   .542129
   8.93347   8.93347      1.00  2.275344   .528579
   8.93335   8.93335      1.00  2.275024   .514029
   8.93323   8.93323      1.00  2.272574   .498679
   8.93311   8.93311      1.00  2.272474   .482929
   8.93300   8.93300      1.00  2.273704   .471789
   8.93289   8.93289      1.00  2.274384   .460729
   8.93277   8.93277      1.00  2.266814   .447619
   8.93266   8.93266      1.00  2.270974   .437279
   8.93255   8.93255      1.00  2.271524   .429439
   8.93244   8.93244      1.00  2.274384   .422089
   8.93232   8.93232      1.00  2.270024   .412509
   8.93221   8.93221      1.00  2.271574   .407519
   8.93210   8.93210      1.00  2.272324   .399599
   8.93199   8.93199      1.00  2.271154   .392439
   8.93187   8.93187      1.00  2.273114   .388879
   8.93176   8.93176      1.00  2.269124   .383959
   8.93166   8.93166      1.00  2.274134   .380389
   8.93155   8.93155      1.00  2.273964   .377849
   8.93143   8.93143      1.00  2.271214   .374259
   8.93132   8.93132      1.00  2.261794   .370219
   8.93122   8.93122      1.00  2.267924   .371109
   8.93110   8.93110      1.00  2.272214   .371319
   8.93098   8.93098      1.00  2.270634   .371019
   8.93087   8.93087      1.00  2.270264   .370079
   8.93076   8.93076      1.00  2.270224   .369259
   8.93064   8.93064      1.00  2.271294   .368799
   8.93052   8.93052      1.00  2.270974   .370589
   8.93040   8.93040      1.00  2.271844   .369149
   8.93029   8.93029      1.00  2.271564   .369719
   8.93017   8.93017      1.00  2.268134   .368809
   8.93004   8.93004      1.00  2.267754   .371559
   8.92992   8.92992      1.00  2.269654   .370389
   8.92981   8.92981      1.00  2.266694   .370549
   8.92970   8.92970      1.00  2.254724   .370439
   8.92957   8.92957      1.00  2.271094   .374079
   8.92946   8.92946      1.00  2.270714   .374349
   8.92935   8.92935      1.00  2.270624   .376309
   8.92924   8.92924      1.00  2.269984   .376759
   8.92912   8.92912      1.00  2.270814   .377209
   8.92901   8.92901      1.00  2.273144   .377909
   8.92891   8.92891      1.00  2.270474   .378749
   8.92879   8.92879      1.00  2.269764   .381159
   8.92868   8.92868      1.00  2.267844   .382289
   8.92857   8.92857      1.00  2.270534   .382429
   8.92846   8.92846      1.00  2.271254   .383679
   8.92835   8.92835      1.00  2.270954   .385229
   8.92823   8.92823      1.00  2.255444   .387849
   8.92812   8.92812      1.00  2.267914   .392079
   8.92801   8.92801      1.00  2.268504   .388989
   8.92790   8.92790      1.00  2.267424   .409689
   8.92779   8.92779      1.00  2.270264   .394059
   8.92768   8.92768      1.00  2.269454   .392569
   8.92757   8.92757      1.00  2.267394   .389539
   8.92746   8.92746      1.00  2.270154   .392529
   8.92734   8.92734      1.00  2.268774   .390199
   8.92724   8.92724      1.00  2.270524   .388229
   8.92713   8.92713      1.00  2.268614   .390539
   8.92702   8.92702      1.00  2.270374   .390069
   8.92691   8.92691      1.00  2.269184   .391779
   8.92680   8.92680      1.00  2.269304   .391299
   8.92670   8.92670      1.00  2.267314   .390689
   8.92659   8.92659      1.00  2.261384   .393599
   8.92648   8.92648      1.00  2.270914   .394739
   8.92637   8.92637      1.00  2.269264   .393269
   8.92627   8.92627      1.00  2.270134   .391669
   8.92617   8.92617      1.00  2.267324   .393209
   8.92606   8.92606      1.00  2.270314   .395609
   8.92596   8.92596      1.00  2.270104   .394129
   8.92586   8.92586      1.00  2.268774   .395999
   8.92576   8.92576      1.00  2.268324   .398049
   8.92565   8.92565      1.00  2.265444   .398899
   8.92555   8.92555      1.00  2.270024   .399599
   8.92545   8.92545      1.00  2.267114   .397069
   8.92534   8.92534      1.00  2.270264   .396479
   8.92523   8.92523      1.00  2.259394   .395579
   8.92513   8.92513      1.00  2.268104   .396569
   8.92503   8.92503      1.00  2.267174   .399359
   8.92493   8.92493      1.00  2.266024   .398069
   8.92482   8.92482      1.00  2.266804   .399909
   8.92471   8.92471      1.00  2.268064   .400589
   8.92461   8.92461      1.00  2.265844   .405739
   8.92450   8.92450      1.00  2.266644   .402699
   8.92438   8.92438      1.00  2.265794   .399719
   8.92427   8.92427      1.00  2.266384   .401509
   8.92417   8.92417      1.00  2.264804   .401749
   8.92405   8.92405      1.00  2.268574   .404909
   8.92394   8.92394      1.00  2.266344   .406789
   8.92382   8.92382      1.00  2.269354   .410009
   8.92371   8.92371      1.00  2.258524   .404609
   8.92360   8.92360      1.00  2.259804   .405369
   8.92347   8.92347      1.00  2.266564   .405769
   8.92335   8.92335      1.00  2.262754   .407089
   8.92324   8.92324      1.00  2.268814   .411919
   8.92312   8.92312      1.00  2.267144   .412009
   8.92301   8.92301      1.00  2.263674   .411469
   8.92289   8.92289      1.00  2.265964   .413829
   8.92278   8.92278      1.00  2.266554   .413989
   8.92267   8.92267      1.00  2.263754   .412919
   8.92255   8.92255      1.00  2.265424   .417009
   8.92244   8.92244      1.00  2.262014   .416669
   8.92233   8.92233      1.00  2.263754   .419269
   8.92222   8.92222      1.00  2.265464   .422449
   8.92210   8.92210      1.00  2.247174   .420709
   8.92199   8.92199      1.00  2.263294   .423909
   8.92189   8.92189      1.00  2.265114   .427459
   8.92178   8.92178      1.00  2.264614   .427919
   8.92166   8.92166      1.00  2.263344   .430009
   8.92156   8.92156      1.00  2.261734   .432759
   8.92145   8.92145      1.00  2.261764   .434129
   8.92134   8.92134      1.00  2.260724   .436889
   8.92122   8.92122      1.00  2.265124   .437849
   8.92111   8.92111      1.00  2.259254   .437789
   8.92100   8.92100      1.00  2.263764   .442619
   8.92088   8.92088      1.00  2.262914   .443619
   8.92076   8.92076      1.00  2.264794   .443659
   8.92065   8.92065      1.00  2.263354   .445019
   8.92054   8.92054      1.00  2.246724   .443459
   8.92042   8.92042      1.00  2.260964   .448859
   8.92029   8.92029      1.00  2.261784   .452579
   8.92018   8.92018      1.00  2.262904   .454129
   8.92007   8.92007      1.00  2.260984   .455609
   8.91995   8.91995      1.00  2.260774   .458099
   8.91982   8.91982      1.00  2.260054   .464649
   8.91971   8.91971      1.00  2.260524   .467389
   8.91960   8.91960      1.00  2.260324   .468519
   8.91948   8.91948      1.00  2.261234   .465289
   8.91937   8.91937      1.00  2.260554   .461899
   8.91925   8.91925      1.00  2.261064   .462359
   8.91914   8.91914      1.00  2.257344   .462689
   8.91903   8.91903      1.00  2.259284   .463249
   8.91891   8.91891      1.00  2.259974   .464499
   8.91880   8.91880      1.00  2.248264   .464069
   8.91869   8.91869      1.00  2.260844   .463799
   8.91858   8.91858      1.00  2.258454   .462269
   8.91847   8.91847      1.00  2.261434   .467509
   8.91836   8.91836      1.00  2.261274   .463209
   8.91825   8.91825      1.00  2.260494   .464359
   8.91814   8.91814      1.00  2.262434   .464879
   8.91803   8.91803      1.00  2.260494   .461709
   8.91792   8.91792      1.00  2.258634   .462529
   8.91782   8.91782      1.00  2.256434   .461479
   8.91770   8.91770      1.00  2.258234   .462889
   8.91759   8.91759      1.00  2.259834   .461959
   8.91748   8.91748      1.00  2.259664   .460309
   8.91737   8.91737      1.00  2.258894   .460509
   8.91726   8.91726      1.00  2.250384   .458809
   8.91715   8.91715      1.00  2.261134   .463089
   8.91704   8.91704      1.00  2.261464   .460629
   8.91694   8.91694      1.00  2.258924   .456739
   8.91683   8.91683      1.00  2.261644   .457069
   8.91671   8.91671      1.00  2.261494   .454739
   8.91661   8.91661      1.00  2.258594   .455009
   8.91650   8.91650      1.00  2.257874   .454849
   8.91639   8.91639      1.00  2.262504   .452479
   8.91629   8.91629      1.00  2.260084   .451609
   8.91619   8.91619      1.00  2.256844   .450539
   8.91609   8.91609      1.00  2.260564   .450289
   8.91598   8.91598      1.00  2.258154   .448839
   8.91588   8.91588      1.00  2.261684   .447719
   8.91577   8.91577      1.00  2.258274   .443599
   8.91568   8.91568      1.00  2.242684   .439679
   8.91558   8.91558      1.00  2.258464   .441519
   8.91547   8.91547      1.00  2.257244   .438749
   8.91536   8.91536      1.00  2.256534   .439099
   8.91527   8.91527      1.00  2.253634   .438689
   8.91516   8.91516      1.00  2.254794   .442059
   8.91505   8.91505      1.00  2.255634   .435789
   8.91495   8.91495      1.00  2.258124   .434399
   8.91485   8.91485      1.00  2.261684   .432459
   8.91474   8.91474      1.00  2.257774   .432079
   8.91463   8.91463      1.00  2.258314   .428939
   8.91452   8.91452      1.00  2.257644   .428989
   8.91442   8.91442      1.00  2.256154   .426809
   8.91431   8.91431      1.00  2.253944   .425409
   8.91419   8.91419      1.00  2.251124   .425039
   8.91407   8.91407      1.00  2.255854   .424369
   8.91396   8.91396      1.00  2.257614   .422689
   8.91385   8.91385      1.00  2.257094   .423519
   8.91373   8.91373      1.00  2.258884   .421649
   8.91361   8.91361      1.00  2.257734   .418359
   8.91351   8.91351      1.00  2.257954   .418519
   8.91339   8.91339      1.00  2.253664   .415889
   8.91327   8.91327      1.00  2.256924   .415879
   8.91316   8.91316      1.00  2.256244   .414479
   8.91304   8.91304      1.00  2.252444   .412129
   8.91293   8.91293      1.00  2.254594   .411899
   8.91281   8.91281      1.00  2.256384   .411149
   8.91270   8.91270      1.00  2.246584   .405849
   8.91259   8.91259      1.00  2.254204   .406959
   8.91248   8.91248      1.00  2.257764   .405339
   8.91236   8.91236      1.00  2.259364   .402269
   8.91224   8.91224      1.00  2.257604   .401399
   8.91213   8.91213      1.00  2.258454   .400899
   8.91202   8.91202      1.00  2.254564   .400319
   8.91191   8.91191      1.00  2.257204   .398389
   8.91181   8.91181      1.00  2.257454   .398249
   8.91170   8.91170      1.00  2.252504   .395009
   8.91159   8.91159      1.00  2.257444   .397969
   8.91148   8.91148      1.00  2.252064   .394459
   8.91137   8.91137      1.00  2.253824   .394179
   8.91126   8.91126      1.00  2.256954   .394439
   8.91115   8.91115      1.00  2.254634   .392819
   8.91103   8.91103      1.00  2.255984   .390489
   8.91091   8.91091      1.00  2.241474   .386599
   8.91080   8.91080      1.00  2.253404   .385849
   8.91069   8.91069      1.00  2.256724   .385809
   8.91057   8.91057      1.00  2.256944   .384319
   8.91046   8.91046      1.00  2.257394   .382359
   8.91034   8.91034      1.00  2.256084   .380199
   8.91023   8.91023      1.00  2.255514   .379529
   8.91011   8.91011      1.00  2.255994   .381319
   8.90999   8.90999      1.00  2.256754   .381189
   8.90987   8.90987      1.00  2.257644   .380089
   8.90975   8.90975      1.00  2.254384   .378039
   8.90963   8.90963      1.00  2.256454   .376039
   8.90952   8.90952      1.00  2.251664   .375639
   8.90941   8.90941      1.00  2.256104   .375309
   8.90930   8.90930      1.00  2.254524   .375669
   8.90918   8.90918      1.00  2.242414   .374179
   8.90906   8.90906      1.00  2.256944   .375869
   8.90896   8.90896      1.00  2.256544   .375379
   8.90885   8.90885      1.00  2.253074   .373559
   8.90873   8.90873      1.00  2.258014   .376879
   8.90863   8.90863      1.00  2.256944   .374189
   8.90852   8.90852      1.00  2.253774   .371539
   8.90841   8.90841      1.00  2.259304   .374329
   8.90830   8.90830      1.00  2.254814   .373289
   8.90819   8.90819      1.00  2.258704   .374269
   8.90808   8.90808      1.00  2.257644   .374219
   8.90796   8.90796      1.00  2.255594   .375849
   8.90785   8.90785      1.00  2.257244   .376039
   8.90774   8.90774      1.00  2.241804   .373579
   8.90764   8.90764      1.00  2.255844   .375789
   8.90752   8.90752      1.00  2.259004   .376679
   8.90741   8.90741      1.00  2.258434   .379179
   8.90730   8.90730      1.00  2.256974   .376589
   8.90720   8.90720      1.00  2.257674   .375279
   8.90709   8.90709      1.00  2.257494   .377559
   8.90698   8.90698      1.00  2.256314   .380229
   8.90687   8.90687      1.00  2.255604   .380049
   8.90676   8.90676      1.00  2.257984   .383429
   8.90665   8.90665      1.00  2.257394   .382979
   8.90654   8.90654      1.00  2.258094   .382779
   8.90644   8.90644      1.00  2.257824   .383359
   8.90634   8.90634      1.00  2.257204   .385299
   8.90623   8.90623      1.00  2.244524   .387759
   8.90613   8.90613      1.00  2.260544   .388789
   8.90603   8.90603      1.00  2.259364   .387449
   8.90593   8.90593      1.00  2.257354   .387159
   8.90582   8.90582      1.00  2.260204   .389839
   8.90572   8.90572      1.00  2.259514   .393699
   8.90561   8.90561      1.00  2.260164   .392899
   8.90551   8.90551      1.00  2.259934   .395249
   8.90541   8.90541      1.00  2.258684   .393719
   8.90530   8.90530      1.00  2.256684   .398259
   8.90520   8.90520      1.00  2.256784   .399069
   8.90510   8.90510      1.00  2.258214   .401349
   8.90500   8.90500      1.00  2.258504   .405709
   8.90489   8.90489      1.00  2.259394   .401769
   8.90478   8.90478      1.00  2.242914   .398819
   8.90468   8.90468      1.00  2.258304   .400779
   8.90457   8.90457      1.00  2.260504   .401539
   8.90445   8.90445      1.00  2.260134   .402539
   8.90434   8.90434      1.00  2.263024   .328359
   8.90424   8.90424      1.00  2.260744   .363319
   8.90413   8.90413      1.00  2.261624   .393199
   8.90401   8.90401      1.00  2.262044   .409569
   8.90390   8.90390      1.00  2.260754   .408819
   8.90379   8.90379      1.00  2.258704   .408689
   8.90367   8.90367      1.00  2.261674   .410439
   8.90355   8.90355      1.00  2.258574   .412099
   8.90344   8.90344      1.00  2.260774   .413399
   8.90333   8.90333      1.00  2.257354   .413389
   8.90321   8.90321      1.00  2.252544   .412949
   8.90308   8.90308      1.00  2.258964   .417139
   8.90297   8.90297      1.00  2.260334   .416409
   8.90286   8.90286      1.00  2.257644   .418579
   8.90275   8.90275      1.00  2.259614   .416859
   8.90263   8.90263      1.00  2.260194   .415929
   8.90252   8.90252      1.00  2.258904   .415989
   8.90241   8.90241      1.00  2.260524   .415549
   8.90229   8.90229      1.00  2.259494   .419839
   8.90218   8.90218      1.00  2.258814   .416199
   8.90207   8.90207      1.00  2.260024   .418049
   8.90196   8.90196      1.00  2.259284   .417329
   8.90185   8.90185      1.00  2.260204   .417429
   8.90174   8.90174      1.00  2.258454   .419589
   8.90164   8.90164      1.00  2.250744   .418289
   8.90153   8.90153      1.00  2.260364   .421249
   8.90142   8.90142      1.00  2.257804   .419699
   8.90130   8.90130      1.00  2.260524   .421569
   8.90118   8.90118      1.00  2.260174   .424069
   8.90107   8.90107      1.00  2.258214   .422339
   8.90096   8.90096      1.00  2.260644   .424529
   8.90084   8.90084      1.00  2.255584   .423209
   8.90072   8.90072      1.00  2.257384   .423549
   8.90061   8.90061      1.00  2.256154   .422739
   8.90050   8.90050      1.00  2.256824   .423479
   8.90037   8.90037      1.00  2.260024   .424729
   8.90026   8.90026      1.00  2.258304   .426769
   8.90015   8.90015      1.00  2.257064   .422439
   8.90003   8.90003      1.00  2.244744   .422239
   8.89990   8.89990      1.00  2.259944   .425729
   8.89979   8.89979      1.00  2.259174   .426439
   8.89968   8.89968      1.00  2.258164   .426399
   8.89956   8.89956      1.00  2.257844   .423799
   8.89943   8.89943      1.00  2.257744   .425409
   8.89932   8.89932      1.00  2.258924   .424629
   8.89922   8.89922      1.00  2.257884   .427629
   8.89911   8.89911      1.00  2.257684   .424579
   8.89899   8.89899      1.00  2.252284   .424269
   8.89888   8.89888      1.00  2.257494   .424029
   8.89877   8.89877      1.00  2.256924   .426049
   8.89865   8.89865      1.00  2.257574   .425459
   8.89854   8.89854      1.00  2.254134   .424809
   8.89844   8.89844      1.00  2.245524   .424549
   8.89833   8.89833      1.00  2.257934   .426699
   8.89822   8.89822      1.00  2.253784   .427759
   8.89810   8.89810      1.00  2.256244   .428779
   8.89800   8.89800      1.00  2.259334   .426589
   8.89790   8.89790      1.00  2.257724   .429629
   8.89778   8.89778      1.00  2.258124   .428779
   8.89767   8.89767      1.00  2.256704   .429499
   8.89755   8.89755      1.00  2.257304   .428889
   8.89745   8.89745      1.00  2.252874   .427009
   8.89734   8.89734      1.00  2.254924   .429249
   8.89723   8.89723      1.00  2.257284   .428279
   8.89712   8.89712      1.00  2.256114   .428759
   8.89701   8.89701      1.00  2.242014   .426079
   8.89690   8.89690      1.00  2.252584   .427529
   8.89679   8.89679      1.00  2.256994   .428509
   8.89669   8.89669      1.00  2.256784   .427259
   8.89658   8.89658      1.00  2.255684   .429469
   8.89647   8.89647      1.00  2.254894   .427779
   8.89636   8.89636      1.00  2.254344   .428659
   8.89626   8.89626      1.00  2.256694   .428679
   8.89616   8.89616      1.00  2.255724   .431019
   8.89606   8.89606      1.00  2.253664   .432929
   8.89595   8.89595      1.00  2.255244   .431979
   8.89585   8.89585      1.00  2.254794   .429899
   8.89575   8.89575      1.00  2.257914   .429939
   8.89564   8.89564      1.00  2.251044   .429379
   8.89554   8.89554      1.00  2.245014   .425929
   8.89544   8.89544      1.00  2.256124   .429559
   8.89534   8.89534      1.00  2.254684   .430029
   8.89523   8.89523      1.00  2.255664   .427809
   8.89513   8.89513      1.00  2.254024   .426149
   8.89502   8.89502      1.00  2.255224   .431189
   8.89493   8.89493      1.00  2.255354   .430409
   8.89482   8.89482      1.00  2.253454   .431569
   8.89471   8.89471      1.00  2.254014   .433059
   8.89460   8.89460      1.00  2.250104   .432999
   8.89449   8.89449      1.00  2.253334   .431949
   8.89438   8.89438      1.00  2.252114   .428859
   8.89426   8.89426      1.00  2.254184   .429979
   8.89416   8.89416      1.00  2.245384   .428129
   8.89405   8.89405      1.00  2.250294   .428259
   8.89393   8.89393      1.00  2.252444   .427849
   8.89382   8.89382      1.00  2.255184   .430339
   8.89370   8.89370      1.00  2.253834   .432629
   8.89359   8.89359      1.00  2.252014   .433109
   8.89348   8.89348      1.00  2.255544   .431639
   8.89335   8.89335      1.00  2.251654   .434019
   8.89324   8.89324      1.00  2.252854   .430819
   8.89313   8.89313      1.00  2.253024   .429279
   8.89301   8.89301      1.00  2.251234   .430549
   8.89289   8.89289      1.00  2.252014   .431379
   8.89278   8.89278      1.00  2.252394   .431579
   8.89267   8.89267      1.00  2.250924   .432499
   8.89256   8.89256      1.00  2.240754   .435089
   8.89244   8.89244      1.00  2.249614   .429599
   8.89233   8.89233      1.00  2.251614   .431599
   8.89222   8.89222      1.00  2.250384   .428999
   8.89211   8.89211      1.00  2.253014   .431289
   8.89199   8.89199      1.00  2.247394   .431649
   8.89188   8.89188      1.00  2.251154   .432689
   8.89178   8.89178      1.00  2.252764   .430699
   8.89167   8.89167      1.00  2.251314   .429639
   8.89156   8.89156      1.00  2.252334   .430829
   8.89145   8.89145      1.00  2.248884   .430889
   8.89134   8.89134      1.00  2.253204   .431169
   8.89123   8.89123      1.00  2.251934   .432259
   8.89111   8.89111      1.00  2.251174   .431959
   8.89099   8.89099      1.00  2.246754   .432849
   8.89088   8.89088      1.00  2.243674   .430069
   8.89077   8.89077      1.00  2.251004   .432419
   8.89065   8.89065      1.00  2.252394   .433129
   8.89054   8.89054      1.00  2.249694   .430229
   8.89042   8.89042      1.00  2.251054   .430349
   8.89030   8.89030      1.00  2.249494   .429779
   8.89018   8.89018      1.00  2.248624   .430889
   8.89006   8.89006      1.00  2.249784   .431939
   8.88995   8.88995      1.00  2.249584   .442379
   8.88983   8.88983      1.00  2.245564   .432539
   8.88971   8.88971      1.00  2.248284   .431529
   8.88959   8.88959      1.00  2.251544   .434149
   8.88948   8.88948      1.00  2.248084   .432219
   8.88937   8.88937      1.00  2.248114   .431729
   8.88925   8.88925      1.00  2.240914   .429969
   8.88914   8.88914      1.00  2.249454   .431849
   8.88903   8.88903      1.00  2.250924   .434409
   8.88892   8.88892      1.00  2.251734   .434459
   8.88881   8.88881      1.00  2.250724   .436459
   8.88869   8.88869      1.00  2.250074   .439259
   8.88858   8.88858      1.00  2.248764   .438269
   8.88848   8.88848      1.00  2.250124   .436019
   8.88837   8.88837      1.00  2.250524   .435569
   8.88826   8.88826      1.00  2.250884   .435599
   8.88815   8.88815      1.00  2.247684   .433419
   8.88804   8.88804      1.00  2.247794   .431919
   8.88792   8.88792      1.00  2.248524   .436049
   8.88781   8.88781      1.00  2.249154   .433049
   8.88770   8.88770      1.00  2.236534   .432939
   8.88759   8.88759      1.00  2.248084   .433859
   8.88748   8.88748      1.00  2.250684   .434649
   8.88737   8.88737      1.00  2.251094   .435199
   8.88726   8.88726      1.00  2.247944   .433839
   8.88715   8.88715      1.00  2.250404   .439569
   8.88704   8.88704      1.00  2.251764   .434749
   8.88694   8.88694      1.00  2.249754   .437129
   8.88683   8.88683      1.00  2.247784   .434369
   8.88672   8.88672      1.00  2.246064   .435409
   8.88661   8.88661      1.00  2.251484   .436439
   8.88650   8.88650      1.00  2.249814   .432299
   8.88640   8.88640      1.00  2.250684   .436569
   8.88630   8.88630      1.00  2.247874   .434139
   8.88619   8.88619      1.00  2.230864   .432269
   8.88609   8.88609      1.00  2.246874   .434419
   8.88599   8.88599      1.00  2.247394   .437579
   8.88589   8.88589      1.00  2.250734   .435239
   8.88578   8.88578      1.00  2.246884   .434099
   8.88568   8.88568      1.00  2.242864   .434829
   8.88558   8.88558      1.00  2.248014   .435219
   8.88548   8.88548      1.00  2.251114   .434579
   8.88537   8.88537      1.00  2.247574   .436909
   8.88527   8.88527      1.00  2.249584   .434379
   8.88517   8.88517      1.00  2.245034   .435429
   8.88507   8.88507      1.00  2.244984   .437559
   8.88495   8.88495      1.00  2.248104   .437869
   8.88485   8.88485      1.00  2.232134   .434739
   8.88475   8.88475      1.00  2.246094   .440479
   8.88464   8.88464      1.00  2.249574   .438749
   8.88453   8.88453      1.00  2.250284   .435229
   8.88442   8.88442      1.00  2.246154   .431859
   8.88431   8.88431      1.00  2.247694   .434389
   8.88419   8.88419      1.00  2.248094   .432839
   8.88408   8.88408      1.00  2.245824   .433149
   8.88398   8.88398      1.00  2.247344   .432989
   8.88387   8.88387      1.00  2.244804   .434679
   8.88375   8.88375      1.00  2.246774   .437429
   8.88363   8.88363      1.00  2.245384   .436119
   8.88351   8.88351      1.00  2.247504   .434999
   8.88340   8.88340      1.00  2.248064   .429089
   8.88328   8.88328      1.00  2.233214   .428379
   8.88317   8.88317      1.00  2.249594   .430039
   8.88306   8.88306      1.00  2.247844   .430949
   8.88294   8.88294      1.00  2.247284   .431079
   8.88283   8.88283      1.00  2.246994   .431209
   8.88272   8.88272      1.00  2.248584   .428929
   8.88260   8.88260      1.00  2.249604   .430339
   8.88250   8.88250      1.00  2.243514   .428629
   8.88238   8.88238      1.00  2.248634   .428929
   8.88227   8.88227      1.00  2.243514   .425699
   8.88216   8.88216      1.00  2.245224   .426699
   8.88205   8.88205      1.00  2.246734   .425989
   8.88194   8.88194      1.00  2.247374   .425259
   8.88183   8.88183      1.00  2.242774   .425819
   8.88173   8.88173      1.00  2.239294   .427069
   8.88162   8.88162      1.00  2.244314   .427569
   8.88151   8.88151      1.00  2.247084   .426679
   8.88139   8.88139      1.00  2.246294   .426599
   8.88128   8.88128      1.00  2.245734   .431379
   8.88117   8.88117      1.00  2.248214   .425959
   8.88106   8.88106      1.00  2.243774   .426649
   8.88095   8.88095      1.00  2.248594   .427609
   8.88083   8.88083      1.00  2.244404   .423699
   8.88072   8.88072      1.00  2.246274   .430729
   8.88061   8.88061      1.00  2.248434   .425349
   8.88049   8.88049      1.00  2.244804   .425649
   8.88038   8.88038      1.00  2.247094   .426159
   8.88026   8.88026      1.00  2.232464   .422329
   8.88014   8.88014      1.00  2.246244   .423279
   8.88002   8.88002      1.00  2.244144   .424379
   8.87990   8.87990      1.00  2.246434   .425999
   8.87979   8.87979      1.00  2.243244   .425069
   8.87967   8.87967      1.00  2.245144   .426149
   8.87956   8.87956      1.00  2.245074   .424279
   8.87944   8.87944      1.00  2.245854   .425279
   8.87933   8.87933      1.00  2.243954   .424269
   8.87921   8.87921      1.00  2.244274   .423849
   8.87909   8.87909      1.00  2.245504   .427119
   8.87898   8.87898      1.00  2.246054   .425359
   8.87887   8.87887      1.00  2.248214   .423309
   8.87876   8.87876      1.00  2.243774   .424719
   8.87864   8.87864      1.00  2.236184   .421359
   8.87854   8.87854      1.00  2.245974   .427569
   8.87844   8.87844      1.00  2.243024   .422299
   8.87833   8.87833      1.00  2.245394   .423809
   8.87821   8.87821      1.00  2.245604   .427229
   8.87810   8.87810      1.00  2.247424   .424719
   8.87799   8.87799      1.00  2.246314   .425499
   8.87788   8.87788      1.00  2.244164   .427079
   8.87776   8.87776      1.00  2.243564   .428279
   8.87765   8.87765      1.00  2.241624   .428359
   8.87755   8.87755      1.00  2.244394   .428439
   8.87744   8.87744      1.00  2.241864   .425109
   8.87733   8.87733      1.00  2.245284   .428329
   8.87722   8.87722      1.00  2.228564   .427689
   8.87712   8.87712      1.00  2.243494   .425969
   8.87701   8.87701      1.00  2.245434   .427459
   8.87689   8.87689      1.00  2.245654   .427179
   8.87678   8.87678      1.00  2.245984   .427999
   8.87667   8.87667      1.00  2.244504   .429479
   8.87657   8.87657      1.00  2.243744   .429329
   8.87646   8.87646      1.00  2.244904   .425359
   8.87636   8.87636      1.00  2.244034   .428239
   8.87626   8.87626      1.00  2.243074   .426489
   8.87615   8.87615      1.00  2.244994   .424129
   8.87604   8.87604      1.00  2.243334   .424959
   8.87594   8.87594      1.00  2.244704   .425409
   8.87584   8.87584      1.00  2.240444   .422209
   8.87574   8.87574      1.00  2.230664   .421609
   8.87563   8.87563      1.00  2.242954   .424639
   8.87553   8.87553      1.00  2.244054   .427849
   8.87543   8.87543      1.00  2.240904   .426489
   8.87533   8.87533      1.00  2.242504   .425959
   8.87522   8.87522      1.00  2.241164   .424359
   8.87512   8.87512      1.00  2.245224   .425769
   8.87502   8.87502      1.00  2.244494   .424959
   8.87491   8.87491      1.00  2.242744   .427769
   8.87480   8.87480      1.00  2.241184   .426879
   8.87469   8.87469      1.00  2.243654   .425349
   8.87459   8.87459      1.00  2.242924   .425859
   8.87447   8.87447      1.00  2.243074   .427599
   8.87436   8.87436      1.00  2.241004   .429809
   8.87426   8.87426      1.00  2.226124   .423599
   8.87415   8.87415      1.00  2.239594   .427789
   8.87403   8.87403      1.00  2.241944   .427279
   8.87391   8.87391      1.00  2.242014   .429659
   8.87380   8.87380      1.00  2.243494   .428099
   8.87369   8.87369      1.00  2.240804   .429419
   8.87358   8.87358      1.00  2.240924   .429719
   8.87345   8.87345      1.00  2.241654   .436049
   8.87333   8.87333      1.00  2.239124   .430619
   8.87322   8.87322      1.00  2.242654   .429869
   8.87311   8.87311      1.00  2.240974   .431489
   8.87299   8.87299      1.00  2.239034   .430199
   8.87288   8.87288      1.00  2.242484   .432289
   8.87277   8.87277      1.00  2.239094   .431769
   8.87265   8.87265      1.00  2.223454   .427569
   8.87253   8.87253      1.00  2.239734   .430519
   8.87242   8.87242      1.00  2.238124   .431959
   8.87231   8.87231      1.00  2.240914   .432739
   8.87220   8.87220      1.00  2.239094   .431989
   8.87208   8.87208      1.00  2.238694   .432719
   8.87197   8.87197      1.00  2.242194   .434229
   8.87187   8.87187      1.00  2.240724   .433769
   8.87176   8.87176      1.00  2.241074   .434289
   8.87164   8.87164      1.00  2.235824   .431789
   8.87153   8.87153      1.00  2.240114   .433239
   8.87143   8.87143      1.00  2.237634   .431409
   8.87131   8.87131      1.00  2.240544   .434089
   8.87120   8.87120      1.00  2.234324   .432489
   8.87109   8.87109      1.00  2.230734   .431989
   8.87098   8.87098      1.00  2.239324   .435219
   8.87086   8.87086      1.00  2.240854   .441119
   8.87074   8.87074      1.00  2.239894   .436719
   8.87063   8.87063      1.00  2.241184   .436629
   8.87052   8.87052      1.00  2.238394   .437779
   8.87040   8.87040      1.00  2.240434   .437849
   8.87028   8.87028      1.00  2.236524   .436479
   8.87016   8.87016      1.00  2.239254   .440029
   8.87004   8.87004      1.00  2.240264   .436969
   8.86992   8.86992      1.00  2.240204   .435699
   8.86980   8.86980      1.00  2.239084   .436519
   8.86968   8.86968      1.00  2.240034   .440979
   8.86957   8.86957      1.00  2.224274   .436849
   8.86946   8.86946      1.00  2.238194   .439389
   8.86934   8.86934      1.00  2.240594   .442129
   8.86923   8.86923      1.00  2.238984   .441559
   8.86912   8.86912      1.00  2.238664   .440149
   8.86900   8.86900      1.00  2.238824   .438939
   8.86888   8.86888      1.00  2.237904   .442329
   8.86878   8.86878      1.00  2.239684   .441139
   8.86867   8.86867      1.00  2.240824   .442339
   8.86856   8.86856      1.00  2.240174   .441739
   8.86845   8.86845      1.00  2.240224   .440969
   8.86834   8.86834      1.00  2.239904   .441789
   8.86823   8.86823      1.00  2.241164   .441359
   8.86813   8.86813      1.00  2.240704   .442029
   8.86801   8.86801      1.00  2.224004   .439709
   8.86790   8.86790      1.00  2.238154   .442129
   8.86779   8.86779      1.00  2.237904   .444019
   8.86768   8.86768      1.00  2.238724   .442399
   8.86756   8.86756      1.00  2.241594   .445569
   8.86745   8.86745      1.00  2.241134   .444279
   8.86735   8.86735      1.00  2.238964   .445929
   8.86724   8.86724      1.00  2.238274   .444529
   8.86712   8.86712      1.00  2.238864   .443819
   8.86702   8.86702      1.00  2.236914   .445479
   8.86692   8.86692      1.00  2.239334   .446579
   8.86681   8.86681      1.00  2.237054   .446229
   8.86669   8.86669      1.00  2.238324   .447339
   8.86658   8.86658      1.00  2.227624   .450869
   8.86648   8.86648      1.00  2.237564   .451249
   8.86638   8.86638      1.00  2.237134   .452229
   8.86627   8.86627      1.00  2.241094   .454149
   8.86617   8.86617      1.00  2.240274   .449169
   8.86607   8.86607      1.00  2.241794   .452229
   8.86596   8.86596      1.00  2.240894   .451469
   8.86585   8.86585      1.00  2.238474   .449829
   8.86575   8.86575      1.00  2.238794   .449619
   8.86565   8.86565      1.00  2.237344   .451709
   8.86554   8.86554      1.00  2.238454   .451109
   8.86544   8.86544      1.00  2.239584   .450049
   8.86534   8.86534      1.00  2.235904   .450829
   8.86524   8.86524      1.00  2.236544   .450539
   8.86514   8.86514      1.00  2.222454   .450479
   8.86503   8.86503      1.00  2.240584   .456269
   8.86493   8.86493      1.00  2.237234   .456899
   8.86482   8.86482      1.00  2.236674   .454329
   8.86471   8.86471      1.00  2.237804   .456499
   8.86460   8.86460      1.00  2.237274   .461119
   8.86449   8.86449      1.00  2.239234   .455539
   8.86439   8.86439      1.00  2.239494   .456959
   8.86427   8.86427      1.00  2.238934   .457349
   8.86416   8.86416      1.00  2.236974   .459229
   8.86405   8.86405      1.00  2.238724   .457429
   8.86394   8.86394      1.00  2.236434   .459609
   8.86381   8.86381      1.00  2.238844   .461649
   8.86370   8.86370      1.00  2.237814   .465079
   8.86359   8.86359      1.00  2.224294   .454779
   8.86348   8.86348      1.00  2.236154   .453989
   8.86335   8.86335      1.00  2.234294   .454739
   8.86323   8.86323      1.00  2.237524   .455139
   8.86312   8.86312      1.00  2.239634   .453589
   8.86301   8.86301      1.00  2.238464   .456189
   8.86289   8.86289      1.00  2.236814   .455259
   8.86277   8.86277      1.00  2.235534   .455899
   8.86265   8.86265      1.00  2.234534   .456359
   8.86255   8.86255      1.00  2.233964   .456739
   8.86244   8.86244      1.00  2.237584   .457219
   8.86232   8.86232      1.00  2.237604   .456149
   8.86221   8.86221      1.00  2.237324   .457179
   8.86210   8.86210      1.00  2.223804   .454209
   8.86199   8.86199      1.00  2.231394   .455829
   8.86188   8.86188      1.00  2.237684   .459329
   8.86177   8.86177      1.00  2.236244   .458829
   8.86167   8.86167      1.00  2.238144   .458959
   8.86156   8.86156      1.00  2.236424   .458949
   8.86144   8.86144      1.00  2.232554   .458099
   8.86133   8.86133      1.00  2.237464   .460499
   8.86122   8.86122      1.00  2.236344   .458889
   8.86110   8.86110      1.00  2.235234   .460599
   8.86099   8.86099      1.00  2.235564   .461079
   8.86087   8.86087      1.00  2.232724   .460319
   8.86076   8.86076      1.00  2.235754   .458929
   8.86065   8.86065      1.00  2.223414   .456699
   8.86053   8.86053      1.00  2.235194   .461979
   8.86041   8.86041      1.00  2.235364   .462599
   8.86030   8.86030      1.00  2.235354   .463299
   8.86018   8.86018      1.00  2.237344   .461669
   8.86005   8.86005      1.00  2.235164   .459019
   8.85993   8.85993      1.00  2.234684   .459109
   8.85982   8.85982      1.00  2.236144   .466189
   8.85970   8.85970      1.00  2.234854   .469949
   8.85958   8.85958      1.00  2.233974   .462249
   8.85948   8.85948      1.00  2.236094   .462499
   8.85937   8.85937      1.00  2.231054   .463619
   8.85925   8.85925      1.00  2.234384   .461779
   8.85913   8.85913      1.00  2.235014   .461639
   8.85902   8.85902      1.00  2.234344   .462029
   8.85892   8.85892      1.00  2.221054   .458869
   8.85880   8.85880      1.00  2.230984   .462039
   8.85868   8.85868      1.00  2.233264   .459809
   8.85858   8.85858      1.00  2.233954   .461669
   8.85847   8.85847      1.00  2.232614   .465909
   8.85836   8.85836      1.00  2.233184   .463709
   8.85824   8.85824      1.00  2.233204   .462809
   8.85814   8.85814      1.00  2.234454   .462909
   8.85803   8.85803      1.00  2.233584   .462459
   8.85792   8.85792      1.00  2.232854   .462479
   8.85780   8.85780      1.00  2.234504   .462649
   8.85769   8.85769      1.00  2.233334   .464809
   8.85758   8.85758      1.00  2.232384   .462419
   8.85748   8.85748      1.00  2.228124   .464049
   8.85737   8.85737      1.00  2.222994   .463619
   8.85725   8.85725      1.00  2.233524   .463349
   8.85715   8.85715      1.00  2.233084   .464079
   8.85704   8.85704      1.00  2.231124   .464009
   8.85693   8.85693      1.00  2.232844   .462029
   8.85682   8.85682      1.00  2.229424   .464219
   8.85671   8.85671      1.00  2.232504   .460729
   8.85661   8.85661      1.00  2.231264   .462559
   8.85650   8.85650      1.00  2.231604   .462039
   8.85639   8.85639      1.00  2.225854   .464639
   8.85629   8.85629      1.00  2.230634   .463019
   8.85619   8.85619      1.00  2.230574   .466609
   8.85608   8.85608      1.00  2.229554   .465209
   8.85598   8.85598      1.00  2.231144   .467029
   8.85588   8.85588      1.00  2.214594   .464649
   8.85578   8.85578      1.00  2.230124   .465189
   8.85567   8.85567      1.00  2.231064   .466649
   8.85557   8.85557      1.00  2.230574   .465129
   8.85547   8.85547      1.00  2.231724   .465489
   8.85537   8.85537      1.00  2.227804   .466969
   8.85526   8.85526      1.00  2.228024   .465929
   8.85516   8.85516      1.00  2.226914   .465819
   8.85505   8.85505      1.00  2.226894   .467939
   8.85495   8.85495      1.00  2.223204   .469779
   8.85485   8.85485      1.00  2.230234   .462329
   8.85474   8.85474      1.00  2.227744   .445849
   8.85463   8.85463      1.00  2.229074   .465089
   8.85452   8.85452      1.00  2.219444   .465679
   8.85441   8.85441      1.00  2.223044   .464789
   8.85429   8.85429      1.00  2.228814   .464549
   8.85419   8.85419      1.00  2.226414   .464749
   8.85408   8.85408      1.00  2.227914   .463469
   8.85396   8.85396      1.00  2.224704   .465669
   8.85385   8.85385      1.00  2.225484   .465219
   8.85373   8.85373      1.00  2.228014   .464149
   8.85362   8.85362      1.00  2.229394   .468139
   8.85350   8.85350      1.00  2.228654   .466829
   8.85338   8.85338      1.00  2.226014   .467059
   8.85327   8.85327      1.00  2.225524   .464029
   8.85316   8.85316      1.00  2.223014   .463759
   8.85304   8.85304      1.00  2.225204   .461759
   8.85292   8.85292      1.00  2.213124   .461059
   8.85281   8.85281      1.00  2.222884   .464039
   8.85270   8.85270      1.00  2.222794   .463599
   8.85258   8.85258      1.00  2.223044   .464809
   8.85246   8.85246      1.00  2.222264   .463139
   8.85236   8.85236      1.00  2.224264   .463239
   8.85225   8.85225      1.00  2.226674   .464259
   8.85213   8.85213      1.00  2.223384   .463419
   8.85202   8.85202      1.00  2.222964   .462409
   8.85191   8.85191      1.00  2.223364   .464009
   8.85181   8.85181      1.00  2.222564   .462399
   8.85169   8.85169      1.00  2.221844   .461149
   8.85158   8.85158      1.00  2.222054   .461189
   8.85147   8.85147      1.00  2.206334   .457879
   8.85136   8.85136      1.00  2.220734   .459969
   8.85125   8.85125      1.00  2.221854   .460889
   8.85114   8.85114      1.00  2.223304   .460849
   8.85102   8.85102      1.00  2.223434   .464509
   8.85091   8.85091      1.00  2.224554   .462259
   8.85079   8.85079      1.00  2.222334   .463079
   8.85067   8.85067      1.00  2.218544   .461149
   8.85057   8.85057      1.00  2.219634   .461949
   8.85045   8.85045      1.00  2.219314   .463609
   8.85032   8.85032      1.00  2.221884   .464659
   8.85020   8.85020      1.00  2.222394   .461419
   8.85009   8.85009      1.00  2.220064   .460249
   8.84997   8.84997      1.00  2.217394   .459579
   8.84984   8.84984      1.00  2.206944   .458129
   8.84973   8.84973      1.00  2.223394   .461599
   8.84962   8.84962      1.00  2.223234   .461659
   8.84950   8.84950      1.00  2.222414   .458869
   8.84939   8.84939      1.00  2.222234   .458489
   8.84928   8.84928      1.00  2.217144   .459839
   8.84916   8.84916      1.00  2.219944   .462159
   8.84905   8.84905      1.00  2.222624   .459999
   8.84894   8.84894      1.00  2.222324   .460839
   8.84882   8.84882      1.00  2.219524   .460939
   8.84871   8.84871      1.00  2.223744   .460789
   8.84860   8.84860      1.00  2.219454   .459709
   8.84849   8.84849      1.00  2.219614   .459879
   8.84838   8.84838      1.00  2.221544   .460299
   8.84827   8.84827      1.00  2.207334   .458609
   8.84816   8.84816      1.00  2.220754   .461539
   8.84805   8.84805      1.00  2.219384   .460499
   8.84795   8.84795      1.00  2.219104   .458119
   8.84783   8.84783      1.00  2.218424   .459059
   8.84772   8.84772      1.00  2.219944   .462479
   8.84761   8.84761      1.00  2.222444   .460549
   8.84750   8.84750      1.00  2.220254   .461299
   8.84739   8.84739      1.00  2.218874   .461779
   8.84728   8.84728      1.00  2.221394   .461149
   8.84716   8.84716      1.00  2.220764   .461379
   8.84706   8.84706      1.00  2.219494   .459359
   8.84695   8.84695      1.00  2.218934   .458639
   8.84684   8.84684      1.00  2.215504   .457779
   8.84673   8.84673      1.00  2.207054   .457119
   8.84662   8.84662      1.00  2.222624   .459079
   8.84652   8.84652      1.00  2.221334   .460039
   8.84641   8.84641      1.00  2.219804   .458249
   8.84630   8.84630      1.00  2.219734   .460239
   8.84620   8.84620      1.00  2.219364   .460529
   8.84610   8.84610      1.00  2.218944   .461129
   8.84600   8.84600      1.00  2.218994   .458739
   8.84589   8.84589      1.00  2.218284   .460209
   8.84579   8.84579      1.00  2.221584   .460029
   8.84569   8.84569      1.00  2.218884   .458509
   8.84558   8.84558      1.00  2.218744   .459049
   8.84548   8.84548      1.00  2.220594   .462069
   8.84538   8.84538      1.00  2.218474   .462229
   8.84528   8.84528      1.00  2.207384   .457599
   8.84517   8.84517      1.00  2.218964   .461179
   8.84506   8.84506      1.00  2.218864   .459739
   8.84496   8.84496      1.00  2.222154   .459799
   8.84486   8.84486      1.00  2.218344   .459779
   8.84475   8.84475      1.00  2.217764   .459899
   8.84464   8.84464      1.00  2.219084   .461969
   8.84453   8.84453      1.00  2.219114   .461089
   8.84442   8.84442      1.00  2.218574   .464809
   8.84431   8.84431      1.00  2.219434   .468709
   8.84419   8.84419      1.00  2.219574   .465249
   8.84409   8.84409      1.00  2.218794   .464349
   8.84398   8.84398      1.00  2.219684   .465839
   8.84386   8.84386      1.00  2.217744   .463879
   8.84374   8.84374      1.00  2.211974   .460969
   8.84362   8.84362      1.00  2.217334   .470379
   8.84351   8.84351      1.00  2.218714   .466139
   8.84339   8.84339      1.00  2.218804   .462799
   8.84327   8.84327      1.00  2.221134   .464759
   8.84316   8.84316      1.00  2.217654   .461669
   8.84304   8.84304      1.00  2.220924   .468319
   8.84293   8.84293      1.00  2.220994   .460889
   8.84281   8.84281      1.00  2.219484   .460989
   8.84270   8.84270      1.00  2.219194   .462009
   8.84259   8.84259      1.00  2.218414   .464269
   8.84247   8.84247      1.00  2.217584   .464069
   8.84235   8.84235      1.00  2.217574   .464029
   8.84225   8.84225      1.00  2.216514   .464039
   8.84214   8.84214      1.00  2.206194   .463279
   8.84203   8.84203      1.00  2.217734   .464979
   8.84192   8.84192      1.00  2.219884   .464799
   8.84181   8.84181      1.00  2.220324   .467049
   8.84170   8.84170      1.00  2.217614   .464169
   8.84159   8.84159      1.00  2.217924   .469479
   8.84147   8.84147      1.00  2.219054   .468739
   8.84136   8.84136      1.00  2.221004   .467469
   8.84125   8.84125      1.00  2.219234   .469599
   8.84114   8.84114      1.00  2.216394   .469619
   8.84103   8.84103      1.00  2.218184   .470879
   8.84091   8.84091      1.00  2.216354   .473549
   8.84080   8.84080      1.00  2.220294   .472349
   8.84068   8.84068      1.00  2.205154   .464639
   8.84056   8.84056      1.00  2.215914   .467039
   8.84045   8.84045      1.00  2.217684   .465389
   8.84034   8.84034      1.00  2.219734   .467439
   8.84021   8.84021      1.00  2.217574   .466619
   8.84008   8.84008      1.00  2.216784   .466739
   8.83997   8.83997      1.00  2.217634   .469979
   8.83986   8.83986      1.00  2.217794   .470739
   8.83974   8.83974      1.00  2.213554   .468549
   8.83962   8.83962      1.00  2.213824   .469259
   8.83951   8.83951      1.00  2.218514   .469709
   8.83940   8.83940      1.00  2.217024   .469589
   8.83929   8.83929      1.00  2.220574   .471239
   8.83917   8.83917      1.00  2.216224   .467879
   8.83905   8.83905      1.00  2.210734   .470429
   8.83895   8.83895      1.00  2.215774   .467029
   8.83883   8.83883      1.00  2.218924   .471539
   8.83871   8.83871      1.00  2.218504   .471599
   8.83860   8.83860      1.00  2.217674   .468159
   8.83850   8.83850      1.00  2.216904   .470859
   8.83839   8.83839      1.00  2.216954   .472569
   8.83828   8.83828      1.00  2.217794   .471299
   8.83816   8.83816      1.00  2.219794   .471849
   8.83806   8.83806      1.00  2.219194   .472639
   8.83795   8.83795      1.00  2.218674   .470709
   8.83783   8.83783      1.00  2.217534   .473869
   8.83772   8.83772      1.00  2.216544   .473059
   8.83761   8.83761      1.00  2.214264   .478359
   8.83750   8.83750      1.00  2.210644   .478429
   8.83739   8.83739      1.00  2.217524   .476419
   8.83728   8.83728      1.00  2.217774   .479279
   8.83718   8.83718      1.00  2.218444   .482209
   8.83707   8.83707      1.00  2.221624   .480909
   8.83695   8.83695      1.00  2.219244   .481039
   8.83684   8.83684      1.00  2.219204   .478679
   8.83674   8.83674      1.00  2.220764   .488019
   8.83663   8.83663      1.00  2.218814   .478439
   8.83652   8.83652      1.00  2.216874   .478809
   8.83642   8.83642      1.00  2.218454   .477209
   8.83632   8.83632      1.00  2.219594   .477829
   8.83621   8.83621      1.00  2.216634   .478629
   8.83610   8.83610      1.00  2.203984   .476379
   8.83600   8.83600      1.00  2.216164   .478469
   8.83591   8.83591      1.00  2.217314   .480559
   8.83580   8.83580      1.00  2.217464   .483729
   8.83569   8.83569      1.00  2.220754   .482299
   8.83559   8.83559      1.00  2.218134   .480619
   8.83549   8.83549      1.00  2.216364   .485579
   8.83538   8.83538      1.00  2.217654   .484679
   8.83528   8.83528      1.00  2.214034   .478709
   8.83518   8.83518      1.00  2.215394   .476419
   8.83508   8.83508      1.00  2.217494   .478679
   8.83498   8.83498      1.00  2.216064   .480689
   8.83487   8.83487      1.00  2.215774   .485869
   8.83476   8.83476      1.00  2.219164   .483179
   8.83465   8.83465      1.00  2.218034   .482019
   8.83454   8.83454      1.00  2.202874   .479889
   8.83443   8.83443      1.00  2.214744   .480359
   8.83432   8.83432      1.00  2.216874   .481739
   8.83421   8.83421      1.00  2.213724   .484519
   8.83410   8.83410      1.00  2.215444   .483179
   8.83398   8.83398      1.00  2.214754   .482179
   8.83387   8.83387      1.00  2.216334   .481889
   8.83375   8.83375      1.00  2.215904   .483509
   8.83363   8.83363      1.00  2.218724   .483589
   8.83352   8.83352      1.00  2.216234   .485029
   8.83340   8.83340      1.00  2.215114   .485879
   8.83329   8.83329      1.00  2.214054   .484669
   8.83317   8.83317      1.00  2.215294   .485559
   8.83305   8.83305      1.00  2.215494   .485819
   8.83295   8.83295      1.00  2.202414   .481919
   8.83283   8.83283      1.00  2.212274   .484769
   8.83271   8.83271      1.00  2.213814   .481189
   8.83259   8.83259      1.00  2.214964   .483689
   8.83248   8.83248      1.00  2.212434   .482879
   8.83237   8.83237      1.00  2.218324   .485319
   8.83226   8.83226      1.00  2.215834   .483169
   8.83215   8.83215      1.00  2.215424   .487459
   8.83204   8.83204      1.00  2.213744   .484409
   8.83193   8.83193      1.00  2.211304   .485169
   8.83183   8.83183      1.00  2.213054   .486289
   8.83171   8.83171      1.00  2.211084   .485959
   8.83160   8.83160      1.00  2.212934   .486849
   8.83150   8.83150      1.00  2.212184   .488279
   8.83138   8.83138      1.00  2.199274   .483389
   8.83126   8.83126      1.00  2.212624   .486459
   8.83115   8.83115      1.00  2.216124   .485849
   8.83104   8.83104      1.00  2.215134   .485939
   8.83093   8.83093      1.00  2.212944   .484819
   8.83081   8.83081      1.00  2.213644   .487499
   8.83070   8.83070      1.00  2.214714   .487089
   8.83059   8.83059      1.00  2.213294   .487119
   8.83047   8.83047      1.00  2.209914   .486499
   8.83035   8.83035      1.00  2.212464   .490559
   8.83023   8.83023      1.00  2.212314   .488939
   8.83011   8.83011      1.00  2.210054   .489529
   8.82999   8.82999      1.00  2.213124   .488999
   8.82987   8.82987      1.00  2.202804   .486069
   8.82976   8.82976      1.00  2.213374   .492079
   8.82965   8.82965      1.00  2.212054   .491639
   8.82953   8.82953      1.00  2.207854   .492399
   8.82941   8.82941      1.00  2.208444   .490959
   8.82930   8.82930      1.00  2.211174   .494019
   8.82919   8.82919      1.00  2.210824   .493289
   8.82907   8.82907      1.00  2.210714   .489079
   8.82896   8.82896      1.00  2.208014   .490709
   8.82885   8.82885      1.00  2.215674   .494169
   8.82874   8.82874      1.00  2.210584   .488889
   8.82863   8.82863      1.00  2.214964   .491689
   8.82852   8.82852      1.00  2.213724   .494399
   8.82841   8.82841      1.00  2.196214   .487729
   8.82830   8.82830      1.00  2.209694   .488879
   8.82819   8.82819      1.00  2.209914   .489139
   8.82808   8.82808      1.00  2.213824   .490589
   8.82797   8.82797      1.00  2.210274   .489179
   8.82786   8.82786      1.00  2.213904   .491719
   8.82775   8.82775      1.00  2.209344   .492749
   8.82763   8.82763      1.00  2.211424   .493389
   8.82752   8.82752      1.00  2.210714   .494969
   8.82742   8.82742      1.00  2.210694   .490909
   8.82731   8.82731      1.00  2.211334   .491049
   8.82719   8.82719      1.00  2.209914   .491529
   8.82709   8.82709      1.00  2.210204   .491139
   8.82698   8.82698      1.00  2.202414   .489979
   8.82687   8.82687      1.00  2.203104   .489059
   8.82676   8.82676      1.00  2.209364   .492129
   8.82666   8.82666      1.00  2.213664   .495909
   8.82655   8.82655      1.00  2.208954   .493949
   8.82644   8.82644      1.00  2.212684   .493959
   8.82634   8.82634      1.00  2.211634   .493429
   8.82624   8.82624      1.00  2.211004   .491619
   8.82614   8.82614      1.00  2.210064   .491049
   8.82603   8.82603      1.00  2.208044   .491839
   8.82592   8.82592      1.00  2.206584   .490399
   8.82582   8.82582      1.00  2.208494   .493329
   8.82572   8.82572      1.00  2.207364   .494049
   8.82561   8.82561      1.00  2.208824   .498049
   8.82551   8.82551      1.00  2.197314   .495349
   8.82541   8.82541      1.00  2.209254   .496459
   8.82531   8.82531      1.00  2.208994   .497909
   8.82520   8.82520      1.00  2.208884   .497829
   8.82510   8.82510      1.00  2.206004   .493459
   8.82500   8.82500      1.00  2.209114   .494149
   8.82490   8.82490      1.00  2.209144   .492799
   8.82479   8.82479      1.00  2.204104   .488879
   8.82467   8.82467      1.00  2.206304   .489699
   8.82456   8.82456      1.00  2.207064   .491529
   8.82446   8.82446      1.00  2.206544   .491119
   8.82435   8.82435      1.00  2.209084   .490549
   8.82424   8.82424      1.00  2.210774   .490439
   8.82412   8.82412      1.00  2.210574   .489379
   8.82402   8.82402      1.00  2.190794   .484059
   8.82391   8.82391      1.00  2.204344   .488099
   8.82378   8.82378      1.00  2.208414   .491449
   8.82366   8.82366      1.00  2.206464   .488179
   8.82355   8.82355      1.00  2.207294   .489529
   8.82343   8.82343      1.00  2.206394   .489939
   8.82331   8.82331      1.00  2.204884   .489659
   8.82320   8.82320      1.00  2.206944   .491669
   8.82308   8.82308      1.00  2.206924   .492399
   8.82297   8.82297      1.00  2.206204   .473149
   8.82285   8.82285      1.00  2.209624   .409249
   8.82274   8.82274      1.00  2.206094   .488209
   8.82263   8.82263      1.00  2.206354   .494009
   8.82251   8.82251      1.00  2.200884   .489679
   8.82239   8.82239      1.00  2.190324   .489079
   8.82228   8.82228      1.00  2.204194   .491659
   8.82218   8.82218      1.00  2.206094   .489469
   8.82207   8.82207      1.00  2.208134   .491629
   8.82195   8.82195      1.00  2.205934   .490909
   8.82185   8.82185      1.00  2.208524   .492599
   8.82174   8.82174      1.00  2.206094   .489769
   8.82162   8.82162      1.00  2.208774   .493849
   8.82151   8.82151      1.00  2.204944   .490889
   8.82140   8.82140      1.00  2.203394   .489899
   8.82129   8.82129      1.00  2.201354   .488879
   8.82117   8.82117      1.00  2.200614   .492919
   8.82106   8.82106      1.00  2.203834   .489789
   8.82095   8.82095      1.00  2.205914   .491659
   8.82084   8.82084      1.00  2.194764   .487689
   8.82072   8.82072      1.00  2.199614   .490899
   8.82060   8.82060      1.00  2.206394   .496559
   8.82048   8.82048      1.00  2.205314   .495919
   8.82036   8.82036      1.00  2.205444   .491679
   8.82025   8.82025      1.00  2.207364   .491169
   8.82012   8.82012      1.00  2.204004   .490259
   8.82000   8.82000      1.00  2.201634   .490339
   8.81989   8.81989      1.00  2.199114   .488529
   8.81978   8.81978      1.00  2.199814   .490229
   8.81966   8.81966      1.00  2.202164   .489249
   8.81954   8.81954      1.00  2.203884   .489559
   8.81943   8.81943      1.00  2.203544   .493919
   8.81932   8.81932      1.00  2.206514   .495799
   8.81920   8.81920      1.00  2.189734   .490269
   8.81909   8.81909      1.00  2.201264   .494249
   8.81898   8.81898      1.00  2.202214   .506809
   8.81886   8.81886      1.00  2.199964   .499309
   8.81875   8.81875      1.00  2.199664   .505179
   8.81864   8.81864      1.00  2.201034   .505359
   8.81853   8.81853      1.00  2.201334   .495689
   8.81843   8.81843      1.00  2.198914   .493379
   8.81831   8.81831      1.00  2.202674   .491049
   8.81820   8.81820      1.00  2.204554   .489609
   8.81809   8.81809      1.00  2.201934   .490479
   8.81798   8.81798      1.00  2.200364   .490869
   8.81786   8.81786      1.00  2.202654   .492669
   8.81775   8.81775      1.00  2.199914   .495239
   8.81765   8.81765      1.00  2.184094   .489749
   8.81754   8.81754      1.00  2.195634   .489569
   8.81742   8.81742      1.00  2.198484   .490359
   8.81736   8.81736      1.00  2.198624   .490969
