# Supplementary material for: Direct Observation of Palladium Leaching from Pd/C by a Simple Method: X-ray Absorption Spectroscopy of Heterogeneous Mixtures
Source: ACS Omega. 2023 Jun 7;8(24):21787–92. doi: 10.1021/acsomega.3c01343 (PMC10286095; doi:10.1021/acsomega.3c01343)
Supplement: Supplementary file 2 — ao3c01343_si_002.zip [file ao3c01343_si_002.zip › Figure 9/HCl_Intermittent01N_6.qd]

  9809     KEK-PF   NW10A
 K_AirOx_40C_01N 20.12.12 2:39: - 20.12.12 2:40: Serial#KEKPF-NW10A_047696
 15_RK_AirOx_40C_01N                                                             
 Ring :   6.5 GeV    49.9 mA -   50.1 mA
 Mono :   Si(311)       D=  1.63747 A    Initial angle=  9.00033 deg
 NW10A     Transmission( 2)   Repetition=  6     Points= 1654
 Param file : QXAFS(SYNC)     angle axis (*)     Block =    1

 Block      Init-Ang  Final-Ang     Step/deg     Time/s       Num
     1        9.00033   8.81736          ***       1.00      1654
 Ortec(-1)     NDCH = 3
  Angle(c)  Angle(o)    time/s         2         3
      Mode         0         0         1         2
    Offset         0         0    .00492    .00311
   9.00033   9.00033      1.00  2.306914  2.783439
   9.00024   9.00024      1.00  2.305514  2.782819
   9.00013   9.00013      1.00  2.305904  2.784419
   9.00002   9.00002      1.00  2.307124  2.784819
   8.99990   8.99990      1.00  2.305774  2.781519
   8.99979   8.99979      1.00  2.306494  2.783509
   8.99968   8.99968      1.00  2.303314  2.784789
   8.99956   8.99956      1.00  2.302034  2.776249
   8.99944   8.99944      1.00  2.301684  2.780939
   8.99934   8.99934      1.00  2.302234  2.781959
   8.99923   8.99923      1.00  2.302464  2.782559
   8.99912   8.99912      1.00  2.299104  2.779159
   8.99901   8.99901      1.00  2.283404  2.762329
   8.99890   8.99890      1.00  2.300574  2.783169
   8.99880   8.99880      1.00  2.299244  2.790449
   8.99868   8.99868      1.00  2.302684  2.782249
   8.99858   8.99858      1.00  2.303564  2.784999
   8.99847   8.99847      1.00  2.296684  2.774929
   8.99836   8.99836      1.00  2.298594  2.784919
   8.99825   8.99825      1.00  2.297454  2.785249
   8.99814   8.99814      1.00  2.292994  2.772049
   8.99803   8.99803      1.00  2.295384  2.778119
   8.99792   8.99792      1.00  2.297104  2.775609
   8.99782   8.99782      1.00  2.300344  2.780129
   8.99771   8.99771      1.00  2.298544  2.779719
   8.99760   8.99760      1.00  2.298424  2.784729
   8.99749   8.99749      1.00  2.282774  2.761739
   8.99738   8.99738      1.00  2.295944  2.775709
   8.99726   8.99726      1.00  2.296674  2.781709
   8.99716   8.99716      1.00  2.294814  2.777169
   8.99706   8.99706      1.00  2.292594  2.782439
   8.99695   8.99695      1.00  2.294144  2.775669
   8.99684   8.99684      1.00  2.293714  2.781619
   8.99674   8.99674      1.00  2.292534  2.777719
   8.99664   8.99664      1.00  2.296524  2.782749
   8.99653   8.99653      1.00  2.293234  2.786119
   8.99642   8.99642      1.00  2.292014  2.784359
   8.99632   8.99632      1.00  2.293674  2.780489
   8.99621   8.99621      1.00  2.294684  2.784909
   8.99611   8.99611      1.00  2.279934  2.778319
   8.99600   8.99600      1.00  2.291114  2.782569
   8.99590   8.99590      1.00  2.292694  2.779789
   8.99581   8.99581      1.00  2.287224  2.770339
   8.99570   8.99570      1.00  2.289004  2.777649
   8.99560   8.99560      1.00  2.292794  2.777459
   8.99550   8.99550      1.00  2.295194  2.778869
   8.99540   8.99540      1.00  2.293464  2.777019
   8.99530   8.99530      1.00  2.290164  2.779809
   8.99519   8.99519      1.00  2.291434  2.778729
   8.99509   8.99509      1.00  2.289064  2.789819
   8.99499   8.99499      1.00  2.291364  2.780569
   8.99488   8.99488      1.00  2.287024  2.775209
   8.99477   8.99477      1.00  2.287724  2.774119
   8.99467   8.99467      1.00  2.271544  2.755069
   8.99457   8.99457      1.00  2.284454  2.769269
   8.99446   8.99446      1.00  2.285924  2.780729
   8.99435   8.99435      1.00  2.287474  2.782399
   8.99424   8.99424      1.00  2.292404  2.783469
   8.99413   8.99413      1.00  2.290304  2.782209
   8.99401   8.99401      1.00  2.289534  2.780089
   8.99389   8.99389      1.00  2.286744  2.777459
   8.99379   8.99379      1.00  2.286634  2.779579
   8.99368   8.99368      1.00  2.286524  2.776489
   8.99356   8.99356      1.00  2.283534  2.772859
   8.99343   8.99343      1.00  2.283044  2.769499
   8.99332   8.99332      1.00  2.281154  2.773939
   8.99322   8.99322      1.00  2.293624  2.789029
   8.99310   8.99310      1.00  2.289554  2.789399
   8.99298   8.99298      1.00  2.271744  2.765409
   8.99287   8.99287      1.00  2.289814  2.792239
   8.99277   8.99277      1.00  2.281724  2.778139
   8.99265   8.99265      1.00  2.284054  2.784339
   8.99254   8.99254      1.00  2.284124  2.779539
   8.99243   8.99243      1.00  2.287104  2.785229
   8.99232   8.99232      1.00  2.282874  2.779369
   8.99221   8.99221      1.00  2.287124  2.783999
   8.99209   8.99209      1.00  2.283264  2.778489
   8.99199   8.99199      1.00  2.283354  2.780169
   8.99188   8.99188      1.00  2.289944  2.787499
   8.99177   8.99177      1.00  2.289724  2.797629
   8.99166   8.99166      1.00  2.285364  2.782249
   8.99155   8.99155      1.00  2.281774  2.779809
   8.99144   8.99144      1.00  2.269754  2.763809
   8.99134   8.99134      1.00  2.278224  2.782349
   8.99122   8.99122      1.00  2.282474  2.790359
   8.99111   8.99111      1.00  2.285554  2.787449
   8.99100   8.99100      1.00  2.280844  2.782549
   8.99089   8.99089      1.00  2.282464  2.781379
   8.99077   8.99077      1.00  2.285534  2.788029
   8.99065   8.99065      1.00  2.287334  2.788779
   8.99054   8.99054      1.00  2.285084  2.788779
   8.99043   8.99043      1.00  2.282554  2.788399
   8.99031   8.99031      1.00  2.279904  2.783849
   8.99019   8.99019      1.00  2.278544  2.785279
   8.99008   8.99008      1.00  2.278934  2.788089
   8.98996   8.98996      1.00  2.272014  2.768839
   8.98984   8.98984      1.00  2.279554  2.779719
   8.98972   8.98972      1.00  2.282574  2.791549
   8.98961   8.98961      1.00  2.285904  2.788649
   8.98949   8.98949      1.00  2.282664  2.786929
   8.98937   8.98937      1.00  2.282604  2.784079
   8.98926   8.98926      1.00  2.284964  2.789619
   8.98915   8.98915      1.00  2.284274  2.787679
   8.98904   8.98904      1.00  2.276034  2.783319
   8.98892   8.98892      1.00  2.276524  2.779889
   8.98882   8.98882      1.00  2.276454  2.779469
   8.98871   8.98871      1.00  2.278704  2.783569
   8.98860   8.98860      1.00  2.280264  2.788769
   8.98848   8.98848      1.00  2.273954  2.779519
   8.98837   8.98837      1.00  2.278124  2.781719
   8.98827   8.98827      1.00  2.278654  2.786069
   8.98816   8.98816      1.00  2.283374  2.793379
   8.98804   8.98804      1.00  2.279924  2.787009
   8.98794   8.98794      1.00  2.275664  2.788849
   8.98783   8.98783      1.00  2.277744  2.791739
   8.98772   8.98772      1.00  2.276244  2.787379
   8.98761   8.98761      1.00  2.277764  2.788009
   8.98750   8.98750      1.00  2.275814  2.787609
   8.98739   8.98739      1.00  2.280474  2.792969
   8.98728   8.98728      1.00  2.279684  2.795379
   8.98716   8.98716      1.00  2.280954  2.793299
   8.98706   8.98706      1.00  2.279154  2.790169
   8.98695   8.98695      1.00  2.265984  2.778009
   8.98684   8.98684      1.00  2.277154  2.790019
   8.98673   8.98673      1.00  2.277534  2.794449
   8.98663   8.98663      1.00  2.279894  2.795789
   8.98653   8.98653      1.00  2.273264  2.787619
   8.98642   8.98642      1.00  2.276174  2.789909
   8.98630   8.98630      1.00  2.274614  2.788249
   8.98620   8.98620      1.00  2.278794  2.800149
   8.98611   8.98611      1.00  2.279984  2.792949
   8.98600   8.98600      1.00  2.281404  2.790529
   8.98590   8.98590      1.00  2.278704  2.793359
   8.98579   8.98579      1.00  2.280364  2.794679
   8.98569   8.98569      1.00  2.278954  2.794569
   8.98559   8.98559      1.00  2.259824  2.766069
   8.98549   8.98549      1.00  2.272314  2.788759
   8.98538   8.98538      1.00  2.275974  2.803379
   8.98528   8.98528      1.00  2.274794  2.792329
   8.98518   8.98518      1.00  2.278594  2.795199
   8.98507   8.98507      1.00  2.279344  2.801729
   8.98497   8.98497      1.00  2.280344  2.802839
   8.98487   8.98487      1.00  2.282834  2.806649
   8.98476   8.98476      1.00  2.280024  2.797459
   8.98465   8.98465      1.00  2.276544  2.807659
   8.98454   8.98454      1.00  2.277034  2.798929
   8.98444   8.98444      1.00  2.275144  2.797129
   8.98432   8.98432      1.00  2.273984  2.795389
   8.98421   8.98421      1.00  2.273754  2.793409
   8.98409   8.98409      1.00  2.263534  2.785369
   8.98398   8.98398      1.00  2.274844  2.801439
   8.98388   8.98388      1.00  2.279924  2.817489
   8.98376   8.98376      1.00  2.279454  2.811089
   8.98365   8.98365      1.00  2.282524  2.821799
   8.98353   8.98353      1.00  2.281854  2.807419
   8.98341   8.98341      1.00  2.276544  2.807629
   8.98329   8.98329      1.00  2.277264  2.807339
   8.98318   8.98318      1.00  2.272954  2.793989
   8.98307   8.98307      1.00  2.272344  2.793789
   8.98295   8.98295      1.00  2.275824  2.800609
   8.98283   8.98283      1.00  2.278294  2.810139
   8.98272   8.98272      1.00  2.279924  2.810809
   8.98261   8.98261      1.00  2.277544  2.839659
   8.98250   8.98250      1.00  2.265364  2.805449
   8.98238   8.98238      1.00  2.279334  2.822189
   8.98227   8.98227      1.00  2.277714  2.811529
   8.98216   8.98216      1.00  2.279784  2.810019
   8.98205   8.98205      1.00  2.275284  2.798049
   8.98194   8.98194      1.00  2.275054  2.802079
   8.98182   8.98182      1.00  2.273114  2.801569
   8.98172   8.98172      1.00  2.275284  2.803829
   8.98161   8.98161      1.00  2.276604  2.807619
   8.98150   8.98150      1.00  2.281044  2.816479
   8.98139   8.98139      1.00  2.281354  2.814829
   8.98128   8.98128      1.00  2.281494  2.813399
   8.98117   8.98117      1.00  2.278334  2.804279
   8.98105   8.98105      1.00  2.277654  2.805189
   8.98094   8.98094      1.00  2.262624  2.789329
   8.98082   8.98082      1.00  2.273404  2.800009
   8.98071   8.98071      1.00  2.274114  2.800499
   8.98059   8.98059      1.00  2.277594  2.804699
   8.98047   8.98047      1.00  2.280034  2.808829
   8.98036   8.98036      1.00  2.276624  2.808199
   8.98024   8.98024      1.00  2.277734  2.810299
   8.98012   8.98012      1.00  2.282944  2.817969
   8.98001   8.98001      1.00  2.279734  2.807889
   8.97989   8.97989      1.00  2.281994  2.819469
   8.97977   8.97977      1.00  2.276534  2.812149
   8.97965   8.97965      1.00  2.275314  2.806399
   8.97953   8.97953      1.00  2.275474  2.803249
   8.97943   8.97943      1.00  2.279664  2.812469
   8.97931   8.97931      1.00  2.264584  2.794299
   8.97920   8.97920      1.00  2.274724  2.808239
   8.97909   8.97909      1.00  2.283024  2.814599
   8.97898   8.97898      1.00  2.279394  2.812229
   8.97886   8.97886      1.00  2.281614  2.810679
   8.97875   8.97875      1.00  2.282074  2.816989
   8.97864   8.97864      1.00  2.282414  2.822709
   8.97853   8.97853      1.00  2.276734  2.816729
   8.97842   8.97842      1.00  2.277264  2.809949
   8.97831   8.97831      1.00  2.277134  2.817269
   8.97820   8.97820      1.00  2.273634  2.809259
   8.97809   8.97809      1.00  2.276574  2.811689
   8.97798   8.97798      1.00  2.280054  2.818509
   8.97787   8.97787      1.00  2.281364  2.823229
   8.97775   8.97775      1.00  2.281854  2.819349
   8.97765   8.97765      1.00  2.265094  2.795709
   8.97754   8.97754      1.00  2.277254  2.811179
   8.97743   8.97743      1.00  2.275854  2.812379
   8.97731   8.97731      1.00  2.279574  2.819649
   8.97721   8.97721      1.00  2.279534  2.814969
   8.97710   8.97710      1.00  2.278494  2.814799
   8.97699   8.97699      1.00  2.278934  2.822419
   8.97688   8.97688      1.00  2.281614  2.829849
   8.97678   8.97678      1.00  2.276984  2.819929
   8.97667   8.97667      1.00  2.283074  2.828209
   8.97656   8.97656      1.00  2.284884  2.834689
   8.97645   8.97645      1.00  2.279764  2.826319
   8.97635   8.97635      1.00  2.278744  2.833179
   8.97624   8.97624      1.00  2.260894  2.803379
   8.97613   8.97613      1.00  2.277504  2.821969
   8.97603   8.97603      1.00  2.279474  2.822059
   8.97593   8.97593      1.00  2.276864  2.821039
   8.97583   8.97583      1.00  2.281404  2.827359
   8.97573   8.97573      1.00  2.277784  2.829799
   8.97563   8.97563      1.00  2.284284  2.831859
   8.97553   8.97553      1.00  2.280664  2.826239
   8.97542   8.97542      1.00  2.279234  2.821549
   8.97531   8.97531      1.00  2.279744  2.827649
   8.97521   8.97521      1.00  2.278584  2.823789
   8.97512   8.97512      1.00  2.279984  2.822809
   8.97501   8.97501      1.00  2.277644  2.816299
   8.97490   8.97490      1.00  2.276954  2.824289
   8.97479   8.97479      1.00  2.270764  2.816269
   8.97469   8.97469      1.00  2.280564  2.836809
   8.97458   8.97458      1.00  2.277214  2.829709
   8.97447   8.97447      1.00  2.281484  2.838329
   8.97436   8.97436      1.00  2.280734  2.829119
   8.97425   8.97425      1.00  2.280274  2.830109
   8.97414   8.97414      1.00  2.279934  2.829039
   8.97402   8.97402      1.00  2.276744  2.824669
   8.97391   8.97391      1.00  2.276074  2.824999
   8.97380   8.97380      1.00  2.276264  2.829439
   8.97368   8.97368      1.00  2.274654  2.831099
   8.97356   8.97356      1.00  2.273964  2.826109
   8.97345   8.97345      1.00  2.276874  2.824689
   8.97334   8.97334      1.00  2.265514  2.808879
   8.97322   8.97322      1.00  2.278394  2.827109
   8.97310   8.97310      1.00  2.283344  2.834109
   8.97299   8.97299      1.00  2.281244  2.834159
   8.97288   8.97288      1.00  2.274844  2.824419
   8.97276   8.97276      1.00  2.276284  2.839379
   8.97264   8.97264      1.00  2.274754  2.838549
   8.97253   8.97253      1.00  2.276174  2.831169
   8.97242   8.97242      1.00  2.279404  2.830099
   8.97231   8.97231      1.00  2.276174  2.827679
   8.97220   8.97220      1.00  2.279574  2.832819
   8.97209   8.97209      1.00  2.279524  2.827519
   8.97198   8.97198      1.00  2.278034  2.835869
   8.97186   8.97186      1.00  2.277354  2.827609
   8.97175   8.97175      1.00  2.262004  2.806019
   8.97164   8.97164      1.00  2.275944  2.830119
   8.97154   8.97154      1.00  2.274084  2.831189
   8.97142   8.97142      1.00  2.272394  2.819719
   8.97131   8.97131      1.00  2.269904  2.820129
   8.97120   8.97120      1.00  2.276984  2.827619
   8.97109   8.97109      1.00  2.276384  2.830479
   8.97097   8.97097      1.00  2.279154  2.838219
   8.97085   8.97085      1.00  2.281244  2.836359
   8.97074   8.97074      1.00  2.279174  2.831369
   8.97063   8.97063      1.00  2.277064  2.834889
   8.97051   8.97051      1.00  2.274604  2.831169
   8.97039   8.97039      1.00  2.274284  2.833849
   8.97028   8.97028      1.00  2.275664  2.833389
   8.97017   8.97017      1.00  2.257704  2.809129
   8.97004   8.97004      1.00  2.277274  2.838009
   8.96992   8.96992      1.00  2.273004  2.827419
   8.96981   8.96981      1.00  2.274784  2.831639
   8.96969   8.96969      1.00  2.278434  2.836519
   8.96958   8.96958      1.00  2.279454  2.835779
   8.96946   8.96946      1.00  2.280154  2.836929
   8.96935   8.96935      1.00  2.273984  2.829319
   8.96923   8.96923      1.00  2.276694  2.840049
   8.96912   8.96912      1.00  2.274094  2.833859
   8.96901   8.96901      1.00  2.273284  2.833019
   8.96890   8.96890      1.00  2.276264  2.836279
   8.96879   8.96879      1.00  2.273224  2.835309
   8.96868   8.96868      1.00  2.274824  2.833619
   8.96856   8.96856      1.00  2.276174  2.832189
   8.96845   8.96845      1.00  2.264514  2.817589
   8.96834   8.96834      1.00  2.277324  2.840299
   8.96824   8.96824      1.00  2.279024  2.841649
   8.96812   8.96812      1.00  2.276324  2.841909
   8.96802   8.96802      1.00  2.273784  2.840599
   8.96791   8.96791      1.00  2.272924  2.846569
   8.96781   8.96781      1.00  2.271634  2.854249
   8.96768   8.96768      1.00  2.278734  2.849749
   8.96757   8.96757      1.00  2.278804  2.845079
   8.96747   8.96747      1.00  2.274884  2.839919
   8.96736   8.96736      1.00  2.276854  2.843769
   8.96724   8.96724      1.00  2.275554  2.845889
   8.96713   8.96713      1.00  2.276354  2.850859
   8.96703   8.96703      1.00  2.263414  2.822649
   8.96692   8.96692      1.00  2.276184  2.839699
   8.96681   8.96681      1.00  2.276644  2.836529
   8.96670   8.96670      1.00  2.274624  2.839179
   8.96660   8.96660      1.00  2.273394  2.835719
   8.96650   8.96650      1.00  2.274214  2.829899
   8.96638   8.96638      1.00  2.276204  2.836459
   8.96628   8.96628      1.00  2.276124  2.836209
   8.96618   8.96618      1.00  2.282374  2.848519
   8.96608   8.96608      1.00  2.278404  2.839399
   8.96597   8.96597      1.00  2.277084  2.839609
   8.96587   8.96587      1.00  2.277214  2.844309
   8.96578   8.96578      1.00  2.275974  2.844619
   8.96567   8.96567      1.00  2.273764  2.840249
   8.96556   8.96556      1.00  2.275064  2.848769
   8.96546   8.96546      1.00  2.266384  2.832339
   8.96536   8.96536      1.00  2.275044  2.842739
   8.96526   8.96526      1.00  2.277834  2.843449
   8.96515   8.96515      1.00  2.279084  2.845859
   8.96505   8.96505      1.00  2.276644  2.844599
   8.96494   8.96494      1.00  2.280674  2.610979
   8.96484   8.96484      1.00  2.278674  2.860509
   8.96473   8.96473      1.00  2.274304  2.288159
   8.96463   8.96463      1.00  2.279434  2.852729
   8.96452   8.96452      1.00  2.275574  2.840479
   8.96441   8.96441      1.00  2.279124  2.847279
   8.96429   8.96429      1.00  2.277744  2.874869
   8.96418   8.96418      1.00  2.277164  2.869339
   8.96407   8.96407      1.00  2.268864  2.839129
   8.96396   8.96396      1.00  2.279354  2.849759
   8.96384   8.96384      1.00  2.282414  2.889779
   8.96373   8.96373      1.00  2.279904  2.860219
   8.96362   8.96362      1.00  2.280004  2.853309
   8.96350   8.96350      1.00  2.278234  2.851419
   8.96338   8.96338      1.00  2.276554  2.851399
   8.96326   8.96326      1.00  2.279234  2.862399
   8.96315   8.96315      1.00  2.277874  2.854229
   8.96303   8.96303      1.00  2.276894  2.850049
   8.96292   8.96292      1.00  2.281844  2.856509
   8.96280   8.96280      1.00  2.277294  2.844939
   8.96269   8.96269      1.00  2.284704  2.853219
   8.96258   8.96258      1.00  2.281324  2.848709
   8.96246   8.96246      1.00  2.265634  2.833919
   8.96235   8.96235      1.00  2.281554  2.847599
   8.96224   8.96224      1.00  2.278134  2.844669
   8.96213   8.96213      1.00  2.283894  2.860489
   8.96202   8.96202      1.00  2.280844  2.854049
   8.96190   8.96190      1.00  2.280774  2.850739
   8.96180   8.96180      1.00  2.278164  2.843229
   8.96169   8.96169      1.00  2.282734  2.851609
   8.96157   8.96157      1.00  2.281434  2.849449
   8.96147   8.96147      1.00  2.279154  2.851329
   8.96136   8.96136      1.00  2.281784  2.849089
   8.96125   8.96125      1.00  2.280534  2.847139
   8.96113   8.96113      1.00  2.278444  2.840429
   8.96102   8.96102      1.00  2.264994  2.830399
   8.96090   8.96090      1.00  2.278074  2.841359
   8.96078   8.96078      1.00  2.274764  2.841489
   8.96066   8.96066      1.00  2.281024  2.850019
   8.96055   8.96055      1.00  2.282984  2.846989
   8.96044   8.96044      1.00  2.282734  2.847569
   8.96032   8.96032      1.00  2.284234  2.859709
   8.96020   8.96020      1.00  2.283814  2.854549
   8.96008   8.96008      1.00  2.282244  2.849229
   8.95996   8.95996      1.00  2.282044  2.849849
   8.95985   8.95985      1.00  2.280034  2.856919
   8.95973   8.95973      1.00  2.278644  2.848199
   8.95961   8.95961      1.00  2.279974  2.846949
   8.95950   8.95950      1.00  2.281874  2.849919
   8.95939   8.95939      1.00  2.279634  2.846469
   8.95927   8.95927      1.00  2.264684  2.828519
   8.95916   8.95916      1.00  2.278974  2.846399
   8.95905   8.95905      1.00  2.284024  2.850359
   8.95894   8.95894      1.00  2.281664  2.851039
   8.95882   8.95882      1.00  2.283364  2.854029
   8.95871   8.95871      1.00  2.280454  2.849429
   8.95860   8.95860      1.00  2.278634  2.847339
   8.95849   8.95849      1.00  2.281074  2.849819
   8.95838   8.95838      1.00  2.278284  2.845519
   8.95827   8.95827      1.00  2.278964  2.848789
   8.95816   8.95816      1.00  2.284104  2.843669
   8.95805   8.95805      1.00  2.282754  2.810379
   8.95793   8.95793      1.00  2.279754  2.850169
   8.95783   8.95783      1.00  2.273174  2.831979
   8.95772   8.95772      1.00  2.278204  2.836589
   8.95761   8.95761      1.00  2.283034  2.842559
   8.95749   8.95749      1.00  2.282454  2.841559
   8.95738   8.95738      1.00  2.280684  2.838929
   8.95728   8.95728      1.00  2.278774  2.838299
   8.95717   8.95717      1.00  2.281034  2.840809
   8.95706   8.95706      1.00  2.281154  2.839179
   8.95695   8.95695      1.00  2.280884  2.847449
   8.95685   8.95685      1.00  2.281714  2.843899
   8.95674   8.95674      1.00  2.281464  2.844829
   8.95663   8.95663      1.00  2.279854  2.844799
   8.95652   8.95652      1.00  2.281894  2.843139
   8.95642   8.95642      1.00  2.279014  2.843959
   8.95631   8.95631      1.00  2.282074  2.854969
   8.95620   8.95620      1.00  2.280234  2.843269
   8.95610   8.95610      1.00  2.267364  2.828529
   8.95600   8.95600      1.00  2.279644  2.836809
   8.95590   8.95590      1.00  2.278494  2.832499
   8.95579   8.95579      1.00  2.284024  2.842619
   8.95568   8.95568      1.00  2.285404  2.840599
   8.95559   8.95559      1.00  2.281914  2.837329
   8.95548   8.95548      1.00  2.281664  2.835419
   8.95538   8.95538      1.00  2.276204  2.842559
   8.95528   8.95528      1.00  2.278504  2.833129
   8.95518   8.95518      1.00  2.279704  2.835979
   8.95508   8.95508      1.00  2.279884  2.832319
   8.95497   8.95497      1.00  2.279374  2.831479
   8.95486   8.95486      1.00  2.278434  2.823709
   8.95476   8.95476      1.00  2.270854  2.823109
   8.95465   8.95465      1.00  2.278074  2.832599
   8.95454   8.95454      1.00  2.281394  2.833539
   8.95443   8.95443      1.00  2.283764  2.839679
   8.95432   8.95432      1.00  2.282284  2.835329
   8.95421   8.95421      1.00  2.281174  2.833559
   8.95409   8.95409      1.00  2.279834  2.830169
   8.95397   8.95397      1.00  2.282114  2.834269
   8.95387   8.95387      1.00  2.279614  2.828719
   8.95376   8.95376      1.00  2.281744  2.834869
   8.95364   8.95364      1.00  2.278434  2.830009
   8.95352   8.95352      1.00  2.280284  2.829359
   8.95340   8.95340      1.00  2.282124  2.833759
   8.95329   8.95329      1.00  2.281884  2.838069
   8.95317   8.95317      1.00  2.278054  2.823999
   8.95305   8.95305      1.00  2.273294  2.817909
   8.95294   8.95294      1.00  2.281014  2.844069
   8.95283   8.95283      1.00  2.279564  2.825219
   8.95271   8.95271      1.00  2.277124  2.822129
   8.95260   8.95260      1.00  2.283044  2.835499
   8.95249   8.95249      1.00  2.279604  2.829399
   8.95238   8.95238      1.00  2.283214  2.833059
   8.95226   8.95226      1.00  2.280824  2.826999
   8.95215   8.95215      1.00  2.282314  2.826999
   8.95204   8.95204      1.00  2.278984  2.825689
   8.95193   8.95193      1.00  2.282734  2.827709
   8.95181   8.95181      1.00  2.283884  2.832719
   8.95171   8.95171      1.00  2.278494  2.827089
   8.95160   8.95160      1.00  2.269844  2.827899
   8.95149   8.95149      1.00  2.275814  2.820879
   8.95138   8.95138      1.00  2.282754  2.828579
   8.95127   8.95127      1.00  2.280864  2.823039
   8.95116   8.95116      1.00  2.281344  2.823239
   8.95104   8.95104      1.00  2.283504  2.827119
   8.95093   8.95093      1.00  2.280054  2.816449
   8.95081   8.95081      1.00  2.282214  2.819499
   8.95070   8.95070      1.00  2.278634  2.815469
   8.95058   8.95058      1.00  2.279404  2.816499
   8.95046   8.95046      1.00  2.277344  2.810159
   8.95034   8.95034      1.00  2.278364  2.812779
   8.95023   8.95023      1.00  2.279524  2.813189
   8.95011   8.95011      1.00  2.278434  2.811329
   8.94999   8.94999      1.00  2.282094  2.812599
   8.94987   8.94987      1.00  2.266074  2.808599
   8.94976   8.94976      1.00  2.280954  2.818589
   8.94964   8.94964      1.00  2.282164  2.830429
   8.94952   8.94952      1.00  2.280694  2.827959
   8.94941   8.94941      1.00  2.279834  2.817169
   8.94930   8.94930      1.00  2.279824  2.811559
   8.94919   8.94919      1.00  2.278224  2.805139
   8.94907   8.94907      1.00  2.279444  2.806779
   8.94895   8.94895      1.00  2.280904  2.809649
   8.94885   8.94885      1.00  2.278424  2.805999
   8.94874   8.94874      1.00  2.278064  2.811309
   8.94862   8.94862      1.00  2.280534  2.806009
   8.94851   8.94851      1.00  2.277484  2.802989
   8.94840   8.94840      1.00  2.272154  2.792729
   8.94829   8.94829      1.00  2.275824  2.793669
   8.94819   8.94819      1.00  2.276964  2.802169
   8.94808   8.94808      1.00  2.277854  2.795239
   8.94797   8.94797      1.00  2.278474  2.800739
   8.94786   8.94786      1.00  2.280894  2.805429
   8.94774   8.94774      1.00  2.278024  2.797889
   8.94764   8.94764      1.00  2.277734  2.788559
   8.94753   8.94753      1.00  2.279654  2.792539
   8.94741   8.94741      1.00  2.278174  2.785779
   8.94730   8.94730      1.00  2.281804  2.791039
   8.94719   8.94719      1.00  2.279284  2.785029
   8.94709   8.94709      1.00  2.277864  2.792409
   8.94698   8.94698      1.00  2.278814  2.789749
   8.94687   8.94687      1.00  2.262134  2.769059
   8.94676   8.94676      1.00  2.277584  2.775559
   8.94666   8.94666      1.00  2.275024  2.772999
   8.94655   8.94655      1.00  2.277184  2.772519
   8.94643   8.94643      1.00  2.275324  2.768169
   8.94633   8.94633      1.00  2.275614  2.763659
   8.94623   8.94623      1.00  2.278054  2.766039
   8.94613   8.94613      1.00  2.277934  2.761509
   8.94602   8.94602      1.00  2.278654  2.761709
   8.94592   8.94592      1.00  2.275284  2.757009
   8.94583   8.94583      1.00  2.277194  2.757689
   8.94572   8.94572      1.00  2.277354  2.752189
   8.94562   8.94562      1.00  2.274304  2.750189
   8.94551   8.94551      1.00  2.274524  2.752479
   8.94541   8.94541      1.00  2.264924  2.730459
   8.94530   8.94530      1.00  2.276784  2.749599
   8.94520   8.94520      1.00  2.274454  2.742999
   8.94510   8.94510      1.00  2.277564  2.737989
   8.94500   8.94500      1.00  2.279334  2.739279
   8.94489   8.94489      1.00  2.277644  2.736429
   8.94478   8.94478      1.00  2.274964  2.730529
   8.94467   8.94467      1.00  2.274164  2.720909
   8.94457   8.94457      1.00  2.275374  2.718119
   8.94446   8.94446      1.00  2.271484  2.710919
   8.94434   8.94434      1.00  2.277794  2.724199
   8.94423   8.94423      1.00  2.272754  2.704039
   8.94413   8.94413      1.00  2.277724  2.710529
   8.94401   8.94401      1.00  2.266524  2.688859
   8.94389   8.94389      1.00  2.271434  2.690959
   8.94378   8.94378      1.00  2.276864  2.690569
   8.94366   8.94366      1.00  2.277384  2.691359
   8.94355   8.94355      1.00  2.274664  2.683739
   8.94343   8.94343      1.00  2.271014  2.673159
   8.94331   8.94331      1.00  2.271534  2.676019
   8.94320   8.94320      1.00  2.273014  2.672969
   8.94309   8.94309      1.00  2.274054  2.673469
   8.94297   8.94297      1.00  2.276774  2.667569
   8.94285   8.94285      1.00  2.276574  2.658669
   8.94274   8.94274      1.00  2.271804  2.651339
   8.94263   8.94263      1.00  2.273814  2.643489
   8.94251   8.94251      1.00  2.272784  2.636579
   8.94240   8.94240      1.00  2.265014  2.631309
   8.94229   8.94229      1.00  2.271214  2.627799
   8.94218   8.94218      1.00  2.273394  2.623499
   8.94206   8.94206      1.00  2.273504  2.615069
   8.94195   8.94195      1.00  2.271314  2.601139
   8.94185   8.94185      1.00  2.274954  2.596469
   8.94174   8.94174      1.00  2.273724  2.587479
   8.94163   8.94163      1.00  2.275954  2.575259
   8.94152   8.94152      1.00  2.277774  2.563109
   8.94141   8.94141      1.00  2.276894  2.557699
   8.94130   8.94130      1.00  2.272094  2.544399
   8.94119   8.94119      1.00  2.269344  2.524399
   8.94107   8.94107      1.00  2.274784  2.524159
   8.94096   8.94096      1.00  2.269684  2.501449
   8.94084   8.94084      1.00  2.272704  2.497199
   8.94072   8.94072      1.00  2.258314  2.458759
   8.94061   8.94061      1.00  2.273544  2.460589
   8.94050   8.94050      1.00  2.276364  2.448079
   8.94038   8.94038      1.00  2.275054  2.428179
   8.94026   8.94026      1.00  2.275584  2.409319
   8.94014   8.94014      1.00  2.274554  2.392109
   8.94003   8.94003      1.00  2.271574  2.367799
   8.93991   8.93991      1.00  2.271494  2.349959
   8.93979   8.93979      1.00  2.270654  2.325219
   8.93967   8.93967      1.00  2.272574  2.302509
   8.93956   8.93956      1.00  2.275394  2.281019
   8.93945   8.93945      1.00  2.274364  2.258699
   8.93933   8.93933      1.00  2.272754  2.237499
   8.93921   8.93921      1.00  2.274144  2.196379
   8.93911   8.93911      1.00  2.259614  2.154019
   8.93900   8.93900      1.00  2.273744  2.138049
   8.93888   8.93888      1.00  2.271584  2.105409
   8.93876   8.93876      1.00  2.273084  2.072209
   8.93866   8.93866      1.00  2.270014  2.035779
   8.93856   8.93856      1.00  2.270854  2.001489
   8.93844   8.93844      1.00  2.270674  1.962029
   8.93832   8.93832      1.00  2.271854  1.922559
   8.93822   8.93822      1.00  2.271474  1.886249
   8.93811   8.93811      1.00  2.273284  1.848939
   8.93800   8.93800      1.00  2.274484  1.809329
   8.93789   8.93789      1.00  2.271914  1.766749
   8.93778   8.93778      1.00  2.273354  1.726299
   8.93767   8.93767      1.00  2.257284  1.677589
   8.93756   8.93756      1.00  2.272734  1.645659
   8.93745   8.93745      1.00  2.271654  1.602819
   8.93734   8.93734      1.00  2.271994  1.562219
   8.93723   8.93723      1.00  2.274064  1.526439
   8.93712   8.93712      1.00  2.273944  1.486469
   8.93701   8.93701      1.00  2.276284  1.440159
   8.93690   8.93690      1.00  2.274074  1.402909
   8.93680   8.93680      1.00  2.272794  1.367029
   8.93668   8.93668      1.00  2.275914  1.322989
   8.93658   8.93658      1.00  2.274274  1.287809
   8.93647   8.93647      1.00  2.273514  1.248219
   8.93637   8.93637      1.00  2.272614  1.210469
   8.93626   8.93626      1.00  2.272434  1.173559
   8.93616   8.93616      1.00  2.255524  1.135809
   8.93606   8.93606      1.00  2.270164  1.107159
   8.93595   8.93595      1.00  2.273384  1.074579
   8.93584   8.93584      1.00  2.271934  1.037469
   8.93575   8.93575      1.00  2.275164  1.008889
   8.93565   8.93565      1.00  2.272884   .982509
   8.93554   8.93554      1.00  2.270844   .952239
   8.93543   8.93543      1.00  2.274084   .923439
   8.93533   8.93533      1.00  2.272334   .891739
   8.93524   8.93524      1.00  2.271374   .863639
   8.93513   8.93513      1.00  2.274944   .838339
   8.93502   8.93502      1.00  2.271924   .809439
   8.93492   8.93492      1.00  2.274144   .782489
   8.93482   8.93482      1.00  2.266164   .754319
   8.93472   8.93472      1.00  2.269014   .734079
   8.93460   8.93460      1.00  2.274684   .710169
   8.93449   8.93449      1.00  2.273214   .686349
   8.93438   8.93438      1.00  2.272544   .670679
   8.93427   8.93427      1.00  2.273754   .648979
   8.93415   8.93415      1.00  2.270704   .627189
   8.93404   8.93404      1.00  2.273184   .609759
   8.93393   8.93393      1.00  2.271284   .591369
   8.93382   8.93382      1.00  2.271934   .577689
   8.93370   8.93370      1.00  2.268154   .557909
   8.93358   8.93358      1.00  2.271064   .541819
   8.93347   8.93347      1.00  2.273644   .528899
   8.93335   8.93335      1.00  2.273174   .511999
   8.93323   8.93323      1.00  2.262054   .496509
   8.93311   8.93311      1.00  2.268104   .483699
   8.93300   8.93300      1.00  2.271904   .471679
   8.93289   8.93289      1.00  2.273474   .462119
   8.93277   8.93277      1.00  2.270424   .448159
   8.93266   8.93266      1.00  2.270844   .442079
   8.93255   8.93255      1.00  2.270924   .432539
   8.93244   8.93244      1.00  2.270474   .421849
   8.93233   8.93233      1.00  2.272734   .415719
   8.93221   8.93221      1.00  2.270504   .406249
   8.93210   8.93210      1.00  2.270714   .402359
   8.93199   8.93199      1.00  2.270274   .395549
   8.93187   8.93187      1.00  2.267924   .386189
   8.93176   8.93176      1.00  2.267224   .381729
   8.93166   8.93166      1.00  2.253624   .376359
   8.93155   8.93155      1.00  2.265804   .374569
   8.93143   8.93143      1.00  2.266544   .371939
   8.93132   8.93132      1.00  2.270414   .373379
   8.93121   8.93121      1.00  2.267254   .368849
   8.93110   8.93110      1.00  2.272194   .369309
   8.93098   8.93098      1.00  2.270984   .369709
   8.93087   8.93087      1.00  2.270274   .369969
   8.93076   8.93076      1.00  2.269644   .366539
   8.93064   8.93064      1.00  2.267274   .365119
   8.93052   8.93052      1.00  2.268364   .366169
   8.93040   8.93040      1.00  2.266144   .365509
   8.93029   8.93029      1.00  2.268504   .365689
   8.93018   8.93018      1.00  2.266024   .365679
   8.93005   8.93005      1.00  2.268044   .367199
   8.92993   8.92993      1.00  2.258794   .366899
   8.92981   8.92981      1.00  2.263764   .370089
   8.92969   8.92969      1.00  2.268644   .375499
   8.92958   8.92958      1.00  2.270234   .377409
   8.92946   8.92946      1.00  2.268454   .376269
   8.92935   8.92935      1.00  2.268104   .375969
   8.92923   8.92923      1.00  2.265904   .377689
   8.92912   8.92912      1.00  2.268934   .377969
   8.92901   8.92901      1.00  2.269774   .380089
   8.92890   8.92890      1.00  2.267154   .379749
   8.92879   8.92879      1.00  2.268874   .382939
   8.92867   8.92867      1.00  2.266274   .381959
   8.92856   8.92856      1.00  2.268584   .380179
   8.92845   8.92845      1.00  2.266544   .380869
   8.92835   8.92835      1.00  2.249454   .379769
   8.92824   8.92824      1.00  2.268534   .382859
   8.92812   8.92812      1.00  2.265904   .384129
   8.92801   8.92801      1.00  2.266714   .384039
   8.92790   8.92790      1.00  2.268024   .383859
   8.92779   8.92779      1.00  2.266754   .383819
   8.92768   8.92768      1.00  2.267524   .385019
   8.92757   8.92757      1.00  2.269224   .388749
   8.92746   8.92746      1.00  2.266274   .389039
   8.92734   8.92734      1.00  2.262684   .387399
   8.92723   8.92723      1.00  2.265954   .389949
   8.92713   8.92713      1.00  2.266134   .392199
   8.92702   8.92702      1.00  2.268364   .391499
   8.92691   8.92691      1.00  2.267494   .392879
   8.92680   8.92680      1.00  2.256644   .389839
   8.92670   8.92670      1.00  2.267294   .393169
   8.92659   8.92659      1.00  2.267984   .397559
   8.92648   8.92648      1.00  2.267804   .396499
   8.92637   8.92637      1.00  2.268844   .397559
   8.92627   8.92627      1.00  2.267374   .398159
   8.92617   8.92617      1.00  2.264714   .394989
   8.92606   8.92606      1.00  2.267644   .397159
   8.92596   8.92596      1.00  2.266384   .396939
   8.92586   8.92586      1.00  2.264814   .396559
   8.92576   8.92576      1.00  2.265654   .397269
   8.92565   8.92565      1.00  2.265574   .397559
   8.92555   8.92555      1.00  2.266954   .398139
   8.92545   8.92545      1.00  2.248514   .395249
   8.92535   8.92535      1.00  2.261884   .397849
   8.92524   8.92524      1.00  2.261964   .399359
   8.92513   8.92513      1.00  2.266804   .400249
   8.92503   8.92503      1.00  2.265154   .400749
   8.92493   8.92493      1.00  2.266334   .401119
   8.92482   8.92482      1.00  2.265494   .398839
   8.92471   8.92471      1.00  2.265794   .401539
   8.92461   8.92461      1.00  2.264954   .399899
   8.92450   8.92450      1.00  2.264074   .401399
   8.92437   8.92437      1.00  2.266614   .400709
   8.92427   8.92427      1.00  2.263114   .402989
   8.92416   8.92416      1.00  2.263994   .403369
   8.92406   8.92406      1.00  2.260064   .403849
   8.92394   8.92394      1.00  2.249234   .403809
   8.92383   8.92383      1.00  2.263574   .407559
   8.92371   8.92371      1.00  2.263174   .406749
   8.92360   8.92360      1.00  2.263394   .405379
   8.92348   8.92348      1.00  2.263504   .406079
   8.92336   8.92336      1.00  2.260604   .406589
   8.92324   8.92324      1.00  2.263224   .405659
   8.92313   8.92313      1.00  2.262934   .409139
   8.92301   8.92301      1.00  2.258784   .407859
   8.92289   8.92289      1.00  2.261714   .409819
   8.92278   8.92278      1.00  2.260144   .412119
   8.92267   8.92267      1.00  2.262114   .413689
   8.92255   8.92255      1.00  2.262384   .416409
   8.92244   8.92244      1.00  2.248444   .416779
   8.92233   8.92233      1.00  2.262214   .419469
   8.92222   8.92222      1.00  2.259844   .419659
   8.92211   8.92211      1.00  2.261664   .420009
   8.92199   8.92199      1.00  2.263614   .423309
   8.92189   8.92189      1.00  2.262564   .424669
   8.92178   8.92178      1.00  2.262134   .426049
   8.92167   8.92167      1.00  2.260114   .431409
   8.92156   8.92156      1.00  2.256944   .439249
   8.92145   8.92145      1.00  2.259574   .432629
   8.92134   8.92134      1.00  2.259984   .433309
   8.92122   8.92122      1.00  2.259634   .433319
   8.92111   8.92111      1.00  2.259844   .437519
   8.92100   8.92100      1.00  2.258584   .437809
   8.92088   8.92088      1.00  2.245254   .434949
   8.92076   8.92076      1.00  2.260094   .440689
   8.92065   8.92065      1.00  2.259784   .443049
   8.92054   8.92054      1.00  2.258214   .447719
   8.92042   8.92042      1.00  2.262244   .446739
   8.92029   8.92029      1.00  2.258984   .447669
   8.92018   8.92018      1.00  2.258484   .450769
   8.92006   8.92006      1.00  2.260744   .451269
   8.91994   8.91994      1.00  2.258064   .452179
   8.91982   8.91982      1.00  2.259264   .454459
   8.91970   8.91970      1.00  2.258724   .454479
   8.91961   8.91961      1.00  2.257024   .456469
   8.91949   8.91949      1.00  2.259184   .457799
   8.91936   8.91936      1.00  2.251564   .459199
   8.91925   8.91925      1.00  2.253794   .458199
   8.91915   8.91915      1.00  2.254444   .459959
   8.91903   8.91903      1.00  2.257514   .459189
   8.91891   8.91891      1.00  2.255674   .459549
   8.91880   8.91880      1.00  2.258604   .460829
   8.91869   8.91869      1.00  2.258894   .460229
   8.91858   8.91858      1.00  2.257394   .460699
   8.91846   8.91846      1.00  2.261034   .463759
   8.91836   8.91836      1.00  2.257044   .462229
   8.91825   8.91825      1.00  2.255854   .460199
   8.91814   8.91814      1.00  2.255034   .462629
   8.91803   8.91803      1.00  2.254144   .460849
   8.91792   8.91792      1.00  2.260004   .461559
   8.91781   8.91781      1.00  2.258524   .460379
   8.91770   8.91770      1.00  2.257684   .460389
   8.91759   8.91759      1.00  2.243034   .455489
   8.91747   8.91747      1.00  2.259194   .457609
   8.91737   8.91737      1.00  2.256194   .457989
   8.91726   8.91726      1.00  2.256764   .454659
   8.91715   8.91715      1.00  2.256984   .453849
   8.91704   8.91704      1.00  2.255404   .455509
   8.91694   8.91694      1.00  2.256924   .456179
   8.91683   8.91683      1.00  2.255984   .455069
   8.91672   8.91672      1.00  2.257134   .454759
   8.91661   8.91661      1.00  2.255674   .452419
   8.91650   8.91650      1.00  2.256254   .454849
   8.91640   8.91640      1.00  2.256954   .450159
   8.91629   8.91629      1.00  2.257654   .448009
   8.91619   8.91619      1.00  2.256654   .446439
   8.91608   8.91608      1.00  2.247644   .445389
   8.91598   8.91598      1.00  2.256624   .447799
   8.91588   8.91588      1.00  2.254654   .448619
   8.91577   8.91577      1.00  2.255594   .446929
   8.91567   8.91567      1.00  2.254904   .445819
   8.91557   8.91557      1.00  2.258494   .442579
   8.91546   8.91546      1.00  2.254094   .436299
   8.91536   8.91536      1.00  2.257894   .435259
   8.91526   8.91526      1.00  2.255444   .433189
   8.91516   8.91516      1.00  2.253584   .432479
   8.91506   8.91506      1.00  2.257314   .432019
   8.91496   8.91496      1.00  2.252194   .429539
   8.91485   8.91485      1.00  2.253514   .431039
   8.91474   8.91474      1.00  2.254114   .430179
   8.91462   8.91462      1.00  2.239264   .423949
   8.91452   8.91452      1.00  2.255244   .426929
   8.91442   8.91442      1.00  2.256274   .424909
   8.91430   8.91430      1.00  2.256084   .423279
   8.91418   8.91418      1.00  2.256394   .422599
   8.91407   8.91407      1.00  2.254784   .423549
   8.91396   8.91396      1.00  2.255644   .418709
   8.91385   8.91385      1.00  2.253544   .418959
   8.91373   8.91373      1.00  2.253444   .416419
   8.91362   8.91362      1.00  2.254794   .417649
   8.91351   8.91351      1.00  2.252754   .414289
   8.91339   8.91339      1.00  2.253434   .414899
   8.91326   8.91326      1.00  2.252614   .411649
   8.91315   8.91315      1.00  2.237434   .408529
   8.91304   8.91304      1.00  2.253354   .413169
   8.91293   8.91293      1.00  2.255564   .410339
   8.91281   8.91281      1.00  2.253344   .408069
   8.91270   8.91270      1.00  2.253014   .408759
   8.91259   8.91259      1.00  2.251994   .406379
   8.91247   8.91247      1.00  2.252204   .402649
   8.91236   8.91236      1.00  2.253934   .402039
   8.91225   8.91225      1.00  2.254954   .401759
   8.91214   8.91214      1.00  2.252174   .398649
   8.91203   8.91203      1.00  2.253514   .400209
   8.91191   8.91191      1.00  2.251504   .398869
   8.91180   8.91180      1.00  2.255444   .403249
   8.91170   8.91170      1.00  2.252534   .396809
   8.91159   8.91159      1.00  2.250644   .393599
   8.91147   8.91147      1.00  2.246954   .392759
   8.91137   8.91137      1.00  2.250334   .392179
   8.91126   8.91126      1.00  2.254894   .390739
   8.91114   8.91114      1.00  2.250254   .387639
   8.91103   8.91103      1.00  2.251884   .387719
   8.91092   8.91092      1.00  2.249314   .384689
   8.91081   8.91081      1.00  2.251644   .384779
   8.91069   8.91069      1.00  2.254244   .385829
   8.91057   8.91057      1.00  2.252544   .385149
   8.91045   8.91045      1.00  2.251564   .385369
   8.91034   8.91034      1.00  2.251904   .381819
   8.91022   8.91022      1.00  2.252754   .380449
   8.91010   8.91010      1.00  2.251094   .379169
   8.90998   8.90998      1.00  2.241374   .375839
   8.90987   8.90987      1.00  2.249824   .378019
   8.90975   8.90975      1.00  2.252744   .377189
   8.90963   8.90963      1.00  2.254664   .377889
   8.90952   8.90952      1.00  2.253654   .376569
   8.90941   8.90941      1.00  2.253754   .375549
   8.90929   8.90929      1.00  2.256414   .374439
   8.90918   8.90918      1.00  2.254134   .377279
   8.90906   8.90906      1.00  2.253554   .376079
   8.90896   8.90896      1.00  2.254654   .375949
   8.90885   8.90885      1.00  2.249044   .371869
   8.90873   8.90873      1.00  2.253634   .375319
   8.90862   8.90862      1.00  2.251624   .376389
   8.90851   8.90851      1.00  2.253144   .374779
   8.90840   8.90840      1.00  2.251374   .373749
   8.90830   8.90830      1.00  2.239774   .371359
   8.90819   8.90819      1.00  2.254454   .373529
   8.90808   8.90808      1.00  2.255754   .371449
   8.90797   8.90797      1.00  2.253514   .370759
   8.90785   8.90785      1.00  2.255724   .373399
   8.90775   8.90775      1.00  2.254234   .375329
   8.90764   8.90764      1.00  2.254054   .375439
   8.90752   8.90752      1.00  2.255034   .375779
   8.90741   8.90741      1.00  2.252994   .372869
   8.90730   8.90730      1.00  2.252294   .377119
   8.90719   8.90719      1.00  2.257244   .380229
   8.90708   8.90708      1.00  2.252674   .378869
   8.90697   8.90697      1.00  2.255114   .378379
   8.90687   8.90687      1.00  2.251034   .380009
   8.90676   8.90676      1.00  2.248374   .377319
   8.90665   8.90665      1.00  2.255014   .379049
   8.90654   8.90654      1.00  2.257254   .379779
   8.90644   8.90644      1.00  2.255934   .381759
   8.90633   8.90633      1.00  2.251344   .380799
   8.90623   8.90623      1.00  2.254164   .385299
   8.90612   8.90612      1.00  2.253924   .382449
   8.90602   8.90602      1.00  2.256004   .386489
   8.90593   8.90593      1.00  2.256374   .387269
   8.90582   8.90582      1.00  2.255764   .387549
   8.90572   8.90572      1.00  2.257364   .388899
   8.90561   8.90561      1.00  2.256914   .391529
   8.90551   8.90551      1.00  2.255574   .391179
   8.90541   8.90541      1.00  2.240694   .389509
   8.90530   8.90530      1.00  2.255834   .396549
   8.90520   8.90520      1.00  2.256544   .401809
   8.90510   8.90510      1.00  2.257524   .397119
   8.90500   8.90500      1.00  2.257234   .398099
   8.90489   8.90489      1.00  2.256034   .389539
   8.90478   8.90478      1.00  2.257534   .401399
   8.90467   8.90467      1.00  2.256124   .399669
   8.90457   8.90457      1.00  2.257854   .400689
   8.90446   8.90446      1.00  2.257664   .403009
   8.90435   8.90435      1.00  2.256324   .402919
   8.90424   8.90424      1.00  2.258494   .404929
   8.90412   8.90412      1.00  2.256514   .404539
   8.90401   8.90401      1.00  2.244414   .404259
   8.90390   8.90390      1.00  2.256244   .407489
   8.90379   8.90379      1.00  2.260044   .407429
   8.90367   8.90367      1.00  2.257314   .405719
   8.90355   8.90355      1.00  2.258304   .407769
   8.90344   8.90344      1.00  2.258944   .409209
   8.90332   8.90332      1.00  2.253944   .410459
   8.90320   8.90320      1.00  2.258144   .414199
   8.90308   8.90308      1.00  2.257464   .411469
   8.90297   8.90297      1.00  2.256944   .412059
   8.90286   8.90286      1.00  2.257974   .414149
   8.90275   8.90275      1.00  2.255814   .412609
   8.90263   8.90263      1.00  2.255234   .413699
   8.90251   8.90251      1.00  2.249844   .412519
   8.90241   8.90241      1.00  2.256244   .416029
   8.90229   8.90229      1.00  2.256624   .418539
   8.90217   8.90217      1.00  2.256744   .418799
   8.90206   8.90206      1.00  2.254374   .416719
   8.90196   8.90196      1.00  2.258224   .418329
   8.90184   8.90184      1.00  2.257244   .417599
   8.90174   8.90174      1.00  2.255724   .421919
   8.90163   8.90163      1.00  2.257784   .420389
   8.90152   8.90152      1.00  2.255644   .424009
   8.90141   8.90141      1.00  2.256174   .422299
   8.90130   8.90130      1.00  2.256884   .420239
   8.90118   8.90118      1.00  2.258944   .418959
   8.90107   8.90107      1.00  2.246664   .418229
   8.90095   8.90095      1.00  2.254174   .418659
   8.90084   8.90084      1.00  2.256624   .420329
   8.90073   8.90073      1.00  2.255714   .424139
   8.90062   8.90062      1.00  2.258474   .421089
   8.90050   8.90050      1.00  2.254954   .418799
   8.90037   8.90037      1.00  2.254924   .422489
   8.90025   8.90025      1.00  2.256074   .424159
   8.90014   8.90014      1.00  2.255644   .423609
   8.90002   8.90002      1.00  2.254604   .421049
   8.89990   8.89990      1.00  2.253164   .422359
   8.89978   8.89978      1.00  2.255994   .420659
   8.89967   8.89967      1.00  2.257974   .420669
   8.89956   8.89956      1.00  2.255884   .421399
   8.89944   8.89944      1.00  2.240864   .418519
   8.89933   8.89933      1.00  2.253224   .421739
   8.89922   8.89922      1.00  2.256094   .422949
   8.89911   8.89911      1.00  2.257074   .422769
   8.89898   8.89898      1.00  2.255574   .423359
   8.89888   8.89888      1.00  2.254294   .423159
   8.89877   8.89877      1.00  2.255304   .425749
   8.89866   8.89866      1.00  2.254634   .425239
   8.89855   8.89855      1.00  2.253544   .424839
   8.89844   8.89844      1.00  2.253004   .426069
   8.89834   8.89834      1.00  2.255864   .423769
   8.89822   8.89822      1.00  2.256284   .427389
   8.89811   8.89811      1.00  2.255574   .426199
   8.89799   8.89799      1.00  2.250974   .423979
   8.89789   8.89789      1.00  2.238654   .425959
   8.89778   8.89778      1.00  2.253734   .425579
   8.89766   8.89766      1.00  2.254294   .427189
   8.89755   8.89755      1.00  2.256344   .426469
   8.89745   8.89745      1.00  2.252504   .428819
   8.89734   8.89734      1.00  2.255494   .427959
   8.89722   8.89722      1.00  2.252884   .428999
   8.89711   8.89711      1.00  2.256094   .429369
   8.89701   8.89701      1.00  2.256814   .428349
   8.89690   8.89690      1.00  2.251734   .429199
   8.89679   8.89679      1.00  2.254414   .429199
   8.89668   8.89668      1.00  2.253144   .429399
   8.89658   8.89658      1.00  2.253094   .429699
   8.89647   8.89647      1.00  2.255944   .431649
   8.89636   8.89636      1.00  2.250644   .430489
   8.89626   8.89626      1.00  2.237904   .425629
   8.89616   8.89616      1.00  2.251844   .427989
   8.89606   8.89606      1.00  2.251814   .428619
   8.89595   8.89595      1.00  2.250994   .425759
   8.89585   8.89585      1.00  2.252004   .426179
   8.89575   8.89575      1.00  2.252274   .425239
   8.89564   8.89564      1.00  2.254344   .425799
   8.89554   8.89554      1.00  2.251624   .425199
   8.89544   8.89544      1.00  2.252724   .424869
   8.89534   8.89534      1.00  2.254314   .426479
   8.89524   8.89524      1.00  2.251134   .429059
   8.89512   8.89512      1.00  2.254324   .427689
   8.89502   8.89502      1.00  2.252184   .430649
   8.89493   8.89493      1.00  2.238644   .426109
   8.89482   8.89482      1.00  2.250734   .429349
   8.89471   8.89471      1.00  2.255154   .430269
   8.89460   8.89460      1.00  2.251664   .429539
   8.89449   8.89449      1.00  2.252444   .428679
   8.89437   8.89437      1.00  2.251904   .429249
   8.89426   8.89426      1.00  2.249494   .427619
   8.89416   8.89416      1.00  2.253404   .429839
   8.89404   8.89404      1.00  2.249994   .426999
   8.89393   8.89393      1.00  2.248934   .427959
   8.89381   8.89381      1.00  2.250904   .428829
   8.89370   8.89370      1.00  2.250784   .429329
   8.89359   8.89359      1.00  2.247584   .428479
   8.89347   8.89347      1.00  2.244694   .425419
   8.89334   8.89334      1.00  2.247524   .429029
   8.89323   8.89323      1.00  2.251044   .430199
   8.89313   8.89313      1.00  2.251994   .428349
   8.89301   8.89301      1.00  2.248204   .426189
   8.89289   8.89289      1.00  2.251614   .430789
   8.89278   8.89278      1.00  2.250664   .428019
   8.89267   8.89267      1.00  2.249344   .427989
   8.89255   8.89255      1.00  2.250484   .429729
   8.89244   8.89244      1.00  2.250364   .426319
   8.89233   8.89233      1.00  2.247524   .426869
   8.89222   8.89222      1.00  2.249464   .428549
   8.89210   8.89210      1.00  2.250284   .426839
   8.89199   8.89199      1.00  2.247854   .426789
   8.89188   8.89188      1.00  2.250554   .426639
   8.89178   8.89178      1.00  2.234934   .425149
   8.89167   8.89167      1.00  2.250084   .427559
   8.89155   8.89155      1.00  2.251284   .428989
   8.89144   8.89144      1.00  2.245964   .426689
   8.89133   8.89133      1.00  2.251124   .429349
   8.89122   8.89122      1.00  2.250214   .428499
   8.89110   8.89110      1.00  2.253064   .428449
   8.89099   8.89099      1.00  2.248394   .430999
   8.89088   8.89088      1.00  2.248164   .435189
   8.89077   8.89077      1.00  2.248834   .429629
   8.89065   8.89065      1.00  2.249734   .429559
   8.89054   8.89054      1.00  2.247814   .430309
   8.89042   8.89042      1.00  2.248004   .430939
   8.89030   8.89030      1.00  2.233234   .426479
   8.89018   8.89018      1.00  2.247564   .429929
   8.89006   8.89006      1.00  2.247714   .431369
   8.88995   8.88995      1.00  2.249654   .433479
   8.88983   8.88983      1.00  2.248654   .428939
   8.88970   8.88970      1.00  2.247854   .429209
   8.88959   8.88959      1.00  2.247084   .429309
   8.88948   8.88948      1.00  2.246084   .426939
   8.88937   8.88937      1.00  2.248554   .430229
   8.88925   8.88925      1.00  2.247544   .430029
   8.88914   8.88914      1.00  2.248984   .433449
   8.88903   8.88903      1.00  2.248524   .431969
   8.88892   8.88892      1.00  2.245564   .431729
   8.88880   8.88880      1.00  2.246584   .431449
   8.88869   8.88869      1.00  2.234154   .427349
   8.88858   8.88858      1.00  2.248474   .430699
   8.88847   8.88847      1.00  2.248074   .432319
   8.88836   8.88836      1.00  2.249204   .431089
   8.88825   8.88825      1.00  2.249864   .432079
   8.88815   8.88815      1.00  2.246904   .435019
   8.88804   8.88804      1.00  2.246704   .430999
   8.88792   8.88792      1.00  2.245814   .431039
   8.88781   8.88781      1.00  2.248634   .430649
   8.88770   8.88770      1.00  2.242964   .430939
   8.88759   8.88759      1.00  2.246184   .430209
   8.88748   8.88748      1.00  2.247044   .430249
   8.88737   8.88737      1.00  2.248764   .431489
   8.88726   8.88726      1.00  2.245834   .431419
   8.88715   8.88715      1.00  2.232704   .430129
   8.88704   8.88704      1.00  2.249264   .430119
   8.88693   8.88693      1.00  2.248444   .433419
   8.88683   8.88683      1.00  2.248754   .432239
   8.88672   8.88672      1.00  2.249114   .432299
   8.88661   8.88661      1.00  2.245634   .433049
   8.88650   8.88650      1.00  2.249524   .435209
   8.88640   8.88640      1.00  2.245714   .434159
   8.88630   8.88630      1.00  2.247584   .435429
   8.88619   8.88619      1.00  2.248404   .433119
   8.88609   8.88609      1.00  2.244224   .430809
   8.88599   8.88599      1.00  2.246824   .433509
   8.88589   8.88589      1.00  2.248534   .431939
   8.88578   8.88578      1.00  2.247174   .432199
   8.88568   8.88568      1.00  2.241194   .430409
   8.88558   8.88558      1.00  2.242604   .430189
   8.88547   8.88547      1.00  2.243934   .430839
   8.88537   8.88537      1.00  2.244534   .431349
   8.88526   8.88526      1.00  2.247454   .430279
   8.88516   8.88516      1.00  2.248074   .430049
   8.88506   8.88506      1.00  2.248864   .435659
   8.88495   8.88495      1.00  2.245114   .434799
   8.88485   8.88485      1.00  2.248864   .436219
   8.88475   8.88475      1.00  2.247514   .437469
   8.88464   8.88464      1.00  2.244564   .434339
   8.88453   8.88453      1.00  2.248004   .433889
   8.88441   8.88441      1.00  2.244284   .431319
   8.88431   8.88431      1.00  2.245304   .429499
   8.88421   8.88421      1.00  2.233114   .428989
   8.88409   8.88409      1.00  2.243914   .431069
   8.88397   8.88397      1.00  2.246794   .434569
   8.88386   8.88386      1.00  2.247104   .432549
   8.88375   8.88375      1.00  2.245774   .429129
   8.88363   8.88363      1.00  2.244274   .427919
   8.88352   8.88352      1.00  2.246174   .431349
   8.88340   8.88340      1.00  2.246924   .430339
   8.88329   8.88329      1.00  2.245284   .427029
   8.88316   8.88316      1.00  2.244994   .428489
   8.88305   8.88305      1.00  2.243394   .429719
   8.88294   8.88294      1.00  2.245884   .427719
   8.88282   8.88282      1.00  2.245604   .427739
   8.88271   8.88271      1.00  2.246204   .427959
   8.88260   8.88260      1.00  2.231394   .423509
   8.88250   8.88250      1.00  2.247694   .426039
   8.88238   8.88238      1.00  2.245754   .426049
   8.88226   8.88226      1.00  2.245694   .427589
   8.88215   8.88215      1.00  2.246294   .427679
   8.88205   8.88205      1.00  2.244194   .429869
   8.88195   8.88195      1.00  2.245744   .427919
   8.88183   8.88183      1.00  2.244644   .429189
   8.88173   8.88173      1.00  2.245664   .428119
   8.88162   8.88162      1.00  2.244464   .427339
   8.88151   8.88151      1.00  2.244564   .425929
   8.88139   8.88139      1.00  2.245124   .423329
   8.88128   8.88128      1.00  2.246644   .427449
   8.88117   8.88117      1.00  2.229674   .423019
   8.88106   8.88106      1.00  2.245864   .426789
   8.88094   8.88094      1.00  2.246384   .425909
   8.88083   8.88083      1.00  2.244254   .425859
   8.88072   8.88072      1.00  2.247814   .428859
   8.88061   8.88061      1.00  2.246444   .430689
   8.88049   8.88049      1.00  2.244864   .431639
   8.88037   8.88037      1.00  2.244904   .427179
   8.88026   8.88026      1.00  2.242974   .428869
   8.88014   8.88014      1.00  2.243894   .426649
   8.88002   8.88002      1.00  2.244144   .429629
   8.87989   8.87989      1.00  2.246084   .432149
   8.87978   8.87978      1.00  2.243494   .431429
   8.87967   8.87967      1.00  2.246284   .428379
   8.87956   8.87956      1.00  2.230464   .423239
   8.87944   8.87944      1.00  2.246754   .425889
   8.87933   8.87933      1.00  2.246024   .425479
   8.87922   8.87922      1.00  2.247724   .428349
   8.87910   8.87910      1.00  2.244754   .425329
   8.87898   8.87898      1.00  2.244994   .430559
   8.87887   8.87887      1.00  2.244674   .426889
   8.87876   8.87876      1.00  2.243764   .427819
   8.87865   8.87865      1.00  2.243584   .422259
   8.87854   8.87854      1.00  2.243754   .421449
   8.87844   8.87844      1.00  2.244504   .421579
   8.87833   8.87833      1.00  2.244924   .422399
   8.87821   8.87821      1.00  2.244874   .423909
   8.87810   8.87810      1.00  2.232604   .422449
   8.87799   8.87799      1.00  2.242404   .425349
   8.87788   8.87788      1.00  2.243874   .423029
   8.87777   8.87777      1.00  2.245064   .423549
   8.87765   8.87765      1.00  2.242994   .422349
   8.87755   8.87755      1.00  2.242994   .423889
   8.87744   8.87744      1.00  2.243704   .423369
   8.87733   8.87733      1.00  2.242684   .426499
   8.87722   8.87722      1.00  2.243994   .427919
   8.87712   8.87712      1.00  2.241864   .425379
   8.87701   8.87701      1.00  2.243434   .425059
   8.87689   8.87689      1.00  2.244184   .424949
   8.87678   8.87678      1.00  2.242434   .424199
   8.87668   8.87668      1.00  2.244554   .430419
   8.87657   8.87657      1.00  2.242824   .433279
   8.87646   8.87646      1.00  2.229314   .429159
   8.87636   8.87636      1.00  2.241314   .429899
   8.87625   8.87625      1.00  2.243334   .427099
   8.87615   8.87615      1.00  2.243914   .426289
   8.87604   8.87604      1.00  2.241994   .425459
   8.87594   8.87594      1.00  2.243744   .425369
   8.87584   8.87584      1.00  2.242284   .425229
   8.87574   8.87574      1.00  2.244024   .426129
   8.87563   8.87563      1.00  2.239644   .424629
   8.87553   8.87553      1.00  2.239584   .424739
   8.87543   8.87543      1.00  2.240424   .425209
   8.87533   8.87533      1.00  2.241124   .424849
   8.87523   8.87523      1.00  2.239314   .424319
   8.87513   8.87513      1.00  2.240504   .422799
   8.87502   8.87502      1.00  2.225954   .424029
   8.87492   8.87492      1.00  2.239974   .426359
   8.87480   8.87480      1.00  2.243134   .433169
   8.87469   8.87469      1.00  2.241884   .430489
   8.87459   8.87459      1.00  2.243364   .427809
   8.87448   8.87448      1.00  2.241694   .428229
   8.87436   8.87436      1.00  2.241004   .428279
   8.87426   8.87426      1.00  2.241424   .427949
   8.87415   8.87415      1.00  2.239014   .427639
   8.87403   8.87403      1.00  2.239454   .427659
   8.87391   8.87391      1.00  2.240214   .428019
   8.87380   8.87380      1.00  2.242874   .429799
   8.87369   8.87369      1.00  2.239844   .433609
   8.87357   8.87357      1.00  2.240634   .432159
   8.87345   8.87345      1.00  2.225564   .428009
   8.87334   8.87334      1.00  2.237084   .429719
   8.87323   8.87323      1.00  2.239134   .432669
   8.87311   8.87311      1.00  2.238484   .433199
   8.87299   8.87299      1.00  2.239334   .433009
   8.87287   8.87287      1.00  2.238184   .436519
   8.87277   8.87277      1.00  2.238594   .435759
   8.87265   8.87265      1.00  2.239214   .435219
   8.87253   8.87253      1.00  2.238054   .433679
   8.87241   8.87241      1.00  2.239594   .435849
   8.87230   8.87230      1.00  2.239784   .436719
   8.87219   8.87219      1.00  2.238854   .438429
   8.87208   8.87208      1.00  2.237654   .434469
   8.87197   8.87197      1.00  2.223564   .431549
   8.87187   8.87187      1.00  2.237854   .432939
   8.87176   8.87176      1.00  2.238754   .436039
   8.87164   8.87164      1.00  2.237954   .437069
   8.87153   8.87153      1.00  2.237814   .436299
   8.87143   8.87143      1.00  2.239544   .435059
   8.87131   8.87131      1.00  2.239864   .436369
   8.87120   8.87120      1.00  2.238654   .438789
   8.87108   8.87108      1.00  2.240044   .438119
   8.87098   8.87098      1.00  2.234174   .436029
   8.87086   8.87086      1.00  2.238574   .435869
   8.87074   8.87074      1.00  2.235934   .435399
   8.87063   8.87063      1.00  2.237184   .435709
   8.87052   8.87052      1.00  2.239474   .438689
   8.87039   8.87039      1.00  2.222614   .436419
   8.87027   8.87027      1.00  2.236384   .440899
   8.87016   8.87016      1.00  2.239684   .439739
   8.87004   8.87004      1.00  2.238284   .437689
   8.86992   8.86992      1.00  2.241354   .439209
   8.86979   8.86979      1.00  2.237174   .439639
   8.86968   8.86968      1.00  2.236884   .439349
   8.86957   8.86957      1.00  2.239254   .441509
   8.86946   8.86946      1.00  2.239794   .441089
   8.86934   8.86934      1.00  2.236254   .439329
   8.86923   8.86923      1.00  2.239564   .441739
   8.86912   8.86912      1.00  2.238134   .439089
   8.86900   8.86900      1.00  2.233834   .441229
   8.86888   8.86888      1.00  2.224894   .442589
   8.86877   8.86877      1.00  2.237794   .441769
   8.86867   8.86867      1.00  2.238934   .443479
   8.86856   8.86856      1.00  2.239194   .442759
   8.86845   8.86845      1.00  2.236074   .443689
   8.86834   8.86834      1.00  2.237684   .446669
   8.86823   8.86823      1.00  2.239324   .446639
   8.86812   8.86812      1.00  2.238374   .445099
   8.86801   8.86801      1.00  2.239444   .447119
   8.86790   8.86790      1.00  2.240064   .447089
   8.86779   8.86779      1.00  2.235564   .444839
   8.86767   8.86767      1.00  2.240354   .445779
   8.86756   8.86756      1.00  2.239824   .443349
   8.86745   8.86745      1.00  2.238914   .446789
   8.86735   8.86735      1.00  2.226214   .443519
   8.86724   8.86724      1.00  2.236534   .446559
   8.86712   8.86712      1.00  2.236244   .446759
   8.86701   8.86701      1.00  2.239564   .446129
   8.86691   8.86691      1.00  2.238744   .448869
   8.86680   8.86680      1.00  2.236864   .448749
   8.86669   8.86669      1.00  2.239034   .449689
   8.86658   8.86658      1.00  2.236164   .449029
   8.86648   8.86648      1.00  2.236414   .446069
   8.86637   8.86637      1.00  2.237554   .448949
   8.86627   8.86627      1.00  2.239054   .450789
   8.86616   8.86616      1.00  2.237924   .452889
   8.86606   8.86606      1.00  2.235914   .452249
   8.86596   8.86596      1.00  2.238434   .451459
   8.86585   8.86585      1.00  2.222634   .448099
   8.86575   8.86575      1.00  2.236404   .449879
   8.86565   8.86565      1.00  2.237814   .451479
   8.86555   8.86555      1.00  2.236664   .449489
   8.86544   8.86544      1.00  2.238764   .453229
   8.86533   8.86533      1.00  2.237924   .457869
   8.86523   8.86523      1.00  2.239364   .454909
   8.86514   8.86514      1.00  2.235914   .450849
   8.86503   8.86503      1.00  2.235634   .453949
   8.86492   8.86492      1.00  2.235914   .454429
   8.86481   8.86481      1.00  2.232834   .455549
   8.86471   8.86471      1.00  2.238794   .453199
   8.86460   8.86460      1.00  2.236004   .453939
   8.86449   8.86449      1.00  2.229804   .451199
   8.86439   8.86439      1.00  2.235914   .453029
   8.86427   8.86427      1.00  2.222854   .452409
   8.86415   8.86415      1.00  2.241744   .457459
   8.86405   8.86405      1.00  2.240374   .457689
   8.86394   8.86394      1.00  2.241304   .457529
   8.86382   8.86382      1.00  2.238884   .455129
   8.86369   8.86369      1.00  2.238164   .456859
   8.86358   8.86358      1.00  2.240554   .457999
   8.86347   8.86347      1.00  2.238364   .460599
   8.86335   8.86335      1.00  2.239304   .457329
   8.86323   8.86323      1.00  2.236764   .456059
   8.86312   8.86312      1.00  2.238474   .456589
   8.86301   8.86301      1.00  2.237824   .456819
   8.86290   8.86290      1.00  2.238784   .456819
   8.86278   8.86278      1.00  2.227244   .453889
   8.86266   8.86266      1.00  2.236274   .458439
   8.86255   8.86255      1.00  2.236134   .454079
   8.86244   8.86244      1.00  2.236054   .460459
   8.86232   8.86232      1.00  2.237024   .460689
   8.86221   8.86221      1.00  2.235954   .460699
   8.86211   8.86211      1.00  2.239834   .459329
   8.86200   8.86200      1.00  2.241104   .460519
   8.86188   8.86188      1.00  2.238084   .454499
   8.86177   8.86177      1.00  2.235824   .453989
   8.86166   8.86166      1.00  2.239044   .452349
   8.86155   8.86155      1.00  2.237264   .452629
   8.86144   8.86144      1.00  2.238514   .455779
   8.86133   8.86133      1.00  2.237094   .456079
   8.86122   8.86122      1.00  2.234744   .455879
   8.86110   8.86110      1.00  2.222824   .454919
   8.86098   8.86098      1.00  2.234074   .456669
   8.86088   8.86088      1.00  2.234474   .456679
   8.86076   8.86076      1.00  2.239624   .458509
   8.86065   8.86065      1.00  2.236964   .458669
   8.86053   8.86053      1.00  2.236584   .457929
   8.86041   8.86041      1.00  2.237574   .466569
   8.86030   8.86030      1.00  2.234064   .465969
   8.86017   8.86017      1.00  2.236074   .462769
   8.86005   8.86005      1.00  2.233274   .461589
   8.85993   8.85993      1.00  2.235624   .459569
   8.85982   8.85982      1.00  2.236674   .459239
   8.85970   8.85970      1.00  2.237804   .459789
   8.85959   8.85959      1.00  2.221654   .457559
   8.85948   8.85948      1.00  2.236174   .464459
   8.85936   8.85936      1.00  2.236274   .460099
   8.85924   8.85924      1.00  2.235484   .459619
   8.85913   8.85913      1.00  2.236614   .462229
   8.85902   8.85902      1.00  2.233934   .462559
   8.85892   8.85892      1.00  2.237154   .464499
   8.85880   8.85880      1.00  2.234744   .465439
   8.85868   8.85868      1.00  2.234324   .461979
   8.85858   8.85858      1.00  2.234684   .460619
   8.85847   8.85847      1.00  2.234724   .462029
   8.85835   8.85835      1.00  2.234394   .458579
   8.85824   8.85824      1.00  2.235324   .460399
   8.85813   8.85813      1.00  2.231314   .459739
   8.85803   8.85803      1.00  2.221574   .458369
   8.85791   8.85791      1.00  2.233624   .462609
   8.85780   8.85780      1.00  2.232364   .462239
   8.85769   8.85769      1.00  2.233774   .462699
   8.85759   8.85759      1.00  2.232634   .462049
   8.85748   8.85748      1.00  2.233414   .462899
   8.85736   8.85736      1.00  2.233034   .463459
   8.85725   8.85725      1.00  2.235854   .462929
   8.85715   8.85715      1.00  2.233334   .464059
   8.85704   8.85704      1.00  2.232774   .463839
   8.85693   8.85693      1.00  2.223704   .462819
   8.85682   8.85682      1.00  2.233054   .463969
   8.85672   8.85672      1.00  2.235824   .468689
   8.85660   8.85660      1.00  2.217194   .462849
   8.85649   8.85649      1.00  2.232254   .466429
   8.85640   8.85640      1.00  2.234614   .466909
   8.85629   8.85629      1.00  2.232334   .465149
   8.85619   8.85619      1.00  2.233724   .467429
   8.85608   8.85608      1.00  2.234904   .463139
   8.85598   8.85598      1.00  2.235134   .465999
   8.85588   8.85588      1.00  2.234274   .466899
   8.85577   8.85577      1.00  2.234364   .466249
   8.85567   8.85567      1.00  2.229694   .464719
   8.85557   8.85557      1.00  2.231464   .465049
   8.85547   8.85547      1.00  2.232804   .463079
   8.85536   8.85536      1.00  2.233374   .464189
   8.85526   8.85526      1.00  2.233144   .466999
   8.85516   8.85516      1.00  2.215144   .460049
   8.85506   8.85506      1.00  2.231074   .460599
   8.85495   8.85495      1.00  2.232704   .463589
   8.85484   8.85484      1.00  2.233294   .463679
   8.85474   8.85474      1.00  2.232704   .463459
   8.85463   8.85463      1.00  2.229634   .464479
   8.85452   8.85452      1.00  2.230454   .465169
   8.85441   8.85441      1.00  2.229814   .465859
   8.85430   8.85430      1.00  2.227864   .460959
   8.85419   8.85419      1.00  2.229394   .461399
   8.85408   8.85408      1.00  2.230694   .461259
   8.85395   8.85395      1.00  2.228074   .461829
   8.85384   8.85384      1.00  2.228554   .461289
   8.85374   8.85374      1.00  2.222314   .461579
   8.85361   8.85361      1.00  2.227984   .463289
   8.85349   8.85349      1.00  2.230224   .461929
   8.85338   8.85338      1.00  2.228264   .462709
   8.85327   8.85327      1.00  2.226824   .461149
   8.85315   8.85315      1.00  2.229184   .462949
   8.85303   8.85303      1.00  2.227504   .463549
   8.85292   8.85292      1.00  2.226244   .463619
   8.85281   8.85281      1.00  2.227304   .465429
   8.85270   8.85270      1.00  2.226854   .464239
   8.85258   8.85258      1.00  2.229024   .465779
   8.85247   8.85247      1.00  2.224744   .476139
   8.85236   8.85236      1.00  2.229624   .480229
   8.85224   8.85224      1.00  2.227884   .465269
   8.85212   8.85212      1.00  2.225504   .464429
   8.85202   8.85202      1.00  2.226754   .465889
   8.85191   8.85191      1.00  2.206414   .460769
   8.85181   8.85181      1.00  2.223694   .461969
   8.85169   8.85169      1.00  2.224674   .463639
   8.85158   8.85158      1.00  2.226564   .462979
   8.85148   8.85148      1.00  2.227934   .460059
   8.85136   8.85136      1.00  2.226204   .462479
   8.85125   8.85125      1.00  2.227804   .465149
   8.85113   8.85113      1.00  2.226314   .461889
   8.85102   8.85102      1.00  2.224414   .463239
   8.85091   8.85091      1.00  2.222604   .460189
   8.85079   8.85079      1.00  2.223274   .462699
   8.85068   8.85068      1.00  2.224414   .461459
   8.85057   8.85057      1.00  2.221854   .460449
   8.85045   8.85045      1.00  2.209744   .457479
   8.85032   8.85032      1.00  2.222904   .461259
   8.85020   8.85020      1.00  2.226404   .458569
   8.85009   8.85009      1.00  2.226254   .461509
   8.84997   8.84997      1.00  2.223994   .459619
   8.84985   8.84985      1.00  2.226324   .460349
   8.84973   8.84973      1.00  2.223194   .458439
   8.84961   8.84961      1.00  2.210284   .457279
   8.84950   8.84950      1.00  2.226204   .460279
   8.84938   8.84938      1.00  2.224904   .459939
   8.84927   8.84927      1.00  2.226274   .461189
   8.84917   8.84917      1.00  2.229804   .463789
   8.84905   8.84905      1.00  2.228484   .458699
   8.84893   8.84893      1.00  2.225514   .460889
   8.84882   8.84882      1.00  2.212634   .459109
   8.84871   8.84871      1.00  2.224924   .462239
   8.84861   8.84861      1.00  2.227714   .461819
   8.84850   8.84850      1.00  2.228194   .461469
   8.84838   8.84838      1.00  2.227114   .462899
   8.84828   8.84828      1.00  2.225164   .461189
   8.84817   8.84817      1.00  2.224284   .459529
   8.84805   8.84805      1.00  2.226054   .460929
   8.84793   8.84793      1.00  2.226324   .461619
   8.84783   8.84783      1.00  2.224294   .458949
   8.84772   8.84772      1.00  2.225204   .459959
   8.84760   8.84760      1.00  2.227284   .461199
   8.84749   8.84749      1.00  2.225854   .460499
   8.84739   8.84739      1.00  2.220104   .458349
   8.84728   8.84728      1.00  2.223624   .460549
   8.84716   8.84716      1.00  2.223844   .460419
   8.84705   8.84705      1.00  2.225334   .461529
   8.84695   8.84695      1.00  2.223114   .459539
   8.84684   8.84684      1.00  2.225964   .458179
   8.84673   8.84673      1.00  2.228224   .461959
   8.84662   8.84662      1.00  2.227794   .459319
   8.84652   8.84652      1.00  2.226774   .456799
   8.84641   8.84641      1.00  2.224554   .458709
   8.84630   8.84630      1.00  2.226004   .457869
   8.84620   8.84620      1.00  2.225764   .457539
   8.84610   8.84610      1.00  2.223644   .458899
   8.84600   8.84600      1.00  2.225274   .460699
   8.84589   8.84589      1.00  2.208294   .458549
   8.84579   8.84579      1.00  2.221524   .463809
   8.84569   8.84569      1.00  2.225474   .461189
   8.84558   8.84558      1.00  2.225264   .461819
   8.84547   8.84547      1.00  2.224604   .461569
   8.84537   8.84537      1.00  2.225954   .459989
   8.84527   8.84527      1.00  2.227274   .462819
   8.84517   8.84517      1.00  2.224554   .460189
   8.84506   8.84506      1.00  2.226024   .463069
   8.84496   8.84496      1.00  2.222434   .459939
   8.84485   8.84485      1.00  2.223884   .463399
   8.84474   8.84474      1.00  2.223914   .462809
   8.84464   8.84464      1.00  2.225864   .464069
   8.84453   8.84453      1.00  2.221994   .462929
   8.84442   8.84442      1.00  2.219164   .461089
   8.84431   8.84431      1.00  2.226394   .463989
   8.84420   8.84420      1.00  2.225324   .466679
   8.84409   8.84409      1.00  2.226104   .466279
   8.84398   8.84398      1.00  2.224044   .462559
   8.84387   8.84387      1.00  2.226004   .465979
   8.84374   8.84374      1.00  2.224694   .463549
   8.84362   8.84362      1.00  2.221274   .463049
   8.84351   8.84351      1.00  2.224874   .463209
   8.84339   8.84339      1.00  2.220354   .459859
   8.84327   8.84327      1.00  2.224394   .461339
   8.84316   8.84316      1.00  2.226334   .460739
   8.84305   8.84305      1.00  2.223084   .460939
   8.84293   8.84293      1.00  2.227274   .462229
   8.84281   8.84281      1.00  2.211034   .459789
   8.84270   8.84270      1.00  2.223884   .462109
   8.84259   8.84259      1.00  2.222194   .461369
   8.84247   8.84247      1.00  2.223154   .463469
   8.84235   8.84235      1.00  2.223574   .463009
   8.84224   8.84224      1.00  2.222914   .462249
   8.84213   8.84213      1.00  2.226444   .463959
   8.84203   8.84203      1.00  2.225984   .463939
   8.84192   8.84192      1.00  2.223144   .462569
   8.84181   8.84181      1.00  2.224684   .466679
   8.84170   8.84170      1.00  2.222484   .467239
   8.84159   8.84159      1.00  2.223924   .467619
   8.84147   8.84147      1.00  2.222854   .466649
   8.84136   8.84136      1.00  2.207564   .463909
   8.84125   8.84125      1.00  2.219864   .466759
   8.84114   8.84114      1.00  2.222104   .470119
   8.84102   8.84102      1.00  2.223474   .468099
   8.84091   8.84091      1.00  2.224524   .468599
   8.84080   8.84080      1.00  2.225094   .468199
   8.84068   8.84068      1.00  2.224904   .468719
   8.84056   8.84056      1.00  2.224144   .472339
   8.84045   8.84045      1.00  2.224834   .471209
   8.84033   8.84033      1.00  2.221404   .470369
   8.84021   8.84021      1.00  2.226064   .468979
   8.84008   8.84008      1.00  2.222254   .466329
   8.83997   8.83997      1.00  2.223514   .466839
   8.83986   8.83986      1.00  2.218644   .467519
   8.83974   8.83974      1.00  2.203794   .463829
   8.83963   8.83963      1.00  2.223924   .468939
   8.83950   8.83950      1.00  2.223074   .470259
   8.83939   8.83939      1.00  2.225304   .471529
   8.83928   8.83928      1.00  2.223304   .469889
   8.83916   8.83916      1.00  2.222884   .467979
   8.83905   8.83905      1.00  2.221644   .469339
   8.83894   8.83894      1.00  2.222154   .469839
   8.83883   8.83883      1.00  2.223954   .474859
   8.83871   8.83871      1.00  2.218614   .469329
   8.83860   8.83860      1.00  2.224734   .473159
   8.83850   8.83850      1.00  2.221254   .478279
   8.83839   8.83839      1.00  2.224804   .474689
   8.83828   8.83828      1.00  2.214754   .476099
   8.83817   8.83817      1.00  2.224114   .475539
   8.83806   8.83806      1.00  2.224214   .479689
   8.83795   8.83795      1.00  2.223294   .477549
   8.83783   8.83783      1.00  2.223654   .475979
   8.83772   8.83772      1.00  2.222654   .471439
   8.83761   8.83761      1.00  2.223084   .473409
   8.83751   8.83751      1.00  2.222214   .475599
   8.83739   8.83739      1.00  2.226344   .478269
   8.83729   8.83729      1.00  2.221034   .476869
   8.83718   8.83718      1.00  2.223004   .474369
   8.83707   8.83707      1.00  2.224264   .478729
   8.83696   8.83696      1.00  2.224854   .476919
   8.83684   8.83684      1.00  2.226494   .476779
   8.83674   8.83674      1.00  2.211994   .473759
   8.83663   8.83663      1.00  2.221174   .474539
   8.83652   8.83652      1.00  2.222594   .475849
   8.83641   8.83641      1.00  2.223894   .474859
   8.83631   8.83631      1.00  2.224214   .477139
   8.83621   8.83621      1.00  2.221164   .478719
   8.83611   8.83611      1.00  2.224544   .480599
   8.83600   8.83600      1.00  2.224884   .479329
   8.83590   8.83590      1.00  2.224624   .483599
   8.83580   8.83580      1.00  2.225024   .479559
   8.83569   8.83569      1.00  2.222544   .477479
   8.83559   8.83559      1.00  2.224674   .479309
   8.83549   8.83549      1.00  2.220824   .478059
   8.83539   8.83539      1.00  2.219734   .478499
   8.83528   8.83528      1.00  2.207104   .477319
   8.83517   8.83517      1.00  2.220034   .479289
   8.83508   8.83508      1.00  2.221804   .480279
   8.83497   8.83497      1.00  2.221754   .481699
   8.83487   8.83487      1.00  2.224064   .484339
   8.83475   8.83475      1.00  2.223244   .480209
   8.83465   8.83465      1.00  2.224304   .482539
   8.83454   8.83454      1.00  2.222214   .482739
   8.83443   8.83443      1.00  2.222914   .485369
   8.83432   8.83432      1.00  2.221194   .481639
   8.83421   8.83421      1.00  2.220424   .479959
   8.83409   8.83409      1.00  2.219474   .480239
   8.83398   8.83398      1.00  2.223214   .481059
   8.83387   8.83387      1.00  2.221874   .482929
   8.83376   8.83376      1.00  2.221444   .484879
   8.83364   8.83364      1.00  2.206904   .480989
   8.83351   8.83351      1.00  2.220504   .480679
   8.83340   8.83340      1.00  2.221994   .483819
   8.83329   8.83329      1.00  2.217684   .482429
   8.83317   8.83317      1.00  2.220154   .483329
   8.83305   8.83305      1.00  2.217894   .481909
   8.83295   8.83295      1.00  2.218944   .485049
   8.83283   8.83283      1.00  2.219014   .483669
   8.83271   8.83271      1.00  2.218824   .485389
   8.83260   8.83260      1.00  2.217554   .487749
   8.83248   8.83248      1.00  2.219654   .487019
   8.83237   8.83237      1.00  2.222234   .486069
   8.83226   8.83226      1.00  2.220624   .486789
   8.83215   8.83215      1.00  2.220024   .484849
   8.83204   8.83204      1.00  2.203784   .486319
   8.83193   8.83193      1.00  2.218114   .488059
   8.83182   8.83182      1.00  2.218004   .486509
   8.83171   8.83171      1.00  2.215914   .485329
   8.83160   8.83160      1.00  2.218444   .486769
   8.83149   8.83149      1.00  2.215674   .485089
   8.83138   8.83138      1.00  2.219274   .486539
   8.83126   8.83126      1.00  2.219664   .487989
   8.83115   8.83115      1.00  2.218944   .490699
   8.83104   8.83104      1.00  2.215134   .487109
   8.83093   8.83093      1.00  2.217124   .484009
   8.83082   8.83082      1.00  2.218024   .486359
   8.83070   8.83070      1.00  2.215994   .487959
   8.83059   8.83059      1.00  2.214674   .486289
   8.83047   8.83047      1.00  2.205334   .485449
   8.83035   8.83035      1.00  2.216954   .489719
   8.83023   8.83023      1.00  2.219214   .488899
   8.83012   8.83012      1.00  2.219774   .487709
   8.83000   8.83000      1.00  2.218414   .488859
   8.82987   8.82987      1.00  2.216664   .488909
   8.82976   8.82976      1.00  2.216774   .488019
   8.82964   8.82964      1.00  2.216804   .487779
   8.82953   8.82953      1.00  2.211374   .486719
   8.82941   8.82941      1.00  2.213834   .486579
   8.82929   8.82929      1.00  2.215584   .488529
   8.82919   8.82919      1.00  2.216164   .490269
   8.82908   8.82908      1.00  2.214804   .492749
   8.82896   8.82896      1.00  2.199814   .489959
   8.82885   8.82885      1.00  2.215944   .495059
   8.82874   8.82874      1.00  2.215344   .494119
   8.82863   8.82863      1.00  2.217634   .495039
   8.82852   8.82852      1.00  2.216304   .495559
   8.82841   8.82841      1.00  2.215984   .493159
   8.82831   8.82831      1.00  2.216164   .491759
   8.82820   8.82820      1.00  2.212784   .492879
   8.82808   8.82808      1.00  2.213264   .494129
   8.82796   8.82796      1.00  2.215334   .492989
   8.82785   8.82785      1.00  2.214674   .492929
   8.82775   8.82775      1.00  2.215564   .492649
   8.82763   8.82763      1.00  2.217024   .492949
   8.82752   8.82752      1.00  2.212674   .492259
   8.82742   8.82742      1.00  2.211964   .488349
   8.82731   8.82731      1.00  2.213234   .488979
   8.82719   8.82719      1.00  2.215334   .489399
   8.82709   8.82709      1.00  2.211584   .489509
   8.82698   8.82698      1.00  2.212414   .490769
   8.82687   8.82687      1.00  2.211724   .488489
   8.82676   8.82676      1.00  2.215784   .490549
   8.82665   8.82665      1.00  2.213344   .489829
   8.82655   8.82655      1.00  2.213154   .492819
   8.82645   8.82645      1.00  2.216884   .490999
   8.82634   8.82634      1.00  2.211934   .492209
   8.82623   8.82623      1.00  2.214184   .492479
   8.82613   8.82613      1.00  2.212024   .492229
   8.82603   8.82603      1.00  2.195914   .489759
   8.82592   8.82592      1.00  2.208734   .492889
   8.82582   8.82582      1.00  2.211264   .492149
   8.82572   8.82572      1.00  2.212324   .492089
   8.82561   8.82561      1.00  2.211544   .493049
   8.82551   8.82551      1.00  2.213344   .498729
   8.82541   8.82541      1.00  2.213374   .494739
   8.82531   8.82531      1.00  2.213484   .492809
   8.82521   8.82521      1.00  2.210684   .490419
   8.82509   8.82509      1.00  2.210864   .489979
   8.82499   8.82499      1.00  2.207094   .488219
   8.82489   8.82489      1.00  2.206704   .489419
   8.82478   8.82478      1.00  2.206154   .489129
   8.82467   8.82467      1.00  2.205844   .487679
   8.82456   8.82456      1.00  2.209694   .489479
   8.82446   8.82446      1.00  2.199234   .487019
   8.82435   8.82435      1.00  2.212284   .483819
   8.82424   8.82424      1.00  2.210904   .490339
   8.82412   8.82412      1.00  2.212804   .492839
   8.82401   8.82401      1.00  2.209194   .494059
   8.82390   8.82390      1.00  2.208974   .494439
   8.82378   8.82378      1.00  2.207824   .492469
   8.82366   8.82366      1.00  2.208994   .494449
   8.82355   8.82355      1.00  2.207514   .492019
   8.82343   8.82343      1.00  2.206884   .490539
   8.82331   8.82331      1.00  2.205724   .490779
   8.82320   8.82320      1.00  2.209224   .492519
   8.82309   8.82309      1.00  2.211384   .494279
   8.82297   8.82297      1.00  2.203834   .489659
   8.82285   8.82285      1.00  2.208984   .491809
   8.82274   8.82274      1.00  2.208604   .490619
   8.82263   8.82263      1.00  2.207734   .488879
   8.82251   8.82251      1.00  2.206114   .489219
   8.82239   8.82239      1.00  2.204984   .491259
   8.82228   8.82228      1.00  2.208734   .491679
   8.82218   8.82218      1.00  2.207224   .492159
   8.82207   8.82207      1.00  2.209934   .490489
   8.82195   8.82195      1.00  2.209824   .491829
   8.82184   8.82184      1.00  2.209684   .491379
   8.82174   8.82174      1.00  2.209724   .492359
   8.82163   8.82163      1.00  2.210894   .491509
   8.82151   8.82151      1.00  2.206534   .492479
   8.82140   8.82140      1.00  2.197984   .490659
   8.82129   8.82129      1.00  2.206644   .493309
   8.82118   8.82118      1.00  2.204034   .493799
   8.82106   8.82106      1.00  2.207064   .495379
   8.82095   8.82095      1.00  2.209084   .494269
   8.82084   8.82084      1.00  2.209204   .492549
   8.82072   8.82072      1.00  2.208614   .496329
   8.82060   8.82060      1.00  2.206964   .500149
   8.82048   8.82048      1.00  2.206084   .492219
   8.82037   8.82037      1.00  2.206894   .492269
   8.82025   8.82025      1.00  2.208254   .492119
   8.82013   8.82013      1.00  2.206864   .491449
   8.82001   8.82001      1.00  2.204974   .492379
   8.81989   8.81989      1.00  2.186044   .488789
   8.81978   8.81978      1.00  2.204514   .491139
   8.81966   8.81966      1.00  2.209054   .492939
   8.81954   8.81954      1.00  2.208204   .493549
   8.81943   8.81943      1.00  2.209094   .494209
   8.81932   8.81932      1.00  2.206244   .493019
   8.81920   8.81920      1.00  2.204964   .489729
   8.81908   8.81908      1.00  2.206444   .490109
   8.81897   8.81897      1.00  2.206174   .493449
   8.81886   8.81886      1.00  2.199644   .489119
   8.81874   8.81874      1.00  2.204794   .489949
   8.81864   8.81864      1.00  2.200454   .492839
   8.81854   8.81854      1.00  2.202024   .495779
   8.81842   8.81842      1.00  2.197894   .495589
   8.81830   8.81830      1.00  2.202974   .493959
   8.81820   8.81820      1.00  2.206224   .491849
   8.81809   8.81809      1.00  2.203344   .490699
   8.81798   8.81798      1.00  2.205234   .490149
   8.81786   8.81786      1.00  2.200314   .489269
   8.81775   8.81775      1.00  2.201494   .490059
   8.81765   8.81765      1.00  2.199414   .488739
   8.81753   8.81753      1.00  2.201534   .490229
   8.81742   8.81742      1.00  2.197704   .491169
   8.81736   8.81736      1.00  2.199754   .493869
