# Supplementary material for: Direct Observation of Palladium Leaching from Pd/C by a Simple Method: X-ray Absorption Spectroscopy of Heterogeneous Mixtures
Source: ACS Omega. 2023 Jun 7;8(24):21787–92. doi: 10.1021/acsomega.3c01343 (PMC10286095; doi:10.1021/acsomega.3c01343)
Supplement: Supplementary file 2 — ao3c01343_si_002.zip [file ao3c01343_si_002.zip › Figure 9/HCl_Intermittent01N_7.qd]

  9809     KEK-PF   NW10A
 K_AirOx_40C_01N 20.12.12 2:40: - 20.12.12 2:40: Serial#KEKPF-NW10A_047697
 15_RK_AirOx_40C_01N                                                             
 Ring :   6.5 GeV    50.1 mA -   50.1 mA
 Mono :   Si(311)       D=  1.63747 A    Initial angle=  9.00032 deg
 NW10A     Transmission( 2)   Repetition=  7     Points= 1654
 Param file : QXAFS(SYNC)     angle axis (*)     Block =    1

 Block      Init-Ang  Final-Ang     Step/deg     Time/s       Num
     1        9.00032   8.81736          ***       1.00      1654
 Ortec(-1)     NDCH = 3
  Angle(c)  Angle(o)    time/s         2         3
      Mode         0         0         1         2
    Offset         0         0    .00492    .00311
   9.00032   9.00032      1.00  2.317914  2.787679
   9.00024   9.00024      1.00  2.312504  2.786429
   9.00013   9.00013      1.00  2.311464  2.787599
   9.00003   9.00003      1.00  2.312674  2.789089
   8.99991   8.99991      1.00  2.313194  2.786979
   8.99979   8.99979      1.00  2.308594  2.785569
   8.99968   8.99968      1.00  2.310464  2.787709
   8.99956   8.99956      1.00  2.291804  2.763639
   8.99944   8.99944      1.00  2.309154  2.784779
   8.99933   8.99933      1.00  2.309764  2.786079
   8.99923   8.99923      1.00  2.310464  2.785519
   8.99912   8.99912      1.00  2.310874  2.786669
   8.99901   8.99901      1.00  2.309084  2.783949
   8.99890   8.99890      1.00  2.312094  2.793969
   8.99880   8.99880      1.00  2.304914  2.783859
   8.99869   8.99869      1.00  2.305954  2.787409
   8.99857   8.99857      1.00  2.302584  2.779269
   8.99847   8.99847      1.00  2.304454  2.786699
   8.99836   8.99836      1.00  2.305414  2.782019
   8.99825   8.99825      1.00  2.307024  2.786079
   8.99814   8.99814      1.00  2.303754  2.783089
   8.99803   8.99803      1.00  2.292144  2.765009
   8.99792   8.99792      1.00  2.307504  2.783859
   8.99782   8.99782      1.00  2.302824  2.781399
   8.99770   8.99770      1.00  2.303964  2.780479
   8.99759   8.99759      1.00  2.306154  2.797269
   8.99749   8.99749      1.00  2.302034  2.782579
   8.99738   8.99738      1.00  2.299004  2.781529
   8.99727   8.99727      1.00  2.298864  2.782899
   8.99716   8.99716      1.00  2.300894  2.783329
   8.99706   8.99706      1.00  2.300244  2.778629
   8.99695   8.99695      1.00  2.305334  2.786039
   8.99684   8.99684      1.00  2.304454  2.788209
   8.99673   8.99673      1.00  2.304714  2.788539
   8.99663   8.99663      1.00  2.284704  2.767659
   8.99653   8.99653      1.00  2.298954  2.784669
   8.99642   8.99642      1.00  2.296674  2.782149
   8.99632   8.99632      1.00  2.295204  2.785449
   8.99622   8.99622      1.00  2.299124  2.822439
   8.99611   8.99611      1.00  2.294704  2.805049
   8.99600   8.99600      1.00  2.301274  2.792159
   8.99590   8.99590      1.00  2.298954  2.789469
   8.99581   8.99581      1.00  2.297874  2.784499
   8.99570   8.99570      1.00  2.300734  2.786869
   8.99560   8.99560      1.00  2.297844  2.780059
   8.99549   8.99549      1.00  2.300124  2.786279
   8.99540   8.99540      1.00  2.296994  2.781359
   8.99530   8.99530      1.00  2.298724  2.791289
   8.99519   8.99519      1.00  2.277234  2.761799
   8.99508   8.99508      1.00  2.295444  2.777569
   8.99498   8.99498      1.00  2.298184  2.785179
   8.99488   8.99488      1.00  2.295404  2.782659
   8.99477   8.99477      1.00  2.296594  2.783649
   8.99467   8.99467      1.00  2.300884  2.789919
   8.99457   8.99457      1.00  2.298294  2.787229
   8.99446   8.99446      1.00  2.298534  2.783819
   8.99435   8.99435      1.00  2.294054  2.779829
   8.99424   8.99424      1.00  2.295964  2.784569
   8.99413   8.99413      1.00  2.288544  2.777119
   8.99401   8.99401      1.00  2.293254  2.780099
   8.99389   8.99389      1.00  2.294964  2.781409
   8.99378   8.99378      1.00  2.290604  2.780249
   8.99368   8.99368      1.00  2.283254  2.773659
   8.99356   8.99356      1.00  2.293834  2.782739
   8.99345   8.99345      1.00  2.296254  2.784089
   8.99333   8.99333      1.00  2.297264  2.788139
   8.99321   8.99321      1.00  2.296674  2.784719
   8.99310   8.99310      1.00  2.292574  2.781519
   8.99298   8.99298      1.00  2.288384  2.779989
   8.99287   8.99287      1.00  2.295254  2.794299
   8.99276   8.99276      1.00  2.293354  2.793509
   8.99265   8.99265      1.00  2.289924  2.790779
   8.99254   8.99254      1.00  2.294614  2.792179
   8.99243   8.99243      1.00  2.293584  2.798579
   8.99232   8.99232      1.00  2.292084  2.790899
   8.99221   8.99221      1.00  2.292634  2.796299
   8.99210   8.99210      1.00  2.293034  2.791289
   8.99199   8.99199      1.00  2.275664  2.767219
   8.99188   8.99188      1.00  2.291054  2.789409
   8.99177   8.99177      1.00  2.291274  2.790169
   8.99166   8.99166      1.00  2.283054  2.777649
   8.99155   8.99155      1.00  2.289734  2.788169
   8.99145   8.99145      1.00  2.291464  2.788159
   8.99134   8.99134      1.00  2.293504  2.789629
   8.99122   8.99122      1.00  2.291114  2.789969
   8.99111   8.99111      1.00  2.293664  2.790299
   8.99100   8.99100      1.00  2.292904  2.788449
   8.99088   8.99088      1.00  2.286314  2.782409
   8.99076   8.99076      1.00  2.292784  2.791729
   8.99065   8.99065      1.00  2.288124  2.784259
   8.99054   8.99054      1.00  2.288334  2.791489
   8.99043   8.99043      1.00  2.287944  2.785649
   8.99030   8.99030      1.00  2.276474  2.775319
   8.99018   8.99018      1.00  2.287174  2.789569
   8.99007   8.99007      1.00  2.289044  2.789549
   8.98996   8.98996      1.00  2.290904  2.793739
   8.98984   8.98984      1.00  2.288244  2.787669
   8.98972   8.98972      1.00  2.292914  2.793549
   8.98961   8.98961      1.00  2.289444  2.789989
   8.98949   8.98949      1.00  2.288444  2.794079
   8.98937   8.98937      1.00  2.282994  2.785369
   8.98925   8.98925      1.00  2.284094  2.783439
   8.98915   8.98915      1.00  2.284584  2.786319
   8.98904   8.98904      1.00  2.284394  2.788339
   8.98892   8.98892      1.00  2.290004  2.794409
   8.98881   8.98881      1.00  2.288074  2.794099
   8.98870   8.98870      1.00  2.280354  2.777869
   8.98859   8.98859      1.00  2.289994  2.798049
   8.98848   8.98848      1.00  2.291114  2.802219
   8.98837   8.98837      1.00  2.282734  2.793389
   8.98827   8.98827      1.00  2.284214  2.797759
   8.98816   8.98816      1.00  2.288614  2.799749
   8.98804   8.98804      1.00  2.278904  2.782219
   8.98793   8.98793      1.00  2.286054  2.789899
   8.98783   8.98783      1.00  2.287674  2.796199
   8.98772   8.98772      1.00  2.287174  2.795279
   8.98761   8.98761      1.00  2.285484  2.790499
   8.98749   8.98749      1.00  2.285654  2.795619
   8.98739   8.98739      1.00  2.283444  2.794569
   8.98728   8.98728      1.00  2.286144  2.796459
   8.98716   8.98716      1.00  2.287914  2.801469
   8.98705   8.98705      1.00  2.284504  2.794659
   8.98695   8.98695      1.00  2.269884  2.776729
   8.98684   8.98684      1.00  2.283214  2.791929
   8.98673   8.98673      1.00  2.283244  2.795139
   8.98663   8.98663      1.00  2.282324  2.798679
   8.98652   8.98652      1.00  2.284874  2.799119
   8.98642   8.98642      1.00  2.287184  2.795339
   8.98631   8.98631      1.00  2.287754  2.809909
   8.98620   8.98620      1.00  2.288184  2.805589
   8.98611   8.98611      1.00  2.284094  2.797219
   8.98600   8.98600      1.00  2.288274  2.797219
   8.98590   8.98590      1.00  2.280524  2.792769
   8.98579   8.98579      1.00  2.282214  2.791489
   8.98569   8.98569      1.00  2.281724  2.793249
   8.98559   8.98559      1.00  2.267044  2.773929
   8.98549   8.98549      1.00  2.283244  2.798999
   8.98538   8.98538      1.00  2.287984  2.806399
   8.98528   8.98528      1.00  2.284484  2.798299
   8.98517   8.98517      1.00  2.287404  2.811719
   8.98506   8.98506      1.00  2.285664  2.802019
   8.98496   8.98496      1.00  2.284934  2.800679
   8.98486   8.98486      1.00  2.287554  2.810249
   8.98476   8.98476      1.00  2.281444  2.799659
   8.98465   8.98465      1.00  2.281724  2.803389
   8.98454   8.98454      1.00  2.281094  2.799359
   8.98443   8.98443      1.00  2.282984  2.798939
   8.98432   8.98432      1.00  2.283724  2.805369
   8.98421   8.98421      1.00  2.283824  2.807499
   8.98410   8.98410      1.00  2.276294  2.795009
   8.98399   8.98399      1.00  2.284634  2.805259
   8.98387   8.98387      1.00  2.285644  2.804349
   8.98375   8.98375      1.00  2.281034  2.801259
   8.98363   8.98363      1.00  2.279344  2.794259
   8.98353   8.98353      1.00  2.281444  2.794689
   8.98342   8.98342      1.00  2.285164  2.803809
   8.98329   8.98329      1.00  2.283314  2.801279
   8.98317   8.98317      1.00  2.282324  2.798509
   8.98306   8.98306      1.00  2.288184  2.807719
   8.98295   8.98295      1.00  2.284524  2.801589
   8.98283   8.98283      1.00  2.286164  2.802779
   8.98272   8.98272      1.00  2.287304  2.805889
   8.98261   8.98261      1.00  2.284544  2.807319
   8.98250   8.98250      1.00  2.269644  2.788459
   8.98238   8.98238      1.00  2.286484  2.809969
   8.98227   8.98227      1.00  2.281824  2.803539
   8.98216   8.98216      1.00  2.279594  2.804209
   8.98205   8.98205      1.00  2.287284  2.814549
   8.98194   8.98194      1.00  2.284954  2.818129
   8.98182   8.98182      1.00  2.284344  2.813049
   8.98172   8.98172      1.00  2.287194  2.814939
   8.98161   8.98161      1.00  2.286794  2.815099
   8.98149   8.98149      1.00  2.286664  2.812379
   8.98139   8.98139      1.00  2.284944  2.810089
   8.98128   8.98128      1.00  2.281684  2.821979
   8.98117   8.98117      1.00  2.279844  2.806739
   8.98105   8.98105      1.00  2.265794  2.790909
   8.98093   8.98093      1.00  2.286444  2.812689
   8.98082   8.98082      1.00  2.286104  2.814579
   8.98070   8.98070      1.00  2.291424  2.822689
   8.98058   8.98058      1.00  2.287214  2.819029
   8.98047   8.98047      1.00  2.288674  2.821599
   8.98036   8.98036      1.00  2.283204  2.812919
   8.98024   8.98024      1.00  2.284474  2.815369
   8.98012   8.98012      1.00  2.285324  2.815699
   8.98000   8.98000      1.00  2.284544  2.812449
   8.97989   8.97989      1.00  2.282724  2.812879
   8.97976   8.97976      1.00  2.285284  2.811049
   8.97965   8.97965      1.00  2.282034  2.812389
   8.97954   8.97954      1.00  2.279274  2.812479
   8.97942   8.97942      1.00  2.284614  2.816839
   8.97931   8.97931      1.00  2.287194  2.823049
   8.97919   8.97919      1.00  2.290614  2.822829
   8.97908   8.97908      1.00  2.285174  2.816629
   8.97897   8.97897      1.00  2.287004  2.818019
   8.97886   8.97886      1.00  2.281934  2.812569
   8.97875   8.97875      1.00  2.284414  2.816079
   8.97864   8.97864      1.00  2.283324  2.811929
   8.97854   8.97854      1.00  2.286304  2.820369
   8.97842   8.97842      1.00  2.283624  2.815389
   8.97830   8.97830      1.00  2.286454  2.815529
   8.97820   8.97820      1.00  2.290954  2.822809
   8.97809   8.97809      1.00  2.287234  2.816689
   8.97798   8.97798      1.00  2.281524  2.810629
   8.97786   8.97786      1.00  2.281304  2.813769
   8.97775   8.97775      1.00  2.286224  2.822509
   8.97765   8.97765      1.00  2.283444  2.820939
   8.97754   8.97754      1.00  2.287114  2.828149
   8.97742   8.97742      1.00  2.284184  2.825729
   8.97731   8.97731      1.00  2.284804  2.824059
   8.97720   8.97720      1.00  2.283094  2.824539
   8.97710   8.97710      1.00  2.284384  2.827579
   8.97699   8.97699      1.00  2.286424  2.831439
   8.97688   8.97688      1.00  2.288034  2.830309
   8.97677   8.97677      1.00  2.288474  2.828599
   8.97667   8.97667      1.00  2.289554  2.827859
   8.97656   8.97656      1.00  2.287044  2.825709
   8.97645   8.97645      1.00  2.268284  2.803039
   8.97635   8.97635      1.00  2.281984  2.820269
   8.97624   8.97624      1.00  2.281094  2.819539
   8.97613   8.97613      1.00  2.285534  2.824199
   8.97603   8.97603      1.00  2.284834  2.832099
   8.97593   8.97593      1.00  2.287034  2.833459
   8.97583   8.97583      1.00  2.289564  2.832609
   8.97572   8.97572      1.00  2.289464  2.832159
   8.97563   8.97563      1.00  2.286094  2.826139
   8.97553   8.97553      1.00  2.286244  2.824829
   8.97542   8.97542      1.00  2.282914  2.823969
   8.97531   8.97531      1.00  2.282634  2.822199
   8.97521   8.97521      1.00  2.285284  2.827429
   8.97511   8.97511      1.00  2.285984  2.832909
   8.97501   8.97501      1.00  2.284354  2.825449
   8.97490   8.97490      1.00  2.270014  2.812099
   8.97479   8.97479      1.00  2.288424  2.839539
   8.97469   8.97469      1.00  2.287564  2.833849
   8.97458   8.97458      1.00  2.285814  2.828859
   8.97447   8.97447      1.00  2.288594  2.832179
   8.97436   8.97436      1.00  2.286264  2.830189
   8.97425   8.97425      1.00  2.281684  2.829259
   8.97413   8.97413      1.00  2.282984  2.832219
   8.97401   8.97401      1.00  2.283814  2.823319
   8.97390   8.97390      1.00  2.280104  2.823029
   8.97380   8.97380      1.00  2.284644  2.826629
   8.97368   8.97368      1.00  2.285494  2.847659
   8.97356   8.97356      1.00  2.284584  2.829239
   8.97344   8.97344      1.00  2.286364  2.825109
   8.97333   8.97333      1.00  2.279794  2.825669
   8.97322   8.97322      1.00  2.282284  2.826899
   8.97310   8.97310      1.00  2.283364  2.828279
   8.97298   8.97298      1.00  2.283834  2.827289
   8.97287   8.97287      1.00  2.280614  2.828519
   8.97276   8.97276      1.00  2.280434  2.827069
   8.97264   8.97264      1.00  2.287774  2.834419
   8.97253   8.97253      1.00  2.283664  2.819729
   8.97242   8.97242      1.00  2.284614  2.716879
   8.97231   8.97231      1.00  2.284794  2.832359
   8.97220   8.97220      1.00  2.286204  2.832599
   8.97209   8.97209      1.00  2.288184  2.840589
   8.97198   8.97198      1.00  2.282804  2.831709
   8.97187   8.97187      1.00  2.278264  2.825529
   8.97175   8.97175      1.00  2.271544  2.819599
   8.97164   8.97164      1.00  2.283404  2.833089
   8.97154   8.97154      1.00  2.283734  2.837499
   8.97142   8.97142      1.00  2.284794  2.832309
   8.97131   8.97131      1.00  2.283024  2.835889
   8.97120   8.97120      1.00  2.285934  2.838629
   8.97109   8.97109      1.00  2.285244  2.838939
   8.97097   8.97097      1.00  2.283284  2.833659
   8.97085   8.97085      1.00  2.282084  2.831519
   8.97074   8.97074      1.00  2.281974  2.835069
   8.97063   8.97063      1.00  2.279574  2.829199
   8.97051   8.97051      1.00  2.280374  2.829319
   8.97039   8.97039      1.00  2.275674  2.818189
   8.97027   8.97027      1.00  2.276374  2.823309
   8.97016   8.97016      1.00  2.289024  2.840269
   8.97005   8.97005      1.00  2.286204  2.836609
   8.96992   8.96992      1.00  2.284624  2.835589
   8.96980   8.96980      1.00  2.285954  2.835439
   8.96969   8.96969      1.00  2.284894  2.833219
   8.96957   8.96957      1.00  2.283724  2.838389
   8.96946   8.96946      1.00  2.282224  2.836379
   8.96934   8.96934      1.00  2.285574  2.842539
   8.96923   8.96923      1.00  2.277634  2.831079
   8.96912   8.96912      1.00  2.278914  2.836259
   8.96900   8.96900      1.00  2.280414  2.850209
   8.96889   8.96889      1.00  2.281314  2.838269
   8.96879   8.96879      1.00  2.275074  2.823889
   8.96867   8.96867      1.00  2.286404  2.835029
   8.96856   8.96856      1.00  2.284074  2.843659
   8.96845   8.96845      1.00  2.281904  2.834229
   8.96835   8.96835      1.00  2.283584  2.842189
   8.96824   8.96824      1.00  2.281394  2.840469
   8.96812   8.96812      1.00  2.282544  2.842359
   8.96801   8.96801      1.00  2.278204  2.842349
   8.96790   8.96790      1.00  2.282594  2.846579
   8.96780   8.96780      1.00  2.281094  2.846789
   8.96769   8.96769      1.00  2.284194  2.844869
   8.96758   8.96758      1.00  2.287854  2.844119
   8.96747   8.96747      1.00  2.284894  2.841889
   8.96735   8.96735      1.00  2.285234  2.840149
   8.96724   8.96724      1.00  2.268224  2.821349
   8.96713   8.96713      1.00  2.281244  2.840999
   8.96703   8.96703      1.00  2.285334  2.841409
   8.96692   8.96692      1.00  2.280234  2.835339
   8.96681   8.96681      1.00  2.280784  2.844179
   8.96671   8.96671      1.00  2.281324  2.839499
   8.96660   8.96660      1.00  2.282834  2.838099
   8.96649   8.96649      1.00  2.280744  2.835829
   8.96638   8.96638      1.00  2.284354  2.846669
   8.96628   8.96628      1.00  2.287354  2.846709
   8.96618   8.96618      1.00  2.285334  2.845889
   8.96607   8.96607      1.00  2.286584  2.848629
   8.96597   8.96597      1.00  2.282374  2.843499
   8.96587   8.96587      1.00  2.282184  2.844249
   8.96577   8.96577      1.00  2.269004  2.829729
   8.96566   8.96566      1.00  2.285984  2.852939
   8.96556   8.96556      1.00  2.285844  2.859349
   8.96546   8.96546      1.00  2.282884  2.852859
   8.96536   8.96536      1.00  2.287724  2.853609
   8.96526   8.96526      1.00  2.284884  2.848799
   8.96515   8.96515      1.00  2.287094  2.847379
   8.96504   8.96504      1.00  2.287254  2.845449
   8.96494   8.96494      1.00  2.286364  2.848719
   8.96484   8.96484      1.00  2.281974  2.845299
   8.96473   8.96473      1.00  2.281584  2.838139
   8.96462   8.96462      1.00  2.285154  2.844429
   8.96452   8.96452      1.00  2.281814  2.842219
   8.96441   8.96441      1.00  2.283924  2.845859
   8.96429   8.96429      1.00  2.272524  2.833129
   8.96417   8.96417      1.00  2.288784  2.853549
   8.96407   8.96407      1.00  2.289374  2.855259
   8.96396   8.96396      1.00  2.290744  2.855349
   8.96384   8.96384      1.00  2.286644  2.853159
   8.96373   8.96373      1.00  2.284094  2.868149
   8.96362   8.96362      1.00  2.286744  2.854699
   8.96350   8.96350      1.00  2.282374  2.847219
   8.96337   8.96337      1.00  2.285974  2.850529
   8.96326   8.96326      1.00  2.288634  2.853489
   8.96315   8.96315      1.00  2.288414  2.854639
   8.96303   8.96303      1.00  2.287114  2.855859
   8.96291   8.96291      1.00  2.290974  2.858349
   8.96280   8.96280      1.00  2.286734  2.849589
   8.96269   8.96269      1.00  2.286384  2.852029
   8.96258   8.96258      1.00  2.274074  2.836679
   8.96246   8.96246      1.00  2.284094  2.852269
   8.96235   8.96235      1.00  2.285124  2.853809
   8.96224   8.96224      1.00  2.286314  2.850219
   8.96213   8.96213      1.00  2.286994  2.852279
   8.96202   8.96202      1.00  2.287534  2.853929
   8.96190   8.96190      1.00  2.289624  2.851859
   8.96180   8.96180      1.00  2.291334  2.855129
   8.96169   8.96169      1.00  2.288764  2.855189
   8.96158   8.96158      1.00  2.289834  2.859269
   8.96147   8.96147      1.00  2.290514  2.856709
   8.96136   8.96136      1.00  2.284944  2.850189
   8.96125   8.96125      1.00  2.289894  2.852079
   8.96113   8.96113      1.00  2.272034  2.833949
   8.96102   8.96102      1.00  2.281744  2.842329
   8.96090   8.96090      1.00  2.287574  2.852779
   8.96079   8.96079      1.00  2.288364  2.855429
   8.96067   8.96067      1.00  2.290724  2.861639
   8.96055   8.96055      1.00  2.288434  2.855369
   8.96044   8.96044      1.00  2.291974  2.870289
   8.96032   8.96032      1.00  2.289254  2.860739
   8.96020   8.96020      1.00  2.288354  2.857209
   8.96009   8.96009      1.00  2.285054  2.852829
   8.95997   8.95997      1.00  2.287074  2.854229
   8.95985   8.95985      1.00  2.288794  2.857259
   8.95973   8.95973      1.00  2.286934  2.855829
   8.95961   8.95961      1.00  2.288834  2.855719
   8.95951   8.95951      1.00  2.280334  2.846919
   8.95939   8.95939      1.00  2.291264  2.862339
   8.95927   8.95927      1.00  2.293914  2.861729
   8.95915   8.95915      1.00  2.291644  2.858939
   8.95904   8.95904      1.00  2.290294  2.853169
   8.95894   8.95894      1.00  2.289264  2.854769
   8.95882   8.95882      1.00  2.287144  2.856359
   8.95870   8.95870      1.00  2.287604  2.855319
   8.95860   8.95860      1.00  2.287764  2.852249
   8.95849   8.95849      1.00  2.288914  2.853599
   8.95838   8.95838      1.00  2.287384  2.859149
   8.95827   8.95827      1.00  2.289714  2.872159
   8.95816   8.95816      1.00  2.288654  2.860339
   8.95805   8.95805      1.00  2.275874  2.841249
   8.95793   8.95793      1.00  2.290494  2.859909
   8.95782   8.95782      1.00  2.287964  2.856689
   8.95772   8.95772      1.00  2.289234  2.849079
   8.95761   8.95761      1.00  2.286824  2.848429
   8.95749   8.95749      1.00  2.289894  2.851679
   8.95738   8.95738      1.00  2.287374  2.849169
   8.95727   8.95727      1.00  2.290114  2.850829
   8.95716   8.95716      1.00  2.289354  2.848609
   8.95705   8.95705      1.00  2.285594  2.849209
   8.95695   8.95695      1.00  2.289644  2.854069
   8.95684   8.95684      1.00  2.291024  2.858799
   8.95673   8.95673      1.00  2.290974  2.867839
   8.95662   8.95662      1.00  2.291434  2.852939
   8.95652   8.95652      1.00  2.273234  2.837149
   8.95641   8.95641      1.00  2.285354  2.850949
   8.95631   8.95631      1.00  2.285044  2.851999
   8.95620   8.95620      1.00  2.288014  2.853799
   8.95610   8.95610      1.00  2.289424  2.853359
   8.95600   8.95600      1.00  2.288804  2.854349
   8.95590   8.95590      1.00  2.290474  2.857749
   8.95579   8.95579      1.00  2.291024  2.853349
   8.95569   8.95569      1.00  2.288704  2.850059
   8.95559   8.95559      1.00  2.289434  2.847819
   8.95548   8.95548      1.00  2.290514  2.848569
   8.95538   8.95538      1.00  2.288504  2.848769
   8.95527   8.95527      1.00  2.289144  2.854859
   8.95517   8.95517      1.00  2.272314  2.831169
   8.95507   8.95507      1.00  2.287424  2.851579
   8.95496   8.95496      1.00  2.290874  2.860989
   8.95486   8.95486      1.00  2.290244  2.854079
   8.95476   8.95476      1.00  2.290374  2.857689
   8.95465   8.95465      1.00  2.290224  2.855059
   8.95454   8.95454      1.00  2.289604  2.858279
   8.95442   8.95442      1.00  2.288304  2.847209
   8.95432   8.95432      1.00  2.287444  2.846779
   8.95421   8.95421      1.00  2.287744  2.849139
   8.95409   8.95409      1.00  2.284644  2.845919
   8.95398   8.95398      1.00  2.284314  2.845749
   8.95387   8.95387      1.00  2.285964  2.844929
   8.95375   8.95375      1.00  2.288924  2.850999
   8.95363   8.95363      1.00  2.289154  2.848919
   8.95352   8.95352      1.00  2.274854  2.833829
   8.95341   8.95341      1.00  2.291374  2.855519
   8.95329   8.95329      1.00  2.289624  2.850689
   8.95317   8.95317      1.00  2.292354  2.853939
   8.95306   8.95306      1.00  2.287434  2.841609
   8.95294   8.95294      1.00  2.289444  2.842499
   8.95283   8.95283      1.00  2.289654  2.850969
   8.95271   8.95271      1.00  2.288294  2.843379
   8.95260   8.95260      1.00  2.287134  2.845409
   8.95249   8.95249      1.00  2.291134  2.846949
   8.95238   8.95238      1.00  2.289654  2.844189
   8.95226   8.95226      1.00  2.291244  2.843529
   8.95215   8.95215      1.00  2.291744  2.843989
   8.95204   8.95204      1.00  2.272734  2.818819
   8.95193   8.95193      1.00  2.288414  2.839799
   8.95181   8.95181      1.00  2.287554  2.836939
   8.95171   8.95171      1.00  2.290524  2.837349
   8.95160   8.95160      1.00  2.289484  2.835529
   8.95149   8.95149      1.00  2.289754  2.836749
   8.95138   8.95138      1.00  2.288644  2.833269
   8.95126   8.95126      1.00  2.290364  2.836859
   8.95115   8.95115      1.00  2.291354  2.837819
   8.95104   8.95104      1.00  2.288344  2.832719
   8.95092   8.95092      1.00  2.290994  2.838249
   8.95080   8.95080      1.00  2.286624  2.829349
   8.95070   8.95070      1.00  2.287134  2.837499
   8.95058   8.95058      1.00  2.284744  2.835069
   8.95046   8.95046      1.00  2.282494  2.824659
   8.95034   8.95034      1.00  2.289924  2.836059
   8.95023   8.95023      1.00  2.290964  2.831679
   8.95011   8.95011      1.00  2.288194  2.833789
   8.94999   8.94999      1.00  2.288774  2.828769
   8.94987   8.94987      1.00  2.289284  2.844779
   8.94976   8.94976      1.00  2.289034  2.832439
   8.94964   8.94964      1.00  2.289184  2.833449
   8.94952   8.94952      1.00  2.285374  2.821659
   8.94941   8.94941      1.00  2.288254  2.829479
   8.94930   8.94930      1.00  2.288754  2.830439
   8.94918   8.94918      1.00  2.287514  2.830279
   8.94907   8.94907      1.00  2.287884  2.823809
   8.94896   8.94896      1.00  2.271894  2.809599
   8.94885   8.94885      1.00  2.286324  2.824699
   8.94874   8.94874      1.00  2.288364  2.821269
   8.94862   8.94862      1.00  2.288354  2.816369
   8.94851   8.94851      1.00  2.289034  2.820219
   8.94840   8.94840      1.00  2.289464  2.819379
   8.94830   8.94830      1.00  2.288864  2.816749
   8.94819   8.94819      1.00  2.285824  2.810369
   8.94808   8.94808      1.00  2.286644  2.816239
   8.94797   8.94797      1.00  2.285444  2.818879
   8.94785   8.94785      1.00  2.286714  2.811039
   8.94774   8.94774      1.00  2.288534  2.810989
   8.94763   8.94763      1.00  2.286604  2.805829
   8.94753   8.94753      1.00  2.286594  2.802019
   8.94741   8.94741      1.00  2.273134  2.783549
   8.94730   8.94730      1.00  2.287714  2.802659
   8.94719   8.94719      1.00  2.287784  2.801699
   8.94709   8.94709      1.00  2.286154  2.798349
   8.94698   8.94698      1.00  2.289234  2.794379
   8.94687   8.94687      1.00  2.284034  2.788539
   8.94676   8.94676      1.00  2.285574  2.788579
   8.94666   8.94666      1.00  2.283864  2.787309
   8.94655   8.94655      1.00  2.288754  2.791129
   8.94644   8.94644      1.00  2.285924  2.789979
   8.94633   8.94633      1.00  2.286094  2.784959
   8.94623   8.94623      1.00  2.287764  2.791649
   8.94613   8.94613      1.00  2.284404  2.771879
   8.94602   8.94602      1.00  2.283304  2.771599
   8.94592   8.94592      1.00  2.271334  2.754229
   8.94582   8.94582      1.00  2.283114  2.766209
   8.94572   8.94572      1.00  2.282394  2.761869
   8.94561   8.94561      1.00  2.282274  2.759199
   8.94551   8.94551      1.00  2.282834  2.761429
   8.94541   8.94541      1.00  2.286644  2.787879
   8.94530   8.94530      1.00  2.288664  2.763159
   8.94519   8.94519      1.00  2.287194  2.768449
   8.94510   8.94510      1.00  2.284294  2.760809
   8.94500   8.94500      1.00  2.286664  2.759179
   8.94489   8.94489      1.00  2.282584  2.746029
   8.94478   8.94478      1.00  2.281984  2.745069
   8.94468   8.94468      1.00  2.284764  2.743339
   8.94457   8.94457      1.00  2.284294  2.734749
   8.94446   8.94446      1.00  2.283234  2.728619
   8.94434   8.94434      1.00  2.268234  2.710259
   8.94423   8.94423      1.00  2.281874  2.719209
   8.94413   8.94413      1.00  2.286284  2.720289
   8.94402   8.94402      1.00  2.286804  2.721009
   8.94389   8.94389      1.00  2.285344  2.717959
   8.94378   8.94378      1.00  2.283094  2.710259
   8.94367   8.94367      1.00  2.278954  2.699529
   8.94355   8.94355      1.00  2.280154  2.697759
   8.94344   8.94344      1.00  2.282324  2.694319
   8.94332   8.94332      1.00  2.278254  2.686679
   8.94320   8.94320      1.00  2.284404  2.691479
   8.94309   8.94309      1.00  2.283354  2.682979
   8.94297   8.94297      1.00  2.283724  2.680989
   8.94285   8.94285      1.00  2.280854  2.678059
   8.94274   8.94274      1.00  2.274154  2.666379
   8.94263   8.94263      1.00  2.283014  2.668429
   8.94251   8.94251      1.00  2.281464  2.655649
   8.94240   8.94240      1.00  2.282274  2.649799
   8.94229   8.94229      1.00  2.281464  2.636999
   8.94218   8.94218      1.00  2.284304  2.633749
   8.94206   8.94206      1.00  2.282304  2.623369
   8.94196   8.94196      1.00  2.281234  2.614269
   8.94185   8.94185      1.00  2.281844  2.613669
   8.94175   8.94175      1.00  2.280914  2.595049
   8.94163   8.94163      1.00  2.281694  2.591769
   8.94152   8.94152      1.00  2.283254  2.583459
   8.94142   8.94142      1.00  2.283364  2.573319
   8.94130   8.94130      1.00  2.278074  2.556859
   8.94119   8.94119      1.00  2.278394  2.544789
   8.94107   8.94107      1.00  2.266384  2.519059
   8.94096   8.94096      1.00  2.279924  2.521179
   8.94085   8.94085      1.00  2.284174  2.516029
   8.94073   8.94073      1.00  2.282254  2.497809
   8.94061   8.94061      1.00  2.282974  2.484699
   8.94050   8.94050      1.00  2.281994  2.466689
   8.94038   8.94038      1.00  2.283524  2.448939
   8.94026   8.94026      1.00  2.283944  2.432719
   8.94014   8.94014      1.00  2.280364  2.407069
   8.94003   8.94003      1.00  2.282914  2.396919
   8.93991   8.93991      1.00  2.278784  2.370509
   8.93978   8.93978      1.00  2.279924  2.350279
   8.93967   8.93967      1.00  2.280854  2.321109
   8.93956   8.93956      1.00  2.265474  2.280859
   8.93944   8.93944      1.00  2.282244  2.277089
   8.93933   8.93933      1.00  2.280564  2.244609
   8.93922   8.93922      1.00  2.282884  2.216909
   8.93911   8.93911      1.00  2.282014  2.186699
   8.93900   8.93900      1.00  2.283594  2.159349
   8.93888   8.93888      1.00  2.281644  2.122319
   8.93877   8.93877      1.00  2.280134  2.090799
   8.93866   8.93866      1.00  2.280024  2.057729
   8.93855   8.93855      1.00  2.279114  2.015659
   8.93843   8.93843      1.00  2.280834  1.979059
   8.93833   8.93833      1.00  2.281294  1.936029
   8.93822   8.93822      1.00  2.285394  1.909169
   8.93811   8.93811      1.00  2.282964  1.860379
   8.93800   8.93800      1.00  2.267064  1.812799
   8.93789   8.93789      1.00  2.282204  1.784949
   8.93778   8.93778      1.00  2.281344  1.745629
   8.93767   8.93767      1.00  2.278744  1.700469
   8.93755   8.93755      1.00  2.281054  1.659349
   8.93745   8.93745      1.00  2.280434  1.617579
   8.93734   8.93734      1.00  2.280244  1.577239
   8.93723   8.93723      1.00  2.279354  1.538959
   8.93712   8.93712      1.00  2.283204  1.500619
   8.93701   8.93701      1.00  2.283424  1.460969
   8.93690   8.93690      1.00  2.281254  1.423079
   8.93679   8.93679      1.00  2.284444  1.379029
   8.93668   8.93668      1.00  2.281824  1.339819
   8.93658   8.93658      1.00  2.283744  1.300609
   8.93647   8.93647      1.00  2.269094  1.255919
   8.93637   8.93637      1.00  2.279784  1.220419
   8.93626   8.93626      1.00  2.281594  1.180819
   8.93616   8.93616      1.00  2.279374  1.144919
   8.93606   8.93606      1.00  2.283134  1.109949
   8.93595   8.93595      1.00  2.283074  1.082959
   8.93585   8.93585      1.00  2.285254  1.047609
   8.93575   8.93575      1.00  2.283834  1.012689
   8.93565   8.93565      1.00  2.283684   .985359
   8.93554   8.93554      1.00  2.283144   .954519
   8.93543   8.93543      1.00  2.279074   .923179
   8.93533   8.93533      1.00  2.283094   .891649
   8.93524   8.93524      1.00  2.280244   .864349
   8.93513   8.93513      1.00  2.283634   .838369
   8.93502   8.93502      1.00  2.279324   .808649
   8.93492   8.93492      1.00  2.265224   .782999
   8.93482   8.93482      1.00  2.284764   .764659
   8.93471   8.93471      1.00  2.283874   .738949
   8.93460   8.93460      1.00  2.285874   .716799
   8.93449   8.93449      1.00  2.284044   .692869
   8.93439   8.93439      1.00  2.281824   .674699
   8.93427   8.93427      1.00  2.278984   .651699
   8.93415   8.93415      1.00  2.282774   .634959
   8.93404   8.93404      1.00  2.279984   .612279
   8.93393   8.93393      1.00  2.280324   .592359
   8.93382   8.93382      1.00  2.281134   .576209
   8.93369   8.93369      1.00  2.279704   .557009
   8.93358   8.93358      1.00  2.282124   .541399
   8.93347   8.93347      1.00  2.280934   .527429
   8.93335   8.93335      1.00  2.270814   .511419
   8.93323   8.93323      1.00  2.279274   .501849
   8.93311   8.93311      1.00  2.280174   .486779
   8.93300   8.93300      1.00  2.279354   .471629
   8.93289   8.93289      1.00  2.280064   .460059
   8.93277   8.93277      1.00  2.280704   .448469
   8.93266   8.93266      1.00  2.281334   .439689
   8.93254   8.93254      1.00  2.282014   .431739
   8.93243   8.93243      1.00  2.280294   .421989
   8.93232   8.93232      1.00  2.278354   .414679
   8.93221   8.93221      1.00  2.280034   .408539
   8.93210   8.93210      1.00  2.283444   .404429
   8.93199   8.93199      1.00  2.279234   .397809
   8.93187   8.93187      1.00  2.264324   .390699
   8.93176   8.93176      1.00  2.277374   .386949
   8.93165   8.93165      1.00  2.280914   .384509
   8.93154   8.93154      1.00  2.276674   .378889
   8.93143   8.93143      1.00  2.277974   .376809
   8.93132   8.93132      1.00  2.278354   .376369
   8.93122   8.93122      1.00  2.278044   .375399
   8.93110   8.93110      1.00  2.279154   .373779
   8.93098   8.93098      1.00  2.277104   .371199
   8.93086   8.93086      1.00  2.278594   .372559
   8.93075   8.93075      1.00  2.276104   .371659
   8.93064   8.93064      1.00  2.278164   .370579
   8.93052   8.93052      1.00  2.277864   .371629
   8.93040   8.93040      1.00  2.278674   .369899
   8.93029   8.93029      1.00  2.263074   .369479
   8.93017   8.93017      1.00  2.277524   .371739
   8.93005   8.93005      1.00  2.281914   .373069
   8.92993   8.92993      1.00  2.276444   .373269
   8.92981   8.92981      1.00  2.280544   .373339
   8.92969   8.92969      1.00  2.277334   .375129
   8.92957   8.92957      1.00  2.277904   .375789
   8.92945   8.92945      1.00  2.279614   .375669
   8.92934   8.92934      1.00  2.278214   .377569
   8.92924   8.92924      1.00  2.275684   .376659
   8.92912   8.92912      1.00  2.275594   .379119
   8.92900   8.92900      1.00  2.278034   .378159
   8.92890   8.92890      1.00  2.276584   .380039
   8.92878   8.92878      1.00  2.277924   .380789
   8.92867   8.92867      1.00  2.260154   .377969
   8.92856   8.92856      1.00  2.276394   .381939
   8.92845   8.92845      1.00  2.278644   .384409
   8.92834   8.92834      1.00  2.277254   .383959
   8.92823   8.92823      1.00  2.278014   .385729
   8.92812   8.92812      1.00  2.276924   .385559
   8.92802   8.92802      1.00  2.277404   .387649
   8.92790   8.92790      1.00  2.277344   .390749
   8.92779   8.92779      1.00  2.279144   .390769
   8.92768   8.92768      1.00  2.276844   .388279
   8.92757   8.92757      1.00  2.277944   .389279
   8.92746   8.92746      1.00  2.278234   .390829
   8.92734   8.92734      1.00  2.276724   .391059
   8.92723   8.92723      1.00  2.277254   .391869
   8.92713   8.92713      1.00  2.269144   .392149
   8.92702   8.92702      1.00  2.277634   .393599
   8.92690   8.92690      1.00  2.277684   .393179
   8.92680   8.92680      1.00  2.277384   .392679
   8.92669   8.92669      1.00  2.277824   .393089
   8.92658   8.92658      1.00  2.276794   .392299
   8.92647   8.92647      1.00  2.278564   .392789
   8.92637   8.92637      1.00  2.278614   .392249
   8.92627   8.92627      1.00  2.279224   .393989
   8.92617   8.92617      1.00  2.276644   .393989
   8.92606   8.92606      1.00  2.277714   .394739
   8.92596   8.92596      1.00  2.277204   .396349
   8.92586   8.92586      1.00  2.276184   .396049
   8.92576   8.92576      1.00  2.275244   .394209
   8.92565   8.92565      1.00  2.271734   .394649
   8.92554   8.92554      1.00  2.276884   .395789
   8.92544   8.92544      1.00  2.277294   .396369
   8.92534   8.92534      1.00  2.275484   .396849
   8.92523   8.92523      1.00  2.279154   .397149
   8.92513   8.92513      1.00  2.276384   .397569
   8.92503   8.92503      1.00  2.277804   .399329
   8.92492   8.92492      1.00  2.276934   .401019
   8.92482   8.92482      1.00  2.274814   .399309
   8.92471   8.92471      1.00  2.273754   .399549
   8.92460   8.92460      1.00  2.275794   .402619
   8.92449   8.92449      1.00  2.275494   .401749
   8.92439   8.92439      1.00  2.276384   .402819
   8.92428   8.92428      1.00  2.275504   .403249
   8.92417   8.92417      1.00  2.259444   .401169
   8.92405   8.92405      1.00  2.275774   .405789
   8.92393   8.92393      1.00  2.275794   .404859
   8.92382   8.92382      1.00  2.276884   .408149
   8.92371   8.92371      1.00  2.272654   .411019
   8.92360   8.92360      1.00  2.276274   .409119
   8.92348   8.92348      1.00  2.273554   .408549
   8.92336   8.92336      1.00  2.276364   .411339
   8.92324   8.92324      1.00  2.274844   .409489
   8.92312   8.92312      1.00  2.270944   .409009
   8.92301   8.92301      1.00  2.272804   .412339
   8.92289   8.92289      1.00  2.273054   .413609
   8.92278   8.92278      1.00  2.273384   .417229
   8.92267   8.92267      1.00  2.274544   .417709
   8.92255   8.92255      1.00  2.256524   .416109
   8.92244   8.92244      1.00  2.271184   .421549
   8.92233   8.92233      1.00  2.273294   .422649
   8.92222   8.92222      1.00  2.273814   .423589
   8.92210   8.92210      1.00  2.274304   .425299
   8.92199   8.92199      1.00  2.276044   .425789
   8.92188   8.92188      1.00  2.272224   .427749
   8.92178   8.92178      1.00  2.271514   .429849
   8.92166   8.92166      1.00  2.271774   .432179
   8.92155   8.92155      1.00  2.270234   .433349
   8.92145   8.92145      1.00  2.271284   .432269
   8.92134   8.92134      1.00  2.272264   .434949
   8.92122   8.92122      1.00  2.269544   .435879
   8.92111   8.92111      1.00  2.257614   .436369
   8.92100   8.92100      1.00  2.272314   .440959
   8.92088   8.92088      1.00  2.270704   .439899
   8.92076   8.92076      1.00  2.270864   .445359
   8.92065   8.92065      1.00  2.273044   .443909
   8.92054   8.92054      1.00  2.266784   .447799
   8.92042   8.92042      1.00  2.271054   .451859
   8.92030   8.92030      1.00  2.270304   .450699
   8.92018   8.92018      1.00  2.269564   .452539
   8.92007   8.92007      1.00  2.269604   .454099
   8.91994   8.91994      1.00  2.272634   .456739
   8.91982   8.91982      1.00  2.269984   .457849
   8.91971   8.91971      1.00  2.270794   .458799
   8.91960   8.91960      1.00  2.265054   .458929
   8.91948   8.91948      1.00  2.266494   .461329
   8.91936   8.91936      1.00  2.272404   .461299
   8.91925   8.91925      1.00  2.268334   .460819
   8.91914   8.91914      1.00  2.269284   .463179
   8.91903   8.91903      1.00  2.273014   .463649
   8.91891   8.91891      1.00  2.267954   .466359
   8.91880   8.91880      1.00  2.267904   .465109
   8.91870   8.91870      1.00  2.268504   .467719
   8.91859   8.91859      1.00  2.268874   .466959
   8.91847   8.91847      1.00  2.269824   .469019
   8.91836   8.91836      1.00  2.268324   .470009
   8.91826   8.91826      1.00  2.267254   .467009
   8.91815   8.91815      1.00  2.267874   .465219
   8.91803   8.91803      1.00  2.254754   .462769
   8.91792   8.91792      1.00  2.268964   .465089
   8.91781   8.91781      1.00  2.269644   .463839
   8.91770   8.91770      1.00  2.268604   .464949
   8.91758   8.91758      1.00  2.270524   .462059
   8.91748   8.91748      1.00  2.270244   .465259
   8.91737   8.91737      1.00  2.269794   .463769
   8.91726   8.91726      1.00  2.268854   .461389
   8.91715   8.91715      1.00  2.268954   .463879
   8.91704   8.91704      1.00  2.267364   .462759
   8.91694   8.91694      1.00  2.269234   .461259
   8.91683   8.91683      1.00  2.267254   .460149
   8.91671   8.91671      1.00  2.268674   .459659
   8.91661   8.91661      1.00  2.253114   .455589
   8.91650   8.91650      1.00  2.264724   .455999
   8.91640   8.91640      1.00  2.270664   .455799
   8.91629   8.91629      1.00  2.265624   .450509
   8.91618   8.91618      1.00  2.268124   .449359
   8.91609   8.91609      1.00  2.266514   .448169
   8.91598   8.91598      1.00  2.268784   .449359
   8.91588   8.91588      1.00  2.267504   .448399
   8.91577   8.91577      1.00  2.265284   .445889
   8.91568   8.91568      1.00  2.269194   .446979
   8.91557   8.91557      1.00  2.265574   .445249
   8.91546   8.91546      1.00  2.269754   .443869
   8.91536   8.91536      1.00  2.263574   .441789
   8.91526   8.91526      1.00  2.263344   .440249
   8.91516   8.91516      1.00  2.263424   .439829
   8.91505   8.91505      1.00  2.265234   .439239
   8.91495   8.91495      1.00  2.267644   .436729
   8.91485   8.91485      1.00  2.268924   .435919
   8.91474   8.91474      1.00  2.265304   .431809
   8.91463   8.91463      1.00  2.266534   .430699
   8.91452   8.91452      1.00  2.266734   .429749
   8.91441   8.91441      1.00  2.264054   .426779
   8.91430   8.91430      1.00  2.262954   .427309
   8.91418   8.91418      1.00  2.268174   .424249
   8.91407   8.91407      1.00  2.267364   .424859
   8.91396   8.91396      1.00  2.265704   .421379
   8.91385   8.91385      1.00  2.265624   .422519
   8.91373   8.91373      1.00  2.251854   .418799
   8.91362   8.91362      1.00  2.265764   .416789
   8.91350   8.91350      1.00  2.267394   .420049
   8.91339   8.91339      1.00  2.266544   .416629
   8.91327   8.91327      1.00  2.267594   .417359
   8.91315   8.91315      1.00  2.266104   .418059
   8.91304   8.91304      1.00  2.265994   .414259
   8.91292   8.91292      1.00  2.267474   .414519
   8.91281   8.91281      1.00  2.265404   .410939
   8.91270   8.91270      1.00  2.265494   .408869
   8.91258   8.91258      1.00  2.263614   .406699
   8.91247   8.91247      1.00  2.265334   .407069
   8.91235   8.91235      1.00  2.267624   .405209
   8.91224   8.91224      1.00  2.248994   .401569
   8.91214   8.91214      1.00  2.263154   .404099
   8.91202   8.91202      1.00  2.265294   .404769
   8.91191   8.91191      1.00  2.263364   .401279
   8.91180   8.91180      1.00  2.265304   .402979
   8.91170   8.91170      1.00  2.267424   .398799
   8.91159   8.91159      1.00  2.268274   .397249
   8.91148   8.91148      1.00  2.266524   .395509
   8.91137   8.91137      1.00  2.266134   .394489
   8.91126   8.91126      1.00  2.262944   .392409
   8.91115   8.91115      1.00  2.264894   .390959
   8.91103   8.91103      1.00  2.265934   .389879
   8.91091   8.91091      1.00  2.264784   .389109
   8.91080   8.91080      1.00  2.263114   .386479
   8.91069   8.91069      1.00  2.250924   .385059
   8.91057   8.91057      1.00  2.266044   .388029
   8.91045   8.91045      1.00  2.266744   .385759
   8.91034   8.91034      1.00  2.264604   .385179
   8.91022   8.91022      1.00  2.266654   .386019
   8.91010   8.91010      1.00  2.264874   .383299
   8.90998   8.90998      1.00  2.261954   .383059
   8.90987   8.90987      1.00  2.265624   .382079
   8.90975   8.90975      1.00  2.265204   .380249
   8.90964   8.90964      1.00  2.265324   .381509
   8.90952   8.90952      1.00  2.265394   .383289
   8.90941   8.90941      1.00  2.265554   .378829
   8.90930   8.90930      1.00  2.265814   .378299
   8.90918   8.90918      1.00  2.268474   .376469
   8.90907   8.90907      1.00  2.267984   .376949
   8.90896   8.90896      1.00  2.249704   .373389
   8.90884   8.90884      1.00  2.266354   .376499
   8.90873   8.90873      1.00  2.265084   .376779
   8.90862   8.90862      1.00  2.266754   .378069
   8.90852   8.90852      1.00  2.266664   .377519
   8.90841   8.90841      1.00  2.265764   .377089
   8.90829   8.90829      1.00  2.265604   .377199
   8.90818   8.90818      1.00  2.268224   .375239
   8.90808   8.90808      1.00  2.263044   .375139
   8.90797   8.90797      1.00  2.266964   .373989
   8.90786   8.90786      1.00  2.265764   .375959
   8.90774   8.90774      1.00  2.263774   .375789
   8.90763   8.90763      1.00  2.267304   .377629
   8.90752   8.90752      1.00  2.249074   .373829
   8.90741   8.90741      1.00  2.266564   .379159
   8.90730   8.90730      1.00  2.268294   .380609
   8.90720   8.90720      1.00  2.266574   .381529
   8.90709   8.90709      1.00  2.268384   .380519
   8.90698   8.90698      1.00  2.266404   .380779
   8.90687   8.90687      1.00  2.266264   .380349
   8.90676   8.90676      1.00  2.268114   .383469
   8.90666   8.90666      1.00  2.269014   .384209
   8.90654   8.90654      1.00  2.264434   .386179
   8.90644   8.90644      1.00  2.268994   .388129
   8.90634   8.90634      1.00  2.265864   .387819
   8.90623   8.90623      1.00  2.265624   .389799
   8.90612   8.90612      1.00  2.262664   .390159
   8.90602   8.90602      1.00  2.262114   .389089
   8.90592   8.90592      1.00  2.265774   .390249
   8.90582   8.90582      1.00  2.268104   .391609
   8.90572   8.90572      1.00  2.269254   .392359
   8.90561   8.90561      1.00  2.265954   .394389
   8.90551   8.90551      1.00  2.268434   .395939
   8.90540   8.90540      1.00  2.270294   .395609
   8.90530   8.90530      1.00  2.270214   .397269
   8.90520   8.90520      1.00  2.267184   .398129
   8.90510   8.90510      1.00  2.269914   .400329
   8.90499   8.90499      1.00  2.269314   .400809
   8.90488   8.90488      1.00  2.270744   .402349
   8.90478   8.90478      1.00  2.267664   .401809
   8.90468   8.90468      1.00  2.254794   .399939
   8.90457   8.90457      1.00  2.270674   .401569
   8.90445   8.90445      1.00  2.268194   .402559
   8.90434   8.90434      1.00  2.269954   .405099
   8.90424   8.90424      1.00  2.269504   .406999
   8.90412   8.90412      1.00  2.270374   .407859
   8.90401   8.90401      1.00  2.268854   .409189
   8.90390   8.90390      1.00  2.268364   .406849
   8.90378   8.90378      1.00  2.268314   .410189
   8.90367   8.90367      1.00  2.266094   .408419
   8.90355   8.90355      1.00  2.269774   .412599
   8.90343   8.90343      1.00  2.269954   .414669
   8.90332   8.90332      1.00  2.269644   .414289
   8.90320   8.90320      1.00  2.268254   .413849
   8.90308   8.90308      1.00  2.254444   .411529
   8.90297   8.90297      1.00  2.269314   .417519
   8.90286   8.90286      1.00  2.270364   .415819
   8.90274   8.90274      1.00  2.268944   .414229
   8.90263   8.90263      1.00  2.268484   .414869
   8.90252   8.90252      1.00  2.268194   .417199
   8.90240   8.90240      1.00  2.267134   .416459
   8.90229   8.90229      1.00  2.270354   .420269
   8.90217   8.90217      1.00  2.268254   .418879
   8.90206   8.90206      1.00  2.267984   .417179
   8.90196   8.90196      1.00  2.267354   .418169
   8.90185   8.90185      1.00  2.266304   .416349
   8.90174   8.90174      1.00  2.268094   .418569
   8.90163   8.90163      1.00  2.250674   .416169
   8.90153   8.90153      1.00  2.267624   .422299
   8.90142   8.90142      1.00  2.268364   .425199
   8.90130   8.90130      1.00  2.264864   .425209
   8.90118   8.90118      1.00  2.267004   .426619
   8.90107   8.90107      1.00  2.269384   .427129
   8.90096   8.90096      1.00  2.268474   .429259
   8.90083   8.90083      1.00  2.268334   .425539
   8.90073   8.90073      1.00  2.269514   .422809
   8.90062   8.90062      1.00  2.264704   .421789
   8.90049   8.90049      1.00  2.268594   .423429
   8.90037   8.90037      1.00  2.268094   .425909
   8.90026   8.90026      1.00  2.267804   .428129
   8.90014   8.90014      1.00  2.267574   .430089
   8.90002   8.90002      1.00  2.252314   .427419
   8.89990   8.89990      1.00  2.265654   .432409
   8.89979   8.89979      1.00  2.268004   .431719
   8.89968   8.89968      1.00  2.268984   .430629
   8.89956   8.89956      1.00  2.266144   .429969
   8.89944   8.89944      1.00  2.267234   .430689
   8.89933   8.89933      1.00  2.266644   .432539
   8.89922   8.89922      1.00  2.267764   .428019
   8.89910   8.89910      1.00  2.267764   .429199
   8.89899   8.89899      1.00  2.265154   .430899
   8.89888   8.89888      1.00  2.268134   .431009
   8.89877   8.89877      1.00  2.266524   .433039
   8.89865   8.89865      1.00  2.268564   .428739
   8.89854   8.89854      1.00  2.265524   .427179
   8.89843   8.89843      1.00  2.251494   .425469
   8.89832   8.89832      1.00  2.265374   .425189
   8.89821   8.89821      1.00  2.265034   .427159
   8.89810   8.89810      1.00  2.269144   .428589
   8.89799   8.89799      1.00  2.264134   .426929
   8.89789   8.89789      1.00  2.268224   .427939
   8.89778   8.89778      1.00  2.265044   .426469
   8.89766   8.89766      1.00  2.267474   .426759
   8.89755   8.89755      1.00  2.265064   .427539
   8.89745   8.89745      1.00  2.265554   .428089
   8.89733   8.89733      1.00  2.265204   .429609
   8.89722   8.89722      1.00  2.262734   .428359
   8.89712   8.89712      1.00  2.266174   .428139
   8.89701   8.89701      1.00  2.267754   .431679
   8.89690   8.89690      1.00  2.266814   .428559
   8.89679   8.89679      1.00  2.257404   .427459
   8.89668   8.89668      1.00  2.262454   .428899
   8.89658   8.89658      1.00  2.263204   .428149
   8.89647   8.89647      1.00  2.266864   .429779
   8.89636   8.89636      1.00  2.266314   .429659
   8.89625   8.89625      1.00  2.264474   .431349
   8.89616   8.89616      1.00  2.265974   .428679
   8.89605   8.89605      1.00  2.264684   .430409
   8.89595   8.89595      1.00  2.265134   .429579
   8.89585   8.89585      1.00  2.264854   .429379
   8.89575   8.89575      1.00  2.266154   .430039
   8.89564   8.89564      1.00  2.263544   .430729
   8.89553   8.89553      1.00  2.265154   .428659
   8.89543   8.89543      1.00  2.254984   .427959
   8.89534   8.89534      1.00  2.259324   .428379
   8.89523   8.89523      1.00  2.267124   .432479
   8.89513   8.89513      1.00  2.263314   .429969
   8.89502   8.89502      1.00  2.263964   .431279
   8.89492   8.89492      1.00  2.263604   .430289
   8.89482   8.89482      1.00  2.265884   .433269
   8.89470   8.89470      1.00  2.265754   .432419
   8.89459   8.89459      1.00  2.264894   .434539
   8.89449   8.89449      1.00  2.263394   .434489
   8.89438   8.89438      1.00  2.263214   .434249
   8.89427   8.89427      1.00  2.263064   .434349
   8.89415   8.89415      1.00  2.262254   .432159
   8.89404   8.89404      1.00  2.264734   .431549
   8.89393   8.89393      1.00  2.249714   .425549
   8.89382   8.89382      1.00  2.261284   .431259
   8.89370   8.89370      1.00  2.261284   .438129
   8.89359   8.89359      1.00  2.262044   .436219
   8.89348   8.89348      1.00  2.265014   .432999
   8.89335   8.89335      1.00  2.264054   .429119
   8.89323   8.89323      1.00  2.260284   .432909
   8.89312   8.89312      1.00  2.260084   .430149
   8.89301   8.89301      1.00  2.260784   .431739
   8.89289   8.89289      1.00  2.259254   .430319
   8.89277   8.89277      1.00  2.264754   .432309
   8.89267   8.89267      1.00  2.262274   .434609
   8.89256   8.89256      1.00  2.262354   .427599
   8.89244   8.89244      1.00  2.258404   .427359
   8.89233   8.89233      1.00  2.255824   .425539
   8.89222   8.89222      1.00  2.261744   .426999
   8.89210   8.89210      1.00  2.262174   .426099
   8.89199   8.89199      1.00  2.263324   .426299
   8.89188   8.89188      1.00  2.262504   .426449
   8.89178   8.89178      1.00  2.260424   .426329
   8.89167   8.89167      1.00  2.258264   .425399
   8.89155   8.89155      1.00  2.262844   .426419
   8.89144   8.89144      1.00  2.260894   .428399
   8.89133   8.89133      1.00  2.260404   .419779
   8.89122   8.89122      1.00  2.260254   .357729
   8.89111   8.89111      1.00  2.257084   .426719
   8.89099   8.89099      1.00  2.262504   .427189
   8.89088   8.89088      1.00  2.248734   .426299
   8.89077   8.89077      1.00  2.259594   .429079
   8.89065   8.89065      1.00  2.262394   .429699
   8.89053   8.89053      1.00  2.260274   .429749
   8.89042   8.89042      1.00  2.259634   .429119
   8.89031   8.89031      1.00  2.262304   .431389
   8.89018   8.89018      1.00  2.261254   .430849
   8.89006   8.89006      1.00  2.259304   .432419
   8.88995   8.88995      1.00  2.262544   .433969
   8.88982   8.88982      1.00  2.260124   .431869
   8.88970   8.88970      1.00  2.258944   .430479
   8.88959   8.88959      1.00  2.262464   .428949
   8.88949   8.88949      1.00  2.255964   .429079
   8.88938   8.88938      1.00  2.262414   .431289
   8.88926   8.88926      1.00  2.246324   .427429
   8.88914   8.88914      1.00  2.258044   .430919
   8.88903   8.88903      1.00  2.260594   .440529
   8.88891   8.88891      1.00  2.259144   .438979
   8.88880   8.88880      1.00  2.259844   .433189
   8.88869   8.88869      1.00  2.258604   .430629
   8.88859   8.88859      1.00  2.260114   .429759
   8.88848   8.88848      1.00  2.262114   .431249
   8.88837   8.88837      1.00  2.258004   .430089
   8.88826   8.88826      1.00  2.260364   .429549
   8.88815   8.88815      1.00  2.260944   .430649
   8.88804   8.88804      1.00  2.259944   .432139
   8.88792   8.88792      1.00  2.260264   .432399
   8.88781   8.88781      1.00  2.259824   .435439
   8.88770   8.88770      1.00  2.260344   .433179
   8.88759   8.88759      1.00  2.244644   .431119
   8.88748   8.88748      1.00  2.259764   .433549
   8.88737   8.88737      1.00  2.258284   .431759
   8.88727   8.88727      1.00  2.258564   .432609
   8.88715   8.88715      1.00  2.259624   .434469
   8.88704   8.88704      1.00  2.259684   .434249
   8.88693   8.88693      1.00  2.261414   .433159
   8.88683   8.88683      1.00  2.259524   .432549
   8.88672   8.88672      1.00  2.260334   .434159
   8.88661   8.88661      1.00  2.255824   .432339
   8.88650   8.88650      1.00  2.260364   .432649
   8.88640   8.88640      1.00  2.259364   .431119
   8.88630   8.88630      1.00  2.257654   .430879
   8.88619   8.88619      1.00  2.248324   .428659
   8.88609   8.88609      1.00  2.258234   .434549
   8.88599   8.88599      1.00  2.259894   .432969
   8.88589   8.88589      1.00  2.258854   .433559
   8.88578   8.88578      1.00  2.260534   .432749
   8.88568   8.88568      1.00  2.259874   .432319
   8.88558   8.88558      1.00  2.258884   .431639
   8.88547   8.88547      1.00  2.260204   .434479
   8.88537   8.88537      1.00  2.258214   .437079
   8.88527   8.88527      1.00  2.255824   .436899
   8.88517   8.88517      1.00  2.258754   .434469
   8.88506   8.88506      1.00  2.257164   .431429
   8.88496   8.88496      1.00  2.257064   .432199
   8.88485   8.88485      1.00  2.256424   .434549
   8.88474   8.88474      1.00  2.243764   .429959
   8.88464   8.88464      1.00  2.258674   .434059
   8.88452   8.88452      1.00  2.259964   .435669
   8.88442   8.88442      1.00  2.261654   .435489
   8.88431   8.88431      1.00  2.257904   .433259
   8.88420   8.88420      1.00  2.258644   .430239
   8.88408   8.88408      1.00  2.259874   .429099
   8.88397   8.88397      1.00  2.257434   .427549
   8.88386   8.88386      1.00  2.259184   .428679
   8.88374   8.88374      1.00  2.256114   .427869
   8.88363   8.88363      1.00  2.257954   .430719
   8.88351   8.88351      1.00  2.258114   .429029
   8.88340   8.88340      1.00  2.257814   .429939
   8.88328   8.88328      1.00  2.256124   .429829
   8.88316   8.88316      1.00  2.243744   .426329
   8.88305   8.88305      1.00  2.253964   .428059
   8.88294   8.88294      1.00  2.257704   .428279
   8.88283   8.88283      1.00  2.256014   .427979
   8.88271   8.88271      1.00  2.255924   .428439
   8.88260   8.88260      1.00  2.259344   .426769
   8.88249   8.88249      1.00  2.259114   .430039
   8.88238   8.88238      1.00  2.257474   .427489
   8.88227   8.88227      1.00  2.260064   .427709
   8.88216   8.88216      1.00  2.256254   .426639
   8.88205   8.88205      1.00  2.257804   .425789
   8.88194   8.88194      1.00  2.260194   .426769
   8.88183   8.88183      1.00  2.257774   .425609
   8.88173   8.88173      1.00  2.257464   .425739
   8.88162   8.88162      1.00  2.242314   .423099
   8.88151   8.88151      1.00  2.254184   .424829
   8.88139   8.88139      1.00  2.258554   .426059
   8.88128   8.88128      1.00  2.257284   .425609
   8.88117   8.88117      1.00  2.256304   .427039
   8.88106   8.88106      1.00  2.256484   .428429
   8.88094   8.88094      1.00  2.254654   .426999
   8.88083   8.88083      1.00  2.256504   .426829
   8.88072   8.88072      1.00  2.257324   .426509
   8.88060   8.88060      1.00  2.255974   .427509
   8.88049   8.88049      1.00  2.255864   .427859
   8.88037   8.88037      1.00  2.256514   .427209
   8.88025   8.88025      1.00  2.254724   .428859
   8.88014   8.88014      1.00  2.254874   .425399
   8.88002   8.88002      1.00  2.249694   .424999
   8.87990   8.87990      1.00  2.259054   .428049
   8.87978   8.87978      1.00  2.255574   .426749
   8.87967   8.87967      1.00  2.258504   .425079
   8.87955   8.87955      1.00  2.256134   .427219
   8.87944   8.87944      1.00  2.257094   .423839
   8.87933   8.87933      1.00  2.258234   .427049
   8.87921   8.87921      1.00  2.257974   .425319
   8.87909   8.87909      1.00  2.256474   .426459
   8.87898   8.87898      1.00  2.256214   .425569
   8.87887   8.87887      1.00  2.251904   .427689
   8.87876   8.87876      1.00  2.257734   .425319
   8.87865   8.87865      1.00  2.253544   .424139
   8.87854   8.87854      1.00  2.255064   .423319
   8.87843   8.87843      1.00  2.255864   .424299
   8.87832   8.87832      1.00  2.238094   .419819
   8.87822   8.87822      1.00  2.256714   .424839
   8.87811   8.87811      1.00  2.256034   .423899
   8.87800   8.87800      1.00  2.258604   .422549
   8.87788   8.87788      1.00  2.256274   .422849
   8.87777   8.87777      1.00  2.254724   .422899
   8.87766   8.87766      1.00  2.254654   .423869
   8.87755   8.87755      1.00  2.253864   .424849
   8.87744   8.87744      1.00  2.255664   .429679
   8.87733   8.87733      1.00  2.252344   .428929
   8.87722   8.87722      1.00  2.257794   .424739
   8.87711   8.87711      1.00  2.255614   .424759
   8.87700   8.87700      1.00  2.253224   .423299
   8.87689   8.87689      1.00  2.252984   .423869
   8.87678   8.87678      1.00  2.241024   .423659
   8.87667   8.87667      1.00  2.255764   .425999
   8.87657   8.87657      1.00  2.254514   .426719
   8.87646   8.87646      1.00  2.252974   .424369
   8.87635   8.87635      1.00  2.250724   .422829
   8.87625   8.87625      1.00  2.256374   .424809
   8.87615   8.87615      1.00  2.252744   .426399
   8.87604   8.87604      1.00  2.254794   .426179
   8.87595   8.87595      1.00  2.254834   .427219
   8.87585   8.87585      1.00  2.250534   .428309
   8.87574   8.87574      1.00  2.255554   .426489
   8.87563   8.87563      1.00  2.254144   .425569
   8.87553   8.87553      1.00  2.253804   .425379
   8.87543   8.87543      1.00  2.251224   .428089
   8.87532   8.87532      1.00  2.238024   .425139
   8.87522   8.87522      1.00  2.252374   .426429
   8.87512   8.87512      1.00  2.252624   .428009
   8.87502   8.87502      1.00  2.252134   .427629
   8.87491   8.87491      1.00  2.253374   .427899
   8.87479   8.87479      1.00  2.253494   .428349
   8.87469   8.87469      1.00  2.252274   .429179
   8.87459   8.87459      1.00  2.252234   .429019
   8.87448   8.87448      1.00  2.252584   .429399
   8.87436   8.87436      1.00  2.249934   .426429
   8.87424   8.87424      1.00  2.252954   .429119
   8.87414   8.87414      1.00  2.252024   .427939
   8.87403   8.87403      1.00  2.249724   .428319
   8.87391   8.87391      1.00  2.249994   .426099
   8.87380   8.87380      1.00  2.244454   .424659
   8.87368   8.87368      1.00  2.252584   .427679
   8.87357   8.87357      1.00  2.253774   .428639
   8.87345   8.87345      1.00  2.251394   .427639
   8.87334   8.87334      1.00  2.250284   .428249
   8.87322   8.87322      1.00  2.251374   .430549
   8.87311   8.87311      1.00  2.252654   .429899
   8.87299   8.87299      1.00  2.250254   .430699
   8.87288   8.87288      1.00  2.249424   .428889
   8.87277   8.87277      1.00  2.246644   .429799
   8.87265   8.87265      1.00  2.251344   .432129
   8.87253   8.87253      1.00  2.249004   .432699
   8.87242   8.87242      1.00  2.249994   .433039
   8.87231   8.87231      1.00  2.250344   .432859
   8.87220   8.87220      1.00  2.234364   .430579
   8.87208   8.87208      1.00  2.249614   .431599
   8.87197   8.87197      1.00  2.251324   .433689
   8.87186   8.87186      1.00  2.249854   .431689
   8.87176   8.87176      1.00  2.251234   .430989
   8.87164   8.87164      1.00  2.250184   .433649
   8.87153   8.87153      1.00  2.249314   .433629
   8.87143   8.87143      1.00  2.249844   .436129
   8.87131   8.87131      1.00  2.247974   .433979
   8.87120   8.87120      1.00  2.250444   .435619
   8.87109   8.87109      1.00  2.251734   .437549
   8.87098   8.87098      1.00  2.251764   .434369
   8.87086   8.87086      1.00  2.248684   .434569
   8.87074   8.87074      1.00  2.247224   .435509
   8.87063   8.87063      1.00  2.239024   .435639
   8.87052   8.87052      1.00  2.245984   .436169
   8.87040   8.87040      1.00  2.249424   .437499
   8.87027   8.87027      1.00  2.246344   .434519
   8.87015   8.87015      1.00  2.250404   .437409
   8.87004   8.87004      1.00  2.249814   .438499
   8.86992   8.86992      1.00  2.250634   .438669
   8.86980   8.86980      1.00  2.251274   .441409
   8.86968   8.86968      1.00  2.250414   .438129
   8.86957   8.86957      1.00  2.251044   .439579
   8.86945   8.86945      1.00  2.248504   .442279
   8.86933   8.86933      1.00  2.247174   .439099
   8.86922   8.86922      1.00  2.252594   .439019
   8.86912   8.86912      1.00  2.252894   .441489
   8.86900   8.86900      1.00  2.235594   .436779
   8.86888   8.86888      1.00  2.247204   .440849
   8.86878   8.86878      1.00  2.248914   .441489
   8.86867   8.86867      1.00  2.249744   .441399
   8.86856   8.86856      1.00  2.249404   .441859
   8.86844   8.86844      1.00  2.251354   .443339
   8.86833   8.86833      1.00  2.250964   .442999
   8.86823   8.86823      1.00  2.248144   .445689
   8.86812   8.86812      1.00  2.248414   .442729
   8.86801   8.86801      1.00  2.247484   .445479
   8.86790   8.86790      1.00  2.251654   .445779
   8.86779   8.86779      1.00  2.250884   .449739
   8.86767   8.86767      1.00  2.250134   .448799
   8.86756   8.86756      1.00  2.249354   .449019
   8.86745   8.86745      1.00  2.237164   .447849
   8.86735   8.86735      1.00  2.251104   .447989
   8.86723   8.86723      1.00  2.251984   .449439
   8.86712   8.86712      1.00  2.249784   .448329
   8.86702   8.86702      1.00  2.251484   .448509
   8.86691   8.86691      1.00  2.249474   .446659
   8.86680   8.86680      1.00  2.249084   .445119
   8.86668   8.86668      1.00  2.250404   .447229
   8.86658   8.86658      1.00  2.249524   .447319
   8.86648   8.86648      1.00  2.249184   .445999
   8.86637   8.86637      1.00  2.248424   .448089
   8.86627   8.86627      1.00  2.249754   .449589
   8.86617   8.86617      1.00  2.248774   .450689
   8.86607   8.86607      1.00  2.236254   .445399
   8.86596   8.86596      1.00  2.245584   .449269
   8.86585   8.86585      1.00  2.247654   .450759
   8.86575   8.86575      1.00  2.248054   .451679
   8.86565   8.86565      1.00  2.245474   .449469
   8.86555   8.86555      1.00  2.249804   .450389
   8.86544   8.86544      1.00  2.249584   .451609
   8.86533   8.86533      1.00  2.249224   .452879
   8.86523   8.86523      1.00  2.249804   .450389
   8.86513   8.86513      1.00  2.249184   .454449
   8.86502   8.86502      1.00  2.248984   .453899
   8.86492   8.86492      1.00  2.249654   .453719
   8.86482   8.86482      1.00  2.249234   .453969
   8.86471   8.86471      1.00  2.246894   .453339
   8.86460   8.86460      1.00  2.234544   .451029
   8.86449   8.86449      1.00  2.247804   .455259
   8.86439   8.86439      1.00  2.249104   .455559
   8.86427   8.86427      1.00  2.248124   .457099
   8.86416   8.86416      1.00  2.248514   .460329
   8.86405   8.86405      1.00  2.248924   .458899
   8.86394   8.86394      1.00  2.247094   .458619
   8.86382   8.86382      1.00  2.248204   .456609
   8.86369   8.86369      1.00  2.246144   .455109
   8.86358   8.86358      1.00  2.245724   .455569
   8.86346   8.86346      1.00  2.247144   .454859
   8.86335   8.86335      1.00  2.247524   .454809
   8.86323   8.86323      1.00  2.249934   .455769
   8.86311   8.86311      1.00  2.245794   .454319
   8.86301   8.86301      1.00  2.234984   .454139
   8.86289   8.86289      1.00  2.248064   .459019
   8.86278   8.86278      1.00  2.245604   .457789
   8.86266   8.86266      1.00  2.249064   .462289
   8.86255   8.86255      1.00  2.248564   .463039
   8.86244   8.86244      1.00  2.245074   .465119
   8.86232   8.86232      1.00  2.246674   .461869
   8.86221   8.86221      1.00  2.244074   .458639
   8.86210   8.86210      1.00  2.246914   .458429
   8.86199   8.86199      1.00  2.242954   .460869
   8.86187   8.86187      1.00  2.246914   .458329
   8.86177   8.86177      1.00  2.246734   .461149
   8.86166   8.86166      1.00  2.246144   .461939
   8.86155   8.86155      1.00  2.240794   .458499
   8.86144   8.86144      1.00  2.240914   .458689
   8.86132   8.86132      1.00  2.249054   .457959
   8.86122   8.86122      1.00  2.246374   .457099
   8.86110   8.86110      1.00  2.247594   .456759
   8.86099   8.86099      1.00  2.243204   .458099
   8.86087   8.86087      1.00  2.245614   .459559
   8.86076   8.86076      1.00  2.246054   .461829
   8.86065   8.86065      1.00  2.243944   .464519
   8.86052   8.86052      1.00  2.247754   .465619
   8.86041   8.86041      1.00  2.244784   .462499
   8.86029   8.86029      1.00  2.245084   .466369
   8.86017   8.86017      1.00  2.245254   .464229
   8.86005   8.86005      1.00  2.245024   .462149
   8.85994   8.85994      1.00  2.237964   .459659
   8.85982   8.85982      1.00  2.241284   .460719
   8.85970   8.85970      1.00  2.245214   .461259
   8.85958   8.85958      1.00  2.242104   .460499
   8.85947   8.85947      1.00  2.245234   .460939
   8.85936   8.85936      1.00  2.245924   .462029
   8.85925   8.85925      1.00  2.246054   .461649
   8.85913   8.85913      1.00  2.246284   .460449
   8.85901   8.85901      1.00  2.245294   .461209
   8.85890   8.85890      1.00  2.245764   .463699
   8.85879   8.85879      1.00  2.243004   .461369
   8.85868   8.85868      1.00  2.242244   .461869
   8.85857   8.85857      1.00  2.244174   .463979
   8.85847   8.85847      1.00  2.243804   .463229
   8.85835   8.85835      1.00  2.242114   .463209
   8.85824   8.85824      1.00  2.229794   .460489
   8.85813   8.85813      1.00  2.243584   .464859
   8.85802   8.85802      1.00  2.241574   .464399
   8.85791   8.85791      1.00  2.243944   .468499
   8.85780   8.85780      1.00  2.242314   .468949
   8.85769   8.85769      1.00  2.243104   .471359
   8.85759   8.85759      1.00  2.241204   .469419
   8.85748   8.85748      1.00  2.240414   .465669
   8.85736   8.85736      1.00  2.241284   .465639
   8.85726   8.85726      1.00  2.240674   .465379
   8.85715   8.85715      1.00  2.244934   .466799
   8.85704   8.85704      1.00  2.243764   .466569
   8.85693   8.85693      1.00  2.240584   .466499
   8.85682   8.85682      1.00  2.242174   .467989
   8.85671   8.85671      1.00  2.227094   .464739
   8.85661   8.85661      1.00  2.241834   .465429
   8.85650   8.85650      1.00  2.241284   .464579
   8.85639   8.85639      1.00  2.240634   .466499
   8.85629   8.85629      1.00  2.239404   .465339
   8.85619   8.85619      1.00  2.238914   .466719
   8.85608   8.85608      1.00  2.239824   .466089
   8.85598   8.85598      1.00  2.238354   .465289
   8.85588   8.85588      1.00  2.242204   .466829
   8.85578   8.85578      1.00  2.237824   .465279
   8.85567   8.85567      1.00  2.241074   .465949
   8.85557   8.85557      1.00  2.238144   .463949
   8.85547   8.85547      1.00  2.236794   .464549
   8.85536   8.85536      1.00  2.239804   .465129
   8.85526   8.85526      1.00  2.220654   .460929
   8.85515   8.85515      1.00  2.238874   .466629
   8.85506   8.85506      1.00  2.236864   .466379
   8.85495   8.85495      1.00  2.237824   .468449
   8.85484   8.85484      1.00  2.239644   .467009
   8.85473   8.85473      1.00  2.237884   .466709
   8.85463   8.85463      1.00  2.240834   .468419
   8.85452   8.85452      1.00  2.237284   .466559
   8.85441   8.85441      1.00  2.236644   .466599
   8.85430   8.85430      1.00  2.237564   .467239
   8.85419   8.85419      1.00  2.233954   .468949
   8.85407   8.85407      1.00  2.235824   .466679
   8.85396   8.85396      1.00  2.234304   .467259
   8.85385   8.85385      1.00  2.222104   .462629
   8.85374   8.85374      1.00  2.232104   .466769
   8.85362   8.85362      1.00  2.236164   .467099
   8.85350   8.85350      1.00  2.233964   .466519
   8.85338   8.85338      1.00  2.238644   .468579
   8.85327   8.85327      1.00  2.235574   .467829
   8.85315   8.85315      1.00  2.234304   .466389
   8.85303   8.85303      1.00  2.231374   .467059
   8.85292   8.85292      1.00  2.234414   .467099
   8.85281   8.85281      1.00  2.234524   .464649
   8.85270   8.85270      1.00  2.232524   .466059
   8.85258   8.85258      1.00  2.233644   .464809
   8.85247   8.85247      1.00  2.232174   .465839
   8.85236   8.85236      1.00  2.221644   .463499
   8.85224   8.85224      1.00  2.232864   .464289
   8.85213   8.85213      1.00  2.234174   .468179
   8.85202   8.85202      1.00  2.235934   .469729
   8.85191   8.85191      1.00  2.231944   .467339
   8.85180   8.85180      1.00  2.231444   .468859
   8.85169   8.85169      1.00  2.228314   .468319
   8.85158   8.85158      1.00  2.229654   .465449
   8.85147   8.85147      1.00  2.231894   .466639
   8.85136   8.85136      1.00  2.229104   .467049
   8.85124   8.85124      1.00  2.231294   .465229
   8.85113   8.85113      1.00  2.232054   .468459
   8.85102   8.85102      1.00  2.232214   .466519
   8.85091   8.85091      1.00  2.232234   .465539
   8.85079   8.85079      1.00  2.222304   .465489
   8.85068   8.85068      1.00  2.229884   .465549
   8.85057   8.85057      1.00  2.231324   .465459
   8.85045   8.85045      1.00  2.228434   .462959
   8.85032   8.85032      1.00  2.225974   .463289
   8.85020   8.85020      1.00  2.231734   .467319
   8.85009   8.85009      1.00  2.231174   .465899
   8.84997   8.84997      1.00  2.232214   .462759
   8.84985   8.84985      1.00  2.229084   .467019
   8.84973   8.84973      1.00  2.229104   .465209
   8.84962   8.84962      1.00  2.229124   .465539
   8.84951   8.84951      1.00  2.229814   .465899
   8.84939   8.84939      1.00  2.228284   .464939
   8.84927   8.84927      1.00  2.228684   .465829
   8.84916   8.84916      1.00  2.214144   .461179
   8.84905   8.84905      1.00  2.229424   .463299
   8.84893   8.84893      1.00  2.228504   .461829
   8.84882   8.84882      1.00  2.229714   .462589
   8.84872   8.84872      1.00  2.231434   .462059
   8.84860   8.84860      1.00  2.231814   .461689
   8.84848   8.84848      1.00  2.233314   .462529
   8.84838   8.84838      1.00  2.227504   .460009
   8.84827   8.84827      1.00  2.230834   .461779
   8.84816   8.84816      1.00  2.225164   .459619
   8.84805   8.84805      1.00  2.227004   .461529
   8.84794   8.84794      1.00  2.230044   .463289
   8.84783   8.84783      1.00  2.228104   .463839
   8.84771   8.84771      1.00  2.223464   .461069
   8.84760   8.84760      1.00  2.225114   .462249
   8.84750   8.84750      1.00  2.230334   .462629
   8.84739   8.84739      1.00  2.229774   .460769
   8.84727   8.84727      1.00  2.231664   .462179
   8.84716   8.84716      1.00  2.227634   .459409
   8.84705   8.84705      1.00  2.227234   .460089
   8.84695   8.84695      1.00  2.231524   .461729
   8.84684   8.84684      1.00  2.225804   .461109
   8.84672   8.84672      1.00  2.229984   .460969
   8.84661   8.84661      1.00  2.228834   .461589
   8.84652   8.84652      1.00  2.228914   .461789
   8.84641   8.84641      1.00  2.229824   .459609
   8.84631   8.84631      1.00  2.229934   .462989
   8.84620   8.84620      1.00  2.233104   .464049
   8.84610   8.84610      1.00  2.228524   .462049
   8.84600   8.84600      1.00  2.213564   .458319
   8.84589   8.84589      1.00  2.226114   .461509
   8.84579   8.84579      1.00  2.227074   .460859
   8.84569   8.84569      1.00  2.230274   .459859
   8.84558   8.84558      1.00  2.229734   .462689
   8.84547   8.84547      1.00  2.230024   .462929
   8.84537   8.84537      1.00  2.229334   .460879
   8.84527   8.84527      1.00  2.229994   .462629
   8.84517   8.84517      1.00  2.229884   .462929
   8.84506   8.84506      1.00  2.223784   .463579
   8.84496   8.84496      1.00  2.229614   .463359
   8.84486   8.84486      1.00  2.228854   .460949
   8.84475   8.84475      1.00  2.227044   .460539
   8.84463   8.84463      1.00  2.227584   .462469
   8.84453   8.84453      1.00  2.214354   .462419
   8.84442   8.84442      1.00  2.231464   .466029
   8.84431   8.84431      1.00  2.230274   .463729
   8.84420   8.84420      1.00  2.229274   .463599
   8.84409   8.84409      1.00  2.229554   .465439
   8.84398   8.84398      1.00  2.231504   .468249
   8.84386   8.84386      1.00  2.229764   .465899
   8.84373   8.84373      1.00  2.229304   .462919
   8.84362   8.84362      1.00  2.228094   .463849
   8.84351   8.84351      1.00  2.225584   .464249
   8.84339   8.84339      1.00  2.225244   .465469
   8.84327   8.84327      1.00  2.228494   .465509
   8.84315   8.84315      1.00  2.226944   .465079
   8.84305   8.84305      1.00  2.229944   .465439
   8.84293   8.84293      1.00  2.216684   .461529
   8.84281   8.84281      1.00  2.225694   .466349
   8.84269   8.84269      1.00  2.231454   .466899
   8.84258   8.84258      1.00  2.228814   .468349
   8.84247   8.84247      1.00  2.229604   .467099
   8.84236   8.84236      1.00  2.229474   .468489
   8.84224   8.84224      1.00  2.228564   .470919
   8.84214   8.84214      1.00  2.228974   .471749
   8.84203   8.84203      1.00  2.229864   .473309
   8.84191   8.84191      1.00  2.228764   .472809
   8.84180   8.84180      1.00  2.229304   .471879
   8.84170   8.84170      1.00  2.232334   .470589
   8.84159   8.84159      1.00  2.228154   .470319
   8.84147   8.84147      1.00  2.216194   .468059
   8.84136   8.84136      1.00  2.223664   .469239
   8.84125   8.84125      1.00  2.228974   .471149
   8.84114   8.84114      1.00  2.228204   .469429
   8.84102   8.84102      1.00  2.224254   .468219
   8.84090   8.84090      1.00  2.227414   .471809
   8.84080   8.84080      1.00  2.226904   .471829
   8.84068   8.84068      1.00  2.229764   .472469
   8.84056   8.84056      1.00  2.226054   .471189
   8.84044   8.84044      1.00  2.229234   .470319
   8.84033   8.84033      1.00  2.226364   .472439
   8.84020   8.84020      1.00  2.226554   .468139
   8.84008   8.84008      1.00  2.228884   .470209
   8.83997   8.83997      1.00  2.226994   .469669
   8.83986   8.83986      1.00  2.211824   .468179
   8.83974   8.83974      1.00  2.226594   .471829
   8.83962   8.83962      1.00  2.226254   .472249
   8.83950   8.83950      1.00  2.227434   .475119
   8.83939   8.83939      1.00  2.229044   .474409
   8.83928   8.83928      1.00  2.228174   .474819
   8.83916   8.83916      1.00  2.229184   .474599
   8.83904   8.83904      1.00  2.227724   .474989
   8.83894   8.83894      1.00  2.226754   .474019
   8.83883   8.83883      1.00  2.225454   .473219
   8.83871   8.83871      1.00  2.226114   .473029
   8.83860   8.83860      1.00  2.226204   .472959
   8.83849   8.83849      1.00  2.224394   .472159
   8.83838   8.83838      1.00  2.212724   .472239
   8.83827   8.83827      1.00  2.226304   .475129
   8.83816   8.83816      1.00  2.229884   .475269
   8.83806   8.83806      1.00  2.229694   .475679
   8.83794   8.83794      1.00  2.229614   .475709
   8.83783   8.83783      1.00  2.227654   .475729
   8.83772   8.83772      1.00  2.224204   .475059
   8.83762   8.83762      1.00  2.227284   .473299
   8.83751   8.83751      1.00  2.225154   .474829
   8.83740   8.83740      1.00  2.228294   .477549
   8.83728   8.83728      1.00  2.229214   .475219
   8.83718   8.83718      1.00  2.226474   .478399
   8.83707   8.83707      1.00  2.227614   .478599
   8.83695   8.83695      1.00  2.226214   .478849
   8.83684   8.83684      1.00  2.215224   .477639
   8.83674   8.83674      1.00  2.227854   .481659
   8.83663   8.83663      1.00  2.230014   .482399
   8.83652   8.83652      1.00  2.223434   .477179
   8.83642   8.83642      1.00  2.223864   .478339
   8.83631   8.83631      1.00  2.227284   .479379
   8.83621   8.83621      1.00  2.225754   .477409
   8.83610   8.83610      1.00  2.227674   .479959
   8.83600   8.83600      1.00  2.226664   .483159
   8.83590   8.83590      1.00  2.225964   .482089
   8.83580   8.83580      1.00  2.226484   .481939
   8.83569   8.83569      1.00  2.228824   .483929
   8.83559   8.83559      1.00  2.225854   .481769
   8.83549   8.83549      1.00  2.218574   .482759
   8.83539   8.83539      1.00  2.221234   .482649
   8.83528   8.83528      1.00  2.222004   .483239
   8.83517   8.83517      1.00  2.223484   .483679
   8.83508   8.83508      1.00  2.224964   .482669
   8.83497   8.83497      1.00  2.228424   .483489
   8.83486   8.83486      1.00  2.226424   .486019
   8.83475   8.83475      1.00  2.226114   .484599
   8.83465   8.83465      1.00  2.223354   .485759
   8.83454   8.83454      1.00  2.225564   .485439
   8.83442   8.83442      1.00  2.228314   .487389
   8.83432   8.83432      1.00  2.224214   .488119
   8.83421   8.83421      1.00  2.225914   .485919
   8.83410   8.83410      1.00  2.221924   .484739
   8.83398   8.83398      1.00  2.225034   .485809
   8.83386   8.83386      1.00  2.225654   .485649
   8.83375   8.83375      1.00  2.210994   .484949
   8.83363   8.83363      1.00  2.225724   .483099
   8.83351   8.83351      1.00  2.227244   .485609
   8.83340   8.83340      1.00  2.224204   .484419
   8.83329   8.83329      1.00  2.221874   .485699
   8.83317   8.83317      1.00  2.223604   .485379
   8.83305   8.83305      1.00  2.224164   .488429
   8.83294   8.83294      1.00  2.222704   .488309
   8.83283   8.83283      1.00  2.217824   .487309
   8.83272   8.83272      1.00  2.221424   .488539
   8.83260   8.83260      1.00  2.221024   .490699
   8.83248   8.83248      1.00  2.224404   .489819
   8.83237   8.83237      1.00  2.226214   .489299
   8.83226   8.83226      1.00  2.204854   .484579
   8.83215   8.83215      1.00  2.221714   .487269
   8.83204   8.83204      1.00  2.220954   .490019
   8.83193   8.83193      1.00  2.221874   .490919
   8.83182   8.83182      1.00  2.222694   .489319
   8.83171   8.83171      1.00  2.221914   .488149
   8.83160   8.83160      1.00  2.218254   .489229
   8.83150   8.83150      1.00  2.219814   .491299
   8.83138   8.83138      1.00  2.218584   .491269
   8.83126   8.83126      1.00  2.221094   .491169
   8.83115   8.83115      1.00  2.223974   .493519
   8.83104   8.83104      1.00  2.221324   .489969
   8.83093   8.83093      1.00  2.223094   .490799
   8.83081   8.83081      1.00  2.217374   .487699
   8.83070   8.83070      1.00  2.204554   .486799
   8.83059   8.83059      1.00  2.218254   .490289
   8.83047   8.83047      1.00  2.216644   .489669
   8.83034   8.83034      1.00  2.217624   .490879
   8.83023   8.83023      1.00  2.214894   .490279
   8.83012   8.83012      1.00  2.219144   .492169
   8.82999   8.82999      1.00  2.219424   .491109
   8.82987   8.82987      1.00  2.219384   .492489
   8.82975   8.82975      1.00  2.221284   .495099
   8.82964   8.82964      1.00  2.218344   .502349
   8.82953   8.82953      1.00  2.217014   .499899
   8.82941   8.82941      1.00  2.218694   .502519
   8.82930   8.82930      1.00  2.220634   .502999
   8.82919   8.82919      1.00  2.202344   .499679
   8.82908   8.82908      1.00  2.216804   .501319
   8.82896   8.82896      1.00  2.220464   .498289
   8.82884   8.82884      1.00  2.219014   .498519
   8.82874   8.82874      1.00  2.217004   .495929
   8.82863   8.82863      1.00  2.221664   .496279
   8.82851   8.82851      1.00  2.216194   .491579
   8.82841   8.82841      1.00  2.213664   .491369
   8.82831   8.82831      1.00  2.216084   .492949
   8.82820   8.82820      1.00  2.214444   .495959
   8.82808   8.82808      1.00  2.213824   .495169
   8.82796   8.82796      1.00  2.216724   .495939
   8.82786   8.82786      1.00  2.218864   .493979
   8.82775   8.82775      1.00  2.208404   .491969
   8.82764   8.82764      1.00  2.216544   .495029
   8.82752   8.82752      1.00  2.221384   .492839
   8.82742   8.82742      1.00  2.217664   .494979
   8.82731   8.82731      1.00  2.216364   .493639
   8.82720   8.82720      1.00  2.217314   .495919
   8.82709   8.82709      1.00  2.216044   .494909
   8.82698   8.82698      1.00  2.211854   .493559
   8.82687   8.82687      1.00  2.216294   .497689
   8.82676   8.82676      1.00  2.215314   .495709
   8.82665   8.82665      1.00  2.212884   .496279
   8.82655   8.82655      1.00  2.215414   .495579
   8.82645   8.82645      1.00  2.217674   .496279
   8.82634   8.82634      1.00  2.216294   .497189
   8.82623   8.82623      1.00  2.199954   .493169
   8.82613   8.82613      1.00  2.214994   .496889
   8.82603   8.82603      1.00  2.208924   .493409
   8.82592   8.82592      1.00  2.212734   .494229
   8.82582   8.82582      1.00  2.210644   .496829
   8.82572   8.82572      1.00  2.210324   .500669
   8.82561   8.82561      1.00  2.212794   .501319
   8.82551   8.82551      1.00  2.218904   .504149
   8.82541   8.82541      1.00  2.216324   .498989
   8.82531   8.82531      1.00  2.211934   .499299
   8.82520   8.82520      1.00  2.216154   .500719
   8.82510   8.82510      1.00  2.210624   .497869
   8.82499   8.82499      1.00  2.210944   .494469
   8.82488   8.82488      1.00  2.213384   .491839
   8.82478   8.82478      1.00  2.208274   .492089
   8.82467   8.82467      1.00  2.193714   .488429
   8.82456   8.82456      1.00  2.214544   .495739
   8.82445   8.82445      1.00  2.210904   .497189
   8.82435   8.82435      1.00  2.211834   .497229
   8.82424   8.82424      1.00  2.214984   .498049
   8.82413   8.82413      1.00  2.213064   .499499
   8.82402   8.82402      1.00  2.209014   .496579
   8.82390   8.82390      1.00  2.210164   .495749
   8.82378   8.82378      1.00  2.209124   .499599
   8.82367   8.82367      1.00  2.207644   .495849
   8.82355   8.82355      1.00  2.208934   .496329
   8.82343   8.82343      1.00  2.205704   .494039
   8.82331   8.82331      1.00  2.205814   .492489
   8.82320   8.82320      1.00  2.194564   .491889
   8.82309   8.82309      1.00  2.213154   .495599
   8.82298   8.82298      1.00  2.210714   .492739
   8.82285   8.82285      1.00  2.212514   .493789
   8.82273   8.82273      1.00  2.209514   .492509
   8.82262   8.82262      1.00  2.207684   .493759
   8.82251   8.82251      1.00  2.208364   .494229
   8.82239   8.82239      1.00  2.206364   .493189
   8.82228   8.82228      1.00  2.206284   .491979
   8.82218   8.82218      1.00  2.207104   .492909
   8.82206   8.82206      1.00  2.207594   .493749
   8.82195   8.82195      1.00  2.210364   .493169
   8.82184   8.82184      1.00  2.209384   .495539
   8.82174   8.82174      1.00  2.199554   .494739
   8.82162   8.82162      1.00  2.209014   .497129
   8.82151   8.82151      1.00  2.208354   .500089
   8.82140   8.82140      1.00  2.208344   .495869
   8.82129   8.82129      1.00  2.207154   .493189
   8.82117   8.82117      1.00  2.205964   .492599
   8.82106   8.82106      1.00  2.205714   .495389
   8.82094   8.82094      1.00  2.210944   .498269
   8.82084   8.82084      1.00  2.208214   .493689
   8.82072   8.82072      1.00  2.208204   .493769
   8.82060   8.82060      1.00  2.210554   .496509
   8.82048   8.82048      1.00  2.210054   .497279
   8.82037   8.82037      1.00  2.205124   .496009
   8.82025   8.82025      1.00  2.207974   .495389
   8.82012   8.82012      1.00  2.202364   .492789
   8.82001   8.82001      1.00  2.186384   .491089
   8.81990   8.81990      1.00  2.203834   .496569
   8.81978   8.81978      1.00  2.205454   .496859
   8.81965   8.81965      1.00  2.208054   .496419
   8.81954   8.81954      1.00  2.206964   .495049
   8.81943   8.81943      1.00  2.207384   .495809
   8.81931   8.81931      1.00  2.208614   .497059
   8.81919   8.81919      1.00  2.206234   .496019
   8.81908   8.81908      1.00  2.207424   .497139
   8.81898   8.81898      1.00  2.204044   .497749
   8.81887   8.81887      1.00  2.203224   .494979
   8.81875   8.81875      1.00  2.203954   .494439
   8.81864   8.81864      1.00  2.202174   .494249
   8.81853   8.81853      1.00  2.202984   .492899
   8.81842   8.81842      1.00  2.190704   .487939
   8.81830   8.81830      1.00  2.204914   .494429
   8.81819   8.81819      1.00  2.209564   .494339
   8.81810   8.81810      1.00  2.207304   .494739
   8.81798   8.81798      1.00  2.207104   .495089
   8.81786   8.81786      1.00  2.201434   .496929
   8.81775   8.81775      1.00  2.203414   .498269
   8.81765   8.81765      1.00  2.200144   .496409
   8.81754   8.81754      1.00  2.200534   .498219
   8.81743   8.81743      1.00  2.202614   .493459
   8.81736   8.81736      1.00  2.204014   .493469
