# Supplementary material for: Direct Observation of Palladium Leaching from Pd/C by a Simple Method: X-ray Absorption Spectroscopy of Heterogeneous Mixtures
Source: ACS Omega. 2023 Jun 7;8(24):21787–92. doi: 10.1021/acsomega.3c01343 (PMC10286095; doi:10.1021/acsomega.3c01343)
Supplement: Supplementary file 2 — ao3c01343_si_002.zip [file ao3c01343_si_002.zip › Figure 9/HCl_Intermittent01N_8.qd]

  9809     KEK-PF   NW10A
 K_AirOx_40C_01N 20.12.12 2:41: - 20.12.12 2:41: Serial#KEKPF-NW10A_047698
 15_RK_AirOx_40C_01N                                                             
 Ring :   6.5 GeV    50.1 mA -   50.1 mA
 Mono :   Si(311)       D=  1.63747 A    Initial angle=  9.00033 deg
 NW10A     Transmission( 2)   Repetition=  8     Points= 1654
 Param file : QXAFS(SYNC)     angle axis (*)     Block =    1

 Block      Init-Ang  Final-Ang     Step/deg     Time/s       Num
     1        9.00033   8.81736          ***       1.00      1654
 Ortec(-1)     NDCH = 3
  Angle(c)  Angle(o)    time/s         2         3
      Mode         0         0         1         2
    Offset         0         0    .00492    .00311
   9.00033   9.00033      1.00  2.320134  2.791279
   9.00025   9.00025      1.00  2.321174  2.793069
   9.00013   9.00013      1.00  2.315784  2.785549
   9.00002   9.00002      1.00  2.313534  2.780739
   8.99991   8.99991      1.00  2.312794  2.779579
   8.99979   8.99979      1.00  2.314324  2.782519
   8.99968   8.99968      1.00  2.311974  2.780739
   8.99956   8.99956      1.00  2.305754  2.769949
   8.99945   8.99945      1.00  2.315474  2.784399
   8.99933   8.99933      1.00  2.309974  2.780239
   8.99923   8.99923      1.00  2.313724  2.782779
   8.99912   8.99912      1.00  2.312234  2.782399
   8.99900   8.99900      1.00  2.307814  2.778869
   8.99889   8.99889      1.00  2.312364  2.778739
   8.99880   8.99880      1.00  2.306344  2.776209
   8.99869   8.99869      1.00  2.305794  2.772759
   8.99857   8.99857      1.00  2.307254  2.778899
   8.99846   8.99846      1.00  2.311304  2.790639
   8.99836   8.99836      1.00  2.309794  2.780799
   8.99825   8.99825      1.00  2.309994  2.782779
   8.99814   8.99814      1.00  2.304704  2.779139
   8.99803   8.99803      1.00  2.294624  2.767049
   8.99792   8.99792      1.00  2.306984  2.782459
   8.99782   8.99782      1.00  2.305954  2.790889
   8.99770   8.99770      1.00  2.307654  2.784069
   8.99760   8.99760      1.00  2.301234  2.777419
   8.99749   8.99749      1.00  2.304684  2.786169
   8.99738   8.99738      1.00  2.300274  2.773369
   8.99727   8.99727      1.00  2.305204  2.801759
   8.99716   8.99716      1.00  2.304504  2.785729
   8.99706   8.99706      1.00  2.308634  2.789229
   8.99695   8.99695      1.00  2.305304  2.785169
   8.99684   8.99684      1.00  2.304874  2.788459
   8.99674   8.99674      1.00  2.301514  2.778699
   8.99664   8.99664      1.00  2.282374  2.758409
   8.99653   8.99653      1.00  2.299334  2.778289
   8.99642   8.99642      1.00  2.301644  2.775839
   8.99631   8.99631      1.00  2.300704  2.781829
   8.99621   8.99621      1.00  2.302584  2.780149
   8.99611   8.99611      1.00  2.304304  2.783789
   8.99600   8.99600      1.00  2.303324  2.800229
   8.99590   8.99590      1.00  2.305564  2.786229
   8.99580   8.99580      1.00  2.300934  2.781799
   8.99570   8.99570      1.00  2.298204  2.776219
   8.99560   8.99560      1.00  2.296834  2.772389
   8.99550   8.99550      1.00  2.298354  2.784069
   8.99540   8.99540      1.00  2.296904  2.777859
   8.99529   8.99529      1.00  2.283704  2.759649
   8.99519   8.99519      1.00  2.296284  2.780729
   8.99508   8.99508      1.00  2.298544  2.778119
   8.99499   8.99499      1.00  2.303234  2.780479
   8.99489   8.99489      1.00  2.302364  2.783939
   8.99478   8.99478      1.00  2.303734  2.785169
   8.99467   8.99467      1.00  2.300074  2.782119
   8.99457   8.99457      1.00  2.294404  2.773519
   8.99445   8.99445      1.00  2.296854  2.779009
   8.99434   8.99434      1.00  2.290234  2.770429
   8.99423   8.99423      1.00  2.295714  2.778239
   8.99413   8.99413      1.00  2.296294  2.781999
   8.99401   8.99401      1.00  2.297654  2.782009
   8.99390   8.99390      1.00  2.297294  2.779899
   8.99378   8.99378      1.00  2.284184  2.764789
   8.99367   8.99367      1.00  2.298064  2.781479
   8.99356   8.99356      1.00  2.296994  2.778219
   8.99344   8.99344      1.00  2.295284  2.779229
   8.99333   8.99333      1.00  2.297144  2.786769
   8.99322   8.99322      1.00  2.289384  2.773399
   8.99309   8.99309      1.00  2.293704  2.778659
   8.99298   8.99298      1.00  2.292144  2.776289
   8.99287   8.99287      1.00  2.297384  2.781829
   8.99276   8.99276      1.00  2.296084  2.788019
   8.99265   8.99265      1.00  2.296494  2.786539
   8.99253   8.99253      1.00  2.297224  2.786579
   8.99242   8.99242      1.00  2.296884  2.784719
   8.99232   8.99232      1.00  2.282174  2.767519
   8.99221   8.99221      1.00  2.290304  2.780029
   8.99209   8.99209      1.00  2.292374  2.785949
   8.99198   8.99198      1.00  2.290774  2.783789
   8.99188   8.99188      1.00  2.289864  2.781749
   8.99177   8.99177      1.00  2.291634  2.779529
   8.99166   8.99166      1.00  2.293784  2.781759
   8.99155   8.99155      1.00  2.296114  2.787279
   8.99145   8.99145      1.00  2.293844  2.784409
   8.99133   8.99133      1.00  2.294824  2.784589
   8.99122   8.99122      1.00  2.292384  2.780899
   8.99111   8.99111      1.00  2.288524  2.777209
   8.99100   8.99100      1.00  2.291534  2.782919
   8.99089   8.99089      1.00  2.275644  2.767329
   8.99076   8.99076      1.00  2.286154  2.778399
   8.99065   8.99065      1.00  2.290494  2.784679
   8.99054   8.99054      1.00  2.290744  2.784079
   8.99043   8.99043      1.00  2.290364  2.785909
   8.99031   8.99031      1.00  2.295794  2.789619
   8.99019   8.99019      1.00  2.292034  2.786659
   8.99007   8.99007      1.00  2.293794  2.792459
   8.98996   8.98996      1.00  2.290134  2.786929
   8.98983   8.98983      1.00  2.288274  2.785629
   8.98972   8.98972      1.00  2.288054  2.792619
   8.98961   8.98961      1.00  2.285834  2.789539
   8.98950   8.98950      1.00  2.284044  2.782079
   8.98938   8.98938      1.00  2.278434  2.774939
   8.98926   8.98926      1.00  2.285124  2.781309
   8.98915   8.98915      1.00  2.293794  2.794759
   8.98904   8.98904      1.00  2.288324  2.786949
   8.98893   8.98893      1.00  2.294814  2.789719
   8.98882   8.98882      1.00  2.289924  2.786329
   8.98870   8.98870      1.00  2.286354  2.783949
   8.98859   8.98859      1.00  2.283834  2.785009
   8.98848   8.98848      1.00  2.290094  2.788149
   8.98838   8.98838      1.00  2.284174  2.778599
   8.98827   8.98827      1.00  2.289534  2.787209
   8.98816   8.98816      1.00  2.292424  2.791789
   8.98805   8.98805      1.00  2.286664  2.785039
   8.98793   8.98793      1.00  2.289864  2.787009
   8.98783   8.98783      1.00  2.275854  2.771379
   8.98771   8.98771      1.00  2.289364  2.788629
   8.98760   8.98760      1.00  2.283504  2.783119
   8.98750   8.98750      1.00  2.287144  2.788319
   8.98739   8.98739      1.00  2.287694  2.788409
   8.98728   8.98728      1.00  2.282074  2.781649
   8.98717   8.98717      1.00  2.283994  2.785929
   8.98705   8.98705      1.00  2.286734  2.786369
   8.98695   8.98695      1.00  2.285954  2.787479
   8.98684   8.98684      1.00  2.286634  2.795209
   8.98673   8.98673      1.00  2.288304  2.793589
   8.98663   8.98663      1.00  2.289304  2.790859
   8.98652   8.98652      1.00  2.291264  2.799269
   8.98642   8.98642      1.00  2.270424  2.770639
   8.98631   8.98631      1.00  2.281904  2.781219
   8.98620   8.98620      1.00  2.281934  2.785859
   8.98610   8.98610      1.00  2.282954  2.787129
   8.98600   8.98600      1.00  2.287474  2.790739
   8.98589   8.98589      1.00  2.288034  2.789679
   8.98579   8.98579      1.00  2.285834  2.790129
   8.98569   8.98569      1.00  2.286294  2.789709
   8.98559   8.98559      1.00  2.289164  2.796179
   8.98549   8.98549      1.00  2.287744  2.791019
   8.98538   8.98538      1.00  2.287524  2.794979
   8.98528   8.98528      1.00  2.285684  2.791759
   8.98518   8.98518      1.00  2.285184  2.788549
   8.98507   8.98507      1.00  2.282034  2.785209
   8.98497   8.98497      1.00  2.266114  2.770079
   8.98487   8.98487      1.00  2.281604  2.782959
   8.98477   8.98477      1.00  2.285324  2.786219
   8.98465   8.98465      1.00  2.288374  2.794229
   8.98454   8.98454      1.00  2.288164  2.796629
   8.98444   8.98444      1.00  2.291434  2.799969
   8.98432   8.98432      1.00  2.285454  2.793569
   8.98420   8.98420      1.00  2.286834  2.794119
   8.98409   8.98409      1.00  2.282174  2.791459
   8.98399   8.98399      1.00  2.277554  2.785319
   8.98388   8.98388      1.00  2.285144  2.793269
   8.98376   8.98376      1.00  2.283514  2.795239
   8.98364   8.98364      1.00  2.285204  2.797959
   8.98354   8.98354      1.00  2.289274  2.801079
   8.98342   8.98342      1.00  2.273814  2.781179
   8.98329   8.98329      1.00  2.284474  2.795499
   8.98318   8.98318      1.00  2.285344  2.794319
   8.98307   8.98307      1.00  2.290694  2.803429
   8.98295   8.98295      1.00  2.279954  2.788599
   8.98283   8.98283      1.00  2.284834  2.799499
   8.98271   8.98271      1.00  2.283404  2.798599
   8.98260   8.98260      1.00  2.284644  2.795059
   8.98249   8.98249      1.00  2.282744  2.793509
   8.98238   8.98238      1.00  2.287804  2.801619
   8.98227   8.98227      1.00  2.286634  2.802809
   8.98216   8.98216      1.00  2.287614  2.804639
   8.98205   8.98205      1.00  2.289964  2.808579
   8.98194   8.98194      1.00  2.279624  2.794939
   8.98182   8.98182      1.00  2.279484  2.796729
   8.98172   8.98172      1.00  2.285284  2.799699
   8.98161   8.98161      1.00  2.285554  2.805279
   8.98150   8.98150      1.00  2.280954  2.797479
   8.98139   8.98139      1.00  2.289384  2.808939
   8.98128   8.98128      1.00  2.287454  2.805349
   8.98117   8.98117      1.00  2.284054  2.803239
   8.98105   8.98105      1.00  2.287344  2.807639
   8.98093   8.98093      1.00  2.289344  2.810029
   8.98082   8.98082      1.00  2.287264  2.809999
   8.98071   8.98071      1.00  2.285614  2.805269
   8.98058   8.98058      1.00  2.286064  2.805479
   8.98047   8.98047      1.00  2.282934  2.801899
   8.98035   8.98035      1.00  2.273104  2.792309
   8.98024   8.98024      1.00  2.283164  2.802589
   8.98012   8.98012      1.00  2.285244  2.805589
   8.98000   8.98000      1.00  2.289714  2.812439
   8.97989   8.97989      1.00  2.287904  2.811249
   8.97977   8.97977      1.00  2.289564  2.814259
   8.97964   8.97964      1.00  2.289194  2.812679
   8.97953   8.97953      1.00  2.291264  2.813509
   8.97942   8.97942      1.00  2.286924  2.809259
   8.97931   8.97931      1.00  2.285694  2.808369
   8.97919   8.97919      1.00  2.281674  2.802879
   8.97908   8.97908      1.00  2.280154  2.799609
   8.97898   8.97898      1.00  2.281574  2.805169
   8.97887   8.97887      1.00  2.288264  2.812579
   8.97875   8.97875      1.00  2.291384  2.815799
   8.97864   8.97864      1.00  2.279704  2.803359
   8.97853   8.97853      1.00  2.285654  2.807359
   8.97842   8.97842      1.00  2.286484  2.807719
   8.97830   8.97830      1.00  2.279554  2.801019
   8.97819   8.97819      1.00  2.286264  2.810929
   8.97808   8.97808      1.00  2.286704  2.810149
   8.97797   8.97797      1.00  2.285524  2.810989
   8.97786   8.97786      1.00  2.283354  2.807939
   8.97776   8.97776      1.00  2.289514  2.819089
   8.97765   8.97765      1.00  2.284074  2.812369
   8.97754   8.97754      1.00  2.286624  2.813099
   8.97742   8.97742      1.00  2.291994  2.815309
   8.97731   8.97731      1.00  2.289444  2.816089
   8.97721   8.97721      1.00  2.289064  2.817549
   8.97710   8.97710      1.00  2.285264  2.814989
   8.97698   8.97698      1.00  2.270584  2.795189
   8.97688   8.97688      1.00  2.282074  2.809999
   8.97678   8.97678      1.00  2.286884  2.818529
   8.97667   8.97667      1.00  2.281264  2.810589
   8.97655   8.97655      1.00  2.284584  2.812659
   8.97645   8.97645      1.00  2.288094  2.817899
   8.97635   8.97635      1.00  2.289894  2.822079
   8.97624   8.97624      1.00  2.289144  2.818889
   8.97613   8.97613      1.00  2.287254  2.821179
   8.97603   8.97603      1.00  2.287314  2.817179
   8.97593   8.97593      1.00  2.285324  2.812279
   8.97583   8.97583      1.00  2.282074  2.811619
   8.97573   8.97573      1.00  2.287374  2.818859
   8.97562   8.97562      1.00  2.284404  2.817329
   8.97552   8.97552      1.00  2.272484  2.801729
   8.97542   8.97542      1.00  2.288774  2.819449
   8.97532   8.97532      1.00  2.287324  2.821939
   8.97521   8.97521      1.00  2.285704  2.815049
   8.97511   8.97511      1.00  2.292094  2.827059
   8.97500   8.97500      1.00  2.289944  2.822429
   8.97490   8.97490      1.00  2.284844  2.814969
   8.97479   8.97479      1.00  2.283374  2.816849
   8.97469   8.97469      1.00  2.280864  2.812639
   8.97458   8.97458      1.00  2.280014  2.811899
   8.97447   8.97447      1.00  2.281664  2.817419
   8.97436   8.97436      1.00  2.288814  2.827759
   8.97425   8.97425      1.00  2.287454  2.827269
   8.97414   8.97414      1.00  2.284684  2.816359
   8.97402   8.97402      1.00  2.275954  2.809209
   8.97391   8.97391      1.00  2.284904  2.822679
   8.97380   8.97380      1.00  2.287694  2.823509
   8.97368   8.97368      1.00  2.284984  2.817849
   8.97356   8.97356      1.00  2.284324  2.821099
   8.97344   8.97344      1.00  2.283074  2.818689
   8.97333   8.97333      1.00  2.284034  2.819439
   8.97322   8.97322      1.00  2.286014  2.819979
   8.97310   8.97310      1.00  2.284694  2.822079
   8.97298   8.97298      1.00  2.285234  2.822339
   8.97287   8.97287      1.00  2.287804  2.819869
   8.97275   8.97275      1.00  2.287014  2.823849
   8.97264   8.97264      1.00  2.283134  2.821369
   8.97253   8.97253      1.00  2.280084  2.813619
   8.97242   8.97242      1.00  2.281914  2.819239
   8.97231   8.97231      1.00  2.280004  2.816819
   8.97219   8.97219      1.00  2.279094  2.816549
   8.97208   8.97208      1.00  2.282404  2.822259
   8.97198   8.97198      1.00  2.285724  2.824079
   8.97186   8.97186      1.00  2.286764  2.821039
   8.97175   8.97175      1.00  2.288814  2.829549
   8.97164   8.97164      1.00  2.292024  2.832159
   8.97153   8.97153      1.00  2.285834  2.823289
   8.97142   8.97142      1.00  2.282084  2.825799
   8.97131   8.97131      1.00  2.280474  2.821059
   8.97120   8.97120      1.00  2.282114  2.827559
   8.97109   8.97109      1.00  2.282594  2.823919
   8.97097   8.97097      1.00  2.269704  2.809389
   8.97085   8.97085      1.00  2.282614  2.824879
   8.97074   8.97074      1.00  2.287024  2.826139
   8.97063   8.97063      1.00  2.284454  2.825299
   8.97051   8.97051      1.00  2.289834  2.830769
   8.97039   8.97039      1.00  2.282734  2.822519
   8.97028   8.97028      1.00  2.284144  2.828359
   8.97016   8.97016      1.00  2.285114  2.825589
   8.97004   8.97004      1.00  2.282774  2.823169
   8.96992   8.96992      1.00  2.280094  2.822289
   8.96980   8.96980      1.00  2.283184  2.824639
   8.96969   8.96969      1.00  2.285854  2.828239
   8.96958   8.96958      1.00  2.281874  2.819779
   8.96946   8.96946      1.00  2.283874  2.824739
   8.96934   8.96934      1.00  2.283994  2.822399
   8.96923   8.96923      1.00  2.275944  2.817689
   8.96912   8.96912      1.00  2.287014  2.833359
   8.96900   8.96900      1.00  2.285394  2.826679
   8.96890   8.96890      1.00  2.282854  2.822109
   8.96879   8.96879      1.00  2.281844  2.826359
   8.96868   8.96868      1.00  2.281374  2.825819
   8.96856   8.96856      1.00  2.280334  2.822859
   8.96845   8.96845      1.00  2.286774  2.841159
   8.96835   8.96835      1.00  2.287304  2.838469
   8.96824   8.96824      1.00  2.281874  2.831059
   8.96812   8.96812      1.00  2.284424  2.830519
   8.96801   8.96801      1.00  2.282694  2.833049
   8.96791   8.96791      1.00  2.285394  2.833329
   8.96780   8.96780      1.00  2.280464  2.826199
   8.96769   8.96769      1.00  2.275824  2.820419
   8.96758   8.96758      1.00  2.282564  2.826939
   8.96747   8.96747      1.00  2.282034  2.829119
   8.96736   8.96736      1.00  2.286234  2.834809
   8.96724   8.96724      1.00  2.286094  2.835279
   8.96714   8.96714      1.00  2.286224  2.832839
   8.96703   8.96703      1.00  2.288384  2.835789
   8.96692   8.96692      1.00  2.285634  2.831949
   8.96681   8.96681      1.00  2.285234  2.832669
   8.96670   8.96670      1.00  2.281774  2.829909
   8.96660   8.96660      1.00  2.283244  2.831609
   8.96649   8.96649      1.00  2.281794  2.833029
   8.96638   8.96638      1.00  2.277724  2.826049
   8.96628   8.96628      1.00  2.265234  2.824929
   8.96618   8.96618      1.00  2.285514  2.840179
   8.96608   8.96608      1.00  2.287714  2.853029
   8.96597   8.96597      1.00  2.286204  2.846709
   8.96587   8.96587      1.00  2.285414  2.845259
   8.96577   8.96577      1.00  2.283954  2.841679
   8.96567   8.96567      1.00  2.285004  2.839519
   8.96556   8.96556      1.00  2.284384  2.838979
   8.96546   8.96546      1.00  2.287214  2.835869
   8.96536   8.96536      1.00  2.282044  2.831889
   8.96525   8.96525      1.00  2.285484  2.839129
   8.96514   8.96514      1.00  2.283364  2.833449
   8.96504   8.96504      1.00  2.283354  2.835459
   8.96495   8.96495      1.00  2.286244  2.837139
   8.96484   8.96484      1.00  2.275184  2.824989
   8.96473   8.96473      1.00  2.291164  2.843589
   8.96462   8.96462      1.00  2.286744  2.841019
   8.96451   8.96451      1.00  2.285694  2.836989
   8.96441   8.96441      1.00  2.281994  2.835209
   8.96430   8.96430      1.00  2.284344  2.834189
   8.96419   8.96419      1.00  2.284824  2.835729
   8.96408   8.96408      1.00  2.287064  2.841639
   8.96396   8.96396      1.00  2.288234  2.845709
   8.96383   8.96383      1.00  2.285404  2.839949
   8.96373   8.96373      1.00  2.288174  2.841079
   8.96362   8.96362      1.00  2.289834  2.846629
   8.96350   8.96350      1.00  2.291314  2.848389
   8.96338   8.96338      1.00  2.289314  2.845099
   8.96326   8.96326      1.00  2.272614  2.828019
   8.96315   8.96315      1.00  2.285194  2.843459
   8.96303   8.96303      1.00  2.289214  2.850319
   8.96291   8.96291      1.00  2.286684  2.850129
   8.96280   8.96280      1.00  2.291494  2.857569
   8.96269   8.96269      1.00  2.291214  2.849479
   8.96257   8.96257      1.00  2.286964  2.844689
   8.96246   8.96246      1.00  2.289784  2.847869
   8.96235   8.96235      1.00  2.290124  2.849579
   8.96224   8.96224      1.00  2.289204  2.850129
   8.96213   8.96213      1.00  2.288794  2.846329
   8.96201   8.96201      1.00  2.284584  2.841799
   8.96190   8.96190      1.00  2.284994  2.845979
   8.96180   8.96180      1.00  2.285564  2.844409
   8.96169   8.96169      1.00  2.272814  2.825819
   8.96158   8.96158      1.00  2.288614  2.844299
   8.96147   8.96147      1.00  2.291034  2.849279
   8.96136   8.96136      1.00  2.293584  2.850209
   8.96125   8.96125      1.00  2.290444  2.846709
   8.96113   8.96113      1.00  2.292074  2.850179
   8.96101   8.96101      1.00  2.291524  2.847509
   8.96090   8.96090      1.00  2.290764  2.846329
   8.96079   8.96079      1.00  2.288924  2.843919
   8.96067   8.96067      1.00  2.289114  2.841319
   8.96055   8.96055      1.00  2.286024  2.843679
   8.96044   8.96044      1.00  2.291664  2.850889
   8.96032   8.96032      1.00  2.291964  2.849889
   8.96020   8.96020      1.00  2.292674  2.853689
   8.96008   8.96008      1.00  2.288774  2.847599
   8.95996   8.95996      1.00  2.281294  2.838929
   8.95985   8.95985      1.00  2.291844  2.853929
   8.95973   8.95973      1.00  2.292224  2.848479
   8.95961   8.95961      1.00  2.288964  2.845759
   8.95950   8.95950      1.00  2.290234  2.844299
   8.95939   8.95939      1.00  2.286914  2.840709
   8.95927   8.95927      1.00  2.289284  2.848209
   8.95916   8.95916      1.00  2.289274  2.841079
   8.95905   8.95905      1.00  2.292944  2.850269
   8.95894   8.95894      1.00  2.292464  2.847929
   8.95882   8.95882      1.00  2.293124  2.846779
   8.95871   8.95871      1.00  2.290704  2.847479
   8.95860   8.95860      1.00  2.287664  2.849859
   8.95849   8.95849      1.00  2.276484  2.832039
   8.95837   8.95837      1.00  2.285504  2.840729
   8.95827   8.95827      1.00  2.288994  2.841779
   8.95816   8.95816      1.00  2.291314  2.845839
   8.95805   8.95805      1.00  2.289834  2.853169
   8.95794   8.95794      1.00  2.289924  2.842859
   8.95783   8.95783      1.00  2.290674  2.845099
   8.95772   8.95772      1.00  2.293404  2.849259
   8.95761   8.95761      1.00  2.292474  2.846159
   8.95749   8.95749      1.00  2.287324  2.839389
   8.95738   8.95738      1.00  2.290344  2.845069
   8.95728   8.95728      1.00  2.290584  2.852949
   8.95717   8.95717      1.00  2.288064  2.844919
   8.95705   8.95705      1.00  2.289954  2.846569
   8.95695   8.95695      1.00  2.280484  2.837059
   8.95684   8.95684      1.00  2.287724  2.843569
   8.95673   8.95673      1.00  2.291634  2.848559
   8.95662   8.95662      1.00  2.292534  2.852189
   8.95652   8.95652      1.00  2.292524  2.845249
   8.95642   8.95642      1.00  2.292844  2.845489
   8.95631   8.95631      1.00  2.292474  2.849899
   8.95620   8.95620      1.00  2.287694  2.846209
   8.95610   8.95610      1.00  2.288704  2.848089
   8.95600   8.95600      1.00  2.287694  2.851509
   8.95590   8.95590      1.00  2.289274  2.846619
   8.95579   8.95579      1.00  2.290764  2.849289
   8.95568   8.95568      1.00  2.291444  2.847129
   8.95559   8.95559      1.00  2.281304  2.837279
   8.95549   8.95549      1.00  2.289394  2.847559
   8.95538   8.95538      1.00  2.289664  2.845749
   8.95528   8.95528      1.00  2.289354  2.842599
   8.95518   8.95518      1.00  2.290644  2.845079
   8.95507   8.95507      1.00  2.291364  2.842179
   8.95497   8.95497      1.00  2.288334  2.839949
   8.95486   8.95486      1.00  2.287394  2.843239
   8.95475   8.95475      1.00  2.290714  2.851379
   8.95465   8.95465      1.00  2.291634  2.848179
   8.95454   8.95454      1.00  2.290334  2.846649
   8.95443   8.95443      1.00  2.291754  2.848609
   8.95432   8.95432      1.00  2.290194  2.840649
   8.95421   8.95421      1.00  2.290164  2.846549
   8.95410   8.95410      1.00  2.275364  2.828099
   8.95398   8.95398      1.00  2.287484  2.842459
   8.95387   8.95387      1.00  2.288774  2.842929
   8.95375   8.95375      1.00  2.289174  2.843729
   8.95363   8.95363      1.00  2.290984  2.838849
   8.95352   8.95352      1.00  2.289614  2.837329
   8.95341   8.95341      1.00  2.291054  2.840439
   8.95328   8.95328      1.00  2.293434  2.845179
   8.95316   8.95316      1.00  2.289434  2.839939
   8.95305   8.95305      1.00  2.289764  2.839029
   8.95295   8.95295      1.00  2.292384  2.843419
   8.95283   8.95283      1.00  2.291934  2.839529
   8.95271   8.95271      1.00  2.291224  2.838099
   8.95260   8.95260      1.00  2.290034  2.839069
   8.95249   8.95249      1.00  2.280454  2.822469
   8.95238   8.95238      1.00  2.289424  2.831679
   8.95226   8.95226      1.00  2.290694  2.831009
   8.95215   8.95215      1.00  2.289624  2.832419
   8.95204   8.95204      1.00  2.294164  2.834399
   8.95193   8.95193      1.00  2.295684  2.838049
   8.95181   8.95181      1.00  2.292674  2.833519
   8.95171   8.95171      1.00  2.289574  2.829799
   8.95160   8.95160      1.00  2.289524  2.827149
   8.95149   8.95149      1.00  2.288294  2.825269
   8.95138   8.95138      1.00  2.287314  2.823029
   8.95127   8.95127      1.00  2.289484  2.826439
   8.95116   8.95116      1.00  2.288324  2.827029
   8.95104   8.95104      1.00  2.291424  2.825359
   8.95092   8.95092      1.00  2.279304  2.815679
   8.95081   8.95081      1.00  2.293124  2.828039
   8.95070   8.95070      1.00  2.291444  2.827829
   8.95058   8.95058      1.00  2.292094  2.828239
   8.95046   8.95046      1.00  2.290644  2.826079
   8.95034   8.95034      1.00  2.289814  2.822719
   8.95023   8.95023      1.00  2.288434  2.824889
   8.95011   8.95011      1.00  2.292474  2.828699
   8.94999   8.94999      1.00  2.288394  2.817269
   8.94987   8.94987      1.00  2.289164  2.821229
   8.94976   8.94976      1.00  2.292354  2.822009
   8.94964   8.94964      1.00  2.290914  2.822219
   8.94952   8.94952      1.00  2.292584  2.823119
   8.94941   8.94941      1.00  2.286024  2.814299
   8.94929   8.94929      1.00  2.286284  2.808189
   8.94918   8.94918      1.00  2.289754  2.816639
   8.94907   8.94907      1.00  2.287364  2.813829
   8.94896   8.94896      1.00  2.288214  2.815819
   8.94885   8.94885      1.00  2.288594  2.810819
   8.94873   8.94873      1.00  2.291034  2.814349
   8.94862   8.94862      1.00  2.291754  2.819229
   8.94851   8.94851      1.00  2.290494  2.812319
   8.94840   8.94840      1.00  2.293244  2.809269
   8.94829   8.94829      1.00  2.289714  2.808729
   8.94819   8.94819      1.00  2.288704  2.803499
   8.94808   8.94808      1.00  2.288684  2.802209
   8.94797   8.94797      1.00  2.291464  2.807679
   8.94786   8.94786      1.00  2.287724  2.796579
   8.94774   8.94774      1.00  2.273454  2.777139
   8.94763   8.94763      1.00  2.288034  2.792819
   8.94752   8.94752      1.00  2.288794  2.792029
   8.94742   8.94742      1.00  2.289434  2.791029
   8.94730   8.94730      1.00  2.289874  2.788459
   8.94719   8.94719      1.00  2.290214  2.790669
   8.94708   8.94708      1.00  2.288324  2.785429
   8.94697   8.94697      1.00  2.288934  2.783749
   8.94686   8.94686      1.00  2.286714  2.777939
   8.94676   8.94676      1.00  2.285294  2.774959
   8.94665   8.94665      1.00  2.285174  2.780359
   8.94654   8.94654      1.00  2.286904  2.778619
   8.94643   8.94643      1.00  2.287444  2.775189
   8.94633   8.94633      1.00  2.288714  2.776799
   8.94623   8.94623      1.00  2.274574  2.757579
   8.94613   8.94613      1.00  2.287224  2.767819
   8.94602   8.94602      1.00  2.289084  2.767599
   8.94592   8.94592      1.00  2.284034  2.761949
   8.94582   8.94582      1.00  2.285334  2.762779
   8.94572   8.94572      1.00  2.284004  2.761919
   8.94561   8.94561      1.00  2.284774  2.759139
   8.94550   8.94550      1.00  2.286464  2.757459
   8.94541   8.94541      1.00  2.284834  2.756459
   8.94530   8.94530      1.00  2.288914  2.757189
   8.94520   8.94520      1.00  2.284854  2.752499
   8.94509   8.94509      1.00  2.288484  2.752149
   8.94499   8.94499      1.00  2.285374  2.743709
   8.94488   8.94488      1.00  2.284144  2.738129
   8.94477   8.94477      1.00  2.271624  2.721849
   8.94467   8.94467      1.00  2.282284  2.729119
   8.94457   8.94457      1.00  2.287104  2.738929
   8.94446   8.94446      1.00  2.282274  2.722849
   8.94434   8.94434      1.00  2.286814  2.725949
   8.94423   8.94423      1.00  2.282164  2.714599
   8.94412   8.94412      1.00  2.287394  2.715999
   8.94401   8.94401      1.00  2.287524  2.713909
   8.94389   8.94389      1.00  2.287604  2.706289
   8.94378   8.94378      1.00  2.285604  2.701969
   8.94367   8.94367      1.00  2.283604  2.692649
   8.94356   8.94356      1.00  2.282474  2.687689
   8.94344   8.94344      1.00  2.282134  2.683839
   8.94332   8.94332      1.00  2.268584  2.666859
   8.94320   8.94320      1.00  2.280804  2.672159
   8.94309   8.94309      1.00  2.284194  2.675069
   8.94297   8.94297      1.00  2.280194  2.664479
   8.94286   8.94286      1.00  2.284604  2.663379
   8.94275   8.94275      1.00  2.285364  2.655079
   8.94263   8.94263      1.00  2.286484  2.655019
   8.94252   8.94252      1.00  2.285224  2.645429
   8.94240   8.94240      1.00  2.284084  2.640879
   8.94230   8.94230      1.00  2.279534  2.630739
   8.94218   8.94218      1.00  2.282974  2.621759
   8.94207   8.94207      1.00  2.281954  2.613389
   8.94196   8.94196      1.00  2.282074  2.606579
   8.94185   8.94185      1.00  2.283034  2.600789
   8.94174   8.94174      1.00  2.269994  2.570869
   8.94163   8.94163      1.00  2.282834  2.576009
   8.94152   8.94152      1.00  2.286854  2.569299
   8.94142   8.94142      1.00  2.284534  2.555869
   8.94130   8.94130      1.00  2.285174  2.550369
   8.94119   8.94119      1.00  2.281244  2.532249
   8.94107   8.94107      1.00  2.280954  2.518779
   8.94096   8.94096      1.00  2.280884  2.506809
   8.94084   8.94084      1.00  2.282424  2.494319
   8.94072   8.94072      1.00  2.281774  2.484449
   8.94061   8.94061      1.00  2.284754  2.470969
   8.94050   8.94050      1.00  2.282284  2.450239
   8.94038   8.94038      1.00  2.283044  2.438269
   8.94026   8.94026      1.00  2.274124  2.408179
   8.94014   8.94014      1.00  2.280074  2.399119
   8.94003   8.94003      1.00  2.285644  2.382489
   8.93991   8.93991      1.00  2.283294  2.355899
   8.93978   8.93978      1.00  2.282134  2.333659
   8.93967   8.93967      1.00  2.281124  2.308389
   8.93956   8.93956      1.00  2.283214  2.284529
   8.93945   8.93945      1.00  2.283614  2.258209
   8.93933   8.93933      1.00  2.281274  2.231109
   8.93921   8.93921      1.00  2.284764  2.205319
   8.93911   8.93911      1.00  2.280324  2.176529
   8.93900   8.93900      1.00  2.284434  2.150509
   8.93888   8.93888      1.00  2.282314  2.115149
   8.93877   8.93877      1.00  2.280694  2.080309
   8.93866   8.93866      1.00  2.274914  2.038989
   8.93854   8.93854      1.00  2.273884  2.006429
   8.93843   8.93843      1.00  2.283504  1.976789
   8.93833   8.93833      1.00  2.283414  1.939489
   8.93822   8.93822      1.00  2.282594  1.903329
   8.93811   8.93811      1.00  2.287034  1.868329
   8.93800   8.93800      1.00  2.285654  1.826129
   8.93788   8.93788      1.00  2.283094  1.782279
   8.93778   8.93778      1.00  2.282634  1.742729
   8.93767   8.93767      1.00  2.282324  1.699529
   8.93755   8.93755      1.00  2.281244  1.652899
   8.93744   8.93744      1.00  2.282444  1.612969
   8.93734   8.93734      1.00  2.284814  1.571939
   8.93723   8.93723      1.00  2.283454  1.540409
   8.93712   8.93712      1.00  2.267424  1.483999
   8.93701   8.93701      1.00  2.283244  1.453369
   8.93690   8.93690      1.00  2.286944  1.412369
   8.93680   8.93680      1.00  2.285564  1.370959
   8.93668   8.93668      1.00  2.284614  1.338699
   8.93657   8.93657      1.00  2.281394  1.305779
   8.93647   8.93647      1.00  2.282744  1.258769
   8.93637   8.93637      1.00  2.280074  1.219339
   8.93626   8.93626      1.00  2.285454  1.182039
   8.93615   8.93615      1.00  2.283374  1.144329
   8.93606   8.93606      1.00  2.285204  1.110099
   8.93595   8.93595      1.00  2.284614  1.072639
   8.93585   8.93585      1.00  2.283464  1.041429
   8.93574   8.93574      1.00  2.287424  1.010969
   8.93565   8.93565      1.00  2.283624   .984389
   8.93554   8.93554      1.00  2.270984   .947589
   8.93543   8.93543      1.00  2.283044   .920969
   8.93533   8.93533      1.00  2.281854   .889789
   8.93524   8.93524      1.00  2.283954   .862849
   8.93513   8.93513      1.00  2.282294   .839029
   8.93502   8.93502      1.00  2.283874   .813629
   8.93492   8.93492      1.00  2.285004   .786649
   8.93482   8.93482      1.00  2.284174   .760069
   8.93471   8.93471      1.00  2.285374   .741459
   8.93460   8.93460      1.00  2.283434   .712709
   8.93449   8.93449      1.00  2.284554   .691969
   8.93438   8.93438      1.00  2.280584   .671479
   8.93426   8.93426      1.00  2.283054   .649639
   8.93415   8.93415      1.00  2.268114   .624119
   8.93404   8.93404      1.00  2.280114   .607669
   8.93393   8.93393      1.00  2.283514   .591699
   8.93382   8.93382      1.00  2.282474   .570169
   8.93370   8.93370      1.00  2.285654   .554349
   8.93358   8.93358      1.00  2.284334   .538019
   8.93347   8.93347      1.00  2.280494   .522999
   8.93335   8.93335      1.00  2.285384   .510619
   8.93323   8.93323      1.00  2.282464   .497059
   8.93311   8.93311      1.00  2.280884   .485739
   8.93301   8.93301      1.00  2.281544   .471049
   8.93289   8.93289      1.00  2.278774   .457759
   8.93277   8.93277      1.00  2.283444   .447719
   8.93266   8.93266      1.00  2.281934   .439239
   8.93255   8.93255      1.00  2.282524   .428909
   8.93244   8.93244      1.00  2.271754   .418439
   8.93232   8.93232      1.00  2.281894   .412699
   8.93221   8.93221      1.00  2.282354   .406149
   8.93210   8.93210      1.00  2.281764   .399239
   8.93199   8.93199      1.00  2.283794   .393319
   8.93187   8.93187      1.00  2.280884   .390649
   8.93176   8.93176      1.00  2.282624   .386199
   8.93165   8.93165      1.00  2.280194   .380599
   8.93154   8.93154      1.00  2.279164   .378169
   8.93143   8.93143      1.00  2.281494   .374759
   8.93132   8.93132      1.00  2.281584   .373939
   8.93121   8.93121      1.00  2.283284   .371119
   8.93110   8.93110      1.00  2.280404   .369649
   8.93098   8.93098      1.00  2.272184   .368229
   8.93086   8.93086      1.00  2.279704   .370019
   8.93075   8.93075      1.00  2.279774   .368539
   8.93064   8.93064      1.00  2.282144   .367889
   8.93052   8.93052      1.00  2.279804   .367399
   8.93040   8.93040      1.00  2.277484   .367469
   8.93028   8.93028      1.00  2.278424   .367239
   8.93017   8.93017      1.00  2.280604   .370109
   8.93004   8.93004      1.00  2.280624   .370339
   8.92993   8.92993      1.00  2.280314   .370239
   8.92981   8.92981      1.00  2.282244   .372049
   8.92970   8.92970      1.00  2.280424   .371269
   8.92958   8.92958      1.00  2.278864   .372379
   8.92946   8.92946      1.00  2.263464   .376189
   8.92935   8.92935      1.00  2.278604   .376309
   8.92923   8.92923      1.00  2.280364   .377489
   8.92911   8.92911      1.00  2.278824   .377239
   8.92900   8.92900      1.00  2.281414   .383869
   8.92889   8.92889      1.00  2.279714   .384879
   8.92878   8.92878      1.00  2.278774   .382029
   8.92868   8.92868      1.00  2.279574   .384009
   8.92856   8.92856      1.00  2.282264   .384849
   8.92845   8.92845      1.00  2.276934   .381489
   8.92834   8.92834      1.00  2.278204   .380689
   8.92822   8.92822      1.00  2.277484   .381589
   8.92812   8.92812      1.00  2.279364   .382529
   8.92802   8.92802      1.00  2.276584   .385929
   8.92790   8.92790      1.00  2.266744   .383709
   8.92779   8.92779      1.00  2.279604   .392559
   8.92768   8.92768      1.00  2.280134   .390559
   8.92757   8.92757      1.00  2.281374   .390369
   8.92746   8.92746      1.00  2.282654   .389079
   8.92735   8.92735      1.00  2.281844   .389009
   8.92723   8.92723      1.00  2.280744   .387949
   8.92713   8.92713      1.00  2.280474   .390289
   8.92702   8.92702      1.00  2.278324   .391339
   8.92691   8.92691      1.00  2.278764   .389119
   8.92680   8.92680      1.00  2.279254   .392319
   8.92670   8.92670      1.00  2.279394   .397359
   8.92659   8.92659      1.00  2.281334   .395589
   8.92647   8.92647      1.00  2.278174   .395009
   8.92637   8.92637      1.00  2.264844   .390519
   8.92627   8.92627      1.00  2.279364   .396249
   8.92617   8.92617      1.00  2.280894   .396359
   8.92606   8.92606      1.00  2.277464   .394119
   8.92596   8.92596      1.00  2.278744   .394199
   8.92586   8.92586      1.00  2.276374   .391719
   8.92576   8.92576      1.00  2.278334   .397569
   8.92565   8.92565      1.00  2.279604   .396279
   8.92555   8.92555      1.00  2.280624   .400219
   8.92545   8.92545      1.00  2.279864   .403069
   8.92534   8.92534      1.00  2.278634   .399679
   8.92524   8.92524      1.00  2.280814   .405419
   8.92513   8.92513      1.00  2.277624   .401749
   8.92503   8.92503      1.00  2.277574   .401389
   8.92493   8.92493      1.00  2.263524   .395899
   8.92482   8.92482      1.00  2.279934   .401139
   8.92471   8.92471      1.00  2.277354   .399639
   8.92461   8.92461      1.00  2.277084   .399629
   8.92450   8.92450      1.00  2.278804   .402309
   8.92438   8.92438      1.00  2.277064   .401299
   8.92427   8.92427      1.00  2.277014   .400699
   8.92417   8.92417      1.00  2.277184   .401699
   8.92405   8.92405      1.00  2.274554   .402889
   8.92394   8.92394      1.00  2.276044   .402909
   8.92382   8.92382      1.00  2.278244   .408319
   8.92372   8.92372      1.00  2.274674   .405809
   8.92359   8.92359      1.00  2.278224   .407399
   8.92347   8.92347      1.00  2.276754   .408209
   8.92336   8.92336      1.00  2.275624   .410619
   8.92325   8.92325      1.00  2.263644   .409219
   8.92312   8.92312      1.00  2.273424   .410659
   8.92300   8.92300      1.00  2.277634   .411519
   8.92289   8.92289      1.00  2.275564   .415939
   8.92278   8.92278      1.00  2.276234   .418069
   8.92267   8.92267      1.00  2.274364   .418469
   8.92255   8.92255      1.00  2.276704   .419809
   8.92244   8.92244      1.00  2.277034   .416169
   8.92233   8.92233      1.00  2.275664   .416599
   8.92222   8.92222      1.00  2.274224   .417299
   8.92210   8.92210      1.00  2.274714   .419769
   8.92199   8.92199      1.00  2.274354   .425109
   8.92189   8.92189      1.00  2.271724   .425079
   8.92178   8.92178      1.00  2.259494   .422239
   8.92166   8.92166      1.00  2.271114   .428119
   8.92155   8.92155      1.00  2.273064   .428409
   8.92145   8.92145      1.00  2.274864   .429849
   8.92134   8.92134      1.00  2.276384   .430429
   8.92122   8.92122      1.00  2.275224   .434229
   8.92111   8.92111      1.00  2.274254   .440309
   8.92100   8.92100      1.00  2.273104   .438859
   8.92088   8.92088      1.00  2.271244   .441619
   8.92076   8.92076      1.00  2.271704   .442379
   8.92065   8.92065      1.00  2.272614   .444059
   8.92054   8.92054      1.00  2.271014   .447609
   8.92042   8.92042      1.00  2.276094   .451459
   8.92030   8.92030      1.00  2.264884   .450229
   8.92018   8.92018      1.00  2.268314   .452429
   8.92007   8.92007      1.00  2.272234   .453039
   8.91995   8.91995      1.00  2.273464   .456079
   8.91982   8.91982      1.00  2.273034   .456199
   8.91970   8.91970      1.00  2.271634   .458629
   8.91959   8.91959      1.00  2.270534   .457989
   8.91948   8.91948      1.00  2.268404   .456829
   8.91937   8.91937      1.00  2.273074   .461179
   8.91926   8.91926      1.00  2.268884   .458479
   8.91915   8.91915      1.00  2.272884   .461719
   8.91903   8.91903      1.00  2.271764   .462629
   8.91891   8.91891      1.00  2.271204   .465299
   8.91880   8.91880      1.00  2.273484   .466199
   8.91870   8.91870      1.00  2.257614   .461939
   8.91859   8.91859      1.00  2.271294   .462569
   8.91846   8.91846      1.00  2.270214   .460689
   8.91835   8.91835      1.00  2.272104   .461049
   8.91825   8.91825      1.00  2.268624   .460909
   8.91814   8.91814      1.00  2.272694   .462789
   8.91803   8.91803      1.00  2.270874   .461549
   8.91792   8.91792      1.00  2.270384   .460469
   8.91781   8.91781      1.00  2.271604   .461379
   8.91770   8.91770      1.00  2.269544   .459929
   8.91758   8.91758      1.00  2.268734   .460509
   8.91748   8.91748      1.00  2.270604   .459659
   8.91737   8.91737      1.00  2.272134   .461669
   8.91726   8.91726      1.00  2.270864   .460179
   8.91715   8.91715      1.00  2.271984   .458379
   8.91704   8.91704      1.00  2.257824   .454779
   8.91694   8.91694      1.00  2.269584   .453739
   8.91683   8.91683      1.00  2.272914   .454559
   8.91671   8.91671      1.00  2.271594   .450659
   8.91661   8.91661      1.00  2.272334   .451199
   8.91650   8.91650      1.00  2.271134   .451889
   8.91640   8.91640      1.00  2.268914   .449059
   8.91628   8.91628      1.00  2.270664   .449459
   8.91618   8.91618      1.00  2.269534   .447789
   8.91609   8.91609      1.00  2.268784   .445119
   8.91598   8.91598      1.00  2.270494   .444419
   8.91587   8.91587      1.00  2.271534   .442649
   8.91577   8.91577      1.00  2.270004   .443419
   8.91567   8.91567      1.00  2.255844   .439229
   8.91557   8.91557      1.00  2.267304   .443459
   8.91546   8.91546      1.00  2.269204   .442609
   8.91536   8.91536      1.00  2.272314   .438839
   8.91526   8.91526      1.00  2.270794   .436299
   8.91516   8.91516      1.00  2.271754   .433519
   8.91505   8.91505      1.00  2.271584   .433019
   8.91495   8.91495      1.00  2.268484   .430999
   8.91485   8.91485      1.00  2.269614   .430119
   8.91474   8.91474      1.00  2.271314   .432029
   8.91463   8.91463      1.00  2.267084   .431229
   8.91452   8.91452      1.00  2.269954   .429889
   8.91441   8.91441      1.00  2.268174   .430639
   8.91429   8.91429      1.00  2.268434   .432489
   8.91418   8.91418      1.00  2.257704   .422239
   8.91407   8.91407      1.00  2.268434   .421219
   8.91397   8.91397      1.00  2.264574   .417979
   8.91385   8.91385      1.00  2.268644   .418129
   8.91373   8.91373      1.00  2.267064   .415239
   8.91362   8.91362      1.00  2.269564   .416069
   8.91351   8.91351      1.00  2.265654   .417119
   8.91339   8.91339      1.00  2.267774   .419879
   8.91327   8.91327      1.00  2.270834   .419879
   8.91315   8.91315      1.00  2.266874   .416049
   8.91304   8.91304      1.00  2.269914   .414669
   8.91293   8.91293      1.00  2.269384   .411169
   8.91281   8.91281      1.00  2.268064   .409859
   8.91270   8.91270      1.00  2.268734   .408739
   8.91259   8.91259      1.00  2.252404   .406539
   8.91247   8.91247      1.00  2.263454   .405459
   8.91236   8.91236      1.00  2.268234   .405979
   8.91224   8.91224      1.00  2.269434   .403819
   8.91213   8.91213      1.00  2.268004   .403889
   8.91203   8.91203      1.00  2.268764   .403599
   8.91191   8.91191      1.00  2.269444   .400689
   8.91180   8.91180      1.00  2.265904   .398419
   8.91170   8.91170      1.00  2.268704   .401649
   8.91159   8.91159      1.00  2.263234   .400779
   8.91147   8.91147      1.00  2.265314   .401039
   8.91137   8.91137      1.00  2.267714   .397229
   8.91126   8.91126      1.00  2.266134   .394099
   8.91115   8.91115      1.00  2.266884   .393349
   8.91103   8.91103      1.00  2.254764   .390419
   8.91091   8.91091      1.00  2.268384   .391969
   8.91080   8.91080      1.00  2.269014   .391159
   8.91069   8.91069      1.00  2.270334   .388379
   8.91057   8.91057      1.00  2.268794   .388059
   8.91045   8.91045      1.00  2.267024   .384719
   8.91034   8.91034      1.00  2.268224   .384469
   8.91022   8.91022      1.00  2.267324   .380729
   8.91010   8.91010      1.00  2.269854   .380309
   8.90998   8.90998      1.00  2.267774   .378139
   8.90987   8.90987      1.00  2.265434   .376839
   8.90975   8.90975      1.00  2.267004   .379309
   8.90963   8.90963      1.00  2.269144   .377509
   8.90951   8.90951      1.00  2.269424   .377579
   8.90941   8.90941      1.00  2.261384   .374989
   8.90930   8.90930      1.00  2.263294   .376409
   8.90917   8.90917      1.00  2.264584   .374709
   8.90907   8.90907      1.00  2.263724   .376109
   8.90896   8.90896      1.00  2.269364   .372289
   8.90884   8.90884      1.00  2.268014   .370659
   8.90873   8.90873      1.00  2.270324   .373629
   8.90862   8.90862      1.00  2.268124   .372699
   8.90851   8.90851      1.00  2.267114   .375449
   8.90841   8.90841      1.00  2.267814   .373339
   8.90830   8.90830      1.00  2.267514   .370769
   8.90818   8.90818      1.00  2.269344   .372409
   8.90807   8.90807      1.00  2.268004   .372079
   8.90797   8.90797      1.00  2.266464   .371219
   8.90785   8.90785      1.00  2.267224   .370429
   8.90774   8.90774      1.00  2.252994   .369229
   8.90764   8.90764      1.00  2.268334   .372989
   8.90753   8.90753      1.00  2.268784   .372919
   8.90741   8.90741      1.00  2.268664   .373079
   8.90730   8.90730      1.00  2.267914   .376569
   8.90719   8.90719      1.00  2.267804   .379239
   8.90709   8.90709      1.00  2.267304   .381869
   8.90697   8.90697      1.00  2.267774   .380879
   8.90687   8.90687      1.00  2.268904   .382649
   8.90676   8.90676      1.00  2.266494   .382639
   8.90665   8.90665      1.00  2.267554   .384499
   8.90654   8.90654      1.00  2.269894   .381499
   8.90644   8.90644      1.00  2.270484   .382269
   8.90634   8.90634      1.00  2.270504   .383489
   8.90623   8.90623      1.00  2.253424   .381659
   8.90613   8.90613      1.00  2.265274   .382659
   8.90603   8.90603      1.00  2.269034   .388449
   8.90593   8.90593      1.00  2.271514   .388899
   8.90583   8.90583      1.00  2.268884   .387809
   8.90572   8.90572      1.00  2.268544   .388119
   8.90561   8.90561      1.00  2.266484   .391729
   8.90551   8.90551      1.00  2.269344   .394389
   8.90541   8.90541      1.00  2.269724   .396239
   8.90530   8.90530      1.00  2.269594   .396719
   8.90520   8.90520      1.00  2.270254   .396109
   8.90510   8.90510      1.00  2.271374   .397049
   8.90500   8.90500      1.00  2.269664   .399659
   8.90489   8.90489      1.00  2.268024   .399219
   8.90478   8.90478      1.00  2.255714   .399619
   8.90468   8.90468      1.00  2.272514   .403869
   8.90457   8.90457      1.00  2.273104   .406069
   8.90445   8.90445      1.00  2.271854   .405269
   8.90434   8.90434      1.00  2.268094   .407379
   8.90423   8.90423      1.00  2.271914   .408029
   8.90413   8.90413      1.00  2.269334   .408429
   8.90401   8.90401      1.00  2.270564   .406239
   8.90390   8.90390      1.00  2.269034   .406299
   8.90379   8.90379      1.00  2.269194   .406269
   8.90368   8.90368      1.00  2.270864   .405849
   8.90356   8.90356      1.00  2.269894   .406889
   8.90344   8.90344      1.00  2.271644   .407779
   8.90332   8.90332      1.00  2.267754   .406649
   8.90320   8.90320      1.00  2.255224   .406959
   8.90308   8.90308      1.00  2.267124   .408179
   8.90297   8.90297      1.00  2.269754   .411549
   8.90286   8.90286      1.00  2.268974   .411079
   8.90274   8.90274      1.00  2.269074   .411669
   8.90263   8.90263      1.00  2.272264   .412849
   8.90252   8.90252      1.00  2.269804   .415339
   8.90240   8.90240      1.00  2.270114   .420519
   8.90229   8.90229      1.00  2.270534   .418959
   8.90218   8.90218      1.00  2.272814   .417369
   8.90207   8.90207      1.00  2.270204   .416919
   8.90196   8.90196      1.00  2.269724   .413999
   8.90185   8.90185      1.00  2.268114   .416349
   8.90174   8.90174      1.00  2.267004   .416969
   8.90163   8.90163      1.00  2.253534   .414389
   8.90152   8.90152      1.00  2.265924   .415229
   8.90141   8.90141      1.00  2.269994   .419309
   8.90130   8.90130      1.00  2.269974   .419649
   8.90118   8.90118      1.00  2.266904   .415709
   8.90107   8.90107      1.00  2.269854   .418209
   8.90096   8.90096      1.00  2.267324   .417839
   8.90084   8.90084      1.00  2.267184   .416979
   8.90073   8.90073      1.00  2.268704   .418199
   8.90062   8.90062      1.00  2.266104   .418369
   8.90050   8.90050      1.00  2.269214   .419479
   8.90038   8.90038      1.00  2.269654   .421479
   8.90026   8.90026      1.00  2.266794   .423109
   8.90014   8.90014      1.00  2.268224   .424209
   8.90003   8.90003      1.00  2.254374   .423159
   8.89991   8.89991      1.00  2.269014   .425929
   8.89979   8.89979      1.00  2.270084   .428489
   8.89968   8.89968      1.00  2.267794   .425179
   8.89956   8.89956      1.00  2.269454   .425979
   8.89943   8.89943      1.00  2.266394   .425589
   8.89933   8.89933      1.00  2.268764   .424819
   8.89922   8.89922      1.00  2.266804   .422389
   8.89910   8.89910      1.00  2.267914   .425149
   8.89898   8.89898      1.00  2.266174   .425769
   8.89887   8.89887      1.00  2.266154   .425839
   8.89877   8.89877      1.00  2.267324   .425159
   8.89866   8.89866      1.00  2.266134   .425539
   8.89855   8.89855      1.00  2.250474   .421309
   8.89844   8.89844      1.00  2.265774   .424599
   8.89832   8.89832      1.00  2.268424   .425299
   8.89821   8.89821      1.00  2.270234   .426449
   8.89810   8.89810      1.00  2.267724   .426619
   8.89800   8.89800      1.00  2.267414   .424929
   8.89788   8.89788      1.00  2.268524   .429129
   8.89777   8.89777      1.00  2.267304   .428329
   8.89766   8.89766      1.00  2.267154   .424979
   8.89755   8.89755      1.00  2.266924   .425799
   8.89744   8.89744      1.00  2.268484   .427779
   8.89733   8.89733      1.00  2.266514   .429639
   8.89722   8.89722      1.00  2.268154   .428889
   8.89712   8.89712      1.00  2.262474   .427959
   8.89701   8.89701      1.00  2.261214   .429379
   8.89690   8.89690      1.00  2.267854   .430329
   8.89679   8.89679      1.00  2.266384   .427819
   8.89668   8.89668      1.00  2.266484   .427899
   8.89658   8.89658      1.00  2.265084   .426899
   8.89647   8.89647      1.00  2.264194   .424399
   8.89636   8.89636      1.00  2.269274   .424969
   8.89626   8.89626      1.00  2.265654   .425929
   8.89616   8.89616      1.00  2.265114   .426389
   8.89606   8.89606      1.00  2.267784   .428609
   8.89595   8.89595      1.00  2.265134   .427239
   8.89585   8.89585      1.00  2.267694   .428989
   8.89575   8.89575      1.00  2.263874   .429299
   8.89564   8.89564      1.00  2.251854   .424359
   8.89553   8.89553      1.00  2.265134   .429099
   8.89543   8.89543      1.00  2.265964   .425619
   8.89534   8.89534      1.00  2.266194   .428259
   8.89523   8.89523      1.00  2.263774   .427399
   8.89513   8.89513      1.00  2.268094   .426529
   8.89503   8.89503      1.00  2.264434   .427749
   8.89492   8.89492      1.00  2.264064   .427629
   8.89481   8.89481      1.00  2.265054   .426069
   8.89471   8.89471      1.00  2.262374   .425959
   8.89460   8.89460      1.00  2.264184   .427859
   8.89449   8.89449      1.00  2.263434   .426079
   8.89438   8.89438      1.00  2.263814   .427559
   8.89426   8.89426      1.00  2.265034   .429399
   8.89415   8.89415      1.00  2.249724   .422289
   8.89404   8.89404      1.00  2.266004   .425849
   8.89393   8.89393      1.00  2.265244   .427439
   8.89382   8.89382      1.00  2.266684   .428269
   8.89370   8.89370      1.00  2.262934   .425999
   8.89359   8.89359      1.00  2.264354   .428269
   8.89347   8.89347      1.00  2.263114   .428739
   8.89335   8.89335      1.00  2.261084   .427809
   8.89324   8.89324      1.00  2.264424   .428169
   8.89313   8.89313      1.00  2.263574   .427209
   8.89301   8.89301      1.00  2.264664   .427469
   8.89290   8.89290      1.00  2.262354   .426189
   8.89278   8.89278      1.00  2.261684   .426869
   8.89267   8.89267      1.00  2.255084   .423009
   8.89256   8.89256      1.00  2.259254   .424389
   8.89244   8.89244      1.00  2.264654   .426489
   8.89232   8.89232      1.00  2.261534   .426619
   8.89221   8.89221      1.00  2.261634   .425879
   8.89210   8.89210      1.00  2.260834   .426009
   8.89199   8.89199      1.00  2.261814   .425799
   8.89188   8.89188      1.00  2.264334   .427439
   8.89177   8.89177      1.00  2.264404   .428759
   8.89167   8.89167      1.00  2.261424   .426899
   8.89155   8.89155      1.00  2.259434   .425549
   8.89144   8.89144      1.00  2.260884   .429359
   8.89133   8.89133      1.00  2.262754   .427959
   8.89122   8.89122      1.00  2.263404   .427109
   8.89110   8.89110      1.00  2.245994   .424179
   8.89099   8.89099      1.00  2.259294   .426969
   8.89088   8.89088      1.00  2.260554   .429189
   8.89077   8.89077      1.00  2.260304   .428969
   8.89065   8.89065      1.00  2.261724   .428419
   8.89053   8.89053      1.00  2.262734   .431249
   8.89042   8.89042      1.00  2.260964   .424239
   8.89030   8.89030      1.00  2.259034   .428869
   8.89018   8.89018      1.00  2.258564   .430449
   8.89006   8.89006      1.00  2.262524   .430859
   8.88995   8.88995      1.00  2.263894   .427949
   8.88983   8.88983      1.00  2.262084   .428169
   8.88970   8.88970      1.00  2.260434   .429059
   8.88959   8.88959      1.00  2.259094   .430029
   8.88948   8.88948      1.00  2.246544   .426069
   8.88936   8.88936      1.00  2.258394   .427679
   8.88925   8.88925      1.00  2.263674   .428719
   8.88914   8.88914      1.00  2.262024   .428119
   8.88903   8.88903      1.00  2.260524   .427269
   8.88892   8.88892      1.00  2.259044   .428679
   8.88880   8.88880      1.00  2.261304   .427589
   8.88869   8.88869      1.00  2.261534   .430089
   8.88858   8.88858      1.00  2.262004   .427839
   8.88847   8.88847      1.00  2.260684   .428759
   8.88836   8.88836      1.00  2.259714   .428939
   8.88825   8.88825      1.00  2.260754   .428309
   8.88815   8.88815      1.00  2.259414   .429009
   8.88804   8.88804      1.00  2.260204   .428949
   8.88792   8.88792      1.00  2.255674   .426309
   8.88781   8.88781      1.00  2.255464   .429449
   8.88770   8.88770      1.00  2.261454   .433049
   8.88759   8.88759      1.00  2.262844   .430789
   8.88748   8.88748      1.00  2.262634   .428199
   8.88737   8.88737      1.00  2.261804   .430689
   8.88726   8.88726      1.00  2.260604   .431749
   8.88715   8.88715      1.00  2.261154   .436229
   8.88704   8.88704      1.00  2.262794   .435029
   8.88693   8.88693      1.00  2.260404   .435149
   8.88683   8.88683      1.00  2.258094   .437069
   8.88672   8.88672      1.00  2.261794   .437689
   8.88661   8.88661      1.00  2.261744   .433069
   8.88650   8.88650      1.00  2.261104   .434199
   8.88640   8.88640      1.00  2.245814   .431829
   8.88630   8.88630      1.00  2.255964   .431859
   8.88619   8.88619      1.00  2.260534   .434049
   8.88609   8.88609      1.00  2.261844   .433679
   8.88599   8.88599      1.00  2.259634   .430509
   8.88589   8.88589      1.00  2.259324   .429829
   8.88578   8.88578      1.00  2.259744   .429449
   8.88568   8.88568      1.00  2.261364   .428499
   8.88558   8.88558      1.00  2.263794   .430839
   8.88547   8.88547      1.00  2.258244   .429389
   8.88536   8.88536      1.00  2.260214   .431409
   8.88526   8.88526      1.00  2.259004   .432129
   8.88516   8.88516      1.00  2.259714   .430709
   8.88506   8.88506      1.00  2.258474   .431489
   8.88495   8.88495      1.00  2.245174   .426439
   8.88485   8.88485      1.00  2.256864   .426789
   8.88475   8.88475      1.00  2.258284   .430359
   8.88464   8.88464      1.00  2.258174   .429519
   8.88453   8.88453      1.00  2.256514   .428299
   8.88442   8.88442      1.00  2.259994   .429059
   8.88431   8.88431      1.00  2.260804   .429449
   8.88420   8.88420      1.00  2.258064   .430059
   8.88408   8.88408      1.00  2.256184   .428809
   8.88397   8.88397      1.00  2.257824   .428359
   8.88386   8.88386      1.00  2.256084   .429649
   8.88374   8.88374      1.00  2.258544   .430739
   8.88362   8.88362      1.00  2.259704   .428329
   8.88351   8.88351      1.00  2.257354   .427929
   8.88340   8.88340      1.00  2.249654   .427339
   8.88329   8.88329      1.00  2.258184   .427829
   8.88316   8.88316      1.00  2.258484   .427289
   8.88305   8.88305      1.00  2.260714   .426659
   8.88294   8.88294      1.00  2.258434   .428229
   8.88283   8.88283      1.00  2.259514   .428749
   8.88271   8.88271      1.00  2.258964   .427919
   8.88260   8.88260      1.00  2.258614   .430049
   8.88250   8.88250      1.00  2.257654   .428009
   8.88238   8.88238      1.00  2.256844   .428219
   8.88227   8.88227      1.00  2.258274   .428559
   8.88215   8.88215      1.00  2.257154   .427999
   8.88205   8.88205      1.00  2.257224   .427909
   8.88194   8.88194      1.00  2.257784   .428639
   8.88183   8.88183      1.00  2.243644   .426749
   8.88172   8.88172      1.00  2.256814   .428049
   8.88162   8.88162      1.00  2.258644   .426119
   8.88151   8.88151      1.00  2.259184   .424729
   8.88139   8.88139      1.00  2.260534   .425399
   8.88128   8.88128      1.00  2.258014   .424859
   8.88117   8.88117      1.00  2.257884   .423589
   8.88106   8.88106      1.00  2.256284   .425119
   8.88094   8.88094      1.00  2.257844   .424099
   8.88083   8.88083      1.00  2.253174   .422919
   8.88072   8.88072      1.00  2.258444   .426499
   8.88061   8.88061      1.00  2.258794   .425329
   8.88049   8.88049      1.00  2.258304   .423499
   8.88037   8.88037      1.00  2.256444   .423569
   8.88026   8.88026      1.00  2.242874   .421299
   8.88014   8.88014      1.00  2.258324   .427039
   8.88002   8.88002      1.00  2.256454   .426269
   8.87990   8.87990      1.00  2.256214   .428189
   8.87979   8.87979      1.00  2.256864   .424979
   8.87967   8.87967      1.00  2.255814   .426859
   8.87955   8.87955      1.00  2.257594   .427979
   8.87944   8.87944      1.00  2.256774   .427479
   8.87933   8.87933      1.00  2.258984   .426119
   8.87922   8.87922      1.00  2.255354   .422189
   8.87910   8.87910      1.00  2.255214   .423099
   8.87898   8.87898      1.00  2.258584   .423549
   8.87887   8.87887      1.00  2.257484   .422389
   8.87876   8.87876      1.00  2.258124   .422779
   8.87865   8.87865      1.00  2.255364   .423289
   8.87854   8.87854      1.00  2.240814   .420179
   8.87843   8.87843      1.00  2.254404   .422749
   8.87832   8.87832      1.00  2.255474   .422399
   8.87821   8.87821      1.00  2.256054   .421609
   8.87810   8.87810      1.00  2.255644   .423819
   8.87799   8.87799      1.00  2.254524   .424069
   8.87788   8.87788      1.00  2.255934   .425849
   8.87777   8.87777      1.00  2.259174   .425869
   8.87765   8.87765      1.00  2.252094   .425529
   8.87755   8.87755      1.00  2.254864   .425689
   8.87744   8.87744      1.00  2.253854   .424259
   8.87733   8.87733      1.00  2.252834   .424959
   8.87722   8.87722      1.00  2.257224   .426269
   8.87711   8.87711      1.00  2.239874   .420869
   8.87700   8.87700      1.00  2.256774   .423249
   8.87689   8.87689      1.00  2.253354   .420949
   8.87678   8.87678      1.00  2.254494   .420929
   8.87667   8.87667      1.00  2.255434   .422329
   8.87657   8.87657      1.00  2.255174   .421059
   8.87646   8.87646      1.00  2.258084   .420089
   8.87635   8.87635      1.00  2.252294   .421179
   8.87625   8.87625      1.00  2.254614   .423139
   8.87615   8.87615      1.00  2.251764   .423379
   8.87604   8.87604      1.00  2.252934   .422789
   8.87594   8.87594      1.00  2.254274   .422329
   8.87584   8.87584      1.00  2.253494   .422319
   8.87574   8.87574      1.00  2.256034   .424309
   8.87563   8.87563      1.00  2.238474   .420329
   8.87553   8.87553      1.00  2.252504   .421549
   8.87543   8.87543      1.00  2.250544   .422209
   8.87533   8.87533      1.00  2.255484   .423849
   8.87522   8.87522      1.00  2.253954   .422349
   8.87511   8.87511      1.00  2.252884   .422039
   8.87502   8.87502      1.00  2.251884   .423549
   8.87491   8.87491      1.00  2.251804   .421479
   8.87480   8.87480      1.00  2.255744   .425029
   8.87470   8.87470      1.00  2.254514   .426059
   8.87459   8.87459      1.00  2.252134   .427049
   8.87448   8.87448      1.00  2.253144   .425899
   8.87436   8.87436      1.00  2.252674   .425599
   8.87425   8.87425      1.00  2.237154   .420259
   8.87414   8.87414      1.00  2.249714   .424239
   8.87403   8.87403      1.00  2.249184   .423329
   8.87392   8.87392      1.00  2.251374   .426119
   8.87380   8.87380      1.00  2.252244   .425149
   8.87368   8.87368      1.00  2.250544   .425189
   8.87357   8.87357      1.00  2.252834   .426839
   8.87345   8.87345      1.00  2.251064   .428019
   8.87333   8.87333      1.00  2.251904   .427919
   8.87322   8.87322      1.00  2.249474   .427979
   8.87310   8.87310      1.00  2.249614   .426779
   8.87298   8.87298      1.00  2.252794   .429179
   8.87287   8.87287      1.00  2.249544   .429489
   8.87277   8.87277      1.00  2.250814   .429369
   8.87265   8.87265      1.00  2.235924   .428779
   8.87252   8.87252      1.00  2.250434   .432249
   8.87241   8.87241      1.00  2.250884   .433809
   8.87231   8.87231      1.00  2.250784   .430609
   8.87220   8.87220      1.00  2.250664   .431729
   8.87208   8.87208      1.00  2.251634   .430859
   8.87197   8.87197      1.00  2.250204   .431909
   8.87186   8.87186      1.00  2.249604   .432879
   8.87175   8.87175      1.00  2.249764   .430619
   8.87164   8.87164      1.00  2.248284   .429759
   8.87154   8.87154      1.00  2.246534   .430459
   8.87143   8.87143      1.00  2.248674   .430879
   8.87131   8.87131      1.00  2.248664   .432559
   8.87120   8.87120      1.00  2.234284   .429139
   8.87108   8.87108      1.00  2.251664   .432659
   8.87097   8.87097      1.00  2.249274   .430529
   8.87086   8.87086      1.00  2.252144   .431269
   8.87074   8.87074      1.00  2.247844   .431919
   8.87063   8.87063      1.00  2.249194   .431579
   8.87052   8.87052      1.00  2.250234   .433719
   8.87040   8.87040      1.00  2.248884   .433889
   8.87027   8.87027      1.00  2.250384   .435339
   8.87016   8.87016      1.00  2.250564   .435519
   8.87005   8.87005      1.00  2.250114   .436739
   8.86993   8.86993      1.00  2.247014   .436469
   8.86979   8.86979      1.00  2.250554   .440319
   8.86968   8.86968      1.00  2.248764   .435949
   8.86957   8.86957      1.00  2.245364   .437959
   8.86945   8.86945      1.00  2.244244   .435779
   8.86934   8.86934      1.00  2.247054   .435889
   8.86923   8.86923      1.00  2.251104   .440319
   8.86912   8.86912      1.00  2.250694   .439899
   8.86900   8.86900      1.00  2.251034   .442559
   8.86888   8.86888      1.00  2.250884   .440489
   8.86877   8.86877      1.00  2.250134   .439329
   8.86867   8.86867      1.00  2.252754   .437169
   8.86856   8.86856      1.00  2.248694   .442069
   8.86844   8.86844      1.00  2.250214   .443769
   8.86833   8.86833      1.00  2.251994   .444479
   8.86823   8.86823      1.00  2.249944   .445499
   8.86813   8.86813      1.00  2.248754   .442589
   8.86801   8.86801      1.00  2.234234   .438829
   8.86789   8.86789      1.00  2.247484   .440219
   8.86778   8.86778      1.00  2.252124   .444089
   8.86767   8.86767      1.00  2.252014   .446629
   8.86756   8.86756      1.00  2.252414   .447749
   8.86745   8.86745      1.00  2.250334   .446429
   8.86735   8.86735      1.00  2.248614   .443289
   8.86724   8.86724      1.00  2.248814   .444549
   8.86712   8.86712      1.00  2.250604   .445819
   8.86702   8.86702      1.00  2.250484   .446809
   8.86691   8.86691      1.00  2.249024   .448399
   8.86680   8.86680      1.00  2.249514   .447579
   8.86669   8.86669      1.00  2.249774   .446009
   8.86658   8.86658      1.00  2.250354   .446919
   8.86648   8.86648      1.00  2.249304   .447499
   8.86638   8.86638      1.00  2.243014   .449089
   8.86627   8.86627      1.00  2.248024   .448989
   8.86616   8.86616      1.00  2.247674   .449759
   8.86607   8.86607      1.00  2.248974   .449839
   8.86596   8.86596      1.00  2.253434   .448219
   8.86585   8.86585      1.00  2.248554   .447289
   8.86575   8.86575      1.00  2.248964   .446429
   8.86565   8.86565      1.00  2.248034   .447179
   8.86554   8.86554      1.00  2.246684   .446689
   8.86544   8.86544      1.00  2.247604   .446739
   8.86534   8.86534      1.00  2.248464   .448029
   8.86524   8.86524      1.00  2.246914   .447529
   8.86513   8.86513      1.00  2.249434   .450089
   8.86503   8.86503      1.00  2.245004   .449309
   8.86493   8.86493      1.00  2.238304   .447699
   8.86482   8.86482      1.00  2.249964   .449709
   8.86471   8.86471      1.00  2.250204   .448379
   8.86459   8.86459      1.00  2.249374   .451009
   8.86449   8.86449      1.00  2.248604   .449829
   8.86439   8.86439      1.00  2.249984   .451639
   8.86428   8.86428      1.00  2.248734   .452799
   8.86415   8.86415      1.00  2.249384   .453019
   8.86403   8.86403      1.00  2.249154   .452399
   8.86393   8.86393      1.00  2.246254   .450979
   8.86382   8.86382      1.00  2.250784   .452629
   8.86371   8.86371      1.00  2.244134   .453139
   8.86359   8.86359      1.00  2.248024   .450719
   8.86347   8.86347      1.00  2.246844   .450219
   8.86335   8.86335      1.00  2.231424   .448949
   8.86323   8.86323      1.00  2.247754   .452499
   8.86312   8.86312      1.00  2.245274   .453099
   8.86301   8.86301      1.00  2.248314   .454779
   8.86289   8.86289      1.00  2.247804   .455879
   8.86277   8.86277      1.00  2.248144   .455949
   8.86266   8.86266      1.00  2.247064   .456369
   8.86255   8.86255      1.00  2.246754   .458209
   8.86244   8.86244      1.00  2.244524   .457289
   8.86231   8.86231      1.00  2.244794   .456769
   8.86221   8.86221      1.00  2.248364   .455469
   8.86210   8.86210      1.00  2.246924   .453429
   8.86199   8.86199      1.00  2.247364   .456369
   8.86188   8.86188      1.00  2.229774   .452609
   8.86177   8.86177      1.00  2.248634   .455709
   8.86167   8.86167      1.00  2.246804   .454269
   8.86155   8.86155      1.00  2.246994   .455199
   8.86144   8.86144      1.00  2.245814   .456959
   8.86132   8.86132      1.00  2.246434   .457969
   8.86122   8.86122      1.00  2.242584   .456769
   8.86110   8.86110      1.00  2.244204   .457669
   8.86098   8.86098      1.00  2.246424   .457519
   8.86087   8.86087      1.00  2.243794   .458049
   8.86076   8.86076      1.00  2.246504   .451009
   8.86064   8.86064      1.00  2.247844   .457129
   8.86052   8.86052      1.00  2.245084   .459309
   8.86041   8.86041      1.00  2.243394   .458669
   8.86030   8.86030      1.00  2.236204   .458619
   8.86017   8.86017      1.00  2.245504   .457489
   8.86005   8.86005      1.00  2.247304   .458359
   8.85994   8.85994      1.00  2.246354   .459169
   8.85983   8.85983      1.00  2.246534   .459809
   8.85971   8.85971      1.00  2.244234   .460639
   8.85959   8.85959      1.00  2.244934   .460419
   8.85947   8.85947      1.00  2.245494   .462029
   8.85936   8.85936      1.00  2.247184   .463409
   8.85925   8.85925      1.00  2.243674   .460109
   8.85912   8.85912      1.00  2.245714   .463589
   8.85901   8.85901      1.00  2.241704   .461279
   8.85891   8.85891      1.00  2.243534   .460219
   8.85880   8.85880      1.00  2.229404   .461089
   8.85867   8.85867      1.00  2.239564   .460099
   8.85857   8.85857      1.00  2.243424   .461349
   8.85847   8.85847      1.00  2.242504   .462769
   8.85835   8.85835      1.00  2.244324   .463519
   8.85824   8.85824      1.00  2.246024   .463599
   8.85813   8.85813      1.00  2.245484   .464599
   8.85802   8.85802      1.00  2.244534   .461409
   8.85791   8.85791      1.00  2.237924   .462479
   8.85780   8.85780      1.00  2.242764   .462799
   8.85769   8.85769      1.00  2.240474   .464029
   8.85758   8.85758      1.00  2.242344   .462479
   8.85747   8.85747      1.00  2.243704   .463459
   8.85736   8.85736      1.00  2.243474   .464579
   8.85725   8.85725      1.00  2.226664   .459279
   8.85715   8.85715      1.00  2.240394   .461619
   8.85704   8.85704      1.00  2.242834   .461349
   8.85692   8.85692      1.00  2.241604   .464089
   8.85682   8.85682      1.00  2.240744   .463249
   8.85671   8.85671      1.00  2.238784   .462309
   8.85661   8.85661      1.00  2.236404   .463289
   8.85649   8.85649      1.00  2.239344   .464709
   8.85639   8.85639      1.00  2.242004   .464059
   8.85629   8.85629      1.00  2.238984   .464119
   8.85618   8.85618      1.00  2.239314   .463649
   8.85608   8.85608      1.00  2.240294   .467189
   8.85598   8.85598      1.00  2.238794   .464899
   8.85588   8.85588      1.00  2.241354   .465869
   8.85577   8.85577      1.00  2.225924   .461929
   8.85567   8.85567      1.00  2.239264   .462359
   8.85557   8.85557      1.00  2.236444   .463829
   8.85546   8.85546      1.00  2.236764   .463359
   8.85536   8.85536      1.00  2.232954   .461569
   8.85526   8.85526      1.00  2.236534   .462919
   8.85516   8.85516      1.00  2.239934   .462569
   8.85506   8.85506      1.00  2.235444   .463969
   8.85495   8.85495      1.00  2.238724   .461769
   8.85484   8.85484      1.00  2.236714   .462079
   8.85474   8.85474      1.00  2.236644   .461319
   8.85463   8.85463      1.00  2.234284   .464679
   8.85452   8.85452      1.00  2.236084   .463289
   8.85440   8.85440      1.00  2.235724   .465429
   8.85430   8.85430      1.00  2.235874   .463409
   8.85419   8.85419      1.00  2.223814   .460319
   8.85408   8.85408      1.00  2.230834   .461339
   8.85396   8.85396      1.00  2.236924   .462789
   8.85385   8.85385      1.00  2.237284   .461969
   8.85374   8.85374      1.00  2.237324   .461829
   8.85361   8.85361      1.00  2.235524   .461909
   8.85349   8.85349      1.00  2.234354   .462549
   8.85338   8.85338      1.00  2.232554   .461379
   8.85327   8.85327      1.00  2.234724   .463039
   8.85315   8.85315      1.00  2.231224   .462379
   8.85303   8.85303      1.00  2.230034   .463479
   8.85292   8.85292      1.00  2.231194   .463599
   8.85281   8.85281      1.00  2.232854   .463619
   8.85270   8.85270      1.00  2.234804   .463319
   8.85258   8.85258      1.00  2.218124   .459699
   8.85247   8.85247      1.00  2.230684   .462349
   8.85236   8.85236      1.00  2.230704   .461669
   8.85225   8.85225      1.00  2.231584   .462579
   8.85213   8.85213      1.00  2.231234   .464869
   8.85202   8.85202      1.00  2.231264   .462959
   8.85191   8.85191      1.00  2.232044   .463419
   8.85180   8.85180      1.00  2.229964   .462229
   8.85169   8.85169      1.00  2.229594   .465769
   8.85158   8.85158      1.00  2.232064   .464479
   8.85148   8.85148      1.00  2.229324   .461959
   8.85136   8.85136      1.00  2.233624   .462889
   8.85124   8.85124      1.00  2.229954   .463869
   8.85113   8.85113      1.00  2.229844   .462689
   8.85102   8.85102      1.00  2.230674   .462009
   8.85091   8.85091      1.00  2.213184   .459809
   8.85079   8.85079      1.00  2.223494   .461579
   8.85068   8.85068      1.00  2.226734   .465029
   8.85056   8.85056      1.00  2.231004   .464679
   8.85044   8.85044      1.00  2.227644   .464619
   8.85032   8.85032      1.00  2.225974   .462629
   8.85020   8.85020      1.00  2.231884   .460909
   8.85009   8.85009      1.00  2.230134   .461459
   8.84997   8.84997      1.00  2.227384   .463999
   8.84985   8.84985      1.00  2.227924   .463179
   8.84973   8.84973      1.00  2.227014   .462729
   8.84962   8.84962      1.00  2.226744   .462719
   8.84950   8.84950      1.00  2.228604   .462369
   8.84939   8.84939      1.00  2.227234   .462739
   8.84928   8.84928      1.00  2.216334   .460969
   8.84917   8.84917      1.00  2.228124   .464379
   8.84905   8.84905      1.00  2.230514   .463609
   8.84893   8.84893      1.00  2.227414   .460809
   8.84882   8.84882      1.00  2.230794   .462569
   8.84871   8.84871      1.00  2.229594   .460429
   8.84861   8.84861      1.00  2.226034   .461639
   8.84850   8.84850      1.00  2.226464   .461699
   8.84838   8.84838      1.00  2.222904   .459429
   8.84827   8.84827      1.00  2.227734   .461159
   8.84816   8.84816      1.00  2.223684   .459759
   8.84805   8.84805      1.00  2.227914   .460699
   8.84794   8.84794      1.00  2.231444   .459579
   8.84784   8.84784      1.00  2.228994   .459719
   8.84772   8.84772      1.00  2.226074   .458279
   8.84760   8.84760      1.00  2.221294   .458329
   8.84749   8.84749      1.00  2.230884   .459749
   8.84739   8.84739      1.00  2.226784   .459609
   8.84728   8.84728      1.00  2.227554   .458619
   8.84716   8.84716      1.00  2.226374   .453289
   8.84706   8.84706      1.00  2.228144   .441069
   8.84695   8.84695      1.00  2.231154   .463259
   8.84684   8.84684      1.00  2.227464   .457409
   8.84672   8.84672      1.00  2.227114   .460669
   8.84661   8.84661      1.00  2.229634   .459999
   8.84651   8.84651      1.00  2.228794   .460689
   8.84641   8.84641      1.00  2.228414   .458579
   8.84630   8.84630      1.00  2.223274   .457409
   8.84620   8.84620      1.00  2.220944   .457279
   8.84610   8.84610      1.00  2.227484   .458519
   8.84600   8.84600      1.00  2.225074   .457559
   8.84589   8.84589      1.00  2.226424   .460719
   8.84579   8.84579      1.00  2.228004   .459959
   8.84568   8.84568      1.00  2.230364   .460529
   8.84558   8.84558      1.00  2.231094   .461789
   8.84548   8.84548      1.00  2.229504   .460939
   8.84537   8.84537      1.00  2.228854   .462859
   8.84527   8.84527      1.00  2.226204   .461949
   8.84517   8.84517      1.00  2.226414   .463629
   8.84506   8.84506      1.00  2.223854   .463409
   8.84496   8.84496      1.00  2.226034   .461669
   8.84485   8.84485      1.00  2.215744   .457199
   8.84474   8.84474      1.00  2.225554   .458459
   8.84463   8.84463      1.00  2.229714   .460289
   8.84452   8.84452      1.00  2.227344   .462099
   8.84442   8.84442      1.00  2.230374   .461969
   8.84431   8.84431      1.00  2.229584   .461319
   8.84419   8.84419      1.00  2.226074   .462619
   8.84408   8.84408      1.00  2.228174   .465379
   8.84397   8.84397      1.00  2.225704   .464129
   8.84386   8.84386      1.00  2.222994   .463429
   8.84374   8.84374      1.00  2.225924   .464749
   8.84362   8.84362      1.00  2.230704   .463429
   8.84351   8.84351      1.00  2.226714   .463069
   8.84340   8.84340      1.00  2.229294   .462239
   8.84327   8.84327      1.00  2.214824   .462809
   8.84315   8.84315      1.00  2.227594   .465029
   8.84304   8.84304      1.00  2.227324   .463889
   8.84293   8.84293      1.00  2.227864   .466759
   8.84281   8.84281      1.00  2.228054   .466709
   8.84270   8.84270      1.00  2.223244   .465119
   8.84259   8.84259      1.00  2.226954   .464649
   8.84247   8.84247      1.00  2.224114   .464959
   8.84236   8.84236      1.00  2.226114   .465149
   8.84225   8.84225      1.00  2.228064   .465139
   8.84214   8.84214      1.00  2.229204   .464029
   8.84203   8.84203      1.00  2.228494   .464999
   8.84191   8.84191      1.00  2.222654   .464899
   8.84180   8.84180      1.00  2.212914   .461899
   8.84170   8.84170      1.00  2.226094   .463999
   8.84159   8.84159      1.00  2.227814   .464039
   8.84147   8.84147      1.00  2.225844   .462369
   8.84136   8.84136      1.00  2.226754   .464649
   8.84125   8.84125      1.00  2.226934   .463959
   8.84114   8.84114      1.00  2.226934   .467509
   8.84102   8.84102      1.00  2.227874   .468719
   8.84091   8.84091      1.00  2.225944   .468489
   8.84080   8.84080      1.00  2.227414   .469879
   8.84068   8.84068      1.00  2.224214   .466629
   8.84056   8.84056      1.00  2.222724   .470119
   8.84044   8.84044      1.00  2.227274   .470129
   8.84033   8.84033      1.00  2.224034   .471749
   8.84021   8.84021      1.00  2.220514   .470239
   8.84009   8.84009      1.00  2.217834   .469279
   8.83997   8.83997      1.00  2.224714   .468499
   8.83985   8.83985      1.00  2.226254   .470309
   8.83974   8.83974      1.00  2.229424   .468299
   8.83962   8.83962      1.00  2.225644   .469909
   8.83950   8.83950      1.00  2.224834   .469689
   8.83939   8.83939      1.00  2.224004   .468729
   8.83928   8.83928      1.00  2.224644   .468919
   8.83916   8.83916      1.00  2.224264   .471859
   8.83904   8.83904      1.00  2.225424   .468679
   8.83894   8.83894      1.00  2.226094   .471139
   8.83882   8.83882      1.00  2.221984   .470399
   8.83871   8.83871      1.00  2.222994   .471059
   8.83860   8.83860      1.00  2.213464   .468359
   8.83849   8.83849      1.00  2.227004   .470319
   8.83838   8.83838      1.00  2.227224   .471699
   8.83827   8.83827      1.00  2.225054   .471929
   8.83816   8.83816      1.00  2.224014   .470829
   8.83806   8.83806      1.00  2.221674   .472269
   8.83795   8.83795      1.00  2.224164   .473489
   8.83783   8.83783      1.00  2.224624   .473659
   8.83771   8.83771      1.00  2.226194   .473439
   8.83761   8.83761      1.00  2.227354   .474399
   8.83751   8.83751      1.00  2.225844   .478009
   8.83739   8.83739      1.00  2.224004   .475029
   8.83728   8.83728      1.00  2.229264   .473839
   8.83718   8.83718      1.00  2.227904   .474329
   8.83707   8.83707      1.00  2.227834   .477519
   8.83695   8.83695      1.00  2.213504   .472819
   8.83684   8.83684      1.00  2.222924   .473489
   8.83674   8.83674      1.00  2.225514   .475779
   8.83663   8.83663      1.00  2.223914   .474479
   8.83652   8.83652      1.00  2.229924   .475409
   8.83642   8.83642      1.00  2.227684   .475239
   8.83632   8.83632      1.00  2.226784   .476529
   8.83621   8.83621      1.00  2.225664   .475759
   8.83610   8.83610      1.00  2.224964   .478079
   8.83600   8.83600      1.00  2.227014   .475359
   8.83590   8.83590      1.00  2.225674   .477349
   8.83580   8.83580      1.00  2.224914   .476799
   8.83569   8.83569      1.00  2.220124   .476019
   8.83559   8.83559      1.00  2.221294   .478069
   8.83549   8.83549      1.00  2.209594   .477409
   8.83539   8.83539      1.00  2.227104   .481859
   8.83528   8.83528      1.00  2.227714   .479499
   8.83518   8.83518      1.00  2.227414   .479959
   8.83508   8.83508      1.00  2.224984   .481389
   8.83497   8.83497      1.00  2.224834   .478629
   8.83486   8.83486      1.00  2.224094   .479929
   8.83475   8.83475      1.00  2.223534   .478829
   8.83465   8.83465      1.00  2.226144   .481329
   8.83453   8.83453      1.00  2.221754   .477709
   8.83442   8.83442      1.00  2.224554   .479029
   8.83431   8.83431      1.00  2.223884   .480249
   8.83420   8.83420      1.00  2.223664   .480529
   8.83410   8.83410      1.00  2.223994   .481379
   8.83398   8.83398      1.00  2.214904   .482119
   8.83386   8.83386      1.00  2.224324   .484469
   8.83375   8.83375      1.00  2.221454   .484419
   8.83364   8.83364      1.00  2.221594   .484399
   8.83352   8.83352      1.00  2.222584   .483329
   8.83340   8.83340      1.00  2.222134   .486659
   8.83329   8.83329      1.00  2.220834   .484409
   8.83317   8.83317      1.00  2.220774   .481269
   8.83305   8.83305      1.00  2.223184   .482679
   8.83294   8.83294      1.00  2.223884   .481319
   8.83283   8.83283      1.00  2.223784   .482749
   8.83271   8.83271      1.00  2.225244   .484389
   8.83260   8.83260      1.00  2.218664   .481119
   8.83249   8.83249      1.00  2.205004   .476679
   8.83237   8.83237      1.00  2.217524   .482729
   8.83226   8.83226      1.00  2.220204   .483379
   8.83215   8.83215      1.00  2.220684   .485479
   8.83204   8.83204      1.00  2.222354   .485899
   8.83193   8.83193      1.00  2.221694   .485209
   8.83182   8.83182      1.00  2.219724   .486099
   8.83171   8.83171      1.00  2.221184   .486139
   8.83160   8.83160      1.00  2.219664   .487759
   8.83149   8.83149      1.00  2.216474   .485749
   8.83138   8.83138      1.00  2.217784   .483499
   8.83126   8.83126      1.00  2.219404   .484729
   8.83115   8.83115      1.00  2.218294   .485489
   8.83105   8.83105      1.00  2.213334   .482969
   8.83093   8.83093      1.00  2.210754   .486289
   8.83082   8.83082      1.00  2.220824   .490739
   8.83070   8.83070      1.00  2.220684   .490939
   8.83059   8.83059      1.00  2.220604   .487969
   8.83047   8.83047      1.00  2.220404   .485879
   8.83035   8.83035      1.00  2.220414   .491459
   8.83023   8.83023      1.00  2.221194   .488849
   8.83011   8.83011      1.00  2.216014   .493109
   8.82999   8.82999      1.00  2.217604   .492439
   8.82987   8.82987      1.00  2.213814   .489999
   8.82976   8.82976      1.00  2.216274   .487729
   8.82965   8.82965      1.00  2.217914   .490779
   8.82953   8.82953      1.00  2.220104   .489539
   8.82941   8.82941      1.00  2.202694   .487349
   8.82930   8.82930      1.00  2.215934   .490339
   8.82919   8.82919      1.00  2.222744   .491729
   8.82908   8.82908      1.00  2.217934   .488359
   8.82896   8.82896      1.00  2.221294   .491299
   8.82884   8.82884      1.00  2.217424   .492539
   8.82875   8.82875      1.00  2.215184   .493609
   8.82863   8.82863      1.00  2.218194   .492149
   8.82852   8.82852      1.00  2.218384   .492199
   8.82841   8.82841      1.00  2.217084   .493089
   8.82830   8.82830      1.00  2.216254   .492839
   8.82819   8.82819      1.00  2.222374   .491979
   8.82808   8.82808      1.00  2.217014   .489309
   8.82797   8.82797      1.00  2.219374   .488489
   8.82786   8.82786      1.00  2.214864   .488789
   8.82774   8.82774      1.00  2.198204   .487839
   8.82763   8.82763      1.00  2.215784   .490099
   8.82752   8.82752      1.00  2.216094   .487889
   8.82741   8.82741      1.00  2.214844   .487939
   8.82730   8.82730      1.00  2.216364   .492819
   8.82719   8.82719      1.00  2.217494   .490889
   8.82709   8.82709      1.00  2.215834   .490519
   8.82698   8.82698      1.00  2.219734   .491709
   8.82687   8.82687      1.00  2.216674   .491379
   8.82676   8.82676      1.00  2.211694   .487379
   8.82665   8.82665      1.00  2.217054   .491379
   8.82655   8.82655      1.00  2.214304   .491099
   8.82645   8.82645      1.00  2.213334   .489319
   8.82634   8.82634      1.00  2.212334   .488889
   8.82623   8.82623      1.00  2.197524   .484849
   8.82613   8.82613      1.00  2.215034   .491869
   8.82603   8.82603      1.00  2.213824   .491419
   8.82592   8.82592      1.00  2.216154   .489919
   8.82582   8.82582      1.00  2.220914   .488119
   8.82572   8.82572      1.00  2.215264   .489979
   8.82561   8.82561      1.00  2.214814   .492159
   8.82551   8.82551      1.00  2.209764   .490959
   8.82541   8.82541      1.00  2.209204   .489099
   8.82531   8.82531      1.00  2.207934   .489179
   8.82521   8.82521      1.00  2.211144   .489819
   8.82510   8.82510      1.00  2.213604   .490449
   8.82499   8.82499      1.00  2.212374   .493609
   8.82489   8.82489      1.00  2.212024   .490469
   8.82478   8.82478      1.00  2.200784   .490349
   8.82467   8.82467      1.00  2.213444   .493229
   8.82456   8.82456      1.00  2.213794   .491889
   8.82446   8.82446      1.00  2.212964   .491779
   8.82435   8.82435      1.00  2.209454   .494989
   8.82423   8.82423      1.00  2.211874   .494429
   8.82413   8.82413      1.00  2.211504   .494979
   8.82402   8.82402      1.00  2.209344   .490969
   8.82390   8.82390      1.00  2.211924   .489439
   8.82377   8.82377      1.00  2.212324   .492449
   8.82366   8.82366      1.00  2.213754   .492659
   8.82355   8.82355      1.00  2.213904   .494509
   8.82343   8.82343      1.00  2.212114   .488899
   8.82331   8.82331      1.00  2.195004   .488239
   8.82320   8.82320      1.00  2.206294   .489649
   8.82309   8.82309      1.00  2.207544   .490529
   8.82297   8.82297      1.00  2.206734   .492609
   8.82285   8.82285      1.00  2.210394   .491559
   8.82273   8.82273      1.00  2.214864   .490809
   8.82263   8.82263      1.00  2.212024   .489249
   8.82251   8.82251      1.00  2.214654   .492319
   8.82239   8.82239      1.00  2.211234   .489339
   8.82228   8.82228      1.00  2.208164   .488229
   8.82218   8.82218      1.00  2.208314   .488479
   8.82207   8.82207      1.00  2.210214   .489279
   8.82195   8.82195      1.00  2.207304   .490379
   8.82184   8.82184      1.00  2.206204   .491159
   8.82174   8.82174      1.00  2.197394   .488979
   8.82163   8.82163      1.00  2.205764   .489839
   8.82151   8.82151      1.00  2.209664   .489909
   8.82140   8.82140      1.00  2.208544   .491289
   8.82129   8.82129      1.00  2.210684   .493189
   8.82117   8.82117      1.00  2.209624   .490999
   8.82106   8.82106      1.00  2.208014   .489439
   8.82095   8.82095      1.00  2.208854   .489229
   8.82084   8.82084      1.00  2.200264   .486929
   8.82072   8.82072      1.00  2.204424   .489839
   8.82060   8.82060      1.00  2.201854   .488419
   8.82048   8.82048      1.00  2.204524   .487669
   8.82037   8.82037      1.00  2.208534   .489789
   8.82025   8.82025      1.00  2.194234   .489019
   8.82012   8.82012      1.00  2.208194   .489119
   8.82000   8.82000      1.00  2.209034   .491049
   8.81989   8.81989      1.00  2.207964   .490979
   8.81977   8.81977      1.00  2.204634   .488549
   8.81965   8.81965      1.00  2.202764   .488009
   8.81954   8.81954      1.00  2.199924   .487589
   8.81943   8.81943      1.00  2.204654   .488189
   8.81931   8.81931      1.00  2.205014   .488669
   8.81920   8.81920      1.00  2.204124   .490369
   8.81909   8.81909      1.00  2.203274   .489279
   8.81898   8.81898      1.00  2.204224   .489949
   8.81886   8.81886      1.00  2.205334   .488659
   8.81874   8.81874      1.00  2.202644   .487909
   8.81863   8.81863      1.00  2.189624   .486529
   8.81854   8.81854      1.00  2.200854   .488239
   8.81842   8.81842      1.00  2.200854   .489259
   8.81831   8.81831      1.00  2.200794   .486089
   8.81820   8.81820      1.00  2.199614   .488479
   8.81809   8.81809      1.00  2.200654   .490109
   8.81798   8.81798      1.00  2.202854   .490679
   8.81786   8.81786      1.00  2.205674   .490959
   8.81775   8.81775      1.00  2.203404   .490659
   8.81764   8.81764      1.00  2.205504   .491179
   8.81753   8.81753      1.00  2.202314   .489949
   8.81742   8.81742      1.00  2.203264   .488789
   8.81736   8.81736      1.00  2.197664   .489449
