# Supplementary material for: Direct Observation of Palladium Leaching from Pd/C by a Simple Method: X-ray Absorption Spectroscopy of Heterogeneous Mixtures
Source: ACS Omega. 2023 Jun 7;8(24):21787–92. doi: 10.1021/acsomega.3c01343 (PMC10286095; doi:10.1021/acsomega.3c01343)
Supplement: Supplementary file 2 — ao3c01343_si_002.zip [file ao3c01343_si_002.zip › Figure 9/HCl_Intermittent01N_9.qd]

  9809     KEK-PF   NW10A
 K_AirOx_40C_01N 20.12.12 2:41: - 20.12.12 2:42: Serial#KEKPF-NW10A_047699
 15_RK_AirOx_40C_01N                                                             
 Ring :   6.5 GeV    50.1 mA -   50.0 mA
 Mono :   Si(311)       D=  1.63747 A    Initial angle=  9.00033 deg
 NW10A     Transmission( 2)   Repetition=  9     Points= 1654
 Param file : QXAFS(SYNC)     angle axis (*)     Block =    1

 Block      Init-Ang  Final-Ang     Step/deg     Time/s       Num
     1        9.00033   8.81735          ***       1.00      1654
 Ortec(-1)     NDCH = 3
  Angle(c)  Angle(o)    time/s         2         3
      Mode         0         0         1         2
    Offset         0         0    .00492    .00311
   9.00033   9.00033      1.00  2.318084  2.784159
   9.00023   9.00023      1.00  2.303504  2.773579
   9.00013   9.00013      1.00  2.313074  2.779909
   9.00002   9.00002      1.00  2.319524  2.788619
   8.99991   8.99991      1.00  2.314924  2.787389
   8.99979   8.99979      1.00  2.317094  2.786419
   8.99968   8.99968      1.00  2.314864  2.783359
   8.99956   8.99956      1.00  2.311284  2.779559
   8.99945   8.99945      1.00  2.309774  2.781429
   8.99933   8.99933      1.00  2.309174  2.778699
   8.99923   8.99923      1.00  2.306864  2.778349
   8.99913   8.99913      1.00  2.308654  2.782759
   8.99901   8.99901      1.00  2.309984  2.781399
   8.99890   8.99890      1.00  2.309124  2.777959
   8.99880   8.99880      1.00  2.314904  2.782619
   8.99869   8.99869      1.00  2.308124  2.778009
   8.99857   8.99857      1.00  2.294534  2.763009
   8.99847   8.99847      1.00  2.304244  2.774859
   8.99837   8.99837      1.00  2.307934  2.777839
   8.99825   8.99825      1.00  2.308094  2.776159
   8.99814   8.99814      1.00  2.306604  2.777069
   8.99803   8.99803      1.00  2.304474  2.775959
   8.99793   8.99793      1.00  2.306324  2.781219
   8.99782   8.99782      1.00  2.306204  2.786419
   8.99771   8.99771      1.00  2.309204  2.796119
   8.99759   8.99759      1.00  2.307544  2.784609
   8.99749   8.99749      1.00  2.305354  2.782819
   8.99738   8.99738      1.00  2.307114  2.786239
   8.99726   8.99726      1.00  2.306854  2.783419
   8.99716   8.99716      1.00  2.300714  2.778299
   8.99706   8.99706      1.00  2.285924  2.759719
   8.99695   8.99695      1.00  2.300854  2.785289
   8.99684   8.99684      1.00  2.299034  2.774689
   8.99673   8.99673      1.00  2.302644  2.780149
   8.99663   8.99663      1.00  2.305344  2.787099
   8.99652   8.99652      1.00  2.304494  2.785669
   8.99642   8.99642      1.00  2.305134  2.785859
   8.99631   8.99631      1.00  2.304284  2.785899
   8.99621   8.99621      1.00  2.300214  2.780329
   8.99611   8.99611      1.00  2.295384  2.774209
   8.99600   8.99600      1.00  2.300384  2.776949
   8.99590   8.99590      1.00  2.297734  2.774719
   8.99581   8.99581      1.00  2.300224  2.776869
   8.99570   8.99570      1.00  2.299304  2.777419
   8.99560   8.99560      1.00  2.298564  2.774679
   8.99550   8.99550      1.00  2.285884  2.759169
   8.99540   8.99540      1.00  2.300644  2.780549
   8.99529   8.99529      1.00  2.302944  2.784969
   8.99518   8.99518      1.00  2.298004  2.780389
   8.99508   8.99508      1.00  2.297734  2.784609
   8.99499   8.99499      1.00  2.297494  2.779379
   8.99488   8.99488      1.00  2.295124  2.777889
   8.99477   8.99477      1.00  2.291864  2.772689
   8.99467   8.99467      1.00  2.294304  2.772299
   8.99457   8.99457      1.00  2.293894  2.771349
   8.99446   8.99446      1.00  2.299604  2.781819
   8.99434   8.99434      1.00  2.296854  2.778389
   8.99423   8.99423      1.00  2.297754  2.786069
   8.99412   8.99412      1.00  2.292204  2.775529
   8.99401   8.99401      1.00  2.287714  2.768739
   8.99389   8.99389      1.00  2.290544  2.774309
   8.99378   8.99378      1.00  2.291264  2.773589
   8.99367   8.99367      1.00  2.294664  2.779339
   8.99356   8.99356      1.00  2.297834  2.782199
   8.99343   8.99343      1.00  2.296924  2.781939
   8.99333   8.99333      1.00  2.294724  2.778849
   8.99322   8.99322      1.00  2.294544  2.779509
   8.99310   8.99310      1.00  2.292874  2.784339
   8.99298   8.99298      1.00  2.300034  2.792149
   8.99287   8.99287      1.00  2.292874  2.780409
   8.99277   8.99277      1.00  2.293184  2.780149
   8.99265   8.99265      1.00  2.296024  2.780759
   8.99253   8.99253      1.00  2.285344  2.770509
   8.99242   8.99242      1.00  2.273624  2.761569
   8.99232   8.99232      1.00  2.290924  2.783689
   8.99221   8.99221      1.00  2.293404  2.786909
   8.99209   8.99209      1.00  2.293364  2.790579
   8.99198   8.99198      1.00  2.293504  2.786749
   8.99188   8.99188      1.00  2.294954  2.783829
   8.99177   8.99177      1.00  2.295854  2.791009
   8.99166   8.99166      1.00  2.293164  2.782999
   8.99155   8.99155      1.00  2.291984  2.781099
   8.99145   8.99145      1.00  2.284994  2.768989
   8.99134   8.99134      1.00  2.289074  2.778459
   8.99122   8.99122      1.00  2.289584  2.776909
   8.99111   8.99111      1.00  2.292304  2.784299
   8.99100   8.99100      1.00  2.295444  2.789469
   8.99089   8.99089      1.00  2.278974  2.772339
   8.99076   8.99076      1.00  2.289174  2.782449
   8.99065   8.99065      1.00  2.289784  2.775339
   8.99054   8.99054      1.00  2.291884  2.783049
   8.99043   8.99043      1.00  2.288754  2.785289
   8.99031   8.99031      1.00  2.290724  2.784069
   8.99019   8.99019      1.00  2.287744  2.782259
   8.99008   8.99008      1.00  2.286844  2.780089
   8.98996   8.98996      1.00  2.286874  2.786039
   8.98983   8.98983      1.00  2.289344  2.797349
   8.98972   8.98972      1.00  2.289324  2.795579
   8.98961   8.98961      1.00  2.293484  2.795109
   8.98950   8.98950      1.00  2.289794  2.789219
   8.98937   8.98937      1.00  2.288084  2.784789
   8.98926   8.98926      1.00  2.279064  2.784179
   8.98915   8.98915      1.00  2.283414  2.791079
   8.98904   8.98904      1.00  2.286804  2.786659
   8.98892   8.98892      1.00  2.287364  2.790239
   8.98882   8.98882      1.00  2.287044  2.789119
   8.98871   8.98871      1.00  2.288364  2.784419
   8.98859   8.98859      1.00  2.290584  2.789059
   8.98848   8.98848      1.00  2.287584  2.786349
   8.98837   8.98837      1.00  2.294704  2.796529
   8.98827   8.98827      1.00  2.288294  2.790819
   8.98815   8.98815      1.00  2.287004  2.795479
   8.98804   8.98804      1.00  2.283104  2.787759
   8.98794   8.98794      1.00  2.284884  2.784869
   8.98783   8.98783      1.00  2.284924  2.786229
   8.98772   8.98772      1.00  2.271334  2.770319
   8.98760   8.98760      1.00  2.286814  2.785609
   8.98749   8.98749      1.00  2.285934  2.785879
   8.98739   8.98739      1.00  2.290914  2.793659
   8.98728   8.98728      1.00  2.288914  2.786179
   8.98716   8.98716      1.00  2.289004  2.790929
   8.98705   8.98705      1.00  2.289784  2.789889
   8.98695   8.98695      1.00  2.285454  2.788369
   8.98684   8.98684      1.00  2.284584  2.788549
   8.98673   8.98673      1.00  2.277434  2.775109
   8.98662   8.98662      1.00  2.287064  2.791069
   8.98652   8.98652      1.00  2.283974  2.785569
   8.98642   8.98642      1.00  2.290304  2.792529
   8.98631   8.98631      1.00  2.278584  2.782269
   8.98620   8.98620      1.00  2.283434  2.789979
   8.98610   8.98610      1.00  2.289664  2.798509
   8.98600   8.98600      1.00  2.285244  2.794069
   8.98590   8.98590      1.00  2.285684  2.795109
   8.98579   8.98579      1.00  2.282514  2.790739
   8.98569   8.98569      1.00  2.288584  2.795819
   8.98559   8.98559      1.00  2.285344  2.787829
   8.98548   8.98548      1.00  2.284204  2.787739
   8.98538   8.98538      1.00  2.283424  2.785529
   8.98528   8.98528      1.00  2.285174  2.789049
   8.98518   8.98518      1.00  2.287794  2.795369
   8.98507   8.98507      1.00  2.285944  2.791559
   8.98497   8.98497      1.00  2.290074  2.798809
   8.98487   8.98487      1.00  2.272764  2.777359
   8.98476   8.98476      1.00  2.287124  2.793849
   8.98464   8.98464      1.00  2.281344  2.788169
   8.98454   8.98454      1.00  2.281274  2.788219
   8.98443   8.98443      1.00  2.280184  2.785839
   8.98432   8.98432      1.00  2.284324  2.791619
   8.98420   8.98420      1.00  2.285634  2.793489
   8.98409   8.98409      1.00  2.286084  2.795799
   8.98399   8.98399      1.00  2.288794  2.799289
   8.98387   8.98387      1.00  2.284794  2.796649
   8.98376   8.98376      1.00  2.285914  2.793699
   8.98364   8.98364      1.00  2.280944  2.787109
   8.98353   8.98353      1.00  2.288154  2.798249
   8.98341   8.98341      1.00  2.271284  2.778719
   8.98329   8.98329      1.00  2.278014  2.786399
   8.98317   8.98317      1.00  2.285344  2.794309
   8.98307   8.98307      1.00  2.285314  2.802159
   8.98295   8.98295      1.00  2.287174  2.798739
   8.98283   8.98283      1.00  2.285924  2.800849
   8.98272   8.98272      1.00  2.288044  2.803059
   8.98261   8.98261      1.00  2.287424  2.806679
   8.98250   8.98250      1.00  2.286204  2.804439
   8.98238   8.98238      1.00  2.282754  2.801039
   8.98227   8.98227      1.00  2.280214  2.797069
   8.98216   8.98216      1.00  2.283984  2.804289
   8.98205   8.98205      1.00  2.283604  2.802939
   8.98193   8.98193      1.00  2.283724  2.803559
   8.98183   8.98183      1.00  2.269834  2.786129
   8.98172   8.98172      1.00  2.282224  2.798409
   8.98161   8.98161      1.00  2.289074  2.807299
   8.98150   8.98150      1.00  2.286994  2.802339
   8.98139   8.98139      1.00  2.287794  2.802579
   8.98128   8.98128      1.00  2.282234  2.798069
   8.98117   8.98117      1.00  2.286454  2.804799
   8.98105   8.98105      1.00  2.280654  2.798089
   8.98094   8.98094      1.00  2.283374  2.799569
   8.98082   8.98082      1.00  2.283784  2.799359
   8.98071   8.98071      1.00  2.284274  2.799859
   8.98059   8.98059      1.00  2.286414  2.799939
   8.98047   8.98047      1.00  2.287134  2.806669
   8.98035   8.98035      1.00  2.289864  2.805569
   8.98024   8.98024      1.00  2.270064  2.783719
   8.98012   8.98012      1.00  2.286554  2.804679
   8.98000   8.98000      1.00  2.288234  2.805989
   8.97989   8.97989      1.00  2.281954  2.800379
   8.97977   8.97977      1.00  2.286894  2.808299
   8.97965   8.97965      1.00  2.276874  2.792239
   8.97953   8.97953      1.00  2.282484  2.801259
   8.97943   8.97943      1.00  2.285084  2.807389
   8.97931   8.97931      1.00  2.289644  2.814239
   8.97919   8.97919      1.00  2.286194  2.807099
   8.97908   8.97908      1.00  2.289444  2.815989
   8.97897   8.97897      1.00  2.288834  2.813149
   8.97887   8.97887      1.00  2.284654  2.808579
   8.97875   8.97875      1.00  2.286564  2.805219
   8.97864   8.97864      1.00  2.271174  2.790049
   8.97853   8.97853      1.00  2.286034  2.809679
   8.97841   8.97841      1.00  2.284764  2.809889
   8.97830   8.97830      1.00  2.286994  2.813459
   8.97820   8.97820      1.00  2.287794  2.814399
   8.97809   8.97809      1.00  2.287284  2.812429
   8.97799   8.97799      1.00  2.289864  2.816259
   8.97787   8.97787      1.00  2.285654  2.811059
   8.97775   8.97775      1.00  2.286804  2.813319
   8.97765   8.97765      1.00  2.281644  2.806349
   8.97754   8.97754      1.00  2.285724  2.810529
   8.97742   8.97742      1.00  2.285484  2.810519
   8.97731   8.97731      1.00  2.281124  2.813139
   8.97721   8.97721      1.00  2.271824  2.800359
   8.97710   8.97710      1.00  2.283514  2.810209
   8.97698   8.97698      1.00  2.290234  2.816099
   8.97688   8.97688      1.00  2.288334  2.815719
   8.97677   8.97677      1.00  2.288304  2.816109
   8.97667   8.97667      1.00  2.287284  2.810959
   8.97656   8.97656      1.00  2.286504  2.813959
   8.97645   8.97645      1.00  2.284164  2.810229
   8.97635   8.97635      1.00  2.281574  2.807029
   8.97624   8.97624      1.00  2.283524  2.811839
   8.97613   8.97613      1.00  2.282614  2.812519
   8.97603   8.97603      1.00  2.287354  2.818289
   8.97594   8.97594      1.00  2.289484  2.825169
   8.97583   8.97583      1.00  2.284064  2.826499
   8.97572   8.97572      1.00  2.288134  2.823499
   8.97562   8.97562      1.00  2.271424  2.804869
   8.97552   8.97552      1.00  2.288264  2.829209
   8.97542   8.97542      1.00  2.283464  2.823369
   8.97531   8.97531      1.00  2.282304  2.818079
   8.97521   8.97521      1.00  2.282314  2.812619
   8.97511   8.97511      1.00  2.284674  2.818249
   8.97501   8.97501      1.00  2.284264  2.814419
   8.97490   8.97490      1.00  2.284814  2.812369
   8.97479   8.97479      1.00  2.287824  2.816549
   8.97469   8.97469      1.00  2.287984  2.822749
   8.97458   8.97458      1.00  2.289094  2.824399
   8.97447   8.97447      1.00  2.287484  2.822409
   8.97436   8.97436      1.00  2.280784  2.817219
   8.97425   8.97425      1.00  2.283194  2.819909
   8.97413   8.97413      1.00  2.267444  2.807699
   8.97402   8.97402      1.00  2.282064  2.819829
   8.97391   8.97391      1.00  2.282274  2.821749
   8.97380   8.97380      1.00  2.287264  2.829979
   8.97368   8.97368      1.00  2.289734  2.829139
   8.97356   8.97356      1.00  2.287444  2.829669
   8.97345   8.97345      1.00  2.287024  2.830259
   8.97333   8.97333      1.00  2.283134  2.822119
   8.97322   8.97322      1.00  2.287094  2.834969
   8.97309   8.97309      1.00  2.278724  2.820189
   8.97298   8.97298      1.00  2.284104  2.831069
   8.97287   8.97287      1.00  2.285194  2.829489
   8.97276   8.97276      1.00  2.284624  2.827039
   8.97264   8.97264      1.00  2.281554  2.818659
   8.97253   8.97253      1.00  2.275444  2.816879
   8.97242   8.97242      1.00  2.283234  2.827499
   8.97231   8.97231      1.00  2.286384  2.827879
   8.97220   8.97220      1.00  2.288134  2.833849
   8.97208   8.97208      1.00  2.288214  2.833629
   8.97197   8.97197      1.00  2.282984  2.822889
   8.97186   8.97186      1.00  2.278834  2.821649
   8.97175   8.97175      1.00  2.280394  2.827129
   8.97164   8.97164      1.00  2.282374  2.826889
   8.97153   8.97153      1.00  2.282874  2.825409
   8.97142   8.97142      1.00  2.284994  2.824279
   8.97131   8.97131      1.00  2.284254  2.823559
   8.97120   8.97120      1.00  2.287604  2.831499
   8.97109   8.97109      1.00  2.272934  2.812689
   8.97098   8.97098      1.00  2.282954  2.824689
   8.97086   8.97086      1.00  2.285334  2.832509
   8.97074   8.97074      1.00  2.282674  2.825079
   8.97063   8.97063      1.00  2.283104  2.822669
   8.97051   8.97051      1.00  2.280484  2.823089
   8.97039   8.97039      1.00  2.285114  2.826079
   8.97027   8.97027      1.00  2.284594  2.826089
   8.97016   8.97016      1.00  2.284574  2.784029
   8.97004   8.97004      1.00  2.289834  2.837889
   8.96992   8.96992      1.00  2.281044  2.826439
   8.96980   8.96980      1.00  2.285704  2.832219
   8.96969   8.96969      1.00  2.283304  2.827089
   8.96957   8.96957      1.00  2.285614  2.830179
   8.96945   8.96945      1.00  2.265094  2.807739
   8.96934   8.96934      1.00  2.280844  2.826799
   8.96923   8.96923      1.00  2.278634  2.820939
   8.96913   8.96913      1.00  2.283574  2.823839
   8.96901   8.96901      1.00  2.283074  2.826349
   8.96890   8.96890      1.00  2.285554  2.834319
   8.96879   8.96879      1.00  2.288204  2.839219
   8.96867   8.96867      1.00  2.285504  2.832789
   8.96856   8.96856      1.00  2.286254  2.834979
   8.96845   8.96845      1.00  2.281304  2.821779
   8.96835   8.96835      1.00  2.285784  2.831509
   8.96824   8.96824      1.00  2.282374  2.825539
   8.96812   8.96812      1.00  2.283224  2.829049
   8.96801   8.96801      1.00  2.281094  2.824899
   8.96791   8.96791      1.00  2.267864  2.808719
   8.96780   8.96780      1.00  2.284864  2.833689
   8.96768   8.96768      1.00  2.281954  2.830379
   8.96757   8.96757      1.00  2.288874  2.836529
   8.96747   8.96747      1.00  2.285974  2.834489
   8.96735   8.96735      1.00  2.285114  2.835769
   8.96724   8.96724      1.00  2.280794  2.831649
   8.96713   8.96713      1.00  2.282454  2.829009
   8.96703   8.96703      1.00  2.281124  2.830909
   8.96692   8.96692      1.00  2.277594  2.823819
   8.96681   8.96681      1.00  2.282804  2.833269
   8.96670   8.96670      1.00  2.282114  2.828269
   8.96660   8.96660      1.00  2.290314  2.841629
   8.96649   8.96649      1.00  2.286174  2.837709
   8.96638   8.96638      1.00  2.285704  2.836669
   8.96628   8.96628      1.00  2.270944  2.815589
   8.96618   8.96618      1.00  2.281914  2.827029
   8.96608   8.96608      1.00  2.282854  2.833829
   8.96597   8.96597      1.00  2.283054  2.825609
   8.96587   8.96587      1.00  2.281514  2.828789
   8.96577   8.96577      1.00  2.284024  2.829279
   8.96567   8.96567      1.00  2.287624  2.834099
   8.96556   8.96556      1.00  2.281894  2.828879
   8.96546   8.96546      1.00  2.288214  2.838639
   8.96536   8.96536      1.00  2.285264  2.838169
   8.96526   8.96526      1.00  2.285484  2.837409
   8.96514   8.96514      1.00  2.284564  2.832669
   8.96504   8.96504      1.00  2.283194  2.831469
   8.96494   8.96494      1.00  2.282294  2.836459
   8.96484   8.96484      1.00  2.267874  2.814059
   8.96473   8.96473      1.00  2.283074  2.832859
   8.96462   8.96462      1.00  2.287494  2.841969
   8.96452   8.96452      1.00  2.286244  2.840729
   8.96441   8.96441      1.00  2.288914  2.848409
   8.96429   8.96429      1.00  2.288334  2.846759
   8.96417   8.96417      1.00  2.289984  2.848809
   8.96407   8.96407      1.00  2.288984  2.846219
   8.96396   8.96396      1.00  2.288244  2.842199
   8.96384   8.96384      1.00  2.283464  2.836939
   8.96373   8.96373      1.00  2.281824  2.832179
   8.96362   8.96362      1.00  2.284644  2.837549
   8.96350   8.96350      1.00  2.284634  2.833149
   8.96338   8.96338      1.00  2.272714  2.820899
   8.96326   8.96326      1.00  2.288224  2.837729
   8.96315   8.96315      1.00  2.290034  2.845049
   8.96303   8.96303      1.00  2.289084  2.842219
   8.96291   8.96291      1.00  2.286724  2.838779
   8.96280   8.96280      1.00  2.287114  2.839189
   8.96268   8.96268      1.00  2.286244  2.838109
   8.96257   8.96257      1.00  2.286224  2.838669
   8.96246   8.96246      1.00  2.286984  2.840209
   8.96235   8.96235      1.00  2.285274  2.837729
   8.96224   8.96224      1.00  2.285444  2.836749
   8.96213   8.96213      1.00  2.288104  2.840329
   8.96201   8.96201      1.00  2.288804  2.844999
   8.96190   8.96190      1.00  2.280414  2.836639
   8.96180   8.96180      1.00  2.286944  2.841709
   8.96169   8.96169      1.00  2.287504  2.846079
   8.96157   8.96157      1.00  2.285954  2.844449
   8.96146   8.96146      1.00  2.286044  2.845279
   8.96136   8.96136      1.00  2.285904  2.843239
   8.96125   8.96125      1.00  2.286274  2.838829
   8.96113   8.96113      1.00  2.287334  2.842429
   8.96101   8.96101      1.00  2.287954  2.845379
   8.96090   8.96090      1.00  2.287314  2.844369
   8.96078   8.96078      1.00  2.289804  2.849729
   8.96066   8.96066      1.00  2.288114  2.844559
   8.96055   8.96055      1.00  2.285044  2.838669
   8.96044   8.96044      1.00  2.287384  2.842929
   8.96032   8.96032      1.00  2.275224  2.826349
   8.96020   8.96020      1.00  2.290084  2.844109
   8.96008   8.96008      1.00  2.288934  2.845029
   8.95997   8.95997      1.00  2.288314  2.847289
   8.95985   8.95985      1.00  2.288154  2.845169
   8.95973   8.95973      1.00  2.290064  2.842939
   8.95961   8.95961      1.00  2.288254  2.846009
   8.95949   8.95949      1.00  2.290924  2.846559
   8.95938   8.95938      1.00  2.291834  2.846259
   8.95927   8.95927      1.00  2.290524  2.845279
   8.95916   8.95916      1.00  2.287644  2.842549
   8.95905   8.95905      1.00  2.286244  2.837619
   8.95894   8.95894      1.00  2.289344  2.847059
   8.95883   8.95883      1.00  2.284054  2.839489
   8.95871   8.95871      1.00  2.274004  2.822599
   8.95860   8.95860      1.00  2.289374  2.843529
   8.95849   8.95849      1.00  2.290934  2.844869
   8.95837   8.95837      1.00  2.287834  2.840179
   8.95826   8.95826      1.00  2.290744  2.851189
   8.95816   8.95816      1.00  2.291544  2.849889
   8.95805   8.95805      1.00  2.287774  2.841179
   8.95794   8.95794      1.00  2.287464  2.841009
   8.95782   8.95782      1.00  2.286624  2.841449
   8.95772   8.95772      1.00  2.287464  2.840129
   8.95761   8.95761      1.00  2.291144  2.848419
   8.95749   8.95749      1.00  2.288064  2.843109
   8.95738   8.95738      1.00  2.290834  2.848759
   8.95728   8.95728      1.00  2.283574  2.839639
   8.95717   8.95717      1.00  2.286524  2.844469
   8.95706   8.95706      1.00  2.289834  2.854129
   8.95695   8.95695      1.00  2.291494  2.852129
   8.95685   8.95685      1.00  2.289764  2.853099
   8.95673   8.95673      1.00  2.286414  2.851109
   8.95662   8.95662      1.00  2.282824  2.839549
   8.95652   8.95652      1.00  2.285014  2.843759
   8.95641   8.95641      1.00  2.289264  2.845829
   8.95631   8.95631      1.00  2.290424  2.848869
   8.95620   8.95620      1.00  2.292534  2.851119
   8.95609   8.95609      1.00  2.290294  2.840399
   8.95600   8.95600      1.00  2.289024  2.844729
   8.95590   8.95590      1.00  2.287794  2.847649
   8.95579   8.95579      1.00  2.289974  2.850049
   8.95569   8.95569      1.00  2.275554  2.830559
   8.95559   8.95559      1.00  2.285704  2.841839
   8.95549   8.95549      1.00  2.291104  2.849999
   8.95537   8.95537      1.00  2.287384  2.841899
   8.95527   8.95527      1.00  2.287244  2.844459
   8.95518   8.95518      1.00  2.291154  2.847269
   8.95507   8.95507      1.00  2.289534  2.850489
   8.95497   8.95497      1.00  2.289104  2.841989
   8.95486   8.95486      1.00  2.290184  2.839659
   8.95476   8.95476      1.00  2.285424  2.833049
   8.95465   8.95465      1.00  2.286834  2.835579
   8.95453   8.95453      1.00  2.287784  2.839309
   8.95443   8.95443      1.00  2.288544  2.840979
   8.95432   8.95432      1.00  2.281884  2.832359
   8.95420   8.95420      1.00  2.283914  2.830159
   8.95409   8.95409      1.00  2.289594  2.835489
   8.95398   8.95398      1.00  2.289524  2.838979
   8.95387   8.95387      1.00  2.290254  2.836669
   8.95375   8.95375      1.00  2.291554  2.839469
   8.95363   8.95363      1.00  2.288454  2.833379
   8.95352   8.95352      1.00  2.287954  2.834079
   8.95341   8.95341      1.00  2.288564  2.831849
   8.95328   8.95328      1.00  2.287234  2.831689
   8.95316   8.95316      1.00  2.285084  2.828439
   8.95305   8.95305      1.00  2.289334  2.833639
   8.95294   8.95294      1.00  2.290154  2.835349
   8.95283   8.95283      1.00  2.290774  2.837159
   8.95271   8.95271      1.00  2.278844  2.819679
   8.95260   8.95260      1.00  2.287024  2.833609
   8.95249   8.95249      1.00  2.290444  2.834649
   8.95238   8.95238      1.00  2.288384  2.828759
   8.95226   8.95226      1.00  2.288994  2.828799
   8.95215   8.95215      1.00  2.287604  2.825299
   8.95204   8.95204      1.00  2.287424  2.826399
   8.95193   8.95193      1.00  2.289344  2.835459
   8.95181   8.95181      1.00  2.289734  2.844059
   8.95170   8.95170      1.00  2.289094  2.836669
   8.95160   8.95160      1.00  2.288014  2.829309
   8.95149   8.95149      1.00  2.293744  2.838249
   8.95137   8.95137      1.00  2.286984  2.825259
   8.95126   8.95126      1.00  2.289554  2.822799
   8.95115   8.95115      1.00  2.276404  2.811809
   8.95104   8.95104      1.00  2.286724  2.820619
   8.95092   8.95092      1.00  2.290434  2.826539
   8.95081   8.95081      1.00  2.287884  2.824539
   8.95069   8.95069      1.00  2.286954  2.823099
   8.95058   8.95058      1.00  2.288684  2.824679
   8.95046   8.95046      1.00  2.289974  2.824599
   8.95034   8.95034      1.00  2.290204  2.824769
   8.95023   8.95023      1.00  2.289894  2.826079
   8.95012   8.95012      1.00  2.290834  2.823489
   8.94999   8.94999      1.00  2.284994  2.816899
   8.94987   8.94987      1.00  2.292444  2.825059
   8.94975   8.94975      1.00  2.288094  2.819369
   8.94964   8.94964      1.00  2.273204  2.805529
   8.94952   8.94952      1.00  2.284644  2.817849
   8.94940   8.94940      1.00  2.288954  2.816979
   8.94930   8.94930      1.00  2.289154  2.813599
   8.94918   8.94918      1.00  2.291704  2.815079
   8.94906   8.94906      1.00  2.291324  2.814629
   8.94895   8.94895      1.00  2.287734  2.805479
   8.94884   8.94884      1.00  2.288794  2.811879
   8.94874   8.94874      1.00  2.287954  2.805889
   8.94863   8.94863      1.00  2.282464  2.799539
   8.94851   8.94851      1.00  2.286594  2.804699
   8.94840   8.94840      1.00  2.289794  2.804399
   8.94829   8.94829      1.00  2.285494  2.801269
   8.94818   8.94818      1.00  2.288124  2.807519
   8.94808   8.94808      1.00  2.272764  2.779029
   8.94797   8.94797      1.00  2.286594  2.797619
   8.94785   8.94785      1.00  2.291624  2.804349
   8.94774   8.94774      1.00  2.286864  2.795209
   8.94763   8.94763      1.00  2.290074  2.797119
   8.94753   8.94753      1.00  2.285514  2.787239
   8.94742   8.94742      1.00  2.286164  2.787679
   8.94730   8.94730      1.00  2.287524  2.788689
   8.94719   8.94719      1.00  2.282734  2.778179
   8.94708   8.94708      1.00  2.283864  2.782869
   8.94697   8.94697      1.00  2.285484  2.780729
   8.94686   8.94686      1.00  2.288874  2.781609
   8.94676   8.94676      1.00  2.289234  2.783039
   8.94665   8.94665      1.00  2.285914  2.777199
   8.94654   8.94654      1.00  2.271584  2.755839
   8.94643   8.94643      1.00  2.283674  2.773209
   8.94633   8.94633      1.00  2.284654  2.774439
   8.94623   8.94623      1.00  2.281764  2.764939
   8.94613   8.94613      1.00  2.283594  2.762829
   8.94602   8.94602      1.00  2.286324  2.764909
   8.94592   8.94592      1.00  2.284784  2.759389
   8.94582   8.94582      1.00  2.285494  2.757129
   8.94571   8.94571      1.00  2.287144  2.757769
   8.94560   8.94560      1.00  2.287004  2.751379
   8.94551   8.94551      1.00  2.286104  2.750659
   8.94541   8.94541      1.00  2.286464  2.753459
   8.94530   8.94530      1.00  2.283034  2.742959
   8.94519   8.94519      1.00  2.281964  2.737009
   8.94509   8.94509      1.00  2.267474  2.722489
   8.94500   8.94500      1.00  2.283874  2.737199
   8.94489   8.94489      1.00  2.285014  2.731299
   8.94478   8.94478      1.00  2.287054  2.731859
   8.94467   8.94467      1.00  2.283794  2.726649
   8.94457   8.94457      1.00  2.282454  2.721609
   8.94446   8.94446      1.00  2.285794  2.722179
   8.94435   8.94435      1.00  2.282394  2.714929
   8.94423   8.94423      1.00  2.283784  2.711319
   8.94413   8.94413      1.00  2.278554  2.704959
   8.94401   8.94401      1.00  2.282304  2.703979
   8.94390   8.94390      1.00  2.279324  2.698529
   8.94378   8.94378      1.00  2.279884  2.697479
   8.94366   8.94366      1.00  2.285834  2.702419
   8.94355   8.94355      1.00  2.269164  2.683779
   8.94343   8.94343      1.00  2.285144  2.691469
   8.94331   8.94331      1.00  2.284024  2.682189
   8.94320   8.94320      1.00  2.283974  2.675499
   8.94309   8.94309      1.00  2.283864  2.673389
   8.94296   8.94296      1.00  2.283554  2.667529
   8.94285   8.94285      1.00  2.282664  2.666509
   8.94274   8.94274      1.00  2.280334  2.658999
   8.94263   8.94263      1.00  2.278834  2.653009
   8.94251   8.94251      1.00  2.279594  2.641849
   8.94240   8.94240      1.00  2.282234  2.639069
   8.94230   8.94230      1.00  2.283164  2.631589
   8.94218   8.94218      1.00  2.283544  2.620819
   8.94206   8.94206      1.00  2.277484  2.607669
   8.94195   8.94195      1.00  2.269344  2.590119
   8.94185   8.94185      1.00  2.279964  2.594389
   8.94174   8.94174      1.00  2.278964  2.582839
   8.94163   8.94163      1.00  2.283524  2.576979
   8.94152   8.94152      1.00  2.279334  2.559229
   8.94141   8.94141      1.00  2.279264  2.554779
   8.94130   8.94130      1.00  2.279404  2.545829
   8.94118   8.94118      1.00  2.285444  2.535819
   8.94107   8.94107      1.00  2.284334  2.527439
   8.94096   8.94096      1.00  2.280564  2.512379
   8.94084   8.94084      1.00  2.283544  2.498119
   8.94073   8.94073      1.00  2.277684  2.481069
   8.94061   8.94061      1.00  2.280544  2.465179
   8.94050   8.94050      1.00  2.269054  2.435659
   8.94038   8.94038      1.00  2.281644  2.432369
   8.94026   8.94026      1.00  2.279374  2.416269
   8.94014   8.94014      1.00  2.282504  2.400509
   8.94003   8.94003      1.00  2.281704  2.380629
   8.93991   8.93991      1.00  2.283044  2.366239
   8.93979   8.93979      1.00  2.283044  2.338399
   8.93967   8.93967      1.00  2.279994  2.316169
   8.93956   8.93956      1.00  2.281324  2.293329
   8.93944   8.93944      1.00  2.281474  2.266099
   8.93933   8.93933      1.00  2.280454  2.239549
   8.93922   8.93922      1.00  2.281554  2.213919
   8.93911   8.93911      1.00  2.279284  2.183099
   8.93899   8.93899      1.00  2.280694  2.156279
   8.93888   8.93888      1.00  2.265824  2.097519
   8.93877   8.93877      1.00  2.280214  2.074959
   8.93866   8.93866      1.00  2.284724  2.047739
   8.93854   8.93854      1.00  2.283704  2.014459
   8.93843   8.93843      1.00  2.283104  1.970819
   8.93832   8.93832      1.00  2.281504  1.935139
   8.93822   8.93822      1.00  2.280684  1.899209
   8.93811   8.93811      1.00  2.279564  1.861609
   8.93800   8.93800      1.00  2.282164  1.826549
   8.93788   8.93788      1.00  2.280514  1.778399
   8.93778   8.93778      1.00  2.279294  1.734439
   8.93767   8.93767      1.00  2.279074  1.691259
   8.93755   8.93755      1.00  2.281494  1.652149
   8.93744   8.93744      1.00  2.282334  1.614309
   8.93734   8.93734      1.00  2.281744  1.572239
   8.93723   8.93723      1.00  2.270694  1.524509
   8.93711   8.93711      1.00  2.278194  1.486809
   8.93701   8.93701      1.00  2.282364  1.453529
   8.93690   8.93690      1.00  2.282784  1.413319
   8.93679   8.93679      1.00  2.280014  1.372379
   8.93668   8.93668      1.00  2.280704  1.332639
   8.93657   8.93657      1.00  2.280744  1.289989
   8.93647   8.93647      1.00  2.282894  1.198679
   8.93636   8.93636      1.00  2.283614  1.198599
   8.93626   8.93626      1.00  2.282394  1.171159
   8.93615   8.93615      1.00  2.284754  1.144749
   8.93606   8.93606      1.00  2.279114  1.111569
   8.93595   8.93595      1.00  2.278674  1.078969
   8.93585   8.93585      1.00  2.279874  1.044029
   8.93574   8.93574      1.00  2.265324   .778509
   8.93565   8.93565      1.00  2.282604   .039789
   8.93554   8.93554      1.00  2.282634   .006419
   8.93543   8.93543      1.00  2.280604   .006469
   8.93533   8.93533      1.00  2.281714   .055839
   8.93524   8.93524      1.00  2.283944   .164609
   8.93513   8.93513      1.00  2.281654   .837259
   8.93502   8.93502      1.00  2.283504   .808449
   8.93492   8.93492      1.00  2.284834   .780619
   8.93482   8.93482      1.00  2.281034   .759349
   8.93471   8.93471      1.00  2.281124   .557369
   8.93459   8.93459      1.00  2.278614   .091819
   8.93448   8.93448      1.00  2.280924   .191879
   8.93438   8.93438      1.00  2.282684   .566209
   8.93427   8.93427      1.00  2.268694   .641009
   8.93415   8.93415      1.00  2.282934   .626689
   8.93403   8.93403      1.00  2.282774   .608939
   8.93393   8.93393      1.00  2.280724   .590359
   8.93382   8.93382      1.00  2.277714   .570349
   8.93370   8.93370      1.00  2.279214   .553019
   8.93358   8.93358      1.00  2.279094   .538749
   8.93347   8.93347      1.00  2.280324   .523189
   8.93335   8.93335      1.00  2.280144   .505589
   8.93323   8.93323      1.00  2.276894   .492859
   8.93312   8.93312      1.00  2.281334   .480649
   8.93301   8.93301      1.00  2.280624   .468089
   8.93289   8.93289      1.00  2.282324   .459389
   8.93277   8.93277      1.00  2.273894   .445079
   8.93266   8.93266      1.00  2.279514   .436249
   8.93255   8.93255      1.00  2.279344   .427889
   8.93243   8.93243      1.00  2.279504   .420249
   8.93232   8.93232      1.00  2.278794   .415029
   8.93220   8.93220      1.00  2.280974   .405499
   8.93209   8.93209      1.00  2.282164   .400089
   8.93199   8.93199      1.00  2.276244   .393299
   8.93187   8.93187      1.00  2.280154   .389009
   8.93177   8.93177      1.00  2.279264   .384219
   8.93166   8.93166      1.00  2.279444   .382199
   8.93154   8.93154      1.00  2.279854   .377869
   8.93143   8.93143      1.00  2.278624   .375259
   8.93132   8.93132      1.00  2.278514   .373289
   8.93121   8.93121      1.00  2.261394   .368309
   8.93110   8.93110      1.00  2.274584   .370399
   8.93098   8.93098      1.00  2.278814   .371669
   8.93086   8.93086      1.00  2.281574   .368409
   8.93075   8.93075      1.00  2.277904   .367349
   8.93064   8.93064      1.00  2.280584   .368609
   8.93052   8.93052      1.00  2.279314   .366769
   8.93040   8.93040      1.00  2.278174   .368239
   8.93029   8.93029      1.00  2.276974   .368719
   8.93017   8.93017      1.00  2.276364   .367759
   8.93004   8.93004      1.00  2.278094   .368499
   8.92992   8.92992      1.00  2.276404   .368779
   8.92981   8.92981      1.00  2.277224   .370929
   8.92970   8.92970      1.00  2.274964   .370869
   8.92958   8.92958      1.00  2.265144   .368379
   8.92946   8.92946      1.00  2.276774   .371639
   8.92935   8.92935      1.00  2.278444   .375319
   8.92923   8.92923      1.00  2.277824   .376309
   8.92911   8.92911      1.00  2.275704   .375089
   8.92900   8.92900      1.00  2.276904   .379569
   8.92890   8.92890      1.00  2.277164   .377229
   8.92879   8.92879      1.00  2.277804   .378799
   8.92866   8.92866      1.00  2.274644   .378259
   8.92856   8.92856      1.00  2.276074   .381249
   8.92845   8.92845      1.00  2.276254   .380749
   8.92834   8.92834      1.00  2.277234   .382959
   8.92822   8.92822      1.00  2.279264   .384949
   8.92812   8.92812      1.00  2.277384   .386599
   8.92801   8.92801      1.00  2.266824   .382659
   8.92790   8.92790      1.00  2.274434   .386149
   8.92779   8.92779      1.00  2.275984   .387279
   8.92768   8.92768      1.00  2.277304   .387229
   8.92757   8.92757      1.00  2.279034   .387099
   8.92746   8.92746      1.00  2.279234   .388909
   8.92734   8.92734      1.00  2.276854   .387689
   8.92723   8.92723      1.00  2.277434   .389639
   8.92713   8.92713      1.00  2.276384   .388059
   8.92702   8.92702      1.00  2.276184   .387229
   8.92690   8.92690      1.00  2.277554   .390409
   8.92680   8.92680      1.00  2.278964   .389899
   8.92670   8.92670      1.00  2.278814   .390269
   8.92659   8.92659      1.00  2.277144   .390979
   8.92648   8.92648      1.00  2.263784   .388049
   8.92637   8.92637      1.00  2.277394   .391659
   8.92627   8.92627      1.00  2.278634   .390829
   8.92617   8.92617      1.00  2.280754   .391479
   8.92606   8.92606      1.00  2.277154   .392279
   8.92596   8.92596      1.00  2.278634   .391889
   8.92586   8.92586      1.00  2.277474   .391579
   8.92576   8.92576      1.00  2.275734   .393419
   8.92565   8.92565      1.00  2.277944   .394439
   8.92555   8.92555      1.00  2.275594   .393159
   8.92545   8.92545      1.00  2.276134   .394739
   8.92534   8.92534      1.00  2.277204   .396959
   8.92523   8.92523      1.00  2.276534   .397779
   8.92513   8.92513      1.00  2.260894   .395229
   8.92503   8.92503      1.00  2.274594   .397199
   8.92493   8.92493      1.00  2.278854   .397609
   8.92482   8.92482      1.00  2.275994   .397509
   8.92470   8.92470      1.00  2.278054   .399069
   8.92460   8.92460      1.00  2.275164   .399289
   8.92450   8.92450      1.00  2.275164   .398939
   8.92438   8.92438      1.00  2.276314   .400299
   8.92426   8.92426      1.00  2.274054   .400059
   8.92416   8.92416      1.00  2.276624   .402279
   8.92405   8.92405      1.00  2.273754   .401659
   8.92393   8.92393      1.00  2.275234   .401829
   8.92382   8.92382      1.00  2.277414   .403599
   8.92371   8.92371      1.00  2.265884   .402239
   8.92360   8.92360      1.00  2.271464   .403979
   8.92348   8.92348      1.00  2.273874   .407029
   8.92336   8.92336      1.00  2.274514   .409039
   8.92324   8.92324      1.00  2.273764   .409659
   8.92313   8.92313      1.00  2.273134   .410489
   8.92300   8.92300      1.00  2.273154   .412619
   8.92289   8.92289      1.00  2.273884   .412649
   8.92279   8.92279      1.00  2.274894   .415049
   8.92267   8.92267      1.00  2.272774   .415139
   8.92255   8.92255      1.00  2.272414   .415879
   8.92244   8.92244      1.00  2.275954   .419619
   8.92233   8.92233      1.00  2.274064   .420329
   8.92222   8.92222      1.00  2.273394   .420499
   8.92210   8.92210      1.00  2.273664   .423489
   8.92199   8.92199      1.00  2.260924   .421229
   8.92189   8.92189      1.00  2.275064   .426609
   8.92178   8.92178      1.00  2.273774   .430019
   8.92166   8.92166      1.00  2.274024   .433519
   8.92156   8.92156      1.00  2.273704   .433469
   8.92145   8.92145      1.00  2.270734   .431939
   8.92134   8.92134      1.00  2.270634   .433059
   8.92122   8.92122      1.00  2.271984   .435669
   8.92110   8.92110      1.00  2.270464   .435489
   8.92100   8.92100      1.00  2.269794   .437129
   8.92088   8.92088      1.00  2.272754   .438589
   8.92076   8.92076      1.00  2.271654   .441099
   8.92065   8.92065      1.00  2.270444   .441049
   8.92053   8.92053      1.00  2.258914   .441199
   8.92042   8.92042      1.00  2.269184   .446919
   8.92030   8.92030      1.00  2.273734   .446959
   8.92018   8.92018      1.00  2.270554   .451079
   8.92007   8.92007      1.00  2.271624   .451859
   8.91995   8.91995      1.00  2.272154   .455149
   8.91983   8.91983      1.00  2.270454   .454589
   8.91971   8.91971      1.00  2.268784   .454469
   8.91960   8.91960      1.00  2.270914   .457019
   8.91949   8.91949      1.00  2.271534   .458939
   8.91936   8.91936      1.00  2.269564   .459529
   8.91925   8.91925      1.00  2.269864   .460669
   8.91914   8.91914      1.00  2.269774   .462059
   8.91903   8.91903      1.00  2.269594   .462469
   8.91891   8.91891      1.00  2.267034   .464569
   8.91880   8.91880      1.00  2.254834   .461769
   8.91870   8.91870      1.00  2.268074   .463309
   8.91858   8.91858      1.00  2.268664   .467129
   8.91847   8.91847      1.00  2.269264   .468529
   8.91836   8.91836      1.00  2.269434   .462849
   8.91825   8.91825      1.00  2.269464   .460439
   8.91815   8.91815      1.00  2.269834   .461639
   8.91803   8.91803      1.00  2.271584   .461649
   8.91792   8.91792      1.00  2.268594   .461709
   8.91781   8.91781      1.00  2.269684   .461589
   8.91770   8.91770      1.00  2.268104   .463979
   8.91758   8.91758      1.00  2.267584   .463329
   8.91747   8.91747      1.00  2.269414   .461569
   8.91737   8.91737      1.00  2.270734   .462729
   8.91726   8.91726      1.00  2.254544   .455089
   8.91715   8.91715      1.00  2.268834   .456729
   8.91704   8.91704      1.00  2.270604   .458999
   8.91693   8.91693      1.00  2.269184   .455539
   8.91683   8.91683      1.00  2.270514   .453109
   8.91671   8.91671      1.00  2.267994   .451549
   8.91661   8.91661      1.00  2.266954   .451809
   8.91650   8.91650      1.00  2.269074   .451169
   8.91639   8.91639      1.00  2.268364   .449249
   8.91629   8.91629      1.00  2.266504   .447449
   8.91619   8.91619      1.00  2.267844   .447359
   8.91609   8.91609      1.00  2.268474   .446009
   8.91598   8.91598      1.00  2.269234   .444649
   8.91587   8.91587      1.00  2.271454   .442719
   8.91577   8.91577      1.00  2.261564   .437939
   8.91568   8.91568      1.00  2.266364   .439879
   8.91557   8.91557      1.00  2.268834   .439149
   8.91546   8.91546      1.00  2.268274   .436119
   8.91536   8.91536      1.00  2.269164   .437489
   8.91526   8.91526      1.00  2.267984   .434219
   8.91516   8.91516      1.00  2.267704   .433829
   8.91505   8.91505      1.00  2.269174   .431199
   8.91495   8.91495      1.00  2.267684   .430839
   8.91484   8.91484      1.00  2.264844   .429319
   8.91473   8.91473      1.00  2.266904   .426169
   8.91462   8.91462      1.00  2.266304   .426899
   8.91452   8.91452      1.00  2.266064   .425409
   8.91441   8.91441      1.00  2.268104   .425319
   8.91430   8.91430      1.00  2.252434   .420309
   8.91418   8.91418      1.00  2.262554   .422029
   8.91407   8.91407      1.00  2.267104   .422579
   8.91396   8.91396      1.00  2.268564   .421459
   8.91385   8.91385      1.00  2.270684   .418049
   8.91373   8.91373      1.00  2.268244   .415609
   8.91362   8.91362      1.00  2.264994   .415359
   8.91350   8.91350      1.00  2.265324   .416449
   8.91339   8.91339      1.00  2.267304   .415809
   8.91326   8.91326      1.00  2.267334   .412449
   8.91315   8.91315      1.00  2.267244   .411719
   8.91304   8.91304      1.00  2.265324   .409989
   8.91292   8.91292      1.00  2.267434   .409759
   8.91281   8.91281      1.00  2.264094   .408779
   8.91270   8.91270      1.00  2.253884   .407389
   8.91258   8.91258      1.00  2.267414   .406209
   8.91247   8.91247      1.00  2.267704   .403869
   8.91235   8.91235      1.00  2.266784   .403459
   8.91224   8.91224      1.00  2.263704   .400309
   8.91214   8.91214      1.00  2.265024   .399469
   8.91203   8.91203      1.00  2.266274   .399619
   8.91191   8.91191      1.00  2.267654   .399129
   8.91180   8.91180      1.00  2.264994   .398429
   8.91170   8.91170      1.00  2.264034   .398769
   8.91159   8.91159      1.00  2.265494   .397529
   8.91147   8.91147      1.00  2.264704   .394269
   8.91136   8.91136      1.00  2.269214   .393979
   8.91125   8.91125      1.00  2.267234   .391749
   8.91114   8.91114      1.00  2.250394   .390019
   8.91103   8.91103      1.00  2.261584   .390379
   8.91091   8.91091      1.00  2.263864   .386269
   8.91080   8.91080      1.00  2.268094   .387389
   8.91069   8.91069      1.00  2.267334   .385589
   8.91057   8.91057      1.00  2.266304   .383149
   8.91045   8.91045      1.00  2.264854   .381999
   8.91034   8.91034      1.00  2.262624   .379779
   8.91022   8.91022      1.00  2.266654   .382159
   8.91010   8.91010      1.00  2.262994   .381139
   8.90998   8.90998      1.00  2.268294   .380379
   8.90987   8.90987      1.00  2.267374   .378719
   8.90976   8.90976      1.00  2.264994   .374369
   8.90964   8.90964      1.00  2.267644   .377379
   8.90952   8.90952      1.00  2.251074   .372989
   8.90940   8.90940      1.00  2.268904   .374039
   8.90929   8.90929      1.00  2.267704   .372319
   8.90918   8.90918      1.00  2.265734   .372099
   8.90907   8.90907      1.00  2.264604   .370489
   8.90896   8.90896      1.00  2.265754   .371939
   8.90884   8.90884      1.00  2.265104   .373279
   8.90872   8.90872      1.00  2.266274   .373509
   8.90862   8.90862      1.00  2.267424   .374099
   8.90852   8.90852      1.00  2.265884   .373439
   8.90841   8.90841      1.00  2.266694   .371759
   8.90829   8.90829      1.00  2.265654   .370989
   8.90819   8.90819      1.00  2.266884   .374669
   8.90808   8.90808      1.00  2.265774   .376909
   8.90796   8.90796      1.00  2.252584   .370639
   8.90785   8.90785      1.00  2.264194   .372989
   8.90775   8.90775      1.00  2.268064   .375059
   8.90764   8.90764      1.00  2.264094   .375739
   8.90752   8.90752      1.00  2.266424   .375009
   8.90741   8.90741      1.00  2.266684   .375309
   8.90730   8.90730      1.00  2.267524   .375669
   8.90719   8.90719      1.00  2.267854   .375289
   8.90708   8.90708      1.00  2.267944   .375399
   8.90697   8.90697      1.00  2.266854   .376279
   8.90686   8.90686      1.00  2.267814   .377509
   8.90676   8.90676      1.00  2.265734   .377149
   8.90665   8.90665      1.00  2.266754   .381119
   8.90654   8.90654      1.00  2.267304   .380439
   8.90643   8.90643      1.00  2.250024   .378449
   8.90633   8.90633      1.00  2.265744   .382689
   8.90623   8.90623      1.00  2.265434   .382179
   8.90613   8.90613      1.00  2.266654   .386699
   8.90602   8.90602      1.00  2.266254   .387709
   8.90592   8.90592      1.00  2.264884   .386409
   8.90582   8.90582      1.00  2.268454   .386789
   8.90571   8.90571      1.00  2.270024   .389089
   8.90561   8.90561      1.00  2.270064   .388759
   8.90551   8.90551      1.00  2.265804   .390899
   8.90541   8.90541      1.00  2.267174   .392059
   8.90531   8.90531      1.00  2.266864   .390859
   8.90520   8.90520      1.00  2.269314   .395089
   8.90510   8.90510      1.00  2.269914   .395719
   8.90499   8.90499      1.00  2.255374   .394249
   8.90488   8.90488      1.00  2.269514   .399619
   8.90478   8.90478      1.00  2.267664   .404209
   8.90468   8.90468      1.00  2.267784   .402669
   8.90456   8.90456      1.00  2.270704   .403949
   8.90446   8.90446      1.00  2.269014   .404229
   8.90434   8.90434      1.00  2.270144   .402179
   8.90424   8.90424      1.00  2.267284   .405739
   8.90413   8.90413      1.00  2.266254   .409349
   8.90401   8.90401      1.00  2.266594   .406449
   8.90390   8.90390      1.00  2.270294   .408449
   8.90379   8.90379      1.00  2.270644   .406589
   8.90367   8.90367      1.00  2.268834   .410359
   8.90355   8.90355      1.00  2.252654   .407279
   8.90343   8.90343      1.00  2.263524   .409649
   8.90332   8.90332      1.00  2.268014   .410009
   8.90320   8.90320      1.00  2.269774   .408889
   8.90307   8.90307      1.00  2.270274   .412499
   8.90296   8.90296      1.00  2.268714   .391799
   8.90286   8.90286      1.00  2.270324   .414099
   8.90274   8.90274      1.00  2.265874   .411849
   8.90262   8.90262      1.00  2.269734   .416049
   8.90251   8.90251      1.00  2.265194   .414439
   8.90241   8.90241      1.00  2.268434   .415819
   8.90229   8.90229      1.00  2.269214   .415249
   8.90217   8.90217      1.00  2.265054   .415179
   8.90206   8.90206      1.00  2.265364   .414089
   8.90196   8.90196      1.00  2.252244   .413189
   8.90185   8.90185      1.00  2.267554   .415889
   8.90174   8.90174      1.00  2.267154   .413859
   8.90163   8.90163      1.00  2.267304   .416169
   8.90152   8.90152      1.00  2.268024   .415849
   8.90141   8.90141      1.00  2.268034   .415929
   8.90129   8.90129      1.00  2.267744   .417519
   8.90118   8.90118      1.00  2.268554   .417029
   8.90107   8.90107      1.00  2.268874   .419539
   8.90096   8.90096      1.00  2.263134   .418059
   8.90084   8.90084      1.00  2.266834   .416819
   8.90072   8.90072      1.00  2.266914   .419369
   8.90061   8.90061      1.00  2.268064   .417379
   8.90049   8.90049      1.00  2.264654   .418509
   8.90037   8.90037      1.00  2.259734   .417699
   8.90026   8.90026      1.00  2.266894   .418079
   8.90014   8.90014      1.00  2.263904   .419199
   8.90002   8.90002      1.00  2.267664   .420319
   8.89989   8.89989      1.00  2.267874   .421549
   8.89978   8.89978      1.00  2.267304   .421469
   8.89967   8.89967      1.00  2.266404   .421619
   8.89956   8.89956      1.00  2.262424   .423799
   8.89944   8.89944      1.00  2.265004   .421129
   8.89933   8.89933      1.00  2.264714   .423319
   8.89922   8.89922      1.00  2.268964   .423989
   8.89910   8.89910      1.00  2.268214   .423919
   8.89899   8.89899      1.00  2.266984   .421289
   8.89888   8.89888      1.00  2.264364   .422889
   8.89877   8.89877      1.00  2.248414   .418919
   8.89866   8.89866      1.00  2.265074   .422139
   8.89854   8.89854      1.00  2.265554   .423359
   8.89844   8.89844      1.00  2.267214   .425409
   8.89833   8.89833      1.00  2.263574   .424769
   8.89822   8.89822      1.00  2.265054   .424319
   8.89810   8.89810      1.00  2.261454   .424159
   8.89799   8.89799      1.00  2.263124   .425519
   8.89789   8.89789      1.00  2.268354   .429119
   8.89778   8.89778      1.00  2.262964   .427099
   8.89766   8.89766      1.00  2.262854   .424919
   8.89755   8.89755      1.00  2.263634   .424779
   8.89745   8.89745      1.00  2.262564   .425089
   8.89734   8.89734      1.00  2.263194   .425009
   8.89722   8.89722      1.00  2.258464   .424239
   8.89711   8.89711      1.00  2.265804   .424679
   8.89701   8.89701      1.00  2.265884   .424559
   8.89690   8.89690      1.00  2.266194   .424819
   8.89679   8.89679      1.00  2.262724   .423839
   8.89668   8.89668      1.00  2.265794   .425399
   8.89658   8.89658      1.00  2.266674   .423209
   8.89647   8.89647      1.00  2.266234   .425329
   8.89636   8.89636      1.00  2.263944   .426039
   8.89626   8.89626      1.00  2.260784   .423929
   8.89616   8.89616      1.00  2.263034   .423909
   8.89605   8.89605      1.00  2.263464   .426259
   8.89595   8.89595      1.00  2.264154   .425699
   8.89585   8.89585      1.00  2.263314   .424619
   8.89575   8.89575      1.00  2.249374   .424069
   8.89564   8.89564      1.00  2.261414   .427809
   8.89554   8.89554      1.00  2.261374   .429169
   8.89544   8.89544      1.00  2.263844   .430429
   8.89534   8.89534      1.00  2.261684   .428829
   8.89524   8.89524      1.00  2.265674   .431489
   8.89513   8.89513      1.00  2.263674   .429959
   8.89502   8.89502      1.00  2.261804   .429129
   8.89492   8.89492      1.00  2.263674   .427889
   8.89482   8.89482      1.00  2.263314   .428469
   8.89471   8.89471      1.00  2.263494   .425489
   8.89460   8.89460      1.00  2.266134   .426669
   8.89449   8.89449      1.00  2.263394   .425989
   8.89438   8.89438      1.00  2.249564   .422229
   8.89427   8.89427      1.00  2.258724   .423729
   8.89415   8.89415      1.00  2.263084   .426149
   8.89405   8.89405      1.00  2.262994   .427419
   8.89393   8.89393      1.00  2.261544   .426969
   8.89381   8.89381      1.00  2.261624   .426699
   8.89370   8.89370      1.00  2.259474   .428669
   8.89359   8.89359      1.00  2.261754   .427099
   8.89347   8.89347      1.00  2.261584   .426639
   8.89335   8.89335      1.00  2.260794   .426849
   8.89323   8.89323      1.00  2.259924   .429009
   8.89312   8.89312      1.00  2.261854   .425729
   8.89300   8.89300      1.00  2.260534   .428659
   8.89288   8.89288      1.00  2.261784   .428139
   8.89277   8.89277      1.00  2.262474   .427899
   8.89267   8.89267      1.00  2.246754   .423289
   8.89255   8.89255      1.00  2.260514   .425849
   8.89243   8.89243      1.00  2.260844   .424489
   8.89232   8.89232      1.00  2.262934   .423849
   8.89221   8.89221      1.00  2.262154   .426949
   8.89211   8.89211      1.00  2.260924   .427479
   8.89199   8.89199      1.00  2.260854   .425659
   8.89188   8.89188      1.00  2.259844   .427009
   8.89178   8.89178      1.00  2.260324   .428959
   8.89167   8.89167      1.00  2.257744   .428239
   8.89155   8.89155      1.00  2.259004   .430329
   8.89144   8.89144      1.00  2.258824   .430269
   8.89134   8.89134      1.00  2.259104   .429249
   8.89122   8.89122      1.00  2.249074   .425129
   8.89110   8.89110      1.00  2.257544   .426339
   8.89099   8.89099      1.00  2.259824   .426179
   8.89088   8.89088      1.00  2.258494   .425719
   8.89076   8.89076      1.00  2.259514   .424789
   8.89064   8.89064      1.00  2.257164   .422819
   8.89053   8.89053      1.00  2.258754   .425169
   8.89042   8.89042      1.00  2.261224   .426629
   8.89031   8.89031      1.00  2.259644   .426549
   8.89018   8.89018      1.00  2.259654   .426039
   8.89006   8.89006      1.00  2.259584   .429019
   8.88994   8.88994      1.00  2.255594   .428709
   8.88982   8.88982      1.00  2.260774   .428929
   8.88970   8.88970      1.00  2.259114   .428659
   8.88959   8.88959      1.00  2.259034   .430029
   8.88948   8.88948      1.00  2.244574   .424529
   8.88937   8.88937      1.00  2.257054   .425239
   8.88925   8.88925      1.00  2.259474   .427389
   8.88914   8.88914      1.00  2.259354   .428759
   8.88903   8.88903      1.00  2.258774   .428739
   8.88892   8.88892      1.00  2.258354   .429229
   8.88880   8.88880      1.00  2.261734   .429489
   8.88869   8.88869      1.00  2.257224   .428019
   8.88858   8.88858      1.00  2.258754   .428829
   8.88847   8.88847      1.00  2.258564   .428409
   8.88836   8.88836      1.00  2.259554   .428859
   8.88825   8.88825      1.00  2.261074   .428759
   8.88815   8.88815      1.00  2.257474   .429229
   8.88804   8.88804      1.00  2.255144   .430409
   8.88792   8.88792      1.00  2.245244   .425989
   8.88781   8.88781      1.00  2.260184   .429419
   8.88770   8.88770      1.00  2.259304   .429589
   8.88759   8.88759      1.00  2.261564   .431609
   8.88748   8.88748      1.00  2.254924   .432849
   8.88737   8.88737      1.00  2.257744   .433189
   8.88726   8.88726      1.00  2.258174   .433789
   8.88715   8.88715      1.00  2.259014   .432829
   8.88704   8.88704      1.00  2.260484   .431719
   8.88693   8.88693      1.00  2.254994   .433299
   8.88683   8.88683      1.00  2.254704   .431949
   8.88672   8.88672      1.00  2.257384   .434259
   8.88661   8.88661      1.00  2.258354   .433579
   8.88650   8.88650      1.00  2.259584   .431839
   8.88640   8.88640      1.00  2.243514   .430899
   8.88630   8.88630      1.00  2.257374   .431379
   8.88619   8.88619      1.00  2.256094   .431649
   8.88609   8.88609      1.00  2.254664   .429699
   8.88599   8.88599      1.00  2.260754   .431219
   8.88589   8.88589      1.00  2.259974   .434079
   8.88578   8.88578      1.00  2.259864   .432059
   8.88568   8.88568      1.00  2.254784   .428829
   8.88558   8.88558      1.00  2.252864   .429339
   8.88547   8.88547      1.00  2.256634   .429159
   8.88536   8.88536      1.00  2.256814   .428719
   8.88526   8.88526      1.00  2.258694   .428889
   8.88516   8.88516      1.00  2.257594   .428329
   8.88506   8.88506      1.00  2.240194   .426249
   8.88495   8.88495      1.00  2.254034   .429209
   8.88485   8.88485      1.00  2.257754   .430669
   8.88474   8.88474      1.00  2.258014   .428929
   8.88464   8.88464      1.00  2.261524   .431569
   8.88453   8.88453      1.00  2.258704   .430979
   8.88442   8.88442      1.00  2.256154   .429369
   8.88431   8.88431      1.00  2.254484   .429579
   8.88419   8.88419      1.00  2.254364   .430389
   8.88408   8.88408      1.00  2.254214   .430429
   8.88397   8.88397      1.00  2.260054   .432639
   8.88386   8.88386      1.00  2.257274   .429419
   8.88374   8.88374      1.00  2.252154   .427639
   8.88362   8.88362      1.00  2.249494   .424739
   8.88351   8.88351      1.00  2.251074   .425889
   8.88339   8.88339      1.00  2.258544   .427619
   8.88327   8.88327      1.00  2.258334   .429279
   8.88316   8.88316      1.00  2.257074   .427539
   8.88305   8.88305      1.00  2.255174   .426469
   8.88294   8.88294      1.00  2.253744   .427009
   8.88282   8.88282      1.00  2.254784   .428009
   8.88271   8.88271      1.00  2.258454   .425869
   8.88260   8.88260      1.00  2.258134   .427359
   8.88249   8.88249      1.00  2.254734   .427819
   8.88238   8.88238      1.00  2.256214   .427289
   8.88226   8.88226      1.00  2.254114   .425959
   8.88215   8.88215      1.00  2.255974   .424729
   8.88205   8.88205      1.00  2.246254   .424319
   8.88194   8.88194      1.00  2.254184   .426129
   8.88183   8.88183      1.00  2.256984   .428069
   8.88172   8.88172      1.00  2.255294   .424979
   8.88162   8.88162      1.00  2.255164   .425029
   8.88151   8.88151      1.00  2.257514   .424249
   8.88139   8.88139      1.00  2.255534   .423099
   8.88128   8.88128      1.00  2.255244   .423309
   8.88117   8.88117      1.00  2.255404   .422289
   8.88106   8.88106      1.00  2.253084   .425679
   8.88094   8.88094      1.00  2.253304   .423459
   8.88083   8.88083      1.00  2.255674   .422799
   8.88072   8.88072      1.00  2.255364   .423809
   8.88060   8.88060      1.00  2.255814   .423219
   8.88048   8.88048      1.00  2.244194   .420679
   8.88037   8.88037      1.00  2.252554   .421929
   8.88025   8.88025      1.00  2.256924   .423139
   8.88014   8.88014      1.00  2.257554   .423839
   8.88001   8.88001      1.00  2.257384   .424499
   8.87989   8.87989      1.00  2.256094   .422129
   8.87978   8.87978      1.00  2.253044   .422559
   8.87967   8.87967      1.00  2.254474   .420969
   8.87955   8.87955      1.00  2.257114   .422799
   8.87944   8.87944      1.00  2.255644   .424269
   8.87933   8.87933      1.00  2.256334   .424009
   8.87921   8.87921      1.00  2.253104   .423869
   8.87910   8.87910      1.00  2.253394   .422389
   8.87899   8.87899      1.00  2.252094   .423439
   8.87887   8.87887      1.00  2.238924   .418879
   8.87876   8.87876      1.00  2.252494   .420439
   8.87864   8.87864      1.00  2.256074   .421729
   8.87854   8.87854      1.00  2.256574   .421419
   8.87844   8.87844      1.00  2.253524   .421059
   8.87833   8.87833      1.00  2.255264   .422869
   8.87821   8.87821      1.00  2.253084   .420279
   8.87810   8.87810      1.00  2.256054   .422019
   8.87799   8.87799      1.00  2.255274   .423149
   8.87788   8.87788      1.00  2.255194   .420859
   8.87776   8.87776      1.00  2.252584   .421009
   8.87765   8.87765      1.00  2.250654   .419909
   8.87756   8.87756      1.00  2.253114   .421809
   8.87744   8.87744      1.00  2.255654   .423859
   8.87733   8.87733      1.00  2.255104   .420899
   8.87722   8.87722      1.00  2.250814   .420289
   8.87711   8.87711      1.00  2.238714   .419469
   8.87700   8.87700      1.00  2.252994   .421719
   8.87689   8.87689      1.00  2.254084   .422499
   8.87678   8.87678      1.00  2.253604   .424279
   8.87668   8.87668      1.00  2.252914   .421989
   8.87657   8.87657      1.00  2.255354   .421599
   8.87646   8.87646      1.00  2.251584   .424729
   8.87635   8.87635      1.00  2.250664   .423329
   8.87625   8.87625      1.00  2.249464   .423379
   8.87615   8.87615      1.00  2.255784   .422339
   8.87604   8.87604      1.00  2.256514   .423939
   8.87594   8.87594      1.00  2.253104   .423039
   8.87584   8.87584      1.00  2.251304   .425689
   8.87574   8.87574      1.00  2.237804   .422529
   8.87563   8.87563      1.00  2.252354   .424169
   8.87553   8.87553      1.00  2.252064   .423819
   8.87543   8.87543      1.00  2.252254   .422059
   8.87533   8.87533      1.00  2.251044   .424519
   8.87522   8.87522      1.00  2.251584   .426969
   8.87511   8.87511      1.00  2.253094   .424899
   8.87502   8.87502      1.00  2.253774   .426009
   8.87491   8.87491      1.00  2.253074   .424009
   8.87480   8.87480      1.00  2.251874   .425129
   8.87469   8.87469      1.00  2.248954   .423039
   8.87459   8.87459      1.00  2.248494   .426599
   8.87448   8.87448      1.00  2.252404   .425889
   8.87436   8.87436      1.00  2.250454   .424429
   8.87425   8.87425      1.00  2.237334   .421089
   8.87414   8.87414      1.00  2.249684   .423679
   8.87403   8.87403      1.00  2.250854   .426699
   8.87392   8.87392      1.00  2.249944   .425189
   8.87380   8.87380      1.00  2.251744   .425079
   8.87368   8.87368      1.00  2.253164   .426749
   8.87357   8.87357      1.00  2.249954   .425149
   8.87345   8.87345      1.00  2.248904   .427459
   8.87333   8.87333      1.00  2.246874   .428569
   8.87323   8.87323      1.00  2.249984   .426739
   8.87311   8.87311      1.00  2.250584   .426819
   8.87298   8.87298      1.00  2.247914   .426609
   8.87287   8.87287      1.00  2.246114   .427139
   8.87277   8.87277      1.00  2.248394   .428789
   8.87265   8.87265      1.00  2.232614   .425209
   8.87253   8.87253      1.00  2.248984   .429669
   8.87241   8.87241      1.00  2.249854   .430809
   8.87230   8.87230      1.00  2.250604   .432629
   8.87219   8.87219      1.00  2.248104   .429449
   8.87208   8.87208      1.00  2.247944   .431529
   8.87197   8.87197      1.00  2.247064   .430679
   8.87186   8.87186      1.00  2.249924   .431059
   8.87175   8.87175      1.00  2.248614   .431789
   8.87164   8.87164      1.00  2.249324   .433429
   8.87153   8.87153      1.00  2.247674   .431989
   8.87143   8.87143      1.00  2.246384   .430699
   8.87131   8.87131      1.00  2.250884   .432319
   8.87120   8.87120      1.00  2.249104   .432799
   8.87109   8.87109      1.00  2.248064   .431289
   8.87097   8.87097      1.00  2.231394   .428839
   8.87086   8.87086      1.00  2.247274   .431969
   8.87074   8.87074      1.00  2.246184   .434879
   8.87063   8.87063      1.00  2.248794   .434359
   8.87051   8.87051      1.00  2.246734   .433949
   8.87039   8.87039      1.00  2.245144   .433649
   8.87027   8.87027      1.00  2.248384   .433149
   8.87015   8.87015      1.00  2.249584   .435179
   8.87004   8.87004      1.00  2.249524   .437379
   8.86992   8.86992      1.00  2.248044   .435029
   8.86980   8.86980      1.00  2.249514   .437179
   8.86969   8.86969      1.00  2.249664   .437309
   8.86957   8.86957      1.00  2.247354   .438219
   8.86945   8.86945      1.00  2.244314   .439189
   8.86934   8.86934      1.00  2.242774   .436909
   8.86922   8.86922      1.00  2.248834   .437159
   8.86911   8.86911      1.00  2.250624   .438769
   8.86900   8.86900      1.00  2.248504   .440339
   8.86888   8.86888      1.00  2.250454   .440589
   8.86878   8.86878      1.00  2.248524   .439889
   8.86868   8.86868      1.00  2.249124   .437909
   8.86856   8.86856      1.00  2.245974   .439399
   8.86844   8.86844      1.00  2.247294   .440589
   8.86834   8.86834      1.00  2.245014   .441139
   8.86823   8.86823      1.00  2.246894   .438149
   8.86812   8.86812      1.00  2.247054   .438899
   8.86800   8.86800      1.00  2.249734   .439119
   8.86789   8.86789      1.00  2.246664   .439599
   8.86779   8.86779      1.00  2.234664   .436119
   8.86767   8.86767      1.00  2.251574   .442419
   8.86756   8.86756      1.00  2.248304   .441339
   8.86745   8.86745      1.00  2.251084   .444509
   8.86734   8.86734      1.00  2.247714   .442949
   8.86723   8.86723      1.00  2.249454   .445579
   8.86712   8.86712      1.00  2.248324   .445229
   8.86701   8.86701      1.00  2.248224   .445899
   8.86691   8.86691      1.00  2.248604   .447949
   8.86680   8.86680      1.00  2.250394   .446929
   8.86669   8.86669      1.00  2.248934   .451249
   8.86658   8.86658      1.00  2.246964   .446979
   8.86648   8.86648      1.00  2.248934   .445829
   8.86638   8.86638      1.00  2.231874   .443699
   8.86626   8.86626      1.00  2.247174   .445939
   8.86616   8.86616      1.00  2.247274   .446449
   8.86606   8.86606      1.00  2.245524   .444739
   8.86596   8.86596      1.00  2.244214   .446009
   8.86585   8.86585      1.00  2.248474   .446149
   8.86575   8.86575      1.00  2.248664   .447979
   8.86565   8.86565      1.00  2.248234   .446569
   8.86555   8.86555      1.00  2.248554   .450929
   8.86544   8.86544      1.00  2.248414   .448939
   8.86533   8.86533      1.00  2.246864   .448699
   8.86524   8.86524      1.00  2.244344   .448519
   8.86513   8.86513      1.00  2.246884   .447909
   8.86502   8.86502      1.00  2.248444   .449739
   8.86492   8.86492      1.00  2.245514   .447569
   8.86482   8.86482      1.00  2.247374   .452219
   8.86471   8.86471      1.00  2.230974   .448949
   8.86460   8.86460      1.00  2.245884   .452389
   8.86449   8.86449      1.00  2.248314   .452739
   8.86438   8.86438      1.00  2.246264   .450509
   8.86428   8.86428      1.00  2.246664   .451719
   8.86416   8.86416      1.00  2.247044   .450159
   8.86404   8.86404      1.00  2.244274   .450509
   8.86393   8.86393      1.00  2.245374   .453899
   8.86381   8.86381      1.00  2.246144   .455099
   8.86370   8.86370      1.00  2.245414   .456319
   8.86358   8.86358      1.00  2.247364   .455739
   8.86347   8.86347      1.00  2.246454   .453939
   8.86335   8.86335      1.00  2.244394   .455759
   8.86323   8.86323      1.00  2.232394   .450339
   8.86312   8.86312      1.00  2.246344   .456319
   8.86300   8.86300      1.00  2.246404   .455069
   8.86288   8.86288      1.00  2.244934   .453759
   8.86277   8.86277      1.00  2.244514   .454999
   8.86266   8.86266      1.00  2.243894   .454829
   8.86255   8.86255      1.00  2.244894   .455779
   8.86243   8.86243      1.00  2.245514   .453429
   8.86232   8.86232      1.00  2.244014   .455149
   8.86220   8.86220      1.00  2.246014   .457909
   8.86210   8.86210      1.00  2.245144   .457699
   8.86199   8.86199      1.00  2.245344   .457559
   8.86188   8.86188      1.00  2.241794   .457599
   8.86177   8.86177      1.00  2.241874   .457579
   8.86167   8.86167      1.00  2.232214   .456829
   8.86155   8.86155      1.00  2.242714   .457439
   8.86144   8.86144      1.00  2.246444   .458919
   8.86133   8.86133      1.00  2.245364   .458519
   8.86121   8.86121      1.00  2.243904   .455299
   8.86110   8.86110      1.00  2.242434   .455179
   8.86098   8.86098      1.00  2.243644   .457819
   8.86087   8.86087      1.00  2.247004   .457959
   8.86076   8.86076      1.00  2.243854   .459939
   8.86064   8.86064      1.00  2.242694   .457059
   8.86052   8.86052      1.00  2.241544   .456279
   8.86040   8.86040      1.00  2.241524   .457149
   8.86030   8.86030      1.00  2.243734   .457199
   8.86018   8.86018      1.00  2.235144   .455729
   8.86005   8.86005      1.00  2.241304   .456659
   8.85993   8.85993      1.00  2.242864   .463319
   8.85982   8.85982      1.00  2.240474   .464659
   8.85970   8.85970      1.00  2.242714   .463459
   8.85958   8.85958      1.00  2.244254   .460579
   8.85947   8.85947      1.00  2.244944   .461289
   8.85937   8.85937      1.00  2.243034   .459269
   8.85925   8.85925      1.00  2.243574   .463299
   8.85913   8.85913      1.00  2.241004   .460699
   8.85901   8.85901      1.00  2.240164   .461889
   8.85891   8.85891      1.00  2.241924   .460209
   8.85880   8.85880      1.00  2.242304   .462719
   8.85869   8.85869      1.00  2.241074   .465669
   8.85857   8.85857      1.00  2.228104   .460729
   8.85846   8.85846      1.00  2.240344   .464279
   8.85836   8.85836      1.00  2.243154   .464099
   8.85824   8.85824      1.00  2.240354   .468089
   8.85813   8.85813      1.00  2.240974   .463759
   8.85803   8.85803      1.00  2.239064   .461959
   8.85791   8.85791      1.00  2.239004   .460309
   8.85780   8.85780      1.00  2.239674   .460969
   8.85769   8.85769      1.00  2.242214   .462959
   8.85758   8.85758      1.00  2.238224   .459349
   8.85748   8.85748      1.00  2.239974   .460569
   8.85737   8.85737      1.00  2.241894   .461779
   8.85726   8.85726      1.00  2.238394   .465499
   8.85715   8.85715      1.00  2.241404   .464679
   8.85704   8.85704      1.00  2.224914   .463799
   8.85692   8.85692      1.00  2.237124   .460499
   8.85682   8.85682      1.00  2.238764   .462719
   8.85671   8.85671      1.00  2.237624   .463559
   8.85660   8.85660      1.00  2.238084   .464029
   8.85650   8.85650      1.00  2.237764   .463019
   8.85639   8.85639      1.00  2.237014   .463999
   8.85629   8.85629      1.00  2.239014   .462899
   8.85619   8.85619      1.00  2.240354   .465189
   8.85608   8.85608      1.00  2.237354   .463189
   8.85598   8.85598      1.00  2.236704   .462219
   8.85588   8.85588      1.00  2.236844   .462689
   8.85577   8.85577      1.00  2.235844   .463279
   8.85566   8.85566      1.00  2.234224   .463099
   8.85557   8.85557      1.00  2.233884   .462139
   8.85547   8.85547      1.00  2.219504   .460319
   8.85536   8.85536      1.00  2.235834   .464029
   8.85526   8.85526      1.00  2.236414   .465029
   8.85516   8.85516      1.00  2.239214   .465159
   8.85506   8.85506      1.00  2.238564   .466399
   8.85495   8.85495      1.00  2.235864   .464909
   8.85484   8.85484      1.00  2.233504   .465329
   8.85473   8.85473      1.00  2.234544   .465689
   8.85463   8.85463      1.00  2.232744   .466609
   8.85452   8.85452      1.00  2.230844   .465539
   8.85440   8.85440      1.00  2.234394   .469189
   8.85430   8.85430      1.00  2.233214   .465919
   8.85419   8.85419      1.00  2.232754   .464379
   8.85407   8.85407      1.00  2.231164   .462799
   8.85396   8.85396      1.00  2.219844   .461399
   8.85384   8.85384      1.00  2.234254   .462149
   8.85373   8.85373      1.00  2.231974   .463179
   8.85362   8.85362      1.00  2.233814   .462529
   8.85350   8.85350      1.00  2.226764   .461519
   8.85338   8.85338      1.00  2.232074   .462229
   8.85327   8.85327      1.00  2.230024   .461919
   8.85315   8.85315      1.00  2.229574   .464719
   8.85303   8.85303      1.00  2.231604   .463629
   8.85292   8.85292      1.00  2.228554   .461979
   8.85281   8.85281      1.00  2.233774   .463699
   8.85270   8.85270      1.00  2.229644   .464299
   8.85258   8.85258      1.00  2.233114   .463069
   8.85247   8.85247      1.00  2.228844   .463669
   8.85236   8.85236      1.00  2.213434   .461979
   8.85224   8.85224      1.00  2.229354   .465439
   8.85212   8.85212      1.00  2.225724   .462869
   8.85202   8.85202      1.00  2.229744   .462099
   8.85191   8.85191      1.00  2.229784   .462229
   8.85180   8.85180      1.00  2.229954   .462029
   8.85169   8.85169      1.00  2.228604   .459589
   8.85158   8.85158      1.00  2.229424   .460159
   8.85147   8.85147      1.00  2.229194   .459209
   8.85136   8.85136      1.00  2.226214   .457479
   8.85124   8.85124      1.00  2.228374   .460769
   8.85113   8.85113      1.00  2.226384   .458019
   8.85102   8.85102      1.00  2.224154   .460979
   8.85091   8.85091      1.00  2.224374   .462529
   8.85079   8.85079      1.00  2.212144   .458509
   8.85067   8.85067      1.00  2.227984   .459359
   8.85056   8.85056      1.00  2.227934   .459699
   8.85045   8.85045      1.00  2.228414   .459299
   8.85033   8.85033      1.00  2.225844   .459789
   8.85020   8.85020      1.00  2.229264   .460709
   8.85009   8.85009      1.00  2.227384   .459999
   8.84996   8.84996      1.00  2.227764   .456309
   8.84984   8.84984      1.00  2.226804   .458799
   8.84973   8.84973      1.00  2.224004   .460129
   8.84962   8.84962      1.00  2.223804   .458359
   8.84950   8.84950      1.00  2.224824   .457759
   8.84938   8.84938      1.00  2.229064   .459129
   8.84927   8.84927      1.00  2.224304   .458889
   8.84916   8.84916      1.00  2.224544   .459229
   8.84905   8.84905      1.00  2.211944   .456339
   8.84893   8.84893      1.00  2.227824   .459199
   8.84882   8.84882      1.00  2.230254   .458659
   8.84872   8.84872      1.00  2.227814   .458739
   8.84861   8.84861      1.00  2.224584   .460059
   8.84849   8.84849      1.00  2.220664   .459379
   8.84838   8.84838      1.00  2.223364   .460739
   8.84827   8.84827      1.00  2.227744   .464129
   8.84816   8.84816      1.00  2.228034   .463769
   8.84804   8.84804      1.00  2.227074   .463189
   8.84793   8.84793      1.00  2.228764   .466859
   8.84783   8.84783      1.00  2.224954   .464129
   8.84771   8.84771      1.00  2.224634   .460869
   8.84760   8.84760      1.00  2.211674   .458449
   8.84749   8.84749      1.00  2.222624   .459099
   8.84739   8.84739      1.00  2.223744   .460859
   8.84728   8.84728      1.00  2.227404   .458859
   8.84716   8.84716      1.00  2.223384   .460239
   8.84705   8.84705      1.00  2.224174   .461769
   8.84695   8.84695      1.00  2.229074   .465049
   8.84684   8.84684      1.00  2.226454   .460909
   8.84673   8.84673      1.00  2.230744   .459789
   8.84662   8.84662      1.00  2.223634   .461369
   8.84652   8.84652      1.00  2.225984   .458889
   8.84641   8.84641      1.00  2.226864   .459779
   8.84630   8.84630      1.00  2.223374   .460179
   8.84620   8.84620      1.00  2.217994   .461579
   8.84610   8.84610      1.00  2.218484   .461309
   8.84599   8.84599      1.00  2.226254   .465219
   8.84589   8.84589      1.00  2.225304   .462109
   8.84579   8.84579      1.00  2.227644   .461939
   8.84568   8.84568      1.00  2.226694   .458539
   8.84558   8.84558      1.00  2.227494   .456729
   8.84548   8.84548      1.00  2.225314   .456899
   8.84537   8.84537      1.00  2.226124   .459589
   8.84527   8.84527      1.00  2.226184   .457119
   8.84517   8.84517      1.00  2.221234   .458649
   8.84506   8.84506      1.00  2.221244   .456729
   8.84497   8.84497      1.00  2.224384   .459009
   8.84486   8.84486      1.00  2.227674   .459239
   8.84475   8.84475      1.00  2.227034   .460269
   8.84464   8.84464      1.00  2.213204   .457659
   8.84453   8.84453      1.00  2.227744   .460549
   8.84442   8.84442      1.00  2.225554   .457169
   8.84431   8.84431      1.00  2.224864   .458469
   8.84419   8.84419      1.00  2.225714   .458599
   8.84408   8.84408      1.00  2.226584   .457049
   8.84397   8.84397      1.00  2.226334   .459329
   8.84386   8.84386      1.00  2.226434   .458529
   8.84374   8.84374      1.00  2.223074   .459729
   8.84362   8.84362      1.00  2.225424   .458819
   8.84351   8.84351      1.00  2.226554   .462219
   8.84339   8.84339      1.00  2.225604   .462479
   8.84327   8.84327      1.00  2.226344   .461709
   8.84315   8.84315      1.00  2.210204   .457859
   8.84304   8.84304      1.00  2.221894   .459839
   8.84293   8.84293      1.00  2.225504   .462879
   8.84281   8.84281      1.00  2.223304   .463069
   8.84270   8.84270      1.00  2.226424   .465709
   8.84259   8.84259      1.00  2.228024   .463189
   8.84247   8.84247      1.00  2.225404   .463849
   8.84236   8.84236      1.00  2.224834   .464639
   8.84224   8.84224      1.00  2.228244   .466109
   8.84214   8.84214      1.00  2.224694   .466499
   8.84203   8.84203      1.00  2.227564   .464519
   8.84191   8.84191      1.00  2.223864   .464099
   8.84180   8.84180      1.00  2.225244   .464099
   8.84170   8.84170      1.00  2.224084   .465329
   8.84159   8.84159      1.00  2.208514   .461609
   8.84147   8.84147      1.00  2.223984   .463539
   8.84136   8.84136      1.00  2.223284   .467699
   8.84125   8.84125      1.00  2.226204   .466029
   8.84114   8.84114      1.00  2.224634   .464799
   8.84102   8.84102      1.00  2.225164   .466569
   8.84091   8.84091      1.00  2.226594   .467859
   8.84080   8.84080      1.00  2.225724   .464889
   8.84068   8.84068      1.00  2.226424   .467769
   8.84056   8.84056      1.00  2.218784   .464809
   8.84044   8.84044      1.00  2.221484   .468159
   8.84033   8.84033      1.00  2.221474   .465579
   8.84021   8.84021      1.00  2.224134   .464489
   8.84009   8.84009      1.00  2.227164   .467949
   8.83997   8.83997      1.00  2.219764   .468009
   8.83985   8.83985      1.00  2.219794   .467699
   8.83974   8.83974      1.00  2.225684   .469079
   8.83962   8.83962      1.00  2.222824   .468949
   8.83951   8.83951      1.00  2.224364   .466819
   8.83940   8.83940      1.00  2.224294   .468369
   8.83928   8.83928      1.00  2.222584   .470349
   8.83915   8.83915      1.00  2.222024   .466789
   8.83904   8.83904      1.00  2.221264   .468319
   8.83894   8.83894      1.00  2.221594   .469859
   8.83883   8.83883      1.00  2.222594   .470189
   8.83871   8.83871      1.00  2.222594   .469549
   8.83860   8.83860      1.00  2.225204   .469299
   8.83850   8.83850      1.00  2.225534   .471319
   8.83839   8.83839      1.00  2.211544   .467699
   8.83827   8.83827      1.00  2.221364   .469619
   8.83816   8.83816      1.00  2.226174   .471749
   8.83806   8.83806      1.00  2.222684   .470079
   8.83795   8.83795      1.00  2.223784   .468579
   8.83782   8.83782      1.00  2.222444   .469099
   8.83771   8.83771      1.00  2.224704   .470479
   8.83761   8.83761      1.00  2.224704   .471539
   8.83751   8.83751      1.00  2.225674   .472039
   8.83739   8.83739      1.00  2.223104   .471499
   8.83728   8.83728      1.00  2.224384   .472299
   8.83718   8.83718      1.00  2.223834   .473199
   8.83707   8.83707      1.00  2.224614   .473069
   8.83695   8.83695      1.00  2.215024   .471759
   8.83684   8.83684      1.00  2.222734   .474719
   8.83674   8.83674      1.00  2.221964   .476439
   8.83663   8.83663      1.00  2.222684   .475979
   8.83652   8.83652      1.00  2.221774   .475059
   8.83642   8.83642      1.00  2.225094   .477239
   8.83631   8.83631      1.00  2.230954   .476229
   8.83621   8.83621      1.00  2.227384   .202829
   8.83610   8.83610      1.00  2.225544   .390469
   8.83600   8.83600      1.00  2.217984   .475649
   8.83590   8.83590      1.00  2.224024   .477539
   8.83579   8.83579      1.00  2.221984   .477459
   8.83568   8.83568      1.00  2.223684   .479049
   8.83558   8.83558      1.00  2.221814   .479789
   8.83549   8.83549      1.00  2.207804   .474779
   8.83538   8.83538      1.00  2.227344   .476369
   8.83528   8.83528      1.00  2.222404   .481429
   8.83518   8.83518      1.00  2.223064   .481809
   8.83507   8.83507      1.00  2.225394   .478809
   8.83497   8.83497      1.00  2.223764   .478529
   8.83487   8.83487      1.00  2.218804   .478219
   8.83475   8.83475      1.00  2.215914   .476829
   8.83465   8.83465      1.00  2.218104   .477119
   8.83453   8.83453      1.00  2.224274   .477569
   8.83442   8.83442      1.00  2.223474   .478659
   8.83432   8.83432      1.00  2.224834   .481079
   8.83421   8.83421      1.00  2.223004   .480879
   8.83410   8.83410      1.00  2.207554   .477379
   8.83398   8.83398      1.00  2.220734   .479819
   8.83387   8.83387      1.00  2.222664   .478469
   8.83375   8.83375      1.00  2.222644   .481119
   8.83363   8.83363      1.00  2.225614   .482979
   8.83351   8.83351      1.00  2.219324   .480469
   8.83340   8.83340      1.00  2.213904   .480879
   8.83330   8.83330      1.00  2.218234   .480769
   8.83318   8.83318      1.00  2.219944   .482509
   8.83306   8.83306      1.00  2.221524   .482609
   8.83294   8.83294      1.00  2.221444   .482589
   8.83283   8.83283      1.00  2.220184   .482939
   8.83271   8.83271      1.00  2.219474   .482969
   8.83260   8.83260      1.00  2.218834   .479429
   8.83249   8.83249      1.00  2.204544   .478419
   8.83237   8.83237      1.00  2.218714   .482849
   8.83226   8.83226      1.00  2.218884   .483609
   8.83214   8.83214      1.00  2.218054   .483309
   8.83203   8.83203      1.00  2.218454   .483479
   8.83193   8.83193      1.00  2.217774   .484569
   8.83182   8.83182      1.00  2.221244   .485019
   8.83171   8.83171      1.00  2.222124   .487039
   8.83160   8.83160      1.00  2.220654   .485429
   8.83149   8.83149      1.00  2.218314   .484099
   8.83138   8.83138      1.00  2.219214   .482959
   8.83126   8.83126      1.00  2.212264   .483899
   8.83115   8.83115      1.00  2.218724   .488379
   8.83104   8.83104      1.00  2.215804   .485439
   8.83093   8.83093      1.00  2.201974   .483729
   8.83081   8.83081      1.00  2.216724   .488769
   8.83070   8.83070      1.00  2.214864   .485759
   8.83059   8.83059      1.00  2.216664   .487749
   8.83047   8.83047      1.00  2.217064   .486919
   8.83035   8.83035      1.00  2.220874   .489059
   8.83023   8.83023      1.00  2.214074   .489399
   8.83011   8.83011      1.00  2.216014   .488519
   8.82999   8.82999      1.00  2.217764   .491629
   8.82987   8.82987      1.00  2.212514   .485869
   8.82976   8.82976      1.00  2.216754   .488119
   8.82964   8.82964      1.00  2.218064   .490649
   8.82953   8.82953      1.00  2.216984   .490679
   8.82941   8.82941      1.00  2.216324   .490689
   8.82930   8.82930      1.00  2.203534   .485809
   8.82918   8.82918      1.00  2.215144   .490069
   8.82907   8.82907      1.00  2.215014   .490639
   8.82895   8.82895      1.00  2.216534   .490349
   8.82884   8.82884      1.00  2.216084   .490749
   8.82874   8.82874      1.00  2.215564   .489129
   8.82863   8.82863      1.00  2.214464   .489889
   8.82851   8.82851      1.00  2.215324   .489579
   8.82841   8.82841      1.00  2.209384   .486859
   8.82830   8.82830      1.00  2.212594   .488599
   8.82819   8.82819      1.00  2.216244   .489279
   8.82808   8.82808      1.00  2.219324   .491199
   8.82797   8.82797      1.00  2.216764   .490809
   8.82786   8.82786      1.00  2.215694   .492709
   8.82774   8.82774      1.00  2.196594   .485449
   8.82763   8.82763      1.00  2.205454   .488629
   8.82753   8.82753      1.00  2.212874   .492409
   8.82741   8.82741      1.00  2.215264   .494989
   8.82730   8.82730      1.00  2.217024   .496639
   8.82719   8.82719      1.00  2.216444   .492589
   8.82708   8.82708      1.00  2.212784   .491539
   8.82698   8.82698      1.00  2.211094   .490449
   8.82687   8.82687      1.00  2.216854   .489049
   8.82676   8.82676      1.00  2.215514   .488459
   8.82665   8.82665      1.00  2.214214   .488719
   8.82655   8.82655      1.00  2.212714   .489949
   8.82645   8.82645      1.00  2.210914   .488889
   8.82634   8.82634      1.00  2.208974   .487029
   8.82623   8.82623      1.00  2.209664   .488789
   8.82614   8.82614      1.00  2.195004   .484779
   8.82603   8.82603      1.00  2.211584   .489359
   8.82592   8.82592      1.00  2.214884   .491619
   8.82582   8.82582      1.00  2.214654   .493799
   8.82571   8.82571      1.00  2.212304   .491439
   8.82561   8.82561      1.00  2.212544   .489539
   8.82550   8.82550      1.00  2.212754   .491539
   8.82540   8.82540      1.00  2.212224   .490459
   8.82531   8.82531      1.00  2.208514   .489869
   8.82520   8.82520      1.00  2.207594   .489489
   8.82509   8.82509      1.00  2.209604   .491779
   8.82499   8.82499      1.00  2.210644   .492229
   8.82489   8.82489      1.00  2.211334   .494069
   8.82479   8.82479      1.00  2.214474   .493279
   8.82468   8.82468      1.00  2.200404   .488689
   8.82457   8.82457      1.00  2.210454   .490239
   8.82446   8.82446      1.00  2.205784   .491939
   8.82435   8.82435      1.00  2.208784   .492619
   8.82424   8.82424      1.00  2.207694   .491129
   8.82412   8.82412      1.00  2.207574   .492179
   8.82401   8.82401      1.00  2.207174   .489969
   8.82389   8.82389      1.00  2.208284   .490589
   8.82377   8.82377      1.00  2.206534   .491839
   8.82366   8.82366      1.00  2.210424   .491439
   8.82355   8.82355      1.00  2.208684   .491249
   8.82343   8.82343      1.00  2.211904   .492399
   8.82332   8.82332      1.00  2.209704   .490629
   8.82320   8.82320      1.00  2.204844   .489039
   8.82309   8.82309      1.00  2.196964   .488149
   8.82297   8.82297      1.00  2.200734   .489179
   8.82285   8.82285      1.00  2.206654   .489749
   8.82274   8.82274      1.00  2.204304   .488979
   8.82263   8.82263      1.00  2.209274   .492749
   8.82252   8.82252      1.00  2.206904   .493209
   8.82240   8.82240      1.00  2.207004   .491609
   8.82229   8.82229      1.00  2.208574   .490969
   8.82218   8.82218      1.00  2.203664   .489809
   8.82207   8.82207      1.00  2.204794   .489289
   8.82195   8.82195      1.00  2.201274   .486669
   8.82184   8.82184      1.00  2.206994   .489189
   8.82174   8.82174      1.00  2.204044   .487739
   8.82162   8.82162      1.00  2.199614   .486569
   8.82151   8.82151      1.00  2.190084   .485389
   8.82140   8.82140      1.00  2.202464   .488399
   8.82129   8.82129      1.00  2.206014   .487909
   8.82118   8.82118      1.00  2.206494   .489079
   8.82106   8.82106      1.00  2.206344   .489309
   8.82094   8.82094      1.00  2.205184   .488789
   8.82083   8.82083      1.00  2.199424   .487149
   8.82072   8.82072      1.00  2.200454   .489929
   8.82060   8.82060      1.00  2.199344   .489519
   8.82048   8.82048      1.00  2.195054   .488129
   8.82037   8.82037      1.00  2.201964   .489079
   8.82024   8.82024      1.00  2.196674   .490329
   8.82012   8.82012      1.00  2.198064   .492139
   8.82001   8.82001      1.00  2.201434   .491189
   8.81990   8.81990      1.00  2.191794   .489639
   8.81978   8.81978      1.00  2.202724   .488039
   8.81965   8.81965      1.00  2.200444   .487459
   8.81954   8.81954      1.00  2.200234   .489329
   8.81943   8.81943      1.00  2.194064   .490089
   8.81932   8.81932      1.00  2.200464   .492909
   8.81919   8.81919      1.00  2.200894   .493059
   8.81908   8.81908      1.00  2.199784   .491149
   8.81897   8.81897      1.00  2.204644   .490029
   8.81886   8.81886      1.00  2.202224   .491499
   8.81874   8.81874      1.00  2.199304   .487809
   8.81863   8.81863      1.00  2.201604   .486759
   8.81853   8.81853      1.00  2.205634   .491209
   8.81842   8.81842      1.00  2.202924   .492659
   8.81830   8.81830      1.00  2.185214   .488319
   8.81819   8.81819      1.00  2.195304   .491739
   8.81808   8.81808      1.00  2.197974   .489359
   8.81797   8.81797      1.00  2.198604   .490449
   8.81786   8.81786      1.00  2.202464   .491309
   8.81775   8.81775      1.00  2.202644   .490979
   8.81765   8.81765      1.00  2.206784   .494029
   8.81754   8.81754      1.00  2.202344   .490969
   8.81742   8.81742      1.00  2.198774   .488139
   8.81735   8.81735      1.00  2.200764   .488299
