# Supplementary material for: Direct Observation of Palladium Leaching from Pd/C by a Simple Method: X-ray Absorption Spectroscopy of Heterogeneous Mixtures
Source: ACS Omega. 2023 Jun 7;8(24):21787–92. doi: 10.1021/acsomega.3c01343 (PMC10286095; doi:10.1021/acsomega.3c01343)
Supplement: Supplementary file 2 — ao3c01343_si_002.zip [file ao3c01343_si_002.zip › Figure S1/PdC_reduced_0.qd]

  9809     KEK-PF   NW10A
 2_SL_T0         20.02.13 21:45 - 20.02.13 21:48 Serial#KEKPF-NW10A_040260
 2_SL_T0                                                                         
 Ring :   6.5 GeV    50.0 mA -   49.8 mA
 Mono :   Si(311)       D=  1.63747 A    Initial angle=  9.06876 deg
 NW10A     Transmission( 2)   Repetition=  0     Points= 5893
 Param file : QXAFS(SYNC)     angle axis (*)     Block =    1

 Block      Init-Ang  Final-Ang     Step/deg     Time/s       Num
     1        9.06876   8.41655          ***       1.00      5893
 Ortec(-1)     NDCH = 3
  Angle(c)  Angle(o)    time/s         2         3
      Mode         0         0         1         2
    Offset         0         0    .01401    .00389
   9.06876   9.06876      1.00  1.287969  1.128879
   9.06866   9.06866      1.00  1.289919  1.130459
   9.06855   9.06855      1.00  1.294059  1.133999
   9.06844   9.06844      1.00  1.294939  1.135409
   9.06833   9.06833      1.00  1.295579  1.135509
   9.06823   9.06823      1.00  1.294169  1.135219
   9.06812   9.06812      1.00  1.294589  1.134719
   9.06801   9.06801      1.00  1.295789  1.136129
   9.06791   9.06791      1.00  1.294239  1.135599
   9.06780   9.06780      1.00  1.294199  1.135259
   9.06769   9.06769      1.00  1.293089  1.134249
   9.06757   9.06757      1.00  1.293689  1.135249
   9.06747   9.06747      1.00  1.294439  1.135789
   9.06736   9.06736      1.00  1.292379  1.134349
   9.06725   9.06725      1.00  1.293439  1.135279
   9.06713   9.06713      1.00  1.292709  1.135069
   9.06703   9.06703      1.00  1.292439  1.134439
   9.06692   9.06692      1.00  1.294039  1.135739
   9.06681   9.06681      1.00  1.294109  1.136169
   9.06670   9.06670      1.00  1.292379  1.134679
   9.06660   9.06660      1.00  1.292609  1.134959
   9.06649   9.06649      1.00  1.292829  1.135069
   9.06638   9.06638      1.00  1.292319  1.134989
   9.06628   9.06628      1.00  1.291759  1.134489
   9.06617   9.06617      1.00  1.291589  1.134469
   9.06608   9.06608      1.00  1.292559  1.135309
   9.06597   9.06597      1.00  1.290519  1.133539
   9.06586   9.06586      1.00  1.292389  1.135679
   9.06576   9.06576      1.00  1.290869  1.134639
   9.06566   9.06566      1.00  1.291939  1.135559
   9.06556   9.06556      1.00  1.289579  1.133329
   9.06546   9.06546      1.00  1.292449  1.135509
   9.06535   9.06535      1.00  1.290689  1.134499
   9.06525   9.06525      1.00  1.291189  1.134489
   9.06514   9.06514      1.00  1.290569  1.134949
   9.06503   9.06503      1.00  1.291209  1.134769
   9.06493   9.06493      1.00  1.290049  1.134729
   9.06483   9.06483      1.00  1.289649  1.134379
   9.06473   9.06473      1.00  1.288839  1.134069
   9.06462   9.06462      1.00  1.289939  1.134979
   9.06451   9.06451      1.00  1.288299  1.133419
   9.06441   9.06441      1.00  1.289749  1.134819
   9.06429   9.06429      1.00  1.289019  1.134059
   9.06418   9.06418      1.00  1.288679  1.133999
   9.06407   9.06407      1.00  1.287949  1.133699
   9.06396   9.06396      1.00  1.288329  1.134079
   9.06384   9.06384      1.00  1.288649  1.134679
   9.06372   9.06372      1.00  1.287749  1.133289
   9.06361   9.06361      1.00  1.287519  1.133669
   9.06350   9.06350      1.00  1.287389  1.133259
   9.06339   9.06339      1.00  1.288189  1.134349
   9.06327   9.06327      1.00  1.285559  1.132209
   9.06315   9.06315      1.00  1.287199  1.133369
   9.06304   9.06304      1.00  1.285759  1.132969
   9.06292   9.06292      1.00  1.287659  1.133849
   9.06280   9.06280      1.00  1.284459  1.131779
   9.06269   9.06269      1.00  1.286779  1.134019
   9.06258   9.06258      1.00  1.284759  1.131979
   9.06246   9.06246      1.00  1.285399  1.133099
   9.06235   9.06235      1.00  1.284609  1.132139
   9.06223   9.06223      1.00  1.284529  1.132649
   9.06213   9.06213      1.00  1.284939  1.132789
   9.06202   9.06202      1.00  1.283869  1.131659
   9.06190   9.06190      1.00  1.284579  1.133059
   9.06179   9.06179      1.00  1.285139  1.133469
   9.06168   9.06168      1.00  1.282889  1.131329
   9.06158   9.06158      1.00  1.283889  1.132439
   9.06146   9.06146      1.00  1.284129  1.131869
   9.06136   9.06136      1.00  1.282499  1.131379
   9.06125   9.06125      1.00  1.284289  1.133059
   9.06113   9.06113      1.00  1.280539  1.130229
   9.06101   9.06101      1.00  1.281989  1.131729
   9.06090   9.06090      1.00  1.283789  1.132889
   9.06079   9.06079      1.00  1.281709  1.131409
   9.06067   9.06067      1.00  1.282779  1.132339
   9.06055   9.06055      1.00  1.281029  1.130469
   9.06044   9.06044      1.00  1.281969  1.131629
   9.06032   9.06032      1.00  1.281859  1.131379
   9.06020   9.06020      1.00  1.281499  1.131309
   9.06008   9.06008      1.00  1.282199  1.131989
   9.05997   9.05997      1.00  1.280509  1.130719
   9.05985   9.05985      1.00  1.280219  1.130649
   9.05973   9.05973      1.00  1.281539  1.131979
   9.05961   9.05961      1.00  1.279909  1.130759
   9.05949   9.05949      1.00  1.280169  1.131289
   9.05938   9.05938      1.00  1.280039  1.131289
   9.05926   9.05926      1.00  1.281669  1.132849
   9.05915   9.05915      1.00  1.279579  1.130849
   9.05904   9.05904      1.00  1.279719  1.130929
   9.05893   9.05893      1.00  1.280799  1.132269
   9.05881   9.05881      1.00  1.280399  1.131929
   9.05870   9.05870      1.00  1.279449  1.131349
   9.05859   9.05859      1.00  1.280099  1.131759
   9.05849   9.05849      1.00  1.280339  1.131599
   9.05837   9.05837      1.00  1.278329  1.130429
   9.05825   9.05825      1.00  1.279779  1.132389
   9.05815   9.05815      1.00  1.280689  1.133079
   9.05804   9.05804      1.00  1.279739  1.131989
   9.05793   9.05793      1.00  1.278919  1.131249
   9.05781   9.05781      1.00  1.280819  1.132919
   9.05771   9.05771      1.00  1.280309  1.132919
   9.05760   9.05760      1.00  1.279789  1.132409
   9.05749   9.05749      1.00  1.278179  1.131819
   9.05737   9.05737      1.00  1.280419  1.132899
   9.05726   9.05726      1.00  1.278989  1.131359
   9.05716   9.05716      1.00  1.280489  1.133349
   9.05705   9.05705      1.00  1.278809  1.131919
   9.05694   9.05694      1.00  1.278799  1.132309
   9.05683   9.05683      1.00  1.279029  1.131999
   9.05673   9.05673      1.00  1.279819  1.133159
   9.05661   9.05661      1.00  1.278719  1.132619
   9.05650   9.05650      1.00  1.278919  1.132289
   9.05640   9.05640      1.00  1.278949  1.133059
   9.05629   9.05629      1.00  1.279729  1.133689
   9.05618   9.05618      1.00  1.279069  1.132829
   9.05608   9.05608      1.00  1.278829  1.133059
   9.05597   9.05597      1.00  1.279529  1.133639
   9.05588   9.05588      1.00  1.278809  1.133109
   9.05577   9.05577      1.00  1.279419  1.134069
   9.05566   9.05566      1.00  1.278979  1.134009
   9.05556   9.05556      1.00  1.278369  1.133049
   9.05546   9.05546      1.00  1.277609  1.132979
   9.05535   9.05535      1.00  1.281399  1.135809
   9.05525   9.05525      1.00  1.276779  1.131899
   9.05515   9.05515      1.00  1.279179  1.134249
   9.05505   9.05505      1.00  1.278079  1.133789
   9.05494   9.05494      1.00  1.280359  1.135679
   9.05483   9.05483      1.00  1.278859  1.134459
   9.05473   9.05473      1.00  1.280019  1.134919
   9.05463   9.05463      1.00  1.279519  1.135389
   9.05452   9.05452      1.00  1.279629  1.135149
   9.05441   9.05441      1.00  1.278759  1.134639
   9.05430   9.05430      1.00  1.280069  1.135819
   9.05419   9.05419      1.00  1.279689  1.135639
   9.05407   9.05407      1.00  1.277609  1.134479
   9.05395   9.05395      1.00  1.278949  1.134989
   9.05385   9.05385      1.00  1.278869  1.135169
   9.05374   9.05374      1.00  1.278139  1.135159
   9.05361   9.05361      1.00  1.279979  1.135859
   9.05350   9.05350      1.00  1.278759  1.135339
   9.05339   9.05339      1.00  1.278709  1.136259
   9.05328   9.05328      1.00  1.279479  1.136559
   9.05315   9.05315      1.00  1.279299  1.136019
   9.05303   9.05303      1.00  1.277759  1.135109
   9.05292   9.05292      1.00  1.278309  1.135449
   9.05281   9.05281      1.00  1.277339  1.135229
   9.05269   9.05269      1.00  1.279349  1.136519
   9.05257   9.05257      1.00  1.278029  1.135229
   9.05247   9.05247      1.00  1.278869  1.136469
   9.05236   9.05236      1.00  1.278659  1.136299
   9.05225   9.05225      1.00  1.278119  1.135789
   9.05213   9.05213      1.00  1.278209  1.136419
   9.05202   9.05202      1.00  1.278669  1.136799
   9.05191   9.05191      1.00  1.277949  1.135919
   9.05180   9.05180      1.00  1.277689  1.135969
   9.05168   9.05168      1.00  1.278529  1.137129
   9.05157   9.05157      1.00  1.278379  1.136309
   9.05147   9.05147      1.00  1.277349  1.136369
   9.05136   9.05136      1.00  1.278829  1.137879
   9.05124   9.05124      1.00  1.277059  1.135979
   9.05113   9.05113      1.00  1.278429  1.137179
   9.05103   9.05103      1.00  1.279019  1.138279
   9.05091   9.05091      1.00  1.279479  1.138259
   9.05079   9.05079      1.00  1.276439  1.136349
   9.05067   9.05067      1.00  1.279379  1.138549
   9.05056   9.05056      1.00  1.279029  1.138319
   9.05045   9.05045      1.00  1.278529  1.138249
   9.05032   9.05032      1.00  1.277109  1.137039
   9.05020   9.05020      1.00  1.279229  1.139039
   9.05009   9.05009      1.00  1.279939  1.139439
   9.04997   9.04997      1.00  1.276229  1.136589
   9.04985   9.04985      1.00  1.278559  1.138759
   9.04973   9.04973      1.00  1.278769  1.138749
   9.04962   9.04962      1.00  1.277509  1.137789
   9.04950   9.04950      1.00  1.277669  1.138639
   9.04938   9.04938      1.00  1.278529  1.138659
   9.04927   9.04927      1.00  1.277339  1.137559
   9.04916   9.04916      1.00  1.278649  1.139429
   9.04905   9.04905      1.00  1.278549  1.139399
   9.04893   9.04893      1.00  1.277139  1.138899
   9.04882   9.04882      1.00  1.279059  1.139849
   9.04871   9.04871      1.00  1.277669  1.138739
   9.04859   9.04859      1.00  1.278479  1.139379
   9.04848   9.04848      1.00  1.278439  1.140059
   9.04837   9.04837      1.00  1.279229  1.139989
   9.04826   9.04826      1.00  1.277459  1.139359
   9.04815   9.04815      1.00  1.277479  1.139499
   9.04804   9.04804      1.00  1.279379  1.141149
   9.04793   9.04793      1.00  1.278719  1.140819
   9.04783   9.04783      1.00  1.276909  1.139419
   9.04772   9.04772      1.00  1.279159  1.141309
   9.04760   9.04760      1.00  1.278919  1.141529
   9.04749   9.04749      1.00  1.279329  1.141569
   9.04739   9.04739      1.00  1.277909  1.140449
   9.04727   9.04727      1.00  1.279469  1.141529
   9.04716   9.04716      1.00  1.278229  1.140819
   9.04705   9.04705      1.00  1.279699  1.142419
   9.04694   9.04694      1.00  1.280219  1.143029
   9.04683   9.04683      1.00  1.279149  1.141569
   9.04672   9.04672      1.00  1.279189  1.142149
   9.04662   9.04662      1.00  1.280819  1.143819
   9.04651   9.04651      1.00  1.280699  1.143279
   9.04640   9.04640      1.00  1.278809  1.142049
   9.04629   9.04629      1.00  1.279999  1.142869
   9.04619   9.04619      1.00  1.281409  1.144629
   9.04609   9.04609      1.00  1.280319  1.143199
   9.04598   9.04598      1.00  1.279099  1.142859
   9.04588   9.04588      1.00  1.282409  1.144949
   9.04578   9.04578      1.00  1.280389  1.144369
   9.04568   9.04568      1.00  1.280029  1.144049
   9.04557   9.04557      1.00  1.280669  1.144709
   9.04547   9.04547      1.00  1.280539  1.144489
   9.04536   9.04536      1.00  1.280839  1.144119
   9.04526   9.04526      1.00  1.281239  1.145079
   9.04516   9.04516      1.00  1.280399  1.144319
   9.04505   9.04505      1.00  1.281699  1.145719
   9.04495   9.04495      1.00  1.280709  1.145569
   9.04485   9.04485      1.00  1.281819  1.146149
   9.04474   9.04474      1.00  1.281499  1.146259
   9.04463   9.04463      1.00  1.282099  1.146629
   9.04452   9.04452      1.00  1.282299  1.146739
   9.04441   9.04441      1.00  1.282029  1.146959
   9.04430   9.04430      1.00  1.281829  1.146919
   9.04419   9.04419      1.00  1.281949  1.147329
   9.04408   9.04408      1.00  1.283049  1.147759
   9.04397   9.04397      1.00  1.281519  1.146509
   9.04385   9.04385      1.00  1.281559  1.147249
   9.04373   9.04373      1.00  1.282269  1.147939
   9.04362   9.04362      1.00  1.282639  1.147729
   9.04351   9.04351      1.00  1.281439  1.147629
   9.04339   9.04339      1.00  1.282309  1.148369
   9.04326   9.04326      1.00  1.280199  1.146559
   9.04315   9.04315      1.00  1.283369  1.148939
   9.04304   9.04304      1.00  1.282659  1.148639
   9.04292   9.04292      1.00  1.281729  1.147759
   9.04280   9.04280      1.00  1.282769  1.149139
   9.04269   9.04269      1.00  1.282439  1.148779
   9.04258   9.04258      1.00  1.282659  1.149189
   9.04247   9.04247      1.00  1.281369  1.148079
   9.04235   9.04235      1.00  1.281969  1.148829
   9.04224   9.04224      1.00  1.282689  1.149989
   9.04214   9.04214      1.00  1.281989  1.149119
   9.04202   9.04202      1.00  1.282289  1.149139
   9.04190   9.04190      1.00  1.282619  1.149379
   9.04179   9.04179      1.00  1.282039  1.149479
   9.04169   9.04169      1.00  1.282179  1.149469
   9.04158   9.04158      1.00  1.282279  1.149879
   9.04146   9.04146      1.00  1.283279  1.150189
   9.04136   9.04136      1.00  1.282089  1.149849
   9.04125   9.04125      1.00  1.282389  1.149949
   9.04114   9.04114      1.00  1.282559  1.150089
   9.04102   9.04102      1.00  1.282219  1.150219
   9.04091   9.04091      1.00  1.282069  1.150049
   9.04079   9.04079      1.00  1.281329  1.149279
   9.04067   9.04067      1.00  1.281619  1.149639
   9.04055   9.04055      1.00  1.280579  1.149199
   9.04044   9.04044      1.00  1.281699  1.149619
   9.04033   9.04033      1.00  1.281189  1.149579
   9.04021   9.04021      1.00  1.281059  1.149819
   9.04008   9.04008      1.00  1.281699  1.149899
   9.03997   9.03997      1.00  1.282649  1.151099
   9.03985   9.03985      1.00  1.280799  1.150269
   9.03973   9.03973      1.00  1.281409  1.150469
   9.03960   9.03960      1.00  1.282089  1.151189
   9.03949   9.03949      1.00  1.281549  1.151259
   9.03938   9.03938      1.00  1.282189  1.151029
   9.03927   9.03927      1.00  1.281649  1.151029
   9.03915   9.03915      1.00  1.281599  1.150349
   9.03904   9.03904      1.00  1.281819  1.151439
   9.03893   9.03893      1.00  1.281339  1.151399
   9.03882   9.03882      1.00  1.280959  1.151129
   9.03870   9.03870      1.00  1.280769  1.150629
   9.03858   9.03858      1.00  1.281079  1.151259
   9.03848   9.03848      1.00  1.281379  1.151439
   9.03837   9.03837      1.00  1.280839  1.150929
   9.03825   9.03825      1.00  1.281349  1.151819
   9.03814   9.03814      1.00  1.280729  1.151189
   9.03804   9.03804      1.00  1.281269  1.152019
   9.03793   9.03793      1.00  1.280769  1.151509
   9.03782   9.03782      1.00  1.281799  1.152599
   9.03771   9.03771      1.00  1.280249  1.151459
   9.03760   9.03760      1.00  1.280589  1.151819
   9.03749   9.03749      1.00  1.280189  1.151629
   9.03737   9.03737      1.00  1.280769  1.152199
   9.03726   9.03726      1.00  1.279429  1.151309
   9.03715   9.03715      1.00  1.279929  1.151539
   9.03704   9.03704      1.00  1.280709  1.152259
   9.03693   9.03693      1.00  1.280769  1.152899
   9.03683   9.03683      1.00  1.280189  1.152329
   9.03672   9.03672      1.00  1.280089  1.152199
   9.03661   9.03661      1.00  1.281599  1.153249
   9.03649   9.03649      1.00  1.280119  1.152519
   9.03639   9.03639      1.00  1.280059  1.152599
   9.03629   9.03629      1.00  1.280759  1.152929
   9.03618   9.03618      1.00  1.280609  1.153149
   9.03607   9.03607      1.00  1.280129  1.152959
   9.03597   9.03597      1.00  1.281219  1.153819
   9.03587   9.03587      1.00  1.280629  1.153579
   9.03577   9.03577      1.00  1.279879  1.152849
   9.03566   9.03566      1.00  1.280129  1.153189
   9.03556   9.03556      1.00  1.280549  1.154009
   9.03547   9.03547      1.00  1.278929  1.152829
   9.03536   9.03536      1.00  1.279849  1.153589
   9.03525   9.03525      1.00  1.279219  1.152729
   9.03515   9.03515      1.00  1.280209  1.153399
   9.03505   9.03505      1.00  1.279519  1.153479
   9.03494   9.03494      1.00  1.280459  1.153519
   9.03483   9.03483      1.00  1.281229  1.154619
   9.03473   9.03473      1.00  1.279939  1.154469
   9.03463   9.03463      1.00  1.280159  1.153419
   9.03452   9.03452      1.00  1.279489  1.153889
   9.03440   9.03440      1.00  1.279919  1.153989
   9.03429   9.03429      1.00  1.280279  1.154859
   9.03419   9.03419      1.00  1.280299  1.154829
   9.03407   9.03407      1.00  1.278879  1.153799
   9.03395   9.03395      1.00  1.280469  1.155339
   9.03384   9.03384      1.00  1.279709  1.154919
   9.03373   9.03373      1.00  1.280679  1.155709
   9.03362   9.03362      1.00  1.279199  1.154309
   9.03350   9.03350      1.00  1.279689  1.155119
   9.03338   9.03338      1.00  1.280799  1.156369
   9.03327   9.03327      1.00  1.280089  1.155429
   9.03316   9.03316      1.00  1.280009  1.155439
   9.03303   9.03303      1.00  1.280249  1.156459
   9.03292   9.03292      1.00  1.279919  1.155779
   9.03281   9.03281      1.00  1.279829  1.155599
   9.03270   9.03270      1.00  1.280119  1.156869
   9.03258   9.03258      1.00  1.280249  1.156419
   9.03247   9.03247      1.00  1.279369  1.155689
   9.03236   9.03236      1.00  1.280809  1.157099
   9.03224   9.03224      1.00  1.280579  1.156649
   9.03213   9.03213      1.00  1.279489  1.155959
   9.03202   9.03202      1.00  1.280109  1.156789
   9.03191   9.03191      1.00  1.281529  1.157989
   9.03180   9.03180      1.00  1.280359  1.156709
   9.03168   9.03168      1.00  1.279569  1.156489
   9.03157   9.03157      1.00  1.280769  1.157359
   9.03147   9.03147      1.00  1.280419  1.156989
   9.03136   9.03136      1.00  1.281209  1.158009
   9.03124   9.03124      1.00  1.279409  1.156499
   9.03113   9.03113      1.00  1.280489  1.157249
   9.03102   9.03102      1.00  1.280419  1.157269
   9.03091   9.03091      1.00  1.280419  1.157999
   9.03079   9.03079      1.00  1.280179  1.157559
   9.03067   9.03067      1.00  1.279459  1.157079
   9.03056   9.03056      1.00  1.279849  1.157399
   9.03044   9.03044      1.00  1.280689  1.158789
   9.03033   9.03033      1.00  1.279329  1.157889
   9.03021   9.03021      1.00  1.280169  1.158209
   9.03010   9.03010      1.00  1.278609  1.157089
   9.02998   9.02998      1.00  1.279299  1.157609
   9.02986   9.02986      1.00  1.280019  1.158359
   9.02973   9.02973      1.00  1.279949  1.158589
   9.02962   9.02962      1.00  1.278769  1.157799
   9.02950   9.02950      1.00  1.279779  1.158949
   9.02938   9.02938      1.00  1.280039  1.158439
   9.02926   9.02926      1.00  1.279919  1.158869
   9.02916   9.02916      1.00  1.280159  1.159059
   9.02904   9.02904      1.00  1.279279  1.158489
   9.02892   9.02892      1.00  1.278629  1.158469
   9.02882   9.02882      1.00  1.280229  1.159139
   9.02872   9.02872      1.00  1.279939  1.159549
   9.02860   9.02860      1.00  1.278849  1.158259
   9.02848   9.02848      1.00  1.279329  1.158809
   9.02837   9.02837      1.00  1.278719  1.158619
   9.02826   9.02826      1.00  1.278979  1.159259
   9.02815   9.02815      1.00  1.278699  1.158609
   9.02804   9.02804      1.00  1.278369  1.158799
   9.02793   9.02793      1.00  1.278689  1.158969
   9.02783   9.02783      1.00  1.279029  1.158779
   9.02771   9.02771      1.00  1.279289  1.159869
   9.02759   9.02759      1.00  1.278169  1.159499
   9.02749   9.02749      1.00  1.278879  1.158939
   9.02738   9.02738      1.00  1.278609  1.159799
   9.02728   9.02728      1.00  1.277269  1.159219
   9.02716   9.02716      1.00  1.277909  1.158959
   9.02705   9.02705      1.00  1.278979  1.159969
   9.02694   9.02694      1.00  1.278299  1.159549
   9.02683   9.02683      1.00  1.278539  1.159949
   9.02672   9.02672      1.00  1.278719  1.159889
   9.02661   9.02661      1.00  1.278509  1.160049
   9.02651   9.02651      1.00  1.278489  1.160349
   9.02640   9.02640      1.00  1.277899  1.160119
   9.02629   9.02629      1.00  1.278389  1.160389
   9.02619   9.02619      1.00  1.278069  1.160029
   9.02609   9.02609      1.00  1.277989  1.160359
   9.02598   9.02598      1.00  1.276299  1.158749
   9.02588   9.02588      1.00  1.276839  1.159499
   9.02578   9.02578      1.00  1.276889  1.159609
   9.02568   9.02568      1.00  1.276089  1.158789
   9.02557   9.02557      1.00  1.276119  1.159429
   9.02547   9.02547      1.00  1.276569  1.159619
   9.02536   9.02536      1.00  1.277449  1.159979
   9.02526   9.02526      1.00  1.277469  1.160469
   9.02516   9.02516      1.00  1.276909  1.159839
   9.02505   9.02505      1.00  1.277059  1.160379
   9.02495   9.02495      1.00  1.277139  1.160759
   9.02485   9.02485      1.00  1.276719  1.160089
   9.02473   9.02473      1.00  1.276839  1.160319
   9.02463   9.02463      1.00  1.276669  1.160879
   9.02453   9.02453      1.00  1.276479  1.160229
   9.02442   9.02442      1.00  1.275859  1.159559
   9.02431   9.02431      1.00  1.276699  1.160179
   9.02419   9.02419      1.00  1.276119  1.160519
   9.02408   9.02408      1.00  1.275179  1.159699
   9.02397   9.02397      1.00  1.275949  1.160139
   9.02386   9.02386      1.00  1.276329  1.160519
   9.02374   9.02374      1.00  1.275329  1.159439
   9.02363   9.02363      1.00  1.275059  1.159859
   9.02352   9.02352      1.00  1.275369  1.160119
   9.02340   9.02340      1.00  1.275399  1.160469
   9.02328   9.02328      1.00  1.274149  1.159199
   9.02317   9.02317      1.00  1.276809  1.161269
   9.02306   9.02306      1.00  1.275039  1.160359
   9.02293   9.02293      1.00  1.273759  1.159519
   9.02281   9.02281      1.00  1.274919  1.160309
   9.02270   9.02270      1.00  1.274999  1.160959
   9.02259   9.02259      1.00  1.274729  1.160619
   9.02248   9.02248      1.00  1.274669  1.160519
   9.02236   9.02236      1.00  1.274669  1.160839
   9.02225   9.02225      1.00  1.274769  1.160799
   9.02214   9.02214      1.00  1.274269  1.161109
   9.02203   9.02203      1.00  1.274689  1.160679
   9.02192   9.02192      1.00  1.274379  1.160589
   9.02181   9.02181      1.00  1.273909  1.160269
   9.02170   9.02170      1.00  1.274899  1.160909
   9.02160   9.02160      1.00  1.275409  1.161429
   9.02148   9.02148      1.00  1.273969  1.160599
   9.02137   9.02137      1.00  1.273309  1.160029
   9.02127   9.02127      1.00  1.273679  1.161149
   9.02115   9.02115      1.00  1.273259  1.160099
   9.02104   9.02104      1.00  1.273619  1.160299
   9.02092   9.02092      1.00  1.273599  1.160459
   9.02082   9.02082      1.00  1.272739  1.160349
   9.02070   9.02070      1.00  1.274169  1.161649
   9.02057   9.02057      1.00  1.273519  1.161379
   9.02046   9.02046      1.00  1.273229  1.160969
   9.02035   9.02035      1.00  1.273639  1.160699
   9.02023   9.02023      1.00  1.274069  1.161689
   9.02011   9.02011      1.00  1.274049  1.161619
   9.02000   9.02000      1.00  1.273029  1.160869
   9.01988   9.01988      1.00  1.273229  1.161179
   9.01976   9.01976      1.00  1.273909  1.161989
   9.01964   9.01964      1.00  1.273409  1.161909
   9.01952   9.01952      1.00  1.273559  1.162059
   9.01941   9.01941      1.00  1.273889  1.162149
   9.01929   9.01929      1.00  1.273059  1.162169
   9.01918   9.01918      1.00  1.272819  1.161819
   9.01907   9.01907      1.00  1.273479  1.162669
   9.01896   9.01896      1.00  1.272889  1.162059
   9.01884   9.01884      1.00  1.272669  1.161829
   9.01873   9.01873      1.00  1.272399  1.161689
   9.01862   9.01862      1.00  1.272229  1.161819
   9.01851   9.01851      1.00  1.273249  1.162719
   9.01840   9.01840      1.00  1.272679  1.162639
   9.01829   9.01829      1.00  1.273299  1.162869
   9.01818   9.01818      1.00  1.272969  1.162659
   9.01807   9.01807      1.00  1.272069  1.162419
   9.01796   9.01796      1.00  1.272409  1.162669
   9.01785   9.01785      1.00  1.272039  1.162119
   9.01775   9.01775      1.00  1.273049  1.162669
   9.01764   9.01764      1.00  1.272829  1.162899
   9.01752   9.01752      1.00  1.273399  1.163919
   9.01741   9.01741      1.00  1.273189  1.163399
   9.01730   9.01730      1.00  1.272629  1.163609
   9.01719   9.01719      1.00  1.273569  1.163409
   9.01708   9.01708      1.00  1.273129  1.163849
   9.01697   9.01697      1.00  1.273479  1.164419
   9.01687   9.01687      1.00  1.272839  1.164359
   9.01676   9.01676      1.00  1.272189  1.164189
   9.01665   9.01665      1.00  1.272979  1.163599
   9.01654   9.01654      1.00  1.273189  1.164609
   9.01644   9.01644      1.00  1.273379  1.164889
   9.01633   9.01633      1.00  1.273209  1.164479
   9.01623   9.01623      1.00  1.274239  1.166019
   9.01612   9.01612      1.00  1.273449  1.165129
   9.01601   9.01601      1.00  1.273449  1.164969
   9.01591   9.01591      1.00  1.273689  1.165389
   9.01581   9.01581      1.00  1.273549  1.165439
   9.01571   9.01571      1.00  1.271889  1.164579
   9.01561   9.01561      1.00  1.272099  1.164419
   9.01551   9.01551      1.00  1.272679  1.164499
   9.01540   9.01540      1.00  1.273219  1.165159
   9.01529   9.01529      1.00  1.271589  1.164869
   9.01519   9.01519      1.00  1.272849  1.165079
   9.01509   9.01509      1.00  1.274359  1.166499
   9.01498   9.01498      1.00  1.272739  1.165559
   9.01487   9.01487      1.00  1.272609  1.165369
   9.01477   9.01477      1.00  1.273299  1.166029
   9.01467   9.01467      1.00  1.272239  1.165449
   9.01456   9.01456      1.00  1.272659  1.166109
   9.01445   9.01445      1.00  1.272009  1.165619
   9.01434   9.01434      1.00  1.272039  1.165699
   9.01424   9.01424      1.00  1.272589  1.166119
   9.01412   9.01412      1.00  1.271929  1.165749
   9.01400   9.01400      1.00  1.272079  1.165909
   9.01389   9.01389      1.00  1.272039  1.165909
   9.01378   9.01378      1.00  1.272239  1.165429
   9.01367   9.01367      1.00  1.272909  1.166829
   9.01355   9.01355      1.00  1.272409  1.166489
   9.01344   9.01344      1.00  1.272099  1.166279
   9.01332   9.01332      1.00  1.272349  1.166349
   9.01320   9.01320      1.00  1.271889  1.165969
   9.01309   9.01309      1.00  1.271439  1.166259
   9.01296   9.01296      1.00  1.271909  1.166589
   9.01285   9.01285      1.00  1.271509  1.166329
   9.01274   9.01274      1.00  1.270949  1.166259
   9.01262   9.01262      1.00  1.271869  1.166659
   9.01251   9.01251      1.00  1.271649  1.166239
   9.01241   9.01241      1.00  1.272399  1.167469
   9.01229   9.01229      1.00  1.271929  1.167469
   9.01217   9.01217      1.00  1.271349  1.167389
   9.01206   9.01206      1.00  1.271519  1.166649
   9.01196   9.01196      1.00  1.272079  1.167129
   9.01185   9.01185      1.00  1.271459  1.167099
   9.01173   9.01173      1.00  1.271289  1.167619
   9.01162   9.01162      1.00  1.271199  1.167179
   9.01152   9.01152      1.00  1.270729  1.167229
   9.01141   9.01141      1.00  1.271109  1.166949
   9.01129   9.01129      1.00  1.270399  1.166239
   9.01118   9.01118      1.00  1.270779  1.167479
   9.01107   9.01107      1.00  1.271909  1.168119
   9.01096   9.01096      1.00  1.270979  1.166939
   9.01084   9.01084      1.00  1.270029  1.166989
   9.01072   9.01072      1.00  1.270309  1.167689
   9.01062   9.01062      1.00  1.270659  1.167679
   9.01050   9.01050      1.00  1.270679  1.167609
   9.01038   9.01038      1.00  1.270839  1.167509
   9.01026   9.01026      1.00  1.270989  1.168109
   9.01015   9.01015      1.00  1.270699  1.168029
   9.01003   9.01003      1.00  1.271019  1.168229
   9.00991   9.00991      1.00  1.271209  1.168579
   9.00979   9.00979      1.00  1.270489  1.168019
   9.00967   9.00967      1.00  1.269499  1.167679
   9.00956   9.00956      1.00  1.269709  1.167239
   9.00944   9.00944      1.00  1.270299  1.167799
   9.00932   9.00932      1.00  1.270429  1.168239
   9.00921   9.00921      1.00  1.269179  1.167629
   9.00910   9.00910      1.00  1.270539  1.168539
   9.00898   9.00898      1.00  1.269809  1.168119
   9.00887   9.00887      1.00  1.269959  1.167989
   9.00877   9.00877      1.00  1.269979  1.168189
   9.00865   9.00865      1.00  1.269559  1.168139
   9.00854   9.00854      1.00  1.270869  1.169279
   9.00843   9.00843      1.00  1.270709  1.168909
   9.00832   9.00832      1.00  1.269819  1.168769
   9.00821   9.00821      1.00  1.270419  1.168729
   9.00810   9.00810      1.00  1.269909  1.169049
   9.00799   9.00799      1.00  1.270429  1.169389
   9.00789   9.00789      1.00  1.269519  1.168239
   9.00777   9.00777      1.00  1.269919  1.168919
   9.00765   9.00765      1.00  1.269219  1.168509
   9.00754   9.00754      1.00  1.268659  1.168859
   9.00744   9.00744      1.00  1.269649  1.169069
   9.00732   9.00732      1.00  1.269049  1.168649
   9.00721   9.00721      1.00  1.268379  1.168959
   9.00711   9.00711      1.00  1.269559  1.170419
   9.00700   9.00700      1.00  1.269039  1.169129
   9.00689   9.00689      1.00  1.268829  1.169289
   9.00677   9.00677      1.00  1.268379  1.168829
   9.00667   9.00667      1.00  1.269369  1.169509
   9.00657   9.00657      1.00  1.269079  1.169749
   9.00646   9.00646      1.00  1.267729  1.167989
   9.00635   9.00635      1.00  1.268199  1.168809
   9.00624   9.00624      1.00  1.268619  1.169729
   9.00614   9.00614      1.00  1.267769  1.168529
   9.00604   9.00604      1.00  1.268099  1.169119
   9.00593   9.00593      1.00  1.268569  1.169649
   9.00584   9.00584      1.00  1.268329  1.169739
   9.00573   9.00573      1.00  1.268819  1.170119
   9.00563   9.00563      1.00  1.266849  1.169139
   9.00552   9.00552      1.00  1.268689  1.170109
   9.00542   9.00542      1.00  1.268769  1.170369
   9.00532   9.00532      1.00  1.267939  1.169799
   9.00522   9.00522      1.00  1.267159  1.168889
   9.00511   9.00511      1.00  1.268609  1.170349
   9.00501   9.00501      1.00  1.268549  1.170299
   9.00491   9.00491      1.00  1.266639  1.168549
   9.00480   9.00480      1.00  1.267569  1.170089
   9.00469   9.00469      1.00  1.267099  1.169429
   9.00458   9.00458      1.00  1.266019  1.168979
   9.00448   9.00448      1.00  1.266839  1.169839
   9.00437   9.00437      1.00  1.267139  1.169779
   9.00425   9.00425      1.00  1.266059  1.169469
   9.00414   9.00414      1.00  1.265479  1.169399
   9.00403   9.00403      1.00  1.266609  1.169489
   9.00392   9.00392      1.00  1.266269  1.169679
   9.00380   9.00380      1.00  1.265159  1.169199
   9.00369   9.00369      1.00  1.266279  1.169359
   9.00358   9.00358      1.00  1.266549  1.170219
   9.00347   9.00347      1.00  1.266759  1.169919
   9.00335   9.00335      1.00  1.266019  1.169339
   9.00323   9.00323      1.00  1.266179  1.170349
   9.00312   9.00312      1.00  1.265669  1.169779
   9.00300   9.00300      1.00  1.265409  1.169369
   9.00288   9.00288      1.00  1.264809  1.168549
   9.00277   9.00277      1.00  1.266169  1.170329
   9.00266   9.00266      1.00  1.265769  1.169349
   9.00255   9.00255      1.00  1.266399  1.170239
   9.00243   9.00243      1.00  1.265409  1.170239
   9.00231   9.00231      1.00  1.265349  1.170219
   9.00220   9.00220      1.00  1.264889  1.169309
   9.00209   9.00209      1.00  1.264409  1.168939
   9.00198   9.00198      1.00  1.264909  1.169689
   9.00187   9.00187      1.00  1.264779  1.169829
   9.00177   9.00177      1.00  1.264179  1.169409
   9.00166   9.00166      1.00  1.263639  1.168779
   9.00155   9.00155      1.00  1.266159  1.170289
   9.00143   9.00143      1.00  1.264499  1.169619
   9.00133   9.00133      1.00  1.264549  1.170519
   9.00122   9.00122      1.00  1.264589  1.170299
   9.00110   9.00110      1.00  1.263929  1.169749
   9.00098   9.00098      1.00  1.263169  1.169389
   9.00088   9.00088      1.00  1.264199  1.170209
   9.00076   9.00076      1.00  1.263969  1.169779
   9.00063   9.00063      1.00  1.264049  1.170239
   9.00052   9.00052      1.00  1.262519  1.169369
   9.00041   9.00041      1.00  1.264059  1.170389
   9.00029   9.00029      1.00  1.263749  1.170219
   9.00017   9.00017      1.00  1.262239  1.169189
   9.00005   9.00005      1.00  1.262929  1.169609
   8.99994   8.99994      1.00  1.264369  1.170459
   8.99982   8.99982      1.00  1.263159  1.170149
   8.99970   8.99970      1.00  1.262789  1.169959
   8.99958   8.99958      1.00  1.263399  1.170569
   8.99947   8.99947      1.00  1.262459  1.169689
   8.99936   8.99936      1.00  1.262809  1.170359
   8.99924   8.99924      1.00  1.262659  1.170369
   8.99913   8.99913      1.00  1.263399  1.171109
   8.99902   8.99902      1.00  1.260759  1.168679
   8.99890   8.99890      1.00  1.262679  1.170729
   8.99879   8.99879      1.00  1.261739  1.169619
   8.99867   8.99867      1.00  1.262609  1.169709
   8.99857   8.99857      1.00  1.262149  1.169879
   8.99845   8.99845      1.00  1.261829  1.169869
   8.99834   8.99834      1.00  1.260139  1.168879
   8.99823   8.99823      1.00  1.262389  1.170519
   8.99813   8.99813      1.00  1.261059  1.169629
   8.99802   8.99802      1.00  1.261489  1.170089
   8.99791   8.99791      1.00  1.261309  1.169409
   8.99780   8.99780      1.00  1.261129  1.169679
   8.99769   8.99769      1.00  1.261269  1.170259
   8.99758   8.99758      1.00  1.260449  1.169749
   8.99746   8.99746      1.00  1.261139  1.170039
   8.99736   8.99736      1.00  1.260009  1.169079
   8.99725   8.99725      1.00  1.260939  1.169869
   8.99714   8.99714      1.00  1.260079  1.169219
   8.99703   8.99703      1.00  1.260399  1.169439
   8.99692   8.99692      1.00  1.259249  1.169059
   8.99682   8.99682      1.00  1.261639  1.170679
   8.99671   8.99671      1.00  1.260759  1.170409
   8.99659   8.99659      1.00  1.260009  1.169639
   8.99649   8.99649      1.00  1.259359  1.169329
   8.99638   8.99638      1.00  1.260449  1.170659
   8.99628   8.99628      1.00  1.258639  1.169369
   8.99617   8.99617      1.00  1.259559  1.170289
   8.99607   8.99607      1.00  1.259199  1.169049
   8.99597   8.99597      1.00  1.260569  1.170369
   8.99586   8.99586      1.00  1.258199  1.168929
   8.99576   8.99576      1.00  1.259599  1.169939
   8.99565   8.99565      1.00  1.258859  1.169019
   8.99556   8.99556      1.00  1.260069  1.171119
   8.99545   8.99545      1.00  1.258199  1.169409
   8.99534   8.99534      1.00  1.258249  1.169369
   8.99524   8.99524      1.00  1.259099  1.170099
   8.99515   8.99515      1.00  1.259749  1.170449
   8.99504   8.99504      1.00  1.258399  1.169489
   8.99493   8.99493      1.00  1.257769  1.169619
   8.99483   8.99483      1.00  1.259049  1.170849
   8.99473   8.99473      1.00  1.258169  1.170299
   8.99462   8.99462      1.00  1.257719  1.169729
   8.99451   8.99451      1.00  1.257019  1.168969
   8.99440   8.99440      1.00  1.257539  1.169199
   8.99430   8.99430      1.00  1.258159  1.170169
   8.99418   8.99418      1.00  1.256869  1.169129
   8.99406   8.99406      1.00  1.256679  1.168809
   8.99395   8.99395      1.00  1.257839  1.170299
   8.99384   8.99384      1.00  1.257999  1.170269
   8.99373   8.99373      1.00  1.257659  1.169799
   8.99361   8.99361      1.00  1.257029  1.169249
   8.99350   8.99350      1.00  1.256799  1.169469
   8.99339   8.99339      1.00  1.257809  1.170329
   8.99327   8.99327      1.00  1.257609  1.170219
   8.99314   8.99314      1.00  1.258009  1.170599
   8.99303   8.99303      1.00  1.256799  1.169769
   8.99292   8.99292      1.00  1.258699  1.170819
   8.99281   8.99281      1.00  1.257219  1.170349
   8.99269   8.99269      1.00  1.257229  1.170319
   8.99257   8.99257      1.00  1.256539  1.169649
   8.99247   8.99247      1.00  1.257139  1.170689
   8.99236   8.99236      1.00  1.256729  1.170479
   8.99224   8.99224      1.00  1.256909  1.170209
   8.99213   8.99213      1.00  1.256919  1.170389
   8.99202   8.99202      1.00  1.257229  1.170999
   8.99191   8.99191      1.00  1.255829  1.170079
   8.99180   8.99180      1.00  1.257019  1.171509
   8.99169   8.99169      1.00  1.255859  1.169949
   8.99159   8.99159      1.00  1.257419  1.171709
   8.99147   8.99147      1.00  1.256079  1.170769
   8.99136   8.99136      1.00  1.256139  1.170539
   8.99125   8.99125      1.00  1.255409  1.170169
   8.99115   8.99115      1.00  1.256389  1.171069
   8.99103   8.99103      1.00  1.255729  1.170009
   8.99092   8.99092      1.00  1.256769  1.171179
   8.99080   8.99080      1.00  1.256349  1.171479
   8.99070   8.99070      1.00  1.256749  1.171009
   8.99058   8.99058      1.00  1.255979  1.170779
   8.99046   8.99046      1.00  1.256069  1.171629
   8.99035   8.99035      1.00  1.256069  1.171629
   8.99023   8.99023      1.00  1.255889  1.171089
   8.99012   8.99012      1.00  1.255869  1.171269
   8.99000   8.99000      1.00  1.256159  1.171849
   8.98988   8.98988      1.00  1.255769  1.170959
   8.98976   8.98976      1.00  1.256919  1.172549
   8.98964   8.98964      1.00  1.256169  1.171509
   8.98952   8.98952      1.00  1.255969  1.171679
   8.98941   8.98941      1.00  1.255479  1.171189
   8.98930   8.98930      1.00  1.254799  1.171229
   8.98919   8.98919      1.00  1.255209  1.171339
   8.98907   8.98907      1.00  1.255789  1.171819
   8.98896   8.98896      1.00  1.256169  1.172199
   8.98886   8.98886      1.00  1.255089  1.171269
   8.98875   8.98875      1.00  1.255419  1.171679
   8.98863   8.98863      1.00  1.256239  1.172409
   8.98852   8.98852      1.00  1.254299  1.170569
   8.98841   8.98841      1.00  1.255909  1.172489
   8.98830   8.98830      1.00  1.254959  1.172539
   8.98819   8.98819      1.00  1.255149  1.171989
   8.98808   8.98808      1.00  1.255959  1.172319
   8.98797   8.98797      1.00  1.254529  1.171219
   8.98787   8.98787      1.00  1.254219  1.171529
   8.98775   8.98775      1.00  1.254949  1.171839
   8.98764   8.98764      1.00  1.254479  1.171819
   8.98754   8.98754      1.00  1.254489  1.171869
   8.98742   8.98742      1.00  1.254619  1.171919
   8.98731   8.98731      1.00  1.254589  1.172079
   8.98720   8.98720      1.00  1.255659  1.172839
   8.98710   8.98710      1.00  1.255219  1.172249
   8.98698   8.98698      1.00  1.253799  1.171649
   8.98687   8.98687      1.00  1.254129  1.171669
   8.98677   8.98677      1.00  1.254749  1.172549
   8.98666   8.98666      1.00  1.255079  1.173259
   8.98655   8.98655      1.00  1.253459  1.171009
   8.98644   8.98644      1.00  1.254339  1.172369
   8.98633   8.98633      1.00  1.255149  1.173429
   8.98623   8.98623      1.00  1.253709  1.172149
   8.98613   8.98613      1.00  1.254729  1.172859
   8.98602   8.98602      1.00  1.254059  1.172579
   8.98592   8.98592      1.00  1.254809  1.173859
   8.98582   8.98582      1.00  1.254389  1.173599
   8.98572   8.98572      1.00  1.253919  1.173159
   8.98561   8.98561      1.00  1.254769  1.173549
   8.98551   8.98551      1.00  1.253279  1.172999
   8.98541   8.98541      1.00  1.253919  1.172719
   8.98530   8.98530      1.00  1.255309  1.173909
   8.98520   8.98520      1.00  1.253729  1.173199
   8.98509   8.98509      1.00  1.253069  1.172759
   8.98499   8.98499      1.00  1.254869  1.173969
   8.98489   8.98489      1.00  1.253949  1.173519
   8.98478   8.98478      1.00  1.253889  1.173579
   8.98468   8.98468      1.00  1.253919  1.173609
   8.98457   8.98457      1.00  1.254719  1.173629
   8.98446   8.98446      1.00  1.252039  1.172269
   8.98435   8.98435      1.00  1.254289  1.173939
   8.98424   8.98424      1.00  1.253559  1.173299
   8.98413   8.98413      1.00  1.255009  1.174769
   8.98402   8.98402      1.00  1.252509  1.172639
   8.98390   8.98390      1.00  1.253899  1.174589
   8.98379   8.98379      1.00  1.253819  1.174089
   8.98368   8.98368      1.00  1.253839  1.174109
   8.98356   8.98356      1.00  1.253549  1.173679
   8.98344   8.98344      1.00  1.253829  1.173599
   8.98333   8.98333      1.00  1.253299  1.174699
   8.98322   8.98322      1.00  1.254899  1.175309
   8.98310   8.98310      1.00  1.254589  1.174969
   8.98297   8.98297      1.00  1.253929  1.174499
   8.98286   8.98286      1.00  1.255299  1.175639
   8.98275   8.98275      1.00  1.253759  1.174929
   8.98264   8.98264      1.00  1.253819  1.174219
   8.98252   8.98252      1.00  1.254379  1.175159
   8.98241   8.98241      1.00  1.254249  1.175629
   8.98230   8.98230      1.00  1.253129  1.174769
   8.98218   8.98218      1.00  1.254769  1.175479
   8.98206   8.98206      1.00  1.254779  1.176129
   8.98196   8.98196      1.00  1.255079  1.176289
   8.98185   8.98185      1.00  1.253389  1.174589
   8.98174   8.98174      1.00  1.254029  1.175179
   8.98163   8.98163      1.00  1.254349  1.175629
   8.98152   8.98152      1.00  1.254169  1.175449
   8.98142   8.98142      1.00  1.254009  1.174699
   8.98131   8.98131      1.00  1.253939  1.176099
   8.98119   8.98119      1.00  1.254889  1.176149
   8.98108   8.98108      1.00  1.254449  1.176549
   8.98097   8.98097      1.00  1.253939  1.176029
   8.98085   8.98085      1.00  1.254119  1.176079
   8.98073   8.98073      1.00  1.253789  1.175199
   8.98062   8.98062      1.00  1.254339  1.176579
   8.98051   8.98051      1.00  1.254689  1.177149
   8.98039   8.98039      1.00  1.253579  1.176149
   8.98027   8.98027      1.00  1.254459  1.176679
   8.98015   8.98015      1.00  1.254459  1.176659
   8.98003   8.98003      1.00  1.255099  1.177109
   8.97991   8.97991      1.00  1.253969  1.176179
   8.97978   8.97978      1.00  1.253689  1.176709
   8.97967   8.97967      1.00  1.253929  1.176449
   8.97956   8.97956      1.00  1.255469  1.177769
   8.97945   8.97945      1.00  1.253559  1.176689
   8.97933   8.97933      1.00  1.253619  1.176479
   8.97922   8.97922      1.00  1.253849  1.177019
   8.97910   8.97910      1.00  1.252969  1.175999
   8.97899   8.97899      1.00  1.253879  1.176819
   8.97888   8.97888      1.00  1.254519  1.178159
   8.97877   8.97877      1.00  1.253809  1.177049
   8.97866   8.97866      1.00  1.254239  1.177979
   8.97854   8.97854      1.00  1.253399  1.177209
   8.97843   8.97843      1.00  1.253769  1.178039
   8.97832   8.97832      1.00  1.254059  1.178169
   8.97821   8.97821      1.00  1.253469  1.177279
   8.97810   8.97810      1.00  1.253629  1.177159
   8.97799   8.97799      1.00  1.254019  1.177589
   8.97788   8.97788      1.00  1.253719  1.177519
   8.97777   8.97777      1.00  1.254079  1.177629
   8.97766   8.97766      1.00  1.253469  1.177669
   8.97754   8.97754      1.00  1.253339  1.177509
   8.97743   8.97743      1.00  1.252869  1.177059
   8.97733   8.97733      1.00  1.254659  1.178719
   8.97722   8.97722      1.00  1.253279  1.177339
   8.97711   8.97711      1.00  1.253849  1.177679
   8.97700   8.97700      1.00  1.252569  1.177119
   8.97690   8.97690      1.00  1.254179  1.178219
   8.97679   8.97679      1.00  1.253289  1.177429
   8.97667   8.97667      1.00  1.251809  1.176579
   8.97657   8.97657      1.00  1.252069  1.176659
   8.97646   8.97646      1.00  1.253359  1.178189
   8.97635   8.97635      1.00  1.252599  1.177219
   8.97624   8.97624      1.00  1.253829  1.178139
   8.97614   8.97614      1.00  1.252759  1.177899
   8.97604   8.97604      1.00  1.252759  1.177609
   8.97593   8.97593      1.00  1.253289  1.178139
   8.97583   8.97583      1.00  1.252089  1.177699
   8.97573   8.97573      1.00  1.252819  1.178039
   8.97563   8.97563      1.00  1.252829  1.177749
   8.97552   8.97552      1.00  1.252989  1.178169
   8.97541   8.97541      1.00  1.251519  1.176779
   8.97531   8.97531      1.00  1.253079  1.178689
   8.97521   8.97521      1.00  1.250559  1.175989
   8.97511   8.97511      1.00  1.252629  1.177889
   8.97500   8.97500      1.00  1.251199  1.176489
   8.97490   8.97490      1.00  1.252279  1.177899
   8.97479   8.97479      1.00  1.250499  1.176319
   8.97469   8.97469      1.00  1.251069  1.176949
   8.97458   8.97458      1.00  1.251959  1.177459
   8.97447   8.97447      1.00  1.251419  1.176859
   8.97437   8.97437      1.00  1.251909  1.177779
   8.97425   8.97425      1.00  1.251679  1.177479
   8.97413   8.97413      1.00  1.250639  1.176579
   8.97403   8.97403      1.00  1.251599  1.177129
   8.97392   8.97392      1.00  1.250859  1.176889
   8.97381   8.97381      1.00  1.251809  1.177579
   8.97368   8.97368      1.00  1.249449  1.176169
   8.97356   8.97356      1.00  1.251259  1.177069
   8.97346   8.97346      1.00  1.251049  1.176609
   8.97334   8.97334      1.00  1.250579  1.177319
   8.97322   8.97322      1.00  1.250719  1.176549
   8.97311   8.97311      1.00  1.250339  1.176649
   8.97300   8.97300      1.00  1.251139  1.177569
   8.97288   8.97288      1.00  1.249849  1.176759
   8.97276   8.97276      1.00  1.250199  1.177029
   8.97264   8.97264      1.00  1.249309  1.175929
   8.97254   8.97254      1.00  1.250259  1.177319
   8.97243   8.97243      1.00  1.250099  1.176919
   8.97231   8.97231      1.00  1.248889  1.176219
   8.97220   8.97220      1.00  1.249119  1.176299
   8.97209   8.97209      1.00  1.249729  1.176579
   8.97197   8.97197      1.00  1.250049  1.176799
   8.97186   8.97186      1.00  1.248849  1.176289
   8.97175   8.97175      1.00  1.248949  1.175509
   8.97165   8.97165      1.00  1.250009  1.177169
   8.97154   8.97154      1.00  1.248459  1.175729
   8.97142   8.97142      1.00  1.249519  1.176239
   8.97131   8.97131      1.00  1.248419  1.175919
   8.97121   8.97121      1.00  1.249589  1.176859
   8.97109   8.97109      1.00  1.248199  1.175449
   8.97097   8.97097      1.00  1.249249  1.176189
   8.97086   8.97086      1.00  1.248899  1.176409
   8.97075   8.97075      1.00  1.247699  1.175479
   8.97063   8.97063      1.00  1.248519  1.176009
   8.97052   8.97052      1.00  1.247909  1.175819
   8.97040   8.97040      1.00  1.247479  1.175379
   8.97029   8.97029      1.00  1.248279  1.176239
   8.97017   8.97017      1.00  1.247369  1.175169
   8.97005   8.97005      1.00  1.247489  1.175079
   8.96993   8.96993      1.00  1.247659  1.175589
   8.96981   8.96981      1.00  1.247829  1.175459
   8.96969   8.96969      1.00  1.246809  1.174809
   8.96957   8.96957      1.00  1.245259  1.172719
   8.96945   8.96945      1.00  1.247739  1.175759
   8.96934   8.96934      1.00  1.245729  1.174179
   8.96923   8.96923      1.00  1.247099  1.174849
   8.96911   8.96911      1.00  1.244469  1.173139
   8.96900   8.96900      1.00  1.247299  1.175289
   8.96889   8.96889      1.00  1.246369  1.174599
   8.96878   8.96878      1.00  1.245769  1.174199
   8.96866   8.96866      1.00  1.245809  1.174269
   8.96855   8.96855      1.00  1.246379  1.174649
   8.96845   8.96845      1.00  1.244619  1.173439
   8.96833   8.96833      1.00  1.245759  1.174129
   8.96822   8.96822      1.00  1.245489  1.174159
   8.96812   8.96812      1.00  1.245379  1.174329
   8.96801   8.96801      1.00  1.245179  1.173559
   8.96790   8.96790      1.00  1.244369  1.173099
   8.96778   8.96778      1.00  1.244759  1.173479
   8.96767   8.96767      1.00  1.244539  1.173559
   8.96756   8.96756      1.00  1.244939  1.173219
   8.96745   8.96745      1.00  1.243579  1.172959
   8.96734   8.96734      1.00  1.245339  1.173989
   8.96723   8.96723      1.00  1.242919  1.171799
   8.96712   8.96712      1.00  1.245549  1.174399
   8.96701   8.96701      1.00  1.244159  1.173149
   8.96690   8.96690      1.00  1.244049  1.173159
   8.96680   8.96680      1.00  1.244379  1.172869
   8.96669   8.96669      1.00  1.244619  1.174219
   8.96658   8.96658      1.00  1.244229  1.173079
   8.96647   8.96647      1.00  1.243279  1.172519
   8.96637   8.96637      1.00  1.243899  1.172709
   8.96627   8.96627      1.00  1.244139  1.173149
   8.96616   8.96616      1.00  1.243029  1.172209
   8.96605   8.96605      1.00  1.243369  1.173359
   8.96595   8.96595      1.00  1.244439  1.173729
   8.96585   8.96585      1.00  1.243299  1.172749
   8.96575   8.96575      1.00  1.243729  1.173169
   8.96564   8.96564      1.00  1.243289  1.172609
   8.96554   8.96554      1.00  1.243229  1.172209
   8.96544   8.96544      1.00  1.242799  1.171939
   8.96534   8.96534      1.00  1.244689  1.173879
   8.96523   8.96523      1.00  1.242489  1.171439
   8.96512   8.96512      1.00  1.242509  1.171519
   8.96503   8.96503      1.00  1.242709  1.172199
   8.96493   8.96493      1.00  1.242809  1.171919
   8.96481   8.96481      1.00  1.241669  1.171209
   8.96471   8.96471      1.00  1.242779  1.171759
   8.96461   8.96461      1.00  1.243739  1.172869
   8.96450   8.96450      1.00  1.241839  1.171139
   8.96439   8.96439      1.00  1.242509  1.171799
   8.96428   8.96428      1.00  1.242099  1.171809
   8.96417   8.96417      1.00  1.240969  1.171119
   8.96406   8.96406      1.00  1.240889  1.170409
   8.96394   8.96394      1.00  1.243309  1.172709
   8.96383   8.96383      1.00  1.242019  1.170919
   8.96372   8.96372      1.00  1.241649  1.171439
   8.96361   8.96361      1.00  1.242439  1.171319
   8.96348   8.96348      1.00  1.242849  1.172069
   8.96336   8.96336      1.00  1.239789  1.169849
   8.96325   8.96325      1.00  1.242479  1.172009
   8.96313   8.96313      1.00  1.241379  1.170269
   8.96302   8.96302      1.00  1.241669  1.170639
   8.96291   8.96291      1.00  1.241559  1.170249
   8.96279   8.96279      1.00  1.242369  1.171519
   8.96267   8.96267      1.00  1.241169  1.170159
   8.96256   8.96256      1.00  1.240489  1.169669
   8.96245   8.96245      1.00  1.240829  1.169459
   8.96234   8.96234      1.00  1.240909  1.169809
   8.96222   8.96222      1.00  1.240929  1.170239
   8.96210   8.96210      1.00  1.240509  1.169249
   8.96200   8.96200      1.00  1.241559  1.171059
   8.96190   8.96190      1.00  1.240169  1.169719
   8.96179   8.96179      1.00  1.239969  1.169139
   8.96167   8.96167      1.00  1.239839  1.169069
   8.96156   8.96156      1.00  1.241079  1.169879
   8.96146   8.96146      1.00  1.239539  1.168339
   8.96135   8.96135      1.00  1.242069  1.170929
   8.96123   8.96123      1.00  1.239489  1.168539
   8.96111   8.96111      1.00  1.240939  1.170149
   8.96101   8.96101      1.00  1.239589  1.168489
   8.96089   8.96089      1.00  1.240239  1.169449
   8.96078   8.96078      1.00  1.239999  1.168709
   8.96066   8.96066      1.00  1.239469  1.168649
   8.96055   8.96055      1.00  1.240739  1.169089
   8.96043   8.96043      1.00  1.239689  1.168149
   8.96031   8.96031      1.00  1.240449  1.169009
   8.96019   8.96019      1.00  1.239019  1.167569
   8.96008   8.96008      1.00  1.239909  1.168489
   8.95996   8.95996      1.00  1.239049  1.168269
   8.95983   8.95983      1.00  1.238469  1.166799
   8.95972   8.95972      1.00  1.238139  1.166719
   8.95961   8.95961      1.00  1.240049  1.168239
   8.95949   8.95949      1.00  1.238619  1.167179
   8.95937   8.95937      1.00  1.238959  1.167269
   8.95926   8.95926      1.00  1.238969  1.166909
   8.95915   8.95915      1.00  1.238909  1.167009
   8.95904   8.95904      1.00  1.238329  1.166599
   8.95892   8.95892      1.00  1.238689  1.167129
   8.95880   8.95880      1.00  1.237829  1.165959
   8.95869   8.95869      1.00  1.238819  1.166129
   8.95858   8.95858      1.00  1.237749  1.165879
   8.95847   8.95847      1.00  1.238089  1.165639
   8.95836   8.95836      1.00  1.237129  1.165009
   8.95826   8.95826      1.00  1.237279  1.165129
   8.95814   8.95814      1.00  1.238429  1.166489
   8.95803   8.95803      1.00  1.237169  1.164659
   8.95792   8.95792      1.00  1.238209  1.165829
   8.95781   8.95781      1.00  1.238299  1.165849
   8.95770   8.95770      1.00  1.237229  1.164359
   8.95758   8.95758      1.00  1.236549  1.164119
   8.95747   8.95747      1.00  1.236879  1.164049
   8.95737   8.95737      1.00  1.236679  1.163769
   8.95727   8.95727      1.00  1.237569  1.164359
   8.95715   8.95715      1.00  1.236819  1.163839
   8.95704   8.95704      1.00  1.237469  1.164519
   8.95694   8.95694      1.00  1.235129  1.162379
   8.95682   8.95682      1.00  1.238089  1.164469
   8.95671   8.95671      1.00  1.235849  1.162429
   8.95660   8.95660      1.00  1.238179  1.163969
   8.95650   8.95650      1.00  1.235219  1.161689
   8.95639   8.95639      1.00  1.237759  1.163999
   8.95628   8.95628      1.00  1.237059  1.163299
   8.95618   8.95618      1.00  1.236759  1.162369
   8.95608   8.95608      1.00  1.236939  1.162939
   8.95597   8.95597      1.00  1.237099  1.162599
   8.95586   8.95586      1.00  1.237589  1.162799
   8.95576   8.95576      1.00  1.237539  1.162099
   8.95566   8.95566      1.00  1.235929  1.161609
   8.95555   8.95555      1.00  1.236469  1.161679
   8.95545   8.95545      1.00  1.237519  1.161799
   8.95535   8.95535      1.00  1.235799  1.160659
   8.95525   8.95525      1.00  1.236909  1.161599
   8.95514   8.95514      1.00  1.237329  1.161569
   8.95503   8.95503      1.00  1.236209  1.160419
   8.95494   8.95494      1.00  1.235749  1.160069
   8.95484   8.95484      1.00  1.237289  1.160729
   8.95473   8.95473      1.00  1.235949  1.159999
   8.95462   8.95462      1.00  1.235469  1.158899
   8.95451   8.95451      1.00  1.235159  1.158619
   8.95440   8.95440      1.00  1.235739  1.159099
   8.95429   8.95429      1.00  1.235869  1.158939
   8.95417   8.95417      1.00  1.235769  1.158759
   8.95406   8.95406      1.00  1.236329  1.158329
   8.95395   8.95395      1.00  1.236819  1.159629
   8.95384   8.95384      1.00  1.236509  1.158819
   8.95371   8.95371      1.00  1.234269  1.156129
   8.95360   8.95360      1.00  1.236959  1.158709
   8.95349   8.95349      1.00  1.235929  1.157379
   8.95338   8.95338      1.00  1.236379  1.157649
   8.95326   8.95326      1.00  1.234059  1.155069
   8.95314   8.95314      1.00  1.236659  1.157339
   8.95303   8.95303      1.00  1.235449  1.155769
   8.95292   8.95292      1.00  1.234869  1.155289
   8.95279   8.95279      1.00  1.235269  1.155609
   8.95268   8.95268      1.00  1.236289  1.155909
   8.95257   8.95257      1.00  1.235799  1.155379
   8.95246   8.95246      1.00  1.235509  1.154579
   8.95234   8.95234      1.00  1.234859  1.154149
   8.95223   8.95223      1.00  1.235129  1.153839
   8.95212   8.95212      1.00  1.234199  1.152629
   8.95201   8.95201      1.00  1.237139  1.155359
   8.95189   8.95189      1.00  1.233359  1.151659
   8.95178   8.95178      1.00  1.234589  1.152489
   8.95168   8.95168      1.00  1.235689  1.153579
   8.95157   8.95157      1.00  1.234799  1.152179
   8.95146   8.95146      1.00  1.233839  1.150759
   8.95135   8.95135      1.00  1.233589  1.150249
   8.95124   8.95124      1.00  1.235119  1.150899
   8.95112   8.95112      1.00  1.233199  1.148949
   8.95100   8.95100      1.00  1.233909  1.149399
   8.95090   8.95090      1.00  1.232389  1.148299
   8.95079   8.95079      1.00  1.234059  1.149029
   8.95067   8.95067      1.00  1.233499  1.147809
   8.95055   8.95055      1.00  1.231969  1.146289
   8.95043   8.95043      1.00  1.233759  1.146919
   8.95032   8.95032      1.00  1.233759  1.147199
   8.95021   8.95021      1.00  1.231689  1.144539
   8.95008   8.95008      1.00  1.233129  1.145529
   8.94996   8.94996      1.00  1.231899  1.143519
   8.94985   8.94985      1.00  1.233149  1.144789
   8.94972   8.94972      1.00  1.231989  1.143089
   8.94960   8.94960      1.00  1.231099  1.141289
   8.94949   8.94949      1.00  1.232069  1.142269
   8.94938   8.94938      1.00  1.233129  1.142279
   8.94927   8.94927      1.00  1.231959  1.141549
   8.94914   8.94914      1.00  1.231799  1.140759
   8.94903   8.94903      1.00  1.231989  1.140289
   8.94892   8.94892      1.00  1.231129  1.138469
   8.94881   8.94881      1.00  1.231859  1.139119
   8.94869   8.94869      1.00  1.230179  1.137199
   8.94859   8.94859      1.00  1.230979  1.137629
   8.94848   8.94848      1.00  1.230789  1.136009
   8.94837   8.94837      1.00  1.230119  1.135289
   8.94825   8.94825      1.00  1.230469  1.135139
   8.94815   8.94815      1.00  1.229029  1.133259
   8.94804   8.94804      1.00  1.228969  1.131859
   8.94793   8.94793      1.00  1.230389  1.132579
   8.94782   8.94782      1.00  1.227399  1.129459
   8.94771   8.94771      1.00  1.230149  1.131029
   8.94760   8.94760      1.00  1.228329  1.128669
   8.94749   8.94749      1.00  1.229109  1.128669
   8.94737   8.94737      1.00  1.228059  1.126879
   8.94726   8.94726      1.00  1.228999  1.126699
   8.94715   8.94715      1.00  1.227619  1.125509
   8.94705   8.94705      1.00  1.226069  1.122369
   8.94693   8.94693      1.00  1.227929  1.123869
   8.94682   8.94682      1.00  1.225539  1.120269
   8.94672   8.94672      1.00  1.227169  1.121329
   8.94661   8.94661      1.00  1.224789  1.117899
   8.94650   8.94650      1.00  1.227409  1.119729
   8.94639   8.94639      1.00  1.225469  1.117269
   8.94629   8.94629      1.00  1.225509  1.116289
   8.94619   8.94619      1.00  1.227499  1.116539
   8.94608   8.94608      1.00  1.224659  1.112559
   8.94598   8.94598      1.00  1.225529  1.113359
   8.94588   8.94588      1.00  1.224939  1.111569
   8.94577   8.94577      1.00  1.224359  1.109299
   8.94566   8.94566      1.00  1.225219  1.108709
   8.94557   8.94557      1.00  1.223549  1.105669
   8.94547   8.94547      1.00  1.222719  1.104699
   8.94536   8.94536      1.00  1.223819  1.104209
   8.94525   8.94525      1.00  1.220859  1.100409
   8.94515   8.94515      1.00  1.223579  1.101139
   8.94506   8.94506      1.00  1.222079  1.099119
   8.94495   8.94495      1.00  1.222229  1.097259
   8.94484   8.94484      1.00  1.221239  1.094239
   8.94473   8.94473      1.00  1.221489  1.093279
   8.94463   8.94463      1.00  1.221839  1.091439
   8.94452   8.94452      1.00  1.220499  1.088949
   8.94441   8.94441      1.00  1.220099  1.086809
   8.94430   8.94430      1.00  1.218539  1.083879
   8.94420   8.94420      1.00  1.220009  1.083759
   8.94409   8.94409      1.00  1.219009  1.081049
   8.94397   8.94397      1.00  1.219059  1.079069
   8.94386   8.94386      1.00  1.217199  1.075149
   8.94375   8.94375      1.00  1.219119  1.074059
   8.94363   8.94363      1.00  1.219369  1.072129
   8.94351   8.94351      1.00  1.215729  1.066709
   8.94339   8.94339      1.00  1.219849  1.067499
   8.94327   8.94327      1.00  1.217779  1.063229
   8.94316   8.94316      1.00  1.215339  1.058499
   8.94304   8.94304      1.00  1.217089  1.056639
   8.94292   8.94292      1.00  1.216089  1.053129
   8.94282   8.94282      1.00  1.217449  1.051339
   8.94270   8.94270      1.00  1.215959  1.046359
   8.94258   8.94258      1.00  1.214969  1.042129
   8.94247   8.94247      1.00  1.215259  1.039369
   8.94237   8.94237      1.00  1.216539  1.036349
   8.94225   8.94225      1.00  1.213739  1.030099
   8.94213   8.94213      1.00  1.214999  1.026179
   8.94202   8.94202      1.00  1.214009  1.020809
   8.94191   8.94191      1.00  1.214069  1.016459
   8.94181   8.94181      1.00  1.216339  1.013559
   8.94170   8.94170      1.00  1.212029  1.004229
   8.94158   8.94158      1.00  1.214519   .999839
   8.94148   8.94148      1.00  1.214739   .994579
   8.94137   8.94137      1.00  1.214099   .988249
   8.94125   8.94125      1.00  1.212719   .978879
   8.94114   8.94114      1.00  1.214979   .973159
   8.94103   8.94103      1.00  1.212449   .963859
   8.94092   8.94092      1.00  1.213659   .955719
   8.94079   8.94079      1.00  1.210899   .944319
   8.94068   8.94068      1.00  1.215809   .938319
   8.94058   8.94058      1.00  1.211359   .925529
   8.94046   8.94046      1.00  1.214169   .916769
   8.94033   8.94033      1.00  1.211129   .903049
   8.94021   8.94021      1.00  1.215459   .894109
   8.94011   8.94011      1.00  1.210359   .879199
   8.93999   8.93999      1.00  1.213249   .868089
   8.93986   8.93986      1.00  1.210529   .851859
   8.93974   8.93974      1.00  1.211789   .839089
   8.93963   8.93963      1.00  1.212369   .826039
   8.93951   8.93951      1.00  1.211049   .811239
   8.93939   8.93939      1.00  1.211809   .795669
   8.93928   8.93928      1.00  1.211789   .781159
   8.93917   8.93917      1.00  1.212179   .766259
   8.93906   8.93906      1.00  1.212239   .751139
   8.93894   8.93894      1.00  1.210529   .733259
   8.93883   8.93883      1.00  1.210769   .717669
   8.93872   8.93872      1.00  1.212959   .703319
   8.93861   8.93861      1.00  1.210309   .685679
   8.93850   8.93850      1.00  1.213199   .670549
   8.93839   8.93839      1.00  1.211009   .653489
   8.93827   8.93827      1.00  1.212999   .640299
   8.93816   8.93816      1.00  1.210649   .622979
   8.93805   8.93805      1.00  1.212699   .607899
   8.93795   8.93795      1.00  1.208689   .591399
   8.93784   8.93784      1.00  1.212089   .578409
   8.93772   8.93772      1.00  1.211419   .563709
   8.93761   8.93761      1.00  1.210369   .547739
   8.93750   8.93750      1.00  1.211219   .534169
   8.93740   8.93740      1.00  1.212629   .521669
   8.93729   8.93729      1.00  1.211409   .508229
   8.93717   8.93717      1.00  1.210149   .494249
   8.93706   8.93706      1.00  1.212549   .482399
   8.93696   8.93696      1.00  1.212499   .471129
   8.93685   8.93685      1.00  1.209989   .458609
   8.93674   8.93674      1.00  1.211119   .446179
   8.93663   8.93663      1.00  1.212629   .434859
   8.93653   8.93653      1.00  1.210359   .423999
   8.93642   8.93642      1.00  1.211999   .413529
   8.93631   8.93631      1.00  1.209679   .401529
   8.93621   8.93621      1.00  1.212799   .392169
   8.93611   8.93611      1.00  1.210779   .382359
   8.93600   8.93600      1.00  1.211949   .372949
   8.93589   8.93589      1.00  1.209899   .361959
   8.93579   8.93579      1.00  1.212689   .353019
   8.93569   8.93569      1.00  1.211609   .344419
   8.93559   8.93559      1.00  1.210739   .335059
   8.93548   8.93548      1.00  1.211109   .325439
   8.93538   8.93538      1.00  1.210859   .316629
   8.93528   8.93528      1.00  1.213849   .309389
   8.93518   8.93518      1.00  1.210399   .300359
   8.93507   8.93507      1.00  1.211989   .292199
   8.93497   8.93497      1.00  1.210769   .284379
   8.93487   8.93487      1.00  1.212739   .277829
   8.93476   8.93476      1.00  1.211689   .270179
   8.93465   8.93465      1.00  1.211179   .262409
   8.93454   8.93454      1.00  1.210859   .255739
   8.93443   8.93443      1.00  1.212209   .249709
   8.93432   8.93432      1.00  1.210619   .243419
   8.93420   8.93420      1.00  1.211849   .237269
   8.93409   8.93409      1.00  1.210979   .231909
   8.93399   8.93399      1.00  1.211549   .227149
   8.93388   8.93388      1.00  1.212579   .222249
   8.93376   8.93376      1.00  1.209889   .217079
   8.93365   8.93365      1.00  1.211639   .213189
   8.93353   8.93353      1.00  1.212109   .209689
   8.93342   8.93342      1.00  1.210569   .205639
   8.93329   8.93329      1.00  1.209929   .202159
   8.93317   8.93317      1.00  1.211589   .199499
   8.93307   8.93307      1.00  1.211379   .197129
   8.93296   8.93296      1.00  1.210919   .194589
   8.93284   8.93284      1.00  1.211269   .192629
   8.93273   8.93273      1.00  1.209799   .190289
   8.93261   8.93261      1.00  1.211699   .188959
   8.93250   8.93250      1.00  1.209919   .187499
   8.93238   8.93238      1.00  1.208979   .186159
   8.93227   8.93227      1.00  1.210579   .185569
   8.93216   8.93216      1.00  1.209919   .184629
   8.93205   8.93205      1.00  1.211129   .184409
   8.93193   8.93193      1.00  1.208049   .183719
   8.93182   8.93182      1.00  1.210249   .183749
   8.93172   8.93172      1.00  1.209629   .183649
   8.93161   8.93161      1.00  1.209159   .183829
   8.93149   8.93149      1.00  1.209179   .184169
   8.93139   8.93139      1.00  1.209109   .184649
   8.93128   8.93128      1.00  1.208919   .185159
   8.93116   8.93116      1.00  1.208799   .185629
   8.93104   8.93104      1.00  1.207589   .186199
   8.93093   8.93093      1.00  1.208459   .186879
   8.93082   8.93082      1.00  1.208939   .187779
   8.93071   8.93071      1.00  1.208629   .188479
   8.93059   8.93059      1.00  1.206899   .189329
   8.93048   8.93048      1.00  1.209169   .190479
   8.93036   8.93036      1.00  1.207909   .191129
   8.93024   8.93024      1.00  1.207439   .192129
   8.93012   8.93012      1.00  1.206689   .193039
   8.93001   8.93001      1.00  1.206729   .193839
   8.92989   8.92989      1.00  1.208519   .194999
   8.92977   8.92977      1.00  1.204659   .195089
   8.92965   8.92965      1.00  1.208659   .196869
   8.92953   8.92953      1.00  1.206859   .197209
   8.92943   8.92943      1.00  1.207639   .198179
   8.92930   8.92930      1.00  1.207539   .198859
   8.92918   8.92918      1.00  1.206749   .199509
   8.92907   8.92907      1.00  1.206489   .200209
   8.92896   8.92896      1.00  1.207039   .200689
   8.92885   8.92885      1.00  1.208029   .201229
   8.92873   8.92873      1.00  1.203679   .201069
   8.92862   8.92862      1.00  1.207389   .201719
   8.92852   8.92852      1.00  1.208279   .202349
   8.92841   8.92841      1.00  1.206499   .202059
   8.92829   8.92829      1.00  1.206259   .201929
   8.92818   8.92818      1.00  1.206799   .201839
   8.92808   8.92808      1.00  1.208349   .202209
   8.92797   8.92797      1.00  1.206259   .201479
   8.92785   8.92785      1.00  1.206469   .201199
   8.92774   8.92774      1.00  1.208359   .200929
   8.92763   8.92763      1.00  1.206559   .200189
   8.92752   8.92752      1.00  1.208609   .199669
   8.92740   8.92740      1.00  1.205659   .198459
   8.92729   8.92729      1.00  1.208859   .198199
   8.92719   8.92719      1.00  1.207369   .197129
   8.92708   8.92708      1.00  1.207589   .196049
   8.92696   8.92696      1.00  1.207229   .195079
   8.92686   8.92686      1.00  1.207529   .193839
   8.92675   8.92675      1.00  1.209079   .193089
   8.92664   8.92664      1.00  1.206989   .191539
   8.92653   8.92653      1.00  1.207909   .190139
   8.92642   8.92642      1.00  1.209029   .189049
   8.92632   8.92632      1.00  1.208879   .187649
   8.92622   8.92622      1.00  1.207999   .186139
   8.92611   8.92611      1.00  1.205639   .184289
   8.92600   8.92600      1.00  1.208499   .183149
   8.92590   8.92590      1.00  1.210219   .181969
   8.92580   8.92580      1.00  1.207729   .180279
   8.92569   8.92569      1.00  1.209209   .178859
   8.92559   8.92559      1.00  1.206949   .176889
   8.92549   8.92549      1.00  1.211619   .176079
   8.92539   8.92539      1.00  1.208589   .174109
   8.92528   8.92528      1.00  1.210579   .172899
   8.92518   8.92518      1.00  1.209269   .171279
   8.92508   8.92508      1.00  1.211099   .170119
   8.92497   8.92497      1.00  1.210889   .168899
   8.92486   8.92486      1.00  1.210679   .167219
   8.92476   8.92476      1.00  1.209549   .166049
   8.92466   8.92466      1.00  1.209129   .164889
   8.92455   8.92455      1.00  1.211079   .163899
   8.92443   8.92443      1.00  1.208559   .162679
   8.92432   8.92432      1.00  1.210249   .161869
   8.92422   8.92422      1.00  1.210499   .160939
   8.92410   8.92410      1.00  1.209539   .160269
   8.92399   8.92399      1.00  1.209789   .159389
   8.92388   8.92388      1.00  1.209869   .159049
   8.92377   8.92377      1.00  1.210619   .158789
   8.92365   8.92365      1.00  1.209889   .158369
   8.92353   8.92353      1.00  1.208959   .157959
   8.92342   8.92342      1.00  1.211639   .158309
   8.92330   8.92330      1.00  1.209699   .158109
   8.92319   8.92319      1.00  1.209299   .158119
   8.92306   8.92306      1.00  1.210509   .158739
   8.92295   8.92295      1.00  1.210119   .158949
   8.92284   8.92284      1.00  1.210039   .159709
   8.92273   8.92273      1.00  1.210609   .160199
   8.92261   8.92261      1.00  1.209339   .161079
   8.92250   8.92250      1.00  1.206239   .161389
   8.92239   8.92239      1.00  1.211639   .163169
   8.92227   8.92227      1.00  1.209549   .163749
   8.92215   8.92215      1.00  1.211979   .165459
   8.92204   8.92204      1.00  1.209099   .166389
   8.92194   8.92194      1.00  1.212559   .168299
   8.92183   8.92183      1.00  1.210729   .169519
   8.92171   8.92171      1.00  1.211539   .171269
   8.92161   8.92161      1.00  1.211279   .172969
   8.92150   8.92150      1.00  1.211849   .174439
   8.92139   8.92139      1.00  1.210889   .176009
   8.92127   8.92127      1.00  1.212699   .178119
   8.92116   8.92116      1.00  1.210349   .179539
   8.92105   8.92105      1.00  1.211999   .181459
   8.92094   8.92094      1.00  1.211279   .183089
   8.92082   8.92082      1.00  1.212499   .185209
   8.92071   8.92071      1.00  1.210849   .186569
   8.92060   8.92060      1.00  1.212279   .188539
   8.92047   8.92047      1.00  1.211899   .190029
   8.92035   8.92035      1.00  1.211289   .191799
   8.92024   8.92024      1.00  1.212989   .193439
   8.92012   8.92012      1.00  1.211029   .194569
   8.92000   8.92000      1.00  1.213559   .196329
   8.91987   8.91987      1.00  1.209619   .196949
   8.91976   8.91976      1.00  1.212879   .199089
   8.91964   8.91964      1.00  1.212599   .199869
   8.91953   8.91953      1.00  1.212569   .200939
   8.91941   8.91941      1.00  1.212249   .201829
   8.91929   8.91929      1.00  1.213149   .202799
   8.91918   8.91918      1.00  1.213299   .203569
   8.91907   8.91907      1.00  1.213939   .204349
   8.91896   8.91896      1.00  1.212109   .204549
   8.91885   8.91885      1.00  1.212529   .205259
   8.91874   8.91874      1.00  1.209839   .204989
   8.91862   8.91862      1.00  1.214159   .206009
   8.91851   8.91851      1.00  1.213319   .206009
   8.91840   8.91840      1.00  1.212049   .205949
   8.91829   8.91829      1.00  1.215839   .206539
   8.91818   8.91818      1.00  1.213459   .206039
   8.91807   8.91807      1.00  1.214169   .206239
   8.91796   8.91796      1.00  1.212099   .205469
   8.91786   8.91786      1.00  1.215359   .205889
   8.91774   8.91774      1.00  1.213139   .205039
   8.91762   8.91762      1.00  1.214759   .204949
   8.91751   8.91751      1.00  1.212729   .204319
   8.91741   8.91741      1.00  1.215349   .204279
   8.91730   8.91730      1.00  1.212929   .203269
   8.91719   8.91719      1.00  1.212879   .202699
   8.91708   8.91708      1.00  1.214319   .202349
   8.91697   8.91697      1.00  1.214639   .201679
   8.91686   8.91686      1.00  1.214749   .201149
   8.91675   8.91675      1.00  1.214399   .200339
   8.91664   8.91664      1.00  1.211529   .199199
   8.91654   8.91654      1.00  1.214849   .199249
   8.91643   8.91643      1.00  1.213569   .198499
   8.91632   8.91632      1.00  1.213379   .197689
   8.91621   8.91621      1.00  1.214439   .197259
   8.91611   8.91611      1.00  1.213709   .196579
   8.91601   8.91601      1.00  1.214849   .196129
   8.91590   8.91590      1.00  1.213339   .195079
   8.91580   8.91580      1.00  1.214739   .194909
   8.91570   8.91570      1.00  1.214859   .194219
   8.91559   8.91559      1.00  1.214119   .193769
   8.91548   8.91548      1.00  1.213389   .192939
   8.91538   8.91538      1.00  1.213769   .192499
   8.91528   8.91528      1.00  1.213269   .191929
   8.91518   8.91518      1.00  1.214919   .191669
   8.91508   8.91508      1.00  1.213629   .190959
   8.91497   8.91497      1.00  1.214109   .190569
   8.91487   8.91487      1.00  1.213999   .190179
   8.91477   8.91477      1.00  1.215379   .189689
   8.91466   8.91466      1.00  1.213419   .189029
   8.91455   8.91455      1.00  1.214539   .188629
   8.91445   8.91445      1.00  1.214569   .188199
   8.91433   8.91433      1.00  1.215359   .187969
   8.91422   8.91422      1.00  1.214879   .187609
   8.91411   8.91411      1.00  1.213909   .186729
   8.91400   8.91400      1.00  1.217269   .186979
   8.91389   8.91389      1.00  1.212769   .185839
   8.91377   8.91377      1.00  1.215569   .185879
   8.91365   8.91365      1.00  1.213599   .184969
   8.91354   8.91354      1.00  1.214679   .184859
   8.91343   8.91343      1.00  1.213579   .184129
   8.91330   8.91330      1.00  1.214499   .183849
   8.91319   8.91319      1.00  1.214439   .183319
   8.91307   8.91307      1.00  1.214529   .183029
   8.91296   8.91296      1.00  1.214949   .182359
   8.91284   8.91284      1.00  1.213889   .181849
   8.91273   8.91273      1.00  1.216099   .181509
   8.91262   8.91262      1.00  1.214809   .180879
   8.91250   8.91250      1.00  1.214909   .180219
   8.91238   8.91238      1.00  1.214939   .179719
   8.91227   8.91227      1.00  1.213139   .178939
   8.91216   8.91216      1.00  1.216059   .178639
   8.91205   8.91205      1.00  1.214409   .177759
   8.91193   8.91193      1.00  1.215419   .177239
   8.91183   8.91183      1.00  1.214969   .176689
   8.91173   8.91173      1.00  1.215609   .176249
   8.91161   8.91161      1.00  1.214719   .175199
   8.91149   8.91149      1.00  1.214659   .174519
   8.91139   8.91139      1.00  1.214919   .173899
   8.91129   8.91129      1.00  1.216349   .173459
   8.91117   8.91117      1.00  1.214939   .172519
   8.91105   8.91105      1.00  1.213979   .171739
   8.91094   8.91094      1.00  1.216329   .171509
   8.91083   8.91083      1.00  1.215049   .170849
   8.91072   8.91072      1.00  1.214959   .170279
   8.91060   8.91060      1.00  1.214539   .169499
   8.91049   8.91049      1.00  1.214589   .169069
   8.91037   8.91037      1.00  1.213809   .168429
   8.91026   8.91026      1.00  1.216579   .168149
   8.91013   8.91013      1.00  1.213909   .167549
   8.91001   8.91001      1.00  1.216149   .167219
   8.90990   8.90990      1.00  1.214799   .166709
   8.90978   8.90978      1.00  1.214849   .166369
   8.90965   8.90965      1.00  1.215509   .166149
   8.90954   8.90954      1.00  1.215019   .165849
   8.90944   8.90944      1.00  1.216219   .165909
   8.90932   8.90932      1.00  1.213099   .165319
   8.90920   8.90920      1.00  1.215639   .165599
   8.90909   8.90909      1.00  1.215659   .165459
   8.90898   8.90898      1.00  1.214599   .165229
   8.90886   8.90886      1.00  1.214929   .165149
   8.90875   8.90875      1.00  1.216479   .165569
   8.90864   8.90864      1.00  1.214289   .165639
   8.90853   8.90853      1.00  1.213979   .165519
   8.90842   8.90842      1.00  1.215829   .166159
   8.90831   8.90831      1.00  1.214559   .166209
   8.90821   8.90821      1.00  1.213889   .166419
   8.90810   8.90810      1.00  1.214099   .166979
   8.90799   8.90799      1.00  1.214699   .167529
   8.90787   8.90787      1.00  1.213769   .167799
   8.90776   8.90776      1.00  1.213269   .168159
   8.90766   8.90766      1.00  1.214669   .169079
   8.90754   8.90754      1.00  1.214429   .169649
   8.90743   8.90743      1.00  1.212399   .170129
   8.90733   8.90733      1.00  1.215099   .170929
   8.90722   8.90722      1.00  1.213679   .171289
   8.90711   8.90711      1.00  1.213709   .172049
   8.90699   8.90699      1.00  1.213779   .172869
   8.90689   8.90689      1.00  1.214029   .173759
   8.90679   8.90679      1.00  1.212569   .174179
   8.90668   8.90668      1.00  1.212959   .174779
   8.90656   8.90656      1.00  1.212619   .175689
   8.90646   8.90646      1.00  1.212969   .176769
   8.90636   8.90636      1.00  1.211359   .177139
   8.90625   8.90625      1.00  1.214029   .178389
   8.90614   8.90614      1.00  1.211579   .178789
   8.90604   8.90604      1.00  1.212809   .179579
   8.90594   8.90594      1.00  1.212859   .180509
   8.90584   8.90584      1.00  1.213259   .181339
   8.90573   8.90573      1.00  1.210249   .181739
   8.90563   8.90563      1.00  1.213049   .182869
   8.90553   8.90553      1.00  1.212629   .183499
   8.90542   8.90542      1.00  1.212579   .183939
   8.90532   8.90532      1.00  1.210819   .184379
   8.90522   8.90522      1.00  1.212889   .185669
   8.90512   8.90512      1.00  1.212799   .186169
   8.90502   8.90502      1.00  1.208729   .186189
   8.90491   8.90491      1.00  1.212639   .187499
   8.90481   8.90481      1.00  1.211119   .187779
   8.90470   8.90470      1.00  1.210629   .188129
   8.90459   8.90459      1.00  1.211109   .188819
   8.90448   8.90448      1.00  1.210799   .189149
   8.90437   8.90437      1.00  1.208959   .189399
   8.90427   8.90427      1.00  1.210329   .189909
   8.90415   8.90415      1.00  1.208979   .190159
   8.90404   8.90404      1.00  1.209049   .190589
   8.90392   8.90392      1.00  1.207779   .190689
   8.90382   8.90382      1.00  1.209629   .191269
   8.90371   8.90371      1.00  1.208579   .191389
   8.90359   8.90359      1.00  1.207499   .191459
   8.90347   8.90347      1.00  1.209439   .192189
   8.90336   8.90336      1.00  1.208889   .192229
   8.90324   8.90324      1.00  1.207739   .192109
   8.90311   8.90311      1.00  1.206739   .192309
   8.90300   8.90300      1.00  1.210429   .192909
   8.90290   8.90290      1.00  1.207299   .192559
   8.90278   8.90278      1.00  1.208179   .192819
   8.90266   8.90266      1.00  1.209039   .193149
   8.90255   8.90255      1.00  1.207009   .192739
   8.90244   8.90244      1.00  1.207129   .193019
   8.90233   8.90233      1.00  1.208279   .193139
   8.90221   8.90221      1.00  1.207049   .192939
   8.90209   8.90209      1.00  1.206729   .192939
   8.90199   8.90199      1.00  1.207379   .192839
   8.90188   8.90188      1.00  1.208649   .192979
   8.90177   8.90177      1.00  1.206609   .192509
   8.90166   8.90166      1.00  1.206589   .192659
   8.90155   8.90155      1.00  1.208219   .192869
   8.90144   8.90144      1.00  1.207369   .192419
   8.90133   8.90133      1.00  1.206979   .192179
   8.90122   8.90122      1.00  1.206529   .191959
   8.90111   8.90111      1.00  1.207929   .192119
   8.90099   8.90099      1.00  1.205869   .191819
   8.90088   8.90088      1.00  1.206589   .191769
   8.90076   8.90076      1.00  1.206989   .191579
   8.90065   8.90065      1.00  1.204149   .190969
   8.90053   8.90053      1.00  1.206459   .191179
   8.90041   8.90041      1.00  1.206519   .190869
   8.90030   8.90030      1.00  1.206029   .190639
   8.90018   8.90018      1.00  1.205699   .190469
   8.90006   8.90006      1.00  1.206999   .190239
   8.89994   8.89994      1.00  1.205549   .189959
   8.89982   8.89982      1.00  1.205249   .189709
   8.89972   8.89972      1.00  1.207959   .190029
   8.89960   8.89960      1.00  1.205159   .189399
   8.89948   8.89948      1.00  1.207399   .189159
   8.89936   8.89936      1.00  1.206349   .188949
   8.89925   8.89925      1.00  1.206589   .188879
   8.89914   8.89914      1.00  1.207459   .188469
   8.89902   8.89902      1.00  1.204309   .187879
   8.89890   8.89890      1.00  1.208259   .188289
   8.89880   8.89880      1.00  1.206219   .187859
   8.89869   8.89869      1.00  1.205309   .187459
   8.89857   8.89857      1.00  1.207309   .187479
   8.89846   8.89846      1.00  1.206609   .187069
   8.89835   8.89835      1.00  1.206849   .186949
   8.89825   8.89825      1.00  1.207379   .186689
   8.89813   8.89813      1.00  1.206889   .186429
   8.89802   8.89802      1.00  1.207979   .186069
   8.89792   8.89792      1.00  1.207189   .185949
   8.89780   8.89780      1.00  1.208699   .186029
   8.89768   8.89768      1.00  1.206339   .185589
   8.89758   8.89758      1.00  1.209449   .185589
   8.89747   8.89747      1.00  1.207829   .185119
   8.89736   8.89736      1.00  1.209119   .184929
   8.89724   8.89724      1.00  1.207029   .184429
   8.89714   8.89714      1.00  1.210319   .184479
   8.89703   8.89703      1.00  1.210389   .184459
   8.89692   8.89692      1.00  1.207809   .183829
   8.89681   8.89681      1.00  1.208149   .183529
   8.89670   8.89670      1.00  1.209019   .183549
   8.89660   8.89660      1.00  1.209439   .183379
   8.89649   8.89649      1.00  1.206669   .182549
   8.89638   8.89638      1.00  1.208619   .182649
   8.89627   8.89627      1.00  1.209329   .182779
   8.89618   8.89618      1.00  1.209209   .182499
   8.89607   8.89607      1.00  1.208549   .182099
   8.89596   8.89596      1.00  1.208179   .181759
   8.89586   8.89586      1.00  1.208559   .181619
   8.89576   8.89576      1.00  1.210349   .181599
   8.89566   8.89566      1.00  1.207899   .181319
   8.89555   8.89555      1.00  1.209199   .181259
   8.89545   8.89545      1.00  1.207419   .180619
   8.89535   8.89535      1.00  1.210889   .180939
   8.89524   8.89524      1.00  1.207879   .180429
   8.89514   8.89514      1.00  1.208639   .180289
   8.89504   8.89504      1.00  1.209399   .180379
   8.89494   8.89494      1.00  1.209019   .180009
   8.89483   8.89483      1.00  1.209539   .179859
   8.89473   8.89473      1.00  1.207989   .179639
   8.89462   8.89462      1.00  1.209579   .179659
   8.89451   8.89451      1.00  1.209589   .179419
   8.89440   8.89440      1.00  1.209109   .179339
   8.89429   8.89429      1.00  1.208619   .178999
   8.89418   8.89418      1.00  1.209939   .179099
   8.89407   8.89407      1.00  1.209459   .178959
   8.89396   8.89396      1.00  1.209609   .178659
   8.89384   8.89384      1.00  1.208569   .178529
   8.89372   8.89372      1.00  1.210679   .178679
   8.89361   8.89361      1.00  1.208929   .178449
   8.89350   8.89350      1.00  1.209299   .178429
   8.89338   8.89338      1.00  1.208079   .178149
   8.89327   8.89327      1.00  1.209859   .178369
   8.89315   8.89315      1.00  1.209309   .178169
   8.89304   8.89304      1.00  1.210459   .178429
   8.89292   8.89292      1.00  1.206549   .177739
   8.89281   8.89281      1.00  1.209269   .178229
   8.89270   8.89270      1.00  1.210189   .178269
   8.89258   8.89258      1.00  1.208309   .177949
   8.89246   8.89246      1.00  1.210479   .178379
   8.89235   8.89235      1.00  1.208929   .178129
   8.89224   8.89224      1.00  1.210729   .178499
   8.89213   8.89213      1.00  1.209279   .178389
   8.89201   8.89201      1.00  1.209869   .178559
   8.89190   8.89190      1.00  1.209779   .178579
   8.89180   8.89180      1.00  1.209799   .178729
   8.89169   8.89169      1.00  1.208659   .178879
   8.89158   8.89158      1.00  1.210279   .179119
   8.89147   8.89147      1.00  1.208489   .179109
   8.89136   8.89136      1.00  1.211419   .179529
   8.89125   8.89125      1.00  1.209629   .179389
   8.89113   8.89113      1.00  1.209099   .179679
   8.89102   8.89102      1.00  1.209619   .179919
   8.89091   8.89091      1.00  1.211779   .180459
   8.89079   8.89079      1.00  1.208899   .180129
   8.89067   8.89067      1.00  1.210389   .180699
   8.89057   8.89057      1.00  1.210499   .180879
   8.89046   8.89046      1.00  1.211239   .181349
   8.89034   8.89034      1.00  1.210319   .181589
   8.89022   8.89022      1.00  1.209329   .181479
   8.89010   8.89010      1.00  1.211519   .182219
   8.88998   8.88998      1.00  1.210019   .182449
   8.88986   8.88986      1.00  1.209839   .182549
   8.88974   8.88974      1.00  1.210869   .183079
   8.88962   8.88962      1.00  1.210709   .183279
   8.88951   8.88951      1.00  1.211259   .183989
   8.88939   8.88939      1.00  1.211099   .183959
   8.88927   8.88927      1.00  1.210229   .184329
   8.88916   8.88916      1.00  1.211589   .184949
   8.88905   8.88905      1.00  1.209189   .185089
   8.88894   8.88894      1.00  1.211539   .185689
   8.88883   8.88883      1.00  1.209659   .185799
   8.88872   8.88872      1.00  1.211299   .186429
   8.88861   8.88861      1.00  1.211149   .186809
   8.88849   8.88849      1.00  1.211259   .187119
   8.88838   8.88838      1.00  1.210259   .187309
   8.88828   8.88828      1.00  1.212349   .187739
   8.88817   8.88817      1.00  1.211479   .188229
   8.88806   8.88806      1.00  1.210619   .188479
   8.88795   8.88795      1.00  1.212579   .189159
   8.88783   8.88783      1.00  1.211919   .189389
   8.88773   8.88773      1.00  1.211699   .189769
   8.88761   8.88761      1.00  1.211829   .190119
   8.88750   8.88750      1.00  1.212609   .190639
   8.88739   8.88739      1.00  1.212279   .190729
   8.88729   8.88729      1.00  1.211729   .191099
   8.88718   8.88718      1.00  1.210849   .191079
   8.88706   8.88706      1.00  1.212629   .191809
   8.88695   8.88695      1.00  1.211189   .191849
   8.88685   8.88685      1.00  1.212409   .192339
   8.88674   8.88674      1.00  1.211639   .192459
   8.88663   8.88663      1.00  1.211209   .192589
   8.88652   8.88652      1.00  1.212179   .193049
   8.88642   8.88642      1.00  1.212679   .193449
   8.88631   8.88631      1.00  1.211189   .193379
   8.88621   8.88621      1.00  1.212169   .193729
   8.88610   8.88610      1.00  1.211899   .193899
   8.88601   8.88601      1.00  1.212009   .193999
   8.88590   8.88590      1.00  1.211049   .194109
   8.88579   8.88579      1.00  1.211609   .194489
   8.88569   8.88569      1.00  1.212469   .194759
   8.88559   8.88559      1.00  1.212439   .194789
   8.88548   8.88548      1.00  1.211249   .194779
   8.88538   8.88538      1.00  1.212769   .194989
   8.88528   8.88528      1.00  1.212019   .195059
   8.88518   8.88518      1.00  1.212269   .195059
   8.88508   8.88508      1.00  1.212889   .195399
   8.88497   8.88497      1.00  1.211569   .195159
   8.88487   8.88487      1.00  1.212479   .195609
   8.88477   8.88477      1.00  1.212679   .195359
   8.88465   8.88465      1.00  1.212929   .195379
   8.88454   8.88454      1.00  1.211509   .195209
   8.88443   8.88443      1.00  1.212299   .195479
   8.88433   8.88433      1.00  1.212439   .195299
   8.88422   8.88422      1.00  1.212249   .195239
   8.88411   8.88411      1.00  1.211869   .195319
   8.88399   8.88399      1.00  1.212809   .195229
   8.88388   8.88388      1.00  1.211959   .195069
   8.88376   8.88376      1.00  1.211509   .194809
   8.88365   8.88365      1.00  1.212789   .195069
   8.88354   8.88354      1.00  1.211859   .194749
   8.88342   8.88342      1.00  1.212449   .194689
   8.88330   8.88330      1.00  1.211379   .194589
   8.88318   8.88318      1.00  1.212919   .194669
   8.88307   8.88307      1.00  1.212079   .194309
   8.88296   8.88296      1.00  1.212549   .194169
   8.88284   8.88284      1.00  1.211729   .194069
   8.88272   8.88272      1.00  1.211659   .193879
   8.88261   8.88261      1.00  1.211879   .193809
   8.88250   8.88250      1.00  1.212449   .193639
   8.88239   8.88239      1.00  1.211539   .193279
   8.88227   8.88227      1.00  1.211039   .193079
   8.88216   8.88216      1.00  1.211909   .192969
   8.88206   8.88206      1.00  1.211909   .192669
   8.88195   8.88195      1.00  1.211799   .192639
   8.88183   8.88183      1.00  1.211129   .192079
   8.88173   8.88173      1.00  1.211599   .192199
   8.88162   8.88162      1.00  1.210579   .191959
   8.88151   8.88151      1.00  1.211989   .191849
   8.88140   8.88140      1.00  1.209609   .191239
   8.88129   8.88129      1.00  1.211429   .191419
   8.88118   8.88118      1.00  1.210739   .191009
   8.88107   8.88107      1.00  1.211649   .191019
   8.88095   8.88095      1.00  1.210069   .190559
   8.88084   8.88084      1.00  1.211309   .190449
   8.88073   8.88073      1.00  1.209599   .190259
   8.88062   8.88062      1.00  1.211189   .189869
   8.88049   8.88049      1.00  1.209699   .189569
   8.88038   8.88038      1.00  1.211149   .189479
   8.88028   8.88028      1.00  1.211279   .189429
   8.88015   8.88015      1.00  1.210209   .189179
   8.88003   8.88003      1.00  1.209399   .188909
   8.87991   8.87991      1.00  1.209559   .188659
   8.87981   8.87981      1.00  1.210479   .188729
   8.87969   8.87969      1.00  1.211169   .188399
   8.87956   8.87956      1.00  1.209509   .188139
   8.87945   8.87945      1.00  1.209819   .188119
   8.87935   8.87935      1.00  1.210029   .187789
   8.87924   8.87924      1.00  1.208409   .187459
   8.87911   8.87911      1.00  1.209669   .187559
   8.87900   8.87900      1.00  1.208669   .187139
   8.87890   8.87890      1.00  1.209849   .187119
   8.87878   8.87878      1.00  1.207749   .186929
   8.87866   8.87866      1.00  1.208989   .186679
   8.87855   8.87855      1.00  1.207499   .186699
   8.87845   8.87845      1.00  1.208929   .186579
   8.87834   8.87834      1.00  1.207789   .186219
   8.87823   8.87823      1.00  1.207269   .186199
   8.87812   8.87812      1.00  1.207899   .186249
   8.87801   8.87801      1.00  1.207659   .186069
   8.87790   8.87790      1.00  1.207659   .185659
   8.87778   8.87778      1.00  1.206959   .185729
   8.87768   8.87768      1.00  1.208339   .185879
   8.87758   8.87758      1.00  1.206909   .185539
   8.87747   8.87747      1.00  1.206859   .185429
   8.87736   8.87736      1.00  1.205799   .185329
   8.87724   8.87724      1.00  1.207119   .185519
   8.87714   8.87714      1.00  1.206169   .185229
   8.87703   8.87703      1.00  1.205959   .185149
   8.87692   8.87692      1.00  1.205579   .185199
   8.87681   8.87681      1.00  1.205679   .185159
   8.87670   8.87670      1.00  1.206289   .185239
   8.87659   8.87659      1.00  1.205819   .185079
   8.87648   8.87648      1.00  1.205529   .185029
   8.87638   8.87638      1.00  1.205989   .185029
   8.87627   8.87627      1.00  1.205229   .184859
   8.87617   8.87617      1.00  1.207059   .185199
   8.87606   8.87606      1.00  1.203669   .184779
   8.87596   8.87596      1.00  1.205689   .185049
   8.87586   8.87586      1.00  1.205829   .185049
   8.87575   8.87575      1.00  1.205119   .185109
   8.87565   8.87565      1.00  1.204739   .184979
   8.87554   8.87554      1.00  1.204649   .184899
   8.87545   8.87545      1.00  1.205709   .185139
   8.87534   8.87534      1.00  1.203589   .184909
   8.87524   8.87524      1.00  1.204139   .185189
   8.87514   8.87514      1.00  1.204569   .185209
   8.87504   8.87504      1.00  1.205359   .185309
   8.87494   8.87494      1.00  1.203549   .185029
   8.87483   8.87483      1.00  1.204779   .185409
   8.87472   8.87472      1.00  1.203309   .185289
   8.87461   8.87461      1.00  1.203739   .185469
   8.87449   8.87449      1.00  1.202879   .185369
   8.87438   8.87438      1.00  1.203409   .185489
   8.87427   8.87427      1.00  1.203119   .185469
   8.87417   8.87417      1.00  1.203409   .185789
   8.87406   8.87406      1.00  1.203129   .185589
   8.87394   8.87394      1.00  1.201479   .185549
   8.87382   8.87382      1.00  1.203419   .185929
   8.87372   8.87372      1.00  1.202199   .185839
   8.87360   8.87360      1.00  1.204009   .186199
   8.87348   8.87348      1.00  1.202189   .186089
   8.87336   8.87336      1.00  1.202209   .186249
   8.87325   8.87325      1.00  1.204079   .186679
   8.87314   8.87314      1.00  1.203659   .186739
   8.87302   8.87302      1.00  1.201929   .186599
   8.87290   8.87290      1.00  1.202289   .186649
   8.87279   8.87279      1.00  1.202639   .186839
   8.87268   8.87268      1.00  1.203519   .186969
   8.87256   8.87256      1.00  1.201479   .186939
   8.87244   8.87244      1.00  1.201789   .187249
   8.87234   8.87234      1.00  1.201749   .187519
   8.87222   8.87222      1.00  1.203039   .187709
   8.87211   8.87211      1.00  1.200239   .187439
   8.87200   8.87200      1.00  1.201639   .187719
   8.87189   8.87189      1.00  1.201749   .187939
   8.87178   8.87178      1.00  1.202849   .188099
   8.87167   8.87167      1.00  1.201549   .188329
   8.87156   8.87156      1.00  1.200019   .188189
   8.87145   8.87145      1.00  1.202069   .188679
   8.87134   8.87134      1.00  1.202119   .188469
   8.87122   8.87122      1.00  1.200909   .188459
   8.87111   8.87111      1.00  1.200729   .188849
   8.87101   8.87101      1.00  1.201639   .188979
   8.87089   8.87089      1.00  1.200969   .189229
   8.87078   8.87078      1.00  1.200099   .189289
   8.87066   8.87066      1.00  1.201699   .189599
   8.87055   8.87055      1.00  1.201099   .189839
   8.87043   8.87043      1.00  1.200769   .189939
   8.87031   8.87031      1.00  1.200869   .189809
   8.87019   8.87019      1.00  1.200979   .189909
   8.87008   8.87008      1.00  1.201479   .190539
   8.86995   8.86995      1.00  1.200109   .190359
   8.86983   8.86983      1.00  1.200639   .190589
   8.86972   8.86972      1.00  1.201969   .191019
   8.86961   8.86961      1.00  1.200199   .190959
   8.86949   8.86949      1.00  1.201479   .191419
   8.86936   8.86936      1.00  1.199949   .191029
   8.86925   8.86925      1.00  1.200949   .191469
   8.86915   8.86915      1.00  1.200199   .191699
   8.86904   8.86904      1.00  1.200899   .191979
   8.86892   8.86892      1.00  1.201149   .191959
   8.86881   8.86881      1.00  1.199999   .191959
   8.86870   8.86870      1.00  1.201429   .192509
   8.86859   8.86859      1.00  1.201419   .192509
   8.86848   8.86848      1.00  1.199909   .192379
   8.86837   8.86837      1.00  1.201719   .192949
   8.86826   8.86826      1.00  1.201249   .193059
   8.86814   8.86814      1.00  1.202049   .193129
   8.86803   8.86803      1.00  1.200559   .193129
   8.86793   8.86793      1.00  1.201119   .193609
   8.86782   8.86782      1.00  1.199909   .193559
   8.86770   8.86770      1.00  1.200779   .193949
   8.86758   8.86758      1.00  1.200109   .193999
   8.86747   8.86747      1.00  1.199789   .194009
   8.86737   8.86737      1.00  1.199509   .194219
   8.86726   8.86726      1.00  1.199909   .194509
   8.86715   8.86715      1.00  1.200099   .194839
   8.86704   8.86704      1.00  1.199899   .194839
   8.86693   8.86693      1.00  1.201319   .195319
   8.86682   8.86682      1.00  1.199799   .195239
   8.86671   8.86671      1.00  1.199169   .195229
   8.86660   8.86660      1.00  1.199819   .195719
   8.86650   8.86650      1.00  1.200649   .196069
   8.86639   8.86639      1.00  1.200319   .196169
   8.86629   8.86629      1.00  1.199569   .196399
   8.86618   8.86618      1.00  1.198799   .196319
   8.86608   8.86608      1.00  1.200059   .196629
   8.86598   8.86598      1.00  1.199439   .196669
   8.86587   8.86587      1.00  1.199619   .196909
   8.86577   8.86577      1.00  1.197919   .196969
   8.86567   8.86567      1.00  1.199289   .197349
   8.86556   8.86556      1.00  1.199609   .197549
   8.86545   8.86545      1.00  1.198959   .197639
   8.86535   8.86535      1.00  1.197929   .197599
   8.86526   8.86526      1.00  1.198869   .197919
   8.86516   8.86516      1.00  1.200369   .198299
   8.86505   8.86505      1.00  1.197249   .197949
   8.86494   8.86494      1.00  1.197799   .198109
   8.86485   8.86485      1.00  1.196509   .198119
   8.86474   8.86474      1.00  1.198679   .198799
   8.86463   8.86463      1.00  1.197109   .198829
   8.86452   8.86452      1.00  1.197839   .198889
   8.86441   8.86441      1.00  1.199489   .199389
   8.86430   8.86430      1.00  1.197009   .199219
   8.86419   8.86419      1.00  1.197019   .199379
   8.86408   8.86408      1.00  1.198979   .199699
   8.86396   8.86396      1.00  1.196279   .199559
   8.86386   8.86386      1.00  1.197999   .199899
   8.86374   8.86374      1.00  1.195239   .199409
   8.86362   8.86362      1.00  1.198229   .200129
   8.86350   8.86350      1.00  1.196309   .199859
   8.86339   8.86339      1.00  1.196959   .200349
   8.86327   8.86327      1.00  1.196939   .200539
   8.86316   8.86316      1.00  1.195539   .200419
   8.86305   8.86305      1.00  1.196439   .200449
   8.86293   8.86293      1.00  1.197619   .200819
   8.86281   8.86281      1.00  1.195889   .200679
   8.86270   8.86270      1.00  1.195939   .200699
   8.86259   8.86259      1.00  1.196219   .200949
   8.86247   8.86247      1.00  1.196179   .201119
   8.86235   8.86235      1.00  1.194509   .200869
   8.86225   8.86225      1.00  1.195419   .201109
   8.86214   8.86214      1.00  1.195169   .201299
   8.86202   8.86202      1.00  1.194749   .201209
   8.86191   8.86191      1.00  1.194959   .201319
   8.86180   8.86180      1.00  1.194429   .201329
   8.86170   8.86170      1.00  1.196119   .201549
   8.86159   8.86159      1.00  1.194019   .201429
   8.86147   8.86147      1.00  1.196669   .201929
   8.86136   8.86136      1.00  1.195419   .202049
   8.86125   8.86125      1.00  1.194159   .201789
   8.86114   8.86114      1.00  1.194009   .201719
   8.86103   8.86103      1.00  1.195599   .201889
   8.86091   8.86091      1.00  1.193919   .201709
   8.86080   8.86080      1.00  1.194289   .201749
   8.86069   8.86069      1.00  1.194149   .201899
   8.86057   8.86057      1.00  1.193289   .201669
   8.86045   8.86045      1.00  1.192699   .201769
   8.86034   8.86034      1.00  1.194699   .201989
   8.86022   8.86022      1.00  1.193279   .201959
   8.86010   8.86010      1.00  1.193519   .201949
   8.85998   8.85998      1.00  1.192219   .201799
   8.85987   8.85987      1.00  1.193829   .202149
   8.85975   8.85975      1.00  1.193479   .202179
   8.85963   8.85963      1.00  1.191059   .201569
   8.85951   8.85951      1.00  1.194849   .202289
   8.85940   8.85940      1.00  1.191819   .201639
   8.85928   8.85928      1.00  1.193559   .202009
   8.85917   8.85917      1.00  1.190559   .201519
   8.85905   8.85905      1.00  1.193499   .202129
   8.85894   8.85894      1.00  1.190709   .201419
   8.85883   8.85883      1.00  1.191709   .201629
   8.85872   8.85872      1.00  1.193079   .201769
   8.85861   8.85861      1.00  1.191499   .201529
   8.85850   8.85850      1.00  1.191089   .201399
   8.85838   8.85838      1.00  1.191629   .201189
   8.85827   8.85827      1.00  1.192569   .201429
   8.85817   8.85817      1.00  1.191759   .201199
   8.85806   8.85806      1.00  1.189819   .200809
   8.85795   8.85795      1.00  1.191149   .201099
   8.85783   8.85783      1.00  1.189099   .200709
   8.85772   8.85772      1.00  1.190309   .200939
   8.85762   8.85762      1.00  1.189879   .200719
   8.85750   8.85750      1.00  1.188679   .200329
   8.85739   8.85739      1.00  1.189929   .200479
   8.85728   8.85728      1.00  1.188389   .200399
   8.85718   8.85718      1.00  1.190199   .200459
   8.85707   8.85707      1.00  1.189149   .200149
   8.85695   8.85695      1.00  1.188249   .199849
   8.85685   8.85685      1.00  1.188219   .199669
   8.85674   8.85674      1.00  1.187619   .199729
   8.85663   8.85663      1.00  1.189569   .199619
   8.85652   8.85652      1.00  1.187239   .199219
   8.85641   8.85641      1.00  1.186709   .199129
   8.85631   8.85631      1.00  1.186819   .198939
   8.85621   8.85621      1.00  1.188479   .198939
   8.85610   8.85610      1.00  1.187079   .198719
   8.85600   8.85600      1.00  1.187879   .198659
   8.85590   8.85590      1.00  1.187309   .198609
   8.85579   8.85579      1.00  1.185939   .198199
   8.85569   8.85569      1.00  1.186879   .198179
   8.85558   8.85558      1.00  1.185369   .197819
   8.85549   8.85549      1.00  1.184679   .197689
   8.85539   8.85539      1.00  1.187589   .197859
   8.85528   8.85528      1.00  1.184199   .197409
   8.85518   8.85518      1.00  1.186449   .197499
   8.85508   8.85508      1.00  1.183499   .196799
   8.85498   8.85498      1.00  1.186219   .197209
   8.85487   8.85487      1.00  1.184639   .196809
   8.85476   8.85476      1.00  1.185319   .196669
   8.85465   8.85465      1.00  1.184029   .196479
   8.85454   8.85454      1.00  1.185109   .196529
   8.85444   8.85444      1.00  1.183929   .196099
   8.85433   8.85433      1.00  1.183069   .195849
   8.85423   8.85423      1.00  1.184799   .196099
   8.85411   8.85411      1.00  1.183869   .195849
   8.85399   8.85399      1.00  1.183509   .195719
   8.85389   8.85389      1.00  1.184079   .195659
   8.85378   8.85378      1.00  1.182699   .195259
   8.85366   8.85366      1.00  1.185889   .195609
   8.85354   8.85354      1.00  1.182119   .195029
   8.85342   8.85342      1.00  1.183049   .194919
   8.85331   8.85331      1.00  1.184759   .195429
   8.85319   8.85319      1.00  1.182439   .194689
   8.85307   8.85307      1.00  1.183779   .194909
   8.85296   8.85296      1.00  1.183359   .194399
   8.85285   8.85285      1.00  1.183339   .194609
   8.85273   8.85273      1.00  1.183249   .194519
   8.85261   8.85261      1.00  1.182479   .194439
   8.85251   8.85251      1.00  1.183049   .194249
   8.85239   8.85239      1.00  1.181699   .193859
   8.85228   8.85228      1.00  1.183839   .194129
   8.85216   8.85216      1.00  1.182199   .193719
   8.85205   8.85205      1.00  1.182139   .193729
   8.85195   8.85195      1.00  1.181429   .193699
   8.85184   8.85184      1.00  1.183159   .193809
   8.85172   8.85172      1.00  1.181519   .193329
   8.85162   8.85162      1.00  1.181309   .193299
   8.85151   8.85151      1.00  1.181999   .193349
   8.85140   8.85140      1.00  1.181689   .193159
   8.85128   8.85128      1.00  1.180289   .193009
   8.85117   8.85117      1.00  1.182589   .193249
   8.85107   8.85107      1.00  1.181739   .193159
   8.85095   8.85095      1.00  1.181259   .192899
   8.85083   8.85083      1.00  1.181489   .193089
   8.85072   8.85072      1.00  1.181149   .192959
   8.85061   8.85061      1.00  1.181969   .192989
   8.85049   8.85049      1.00  1.180049   .192559
   8.85037   8.85037      1.00  1.181129   .192719
   8.85025   8.85025      1.00  1.180069   .192649
   8.85014   8.85014      1.00  1.180679   .192459
   8.85002   8.85002      1.00  1.180639   .192399
   8.84990   8.84990      1.00  1.180429   .192469
   8.84978   8.84978      1.00  1.180389   .192469
   8.84967   8.84967      1.00  1.180309   .192409
   8.84956   8.84956      1.00  1.181719   .192589
   8.84944   8.84944      1.00  1.180519   .192319
   8.84932   8.84932      1.00  1.180439   .192289
   8.84921   8.84921      1.00  1.180789   .192219
   8.84909   8.84909      1.00  1.179339   .192099
   8.84897   8.84897      1.00  1.180719   .192239
   8.84886   8.84886      1.00  1.180709   .192399
   8.84875   8.84875      1.00  1.180469   .192219
   8.84864   8.84864      1.00  1.179379   .192159
   8.84853   8.84853      1.00  1.180599   .192299
   8.84842   8.84842      1.00  1.181149   .192629
   8.84832   8.84832      1.00  1.180029   .192339
   8.84820   8.84820      1.00  1.180469   .192419
   8.84809   8.84809      1.00  1.180039   .192239
   8.84798   8.84798      1.00  1.179929   .192169
   8.84787   8.84787      1.00  1.180729   .192449
   8.84776   8.84776      1.00  1.180279   .192359
   8.84764   8.84764      1.00  1.179059   .192279
   8.84753   8.84753      1.00  1.180909   .192349
   8.84743   8.84743      1.00  1.180079   .192489
   8.84732   8.84732      1.00  1.180739   .192629
   8.84720   8.84720      1.00  1.179409   .192339
   8.84710   8.84710      1.00  1.180549   .192529
   8.84699   8.84699      1.00  1.181479   .192849
   8.84688   8.84688      1.00  1.180759   .192579
   8.84677   8.84677      1.00  1.179679   .192609
   8.84665   8.84665      1.00  1.179639   .192759
   8.84655   8.84655      1.00  1.180279   .193099
   8.84645   8.84645      1.00  1.179209   .192859
   8.84634   8.84634      1.00  1.181509   .193219
   8.84623   8.84623      1.00  1.179119   .192909
   8.84613   8.84613      1.00  1.181569   .193529
   8.84603   8.84603      1.00  1.179539   .193109
   8.84592   8.84592      1.00  1.181579   .193599
   8.84582   8.84582      1.00  1.178709   .193159
   8.84572   8.84572      1.00  1.182409   .193839
   8.84561   8.84561      1.00  1.179819   .193629
   8.84550   8.84550      1.00  1.180699   .193829
   8.84540   8.84540      1.00  1.180499   .193919
   8.84531   8.84531      1.00  1.181989   .194279
   8.84520   8.84520      1.00  1.180909   .194279
   8.84510   8.84510      1.00  1.181139   .194349
   8.84499   8.84499      1.00  1.181159   .194739
   8.84489   8.84489      1.00  1.182999   .195089
   8.84479   8.84479      1.00  1.179659   .194619
   8.84467   8.84467      1.00  1.181749   .195089
   8.84456   8.84456      1.00  1.180569   .194969
   8.84446   8.84446      1.00  1.182419   .195609
   8.84435   8.84435      1.00  1.181389   .195589
   8.84424   8.84424      1.00  1.182239   .195929
   8.84412   8.84412      1.00  1.181399   .195989
   8.84402   8.84402      1.00  1.182319   .196149
   8.84391   8.84391      1.00  1.183309   .196599
   8.84379   8.84379      1.00  1.181459   .196549
   8.84367   8.84367      1.00  1.181959   .196659
   8.84356   8.84356      1.00  1.184209   .197249
   8.84344   8.84344      1.00  1.182809   .197159
   8.84332   8.84332      1.00  1.181119   .197159
   8.84320   8.84320      1.00  1.183869   .197789
   8.84309   8.84309      1.00  1.182759   .197749
   8.84298   8.84298      1.00  1.182789   .197879
   8.84286   8.84286      1.00  1.182059   .198039
   8.84274   8.84274      1.00  1.184409   .198679
   8.84263   8.84263      1.00  1.182519   .198559
   8.84252   8.84252      1.00  1.183759   .199039
   8.84240   8.84240      1.00  1.181289   .198899
   8.84228   8.84228      1.00  1.185239   .199609
   8.84218   8.84218      1.00  1.182149   .199449
   8.84207   8.84207      1.00  1.184849   .200209
   8.84196   8.84196      1.00  1.183139   .200039
   8.84185   8.84185      1.00  1.183439   .200369
   8.84174   8.84174      1.00  1.184799   .200749
   8.84163   8.84163      1.00  1.183949   .200729
   8.84152   8.84152      1.00  1.183209   .200919
   8.84141   8.84141      1.00  1.183609   .201129
   8.84130   8.84130      1.00  1.184529   .201559
   8.84118   8.84118      1.00  1.183939   .201849
   8.84107   8.84107      1.00  1.183299   .201839
   8.84096   8.84096      1.00  1.183649   .202049
   8.84085   8.84085      1.00  1.184599   .202439
   8.84073   8.84073      1.00  1.183669   .202639
   8.84061   8.84061      1.00  1.183829   .202919
   8.84050   8.84050      1.00  1.183849   .203219
   8.84038   8.84038      1.00  1.184399   .203529
   8.84026   8.84026      1.00  1.184379   .203579
   8.84014   8.84014      1.00  1.184779   .203709
   8.84002   8.84002      1.00  1.183389   .203919
   8.83991   8.83991      1.00  1.184579   .204159
   8.83979   8.83979      1.00  1.184529   .204339
   8.83967   8.83967      1.00  1.183789   .204519
   8.83955   8.83955      1.00  1.186039   .205079
   8.83944   8.83944      1.00  1.184129   .205059
   8.83933   8.83933      1.00  1.185779   .205519
   8.83921   8.83921      1.00  1.184639   .205699
   8.83909   8.83909      1.00  1.185599   .205959
   8.83899   8.83899      1.00  1.186669   .206289
   8.83887   8.83887      1.00  1.185169   .206059
   8.83875   8.83875      1.00  1.185709   .206589
   8.83865   8.83865      1.00  1.186729   .206829
   8.83854   8.83854      1.00  1.186039   .206959
   8.83843   8.83843      1.00  1.186159   .206999
   8.83831   8.83831      1.00  1.184049   .207039
   8.83820   8.83820      1.00  1.186969   .207379
   8.83809   8.83809      1.00  1.187779   .207909
   8.83799   8.83799      1.00  1.185519   .207769
   8.83787   8.83787      1.00  1.185799   .207939
   8.83776   8.83776      1.00  1.187389   .208359
   8.83766   8.83766      1.00  1.188699   .208649
   8.83754   8.83754      1.00  1.188109   .208809
   8.83743   8.83743      1.00  1.187189   .208889
   8.83732   8.83732      1.00  1.186199   .208639
   8.83722   8.83722      1.00  1.188899   .209379
   8.83711   8.83711      1.00  1.187219   .209189
   8.83699   8.83699      1.00  1.187809   .209319
   8.83688   8.83688      1.00  1.186519   .209499
   8.83678   8.83678      1.00  1.187939   .209659
   8.83667   8.83667      1.00  1.187799   .209979
   8.83655   8.83655      1.00  1.186859   .209759
   8.83645   8.83645      1.00  1.187279   .209979
   8.83635   8.83635      1.00  1.189209   .210379
   8.83624   8.83624      1.00  1.187649   .210239
   8.83613   8.83613      1.00  1.187649   .210319
   8.83603   8.83603      1.00  1.187489   .210699
   8.83593   8.83593      1.00  1.188589   .210899
   8.83582   8.83582      1.00  1.187329   .210489
   8.83572   8.83572      1.00  1.187329   .210669
   8.83561   8.83561      1.00  1.187649   .210899
   8.83552   8.83552      1.00  1.187919   .211079
   8.83542   8.83542      1.00  1.186859   .210799
   8.83531   8.83531      1.00  1.189029   .211289
   8.83521   8.83521      1.00  1.186749   .211129
   8.83511   8.83511      1.00  1.187809   .211409
   8.83500   8.83500      1.00  1.187999   .211409
   8.83490   8.83490      1.00  1.188049   .211509
   8.83479   8.83479      1.00  1.186849   .211249
   8.83468   8.83468      1.00  1.188949   .211799
   8.83458   8.83458      1.00  1.189079   .211659
   8.83447   8.83447      1.00  1.187339   .211769
   8.83436   8.83436      1.00  1.187169   .211739
   8.83426   8.83426      1.00  1.189209   .212099
   8.83414   8.83414      1.00  1.188329   .212079
   8.83402   8.83402      1.00  1.187109   .211769
   8.83391   8.83391      1.00  1.187449   .211909
   8.83380   8.83380      1.00  1.187999   .212009
   8.83368   8.83368      1.00  1.187649   .212139
   8.83356   8.83356      1.00  1.187199   .212099
   8.83344   8.83344      1.00  1.188819   .212399
   8.83333   8.83333      1.00  1.187629   .212399
   8.83321   8.83321      1.00  1.187029   .212189
   8.83310   8.83310      1.00  1.188579   .212529
   8.83298   8.83298      1.00  1.186299   .212099
   8.83288   8.83288      1.00  1.188129   .212519
   8.83276   8.83276      1.00  1.188069   .212489
   8.83264   8.83264      1.00  1.187699   .212399
   8.83253   8.83253      1.00  1.186879   .212319
   8.83242   8.83242      1.00  1.187689   .212489
   8.83230   8.83230      1.00  1.187239   .212479
   8.83219   8.83219      1.00  1.188249   .212669
   8.83208   8.83208      1.00  1.187469   .212549
   8.83197   8.83197      1.00  1.188599   .212999
   8.83186   8.83186      1.00  1.186509   .212499
   8.83175   8.83175      1.00  1.187689   .212749
   8.83163   8.83163      1.00  1.187129   .212689
   8.83153   8.83153      1.00  1.188089   .212819
   8.83142   8.83142      1.00  1.186589   .212639
   8.83130   8.83130      1.00  1.186639   .212739
   8.83119   8.83119      1.00  1.187549   .212749
   8.83109   8.83109      1.00  1.187709   .212669
   8.83097   8.83097      1.00  1.186589   .212549
   8.83085   8.83085      1.00  1.187389   .212929
   8.83074   8.83074      1.00  1.186679   .212739
   8.83063   8.83063      1.00  1.185779   .212539
   8.83052   8.83052      1.00  1.188279   .213079
   8.83039   8.83039      1.00  1.186939   .212749
   8.83028   8.83028      1.00  1.187059   .212769
   8.83016   8.83016      1.00  1.187159   .212729
   8.83004   8.83004      1.00  1.187809   .213119
   8.82992   8.82992      1.00  1.186309   .212679
   8.82981   8.82981      1.00  1.187469   .212809
   8.82970   8.82970      1.00  1.187499   .212979
   8.82958   8.82958      1.00  1.186929   .212599
   8.82945   8.82945      1.00  1.187089   .212709
   8.82935   8.82935      1.00  1.187179   .212619
   8.82923   8.82923      1.00  1.186839   .212649
   8.82911   8.82911      1.00  1.187719   .212539
   8.82899   8.82899      1.00  1.186969   .212739
   8.82888   8.82888      1.00  1.187899   .212899
   8.82877   8.82877      1.00  1.187169   .212539
   8.82867   8.82867      1.00  1.187359   .212509
   8.82856   8.82856      1.00  1.188059   .212549
   8.82845   8.82845      1.00  1.187439   .212289
   8.82834   8.82834      1.00  1.188539   .212589
   8.82822   8.82822      1.00  1.186599   .212179
   8.82811   8.82811      1.00  1.186459   .212149
   8.82801   8.82801      1.00  1.187469   .212389
   8.82790   8.82790      1.00  1.188099   .212189
   8.82779   8.82779      1.00  1.186839   .212139
   8.82767   8.82767      1.00  1.186939   .212029
   8.82755   8.82755      1.00  1.186759   .211919
   8.82745   8.82745      1.00  1.187809   .212069
   8.82734   8.82734      1.00  1.187059   .211779
   8.82723   8.82723      1.00  1.187869   .211839
   8.82712   8.82712      1.00  1.187349   .211619
   8.82701   8.82701      1.00  1.187839   .211789
   8.82690   8.82690      1.00  1.188319   .211599
   8.82679   8.82679      1.00  1.187659   .211549
   8.82668   8.82668      1.00  1.187509   .211399
   8.82659   8.82659      1.00  1.187299   .211149
   8.82648   8.82648      1.00  1.187319   .211429
   8.82637   8.82637      1.00  1.187569   .211169
   8.82626   8.82626      1.00  1.186949   .211069
   8.82616   8.82616      1.00  1.187309   .211009
   8.82606   8.82606      1.00  1.187929   .211219
   8.82595   8.82595      1.00  1.187249   .210879
   8.82585   8.82585      1.00  1.186849   .210849
   8.82575   8.82575      1.00  1.187599   .210659
   8.82564   8.82564      1.00  1.187169   .210379
   8.82554   8.82554      1.00  1.186609   .210279
   8.82544   8.82544      1.00  1.187789   .210319
   8.82534   8.82534      1.00  1.187279   .210279
   8.82524   8.82524      1.00  1.186869   .209869
   8.82513   8.82513      1.00  1.186009   .209749
   8.82502   8.82502      1.00  1.187869   .209929
   8.82492   8.82492      1.00  1.187839   .210089
   8.82482   8.82482      1.00  1.187249   .209669
   8.82471   8.82471      1.00  1.186359   .209539
   8.82460   8.82460      1.00  1.187189   .209619
   8.82449   8.82449      1.00  1.186729   .209349
   8.82439   8.82439      1.00  1.187569   .209469
   8.82428   8.82428      1.00  1.187089   .209249
   8.82416   8.82416      1.00  1.185389   .208959
   8.82406   8.82406      1.00  1.187179   .209149
   8.82395   8.82395      1.00  1.187399   .209029
   8.82383   8.82383      1.00  1.186469   .208689
   8.82371   8.82371      1.00  1.185889   .208659
   8.82360   8.82360      1.00  1.186859   .208739
   8.82349   8.82349      1.00  1.187729   .208819
   8.82337   8.82337      1.00  1.187269   .208539
   8.82325   8.82325      1.00  1.185519   .208259
   8.82314   8.82314      1.00  1.186479   .208269
   8.82302   8.82302      1.00  1.186279   .208059
   8.82290   8.82290      1.00  1.186599   .208149
   8.82279   8.82279      1.00  1.186339   .207959
   8.82268   8.82268      1.00  1.186099   .207839
   8.82257   8.82257      1.00  1.186719   .208109
   8.82245   8.82245      1.00  1.186169   .207789
   8.82233   8.82233      1.00  1.186339   .207869
   8.82223   8.82223      1.00  1.186059   .207649
   8.82212   8.82212      1.00  1.186719   .207559
   8.82200   8.82200      1.00  1.185309   .207269
   8.82189   8.82189      1.00  1.186349   .207229
   8.82179   8.82179      1.00  1.187249   .207679
   8.82168   8.82168      1.00  1.185709   .207249
   8.82156   8.82156      1.00  1.184429   .206969
   8.82145   8.82145      1.00  1.186159   .207089
   8.82135   8.82135      1.00  1.186719   .207309
   8.82123   8.82123      1.00  1.186969   .207039
   8.82111   8.82111      1.00  1.185139   .206769
   8.82101   8.82101      1.00  1.186349   .207089
   8.82090   8.82090      1.00  1.185779   .206649
   8.82078   8.82078      1.00  1.185719   .206749
   8.82066   8.82066      1.00  1.185689   .206649
   8.82055   8.82055      1.00  1.184829   .206299
   8.82043   8.82043      1.00  1.184399   .206489
   8.82032   8.82032      1.00  1.185609   .206459
   8.82019   8.82019      1.00  1.185599   .206389
   8.82008   8.82008      1.00  1.185109   .206119
   8.81996   8.81996      1.00  1.185129   .206399
   8.81985   8.81985      1.00  1.186479   .206439
   8.81973   8.81973      1.00  1.185439   .206139
   8.81961   8.81961      1.00  1.185219   .206349
   8.81949   8.81949      1.00  1.185549   .206269
   8.81937   8.81937      1.00  1.184599   .205959
   8.81926   8.81926      1.00  1.184979   .206169
   8.81915   8.81915      1.00  1.185229   .206119
   8.81903   8.81903      1.00  1.184709   .206029
   8.81892   8.81892      1.00  1.183539   .205779
   8.81880   8.81880      1.00  1.184009   .205839
   8.81869   8.81869      1.00  1.184569   .206039
   8.81858   8.81858      1.00  1.185049   .205919
   8.81847   8.81847      1.00  1.183909   .205889
   8.81836   8.81836      1.00  1.183829   .205709
   8.81825   8.81825      1.00  1.184489   .205779
   8.81814   8.81814      1.00  1.185219   .206129
   8.81803   8.81803      1.00  1.184889   .206039
   8.81792   8.81792      1.00  1.183719   .205849
   8.81781   8.81781      1.00  1.183999   .206059
   8.81770   8.81770      1.00  1.184879   .206099
   8.81759   8.81759      1.00  1.185039   .206189
   8.81748   8.81748      1.00  1.183629   .205949
   8.81737   8.81737      1.00  1.183569   .206029
   8.81727   8.81727      1.00  1.184339   .206269
   8.81715   8.81715      1.00  1.184509   .206159
   8.81703   8.81703      1.00  1.183529   .206279
   8.81693   8.81693      1.00  1.183469   .206179
   8.81682   8.81682      1.00  1.183919   .206269
   8.81671   8.81671      1.00  1.184939   .206519
   8.81660   8.81660      1.00  1.183029   .206359
   8.81649   8.81649      1.00  1.183559   .206359
   8.81639   8.81639      1.00  1.183489   .206439
   8.81629   8.81629      1.00  1.183309   .206389
   8.81617   8.81617      1.00  1.183579   .206599
   8.81607   8.81607      1.00  1.184009   .206689
   8.81597   8.81597      1.00  1.183049   .206769
   8.81587   8.81587      1.00  1.183309   .206799
   8.81576   8.81576      1.00  1.182659   .206829
   8.81566   8.81566      1.00  1.182899   .206899
   8.81556   8.81556      1.00  1.183889   .207089
   8.81546   8.81546      1.00  1.182499   .206789
   8.81535   8.81535      1.00  1.181999   .206939
   8.81525   8.81525      1.00  1.182859   .207179
   8.81515   8.81515      1.00  1.183869   .207549
   8.81504   8.81504      1.00  1.182579   .207469
   8.81493   8.81493      1.00  1.182339   .207479
   8.81483   8.81483      1.00  1.182459   .207619
   8.81473   8.81473      1.00  1.183179   .207689
   8.81462   8.81462      1.00  1.182079   .207719
   8.81451   8.81451      1.00  1.182579   .208009
   8.81440   8.81440      1.00  1.182479   .208079
   8.81430   8.81430      1.00  1.182109   .208169
   8.81418   8.81418      1.00  1.182029   .208199
   8.81406   8.81406      1.00  1.181729   .208379
   8.81395   8.81395      1.00  1.180419   .208369
   8.81385   8.81385      1.00  1.180999   .208709
   8.81373   8.81373      1.00  1.181119   .208669
   8.81361   8.81361      1.00  1.179699   .208529
   8.81350   8.81350      1.00  1.181559   .208979
   8.81338   8.81338      1.00  1.180509   .209059
   8.81327   8.81327      1.00  1.181459   .209159
   8.81315   8.81315      1.00  1.181229   .209539
   8.81304   8.81304      1.00  1.180019   .209349
   8.81293   8.81293      1.00  1.180629   .209589
   8.81281   8.81281      1.00  1.180449   .209929
   8.81269   8.81269      1.00  1.179789   .209819
   8.81257   8.81257      1.00  1.181079   .210169
   8.81247   8.81247      1.00  1.179839   .209869
   8.81235   8.81235      1.00  1.179679   .210349
   8.81224   8.81224      1.00  1.180189   .210519
   8.81213   8.81213      1.00  1.180089   .210679
   8.81202   8.81202      1.00  1.179819   .210749
   8.81191   8.81191      1.00  1.180049   .210859
   8.81179   8.81179      1.00  1.179319   .210989
   8.81168   8.81168      1.00  1.179999   .211129
   8.81158   8.81158      1.00  1.179649   .211469
   8.81147   8.81147      1.00  1.180249   .211839
   8.81135   8.81135      1.00  1.179079   .211659
   8.81124   8.81124      1.00  1.178969   .211679
   8.81114   8.81114      1.00  1.180529   .212199
   8.81103   8.81103      1.00  1.180259   .212309
   8.81091   8.81091      1.00  1.179729   .212589
   8.81079   8.81079      1.00  1.180249   .212639
   8.81068   8.81068      1.00  1.180249   .212859
   8.81057   8.81057      1.00  1.179619   .213129
   8.81044   8.81044      1.00  1.179319   .213129
   8.81033   8.81033      1.00  1.179899   .213379
   8.81021   8.81021      1.00  1.178849   .213339
   8.81009   8.81009      1.00  1.178679   .213219
   8.80997   8.80997      1.00  1.180329   .213909
   8.80985   8.80985      1.00  1.177869   .213629
   8.80974   8.80974      1.00  1.179119   .214109
   8.80962   8.80962      1.00  1.179559   .214239
   8.80950   8.80950      1.00  1.179089   .214439
   8.80939   8.80939      1.00  1.178289   .214389
   8.80928   8.80928      1.00  1.178869   .214799
   8.80916   8.80916      1.00  1.179439   .214929
   8.80904   8.80904      1.00  1.177559   .214839
   8.80893   8.80893      1.00  1.178519   .215289
   8.80882   8.80882      1.00  1.177639   .215119
   8.80871   8.80871      1.00  1.178299   .215419
   8.80859   8.80859      1.00  1.176939   .215329
   8.80849   8.80849      1.00  1.178749   .215749
   8.80839   8.80839      1.00  1.178239   .216009
   8.80827   8.80827      1.00  1.178719   .216039
   8.80816   8.80816      1.00  1.177779   .215819
   8.80805   8.80805      1.00  1.177889   .216309
   8.80794   8.80794      1.00  1.177489   .216309
   8.80783   8.80783      1.00  1.178719   .216499
   8.80772   8.80772      1.00  1.177249   .216729
   8.80761   8.80761      1.00  1.176619   .216539
   8.80750   8.80750      1.00  1.178019   .216959
   8.80739   8.80739      1.00  1.178029   .216889
   8.80728   8.80728      1.00  1.177079   .216959
   8.80717   8.80717      1.00  1.177479   .217119
   8.80706   8.80706      1.00  1.177269   .217329
   8.80695   8.80695      1.00  1.176939   .217359
   8.80683   8.80683      1.00  1.177629   .217509
   8.80672   8.80672      1.00  1.176069   .217539
   8.80662   8.80662      1.00  1.176709   .217829
   8.80651   8.80651      1.00  1.176589   .217879
   8.80640   8.80640      1.00  1.177809   .217919
   8.80630   8.80630      1.00  1.176899   .218009
   8.80620   8.80620      1.00  1.176539   .218009
   8.80609   8.80609      1.00  1.176359   .217979
   8.80599   8.80599      1.00  1.176019   .218159
   8.80589   8.80589      1.00  1.176689   .218439
   8.80579   8.80579      1.00  1.175249   .218329
   8.80568   8.80568      1.00  1.176969   .218559
   8.80557   8.80557      1.00  1.175609   .218499
   8.80547   8.80547      1.00  1.176479   .218659
   8.80538   8.80538      1.00  1.176339   .218669
   8.80527   8.80527      1.00  1.176769   .218909
   8.80516   8.80516      1.00  1.176039   .218899
   8.80506   8.80506      1.00  1.175329   .218849
   8.80496   8.80496      1.00  1.177179   .218949
   8.80485   8.80485      1.00  1.176479   .219059
   8.80474   8.80474      1.00  1.175069   .218899
   8.80463   8.80463      1.00  1.177579   .219179
   8.80453   8.80453      1.00  1.175599   .219099
   8.80443   8.80443      1.00  1.176219   .219209
   8.80432   8.80432      1.00  1.175449   .219269
   8.80421   8.80421      1.00  1.176009   .219149
   8.80409   8.80409      1.00  1.175179   .219099
   8.80398   8.80398      1.00  1.174659   .219069
   8.80386   8.80386      1.00  1.175229   .219259
   8.80375   8.80375      1.00  1.175289   .219459
   8.80364   8.80364      1.00  1.175829   .219479
   8.80352   8.80352      1.00  1.176329   .219609
   8.80339   8.80339      1.00  1.175079   .219609
   8.80328   8.80328      1.00  1.175259   .219779
   8.80316   8.80316      1.00  1.174579   .219569
   8.80305   8.80305      1.00  1.175039   .219469
   8.80293   8.80293      1.00  1.175919   .219679
   8.80282   8.80282      1.00  1.173749   .219619
   8.80271   8.80271      1.00  1.175299   .219809
   8.80259   8.80259      1.00  1.174729   .219849
   8.80248   8.80248      1.00  1.174819   .219659
   8.80236   8.80236      1.00  1.175359   .219659
   8.80225   8.80225      1.00  1.175039   .219829
   8.80214   8.80214      1.00  1.174519   .219679
   8.80203   8.80203      1.00  1.175809   .220139
   8.80193   8.80193      1.00  1.174429   .219909
   8.80182   8.80182      1.00  1.174999   .219829
   8.80170   8.80170      1.00  1.175059   .219929
   8.80159   8.80159      1.00  1.174009   .219879
   8.80148   8.80148      1.00  1.173529   .219519
   8.80138   8.80138      1.00  1.174099   .219749
   8.80126   8.80126      1.00  1.173939   .219729
   8.80114   8.80114      1.00  1.173919   .219859
   8.80103   8.80103      1.00  1.173899   .220039
   8.80093   8.80093      1.00  1.173859   .219889
   8.80081   8.80081      1.00  1.173629   .219699
   8.80069   8.80069      1.00  1.173149   .219729
   8.80058   8.80058      1.00  1.174379   .219929
   8.80047   8.80047      1.00  1.173589   .219819
   8.80035   8.80035      1.00  1.174069   .219979
   8.80023   8.80023      1.00  1.171769   .219749
   8.80011   8.80011      1.00  1.174299   .219989
   8.80000   8.80000      1.00  1.173519   .220069
   8.79988   8.79988      1.00  1.172349   .219839
   8.79975   8.79975      1.00  1.172179   .219739
   8.79964   8.79964      1.00  1.173509   .220009
   8.79953   8.79953      1.00  1.172819   .219909
   8.79941   8.79941      1.00  1.172259   .219839
   8.79929   8.79929      1.00  1.172269   .220019
   8.79919   8.79919      1.00  1.173289   .219889
   8.79907   8.79907      1.00  1.172529   .220029
   8.79895   8.79895      1.00  1.172489   .219669
   8.79884   8.79884      1.00  1.172279   .219729
   8.79874   8.79874      1.00  1.171639   .219709
   8.79862   8.79862      1.00  1.173209   .220029
   8.79852   8.79852      1.00  1.171999   .220059
   8.79840   8.79840      1.00  1.171799   .219919
   8.79829   8.79829      1.00  1.170869   .219829
   8.79819   8.79819      1.00  1.173729   .219969
   8.79808   8.79808      1.00  1.171089   .219909
   8.79796   8.79796      1.00  1.171609   .219839
   8.79785   8.79785      1.00  1.172369   .220189
   8.79774   8.79774      1.00  1.171789   .220019
   8.79763   8.79763      1.00  1.171019   .219929
   8.79752   8.79752      1.00  1.171839   .220049
   8.79742   8.79742      1.00  1.171229   .219809
   8.79731   8.79731      1.00  1.172509   .220209
   8.79720   8.79720      1.00  1.171569   .220099
   8.79708   8.79708      1.00  1.170949   .220179
   8.79697   8.79697      1.00  1.171509   .220279
   8.79687   8.79687      1.00  1.171699   .220149
   8.79676   8.79676      1.00  1.172089   .220359
   8.79665   8.79665      1.00  1.170999   .220049
   8.79655   8.79655      1.00  1.171149   .220229
   8.79644   8.79644      1.00  1.170409   .220079
   8.79634   8.79634      1.00  1.172469   .220459
   8.79623   8.79623      1.00  1.169709   .219909
   8.79612   8.79612      1.00  1.172469   .220419
   8.79603   8.79603      1.00  1.170869   .220339
   8.79592   8.79592      1.00  1.171269   .220229
   8.79581   8.79581      1.00  1.171609   .220619
   8.79571   8.79571      1.00  1.171229   .220469
   8.79561   8.79561      1.00  1.171829   .220349
   8.79551   8.79551      1.00  1.171019   .220379
   8.79540   8.79540      1.00  1.171719   .220489
   8.79530   8.79530      1.00  1.171969   .220479
   8.79521   8.79521      1.00  1.170689   .220319
   8.79510   8.79510      1.00  1.172239   .220569
   8.79499   8.79499      1.00  1.170449   .220349
   8.79489   8.79489      1.00  1.171979   .220519
   8.79479   8.79479      1.00  1.170909   .220479
   8.79467   8.79467      1.00  1.170839   .220509
   8.79456   8.79456      1.00  1.171449   .220549
   8.79446   8.79446      1.00  1.170649   .220479
   8.79435   8.79435      1.00  1.171259   .220459
   8.79425   8.79425      1.00  1.172029   .220529
   8.79413   8.79413      1.00  1.171069   .220349
   8.79402   8.79402      1.00  1.170719   .220309
   8.79391   8.79391      1.00  1.171859   .220459
   8.79380   8.79380      1.00  1.170669   .220369
   8.79367   8.79367      1.00  1.170609   .220379
   8.79355   8.79355      1.00  1.171309   .220469
   8.79345   8.79345      1.00  1.171859   .220569
   8.79333   8.79333      1.00  1.170179   .220319
   8.79321   8.79321      1.00  1.172399   .220719
   8.79310   8.79310      1.00  1.170759   .220619
   8.79299   8.79299      1.00  1.172329   .220519
   8.79287   8.79287      1.00  1.171569   .220489
   8.79276   8.79276      1.00  1.172179   .220449
   8.79264   8.79264      1.00  1.171449   .220589
   8.79253   8.79253      1.00  1.171409   .220519
   8.79241   8.79241      1.00  1.171749   .220529
   8.79230   8.79230      1.00  1.170809   .220269
   8.79219   8.79219      1.00  1.170459   .220269
   8.79208   8.79208      1.00  1.171589   .220379
   8.79197   8.79197      1.00  1.172329   .220579
   8.79186   8.79186      1.00  1.171189   .220429
   8.79175   8.79175      1.00  1.172489   .220409
   8.79164   8.79164      1.00  1.172509   .220489
   8.79153   8.79153      1.00  1.172479   .220519
   8.79142   8.79142      1.00  1.171459   .220319
   8.79131   8.79131      1.00  1.171819   .220189
   8.79120   8.79120      1.00  1.171909   .220119
   8.79109   8.79109      1.00  1.171179   .219989
   8.79097   8.79097      1.00  1.171889   .220329
   8.79086   8.79086      1.00  1.171589   .220069
   8.79076   8.79076      1.00  1.171299   .219899
   8.79064   8.79064      1.00  1.172429   .220159
   8.79052   8.79052      1.00  1.172099   .220109
   8.79040   8.79040      1.00  1.172109   .220169
   8.79029   8.79029      1.00  1.171799   .220069
   8.79017   8.79017      1.00  1.172869   .220079
   8.79004   8.79004      1.00  1.172289   .219959
   8.78992   8.78992      1.00  1.172309   .219809
   8.78982   8.78982      1.00  1.172259   .220009
   8.78970   8.78970      1.00  1.172769   .219949
   8.78958   8.78958      1.00  1.171989   .219839
   8.78946   8.78946      1.00  1.171369   .219599
   8.78935   8.78935      1.00  1.173169   .219929
   8.78923   8.78923      1.00  1.172009   .219909
   8.78911   8.78911      1.00  1.170939   .219579
   8.78900   8.78900      1.00  1.171969   .219629
   8.78889   8.78889      1.00  1.171949   .219609
   8.78878   8.78878      1.00  1.171599   .219669
   8.78867   8.78867      1.00  1.172009   .219499
   8.78856   8.78856      1.00  1.171709   .219769
   8.78846   8.78846      1.00  1.172499   .219639
   8.78834   8.78834      1.00  1.171049   .219299
   8.78822   8.78822      1.00  1.172279   .219599
   8.78812   8.78812      1.00  1.172409   .219539
   8.78801   8.78801      1.00  1.171659   .219349
   8.78789   8.78789      1.00  1.171079   .219259
   8.78778   8.78778      1.00  1.171049   .219309
   8.78768   8.78768      1.00  1.171869   .219439
   8.78757   8.78757      1.00  1.171619   .219309
   8.78746   8.78746      1.00  1.171329   .219209
   8.78734   8.78734      1.00  1.171109   .219069
   8.78724   8.78724      1.00  1.171499   .219089
   8.78713   8.78713      1.00  1.170929   .218919
   8.78702   8.78702      1.00  1.171049   .218949
   8.78690   8.78690      1.00  1.171089   .219049
   8.78680   8.78680      1.00  1.171319   .219029
   8.78670   8.78670      1.00  1.171359   .218969
   8.78659   8.78659      1.00  1.170819   .218859
   8.78648   8.78648      1.00  1.170099   .218639
   8.78637   8.78637      1.00  1.170529   .218769
   8.78628   8.78628      1.00  1.170379   .218659
   8.78617   8.78617      1.00  1.170709   .218759
   8.78606   8.78606      1.00  1.170579   .218579
   8.78596   8.78596      1.00  1.170329   .218669
   8.78586   8.78586      1.00  1.171089   .218719
   8.78575   8.78575      1.00  1.171199   .218719
   8.78565   8.78565      1.00  1.170859   .218429
   8.78555   8.78555      1.00  1.170409   .218579
   8.78545   8.78545      1.00  1.170579   .218649
   8.78535   8.78535      1.00  1.170309   .218569
   8.78524   8.78524      1.00  1.170209   .218469
   8.78514   8.78514      1.00  1.169939   .218319
   8.78504   8.78504      1.00  1.169929   .218349
   8.78493   8.78493      1.00  1.170539   .218449
   8.78482   8.78482      1.00  1.170789   .218559
   8.78472   8.78472      1.00  1.169999   .218279
   8.78461   8.78461      1.00  1.170379   .218419
   8.78451   8.78451      1.00  1.168959   .218139
   8.78440   8.78440      1.00  1.169239   .218149
   8.78429   8.78429      1.00  1.170049   .218289
   8.78418   8.78418      1.00  1.169739   .218489
   8.78407   8.78407      1.00  1.169449   .218299
   8.78395   8.78395      1.00  1.169969   .218279
   8.78384   8.78384      1.00  1.170419   .218449
   8.78373   8.78373      1.00  1.169839   .218319
   8.78361   8.78361      1.00  1.169719   .218189
   8.78349   8.78349      1.00  1.170439   .218469
   8.78337   8.78337      1.00  1.169469   .218149
   8.78326   8.78326      1.00  1.168899   .218049
   8.78314   8.78314      1.00  1.169399   .218079
   8.78303   8.78303      1.00  1.169539   .218039
   8.78291   8.78291      1.00  1.169459   .218299
   8.78280   8.78280      1.00  1.168739   .218149
   8.78268   8.78268      1.00  1.168649   .217999
   8.78256   8.78256      1.00  1.169609   .218369
   8.78245   8.78245      1.00  1.169169   .218249
   8.78234   8.78234      1.00  1.169609   .218229
   8.78223   8.78223      1.00  1.169789   .218319
   8.78212   8.78212      1.00  1.169059   .218319
   8.78201   8.78201      1.00  1.168669   .218379
   8.78191   8.78191      1.00  1.168869   .218169
   8.78180   8.78180      1.00  1.169349   .218149
   8.78168   8.78168      1.00  1.168859   .218199
   8.78157   8.78157      1.00  1.168669   .218439
   8.78146   8.78146      1.00  1.169149   .218339
   8.78135   8.78135      1.00  1.167509   .218139
   8.78123   8.78123      1.00  1.168769   .218229
   8.78113   8.78113      1.00  1.168699   .218289
   8.78102   8.78102      1.00  1.169359   .218459
   8.78091   8.78091      1.00  1.169219   .218609
   8.78079   8.78079      1.00  1.168889   .218289
   8.78067   8.78067      1.00  1.169079   .218579
   8.78056   8.78056      1.00  1.169519   .218629
   8.78044   8.78044      1.00  1.168609   .218499
   8.78032   8.78032      1.00  1.168819   .218549
   8.78020   8.78020      1.00  1.169259   .218659
   8.78009   8.78009      1.00  1.168259   .218579
   8.77997   8.77997      1.00  1.169109   .218799
   8.77985   8.77985      1.00  1.168639   .218689
   8.77973   8.77973      1.00  1.169129   .218769
   8.77963   8.77963      1.00  1.167579   .218599
   8.77951   8.77951      1.00  1.168479   .218849
   8.77938   8.77938      1.00  1.168119   .218799
   8.77927   8.77927      1.00  1.168079   .218839
   8.77916   8.77916      1.00  1.167569   .218899
   8.77904   8.77904      1.00  1.168619   .218979
   8.77893   8.77893      1.00  1.167859   .218979
   8.77882   8.77882      1.00  1.168109   .218999
   8.77871   8.77871      1.00  1.168019   .219079
   8.77860   8.77860      1.00  1.167689   .219059
   8.77849   8.77849      1.00  1.167859   .219249
   8.77838   8.77838      1.00  1.168759   .219189
   8.77827   8.77827      1.00  1.168129   .219429
   8.77816   8.77816      1.00  1.168009   .218999
   8.77804   8.77804      1.00  1.167929   .219399
   8.77794   8.77794      1.00  1.167799   .219469
   8.77783   8.77783      1.00  1.168219   .219679
   8.77771   8.77771      1.00  1.168459   .219909
   8.77760   8.77760      1.00  1.166679   .219559
   8.77750   8.77750      1.00  1.167859   .219609
   8.77739   8.77739      1.00  1.168309   .219969
   8.77728   8.77728      1.00  1.167199   .219789
   8.77717   8.77717      1.00  1.166919   .219909
   8.77706   8.77706      1.00  1.167449   .219919
   8.77695   8.77695      1.00  1.167079   .220059
   8.77684   8.77684      1.00  1.166369   .220109
   8.77673   8.77673      1.00  1.166989   .220289
   8.77662   8.77662      1.00  1.168299   .220609
   8.77652   8.77652      1.00  1.166639   .220199
   8.77641   8.77641      1.00  1.167049   .220569
   8.77630   8.77630      1.00  1.167549   .220749
   8.77620   8.77620      1.00  1.167299   .220699
   8.77610   8.77610      1.00  1.167699   .220859
   8.77599   8.77599      1.00  1.165829   .220689
   8.77589   8.77589      1.00  1.166559   .220829
   8.77579   8.77579      1.00  1.165849   .220889
   8.77568   8.77568      1.00  1.166399   .220999
   8.77558   8.77558      1.00  1.166039   .220979
   8.77548   8.77548      1.00  1.166079   .221489
   8.77538   8.77538      1.00  1.165849   .221289
   8.77528   8.77528      1.00  1.167009   .221659
   8.77517   8.77517      1.00  1.166289   .221669
   8.77507   8.77507      1.00  1.165769   .221829
   8.77496   8.77496      1.00  1.166029   .221879
   8.77486   8.77486      1.00  1.166709   .222229
   8.77475   8.77475      1.00  1.164789   .221929
   8.77464   8.77464      1.00  1.165209   .222079
   8.77454   8.77454      1.00  1.164879   .222299
   8.77444   8.77444      1.00  1.165009   .221999
   8.77433   8.77433      1.00  1.164699   .222269
   8.77421   8.77421      1.00  1.165999   .222599
   8.77410   8.77410      1.00  1.165459   .222739
   8.77399   8.77399      1.00  1.164759   .222689
   8.77388   8.77388      1.00  1.164879   .222799
   8.77376   8.77376      1.00  1.164899   .222919
   8.77365   8.77365      1.00  1.164389   .223119
   8.77354   8.77354      1.00  1.164269   .223279
   8.77342   8.77342      1.00  1.164799   .223349
   8.77330   8.77330      1.00  1.163759   .223509
   8.77318   8.77318      1.00  1.164939   .223659
   8.77307   8.77307      1.00  1.163769   .223479
   8.77295   8.77295      1.00  1.163379   .223769
   8.77283   8.77283      1.00  1.163149   .223779
   8.77272   8.77272      1.00  1.163389   .223839
   8.77261   8.77261      1.00  1.162179   .223559
   8.77250   8.77250      1.00  1.162689   .223899
   8.77238   8.77238      1.00  1.163769   .224299
   8.77227   8.77227      1.00  1.163239   .224139
   8.77216   8.77216      1.00  1.162269   .224129
   8.77205   8.77205      1.00  1.162779   .224569
   8.77194   8.77194      1.00  1.162709   .224729
   8.77183   8.77183      1.00  1.163309   .224919
   8.77173   8.77173      1.00  1.161609   .224779
   8.77161   8.77161      1.00  1.162519   .224819
   8.77150   8.77150      1.00  1.161449   .224809
   8.77139   8.77139      1.00  1.160729   .224799
   8.77128   8.77128      1.00  1.161389   .225079
   8.77118   8.77118      1.00  1.161129   .224989
   8.77106   8.77106      1.00  1.161799   .225209
   8.77095   8.77095      1.00  1.160849   .225169
   8.77084   8.77084      1.00  1.160949   .225329
   8.77072   8.77072      1.00  1.160959   .225359
   8.77060   8.77060      1.00  1.161559   .225819
   8.77048   8.77048      1.00  1.161479   .225959
   8.77037   8.77037      1.00  1.161479   .225999
   8.77025   8.77025      1.00  1.160579   .225819
   8.77013   8.77013      1.00  1.161169   .226049
   8.77001   8.77001      1.00  1.162079   .226399
   8.76990   8.76990      1.00  1.160309   .226009
   8.76979   8.76979      1.00  1.159599   .226119
   8.76967   8.76967      1.00  1.159539   .226169
   8.76955   8.76955      1.00  1.159889   .226419
   8.76944   8.76944      1.00  1.158969   .226229
   8.76933   8.76933      1.00  1.160259   .226389
   8.76921   8.76921      1.00  1.159969   .226409
   8.76909   8.76909      1.00  1.159679   .226589
   8.76899   8.76899      1.00  1.159099   .226619
   8.76888   8.76888      1.00  1.160079   .226749
   8.76876   8.76876      1.00  1.157339   .226599
   8.76866   8.76866      1.00  1.161089   .227279
   8.76855   8.76855      1.00  1.157279   .226549
   8.76844   8.76844      1.00  1.160229   .227299
   8.76833   8.76833      1.00  1.157929   .226609
   8.76822   8.76822      1.00  1.159649   .227229
   8.76811   8.76811      1.00  1.158749   .226989
   8.76800   8.76800      1.00  1.158819   .227239
   8.76789   8.76789      1.00  1.158349   .227139
   8.76778   8.76778      1.00  1.158399   .227109
   8.76768   8.76768      1.00  1.158639   .227239
   8.76757   8.76757      1.00  1.158849   .227429
   8.76745   8.76745      1.00  1.157929   .227269
   8.76735   8.76735      1.00  1.157199   .227189
   8.76724   8.76724      1.00  1.157799   .227479
   8.76713   8.76713      1.00  1.156449   .226989
   8.76701   8.76701      1.00  1.157389   .227479
   8.76691   8.76691      1.00  1.156059   .227279
   8.76680   8.76680      1.00  1.157589   .227409
   8.76670   8.76670      1.00  1.155569   .227159
   8.76658   8.76658      1.00  1.157829   .227759
   8.76648   8.76648      1.00  1.156629   .227619
   8.76638   8.76638      1.00  1.157809   .227879
   8.76628   8.76628      1.00  1.155649   .227399
   8.76617   8.76617      1.00  1.158229   .228039
   8.76606   8.76606      1.00  1.156049   .227709
   8.76596   8.76596      1.00  1.156809   .227679
   8.76586   8.76586      1.00  1.156829   .227619
   8.76575   8.76575      1.00  1.158389   .228109
   8.76565   8.76565      1.00  1.154699   .227469
   8.76555   8.76555      1.00  1.156389   .227869
   8.76545   8.76545      1.00  1.156779   .227859
   8.76534   8.76534      1.00  1.155659   .227719
   8.76524   8.76524      1.00  1.155389   .227649
   8.76515   8.76515      1.00  1.154909   .227509
   8.76504   8.76504      1.00  1.156399   .227909
   8.76492   8.76492      1.00  1.154109   .227439
   8.76482   8.76482      1.00  1.155979   .227849
   8.76472   8.76472      1.00  1.155119   .227749
   8.76461   8.76461      1.00  1.156529   .228129
   8.76450   8.76450      1.00  1.155499   .227969
   8.76439   8.76439      1.00  1.156009   .227959
   8.76429   8.76429      1.00  1.154409   .227629
   8.76418   8.76418      1.00  1.155949   .228049
   8.76406   8.76406      1.00  1.155729   .228049
   8.76395   8.76395      1.00  1.155619   .228029
   8.76384   8.76384      1.00  1.155509   .228089
   8.76372   8.76372      1.00  1.156199   .227919
   8.76360   8.76360      1.00  1.155839   .228019
   8.76349   8.76349      1.00  1.155299   .228029
   8.76338   8.76338      1.00  1.155529   .228149
   8.76326   8.76326      1.00  1.155789   .227929
   8.76314   8.76314      1.00  1.155279   .228159
   8.76303   8.76303      1.00  1.155319   .228119
   8.76292   8.76292      1.00  1.156989   .228589
   8.76280   8.76280      1.00  1.155029   .228149
   8.76268   8.76268      1.00  1.155899   .228299
   8.76256   8.76256      1.00  1.155329   .228089
   8.76245   8.76245      1.00  1.155699   .228199
   8.76235   8.76235      1.00  1.153989   .228019
   8.76223   8.76223      1.00  1.156449   .228459
   8.76212   8.76212      1.00  1.154939   .228099
   8.76201   8.76201      1.00  1.155699   .228159
   8.76190   8.76190      1.00  1.154749   .228179
   8.76179   8.76179      1.00  1.157359   .228819
   8.76168   8.76168      1.00  1.155439   .228349
   8.76157   8.76157      1.00  1.155389   .228329
   8.76146   8.76146      1.00  1.156359   .228519
   8.76135   8.76135      1.00  1.155089   .228439
   8.76124   8.76124      1.00  1.155299   .228539
   8.76113   8.76113      1.00  1.156229   .228899
   8.76102   8.76102      1.00  1.155249   .228479
   8.76090   8.76090      1.00  1.156279   .228459
   8.76079   8.76079      1.00  1.155099   .228429
   8.76068   8.76068      1.00  1.155699   .228469
   8.76056   8.76056      1.00  1.156409   .228619
   8.76044   8.76044      1.00  1.155129   .228509
   8.76032   8.76032      1.00  1.156249   .228679
   8.76021   8.76021      1.00  1.155319   .228569
   8.76010   8.76010      1.00  1.156959   .228889
   8.75997   8.75997      1.00  1.155569   .228939
   8.75985   8.75985      1.00  1.156949   .228949
   8.75974   8.75974      1.00  1.155069   .228619
   8.75962   8.75962      1.00  1.156169   .228869
   8.75950   8.75950      1.00  1.155399   .228649
   8.75939   8.75939      1.00  1.155479   .228789
   8.75928   8.75928      1.00  1.155219   .228649
   8.75916   8.75916      1.00  1.155539   .228979
   8.75904   8.75904      1.00  1.155959   .228949
   8.75893   8.75893      1.00  1.155419   .228909
   8.75883   8.75883      1.00  1.155019   .228669
   8.75872   8.75872      1.00  1.156629   .228859
   8.75860   8.75860      1.00  1.154809   .228769
   8.75849   8.75849      1.00  1.154709   .228659
   8.75839   8.75839      1.00  1.155939   .228969
   8.75827   8.75827      1.00  1.153419   .228509
   8.75816   8.75816      1.00  1.156149   .229209
   8.75805   8.75805      1.00  1.153599   .228479
   8.75794   8.75794      1.00  1.155179   .229019
   8.75783   8.75783      1.00  1.154449   .228879
   8.75772   8.75772      1.00  1.155049   .228979
   8.75761   8.75761      1.00  1.154019   .228599
   8.75751   8.75751      1.00  1.154439   .228969
   8.75740   8.75740      1.00  1.153169   .228479
   8.75728   8.75728      1.00  1.155069   .229029
   8.75717   8.75717      1.00  1.153189   .228609
   8.75706   8.75706      1.00  1.153829   .228839
   8.75696   8.75696      1.00  1.154509   .228759
   8.75685   8.75685      1.00  1.153769   .228729
   8.75674   8.75674      1.00  1.153489   .228639
   8.75663   8.75663      1.00  1.153889   .228779
   8.75653   8.75653      1.00  1.153499   .228659
   8.75642   8.75642      1.00  1.152609   .228629
   8.75631   8.75631      1.00  1.154109   .228889
   8.75621   8.75621      1.00  1.152369   .228519
   8.75610   8.75610      1.00  1.153669   .228749
   8.75599   8.75599      1.00  1.153079   .228629
   8.75589   8.75589      1.00  1.153599   .228659
   8.75580   8.75580      1.00  1.152939   .228519
   8.75569   8.75569      1.00  1.153649   .228749
   8.75559   8.75559      1.00  1.152259   .228469
   8.75549   8.75549      1.00  1.153459   .228889
   8.75539   8.75539      1.00  1.151509   .228559
   8.75529   8.75529      1.00  1.152519   .228559
   8.75518   8.75518      1.00  1.151579   .228479
   8.75508   8.75508      1.00  1.151069   .228439
   8.75497   8.75497      1.00  1.152729   .228719
   8.75487   8.75487      1.00  1.153159   .228909
   8.75475   8.75475      1.00  1.151519   .228359
   8.75465   8.75465      1.00  1.152319   .228689
   8.75455   8.75455      1.00  1.151239   .228619
   8.75445   8.75445      1.00  1.151829   .228599
   8.75433   8.75433      1.00  1.151449   .228579
   8.75422   8.75422      1.00  1.151169   .228509
   8.75411   8.75411      1.00  1.152579   .228849
   8.75400   8.75400      1.00  1.149909   .228069
   8.75388   8.75388      1.00  1.152569   .228679
   8.75376   8.75376      1.00  1.150919   .228429
   8.75365   8.75365      1.00  1.151649   .228729
   8.75354   8.75354      1.00  1.150009   .228119
   8.75342   8.75342      1.00  1.151619   .228389
   8.75330   8.75330      1.00  1.149849   .228189
   8.75319   8.75319      1.00  1.150799   .228439
   8.75308   8.75308      1.00  1.151799   .228539
   8.75295   8.75295      1.00  1.150859   .228329
   8.75284   8.75284      1.00  1.150659   .228469
   8.75273   8.75273      1.00  1.150659   .228369
   8.75261   8.75261      1.00  1.150729   .228289
   8.75249   8.75249      1.00  1.151169   .228499
   8.75238   8.75238      1.00  1.150259   .228169
   8.75227   8.75227      1.00  1.150549   .228369
   8.75216   8.75216      1.00  1.148639   .228109
   8.75205   8.75205      1.00  1.150179   .228419
   8.75194   8.75194      1.00  1.150439   .228389
   8.75183   8.75183      1.00  1.148249   .228039
   8.75172   8.75172      1.00  1.150329   .228419
   8.75161   8.75161      1.00  1.149729   .228329
   8.75150   8.75150      1.00  1.150519   .228379
   8.75139   8.75139      1.00  1.149229   .228129
   8.75129   8.75129      1.00  1.149739   .228199
   8.75117   8.75117      1.00  1.150299   .228569
   8.75106   8.75106      1.00  1.148939   .228199
   8.75095   8.75095      1.00  1.149589   .228209
   8.75083   8.75083      1.00  1.149509   .228269
   8.75071   8.75071      1.00  1.148859   .228359
   8.75060   8.75060      1.00  1.149189   .228219
   8.75048   8.75048      1.00  1.149029   .228219
   8.75036   8.75036      1.00  1.149759   .228429
   8.75025   8.75025      1.00  1.147579   .227879
   8.75013   8.75013      1.00  1.150289   .228349
   8.75002   8.75002      1.00  1.149149   .228089
   8.74990   8.74990      1.00  1.147989   .227979
   8.74977   8.74977      1.00  1.149859   .228319
   8.74966   8.74966      1.00  1.147609   .227849
   8.74955   8.74955      1.00  1.149289   .228379
   8.74943   8.74943      1.00  1.147079   .227819
   8.74931   8.74931      1.00  1.150129   .228589
   8.74920   8.74920      1.00  1.147999   .227839
   8.74909   8.74909      1.00  1.147579   .227899
   8.74898   8.74898      1.00  1.146929   .227979
   8.74887   8.74887      1.00  1.147559   .228029
   8.74875   8.74875      1.00  1.147649   .228059
   8.74865   8.74865      1.00  1.147399   .227929
   8.74853   8.74853      1.00  1.147249   .227819
   8.74841   8.74841      1.00  1.147709   .228139
   8.74831   8.74831      1.00  1.147319   .227959
   8.74820   8.74820      1.00  1.146519   .227699
   8.74810   8.74810      1.00  1.146289   .227889
   8.74798   8.74798      1.00  1.146769   .227929
   8.74787   8.74787      1.00  1.146929   .228029
   8.74776   8.74776      1.00  1.143529   .227379
   8.74765   8.74765      1.00  1.147569   .228069
   8.74753   8.74753      1.00  1.143749   .227209
   8.74743   8.74743      1.00  1.147179   .228079
   8.74732   8.74732      1.00  1.143579   .227309
   8.74720   8.74720      1.00  1.145519   .227699
   8.74709   8.74709      1.00  1.145349   .227789
   8.74698   8.74698      1.00  1.145149   .227669
   8.74688   8.74688      1.00  1.145359   .227579
   8.74677   8.74677      1.00  1.144899   .227689
   8.74666   8.74666      1.00  1.145009   .227599
   8.74656   8.74656      1.00  1.144319   .227559
   8.74645   8.74645      1.00  1.143379   .227389
   8.74635   8.74635      1.00  1.144429   .227829
   8.74624   8.74624      1.00  1.143929   .227559
   8.74613   8.74613      1.00  1.143989   .227529
   8.74603   8.74603      1.00  1.143159   .227229
   8.74593   8.74593      1.00  1.144659   .227659
   8.74582   8.74582      1.00  1.142839   .227079
   8.74572   8.74572      1.00  1.143239   .227379
   8.74562   8.74562      1.00  1.142559   .227569
   8.74552   8.74552      1.00  1.142489   .227449
   8.74541   8.74541      1.00  1.144929   .227809
   8.74531   8.74531      1.00  1.140609   .227089
   8.74522   8.74522      1.00  1.144309   .227849
   8.74511   8.74511      1.00  1.141419   .227389
   8.74500   8.74500      1.00  1.142279   .227539
   8.74490   8.74490      1.00  1.141449   .227459
   8.74480   8.74480      1.00  1.139719   .226899
   8.74469   8.74469      1.00  1.141049   .227139
   8.74458   8.74458      1.00  1.142249   .227549
   8.74448   8.74448      1.00  1.139269   .226989
   8.74437   8.74437      1.00  1.141649   .227469
   8.74426   8.74426      1.00  1.140219   .227299
   8.74414   8.74414      1.00  1.142399   .227709
   8.74403   8.74403      1.00  1.138219   .226809
   8.74392   8.74392      1.00  1.142269   .227579
   8.74381   8.74381      1.00  1.140319   .227369
   8.74369   8.74369      1.00  1.139959   .227329
   8.74358   8.74358      1.00  1.139659   .227339
   8.74347   8.74347      1.00  1.138769   .227189
   8.74335   8.74335      1.00  1.140209   .227479
   8.74323   8.74323      1.00  1.136829   .226969
   8.74312   8.74312      1.00  1.140409   .227539
   8.74300   8.74300      1.00  1.136979   .226909
   8.74288   8.74288      1.00  1.137909   .227109
   8.74277   8.74277      1.00  1.138449   .227279
   8.74265   8.74265      1.00  1.138169   .227339
   8.74254   8.74254      1.00  1.136279   .227039
   8.74243   8.74243      1.00  1.137359   .227159
   8.74232   8.74232      1.00  1.137079   .227179
   8.74221   8.74221      1.00  1.137869   .227309
   8.74211   8.74211      1.00  1.134209   .226679
   8.74199   8.74199      1.00  1.138569   .227539
   8.74188   8.74188      1.00  1.136559   .227169
   8.74177   8.74177      1.00  1.135999   .227089
   8.74166   8.74166      1.00  1.134699   .227089
   8.74155   8.74155      1.00  1.136319   .227349
   8.74144   8.74144      1.00  1.135319   .227199
   8.74133   8.74133      1.00  1.134109   .226949
   8.74122   8.74122      1.00  1.135799   .227419
   8.74111   8.74111      1.00  1.133729   .226819
   8.74100   8.74100      1.00  1.135909   .227539
   8.74088   8.74088      1.00  1.134009   .227039
   8.74078   8.74078      1.00  1.133499   .227129
   8.74066   8.74066      1.00  1.133949   .227039
   8.74053   8.74053      1.00  1.133859   .227229
   8.74042   8.74042      1.00  1.134169   .227369
   8.74031   8.74031      1.00  1.132179   .227009
   8.74019   8.74019      1.00  1.131709   .226879
   8.74007   8.74007      1.00  1.135469   .227879
   8.73995   8.73995      1.00  1.130259   .226729
   8.73984   8.73984      1.00  1.133219   .227309
   8.73973   8.73973      1.00  1.131489   .226979
   8.73960   8.73960      1.00  1.133359   .227379
   8.73949   8.73949      1.00  1.132199   .227209
   8.73938   8.73938      1.00  1.130789   .227099
   8.73926   8.73926      1.00  1.133749   .227739
   8.73913   8.73913      1.00  1.130209   .227199
   8.73902   8.73902      1.00  1.131929   .227549
   8.73892   8.73892      1.00  1.131249   .227449
   8.73881   8.73881      1.00  1.133649   .227869
   8.73870   8.73870      1.00  1.129009   .226869
   8.73858   8.73858      1.00  1.133369   .227989
   8.73847   8.73847      1.00  1.130149   .227349
   8.73836   8.73836      1.00  1.131369   .227799
   8.73825   8.73825      1.00  1.130999   .227679
   8.73814   8.73814      1.00  1.132079   .227969
   8.73804   8.73804      1.00  1.128709   .227349
   8.73792   8.73792      1.00  1.132139   .228009
   8.73781   8.73781      1.00  1.129609   .227639
   8.73770   8.73770      1.00  1.132739   .228079
   8.73760   8.73760      1.00  1.126959   .227349
   8.73749   8.73749      1.00  1.132589   .228509
   8.73737   8.73737      1.00  1.132379   .228459
   8.73726   8.73726      1.00  1.129279   .227839
   8.73715   8.73715      1.00  1.132039   .228479
   8.73704   8.73704      1.00  1.130679   .228049
   8.73693   8.73693      1.00  1.131859   .228249
   8.73682   8.73682      1.00  1.129999   .228429
   8.73672   8.73672      1.00  1.131279   .228589
   8.73661   8.73661      1.00  1.133059   .228969
   8.73650   8.73650      1.00  1.130939   .228659
   8.73640   8.73640      1.00  1.131309   .228799
   8.73630   8.73630      1.00  1.133219   .229279
   8.73619   8.73619      1.00  1.130789   .228719
   8.73608   8.73608      1.00  1.130629   .229009
   8.73598   8.73598      1.00  1.133929   .229639
   8.73588   8.73588      1.00  1.132259   .229149
   8.73577   8.73577      1.00  1.128799   .228579
   8.73567   8.73567      1.00  1.133899   .229639
   8.73557   8.73557      1.00  1.131639   .229349
   8.73548   8.73548      1.00  1.132209   .229509
   8.73537   8.73537      1.00  1.132949   .229719
   8.73526   8.73526      1.00  1.133359   .229639
   8.73516   8.73516      1.00  1.133309   .229789
   8.73506   8.73506      1.00  1.131689   .229759
   8.73495   8.73495      1.00  1.135459   .230429
   8.73485   8.73485      1.00  1.132439   .229949
   8.73474   8.73474      1.00  1.133139   .230389
   8.73464   8.73464      1.00  1.134429   .230339
   8.73454   8.73454      1.00  1.134209   .230559
   8.73442   8.73442      1.00  1.133629   .230389
   8.73431   8.73431      1.00  1.134859   .230719
   8.73421   8.73421      1.00  1.134589   .230759
   8.73410   8.73410      1.00  1.133039   .230379
   8.73398   8.73398      1.00  1.134829   .231189
   8.73386   8.73386      1.00  1.136359   .231399
   8.73375   8.73375      1.00  1.133929   .231029
   8.73363   8.73363      1.00  1.134949   .231399
   8.73352   8.73352      1.00  1.134889   .231259
   8.73341   8.73341      1.00  1.134979   .231129
   8.73330   8.73330      1.00  1.133929   .231259
   8.73318   8.73318      1.00  1.134049   .231409
   8.73306   8.73306      1.00  1.136859   .231989
   8.73294   8.73294      1.00  1.132189   .231049
   8.73283   8.73283      1.00  1.136799   .231979
   8.73271   8.73271      1.00  1.134239   .231609
   8.73259   8.73259      1.00  1.135649   .231919
   8.73248   8.73248      1.00  1.134639   .231679
   8.73238   8.73238      1.00  1.134889   .231969
   8.73226   8.73226      1.00  1.135499   .232169
   8.73214   8.73214      1.00  1.135469   .232119
   8.73204   8.73204      1.00  1.135139   .232209
   8.73193   8.73193      1.00  1.136919   .232649
   8.73182   8.73182      1.00  1.133989   .232179
   8.73170   8.73170      1.00  1.135789   .232599
   8.73160   8.73160      1.00  1.134309   .232329
   8.73149   8.73149      1.00  1.134739   .232529
   8.73138   8.73138      1.00  1.135309   .232389
   8.73127   8.73127      1.00  1.135649   .232629
   8.73116   8.73116      1.00  1.135389   .232769
   8.73105   8.73105      1.00  1.135209   .232949
   8.73094   8.73094      1.00  1.136589   .233189
   8.73082   8.73082      1.00  1.134359   .232709
   8.73071   8.73071      1.00  1.137299   .233619
   8.73059   8.73059      1.00  1.133849   .232539
   8.73047   8.73047      1.00  1.135529   .233289
   8.73035   8.73035      1.00  1.135409   .233369
   8.73024   8.73024      1.00  1.134609   .233319
   8.73012   8.73012      1.00  1.135689   .233549
   8.73001   8.73001      1.00  1.134629   .233319
   8.72989   8.72989      1.00  1.135139   .233499
   8.72977   8.72977      1.00  1.135049   .233649
   8.72966   8.72966      1.00  1.134119   .233329
   8.72954   8.72954      1.00  1.135309   .233719
   8.72941   8.72941      1.00  1.132279   .233159
   8.72930   8.72930      1.00  1.136519   .234039
   8.72919   8.72919      1.00  1.133319   .233549
   8.72907   8.72907      1.00  1.134179   .233689
   8.72896   8.72896      1.00  1.135569   .234179
   8.72886   8.72886      1.00  1.133819   .233969
   8.72876   8.72876      1.00  1.134479   .234209
   8.72864   8.72864      1.00  1.133709   .233869
   8.72852   8.72852      1.00  1.136219   .234569
   8.72841   8.72841      1.00  1.132989   .233969
   8.72830   8.72830      1.00  1.135479   .234429
   8.72819   8.72819      1.00  1.133709   .234199
   8.72807   8.72807      1.00  1.133919   .234359
   8.72796   8.72796      1.00  1.133399   .234279
   8.72786   8.72786      1.00  1.133719   .234479
   8.72775   8.72775      1.00  1.133029   .234349
   8.72764   8.72764      1.00  1.134039   .234639
   8.72753   8.72753      1.00  1.133649   .234339
   8.72742   8.72742      1.00  1.134839   .234649
   8.72731   8.72731      1.00  1.132949   .234359
   8.72720   8.72720      1.00  1.134299   .234779
   8.72709   8.72709      1.00  1.132989   .234629
   8.72699   8.72699      1.00  1.132689   .234519
   8.72688   8.72688      1.00  1.133449   .234579
   8.72676   8.72676      1.00  1.133599   .234609
   8.72666   8.72666      1.00  1.133449   .234739
   8.72656   8.72656      1.00  1.131659   .234359
   8.72645   8.72645      1.00  1.134129   .235099
   8.72634   8.72634      1.00  1.132219   .234749
   8.72624   8.72624      1.00  1.133719   .234979
   8.72614   8.72614      1.00  1.131909   .234849
   8.72603   8.72603      1.00  1.133889   .235319
   8.72592   8.72592      1.00  1.132329   .234979
   8.72582   8.72582      1.00  1.132509   .234969
   8.72573   8.72573      1.00  1.132219   .235219
   8.72562   8.72562      1.00  1.132109   .235019
   8.72551   8.72551      1.00  1.132209   .235319
   8.72541   8.72541      1.00  1.133559   .235509
   8.72532   8.72532      1.00  1.130999   .234929
   8.72521   8.72521      1.00  1.132569   .235359
   8.72510   8.72510      1.00  1.131729   .235249
   8.72500   8.72500      1.00  1.132509   .235569
   8.72490   8.72490      1.00  1.130639   .235019
   8.72480   8.72480      1.00  1.131339   .235339
   8.72469   8.72469      1.00  1.133599   .235839
   8.72458   8.72458      1.00  1.129919   .235189
   8.72448   8.72448      1.00  1.130909   .235489
   8.72437   8.72437      1.00  1.132279   .235689
   8.72426   8.72426      1.00  1.133009   .235959
   8.72415   8.72415      1.00  1.130929   .235359
   8.72403   8.72403      1.00  1.131999   .235689
   8.72391   8.72391      1.00  1.131429   .235579
   8.72379   8.72379      1.00  1.132619   .235909
   8.72368   8.72368      1.00  1.130819   .235559
   8.72358   8.72358      1.00  1.131309   .235699
   8.72346   8.72346      1.00  1.130719   .235729
   8.72334   8.72334      1.00  1.132069   .236089
   8.72322   8.72322      1.00  1.131339   .235879
   8.72312   8.72312      1.00  1.132039   .236009
   8.72300   8.72300      1.00  1.131319   .235879
   8.72288   8.72288      1.00  1.132379   .236399
   8.72277   8.72277      1.00  1.130539   .235879
   8.72265   8.72265      1.00  1.131789   .236279
   8.72254   8.72254      1.00  1.130419   .236209
   8.72243   8.72243      1.00  1.130489   .236059
   8.72232   8.72232      1.00  1.131959   .236449
   8.72221   8.72221      1.00  1.132639   .236369
   8.72210   8.72210      1.00  1.131099   .236119
   8.72198   8.72198      1.00  1.131939   .236409
   8.72187   8.72187      1.00  1.132339   .236689
   8.72176   8.72176      1.00  1.131909   .236509
   8.72165   8.72165      1.00  1.132029   .236569
   8.72154   8.72154      1.00  1.131929   .236749
   8.72143   8.72143      1.00  1.131359   .236479
   8.72133   8.72133      1.00  1.132079   .236579
   8.72122   8.72122      1.00  1.131739   .236549
   8.72110   8.72110      1.00  1.130979   .236589
   8.72099   8.72099      1.00  1.131659   .236679
   8.72088   8.72088      1.00  1.130119   .236599
   8.72077   8.72077      1.00  1.131839   .236729
   8.72064   8.72064      1.00  1.131709   .236859
   8.72053   8.72053      1.00  1.130959   .236919
   8.72042   8.72042      1.00  1.130659   .236629
   8.72031   8.72031      1.00  1.130929   .236889
   8.72019   8.72019      1.00  1.133019   .237399
   8.72007   8.72007      1.00  1.130719   .236529
   8.71996   8.71996      1.00  1.131439   .236999
   8.71984   8.71984      1.00  1.131189   .237099
   8.71972   8.71972      1.00  1.132079   .237209
   8.71960   8.71960      1.00  1.130269   .236799
   8.71949   8.71949      1.00  1.132179   .237199
   8.71937   8.71937      1.00  1.130399   .236949
   8.71926   8.71926      1.00  1.132329   .237479
   8.71914   8.71914      1.00  1.130469   .236889
   8.71903   8.71903      1.00  1.131799   .237329
   8.71892   8.71892      1.00  1.130919   .237389
   8.71880   8.71880      1.00  1.131549   .237179
   8.71870   8.71870      1.00  1.130589   .237019
   8.71859   8.71859      1.00  1.131809   .237399
   8.71848   8.71848      1.00  1.129549   .236869
   8.71837   8.71837      1.00  1.129559   .236889
   8.71826   8.71826      1.00  1.130769   .237299
   8.71815   8.71815      1.00  1.128489   .236729
   8.71804   8.71804      1.00  1.131149   .237229
   8.71793   8.71793      1.00  1.129399   .237069
   8.71782   8.71782      1.00  1.130029   .237199
   8.71772   8.71772      1.00  1.129709   .237079
   8.71761   8.71761      1.00  1.128809   .237119
   8.71749   8.71749      1.00  1.129389   .237059
   8.71738   8.71738      1.00  1.131289   .237509
   8.71727   8.71727      1.00  1.126899   .236919
   8.71716   8.71716      1.00  1.129819   .237259
   8.71705   8.71705      1.00  1.129659   .237079
   8.71694   8.71694      1.00  1.128979   .237299
   8.71684   8.71684      1.00  1.128499   .237269
   8.71674   8.71674      1.00  1.128349   .237009
   8.71662   8.71662      1.00  1.129539   .237389
   8.71652   8.71652      1.00  1.127699   .236989
   8.71642   8.71642      1.00  1.127829   .236979
   8.71631   8.71631      1.00  1.128639   .237159
   8.71620   8.71620      1.00  1.128019   .237259
   8.71610   8.71610      1.00  1.127849   .237149
   8.71600   8.71600      1.00  1.127029   .236959
   8.71590   8.71590      1.00  1.126869   .237079
   8.71579   8.71579      1.00  1.127859   .237299
   8.71569   8.71569      1.00  1.127069   .237039
   8.71560   8.71560      1.00  1.127539   .237209
   8.71549   8.71549      1.00  1.127489   .237179
   8.71539   8.71539      1.00  1.127939   .237319
   8.71529   8.71529      1.00  1.126989   .237119
   8.71518   8.71518      1.00  1.125589   .236739
   8.71508   8.71508      1.00  1.124519   .236739
   8.71498   8.71498      1.00  1.127989   .237489
   8.71487   8.71487      1.00  1.124529   .236669
   8.71477   8.71477      1.00  1.126869   .237099
   8.71466   8.71466      1.00  1.125579   .237069
   8.71455   8.71455      1.00  1.126619   .237239
   8.71445   8.71445      1.00  1.126269   .237219
   8.71435   8.71435      1.00  1.126039   .237179
   8.71423   8.71423      1.00  1.126429   .237329
   8.71411   8.71411      1.00  1.126619   .237419
   8.71400   8.71400      1.00  1.126379   .237159
   8.71390   8.71390      1.00  1.125769   .237089
   8.71378   8.71378      1.00  1.126399   .237409
   8.71367   8.71367      1.00  1.124219   .236989
   8.71356   8.71356      1.00  1.126149   .237399
   8.71344   8.71344      1.00  1.123619   .236839
   8.71332   8.71332      1.00  1.126209   .237269
   8.71320   8.71320      1.00  1.124709   .237089
   8.71309   8.71309      1.00  1.126759   .237449
   8.71297   8.71297      1.00  1.124589   .236869
   8.71286   8.71286      1.00  1.127099   .237579
   8.71275   8.71275      1.00  1.125439   .237339
   8.71263   8.71263      1.00  1.126219   .237549
   8.71252   8.71252      1.00  1.124449   .237209
   8.71241   8.71241      1.00  1.125609   .237429
   8.71229   8.71229      1.00  1.125209   .237389
   8.71219   8.71219      1.00  1.124189   .236989
   8.71208   8.71208      1.00  1.126339   .237519
   8.71197   8.71197      1.00  1.124579   .237399
   8.71185   8.71185      1.00  1.125989   .237619
   8.71175   8.71175      1.00  1.123289   .237149
   8.71164   8.71164      1.00  1.127009   .237959
   8.71153   8.71153      1.00  1.123709   .236999
   8.71142   8.71142      1.00  1.125409   .237459
   8.71131   8.71131      1.00  1.124499   .237369
   8.71121   8.71121      1.00  1.125459   .237739
   8.71109   8.71109      1.00  1.123679   .237269
   8.71098   8.71098      1.00  1.126009   .237659
   8.71086   8.71086      1.00  1.124059   .237329
   8.71075   8.71075      1.00  1.125679   .237619
   8.71064   8.71064      1.00  1.124089   .237329
   8.71051   8.71051      1.00  1.126459   .237729
   8.71040   8.71040      1.00  1.122359   .237049
   8.71029   8.71029      1.00  1.126019   .237729
   8.71017   8.71017      1.00  1.125029   .237599
   8.71005   8.71005      1.00  1.126029   .237789
   8.70994   8.70994      1.00  1.122839   .237219
   8.70983   8.70983      1.00  1.126039   .237699
   8.70971   8.70971      1.00  1.125149   .237629
   8.70958   8.70958      1.00  1.124329   .237499
   8.70947   8.70947      1.00  1.124149   .237359
   8.70936   8.70936      1.00  1.123909   .237419
   8.70925   8.70925      1.00  1.125149   .237809
   8.70913   8.70913      1.00  1.123799   .237469
   8.70902   8.70902      1.00  1.124849   .237629
   8.70891   8.70891      1.00  1.123629   .237539
   8.70880   8.70880      1.00  1.124479   .237679
   8.70868   8.70868      1.00  1.124429   .237669
   8.70857   8.70857      1.00  1.123389   .237469
   8.70846   8.70846      1.00  1.123559   .237609
   8.70835   8.70835      1.00  1.124659   .237699
   8.70824   8.70824      1.00  1.123729   .237739
   8.70814   8.70814      1.00  1.123429   .237569
   8.70803   8.70803      1.00  1.124469   .237599
   8.70792   8.70792      1.00  1.124249   .237619
   8.70781   8.70781      1.00  1.124429   .237899
   8.70770   8.70770      1.00  1.123039   .237439
   8.70759   8.70759      1.00  1.123929   .237769
   8.70748   8.70748      1.00  1.123859   .237579
   8.70737   8.70737      1.00  1.124089   .237799
   8.70726   8.70726      1.00  1.122609   .237529
   8.70715   8.70715      1.00  1.123609   .237659
   8.70704   8.70704      1.00  1.123179   .237579
   8.70693   8.70693      1.00  1.123739   .237849
   8.70683   8.70683      1.00  1.122239   .237389
   8.70672   8.70672      1.00  1.124249   .237869
   8.70661   8.70661      1.00  1.122099   .237719
   8.70650   8.70650      1.00  1.124049   .238039
   8.70640   8.70640      1.00  1.121299   .237249
   8.70629   8.70629      1.00  1.123699   .237969
   8.70619   8.70619      1.00  1.123039   .237789
   8.70608   8.70608      1.00  1.121669   .237549
   8.70598   8.70598      1.00  1.123009   .237739
   8.70589   8.70589      1.00  1.123039   .237889
   8.70578   8.70578      1.00  1.122629   .237699
   8.70568   8.70568      1.00  1.122249   .237869
   8.70558   8.70558      1.00  1.122569   .237769
   8.70548   8.70548      1.00  1.123759   .237999
   8.70537   8.70537      1.00  1.120869   .237519
   8.70527   8.70527      1.00  1.121769   .237669
   8.70517   8.70517      1.00  1.122829   .238029
   8.70507   8.70507      1.00  1.120999   .237529
   8.70497   8.70497      1.00  1.121729   .237829
   8.70486   8.70486      1.00  1.121159   .237639
   8.70475   8.70475      1.00  1.121399   .237769
   8.70465   8.70465      1.00  1.120629   .237749
   8.70454   8.70454      1.00  1.120879   .237859
   8.70444   8.70444      1.00  1.121339   .237889
   8.70433   8.70433      1.00  1.121639   .237869
   8.70422   8.70422      1.00  1.121149   .238049
   8.70410   8.70410      1.00  1.121319   .237669
   8.70398   8.70398      1.00  1.122519   .238039
   8.70388   8.70388      1.00  1.120199   .237829
   8.70378   8.70378      1.00  1.121959   .238249
   8.70366   8.70366      1.00  1.119509   .237629
   8.70354   8.70354      1.00  1.119999   .237769
   8.70343   8.70343      1.00  1.120749   .238029
   8.70332   8.70332      1.00  1.120429   .237889
   8.70320   8.70320      1.00  1.119829   .237739
   8.70308   8.70308      1.00  1.120369   .238069
   8.70296   8.70296      1.00  1.118989   .237749
   8.70286   8.70286      1.00  1.120229   .238079
   8.70274   8.70274      1.00  1.119659   .237949
   8.70262   8.70262      1.00  1.120809   .238209
   8.70251   8.70251      1.00  1.119189   .237889
   8.70241   8.70241      1.00  1.120699   .238139
   8.70230   8.70230      1.00  1.119069   .237939
   8.70218   8.70218      1.00  1.119739   .238199
   8.70207   8.70207      1.00  1.119189   .237749
   8.70196   8.70196      1.00  1.119509   .238039
   8.70185   8.70185      1.00  1.119689   .238169
   8.70173   8.70173      1.00  1.117229   .237789
   8.70163   8.70163      1.00  1.120759   .238399
   8.70153   8.70153      1.00  1.118439   .238079
   8.70142   8.70142      1.00  1.118599   .238129
   8.70130   8.70130      1.00  1.119319   .238069
   8.70119   8.70119      1.00  1.119759   .238239
   8.70109   8.70109      1.00  1.118029   .238049
   8.70097   8.70097      1.00  1.119359   .238409
   8.70086   8.70086      1.00  1.118539   .238279
   8.70075   8.70075      1.00  1.118479   .238289
   8.70064   8.70064      1.00  1.116129   .237659
   8.70052   8.70052      1.00  1.118479   .238359
   8.70040   8.70040      1.00  1.117919   .238299
   8.70029   8.70029      1.00  1.117419   .238099
   8.70018   8.70018      1.00  1.117949   .238209
   8.70005   8.70005      1.00  1.119509   .238699
   8.69993   8.69993      1.00  1.116339   .238179
   8.69982   8.69982      1.00  1.117239   .238119
   8.69971   8.69971      1.00  1.117849   .238429
   8.69959   8.69959      1.00  1.117699   .238479
   8.69947   8.69947      1.00  1.118899   .238739
   8.69935   8.69935      1.00  1.116799   .238429
   8.69925   8.69925      1.00  1.119159   .238839
   8.69914   8.69914      1.00  1.116979   .238509
   8.69902   8.69902      1.00  1.118089   .238839
   8.69891   8.69891      1.00  1.117949   .238949
   8.69881   8.69881      1.00  1.120439   .239349
   8.69870   8.69870      1.00  1.117219   .238839
   8.69858   8.69858      1.00  1.119409   .239349
   8.69847   8.69847      1.00  1.116369   .238499
   8.69836   8.69836      1.00  1.121419   .239489
   8.69825   8.69825      1.00  1.115579   .238609
   8.69815   8.69815      1.00  1.122169   .239949
   8.69804   8.69804      1.00  1.118489   .239239
   8.69793   8.69793      1.00  1.119579   .239619
   8.69782   8.69782      1.00  1.118329   .239209
   8.69771   8.69771      1.00  1.120939   .239699
   8.69760   8.69760      1.00  1.119669   .239599
   8.69750   8.69750      1.00  1.119169   .239619
   8.69739   8.69739      1.00  1.119829   .239849
   8.69727   8.69727      1.00  1.120289   .239919
   8.69717   8.69717      1.00  1.119899   .239959
   8.69707   8.69707      1.00  1.119509   .239589
   8.69696   8.69696      1.00  1.119829   .239989
   8.69684   8.69684      1.00  1.119629   .240189
   8.69674   8.69674      1.00  1.118749   .239809
   8.69664   8.69664      1.00  1.118149   .239859
   8.69653   8.69653      1.00  1.119879   .240089
   8.69642   8.69642      1.00  1.119089   .239959
   8.69631   8.69631      1.00  1.122269   .240969
   8.69622   8.69622      1.00  1.117679   .239839
   8.69612   8.69612      1.00  1.120589   .240339
   8.69601   8.69601      1.00  1.119999   .240599
   8.69591   8.69591      1.00  1.120239   .240489
   8.69581   8.69581      1.00  1.119379   .240449
   8.69571   8.69571      1.00  1.119779   .240419
   8.69560   8.69560      1.00  1.119629   .240419
   8.69550   8.69550      1.00  1.120269   .240639
   8.69540   8.69540      1.00  1.118979   .240629
   8.69530   8.69530      1.00  1.119529   .240649
   8.69519   8.69519      1.00  1.120939   .241099
   8.69509   8.69509      1.00  1.120129   .240859
   8.69500   8.69500      1.00  1.120409   .241059
   8.69490   8.69490      1.00  1.120059   .240849
   8.69479   8.69479      1.00  1.121329   .241469
   8.69469   8.69469      1.00  1.120449   .241169
   8.69459   8.69459      1.00  1.119199   .241009
   8.69448   8.69448      1.00  1.119149   .241099
   8.69436   8.69436      1.00  1.122729   .241919
   8.69425   8.69425      1.00  1.119369   .241169
   8.69415   8.69415      1.00  1.121619   .241779
   8.69404   8.69404      1.00  1.120289   .241309
   8.69392   8.69392      1.00  1.121469   .241539
   8.69381   8.69381      1.00  1.122029   .241869
   8.69370   8.69370      1.00  1.120209   .241729
   8.69359   8.69359      1.00  1.120619   .241559
   8.69347   8.69347      1.00  1.121469   .241799
   8.69335   8.69335      1.00  1.121009   .241799
   8.69325   8.69325      1.00  1.120169   .241679
   8.69313   8.69313      1.00  1.119249   .241779
   8.69300   8.69300      1.00  1.121129   .242149
   8.69289   8.69289      1.00  1.121069   .242059
   8.69279   8.69279      1.00  1.120119   .241889
   8.69267   8.69267      1.00  1.119059   .241709
   8.69255   8.69255      1.00  1.122209   .242309
   8.69244   8.69244      1.00  1.121209   .242109
   8.69234   8.69234      1.00  1.120429   .242149
   8.69223   8.69223      1.00  1.120869   .242369
   8.69211   8.69211      1.00  1.120559   .242359
   8.69200   8.69200      1.00  1.122419   .242519
   8.69190   8.69190      1.00  1.118869   .242039
   8.69179   8.69179      1.00  1.121559   .242609
   8.69168   8.69168      1.00  1.120359   .242389
   8.69158   8.69158      1.00  1.119289   .242239
   8.69147   8.69147      1.00  1.120849   .242709
   8.69136   8.69136      1.00  1.120419   .242509
   8.69125   8.69125      1.00  1.120509   .242359
   8.69114   8.69114      1.00  1.122049   .242999
   8.69103   8.69103      1.00  1.119809   .242429
   8.69092   8.69092      1.00  1.120699   .242959
   8.69080   8.69080      1.00  1.121179   .243129
   8.69069   8.69069      1.00  1.119929   .242889
   8.69059   8.69059      1.00  1.120059   .243019
   8.69047   8.69047      1.00  1.120799   .243099
   8.69035   8.69035      1.00  1.120279   .242889
   8.69024   8.69024      1.00  1.119549   .242799
   8.69013   8.69013      1.00  1.119629   .242889
   8.69001   8.69001      1.00  1.119949   .243069
   8.68988   8.68988      1.00  1.119569   .243089
   8.68977   8.68977      1.00  1.118799   .242809
   8.68966   8.68966      1.00  1.120459   .243249
   8.68954   8.68954      1.00  1.119349   .243099
   8.68943   8.68943      1.00  1.119419   .242959
   8.68932   8.68932      1.00  1.120349   .243209
   8.68920   8.68920      1.00  1.118929   .243099
   8.68910   8.68910      1.00  1.119039   .243229
   8.68898   8.68898      1.00  1.119569   .243259
   8.68887   8.68887      1.00  1.119489   .243349
   8.68876   8.68876      1.00  1.119169   .243309
   8.68865   8.68865      1.00  1.118039   .243229
   8.68854   8.68854      1.00  1.118389   .243229
   8.68843   8.68843      1.00  1.117919   .243489
   8.68833   8.68833      1.00  1.117459   .243099
   8.68822   8.68822      1.00  1.118529   .243419
   8.68811   8.68811      1.00  1.118769   .243599
   8.68800   8.68800      1.00  1.116919   .243409
   8.68789   8.68789      1.00  1.116009   .242949
   8.68778   8.68778      1.00  1.119049   .243889
   8.68767   8.68767      1.00  1.118479   .243439
   8.68756   8.68756      1.00  1.117169   .243509
   8.68746   8.68746      1.00  1.117319   .243369
   8.68735   8.68735      1.00  1.117349   .243379
   8.68724   8.68724      1.00  1.117509   .243449
   8.68713   8.68713      1.00  1.116279   .243529
   8.68703   8.68703      1.00  1.117079   .243619
   8.68692   8.68692      1.00  1.115199   .243289
   8.68681   8.68681      1.00  1.117289   .243719
   8.68670   8.68670      1.00  1.116489   .243809
   8.68660   8.68660      1.00  1.115419   .243569
   8.68649   8.68649      1.00  1.116969   .243729
   8.68638   8.68638      1.00  1.115759   .243759
   8.68628   8.68628      1.00  1.115699   .243679
   8.68618   8.68618      1.00  1.115919   .243859
   8.68608   8.68608      1.00  1.115769   .243769
   8.68597   8.68597      1.00  1.114709   .243609
   8.68587   8.68587      1.00  1.115899   .243939
   8.68578   8.68578      1.00  1.116479   .244039
   8.68567   8.68567      1.00  1.113509   .243789
   8.68557   8.68557      1.00  1.115719   .244329
   8.68547   8.68547      1.00  1.114769   .244139
   8.68537   8.68537      1.00  1.115219   .244119
   8.68527   8.68527      1.00  1.114779   .243899
   8.68516   8.68516      1.00  1.114869   .244049
   8.68506   8.68506      1.00  1.115729   .244189
   8.68497   8.68497      1.00  1.114509   .244149
   8.68487   8.68487      1.00  1.115269   .244129
   8.68475   8.68475      1.00  1.115269   .244339
   8.68465   8.68465      1.00  1.114419   .244209
   8.68455   8.68455      1.00  1.113659   .243979
   8.68444   8.68444      1.00  1.115819   .244669
   8.68432   8.68432      1.00  1.113319   .244229
   8.68421   8.68421      1.00  1.115829   .244849
   8.68411   8.68411      1.00  1.112959   .244069
   8.68400   8.68400      1.00  1.114419   .244569
   8.68389   8.68389      1.00  1.114209   .244569
   8.68377   8.68377      1.00  1.115279   .244759
   8.68366   8.68366      1.00  1.112829   .244339
   8.68355   8.68355      1.00  1.115259   .245099
   8.68343   8.68343      1.00  1.113469   .244449
   8.68331   8.68331      1.00  1.115779   .245109
   8.68321   8.68321      1.00  1.112309   .244339
   8.68310   8.68310      1.00  1.114229   .244879
   8.68297   8.68297      1.00  1.112989   .244709
   8.68285   8.68285      1.00  1.114289   .245089
   8.68275   8.68275      1.00  1.114989   .245199
   8.68263   8.68263      1.00  1.114849   .245299
   8.68252   8.68252      1.00  1.113289   .244859
   8.68241   8.68241      1.00  1.113669   .245219
   8.68230   8.68230      1.00  1.114099   .245309
   8.68219   8.68219      1.00  1.114649   .245229
   8.68207   8.68207      1.00  1.114189   .245389
   8.68197   8.68197      1.00  1.113119   .245189
   8.68187   8.68187      1.00  1.115289   .245669
   8.68175   8.68175      1.00  1.112419   .245059
   8.68164   8.68164      1.00  1.114919   .245929
   8.68153   8.68153      1.00  1.112409   .245209
   8.68143   8.68143      1.00  1.114689   .245519
   8.68132   8.68132      1.00  1.111879   .245109
   8.68120   8.68120      1.00  1.114749   .245879
   8.68109   8.68109      1.00  1.112379   .245359
   8.68098   8.68098      1.00  1.113259   .245419
   8.68087   8.68087      1.00  1.113709   .245729
   8.68075   8.68075      1.00  1.113359   .245849
   8.68064   8.68064      1.00  1.114129   .245949
   8.68053   8.68053      1.00  1.112239   .245929
   8.68042   8.68042      1.00  1.113069   .245739
   8.68029   8.68029      1.00  1.113019   .245779
   8.68018   8.68018      1.00  1.112239   .245779
   8.68007   8.68007      1.00  1.112629   .245869
   8.67994   8.67994      1.00  1.113609   .246159
   8.67982   8.67982      1.00  1.111149   .245719
   8.67971   8.67971      1.00  1.113379   .246039
   8.67959   8.67959      1.00  1.111559   .245729
   8.67948   8.67948      1.00  1.111239   .245859
   8.67936   8.67936      1.00  1.110599   .245789
   8.67925   8.67925      1.00  1.112249   .246129
   8.67914   8.67914      1.00  1.111739   .245939
   8.67903   8.67903      1.00  1.112879   .246419
   8.67891   8.67891      1.00  1.111509   .246079
   8.67880   8.67880      1.00  1.111809   .246429
   8.67870   8.67870      1.00  1.111429   .246239
   8.67859   8.67859      1.00  1.109969   .245809
   8.67848   8.67848      1.00  1.113179   .246749
   8.67837   8.67837      1.00  1.111029   .246249
   8.67826   8.67826      1.00  1.111079   .246219
   8.67816   8.67816      1.00  1.111489   .246349
   8.67804   8.67804      1.00  1.111449   .246229
   8.67793   8.67793      1.00  1.110859   .246279
   8.67782   8.67782      1.00  1.111529   .246419
   8.67771   8.67771      1.00  1.111669   .246469
   8.67760   8.67760      1.00  1.112289   .246869
   8.67749   8.67749      1.00  1.109809   .246289
   8.67739   8.67739      1.00  1.112479   .247049
   8.67728   8.67728      1.00  1.109579   .246319
   8.67716   8.67716      1.00  1.111389   .246689
   8.67706   8.67706      1.00  1.111949   .246979
   8.67696   8.67696      1.00  1.111809   .246889
   8.67685   8.67685      1.00  1.109689   .246309
   8.67673   8.67673      1.00  1.112809   .246949
   8.67663   8.67663      1.00  1.111659   .246979
   8.67653   8.67653      1.00  1.110389   .246799
   8.67643   8.67643      1.00  1.111829   .246969
   8.67632   8.67632      1.00  1.112219   .247079
   8.67622   8.67622      1.00  1.111479   .247139
   8.67612   8.67612      1.00  1.112689   .247409
   8.67602   8.67602      1.00  1.110639   .247219
   8.67591   8.67591      1.00  1.111999   .247459
   8.67581   8.67581      1.00  1.110789   .247249
   8.67571   8.67571      1.00  1.112209   .247299
   8.67560   8.67560      1.00  1.111579   .247329
   8.67550   8.67550      1.00  1.109689   .246979
   8.67540   8.67540      1.00  1.111939   .247629
   8.67530   8.67530      1.00  1.110659   .247079
   8.67520   8.67520      1.00  1.111989   .247469
   8.67509   8.67509      1.00  1.109809   .247319
   8.67499   8.67499      1.00  1.111619   .247509
   8.67489   8.67489      1.00  1.109269   .247119
   8.67479   8.67479      1.00  1.110539   .247499
   8.67468   8.67468      1.00  1.110719   .247599
   8.67457   8.67457      1.00  1.111569   .247629
   8.67447   8.67447      1.00  1.110379   .247459
   8.67437   8.67437      1.00  1.111749   .247969
   8.67425   8.67425      1.00  1.111939   .247649
   8.67414   8.67414      1.00  1.110389   .247499
   8.67404   8.67404      1.00  1.110599   .247579
   8.67392   8.67392      1.00  1.111109   .247819
   8.67381   8.67381      1.00  1.110819   .247759
   8.67369   8.67369      1.00  1.111559   .247959
   8.67358   8.67358      1.00  1.111629   .248049
   8.67346   8.67346      1.00  1.109929   .247659
   8.67334   8.67334      1.00  1.111439   .248179
   8.67323   8.67323      1.00  1.111229   .248089
   8.67312   8.67312      1.00  1.112529   .248319
   8.67301   8.67301      1.00  1.108899   .247759
   8.67289   8.67289      1.00  1.111989   .248599
   8.67277   8.67277      1.00  1.110319   .248039
   8.67266   8.67266      1.00  1.110809   .248059
   8.67255   8.67255      1.00  1.109859   .248049
   8.67243   8.67243      1.00  1.111449   .248419
   8.67232   8.67232      1.00  1.110939   .248299
   8.67222   8.67222      1.00  1.110969   .248429
   8.67211   8.67211      1.00  1.111729   .248459
   8.67200   8.67200      1.00  1.111389   .248449
   8.67189   8.67189      1.00  1.111439   .248619
   8.67179   8.67179      1.00  1.110299   .248429
   8.67168   8.67168      1.00  1.111689   .248639
   8.67156   8.67156      1.00  1.111719   .248679
   8.67145   8.67145      1.00  1.111079   .248429
   8.67135   8.67135      1.00  1.110049   .248379
   8.67124   8.67124      1.00  1.112099   .248969
   8.67112   8.67112      1.00  1.110949   .248679
   8.67101   8.67101      1.00  1.112559   .249169
   8.67091   8.67091      1.00  1.110379   .248429
   8.67079   8.67079      1.00  1.112309   .249129
   8.67067   8.67067      1.00  1.111699   .249029
   8.67056   8.67056      1.00  1.112949   .249319
   8.67045   8.67045      1.00  1.111629   .248819
   8.67033   8.67033      1.00  1.112509   .249019
   8.67021   8.67021      1.00  1.111349   .249009
   8.67010   8.67010      1.00  1.111549   .249009
   8.66999   8.66999      1.00  1.111829   .249149
   8.66987   8.66987      1.00  1.110639   .249009
   8.66975   8.66975      1.00  1.112719   .249379
   8.66964   8.66964      1.00  1.111189   .248979
   8.66953   8.66953      1.00  1.111979   .249309
   8.66942   8.66942      1.00  1.112789   .249319
   8.66930   8.66930      1.00  1.113009   .249429
   8.66919   8.66919      1.00  1.112179   .249519
   8.66907   8.66907      1.00  1.112959   .249739
   8.66896   8.66896      1.00  1.112479   .249589
   8.66884   8.66884      1.00  1.114069   .250019
   8.66874   8.66874      1.00  1.111939   .249339
   8.66864   8.66864      1.00  1.113929   .250009
   8.66853   8.66853      1.00  1.113319   .249829
   8.66841   8.66841      1.00  1.113139   .249879
   8.66830   8.66830      1.00  1.114749   .249949
   8.66819   8.66819      1.00  1.112949   .249829
   8.66808   8.66808      1.00  1.112529   .249799
   8.66797   8.66797      1.00  1.114399   .249999
   8.66787   8.66787      1.00  1.113889   .250129
   8.66776   8.66776      1.00  1.112709   .249779
   8.66765   8.66765      1.00  1.113659   .250119
   8.66754   8.66754      1.00  1.113959   .250329
   8.66743   8.66743      1.00  1.113719   .250329
   8.66733   8.66733      1.00  1.113789   .250459
   8.66722   8.66722      1.00  1.113969   .250349
   8.66711   8.66711      1.00  1.114049   .250579
   8.66700   8.66700      1.00  1.114139   .250469
   8.66689   8.66689      1.00  1.113909   .250469
   8.66678   8.66678      1.00  1.115089   .250609
   8.66667   8.66667      1.00  1.112249   .250139
   8.66657   8.66657      1.00  1.115169   .250709
   8.66647   8.66647      1.00  1.114079   .250569
   8.66636   8.66636      1.00  1.115299   .250839
   8.66626   8.66626      1.00  1.113919   .250519
   8.66615   8.66615      1.00  1.115009   .250809
   8.66606   8.66606      1.00  1.114939   .250909
   8.66595   8.66595      1.00  1.114809   .250849
   8.66584   8.66584      1.00  1.115359   .250919
   8.66574   8.66574      1.00  1.114819   .250869
   8.66565   8.66565      1.00  1.115619   .251039
   8.66555   8.66555      1.00  1.114609   .250929
   8.66544   8.66544      1.00  1.114929   .251029
   8.66534   8.66534      1.00  1.114419   .250989
   8.66524   8.66524      1.00  1.113979   .251039
   8.66514   8.66514      1.00  1.115239   .251299
   8.66503   8.66503      1.00  1.114289   .250899
   8.66493   8.66493      1.00  1.114269   .250969
   8.66483   8.66483      1.00  1.114949   .251289
   8.66472   8.66472      1.00  1.114199   .250989
   8.66461   8.66461      1.00  1.115049   .251319
   8.66451   8.66451      1.00  1.113789   .250829
   8.66441   8.66441      1.00  1.116039   .251449
   8.66429   8.66429      1.00  1.114779   .251209
   8.66418   8.66418      1.00  1.114489   .251459
   8.66407   8.66407      1.00  1.115499   .251639
   8.66397   8.66397      1.00  1.114839   .251429
   8.66385   8.66385      1.00  1.115789   .251619
   8.66373   8.66373      1.00  1.113239   .251259
   8.66361   8.66361      1.00  1.114669   .251479
   8.66351   8.66351      1.00  1.115379   .251659
   8.66340   8.66340      1.00  1.114929   .251559
   8.66328   8.66328      1.00  1.113719   .251169
   8.66316   8.66316      1.00  1.114719   .251739
   8.66305   8.66305      1.00  1.115299   .251709
   8.66294   8.66294      1.00  1.115239   .251729
   8.66282   8.66282      1.00  1.113389   .251469
   8.66270   8.66270      1.00  1.115059   .251899
   8.66260   8.66260      1.00  1.113749   .251609
   8.66248   8.66248      1.00  1.114969   .251849
   8.66237   8.66237      1.00  1.112859   .251449
   8.66226   8.66226      1.00  1.114559   .251979
   8.66215   8.66215      1.00  1.114469   .251809
   8.66204   8.66204      1.00  1.113859   .251859
   8.66193   8.66193      1.00  1.114819   .251959
   8.66182   8.66182      1.00  1.114159   .251909
   8.66172   8.66172      1.00  1.113489   .251629
   8.66161   8.66161      1.00  1.113939   .251759
   8.66149   8.66149      1.00  1.113989   .251979
   8.66138   8.66138      1.00  1.113439   .252039
   8.66128   8.66128      1.00  1.114479   .251949
   8.66117   8.66117      1.00  1.113389   .251969
   8.66105   8.66105      1.00  1.113979   .251849
   8.66094   8.66094      1.00  1.112909   .251689
   8.66084   8.66084      1.00  1.113539   .251979
   8.66072   8.66072      1.00  1.113539   .251769
   8.66060   8.66060      1.00  1.112789   .251889
   8.66049   8.66049      1.00  1.112649   .251809
   8.66038   8.66038      1.00  1.114069   .252269
   8.66026   8.66026      1.00  1.112809   .252169
   8.66014   8.66014      1.00  1.113839   .252059
   8.66002   8.66002      1.00  1.113779   .252179
   8.65991   8.65991      1.00  1.114569   .252289
   8.65980   8.65980      1.00  1.112599   .251849
   8.65967   8.65967      1.00  1.113379   .252339
   8.65956   8.65956      1.00  1.112629   .252019
   8.65945   8.65945      1.00  1.113699   .252239
   8.65934   8.65934      1.00  1.112899   .252399
   8.65923   8.65923      1.00  1.114039   .252399
   8.65911   8.65911      1.00  1.112739   .252299
   8.65900   8.65900      1.00  1.113299   .252409
   8.65889   8.65889      1.00  1.113199   .252319
   8.65878   8.65878      1.00  1.112829   .252229
   8.65868   8.65868      1.00  1.113329   .252329
   8.65857   8.65857      1.00  1.112559   .252239
   8.65846   8.65846      1.00  1.112709   .252439
   8.65835   8.65835      1.00  1.112929   .252419
   8.65823   8.65823      1.00  1.113719   .252629
   8.65813   8.65813      1.00  1.112459   .252369
   8.65802   8.65802      1.00  1.112489   .252469
   8.65790   8.65790      1.00  1.112319   .252489
   8.65780   8.65780      1.00  1.113619   .252969
   8.65770   8.65770      1.00  1.112389   .252699
   8.65759   8.65759      1.00  1.112759   .252619
   8.65747   8.65747      1.00  1.113249   .252999
   8.65736   8.65736      1.00  1.113589   .253089
   8.65726   8.65726      1.00  1.112509   .252959
   8.65715   8.65715      1.00  1.112309   .252709
   8.65703   8.65703      1.00  1.112429   .252799
   8.65693   8.65693      1.00  1.112699   .252819
   8.65683   8.65683      1.00  1.112959   .252899
   8.65672   8.65672      1.00  1.113019   .252999
   8.65661   8.65661      1.00  1.112229   .252959
   8.65651   8.65651      1.00  1.112529   .252949
   8.65641   8.65641      1.00  1.113149   .253219
   8.65630   8.65630      1.00  1.111669   .253039
   8.65619   8.65619      1.00  1.111589   .252969
   8.65609   8.65609      1.00  1.112239   .253089
   8.65599   8.65599      1.00  1.113749   .253429
   8.65588   8.65588      1.00  1.111249   .252829
   8.65578   8.65578      1.00  1.113029   .253609
   8.65567   8.65567      1.00  1.110779   .252869
   8.65558   8.65558      1.00  1.112449   .253349
   8.65547   8.65547      1.00  1.111909   .253449
   8.65537   8.65537      1.00  1.111779   .253209
   8.65527   8.65527      1.00  1.112639   .253599
   8.65517   8.65517      1.00  1.111319   .253459
   8.65507   8.65507      1.00  1.112199   .253429
   8.65496   8.65496      1.00  1.111999   .253469
   8.65485   8.65485      1.00  1.111399   .253559
   8.65475   8.65475      1.00  1.112099   .253379
   8.65465   8.65465      1.00  1.110799   .253269
   8.65454   8.65454      1.00  1.111319   .253579
   8.65444   8.65444      1.00  1.111809   .253779
   8.65433   8.65433      1.00  1.112159   .253829
   8.65422   8.65422      1.00  1.111739   .253649
   8.65409   8.65409      1.00  1.111009   .253479
   8.65398   8.65398      1.00  1.112419   .253839
   8.65387   8.65387      1.00  1.110769   .253489
   8.65376   8.65376      1.00  1.112229   .254029
   8.65363   8.65363      1.00  1.110529   .253669
   8.65352   8.65352      1.00  1.112139   .254049
   8.65341   8.65341      1.00  1.109969   .253489
   8.65330   8.65330      1.00  1.111009   .253869
   8.65318   8.65318      1.00  1.109609   .253539
   8.65307   8.65307      1.00  1.110519   .254129
   8.65296   8.65296      1.00  1.111219   .254219
   8.65284   8.65284      1.00  1.110809   .253979
   8.65271   8.65271      1.00  1.110179   .253789
   8.65260   8.65260      1.00  1.111119   .254029
   8.65249   8.65249      1.00  1.110319   .253819
   8.65238   8.65238      1.00  1.110779   .254069
   8.65226   8.65226      1.00  1.110019   .254009
   8.65215   8.65215      1.00  1.110939   .254329
   8.65205   8.65205      1.00  1.109979   .253959
   8.65194   8.65194      1.00  1.111129   .254399
   8.65182   8.65182      1.00  1.110639   .254389
   8.65171   8.65171      1.00  1.110319   .254289
   8.65161   8.65161      1.00  1.110539   .254299
   8.65150   8.65150      1.00  1.110729   .254499
   8.65138   8.65138      1.00  1.111319   .255019
   8.65128   8.65128      1.00  1.109479   .254429
   8.65117   8.65117      1.00  1.110719   .254539
   8.65106   8.65106      1.00  1.111279   .254669
   8.65094   8.65094      1.00  1.110369   .254599
   8.65083   8.65083      1.00  1.109769   .254599
   8.65072   8.65072      1.00  1.109879   .254719
   8.65060   8.65060      1.00  1.110109   .254559
   8.65048   8.65048      1.00  1.108929   .254439
   8.65036   8.65036      1.00  1.109149   .254639
   8.65025   8.65025      1.00  1.109989   .254719
   8.65014   8.65014      1.00  1.109179   .254649
   8.65002   8.65002      1.00  1.108959   .254949
   8.64990   8.64990      1.00  1.110739   .255109
   8.64979   8.64979      1.00  1.109539   .254699
   8.64967   8.64967      1.00  1.110109   .254879
   8.64954   8.64954      1.00  1.109289   .254989
   8.64943   8.64943      1.00  1.108969   .255079
   8.64932   8.64932      1.00  1.108789   .254969
   8.64921   8.64921      1.00  1.109269   .255219
   8.64909   8.64909      1.00  1.109799   .255179
   8.64897   8.64897      1.00  1.108859   .255099
   8.64886   8.64886      1.00  1.109169   .255199
   8.64875   8.64875      1.00  1.109609   .255289
   8.64864   8.64864      1.00  1.108709   .255079
   8.64853   8.64853      1.00  1.108509   .255189
   8.64843   8.64843      1.00  1.108819   .255399
   8.64832   8.64832      1.00  1.109409   .255219
   8.64820   8.64820      1.00  1.109139   .255289
   8.64809   8.64809      1.00  1.108379   .255349
   8.64799   8.64799      1.00  1.108969   .255429
   8.64788   8.64788      1.00  1.108879   .255659
   8.64777   8.64777      1.00  1.109529   .255669
   8.64766   8.64766      1.00  1.108889   .255449
   8.64755   8.64755      1.00  1.109349   .255619
   8.64744   8.64744      1.00  1.107099   .255269
   8.64733   8.64733      1.00  1.108609   .255619
   8.64721   8.64721      1.00  1.108849   .255649
   8.64711   8.64711      1.00  1.107609   .255609
   8.64700   8.64700      1.00  1.108379   .255629
   8.64688   8.64688      1.00  1.108859   .255789
   8.64678   8.64678      1.00  1.108359   .255749
   8.64668   8.64668      1.00  1.109249   .256199
   8.64657   8.64657      1.00  1.109049   .255969
   8.64646   8.64646      1.00  1.108039   .255919
   8.64635   8.64635      1.00  1.108649   .255999
   8.64626   8.64626      1.00  1.107269   .255639
   8.64615   8.64615      1.00  1.107599   .255929
   8.64604   8.64604      1.00  1.106379   .255729
   8.64594   8.64594      1.00  1.108449   .256189
   8.64584   8.64584      1.00  1.107339   .256109
   8.64574   8.64574      1.00  1.107899   .256269
   8.64563   8.64563      1.00  1.108369   .256269
   8.64553   8.64553      1.00  1.108469   .256249
   8.64544   8.64544      1.00  1.107659   .256199
   8.64534   8.64534      1.00  1.108499   .256429
   8.64523   8.64523      1.00  1.108119   .256419
   8.64512   8.64512      1.00  1.107519   .256369
   8.64502   8.64502      1.00  1.107259   .256209
   8.64492   8.64492      1.00  1.107869   .256439
   8.64481   8.64481      1.00  1.107579   .256509
   8.64470   8.64470      1.00  1.107499   .256449
   8.64460   8.64460      1.00  1.107509   .256509
   8.64449   8.64449      1.00  1.107599   .256619
   8.64438   8.64438      1.00  1.106679   .256459
   8.64428   8.64428      1.00  1.108199   .256899
   8.64417   8.64417      1.00  1.107839   .256719
   8.64405   8.64405      1.00  1.107039   .256769
   8.64394   8.64394      1.00  1.106729   .256699
   8.64382   8.64382      1.00  1.107939   .256899
   8.64371   8.64371      1.00  1.107259   .256759
   8.64359   8.64359      1.00  1.106799   .256889
   8.64348   8.64348      1.00  1.107399   .256759
   8.64337   8.64337      1.00  1.106779   .256839
   8.64326   8.64326      1.00  1.107539   .257309
   8.64314   8.64314      1.00  1.106419   .256699
   8.64301   8.64301      1.00  1.106599   .256869
   8.64290   8.64290      1.00  1.106449   .256819
   8.64279   8.64279      1.00  1.106929   .257129
   8.64267   8.64267      1.00  1.106039   .257169
   8.64256   8.64256      1.00  1.106259   .257209
   8.64244   8.64244      1.00  1.105869   .257079
   8.64233   8.64233      1.00  1.106539   .257059
   8.64222   8.64222      1.00  1.106619   .257339
   8.64211   8.64211      1.00  1.105899   .256969
   8.64200   8.64200      1.00  1.105969   .257299
   8.64189   8.64189      1.00  1.106419   .257429
   8.64178   8.64178      1.00  1.106659   .257479
   8.64166   8.64166      1.00  1.106209   .257549
   8.64155   8.64155      1.00  1.106049   .257729
   8.64145   8.64145      1.00  1.105689   .257469
   8.64134   8.64134      1.00  1.106059   .257539
   8.64123   8.64123      1.00  1.105729   .257579
   8.64112   8.64112      1.00  1.106299   .257579
   8.64101   8.64101      1.00  1.105599   .257509
   8.64090   8.64090      1.00  1.105939   .257679
   8.64078   8.64078      1.00  1.105249   .257629
   8.64066   8.64066      1.00  1.106169   .257889
   8.64055   8.64055      1.00  1.106519   .257719
   8.64044   8.64044      1.00  1.105469   .257899
   8.64031   8.64031      1.00  1.104989   .257729
   8.64020   8.64020      1.00  1.105479   .257949
   8.64009   8.64009      1.00  1.105659   .258059
   8.63996   8.63996      1.00  1.105649   .257869
   8.63984   8.63984      1.00  1.105099   .257779
   8.63973   8.63973      1.00  1.106669   .258109
   8.63961   8.63961      1.00  1.106169   .258069
   8.63949   8.63949      1.00  1.104259   .257749
   8.63937   8.63937      1.00  1.105129   .257959
   8.63926   8.63926      1.00  1.105629   .258309
   8.63915   8.63915      1.00  1.105179   .258469
   8.63904   8.63904      1.00  1.104809   .258269
   8.63893   8.63893      1.00  1.105059   .258179
   8.63882   8.63882      1.00  1.105169   .258459
   8.63871   8.63871      1.00  1.104449   .258069
   8.63860   8.63860      1.00  1.104689   .258309
   8.63848   8.63848      1.00  1.105509   .258549
   8.63837   8.63837      1.00  1.104089   .258219
   8.63826   8.63826      1.00  1.104399   .258559
   8.63815   8.63815      1.00  1.104519   .258589
   8.63803   8.63803      1.00  1.104409   .258319
   8.63793   8.63793      1.00  1.104729   .258379
   8.63783   8.63783      1.00  1.104529   .258589
   8.63771   8.63771      1.00  1.104349   .258659
   8.63759   8.63759      1.00  1.104049   .258629
   8.63749   8.63749      1.00  1.104959   .258709
   8.63738   8.63738      1.00  1.104789   .258679
   8.63727   8.63727      1.00  1.103389   .258419
   8.63715   8.63715      1.00  1.104079   .258559
   8.63705   8.63705      1.00  1.104479   .258809
   8.63694   8.63694      1.00  1.104599   .259109
   8.63684   8.63684      1.00  1.103729   .258829
   8.63672   8.63672      1.00  1.103839   .258969
   8.63662   8.63662      1.00  1.104139   .259079
   8.63652   8.63652      1.00  1.104169   .258929
   8.63641   8.63641      1.00  1.103239   .258849
   8.63630   8.63630      1.00  1.103259   .258899
   8.63620   8.63620      1.00  1.104209   .259069
   8.63610   8.63610      1.00  1.103449   .258839
   8.63600   8.63600      1.00  1.103979   .259169
   8.63589   8.63589      1.00  1.103399   .259259
   8.63578   8.63578      1.00  1.103509   .259119
   8.63569   8.63569      1.00  1.103079   .259189
   8.63558   8.63558      1.00  1.102719   .259189
   8.63548   8.63548      1.00  1.102849   .259059
   8.63538   8.63538      1.00  1.102909   .259189
   8.63528   8.63528      1.00  1.103039   .259329
   8.63518   8.63518      1.00  1.103279   .259459
   8.63507   8.63507      1.00  1.103849   .259579
   8.63496   8.63496      1.00  1.102729   .259519
   8.63486   8.63486      1.00  1.102639   .259559
   8.63476   8.63476      1.00  1.103219   .259589
   8.63465   8.63465      1.00  1.102629   .259479
   8.63455   8.63455      1.00  1.103419   .259699
   8.63444   8.63444      1.00  1.101949   .259399
   8.63433   8.63433      1.00  1.101739   .259669
   8.63421   8.63421      1.00  1.102049   .259459
   8.63410   8.63410      1.00  1.102059   .259379
   8.63399   8.63399      1.00  1.102019   .259709
   8.63388   8.63388      1.00  1.102079   .259759
   8.63376   8.63376      1.00  1.101179   .259509
   8.63365   8.63365      1.00  1.102609   .260019
   8.63354   8.63354      1.00  1.102409   .259869
   8.63342   8.63342      1.00  1.102299   .259879
   8.63330   8.63330      1.00  1.101929   .259779
   8.63319   8.63319      1.00  1.101879   .259989
   8.63308   8.63308      1.00  1.102759   .260159
   8.63296   8.63296      1.00  1.101569   .259909
   8.63284   8.63284      1.00  1.101789   .259989
   8.63273   8.63273      1.00  1.102329   .259989
   8.63261   8.63261      1.00  1.101299   .259799
   8.63250   8.63250      1.00  1.101279   .259779
   8.63239   8.63239      1.00  1.100479   .259899
   8.63228   8.63228      1.00  1.101039   .259979
   8.63217   8.63217      1.00  1.101829   .260279
   8.63206   8.63206      1.00  1.101849   .260359
   8.63194   8.63194      1.00  1.101329   .260269
   8.63183   8.63183      1.00  1.101699   .260459
   8.63173   8.63173      1.00  1.101549   .260369
   8.63162   8.63162      1.00  1.101369   .260499
   8.63150   8.63150      1.00  1.100929   .260399
   8.63139   8.63139      1.00  1.100989   .260669
   8.63129   8.63129      1.00  1.100269   .260429
   8.63117   8.63117      1.00  1.100559   .260289
   8.63105   8.63105      1.00  1.101239   .260509
   8.63094   8.63094      1.00  1.100479   .260599
   8.63084   8.63084      1.00  1.100379   .260569
   8.63072   8.63072      1.00  1.100619   .260679
   8.63060   8.63060      1.00  1.101629   .260879
   8.63048   8.63048      1.00  1.099699   .260699
   8.63037   8.63037      1.00  1.101419   .260959
   8.63026   8.63026      1.00  1.101369   .260789
   8.63014   8.63014      1.00  1.099889   .260449
   8.63003   8.63003      1.00  1.100479   .260969
   8.62991   8.62991      1.00  1.100549   .261059
   8.62979   8.62979      1.00  1.100489   .260939
   8.62967   8.62967      1.00  1.101089   .261169
   8.62956   8.62956      1.00  1.100939   .261119
   8.62945   8.62945      1.00  1.101059   .261059
   8.62932   8.62932      1.00  1.100079   .260989
   8.62920   8.62920      1.00  1.099039   .260909
   8.62909   8.62909      1.00  1.100839   .261289
   8.62898   8.62898      1.00  1.100399   .261159
   8.62887   8.62887      1.00  1.099939   .261149
   8.62875   8.62875      1.00  1.099989   .261289
   8.62864   8.62864      1.00  1.099529   .260949
   8.62854   8.62854      1.00  1.100089   .261329
   8.62843   8.62843      1.00  1.100529   .261279
   8.62831   8.62831      1.00  1.099009   .261329
   8.62819   8.62819      1.00  1.099099   .261199
   8.62809   8.62809      1.00  1.098709   .261399
   8.62799   8.62799      1.00  1.100129   .261409
   8.62788   8.62788      1.00  1.098739   .261229
   8.62776   8.62776      1.00  1.097849   .260999
   8.62766   8.62766      1.00  1.099729   .261719
   8.62755   8.62755      1.00  1.099149   .261819
   8.62743   8.62743      1.00  1.098999   .261569
   8.62732   8.62732      1.00  1.098829   .261449
   8.62722   8.62722      1.00  1.099469   .261729
   8.62710   8.62710      1.00  1.099419   .261809
   8.62699   8.62699      1.00  1.098639   .261739
   8.62689   8.62689      1.00  1.099279   .261839
   8.62678   8.62678      1.00  1.099359   .261649
   8.62667   8.62667      1.00  1.098629   .261629
   8.62656   8.62656      1.00  1.099279   .261879
   8.62645   8.62645      1.00  1.098689   .261779
   8.62635   8.62635      1.00  1.098909   .261849
   8.62624   8.62624      1.00  1.098239   .261809
   8.62613   8.62613      1.00  1.098349   .261659
   8.62603   8.62603      1.00  1.098329   .261839
   8.62593   8.62593      1.00  1.097879   .261879
   8.62583   8.62583      1.00  1.098649   .262259
   8.62572   8.62572      1.00  1.097219   .261839
   8.62562   8.62562      1.00  1.098079   .262079
   8.62553   8.62553      1.00  1.098939   .262329
   8.62542   8.62542      1.00  1.098329   .262029
   8.62532   8.62532      1.00  1.098169   .262059
   8.62521   8.62521      1.00  1.097739   .262159
   8.62511   8.62511      1.00  1.098399   .262249
   8.62501   8.62501      1.00  1.098339   .262219
   8.62490   8.62490      1.00  1.096809   .262069
   8.62479   8.62479      1.00  1.098469   .262279
   8.62470   8.62470      1.00  1.097639   .262139
   8.62459   8.62459      1.00  1.098209   .262479
   8.62447   8.62447      1.00  1.096959   .262259
   8.62437   8.62437      1.00  1.097759   .262399
   8.62426   8.62426      1.00  1.097619   .262599
   8.62414   8.62414      1.00  1.096549   .262249
   8.62402   8.62402      1.00  1.097639   .262579
   8.62391   8.62391      1.00  1.097399   .262399
   8.62381   8.62381      1.00  1.097129   .262629
   8.62369   8.62369      1.00  1.097329   .262499
   8.62357   8.62357      1.00  1.096949   .262409
   8.62346   8.62346      1.00  1.096979   .262429
   8.62334   8.62334      1.00  1.096719   .262579
   8.62323   8.62323      1.00  1.096739   .262609
   8.62311   8.62311      1.00  1.096219   .262499
   8.62299   8.62299      1.00  1.097229   .262929
   8.62288   8.62288      1.00  1.097179   .262839
   8.62276   8.62276      1.00  1.096559   .262759
   8.62263   8.62263      1.00  1.096409   .262669
   8.62252   8.62252      1.00  1.097159   .262909
   8.62241   8.62241      1.00  1.096479   .262879
   8.62231   8.62231      1.00  1.096139   .262719
   8.62219   8.62219      1.00  1.096839   .262939
   8.62208   8.62208      1.00  1.095939   .262759
   8.62197   8.62197      1.00  1.095709   .262979
   8.62186   8.62186      1.00  1.096619   .262989
   8.62175   8.62175      1.00  1.094859   .262729
   8.62164   8.62164      1.00  1.095779   .262819
   8.62153   8.62153      1.00  1.095979   .263009
   8.62142   8.62142      1.00  1.097029   .263049
   8.62131   8.62131      1.00  1.095569   .263039
   8.62120   8.62120      1.00  1.096329   .263169
   8.62109   8.62109      1.00  1.096629   .263269
   8.62098   8.62098      1.00  1.095579   .262949
   8.62086   8.62086      1.00  1.095389   .262949
   8.62075   8.62075      1.00  1.095849   .262869
   8.62064   8.62064      1.00  1.094859   .263009
   8.62052   8.62052      1.00  1.094149   .263109
   8.62039   8.62039      1.00  1.095039   .263129
   8.62028   8.62028      1.00  1.095559   .263339
   8.62016   8.62016      1.00  1.094089   .262849
   8.62004   8.62004      1.00  1.095269   .263359
   8.61993   8.61993      1.00  1.095599   .263289
   8.61981   8.61981      1.00  1.094619   .263089
   8.61969   8.61969      1.00  1.093899   .263179
   8.61958   8.61958      1.00  1.094459   .263279
   8.61946   8.61946      1.00  1.094679   .263489
   8.61935   8.61935      1.00  1.093939   .263259
   8.61923   8.61923      1.00  1.093569   .263169
   8.61912   8.61912      1.00  1.094049   .263389
   8.61901   8.61901      1.00  1.092929   .263189
   8.61889   8.61889      1.00  1.093769   .263249
   8.61878   8.61878      1.00  1.093849   .263089
   8.61867   8.61867      1.00  1.093619   .263219
   8.61856   8.61856      1.00  1.093869   .263419
   8.61845   8.61845      1.00  1.093799   .263379
   8.61834   8.61834      1.00  1.092819   .263349
   8.61822   8.61822      1.00  1.093799   .263479
   8.61811   8.61811      1.00  1.093119   .263619
   8.61801   8.61801      1.00  1.091559   .262869
   8.61790   8.61790      1.00  1.092909   .263399
   8.61779   8.61779      1.00  1.092859   .263389
   8.61767   8.61767      1.00  1.092419   .263529
   8.61757   8.61757      1.00  1.091109   .263339
   8.61746   8.61746      1.00  1.093479   .263489
   8.61734   8.61734      1.00  1.092709   .263289
   8.61723   8.61723      1.00  1.091429   .263369
   8.61712   8.61712      1.00  1.091819   .263599
   8.61701   8.61701      1.00  1.091759   .263359
   8.61691   8.61691      1.00  1.091749   .263519
   8.61680   8.61680      1.00  1.091779   .263679
   8.61669   8.61669      1.00  1.092459   .263729
   8.61659   8.61659      1.00  1.090989   .263459
   8.61648   8.61648      1.00  1.091929   .263749
   8.61637   8.61637      1.00  1.090959   .263499
   8.61626   8.61626      1.00  1.091029   .263619
   8.61616   8.61616      1.00  1.090789   .263549
   8.61606   8.61606      1.00  1.090049   .263379
   8.61595   8.61595      1.00  1.089029   .263249
   8.61585   8.61585      1.00  1.091319   .263539
   8.61575   8.61575      1.00  1.089049   .263139
   8.61564   8.61564      1.00  1.091189   .263809
   8.61554   8.61554      1.00  1.089739   .263449
   8.61544   8.61544      1.00  1.090379   .263689
   8.61534   8.61534      1.00  1.090569   .263509
   8.61523   8.61523      1.00  1.090049   .263489
   8.61513   8.61513      1.00  1.089939   .263909
   8.61503   8.61503      1.00  1.088919   .263629
   8.61493   8.61493      1.00  1.088159   .263559
   8.61482   8.61482      1.00  1.089639   .263639
   8.61471   8.61471      1.00  1.089809   .263679
   8.61461   8.61461      1.00  1.088359   .263429
   8.61451   8.61451      1.00  1.089909   .263749
   8.61440   8.61440      1.00  1.087509   .263349
   8.61428   8.61428      1.00  1.087919   .263439
   8.61416   8.61416      1.00  1.087389   .263289
   8.61405   8.61405      1.00  1.088319   .263529
   8.61394   8.61394      1.00  1.087799   .263399
   8.61382   8.61382      1.00  1.089719   .263999
   8.61371   8.61371      1.00  1.087849   .263589
   8.61360   8.61360      1.00  1.087509   .263679
   8.61349   8.61349      1.00  1.086539   .263359
   8.61336   8.61336      1.00  1.087629   .263649
   8.61324   8.61324      1.00  1.087309   .263509
   8.61314   8.61314      1.00  1.087009   .263599
   8.61302   8.61302      1.00  1.085799   .263499
   8.61290   8.61290      1.00  1.087289   .263889
   8.61279   8.61279      1.00  1.086069   .263429
   8.61268   8.61268      1.00  1.087049   .263999
   8.61256   8.61256      1.00  1.086709   .263619
   8.61244   8.61244      1.00  1.085959   .263559
   8.61233   8.61233      1.00  1.086709   .263729
   8.61222   8.61222      1.00  1.085949   .263889
   8.61211   8.61211      1.00  1.085949   .263589
   8.61199   8.61199      1.00  1.085489   .263399
   8.61188   8.61188      1.00  1.085199   .263619
   8.61177   8.61177      1.00  1.085379   .263679
   8.61166   8.61166      1.00  1.085659   .263749
   8.61155   8.61155      1.00  1.084239   .263659
   8.61144   8.61144      1.00  1.085999   .263889
   8.61134   8.61134      1.00  1.085029   .263799
   8.61123   8.61123      1.00  1.085279   .263899
   8.61111   8.61111      1.00  1.085429   .263929
   8.61100   8.61100      1.00  1.084289   .263679
   8.61089   8.61089      1.00  1.085599   .264129
   8.61077   8.61077      1.00  1.084979   .263869
   8.61065   8.61065      1.00  1.085889   .264089
   8.61054   8.61054      1.00  1.085479   .264189
   8.61043   8.61043      1.00  1.084389   .263989
   8.61031   8.61031      1.00  1.085389   .264089
   8.61018   8.61018      1.00  1.084929   .264179
   8.61007   8.61007      1.00  1.083859   .263799
   8.60996   8.60996      1.00  1.086429   .264549
   8.60984   8.60984      1.00  1.083869   .263999
   8.60971   8.60971      1.00  1.085449   .264309
   8.60960   8.60960      1.00  1.085979   .264289
   8.60949   8.60949      1.00  1.085389   .264349
   8.60937   8.60937      1.00  1.085109   .264189
   8.60925   8.60925      1.00  1.084749   .264439
   8.60913   8.60913      1.00  1.084729   .264409
   8.60903   8.60903      1.00  1.085669   .264669
   8.60891   8.60891      1.00  1.084449   .264459
   8.60879   8.60879      1.00  1.084449   .264459
   8.60868   8.60868      1.00  1.084439   .264389
   8.60858   8.60858      1.00  1.086069   .264939
   8.60846   8.60846      1.00  1.084869   .264429
   8.60835   8.60835      1.00  1.084929   .264599
   8.60824   8.60824      1.00  1.083699   .264519
   8.60815   8.60815      1.00  1.087049   .265229
   8.60804   8.60804      1.00  1.084239   .264419
   8.60792   8.60792      1.00  1.084309   .264719
   8.60781   8.60781      1.00  1.085039   .264989
   8.60770   8.60770      1.00  1.085079   .264959
   8.60759   8.60759      1.00  1.084569   .264879
   8.60748   8.60748      1.00  1.084869   .264829
   8.60737   8.60737      1.00  1.084569   .264679
   8.60726   8.60726      1.00  1.084619   .264919
   8.60715   8.60715      1.00  1.084989   .265089
   8.60703   8.60703      1.00  1.084589   .264979
   8.60693   8.60693      1.00  1.083699   .265189
   8.60682   8.60682      1.00  1.082519   .264819
   8.60672   8.60672      1.00  1.084529   .265289
   8.60660   8.60660      1.00  1.084019   .265019
   8.60650   8.60650      1.00  1.084319   .265089
   8.60640   8.60640      1.00  1.083969   .265149
   8.60629   8.60629      1.00  1.083299   .265039
   8.60618   8.60618      1.00  1.082779   .264909
   8.60608   8.60608      1.00  1.084469   .265329
   8.60598   8.60598      1.00  1.084089   .265289
   8.60588   8.60588      1.00  1.083459   .265269
   8.60577   8.60577      1.00  1.083039   .264979
   8.60567   8.60567      1.00  1.082889   .265229
   8.60557   8.60557      1.00  1.084259   .265459
   8.60547   8.60547      1.00  1.082449   .265119
   8.60536   8.60536      1.00  1.083769   .265439
   8.60526   8.60526      1.00  1.083809   .265649
   8.60516   8.60516      1.00  1.083199   .265469
   8.60505   8.60505      1.00  1.084309   .265609
   8.60495   8.60495      1.00  1.082619   .265479
   8.60485   8.60485      1.00  1.083379   .265589
   8.60474   8.60474      1.00  1.083119   .265479
   8.60463   8.60463      1.00  1.083469   .265769
   8.60452   8.60452      1.00  1.083879   .265779
   8.60441   8.60441      1.00  1.082429   .265539
   8.60431   8.60431      1.00  1.083289   .265889
   8.60420   8.60420      1.00  1.083359   .265929
   8.60408   8.60408      1.00  1.083169   .265689
   8.60396   8.60396      1.00  1.083109   .265839
   8.60385   8.60385      1.00  1.083599   .265949
   8.60374   8.60374      1.00  1.083689   .266229
   8.60363   8.60363      1.00  1.083119   .265929
   8.60351   8.60351      1.00  1.083979   .266269
   8.60340   8.60340      1.00  1.082669   .265899
   8.60328   8.60328      1.00  1.083899   .266339
   8.60316   8.60316      1.00  1.082889   .265919
   8.60305   8.60305      1.00  1.084359   .266369
   8.60293   8.60293      1.00  1.083119   .266229
   8.60281   8.60281      1.00  1.082779   .266099
   8.60269   8.60269      1.00  1.081979   .266099
   8.60258   8.60258      1.00  1.083549   .266409
   8.60247   8.60247      1.00  1.082309   .266389
   8.60236   8.60236      1.00  1.084319   .266479
   8.60224   8.60224      1.00  1.081399   .266199
   8.60212   8.60212      1.00  1.084449   .266889
   8.60202   8.60202      1.00  1.083589   .266539
   8.60191   8.60191      1.00  1.082679   .266449
   8.60179   8.60179      1.00  1.082759   .266609
   8.60169   8.60169      1.00  1.083259   .266579
   8.60158   8.60158      1.00  1.083579   .266629
   8.60147   8.60147      1.00  1.083699   .267019
   8.60136   8.60136      1.00  1.082799   .266849
   8.60125   8.60125      1.00  1.082519   .266619
   8.60114   8.60114      1.00  1.083369   .266809
   8.60103   8.60103      1.00  1.082689   .266769
   8.60091   8.60091      1.00  1.083309   .266999
   8.60079   8.60079      1.00  1.082629   .266849
   8.60068   8.60068      1.00  1.083469   .267029
   8.60057   8.60057      1.00  1.082899   .267149
   8.60044   8.60044      1.00  1.083679   .267209
   8.60033   8.60033      1.00  1.083089   .267129
   8.60022   8.60022      1.00  1.083759   .267379
   8.60010   8.60010      1.00  1.081769   .266909
   8.59998   8.59998      1.00  1.083869   .267489
   8.59986   8.59986      1.00  1.082289   .267189
   8.59975   8.59975      1.00  1.082579   .267159
   8.59963   8.59963      1.00  1.082499   .267319
   8.59951   8.59951      1.00  1.082129   .267269
   8.59939   8.59939      1.00  1.083079   .267459
   8.59928   8.59928      1.00  1.083239   .267689
   8.59917   8.59917      1.00  1.083409   .267519
   8.59905   8.59905      1.00  1.082839   .267209
   8.59894   8.59894      1.00  1.082979   .267509
   8.59883   8.59883      1.00  1.083419   .267799
   8.59872   8.59872      1.00  1.082819   .267759
   8.59860   8.59860      1.00  1.082249   .267589
   8.59849   8.59849      1.00  1.083449   .268029
   8.59839   8.59839      1.00  1.083009   .267669
   8.59827   8.59827      1.00  1.083859   .267979
   8.59815   8.59815      1.00  1.081799   .267879
   8.59805   8.59805      1.00  1.081999   .267829
   8.59794   8.59794      1.00  1.082969   .268369
   8.59783   8.59783      1.00  1.082979   .268279
   8.59771   8.59771      1.00  1.082729   .268109
   8.59760   8.59760      1.00  1.082479   .268169
   8.59749   8.59749      1.00  1.083489   .268499
   8.59739   8.59739      1.00  1.082209   .268189
   8.59727   8.59727      1.00  1.083829   .268289
   8.59716   8.59716      1.00  1.081749   .268069
   8.59706   8.59706      1.00  1.083259   .268379
   8.59694   8.59694      1.00  1.082579   .268419
   8.59683   8.59683      1.00  1.082769   .268389
   8.59673   8.59673      1.00  1.082589   .268549
   8.59663   8.59663      1.00  1.082189   .268429
   8.59651   8.59651      1.00  1.081639   .268459
   8.59640   8.59640      1.00  1.081959   .268299
   8.59630   8.59630      1.00  1.082359   .268469
   8.59620   8.59620      1.00  1.083229   .268889
   8.59609   8.59609      1.00  1.081609   .268659
   8.59598   8.59598      1.00  1.082169   .268849
   8.59588   8.59588      1.00  1.082159   .268589
   8.59578   8.59578      1.00  1.083109   .268859
   8.59568   8.59568      1.00  1.082099   .268709
   8.59557   8.59557      1.00  1.082679   .268809
   8.59547   8.59547      1.00  1.081329   .268609
   8.59537   8.59537      1.00  1.082309   .269109
   8.59526   8.59526      1.00  1.081679   .269109
   8.59516   8.59516      1.00  1.080769   .268809
   8.59505   8.59505      1.00  1.081809   .269009
   8.59496   8.59496      1.00  1.081239   .268879
   8.59485   8.59485      1.00  1.081649   .268989
   8.59474   8.59474      1.00  1.082069   .269139
   8.59464   8.59464      1.00  1.081969   .269049
   8.59453   8.59453      1.00  1.081669   .269199
   8.59443   8.59443      1.00  1.081899   .269219
   8.59431   8.59431      1.00  1.080469   .268959
   8.59419   8.59419      1.00  1.081869   .269419
   8.59408   8.59408      1.00  1.080669   .269009
   8.59397   8.59397      1.00  1.081989   .269269
   8.59385   8.59385      1.00  1.079489   .269059
   8.59374   8.59374      1.00  1.080269   .269209
   8.59363   8.59363      1.00  1.080199   .269329
   8.59352   8.59352      1.00  1.081199   .269399
   8.59339   8.59339      1.00  1.079379   .269189
   8.59327   8.59327      1.00  1.081619   .269819
   8.59316   8.59316      1.00  1.080919   .269469
   8.59305   8.59305      1.00  1.080159   .269369
   8.59292   8.59292      1.00  1.079509   .269199
   8.59280   8.59280      1.00  1.080599   .269349
   8.59270   8.59270      1.00  1.080149   .269569
   8.59258   8.59258      1.00  1.079429   .269209
   8.59247   8.59247      1.00  1.079549   .269399
   8.59236   8.59236      1.00  1.079599   .269389
   8.59225   8.59225      1.00  1.079909   .269509
   8.59214   8.59214      1.00  1.079199   .269619
   8.59202   8.59202      1.00  1.078729   .269419
   8.59191   8.59191      1.00  1.078929   .269429
   8.59181   8.59181      1.00  1.079789   .269729
   8.59169   8.59169      1.00  1.078139   .269249
   8.59158   8.59158      1.00  1.078129   .269649
   8.59147   8.59147      1.00  1.078139   .269509
   8.59137   8.59137      1.00  1.080179   .270159
   8.59126   8.59126      1.00  1.078129   .269699
   8.59114   8.59114      1.00  1.078079   .269579
   8.59102   8.59102      1.00  1.078519   .269599
   8.59092   8.59092      1.00  1.078779   .269919
   8.59080   8.59080      1.00  1.078109   .269699
   8.59068   8.59068      1.00  1.078349   .269869
   8.59057   8.59057      1.00  1.077179   .269759
   8.59046   8.59046      1.00  1.078339   .270059
   8.59034   8.59034      1.00  1.078279   .269849
   8.59022   8.59022      1.00  1.077929   .269829
   8.59010   8.59010      1.00  1.078399   .270079
   8.58999   8.58999      1.00  1.077889   .269879
   8.58987   8.58987      1.00  1.078049   .270099
   8.58974   8.58974      1.00  1.077169   .269889
   8.58963   8.58963      1.00  1.076679   .269989
   8.58952   8.58952      1.00  1.077049   .270049
   8.58939   8.58939      1.00  1.078259   .270309
   8.58927   8.58927      1.00  1.076309   .269779
   8.58916   8.58916      1.00  1.077729   .270039
   8.58905   8.58905      1.00  1.075609   .269779
   8.58894   8.58894      1.00  1.077269   .270479
   8.58883   8.58883      1.00  1.075939   .269769
   8.58871   8.58871      1.00  1.076789   .270189
   8.58860   8.58860      1.00  1.078319   .270739
   8.58849   8.58849      1.00  1.076159   .270139
   8.58838   8.58838      1.00  1.076369   .270289
   8.58827   8.58827      1.00  1.077089   .270569
   8.58817   8.58817      1.00  1.077889   .270829
   8.58806   8.58806      1.00  1.075629   .270169
   8.58793   8.58793      1.00  1.076139   .270549
   8.58782   8.58782      1.00  1.075799   .270659
   8.58772   8.58772      1.00  1.076909   .270569
   8.58761   8.58761      1.00  1.076269   .270309
   8.58750   8.58750      1.00  1.076739   .270579
   8.58739   8.58739      1.00  1.075459   .270529
   8.58727   8.58727      1.00  1.076729   .270709
   8.58716   8.58716      1.00  1.076839   .270729
   8.58705   8.58705      1.00  1.076179   .270809
   8.58694   8.58694      1.00  1.076159   .270729
   8.58684   8.58684      1.00  1.076299   .270799
   8.58673   8.58673      1.00  1.076609   .270869
   8.58662   8.58662      1.00  1.075299   .270649
   8.58651   8.58651      1.00  1.075349   .270939
   8.58641   8.58641      1.00  1.075909   .270979
   8.58631   8.58631      1.00  1.076519   .271029
   8.58620   8.58620      1.00  1.075709   .271119
   8.58609   8.58609      1.00  1.076329   .271129
   8.58599   8.58599      1.00  1.075989   .271139
   8.58589   8.58589      1.00  1.075399   .271099
   8.58579   8.58579      1.00  1.075979   .271429
   8.58568   8.58568      1.00  1.075929   .271219
   8.58559   8.58559      1.00  1.075909   .271169
   8.58548   8.58548      1.00  1.076069   .271299
   8.58537   8.58537      1.00  1.074959   .271349
   8.58527   8.58527      1.00  1.075949   .271429
   8.58517   8.58517      1.00  1.074729   .271319
   8.58506   8.58506      1.00  1.076029   .271549
   8.58495   8.58495      1.00  1.073709   .270899
   8.58485   8.58485      1.00  1.074369   .271189
   8.58475   8.58475      1.00  1.075909   .271689
   8.58464   8.58464      1.00  1.074689   .271399
   8.58453   8.58453      1.00  1.074329   .271439
   8.58443   8.58443      1.00  1.075739   .271669
   8.58432   8.58432      1.00  1.075119   .271449
   8.58421   8.58421      1.00  1.075109   .271569
   8.58409   8.58409      1.00  1.075739   .271819
   8.58398   8.58398      1.00  1.074399   .271609
   8.58387   8.58387      1.00  1.075049   .271829
   8.58375   8.58375      1.00  1.074939   .271979
   8.58363   8.58363      1.00  1.075319   .272089
   8.58352   8.58352      1.00  1.074909   .271769
   8.58341   8.58341      1.00  1.074969   .271819
   8.58330   8.58330      1.00  1.074569   .271909
   8.58317   8.58317      1.00  1.075699   .272349
   8.58305   8.58305      1.00  1.073539   .271799
   8.58293   8.58293      1.00  1.074969   .272099
   8.58282   8.58282      1.00  1.075149   .271999
   8.58270   8.58270      1.00  1.074809   .272189
   8.58259   8.58259      1.00  1.075609   .272189
   8.58248   8.58248      1.00  1.074899   .272399
   8.58236   8.58236      1.00  1.074099   .272239
   8.58225   8.58225      1.00  1.074739   .272299
   8.58214   8.58214      1.00  1.074109   .272189
   8.58203   8.58203      1.00  1.073529   .271999
   8.58192   8.58192      1.00  1.074159   .272489
   8.58180   8.58180      1.00  1.072649   .272249
   8.58169   8.58169      1.00  1.075279   .272669
   8.58159   8.58159      1.00  1.073749   .272309
   8.58148   8.58148      1.00  1.074319   .272619
   8.58137   8.58137      1.00  1.075349   .272919
   8.58126   8.58126      1.00  1.073619   .272399
   8.58115   8.58115      1.00  1.074169   .272849
   8.58104   8.58104      1.00  1.075109   .272749
   8.58092   8.58092      1.00  1.073709   .272529
   8.58080   8.58080      1.00  1.074789   .272889
   8.58069   8.58069      1.00  1.073179   .272559
   8.58057   8.58057      1.00  1.073699   .272759
   8.58045   8.58045      1.00  1.073499   .272889
   8.58033   8.58033      1.00  1.073929   .272889
   8.58022   8.58022      1.00  1.074069   .272989
   8.58011   8.58011      1.00  1.073819   .272839
   8.57999   8.57999      1.00  1.074109   .273049
   8.57987   8.57987      1.00  1.074669   .273139
   8.57975   8.57975      1.00  1.073779   .273009
   8.57964   8.57964      1.00  1.073849   .272809
   8.57951   8.57951      1.00  1.073389   .273029
   8.57940   8.57940      1.00  1.073409   .273289
   8.57929   8.57929      1.00  1.073409   .273149
   8.57918   8.57918      1.00  1.073479   .273079
   8.57906   8.57906      1.00  1.073159   .273129
   8.57895   8.57895      1.00  1.073189   .273229
   8.57885   8.57885      1.00  1.073369   .273299
   8.57872   8.57872      1.00  1.073409   .273359
   8.57861   8.57861      1.00  1.073629   .273449
   8.57850   8.57850      1.00  1.072289   .273029
   8.57839   8.57839      1.00  1.073109   .273419
   8.57828   8.57828      1.00  1.072659   .273599
   8.57816   8.57816      1.00  1.072209   .273459
   8.57806   8.57806      1.00  1.072849   .273489
   8.57796   8.57796      1.00  1.072259   .273319
   8.57784   8.57784      1.00  1.072239   .273479
   8.57773   8.57773      1.00  1.072259   .273299
   8.57762   8.57762      1.00  1.072179   .273509
   8.57751   8.57751      1.00  1.071029   .273269
   8.57740   8.57740      1.00  1.072269   .273629
   8.57729   8.57729      1.00  1.071699   .273519
   8.57718   8.57718      1.00  1.071129   .273609
   8.57708   8.57708      1.00  1.071789   .273619
   8.57697   8.57697      1.00  1.071469   .273789
   8.57686   8.57686      1.00  1.071959   .273969
   8.57675   8.57675      1.00  1.070879   .273569
   8.57664   8.57664      1.00  1.072369   .273989
   8.57654   8.57654      1.00  1.071889   .273829
   8.57643   8.57643      1.00  1.069659   .273479
   8.57632   8.57632      1.00  1.071589   .273879
   8.57622   8.57622      1.00  1.070599   .273679
   8.57611   8.57611      1.00  1.071189   .273729
   8.57601   8.57601      1.00  1.070109   .273589
   8.57591   8.57591      1.00  1.070239   .273499
   8.57581   8.57581      1.00  1.071819   .274129
   8.57571   8.57571      1.00  1.069369   .273379
   8.57560   8.57560      1.00  1.070999   .274059
   8.57550   8.57550      1.00  1.068859   .273469
   8.57540   8.57540      1.00  1.071069   .273979
   8.57530   8.57530      1.00  1.070769   .274179
   8.57519   8.57519      1.00  1.069969   .273929
   8.57509   8.57509      1.00  1.068759   .273709
   8.57499   8.57499      1.00  1.070009   .274129
   8.57489   8.57489      1.00  1.068669   .273799
   8.57477   8.57477      1.00  1.068719   .273909
   8.57467   8.57467      1.00  1.067909   .273689
   8.57457   8.57457      1.00  1.069349   .274149
   8.57445   8.57445      1.00  1.068029   .273809
   8.57433   8.57433      1.00  1.069859   .274239
   8.57423   8.57423      1.00  1.067829   .274009
   8.57413   8.57413      1.00  1.070039   .274459
   8.57401   8.57401      1.00  1.067949   .273859
   8.57389   8.57389      1.00  1.066859   .273759
   8.57378   8.57378      1.00  1.069939   .274339
   8.57367   8.57367      1.00  1.067439   .273759
   8.57355   8.57355      1.00  1.068569   .274189
   8.57343   8.57343      1.00  1.067419   .273849
   8.57332   8.57332      1.00  1.068539   .274469
   8.57321   8.57321      1.00  1.067439   .274119
   8.57309   8.57309      1.00  1.067449   .274469
   8.57296   8.57296      1.00  1.067439   .274299
   8.57285   8.57285      1.00  1.066249   .273899
   8.57274   8.57274      1.00  1.066819   .273869
   8.57263   8.57263      1.00  1.067729   .274359
   8.57251   8.57251      1.00  1.065189   .273559
   8.57240   8.57240      1.00  1.067899   .274419
   8.57229   8.57229      1.00  1.066539   .274109
   8.57218   8.57218      1.00  1.067859   .274729
   8.57206   8.57206      1.00  1.065229   .273979
   8.57195   8.57195      1.00  1.067109   .274379
   8.57184   8.57184      1.00  1.066479   .274329
   8.57173   8.57173      1.00  1.067429   .274419
   8.57162   8.57162      1.00  1.064599   .273959
   8.57151   8.57151      1.00  1.065309   .274129
   8.57141   8.57141      1.00  1.066009   .274239
   8.57129   8.57129      1.00  1.065249   .274149
   8.57118   8.57118      1.00  1.065889   .274619
   8.57107   8.57107      1.00  1.065239   .274359
   8.57096   8.57096      1.00  1.065259   .274399
   8.57085   8.57085      1.00  1.065709   .274569
   8.57073   8.57073      1.00  1.065839   .274509
   8.57061   8.57061      1.00  1.065119   .274399
   8.57050   8.57050      1.00  1.065109   .274429
   8.57038   8.57038      1.00  1.063929   .274369
   8.57026   8.57026      1.00  1.065509   .274719
   8.57015   8.57015      1.00  1.064119   .274399
   8.57003   8.57003      1.00  1.065659   .274649
   8.56991   8.56991      1.00  1.063959   .274469
   8.56979   8.56979      1.00  1.064649   .274529
   8.56968   8.56968      1.00  1.063519   .274249
   8.56956   8.56956      1.00  1.064509   .274629
   8.56944   8.56944      1.00  1.064129   .274659
   8.56932   8.56932      1.00  1.063779   .274509
   8.56920   8.56920      1.00  1.064809   .274859
   8.56909   8.56909      1.00  1.063039   .274489
   8.56898   8.56898      1.00  1.065249   .274959
   8.56887   8.56887      1.00  1.063619   .274509
   8.56876   8.56876      1.00  1.064839   .275099
   8.56865   8.56865      1.00  1.063979   .274819
   8.56854   8.56854      1.00  1.064619   .274969
   8.56842   8.56842      1.00  1.062829   .274929
   8.56831   8.56831      1.00  1.063999   .274729
   8.56820   8.56820      1.00  1.063599   .275149
   8.56809   8.56809      1.00  1.064239   .274949
   8.56798   8.56798      1.00  1.063549   .274949
   8.56787   8.56787      1.00  1.064409   .275299
   8.56777   8.56777      1.00  1.063459   .274939
   8.56765   8.56765      1.00  1.063809   .275099
   8.56754   8.56754      1.00  1.062419   .274859
   8.56743   8.56743      1.00  1.064289   .275309
   8.56732   8.56732      1.00  1.062859   .274739
   8.56721   8.56721      1.00  1.062459   .275139
   8.56710   8.56710      1.00  1.063669   .275289
   8.56699   8.56699      1.00  1.063249   .275159
   8.56688   8.56688      1.00  1.063469   .275459
   8.56678   8.56678      1.00  1.063279   .275649
   8.56666   8.56666      1.00  1.063349   .275299
   8.56656   8.56656      1.00  1.061769   .275199
   8.56646   8.56646      1.00  1.063589   .275689
   8.56635   8.56635      1.00  1.063439   .275489
   8.56624   8.56624      1.00  1.062369   .275439
   8.56614   8.56614      1.00  1.063509   .275599
   8.56604   8.56604      1.00  1.064049   .275619
   8.56593   8.56593      1.00  1.063899   .275739
   8.56583   8.56583      1.00  1.063199   .275869
   8.56573   8.56573      1.00  1.064079   .275759
   8.56563   8.56563      1.00  1.064889   .276119
   8.56553   8.56553      1.00  1.062129   .275639
   8.56542   8.56542      1.00  1.062489   .275869
   8.56532   8.56532      1.00  1.062659   .275799
   8.56522   8.56522      1.00  1.062979   .275889
   8.56511   8.56511      1.00  1.063589   .276119
   8.56500   8.56500      1.00  1.064229   .275999
   8.56490   8.56490      1.00  1.062399   .275959
   8.56480   8.56480      1.00  1.063259   .276049
   8.56469   8.56469      1.00  1.063829   .276099
   8.56458   8.56458      1.00  1.061649   .275849
   8.56448   8.56448      1.00  1.063369   .276269
   8.56437   8.56437      1.00  1.062889   .276169
   8.56426   8.56426      1.00  1.061789   .276179
   8.56414   8.56414      1.00  1.061979   .276179
   8.56403   8.56403      1.00  1.062319   .276119
   8.56393   8.56393      1.00  1.063089   .276209
   8.56381   8.56381      1.00  1.062809   .276229
   8.56369   8.56369      1.00  1.061519   .276079
   8.56357   8.56357      1.00  1.061769   .276039
   8.56346   8.56346      1.00  1.061989   .276169
   8.56335   8.56335      1.00  1.062579   .276289
   8.56323   8.56323      1.00  1.060709   .275969
   8.56311   8.56311      1.00  1.063089   .276619
   8.56300   8.56300      1.00  1.062389   .276509
   8.56288   8.56288      1.00  1.061449   .276569
   8.56276   8.56276      1.00  1.061349   .276209
   8.56264   8.56264      1.00  1.061019   .276509
   8.56253   8.56253      1.00  1.061389   .276219
   8.56242   8.56242      1.00  1.060689   .276379
   8.56231   8.56231      1.00  1.062209   .276679
   8.56220   8.56220      1.00  1.059719   .276229
   8.56209   8.56209      1.00  1.061599   .276419
   8.56197   8.56197      1.00  1.062499   .276729
   8.56186   8.56186      1.00  1.060909   .276599
   8.56175   8.56175      1.00  1.059819   .276439
   8.56165   8.56165      1.00  1.061029   .276639
   8.56154   8.56154      1.00  1.061479   .276939
   8.56143   8.56143      1.00  1.060479   .276519
   8.56132   8.56132      1.00  1.059389   .276539
   8.56121   8.56121      1.00  1.061849   .276949
   8.56110   8.56110      1.00  1.059719   .276439
   8.56098   8.56098      1.00  1.060509   .276689
   8.56087   8.56087      1.00  1.060919   .276999
   8.56076   8.56076      1.00  1.060149   .276719
   8.56064   8.56064      1.00  1.059619   .276549
   8.56052   8.56052      1.00  1.058699   .276239
   8.56040   8.56040      1.00  1.061049   .277049
   8.56029   8.56029      1.00  1.059059   .276599
   8.56017   8.56017      1.00  1.060759   .276809
   8.56005   8.56005      1.00  1.058919   .276579
   8.55994   8.55994      1.00  1.060049   .277049
   8.55982   8.55982      1.00  1.060079   .277009
   8.55970   8.55970      1.00  1.059799   .277029
   8.55958   8.55958      1.00  1.059169   .276909
   8.55947   8.55947      1.00  1.058449   .276569
   8.55936   8.55936      1.00  1.060139   .277309
   8.55924   8.55924      1.00  1.060419   .277339
   8.55912   8.55912      1.00  1.057329   .276769
   8.55901   8.55901      1.00  1.058509   .277049
   8.55890   8.55890      1.00  1.059739   .277489
   8.55878   8.55878      1.00  1.060529   .277599
   8.55867   8.55867      1.00  1.057149   .276579
   8.55857   8.55857      1.00  1.059759   .277479
   8.55846   8.55846      1.00  1.058569   .277409
   8.55835   8.55835      1.00  1.057929   .277209
   8.55823   8.55823      1.00  1.058999   .277289
   8.55811   8.55811      1.00  1.058559   .277389
   8.55801   8.55801      1.00  1.058469   .277299
   8.55790   8.55790      1.00  1.056789   .276869
   8.55779   8.55779      1.00  1.059669   .277989
   8.55768   8.55768      1.00  1.057009   .277169
   8.55757   8.55757      1.00  1.058139   .277359
   8.55746   8.55746      1.00  1.058759   .277279
   8.55734   8.55734      1.00  1.059509   .277789
   8.55724   8.55724      1.00  1.057499   .277449
   8.55713   8.55713      1.00  1.058449   .277609
   8.55702   8.55702      1.00  1.058969   .277759
   8.55691   8.55691      1.00  1.058339   .277589
   8.55680   8.55680      1.00  1.057599   .277549
   8.55670   8.55670      1.00  1.059649   .277939
   8.55659   8.55659      1.00  1.056979   .277419
   8.55648   8.55648      1.00  1.057769   .277509
   8.55638   8.55638      1.00  1.058169   .277679
   8.55627   8.55627      1.00  1.057859   .277739
   8.55617   8.55617      1.00  1.058519   .278119
   8.55606   8.55606      1.00  1.055349   .277199
   8.55596   8.55596      1.00  1.058269   .278169
   8.55586   8.55586      1.00  1.056189   .277529
   8.55576   8.55576      1.00  1.058149   .277939
   8.55565   8.55565      1.00  1.055869   .277599
   8.55555   8.55555      1.00  1.057079   .277759
   8.55545   8.55545      1.00  1.055559   .277599
   8.55535   8.55535      1.00  1.056399   .277729
   8.55524   8.55524      1.00  1.055429   .277819
   8.55514   8.55514      1.00  1.055199   .277629
   8.55503   8.55503      1.00  1.055819   .277729
   8.55493   8.55493      1.00  1.055419   .277559
   8.55483   8.55483      1.00  1.054479   .277639
   8.55472   8.55472      1.00  1.054989   .277449
   8.55462   8.55462      1.00  1.054789   .277549
   8.55452   8.55452      1.00  1.055329   .277799
   8.55440   8.55440      1.00  1.053419   .277449
   8.55429   8.55429      1.00  1.054509   .277769
   8.55418   8.55418      1.00  1.055809   .278069
   8.55406   8.55406      1.00  1.052379   .277089
   8.55395   8.55395      1.00  1.054329   .277979
   8.55384   8.55384      1.00  1.053259   .277759
   8.55372   8.55372      1.00  1.054219   .277809
   8.55362   8.55362      1.00  1.052999   .277499
   8.55350   8.55350      1.00  1.053579   .277639
   8.55338   8.55338      1.00  1.052579   .277619
   8.55326   8.55326      1.00  1.053749   .277899
   8.55314   8.55314      1.00  1.052999   .277739
   8.55302   8.55302      1.00  1.052169   .277679
   8.55291   8.55291      1.00  1.052239   .277569
   8.55280   8.55280      1.00  1.051809   .277389
   8.55268   8.55268      1.00  1.052669   .277759
   8.55256   8.55256      1.00  1.051169   .277479
   8.55245   8.55245      1.00  1.051339   .277479
   8.55234   8.55234      1.00  1.052569   .278029
   8.55223   8.55223      1.00  1.050289   .277329
   8.55212   8.55212      1.00  1.051299   .277679
   8.55200   8.55200      1.00  1.051749   .277759
   8.55190   8.55190      1.00  1.050339   .277439
   8.55179   8.55179      1.00  1.050849   .277549
   8.55167   8.55167      1.00  1.049299   .277569
   8.55157   8.55157      1.00  1.051729   .278069
   8.55146   8.55146      1.00  1.050359   .277599
   8.55135   8.55135      1.00  1.049079   .277389
   8.55124   8.55124      1.00  1.049849   .277649
   8.55112   8.55112      1.00  1.051319   .278009
   8.55102   8.55102      1.00  1.048879   .277399
   8.55090   8.55090      1.00  1.049939   .277779
   8.55078   8.55078      1.00  1.048199   .277309
   8.55066   8.55066      1.00  1.048899   .277629
   8.55056   8.55056      1.00  1.049309   .277769
   8.55045   8.55045      1.00  1.047369   .277269
   8.55032   8.55032      1.00  1.048789   .277569
   8.55021   8.55021      1.00  1.047269   .277549
   8.55010   8.55010      1.00  1.049249   .277939
   8.54997   8.54997      1.00  1.047369   .277399
   8.54985   8.54985      1.00  1.048229   .277709
   8.54974   8.54974      1.00  1.047949   .277739
   8.54962   8.54962      1.00  1.048299   .277809
   8.54950   8.54950      1.00  1.047459   .277599
   8.54938   8.54938      1.00  1.048129   .277839
   8.54927   8.54927      1.00  1.047049   .277569
   8.54916   8.54916      1.00  1.047819   .277849
   8.54904   8.54904      1.00  1.046879   .277629
   8.54893   8.54893      1.00  1.047469   .277999
   8.54882   8.54882      1.00  1.045069   .277179
   8.54872   8.54872      1.00  1.048419   .278099
   8.54861   8.54861      1.00  1.046609   .277809
   8.54849   8.54849      1.00  1.047279   .278189
   8.54838   8.54838      1.00  1.046759   .277789
   8.54828   8.54828      1.00  1.046589   .278019
   8.54817   8.54817      1.00  1.047549   .278239
   8.54805   8.54805      1.00  1.045229   .277609
   8.54794   8.54794      1.00  1.047729   .278409
   8.54784   8.54784      1.00  1.045869   .277809
   8.54773   8.54773      1.00  1.046109   .278139
   8.54762   8.54762      1.00  1.046309   .278089
   8.54751   8.54751      1.00  1.048649   .278359
   8.54740   8.54740      1.00  1.045019   .278059
   8.54729   8.54729      1.00  1.046969   .278219
   8.54718   8.54718      1.00  1.046829   .278419
   8.54707   8.54707      1.00  1.047439   .278459
   8.54697   8.54697      1.00  1.044999   .277909
   8.54686   8.54686      1.00  1.046789   .278639
   8.54675   8.54675      1.00  1.047489   .278869
   8.54664   8.54664      1.00  1.045649   .278269
   8.54654   8.54654      1.00  1.046659   .278699
   8.54643   8.54643      1.00  1.048089   .279049
   8.54632   8.54632      1.00  1.046009   .278329
   8.54622   8.54622      1.00  1.046289   .278579
   8.54612   8.54612      1.00  1.047349   .278999
   8.54601   8.54601      1.00  1.047309   .278839
   8.54591   8.54591      1.00  1.045859   .278539
   8.54581   8.54581      1.00  1.044669   .278309
   8.54571   8.54571      1.00  1.047109   .279069
   8.54561   8.54561      1.00  1.046179   .278909
   8.54550   8.54550      1.00  1.045399   .278649
   8.54540   8.54540      1.00  1.046979   .278809
   8.54530   8.54530      1.00  1.046579   .279189
   8.54519   8.54519      1.00  1.045729   .279069
   8.54508   8.54508      1.00  1.047549   .279179
   8.54498   8.54498      1.00  1.045059   .278749
   8.54488   8.54488      1.00  1.045979   .279079
   8.54477   8.54477      1.00  1.045299   .279019
   8.54466   8.54466      1.00  1.045499   .278949
   8.54456   8.54456      1.00  1.044729   .279039
   8.54446   8.54446      1.00  1.046089   .279359
   8.54434   8.54434      1.00  1.046109   .279249
   8.54422   8.54422      1.00  1.046499   .279419
   8.54411   8.54411      1.00  1.046059   .279379
   8.54401   8.54401      1.00  1.045409   .279439
   8.54389   8.54389      1.00  1.046059   .279759
   8.54377   8.54377      1.00  1.044519   .279089
   8.54366   8.54366      1.00  1.046559   .279989
   8.54355   8.54355      1.00  1.044319   .279249
   8.54343   8.54343      1.00  1.047109   .280009
   8.54331   8.54331      1.00  1.043769   .279179
   8.54319   8.54319      1.00  1.046549   .279819
   8.54308   8.54308      1.00  1.045989   .279889
   8.54296   8.54296      1.00  1.047479   .280189
   8.54284   8.54284      1.00  1.043199   .279159
   8.54273   8.54273      1.00  1.046199   .279879
   8.54262   8.54262      1.00  1.045489   .279709
   8.54251   8.54251      1.00  1.045879   .280029
   8.54239   8.54239      1.00  1.045159   .279679
   8.54227   8.54227      1.00  1.044809   .279729
   8.54217   8.54217      1.00  1.046019   .280109
   8.54205   8.54205      1.00  1.045029   .279889
   8.54194   8.54194      1.00  1.046029   .279979
   8.54183   8.54183      1.00  1.044139   .279749
   8.54173   8.54173      1.00  1.045619   .280119
   8.54162   8.54162      1.00  1.043769   .279929
   8.54150   8.54150      1.00  1.046039   .280369
   8.54139   8.54139      1.00  1.042559   .279689
   8.54129   8.54129      1.00  1.046559   .280649
   8.54118   8.54118      1.00  1.045449   .280389
   8.54106   8.54106      1.00  1.045539   .280379
   8.54095   8.54095      1.00  1.044649   .280099
   8.54084   8.54084      1.00  1.046029   .280819
   8.54072   8.54072      1.00  1.042349   .279919
   8.54060   8.54060      1.00  1.044429   .280409
   8.54048   8.54048      1.00  1.045099   .280619
   8.54037   8.54037      1.00  1.044739   .280509
   8.54026   8.54026      1.00  1.044079   .280259
   8.54013   8.54013      1.00  1.044439   .280349
   8.54001   8.54001      1.00  1.045839   .280919
   8.53990   8.53990      1.00  1.045069   .280859
   8.53977   8.53977      1.00  1.044239   .280519
   8.53965   8.53965      1.00  1.044679   .280869
   8.53954   8.53954      1.00  1.044509   .280629
   8.53943   8.53943      1.00  1.044589   .280869
   8.53931   8.53931      1.00  1.045819   .281069
   8.53919   8.53919      1.00  1.043429   .280589
   8.53908   8.53908      1.00  1.045629   .281329
   8.53898   8.53898      1.00  1.043049   .280639
   8.53886   8.53886      1.00  1.046929   .281549
   8.53874   8.53874      1.00  1.042839   .280549
   8.53863   8.53863      1.00  1.044169   .281009
   8.53852   8.53852      1.00  1.043269   .280649
   8.53841   8.53841      1.00  1.045379   .281399
   8.53829   8.53829      1.00  1.044359   .281199
   8.53818   8.53818      1.00  1.044669   .281579
   8.53808   8.53808      1.00  1.044689   .281469
   8.53797   8.53797      1.00  1.044089   .281329
   8.53785   8.53785      1.00  1.044879   .281589
   8.53775   8.53775      1.00  1.044559   .281279
   8.53764   8.53764      1.00  1.044679   .281579
   8.53753   8.53753      1.00  1.044879   .281579
   8.53741   8.53741      1.00  1.044899   .281449
   8.53731   8.53731      1.00  1.044309   .281609
   8.53720   8.53720      1.00  1.045199   .281909
   8.53709   8.53709      1.00  1.042929   .281269
   8.53697   8.53697      1.00  1.045339   .282089
   8.53687   8.53687      1.00  1.042959   .281529
   8.53677   8.53677      1.00  1.046029   .282219
   8.53666   8.53666      1.00  1.043829   .281709
   8.53655   8.53655      1.00  1.043609   .281999
   8.53644   8.53644      1.00  1.045149   .282149
   8.53634   8.53634      1.00  1.045179   .282029
   8.53623   8.53623      1.00  1.043999   .281669
   8.53612   8.53612      1.00  1.043349   .281659
   8.53602   8.53602      1.00  1.043999   .281959
   8.53592   8.53592      1.00  1.043729   .282009
   8.53582   8.53582      1.00  1.044809   .282299
   8.53571   8.53571      1.00  1.043679   .281939
   8.53561   8.53561      1.00  1.044109   .282209
   8.53551   8.53551      1.00  1.043759   .282259
   8.53541   8.53541      1.00  1.044659   .282419
   8.53530   8.53530      1.00  1.042599   .281899
   8.53520   8.53520      1.00  1.044549   .282419
   8.53510   8.53510      1.00  1.043539   .282309
   8.53500   8.53500      1.00  1.044399   .282539
   8.53489   8.53489      1.00  1.042849   .282269
   8.53479   8.53479      1.00  1.043679   .282569
   8.53468   8.53468      1.00  1.042899   .282369
   8.53457   8.53457      1.00  1.043189   .282249
   8.53446   8.53446      1.00  1.042679   .282479
   8.53435   8.53435      1.00  1.043249   .282639
   8.53424   8.53424      1.00  1.042569   .282339
   8.53413   8.53413      1.00  1.042389   .282309
   8.53401   8.53401      1.00  1.042479   .282589
   8.53389   8.53389      1.00  1.043309   .282809
   8.53379   8.53379      1.00  1.041569   .282389
   8.53367   8.53367      1.00  1.041169   .282229
   8.53355   8.53355      1.00  1.042529   .282729
   8.53343   8.53343      1.00  1.041409   .282389
   8.53332   8.53332      1.00  1.042949   .282839
   8.53320   8.53320      1.00  1.040819   .282229
   8.53308   8.53308      1.00  1.042559   .282989
   8.53297   8.53297      1.00  1.038809   .281799
   8.53286   8.53286      1.00  1.044399   .283599
   8.53274   8.53274      1.00  1.039849   .282189
   8.53262   8.53262      1.00  1.042359   .283199
   8.53251   8.53251      1.00  1.038999   .281959
   8.53240   8.53240      1.00  1.043309   .283239
   8.53229   8.53229      1.00  1.039299   .282189
   8.53217   8.53217      1.00  1.040719   .282549
   8.53206   8.53206      1.00  1.041019   .282759
   8.53195   8.53195      1.00  1.039459   .282269
   8.53184   8.53184      1.00  1.039579   .282539
   8.53173   8.53173      1.00  1.041029   .283139
   8.53162   8.53162      1.00  1.038639   .282529
   8.53151   8.53151      1.00  1.039289   .282589
   8.53140   8.53140      1.00  1.038959   .282429
   8.53129   8.53129      1.00  1.041039   .283109
   8.53118   8.53118      1.00  1.037919   .282289
   8.53107   8.53107      1.00  1.037449   .282259
   8.53095   8.53095      1.00  1.041639   .283029
   8.53084   8.53084      1.00  1.037969   .282529
   8.53072   8.53072      1.00  1.038949   .282709
   8.53061   8.53061      1.00  1.038239   .282529
   8.53049   8.53049      1.00  1.040359   .283339
   8.53037   8.53037      1.00  1.037039   .282689
   8.53026   8.53026      1.00  1.040049   .283209
   8.53015   8.53015      1.00  1.038969   .283189
   8.53002   8.53002      1.00  1.039039   .283099
   8.52990   8.52990      1.00  1.037779   .282679
   8.52978   8.52978      1.00  1.039139   .283189
   8.52967   8.52967      1.00  1.038879   .283209
   8.52955   8.52955      1.00  1.038569   .283329
   8.52943   8.52943      1.00  1.038319   .283059
   8.52931   8.52931      1.00  1.039289   .283499
   8.52920   8.52920      1.00  1.037829   .283259
   8.52909   8.52909      1.00  1.039289   .283559
   8.52897   8.52897      1.00  1.038639   .283479
   8.52886   8.52886      1.00  1.037159   .282919
   8.52877   8.52877      1.00  1.038899   .283719
   8.52865   8.52865      1.00  1.037079   .283129
   8.52853   8.52853      1.00  1.038819   .283719
   8.52841   8.52841      1.00  1.036159   .282799
   8.52831   8.52831      1.00  1.039179   .283649
   8.52820   8.52820      1.00  1.038049   .283639
   8.52809   8.52809      1.00  1.037039   .283299
   8.52798   8.52798      1.00  1.038029   .283729
   8.52787   8.52787      1.00  1.037319   .283579
   8.52776   8.52776      1.00  1.037479   .283449
   8.52764   8.52764      1.00  1.037299   .283599
   8.52754   8.52754      1.00  1.038439   .284029
   8.52743   8.52743      1.00  1.037629   .283759
   8.52731   8.52731      1.00  1.038309   .284049
   8.52720   8.52720      1.00  1.037809   .283839
   8.52709   8.52709      1.00  1.038399   .284029
   8.52699   8.52699      1.00  1.036779   .283759
   8.52688   8.52688      1.00  1.038289   .284199
   8.52677   8.52677      1.00  1.035859   .283459
   8.52666   8.52666      1.00  1.038789   .284269
   8.52656   8.52656      1.00  1.037509   .284169
   8.52645   8.52645      1.00  1.038039   .284409
   8.52634   8.52634      1.00  1.034909   .283539
   8.52623   8.52623      1.00  1.037839   .284269
   8.52614   8.52614      1.00  1.038569   .284499
   8.52604   8.52604      1.00  1.037129   .284249
   8.52593   8.52593      1.00  1.037569   .284359
   8.52583   8.52583      1.00  1.037489   .284299
   8.52573   8.52573      1.00  1.037179   .284419
   8.52562   8.52562      1.00  1.038389   .284719
   8.52552   8.52552      1.00  1.037199   .284369
   8.52542   8.52542      1.00  1.036149   .284169
   8.52532   8.52532      1.00  1.038639   .284749
   8.52521   8.52521      1.00  1.036319   .284299
   8.52510   8.52510      1.00  1.038379   .284949
   8.52500   8.52500      1.00  1.036129   .284219
   8.52490   8.52490      1.00  1.038689   .284909
   8.52479   8.52479      1.00  1.037629   .284989
   8.52469   8.52469      1.00  1.037059   .284609
   8.52458   8.52458      1.00  1.037099   .284889
   8.52448   8.52448      1.00  1.039249   .285279
   8.52437   8.52437      1.00  1.035489   .284469
   8.52425   8.52425      1.00  1.037399   .285169
   8.52414   8.52414      1.00  1.037529   .285149
   8.52403   8.52403      1.00  1.036779   .284869
   8.52391   8.52391      1.00  1.036669   .285179
   8.52380   8.52380      1.00  1.036499   .284949
   8.52369   8.52369      1.00  1.038219   .285379
   8.52358   8.52358      1.00  1.037079   .285479
   8.52346   8.52346      1.00  1.038119   .285379
   8.52334   8.52334      1.00  1.037289   .285079
   8.52322   8.52322      1.00  1.038159   .285499
   8.52311   8.52311      1.00  1.035799   .285009
   8.52299   8.52299      1.00  1.038989   .285719
   8.52286   8.52286      1.00  1.034559   .284789
   8.52275   8.52275      1.00  1.037589   .285719
   8.52264   8.52264      1.00  1.036219   .285289
   8.52253   8.52253      1.00  1.039029   .286159
   8.52241   8.52241      1.00  1.036349   .285499
   8.52230   8.52230      1.00  1.039119   .286059
   8.52219   8.52219      1.00  1.036889   .285999
   8.52208   8.52208      1.00  1.036619   .285759
   8.52197   8.52197      1.00  1.036769   .285689
   8.52185   8.52185      1.00  1.039269   .286569
   8.52175   8.52175      1.00  1.037969   .286149
   8.52165   8.52165      1.00  1.037719   .286039
   8.52153   8.52153      1.00  1.038449   .286359
   8.52142   8.52142      1.00  1.038479   .286559
   8.52132   8.52132      1.00  1.038059   .286229
   8.52120   8.52120      1.00  1.037429   .286249
   8.52109   8.52109      1.00  1.039049   .286599
   8.52097   8.52097      1.00  1.035439   .285659
   8.52087   8.52087      1.00  1.039209   .286819
   8.52075   8.52075      1.00  1.038399   .286729
   8.52063   8.52063      1.00  1.037439   .286559
   8.52051   8.52051      1.00  1.037369   .286269
   8.52040   8.52040      1.00  1.039269   .287069
   8.52029   8.52029      1.00  1.038069   .286649
   8.52016   8.52016      1.00  1.037619   .286549
   8.52005   8.52005      1.00  1.037639   .286719
   8.51993   8.51993      1.00  1.038369   .286999
   8.51981   8.51981      1.00  1.038219   .286899
   8.51969   8.51969      1.00  1.038479   .286999
   8.51957   8.51957      1.00  1.038509   .286849
   8.51947   8.51947      1.00  1.037489   .286919
   8.51935   8.51935      1.00  1.038759   .287299
   8.51923   8.51923      1.00  1.038769   .287119
   8.51912   8.51912      1.00  1.039149   .287329
   8.51901   8.51901      1.00  1.038879   .287129
   8.51889   8.51889      1.00  1.040219   .287709
   8.51877   8.51877      1.00  1.038419   .287389
   8.51867   8.51867      1.00  1.040109   .287629
   8.51856   8.51856      1.00  1.039009   .287489
   8.51844   8.51844      1.00  1.039089   .287809
   8.51833   8.51833      1.00  1.038439   .287319
   8.51822   8.51822      1.00  1.039859   .287949
   8.51812   8.51812      1.00  1.038499   .287739
   8.51801   8.51801      1.00  1.039469   .287729
   8.51789   8.51789      1.00  1.038889   .288029
   8.51778   8.51778      1.00  1.040489   .288079
   8.51768   8.51768      1.00  1.039929   .288069
   8.51756   8.51756      1.00  1.039399   .288219
   8.51744   8.51744      1.00  1.039879   .288139
   8.51733   8.51733      1.00  1.040139   .288169
   8.51723   8.51723      1.00  1.041239   .288709
   8.51713   8.51713      1.00  1.040289   .288279
   8.51701   8.51701      1.00  1.039829   .288479
   8.51690   8.51690      1.00  1.040769   .288669
   8.51680   8.51680      1.00  1.040039   .288599
   8.51669   8.51669      1.00  1.040219   .288549
   8.51658   8.51658      1.00  1.040459   .288689
   8.51647   8.51647      1.00  1.040409   .288819
   8.51637   8.51637      1.00  1.040129   .288759
   8.51626   8.51626      1.00  1.040339   .288889
   8.51615   8.51615      1.00  1.041669   .289329
   8.51605   8.51605      1.00  1.039569   .288889
   8.51595   8.51595      1.00  1.039959   .288949
   8.51585   8.51585      1.00  1.041259   .289209
   8.51574   8.51574      1.00  1.040439   .289079
   8.51564   8.51564      1.00  1.039909   .288899
   8.51554   8.51554      1.00  1.041359   .289359
   8.51544   8.51544      1.00  1.041659   .289549
   8.51533   8.51533      1.00  1.039999   .289069
   8.51523   8.51523      1.00  1.041319   .289639
   8.51513   8.51513      1.00  1.041019   .289659
   8.51502   8.51502      1.00  1.041769   .289839
   8.51491   8.51491      1.00  1.039059   .289109
   8.51481   8.51481      1.00  1.042959   .290299
   8.51471   8.51471      1.00  1.041449   .289839
   8.51460   8.51460      1.00  1.039689   .289399
   8.51448   8.51448      1.00  1.041509   .289919
   8.51437   8.51437      1.00  1.041609   .290049
   8.51427   8.51427      1.00  1.041389   .290009
   8.51416   8.51416      1.00  1.040539   .289929
   8.51404   8.51404      1.00  1.040879   .289899
   8.51393   8.51393      1.00  1.040929   .289989
   8.51382   8.51382      1.00  1.041699   .290289
   8.51370   8.51370      1.00  1.041629   .290289
   8.51358   8.51358      1.00  1.040239   .289829
   8.51347   8.51347      1.00  1.041029   .290209
   8.51336   8.51336      1.00  1.041429   .290129
   8.51324   8.51324      1.00  1.039709   .289759
   8.51312   8.51312      1.00  1.040479   .290109
   8.51300   8.51300      1.00  1.040019   .290069
   8.51289   8.51289      1.00  1.042209   .290699
   8.51278   8.51278      1.00  1.040319   .290339
   8.51266   8.51266      1.00  1.041319   .290439
   8.51254   8.51254      1.00  1.040959   .290569
   8.51243   8.51243      1.00  1.040429   .290529
   8.51232   8.51232      1.00  1.040949   .290829
   8.51220   8.51220      1.00  1.040399   .290469
   8.51209   8.51209      1.00  1.039819   .290519
   8.51198   8.51198      1.00  1.039809   .290289
   8.51187   8.51187      1.00  1.040439   .290539
   8.51176   8.51176      1.00  1.040999   .290699
   8.51165   8.51165      1.00  1.041149   .290869
   8.51154   8.51154      1.00  1.040869   .290689
   8.51143   8.51143      1.00  1.040939   .291069
   8.51132   8.51132      1.00  1.040019   .290889
   8.51121   8.51121      1.00  1.041299   .290919
   8.51110   8.51110      1.00  1.040739   .290989
   8.51099   8.51099      1.00  1.041379   .291009
   8.51087   8.51087      1.00  1.039969   .290949
   8.51075   8.51075      1.00  1.040789   .291109
   8.51064   8.51064      1.00  1.040019   .291009
   8.51053   8.51053      1.00  1.041929   .291269
   8.51041   8.51041      1.00  1.040139   .290929
   8.51029   8.51029      1.00  1.041109   .291149
   8.51018   8.51018      1.00  1.039929   .291009
   8.51006   8.51006      1.00  1.041149   .291489
   8.50993   8.50993      1.00  1.040009   .291299
   8.50982   8.50982      1.00  1.040149   .291279
   8.50970   8.50970      1.00  1.040299   .291349
   8.50958   8.50958      1.00  1.041529   .291639
   8.50946   8.50946      1.00  1.039929   .291569
   8.50935   8.50935      1.00  1.040309   .291419
   8.50925   8.50925      1.00  1.040369   .291559
   8.50913   8.50913      1.00  1.040059   .291509
   8.50901   8.50901      1.00  1.040119   .291709
   8.50890   8.50890      1.00  1.038889   .291139
   8.50879   8.50879      1.00  1.040459   .291829
   8.50868   8.50868      1.00  1.039609   .291649
   8.50856   8.50856      1.00  1.040079   .291859
   8.50845   8.50845      1.00  1.038979   .291549
   8.50834   8.50834      1.00  1.040539   .292099
   8.50823   8.50823      1.00  1.040419   .291969
   8.50812   8.50812      1.00  1.039639   .291829
   8.50801   8.50801      1.00  1.040359   .291939
   8.50790   8.50790      1.00  1.040559   .292069
   8.50779   8.50779      1.00  1.039569   .292049
   8.50768   8.50768      1.00  1.039979   .292079
   8.50756   8.50756      1.00  1.039159   .291919
   8.50746   8.50746      1.00  1.040059   .292329
   8.50735   8.50735      1.00  1.039769   .292309
   8.50723   8.50723      1.00  1.037969   .291849
   8.50712   8.50712      1.00  1.039709   .292029
   8.50702   8.50702      1.00  1.039989   .292229
   8.50691   8.50691      1.00  1.039449   .292189
   8.50680   8.50680      1.00  1.038359   .291949
   8.50669   8.50669      1.00  1.039639   .292359
   8.50659   8.50659      1.00  1.039149   .292229
   8.50648   8.50648      1.00  1.039479   .292639
   8.50637   8.50637      1.00  1.039459   .292289
   8.50627   8.50627      1.00  1.039689   .292499
   8.50616   8.50616      1.00  1.038839   .292489
   8.50606   8.50606      1.00  1.039859   .292709
   8.50596   8.50596      1.00  1.038389   .292509
   8.50586   8.50586      1.00  1.038639   .292359
   8.50576   8.50576      1.00  1.038489   .292389
   8.50565   8.50565      1.00  1.039839   .292719
   8.50554   8.50554      1.00  1.039299   .292749
   8.50544   8.50544      1.00  1.039029   .292839
   8.50534   8.50534      1.00  1.039359   .293079
   8.50524   8.50524      1.00  1.039329   .293179
   8.50513   8.50513      1.00  1.038639   .292759
   8.50503   8.50503      1.00  1.038769   .292839
   8.50493   8.50493      1.00  1.039149   .292989
   8.50482   8.50482      1.00  1.039159   .293139
   8.50471   8.50471      1.00  1.038309   .292889
   8.50460   8.50460      1.00  1.036929   .292649
   8.50450   8.50450      1.00  1.037889   .292879
   8.50439   8.50439      1.00  1.039269   .293059
   8.50427   8.50427      1.00  1.038069   .292749
   8.50416   8.50416      1.00  1.038839   .293159
   8.50406   8.50406      1.00  1.039489   .293429
   8.50394   8.50394      1.00  1.039029   .293489
   8.50382   8.50382      1.00  1.039649   .293659
   8.50371   8.50371      1.00  1.038429   .293449
   8.50360   8.50360      1.00  1.038679   .293479
   8.50348   8.50348      1.00  1.038579   .293469
   8.50336   8.50336      1.00  1.038429   .293369
   8.50324   8.50324      1.00  1.038989   .293439
   8.50313   8.50313      1.00  1.036959   .293029
   8.50301   8.50301      1.00  1.039089   .293699
   8.50288   8.50288      1.00  1.037779   .293479
   8.50277   8.50277      1.00  1.039449   .294059
   8.50266   8.50266      1.00  1.037649   .293409
   8.50255   8.50255      1.00  1.038599   .293609
   8.50244   8.50244      1.00  1.038129   .293659
   8.50232   8.50232      1.00  1.038789   .293999
   8.50221   8.50221      1.00  1.038459   .293889
   8.50210   8.50210      1.00  1.037909   .294009
   8.50198   8.50198      1.00  1.038649   .294029
   8.50187   8.50187      1.00  1.037219   .293699
   8.50177   8.50177      1.00  1.037799   .293909
   8.50166   8.50166      1.00  1.036439   .293469
   8.50155   8.50155      1.00  1.037899   .293979
   8.50144   8.50144      1.00  1.036239   .293499
   8.50133   8.50133      1.00  1.038099   .293919
   8.50122   8.50122      1.00  1.036859   .293679
   8.50110   8.50110      1.00  1.038019   .294089
   8.50099   8.50099      1.00  1.036539   .293789
   8.50088   8.50088      1.00  1.037719   .294259
   8.50076   8.50076      1.00  1.036019   .293709
   8.50064   8.50064      1.00  1.038239   .294429
   8.50052   8.50052      1.00  1.036449   .293909
   8.50042   8.50042      1.00  1.037779   .294269
   8.50030   8.50030      1.00  1.037399   .294139
   8.50018   8.50018      1.00  1.036819   .294479
   8.50006   8.50006      1.00  1.036589   .294109
   8.49995   8.49995      1.00  1.036189   .293959
   8.49982   8.49982      1.00  1.036789   .294359
   8.49970   8.49970      1.00  1.036809   .294359
   8.49959   8.49959      1.00  1.036609   .294379
   8.49947   8.49947      1.00  1.036669   .294309
   8.49936   8.49936      1.00  1.036989   .294459
   8.49924   8.49924      1.00  1.036069   .294379
   8.49913   8.49913      1.00  1.036949   .294389
   8.49902   8.49902      1.00  1.035919   .294469
   8.49890   8.49890      1.00  1.037149   .294829
   8.49879   8.49879      1.00  1.036759   .294629
   8.49868   8.49868      1.00  1.036139   .294399
   8.49856   8.49856      1.00  1.036379   .294669
   8.49845   8.49845      1.00  1.037489   .294999
   8.49834   8.49834      1.00  1.035649   .294329
   8.49823   8.49823      1.00  1.036019   .294599
   8.49813   8.49813      1.00  1.036729   .294889
   8.49802   8.49802      1.00  1.035919   .294809
   8.49790   8.49790      1.00  1.035099   .294459
   8.49779   8.49779      1.00  1.036269   .294879
   8.49769   8.49769      1.00  1.037179   .295079
   8.49757   8.49757      1.00  1.035939   .294939
   8.49745   8.49745      1.00  1.036229   .295139
   8.49735   8.49735      1.00  1.036979   .295229
   8.49724   8.49724      1.00  1.036789   .295419
   8.49714   8.49714      1.00  1.035979   .295149
   8.49702   8.49702      1.00  1.037199   .295419
   8.49692   8.49692      1.00  1.034909   .294849
   8.49681   8.49681      1.00  1.036959   .295419
   8.49670   8.49670      1.00  1.034929   .294759
   8.49659   8.49659      1.00  1.037319   .295729
   8.49648   8.49648      1.00  1.035339   .295229
   8.49638   8.49638      1.00  1.035899   .295429
   8.49627   8.49627      1.00  1.037399   .295889
   8.49616   8.49616      1.00  1.036569   .295619
   8.49606   8.49606      1.00  1.034849   .295289
   8.49596   8.49596      1.00  1.036609   .295959
   8.49586   8.49586      1.00  1.036339   .295469
   8.49576   8.49576      1.00  1.034879   .295389
   8.49565   8.49565      1.00  1.035929   .295739
   8.49556   8.49556      1.00  1.035819   .295679
   8.49545   8.49545      1.00  1.035249   .295589
   8.49535   8.49535      1.00  1.036519   .295809
   8.49524   8.49524      1.00  1.036409   .295929
   8.49514   8.49514      1.00  1.037019   .295999
   8.49504   8.49504      1.00  1.035739   .295669
   8.49493   8.49493      1.00  1.036049   .296049
   8.49483   8.49483      1.00  1.037529   .296459
   8.49473   8.49473      1.00  1.034549   .295859
   8.49462   8.49462      1.00  1.034929   .295879
   8.49450   8.49450      1.00  1.036319   .296379
   8.49440   8.49440      1.00  1.034429   .295749
   8.49429   8.49429      1.00  1.036229   .296339
   8.49417   8.49417      1.00  1.037489   .296819
   8.49406   8.49406      1.00  1.035149   .296129
   8.49394   8.49394      1.00  1.036349   .296729
   8.49384   8.49384      1.00  1.035909   .296429
   8.49372   8.49372      1.00  1.036299   .296859
   8.49360   8.49360      1.00  1.035909   .296639
   8.49349   8.49349      1.00  1.035989   .296689
   8.49337   8.49337      1.00  1.036619   .296809
   8.49326   8.49326      1.00  1.035849   .296809
   8.49314   8.49314      1.00  1.036049   .296699
   8.49302   8.49302      1.00  1.036749   .297139
   8.49291   8.49291      1.00  1.036559   .296969
   8.49279   8.49279      1.00  1.036039   .297029
   8.49267   8.49267      1.00  1.037599   .297329
   8.49256   8.49256      1.00  1.036889   .297139
   8.49245   8.49245      1.00  1.036169   .296899
   8.49234   8.49234      1.00  1.036869   .297299
   8.49222   8.49222      1.00  1.036479   .297229
   8.49211   8.49211      1.00  1.036739   .297429
   8.49200   8.49200      1.00  1.035689   .297169
   8.49188   8.49188      1.00  1.036269   .297509
   8.49177   8.49177      1.00  1.035459   .297139
   8.49166   8.49166      1.00  1.036159   .297619
   8.49156   8.49156      1.00  1.035909   .297559
   8.49145   8.49145      1.00  1.036039   .297589
   8.49133   8.49133      1.00  1.035799   .297359
   8.49123   8.49123      1.00  1.037039   .297659
   8.49112   8.49112      1.00  1.036419   .297589
   8.49100   8.49100      1.00  1.036319   .297469
   8.49088   8.49088      1.00  1.034989   .297439
   8.49077   8.49077      1.00  1.036229   .297809
   8.49066   8.49066      1.00  1.036379   .297669
   8.49054   8.49054      1.00  1.036719   .298209
   8.49042   8.49042      1.00  1.036439   .297909
   8.49031   8.49031      1.00  1.036829   .298229
   8.49020   8.49020      1.00  1.036639   .297959
   8.49007   8.49007      1.00  1.036239   .297989
   8.48995   8.48995      1.00  1.036149   .298239
   8.48983   8.48983      1.00  1.035419   .297699
   8.48972   8.48972      1.00  1.035819   .298099
   8.48961   8.48961      1.00  1.036759   .298099
   8.48948   8.48948      1.00  1.036319   .298279
   8.48936   8.48936      1.00  1.035319   .297929
   8.48925   8.48925      1.00  1.036069   .298419
   8.48913   8.48913      1.00  1.035329   .298169
   8.48901   8.48901      1.00  1.036379   .298429
   8.48891   8.48891      1.00  1.035929   .298369
   8.48880   8.48880      1.00  1.036199   .298539
   8.48868   8.48868      1.00  1.036139   .298579
   8.48856   8.48856      1.00  1.036089   .298509
   8.48846   8.48846      1.00  1.036259   .298899
   8.48835   8.48835      1.00  1.036089   .298629
   8.48824   8.48824      1.00  1.035339   .298399
   8.48813   8.48813      1.00  1.035599   .298379
   8.48802   8.48802      1.00  1.036189   .298769
   8.48791   8.48791      1.00  1.035279   .298699
   8.48780   8.48780      1.00  1.035439   .298689
   8.48768   8.48768      1.00  1.035979   .298869
   8.48757   8.48757      1.00  1.035379   .298859
   8.48747   8.48747      1.00  1.035049   .298619
   8.48736   8.48736      1.00  1.035749   .298899
   8.48724   8.48724      1.00  1.035789   .298849
   8.48714   8.48714      1.00  1.035179   .298889
   8.48703   8.48703      1.00  1.034989   .298849
   8.48692   8.48692      1.00  1.035969   .299049
   8.48680   8.48680      1.00  1.035779   .299099
   8.48670   8.48670      1.00  1.035079   .298799
   8.48660   8.48660      1.00  1.035249   .298939
   8.48648   8.48648      1.00  1.035849   .299259
   8.48637   8.48637      1.00  1.034379   .298939
   8.48627   8.48627      1.00  1.035649   .299289
   8.48617   8.48617      1.00  1.034979   .299359
   8.48607   8.48607      1.00  1.035769   .299459
   8.48596   8.48596      1.00  1.036309   .299429
   8.48586   8.48586      1.00  1.034999   .299379
   8.48576   8.48576      1.00  1.034939   .299459
   8.48566   8.48566      1.00  1.034479   .299389
   8.48555   8.48555      1.00  1.035279   .299549
   8.48544   8.48544      1.00  1.035509   .299579
   8.48534   8.48534      1.00  1.035549   .299729
   8.48524   8.48524      1.00  1.034509   .299339
   8.48513   8.48513      1.00  1.033629   .299409
   8.48503   8.48503      1.00  1.034619   .299619
   8.48493   8.48493      1.00  1.035459   .299809
   8.48483   8.48483      1.00  1.034489   .299749
   8.48472   8.48472      1.00  1.034739   .299989
   8.48461   8.48461      1.00  1.034929   .299979
   8.48450   8.48450      1.00  1.034929   .299839
   8.48439   8.48439      1.00  1.034329   .300059
   8.48428   8.48428      1.00  1.034599   .299879
   8.48417   8.48417      1.00  1.034579   .299939
   8.48406   8.48406      1.00  1.034269   .299779
   8.48395   8.48395      1.00  1.034409   .299979
   8.48382   8.48382      1.00  1.034479   .300149
   8.48371   8.48371      1.00  1.034119   .299979
   8.48360   8.48360      1.00  1.034499   .299949
   8.48348   8.48348      1.00  1.034309   .300119
   8.48336   8.48336      1.00  1.033289   .300109
   8.48324   8.48324      1.00  1.033889   .300079
   8.48312   8.48312      1.00  1.034109   .300249
   8.48300   8.48300      1.00  1.035029   .300529
   8.48289   8.48289      1.00  1.033939   .300009
   8.48277   8.48277      1.00  1.033899   .300389
   8.48266   8.48266      1.00  1.034219   .300479
   8.48255   8.48255      1.00  1.034379   .300289
   8.48243   8.48243      1.00  1.033999   .300409
   8.48232   8.48232      1.00  1.034269   .300249
   8.48221   8.48221      1.00  1.033679   .300329
   8.48210   8.48210      1.00  1.032859   .300329
   8.48198   8.48198      1.00  1.032399   .300349
   8.48187   8.48187      1.00  1.033909   .300619
   8.48177   8.48177      1.00  1.033279   .300389
   8.48166   8.48166      1.00  1.033559   .300509
   8.48155   8.48155      1.00  1.033759   .300829
   8.48143   8.48143      1.00  1.033529   .300839
   8.48133   8.48133      1.00  1.033009   .300579
   8.48122   8.48122      1.00  1.033349   .300939
   8.48110   8.48110      1.00  1.033259   .300869
   8.48099   8.48099      1.00  1.033829   .301059
   8.48088   8.48088      1.00  1.033429   .300789
   8.48076   8.48076      1.00  1.033009   .300909
   8.48064   8.48064      1.00  1.032659   .300719
   8.48052   8.48052      1.00  1.033839   .301119
   8.48041   8.48041      1.00  1.033229   .300979
   8.48029   8.48029      1.00  1.032969   .300899
   8.48017   8.48017      1.00  1.033399   .301319
   8.48005   8.48005      1.00  1.032679   .301109
   8.47994   8.47994      1.00  1.032309   .301019
   8.47982   8.47982      1.00  1.032949   .300939
   8.47970   8.47970      1.00  1.032129   .300919
   8.47958   8.47958      1.00  1.032639   .301199
   8.47947   8.47947      1.00  1.032829   .301339
   8.47935   8.47935      1.00  1.032989   .301459
   8.47923   8.47923      1.00  1.032479   .301409
   8.47912   8.47912      1.00  1.032559   .301219
   8.47901   8.47901      1.00  1.032149   .301419
   8.47890   8.47890      1.00  1.031809   .301239
   8.47878   8.47878      1.00  1.032489   .301449
   8.47867   8.47867      1.00  1.031889   .301359
   8.47856   8.47856      1.00  1.032559   .301349
   8.47845   8.47845      1.00  1.032799   .301739
   8.47834   8.47834      1.00  1.032309   .301649
   8.47822   8.47822      1.00  1.032789   .301909
   8.47812   8.47812      1.00  1.032909   .301859
   8.47800   8.47800      1.00  1.032789   .301949
   8.47789   8.47789      1.00  1.031929   .301719
   8.47778   8.47778      1.00  1.032969   .302179
   8.47768   8.47768      1.00  1.032739   .302149
   8.47757   8.47757      1.00  1.031689   .301949
   8.47745   8.47745      1.00  1.031779   .301519
   8.47733   8.47733      1.00  1.032659   .302259
   8.47723   8.47723      1.00  1.031479   .301659
   8.47713   8.47713      1.00  1.031339   .301919
   8.47701   8.47701      1.00  1.031789   .302109
   8.47690   8.47690      1.00  1.032129   .302119
   8.47680   8.47680      1.00  1.032489   .302329
   8.47669   8.47669      1.00  1.032469   .302269
   8.47658   8.47658      1.00  1.032489   .302169
   8.47647   8.47647      1.00  1.031179   .302009
   8.47637   8.47637      1.00  1.030759   .301879
   8.47626   8.47626      1.00  1.031809   .302099
   8.47615   8.47615      1.00  1.030829   .301909
   8.47605   8.47605      1.00  1.031119   .302229
   8.47595   8.47595      1.00  1.031359   .302259
   8.47585   8.47585      1.00  1.030799   .302429
   8.47574   8.47574      1.00  1.031249   .302329
   8.47564   8.47564      1.00  1.031209   .302429
   8.47554   8.47554      1.00  1.031129   .302609
   8.47544   8.47544      1.00  1.031109   .302569
   8.47533   8.47533      1.00  1.030979   .302679
   8.47523   8.47523      1.00  1.031309   .302439
   8.47513   8.47513      1.00  1.030429   .302459
   8.47503   8.47503      1.00  1.030089   .302399
   8.47492   8.47492      1.00  1.030529   .302489
   8.47481   8.47481      1.00  1.029949   .302399
   8.47471   8.47471      1.00  1.030489   .302729
   8.47461   8.47461      1.00  1.030759   .302789
   8.47449   8.47449      1.00  1.030209   .302479
   8.47437   8.47437      1.00  1.030399   .302779
   8.47426   8.47426      1.00  1.030329   .302949
   8.47415   8.47415      1.00  1.031389   .303059
   8.47404   8.47404      1.00  1.029299   .302669
   8.47393   8.47393      1.00  1.030579   .303019
   8.47382   8.47382      1.00  1.030749   .303149
   8.47370   8.47370      1.00  1.030489   .303199
   8.47358   8.47358      1.00  1.030149   .303009
   8.47346   8.47346      1.00  1.029589   .302899
   8.47335   8.47335      1.00  1.030259   .302989
   8.47324   8.47324      1.00  1.029359   .302959
   8.47311   8.47311      1.00  1.030339   .303079
   8.47299   8.47299      1.00  1.029599   .303079
   8.47288   8.47288      1.00  1.029939   .303209
   8.47277   8.47277      1.00  1.030729   .303589
   8.47265   8.47265      1.00  1.029099   .303149
   8.47253   8.47253      1.00  1.029599   .303169
   8.47242   8.47242      1.00  1.029389   .303229
   8.47231   8.47231      1.00  1.029319   .303289
   8.47220   8.47220      1.00  1.029289   .303519
   8.47209   8.47209      1.00  1.029609   .303549
   8.47198   8.47198      1.00  1.029329   .303599
   8.47186   8.47186      1.00  1.029719   .303439
   8.47175   8.47175      1.00  1.028739   .303109
   8.47164   8.47164      1.00  1.029689   .303619
   8.47153   8.47153      1.00  1.028899   .303389
   8.47142   8.47142      1.00  1.028959   .303549
   8.47131   8.47131      1.00  1.029279   .303679
   8.47120   8.47120      1.00  1.028879   .303709
   8.47109   8.47109      1.00  1.029169   .303719
   8.47097   8.47097      1.00  1.028919   .303689
   8.47086   8.47086      1.00  1.027619   .303499
   8.47075   8.47075      1.00  1.028619   .303739
   8.47064   8.47064      1.00  1.028939   .303939
   8.47052   8.47052      1.00  1.028429   .303739
   8.47040   8.47040      1.00  1.026289   .303139
   8.47028   8.47028      1.00  1.029139   .303939
   8.47017   8.47017      1.00  1.027529   .303549
   8.47005   8.47005      1.00  1.026899   .303609
   8.46993   8.46993      1.00  1.027379   .303619
   8.46981   8.46981      1.00  1.027779   .303839
   8.46970   8.46970      1.00  1.027749   .303809
   8.46958   8.46958      1.00  1.028239   .304219
   8.46945   8.46945      1.00  1.027349   .303999
   8.46934   8.46934      1.00  1.029049   .304389
   8.46923   8.46923      1.00  1.027499   .303959
   8.46911   8.46911      1.00  1.028509   .304349
   8.46900   8.46900      1.00  1.027039   .304239
   8.46889   8.46889      1.00  1.026349   .304029
   8.46879   8.46879      1.00  1.028149   .304219
   8.46867   8.46867      1.00  1.027429   .304299
   8.46855   8.46855      1.00  1.027149   .304339
   8.46844   8.46844      1.00  1.027469   .304239
   8.46833   8.46833      1.00  1.027539   .304569
   8.46822   8.46822      1.00  1.027709   .304589
   8.46811   8.46811      1.00  1.026299   .303909
   8.46800   8.46800      1.00  1.026809   .304259
   8.46789   8.46789      1.00  1.027079   .304609
   8.46779   8.46779      1.00  1.026589   .304419
   8.46767   8.46767      1.00  1.026049   .304339
   8.46756   8.46756      1.00  1.026889   .304759
   8.46745   8.46745      1.00  1.026999   .304759
   8.46734   8.46734      1.00  1.025889   .304469
   8.46723   8.46723      1.00  1.025309   .304309
   8.46711   8.46711      1.00  1.027309   .304709
   8.46701   8.46701      1.00  1.025959   .304579
   8.46690   8.46690      1.00  1.026349   .304749
   8.46679   8.46679      1.00  1.025619   .304279
   8.46669   8.46669      1.00  1.025529   .304559
   8.46658   8.46658      1.00  1.026809   .304949
   8.46648   8.46648      1.00  1.026079   .305019
   8.46637   8.46637      1.00  1.026309   .304799
   8.46626   8.46626      1.00  1.026079   .304879
   8.46616   8.46616      1.00  1.026559   .304989
   8.46606   8.46606      1.00  1.026599   .305009
   8.46595   8.46595      1.00  1.025959   .304999
   8.46585   8.46585      1.00  1.025959   .305019
   8.46575   8.46575      1.00  1.025839   .304969
   8.46565   8.46565      1.00  1.025639   .305129
   8.46554   8.46554      1.00  1.025179   .304759
   8.46544   8.46544      1.00  1.026399   .305439
   8.46534   8.46534      1.00  1.025409   .305249
   8.46523   8.46523      1.00  1.025789   .305129
   8.46513   8.46513      1.00  1.025389   .305159
   8.46503   8.46503      1.00  1.025379   .305319
   8.46492   8.46492      1.00  1.025709   .305199
   8.46482   8.46482      1.00  1.026159   .304989
   8.46471   8.46471      1.00  1.026659   .305459
   8.46460   8.46460      1.00  1.025569   .305499
   8.46450   8.46450      1.00  1.025229   .305479
   8.46439   8.46439      1.00  1.025259   .305359
   8.46427   8.46427      1.00  1.025469   .305619
   8.46416   8.46416      1.00  1.025239   .305649
   8.46405   8.46405      1.00  1.025059   .305449
   8.46394   8.46394      1.00  1.025119   .305799
   8.46382   8.46382      1.00  1.025089   .305639
   8.46371   8.46371      1.00  1.024219   .305339
   8.46360   8.46360      1.00  1.025099   .305499
   8.46348   8.46348      1.00  1.024949   .305949
   8.46336   8.46336      1.00  1.023849   .305249
   8.46324   8.46324      1.00  1.024279   .305599
   8.46313   8.46313      1.00  1.024929   .305749
   8.46301   8.46301      1.00  1.024789   .305549
   8.46289   8.46289      1.00  1.023989   .305679
   8.46278   8.46278      1.00  1.023829   .305699
   8.46267   8.46267      1.00  1.023569   .305589
   8.46255   8.46255      1.00  1.024089   .305859
   8.46243   8.46243      1.00  1.022819   .305429
   8.46232   8.46232      1.00  1.023779   .305779
   8.46222   8.46222      1.00  1.022899   .305629
   8.46210   8.46210      1.00  1.024079   .305999
   8.46198   8.46198      1.00  1.023739   .305949
   8.46187   8.46187      1.00  1.022429   .305669
   8.46177   8.46177      1.00  1.023109   .305739
   8.46166   8.46166      1.00  1.022719   .305869
   8.46154   8.46154      1.00  1.022609   .305999
   8.46144   8.46144      1.00  1.022699   .305829
   8.46134   8.46134      1.00  1.022589   .305919
   8.46123   8.46123      1.00  1.023089   .305989
   8.46111   8.46111      1.00  1.022139   .306019
   8.46099   8.46099      1.00  1.022389   .305979
   8.46088   8.46088      1.00  1.021309   .305799
   8.46077   8.46077      1.00  1.022199   .306009
   8.46064   8.46064      1.00  1.021999   .305869
   8.46053   8.46053      1.00  1.021379   .305849
   8.46042   8.46042      1.00  1.022159   .305859
   8.46031   8.46031      1.00  1.020649   .305529
   8.46018   8.46018      1.00  1.021769   .306289
   8.46006   8.46006      1.00  1.021039   .305759
   8.45995   8.45995      1.00  1.020839   .306059
   8.45983   8.45983      1.00  1.021399   .306359
   8.45970   8.45970      1.00  1.020659   .305929
   8.45959   8.45959      1.00  1.021159   .306259
   8.45948   8.45948      1.00  1.020099   .305889
   8.45936   8.45936      1.00  1.020809   .306199
   8.45924   8.45924      1.00  1.019329   .305759
   8.45913   8.45913      1.00  1.020209   .305909
   8.45903   8.45903      1.00  1.019849   .306049
   8.45892   8.45892      1.00  1.020189   .306079
   8.45880   8.45880      1.00  1.020499   .306339
   8.45868   8.45868      1.00  1.018619   .305909
   8.45857   8.45857      1.00  1.020029   .306469
   8.45845   8.45845      1.00  1.020389   .306389
   8.45834   8.45834      1.00  1.018759   .306139
   8.45823   8.45823      1.00  1.019359   .306209
   8.45813   8.45813      1.00  1.019379   .306179
   8.45802   8.45802      1.00  1.019289   .305899
   8.45790   8.45790      1.00  1.018299   .306049
   8.45779   8.45779      1.00  1.019119   .306179
   8.45769   8.45769      1.00  1.017619   .305979
   8.45758   8.45758      1.00  1.017959   .306079
   8.45746   8.45746      1.00  1.018029   .306099
   8.45735   8.45735      1.00  1.017959   .306279
   8.45724   8.45724      1.00  1.017629   .306229
   8.45713   8.45713      1.00  1.017559   .305689
   8.45702   8.45702      1.00  1.018669   .306399
   8.45692   8.45692      1.00  1.016569   .306209
   8.45681   8.45681      1.00  1.017389   .306159
   8.45670   8.45670      1.00  1.017389   .306289
   8.45659   8.45659      1.00  1.017759   .306459
   8.45648   8.45648      1.00  1.017309   .306149
   8.45638   8.45638      1.00  1.017569   .306189
   8.45627   8.45627      1.00  1.017249   .306059
   8.45617   8.45617      1.00  1.017019   .306269
   8.45607   8.45607      1.00  1.017119   .306389
   8.45596   8.45596      1.00  1.016609   .306359
   8.45586   8.45586      1.00  1.017519   .306659
   8.45576   8.45576      1.00  1.017249   .306589
   8.45566   8.45566      1.00  1.016279   .306429
   8.45556   8.45556      1.00  1.015879   .306449
   8.45545   8.45545      1.00  1.015849   .306299
   8.45534   8.45534      1.00  1.015829   .306369
   8.45524   8.45524      1.00  1.015179   .306269
   8.45515   8.45515      1.00  1.015959   .306659
   8.45504   8.45504      1.00  1.016889   .306989
   8.45493   8.45493      1.00  1.014099   .306009
   8.45483   8.45483      1.00  1.017169   .306939
   8.45472   8.45472      1.00  1.016319   .306719
   8.45462   8.45462      1.00  1.016429   .306799
   8.45451   8.45451      1.00  1.014409   .306139
   8.45440   8.45440      1.00  1.015759   .306829
   8.45429   8.45429      1.00  1.015859   .307089
   8.45418   8.45418      1.00  1.014359   .306589
   8.45406   8.45406      1.00  1.015899   .306789
   8.45395   8.45395      1.00  1.015259   .307059
   8.45384   8.45384      1.00  1.015339   .306809
   8.45372   8.45372      1.00  1.014409   .306559
   8.45360   8.45360      1.00  1.016219   .307259
   8.45349   8.45349      1.00  1.013389   .306529
   8.45337   8.45337      1.00  1.014699   .306559
   8.45325   8.45325      1.00  1.014589   .306969
   8.45313   8.45313      1.00  1.014619   .306979
   8.45302   8.45302      1.00  1.013599   .306799
   8.45291   8.45291      1.00  1.014439   .307059
   8.45279   8.45279      1.00  1.013579   .306799
   8.45267   8.45267      1.00  1.013359   .306749
   8.45256   8.45256      1.00  1.013649   .306729
   8.45245   8.45245      1.00  1.013689   .306769
   8.45234   8.45234      1.00  1.014399   .306969
   8.45222   8.45222      1.00  1.012649   .306449
   8.45211   8.45211      1.00  1.012859   .307019
   8.45200   8.45200      1.00  1.012939   .306779
   8.45188   8.45188      1.00  1.013029   .306779
   8.45177   8.45177      1.00  1.011369   .306669
   8.45167   8.45167      1.00  1.013389   .307109
   8.45156   8.45156      1.00  1.012839   .307039
   8.45145   8.45145      1.00  1.014699   .307669
   8.45133   8.45133      1.00  1.011959   .306959
   8.45123   8.45123      1.00  1.013719   .307259
   8.45112   8.45112      1.00  1.013399   .307289
   8.45100   8.45100      1.00  1.013289   .307509
   8.45089   8.45089      1.00  1.010989   .306479
   8.45077   8.45077      1.00  1.012399   .307269
   8.45066   8.45066      1.00  1.013019   .307229
   8.45054   8.45054      1.00  1.012229   .307419
   8.45043   8.45043      1.00  1.012749   .307489
   8.45032   8.45032      1.00  1.013149   .307689
   8.45020   8.45020      1.00  1.013309   .307669
   8.45008   8.45008      1.00  1.012589   .307589
   8.44996   8.44996      1.00  1.012909   .307539
   8.44984   8.44984      1.00  1.012529   .307609
   8.44972   8.44972      1.00  1.012559   .307759
   8.44960   8.44960      1.00  1.013169   .307809
   8.44948   8.44948      1.00  1.012969   .308019
   8.44937   8.44937      1.00  1.011819   .307559
   8.44925   8.44925      1.00  1.013899   .308169
   8.44915   8.44915      1.00  1.012919   .308199
   8.44903   8.44903      1.00  1.013399   .308319
   8.44892   8.44892      1.00  1.012629   .307849
   8.44881   8.44881      1.00  1.014169   .308559
   8.44870   8.44870      1.00  1.013479   .308349
   8.44858   8.44858      1.00  1.012769   .308229
   8.44846   8.44846      1.00  1.014159   .308829
   8.44836   8.44836      1.00  1.013499   .308439
   8.44825   8.44825      1.00  1.014469   .308819
   8.44813   8.44813      1.00  1.013119   .308519
   8.44803   8.44803      1.00  1.012469   .308519
   8.44793   8.44793      1.00  1.012889   .308779
   8.44782   8.44782      1.00  1.012989   .308499
   8.44770   8.44770      1.00  1.012079   .308199
   8.44758   8.44758      1.00  1.013329   .308899
   8.44748   8.44748      1.00  1.013329   .308799
   8.44736   8.44736      1.00  1.013079   .308749
   8.44725   8.44725      1.00  1.013249   .308989
   8.44714   8.44714      1.00  1.013539   .309329
   8.44704   8.44704      1.00  1.012709   .308909
   8.44693   8.44693      1.00  1.013729   .309229
   8.44682   8.44682      1.00  1.012289   .308919
   8.44671   8.44671      1.00  1.013329   .309049
   8.44661   8.44661      1.00  1.013519   .309189
   8.44650   8.44650      1.00  1.012089   .309059
   8.44639   8.44639      1.00  1.013159   .308889
   8.44628   8.44628      1.00  1.013099   .309199
   8.44618   8.44618      1.00  1.014109   .309519
   8.44608   8.44608      1.00  1.012429   .309209
   8.44597   8.44597      1.00  1.012259   .309229
   8.44587   8.44587      1.00  1.013599   .309549
   8.44578   8.44578      1.00  1.012699   .309449
   8.44567   8.44567      1.00  1.012239   .309309
   8.44556   8.44556      1.00  1.012099   .309559
   8.44546   8.44546      1.00  1.012179   .309279
   8.44536   8.44536      1.00  1.012769   .309559
   8.44526   8.44526      1.00  1.013569   .309869
   8.44515   8.44515      1.00  1.012239   .309319
   8.44505   8.44505      1.00  1.012489   .309589
   8.44495   8.44495      1.00  1.013329   .310039
   8.44484   8.44484      1.00  1.011959   .309639
   8.44473   8.44473      1.00  1.012479   .309649
   8.44462   8.44462      1.00  1.011349   .309259
   8.44453   8.44453      1.00  1.012049   .309549
   8.44441   8.44441      1.00  1.012539   .309719
   8.44430   8.44430      1.00  1.011699   .309879
   8.44418   8.44418      1.00  1.013909   .310539
   8.44407   8.44407      1.00  1.012469   .309929
   8.44396   8.44396      1.00  1.011389   .309849
   8.44384   8.44384      1.00  1.013199   .310349
   8.44373   8.44373      1.00  1.013029   .310199
   8.44362   8.44362      1.00  1.012789   .310109
   8.44350   8.44350      1.00  1.013839   .310389
   8.44338   8.44338      1.00  1.012299   .310129
   8.44327   8.44327      1.00  1.012589   .310599
   8.44315   8.44315      1.00  1.010959   .309889
   8.44303   8.44303      1.00  1.012429   .310469
   8.44291   8.44291      1.00  1.012369   .310659
   8.44280   8.44280      1.00  1.012009   .310339
   8.44269   8.44269      1.00  1.012429   .310389
   8.44258   8.44258      1.00  1.013289   .310759
   8.44246   8.44246      1.00  1.010779   .310259
   8.44234   8.44234      1.00  1.012299   .310659
   8.44224   8.44224      1.00  1.013029   .310929
   8.44212   8.44212      1.00  1.010859   .310199
   8.44200   8.44200      1.00  1.011199   .310439
   8.44189   8.44189      1.00  1.012649   .310899
   8.44179   8.44179      1.00  1.012269   .310789
   8.44168   8.44168      1.00  1.012099   .310949
   8.44157   8.44157      1.00  1.010979   .310719
   8.44146   8.44146      1.00  1.011279   .310719
   8.44135   8.44135      1.00  1.012319   .311199
   8.44124   8.44124      1.00  1.011929   .310909
   8.44112   8.44112      1.00  1.011729   .311089
   8.44101   8.44101      1.00  1.010629   .310709
   8.44090   8.44090      1.00  1.011289   .310779
   8.44078   8.44078      1.00  1.011479   .311159
   8.44066   8.44066      1.00  1.011849   .311179
   8.44055   8.44055      1.00  1.010759   .310869
   8.44044   8.44044      1.00  1.010919   .310929
   8.44032   8.44032      1.00  1.011649   .311399
   8.44020   8.44020      1.00  1.011219   .311169
   8.44008   8.44008      1.00  1.011979   .311439
   8.43997   8.43997      1.00  1.010179   .311229
   8.43985   8.43985      1.00  1.011669   .311469
   8.43973   8.43973      1.00  1.010409   .311129
   8.43961   8.43961      1.00  1.012189   .311759
   8.43950   8.43950      1.00  1.011529   .311619
   8.43938   8.43938      1.00  1.011619   .311769
   8.43926   8.43926      1.00  1.011179   .311529
   8.43915   8.43915      1.00  1.011609   .311829
   8.43904   8.43904      1.00  1.010539   .311499
   8.43893   8.43893      1.00  1.011389   .311809
   8.43881   8.43881      1.00  1.009599   .311199
   8.43870   8.43870      1.00  1.010589   .311819
   8.43859   8.43859      1.00  1.010489   .311689
   8.43848   8.43848      1.00  1.011199   .311729
   8.43836   8.43836      1.00  1.010169   .311559
   8.43825   8.43825      1.00  1.010469   .311699
   8.43815   8.43815      1.00  1.011589   .312259
   8.43804   8.43804      1.00  1.009589   .311519
   8.43793   8.43793      1.00  1.009719   .311719
   8.43782   8.43782      1.00  1.011549   .312459
   8.43771   8.43771      1.00  1.010789   .312019
   8.43760   8.43760      1.00  1.009569   .311829
   8.43749   8.43749      1.00  1.010809   .312299
   8.43738   8.43738      1.00  1.008649   .311549
   8.43728   8.43728      1.00  1.009229   .311799
   8.43717   8.43717      1.00  1.009169   .312029
   8.43706   8.43706      1.00  1.009689   .311969
   8.43695   8.43695      1.00  1.008909   .311839
   8.43685   8.43685      1.00  1.009149   .311889
   8.43674   8.43674      1.00  1.009759   .312159
   8.43663   8.43663      1.00  1.009399   .312009
   8.43652   8.43652      1.00  1.008889   .312059
   8.43642   8.43642      1.00  1.008519   .311839
   8.43632   8.43632      1.00  1.009329   .312159
   8.43621   8.43621      1.00  1.007549   .311659
   8.43611   8.43611      1.00  1.009529   .312389
   8.43601   8.43601      1.00  1.008629   .312009
   8.43591   8.43591      1.00  1.008489   .312059
   8.43580   8.43580      1.00  1.005859   .311329
   8.43570   8.43570      1.00  1.008409   .312169
   8.43560   8.43560      1.00  1.006649   .311749
   8.43550   8.43550      1.00  1.007489   .311929
   8.43539   8.43539      1.00  1.006029   .311549
   8.43529   8.43529      1.00  1.008569   .312529
   8.43519   8.43519      1.00  1.007199   .312179
   8.43509   8.43509      1.00  1.006359   .311979
   8.43498   8.43498      1.00  1.007059   .312109
   8.43488   8.43488      1.00  1.006609   .311999
   8.43478   8.43478      1.00  1.007309   .312239
   8.43467   8.43467      1.00  1.005349   .311809
   8.43456   8.43456      1.00  1.006919   .312179
   8.43445   8.43445      1.00  1.005249   .312069
   8.43434   8.43434      1.00  1.005649   .311799
   8.43423   8.43423      1.00  1.004649   .311689
   8.43411   8.43411      1.00  1.005739   .312149
   8.43400   8.43400      1.00  1.003289   .311519
   8.43389   8.43389      1.00  1.006069   .312429
   8.43377   8.43377      1.00  1.005449   .312099
   8.43366   8.43366      1.00  1.004769   .311849
   8.43354   8.43354      1.00  1.004059   .311899
   8.43343   8.43343      1.00  1.006079   .312449
   8.43331   8.43331      1.00  1.003279   .311629
   8.43319   8.43319      1.00  1.004399   .311959
   8.43307   8.43307      1.00  1.003329   .311699
   8.43296   8.43296      1.00  1.003179   .311829
   8.43285   8.43285      1.00  1.002639   .311689
   8.43273   8.43273      1.00  1.002709   .311769
   8.43261   8.43261      1.00  1.003399   .312089
   8.43250   8.43250      1.00  1.003209   .311949
   8.43239   8.43239      1.00  1.004319   .312529
   8.43227   8.43227      1.00  1.002459   .311809
   8.43215   8.43215      1.00  1.003839   .312079
   8.43205   8.43205      1.00  1.001999   .311889
   8.43194   8.43194      1.00  1.004069   .312549
   8.43182   8.43182      1.00  1.003049   .312069
   8.43171   8.43171      1.00  1.003089   .312139
   8.43161   8.43161      1.00  1.002809   .312139
   8.43150   8.43150      1.00  1.002709   .312079
   8.43138   8.43138      1.00  1.001819   .311859
   8.43127   8.43127      1.00  1.002099   .312239
   8.43117   8.43117      1.00  1.002869   .312239
   8.43105   8.43105      1.00  1.002979   .312339
   8.43094   8.43094      1.00  1.001759   .312069
   8.43082   8.43082      1.00  1.002259   .312039
   8.43071   8.43071      1.00  1.003689   .312789
   8.43059   8.43059      1.00  1.002029   .312499
   8.43047   8.43047      1.00  1.002409   .312499
   8.43036   8.43036      1.00  1.001719   .312339
   8.43025   8.43025      1.00  1.003069   .312879
   8.43013   8.43013      1.00  1.000149   .312139
   8.43000   8.43000      1.00  1.003109   .313079
   8.42988   8.42988      1.00  1.001069   .312399
   8.42976   8.42976      1.00  1.002899   .313019
   8.42964   8.42964      1.00  1.000969   .312389
   8.42953   8.42953      1.00  1.002419   .312889
   8.42941   8.42941      1.00  1.001259   .312799
   8.42930   8.42930      1.00  1.002799   .313229
   8.42919   8.42919      1.00  1.002369   .313129
   8.42907   8.42907      1.00  1.000359   .312319
   8.42895   8.42895      1.00  1.002189   .313039
   8.42885   8.42885      1.00  1.001639   .313109
   8.42874   8.42874      1.00  1.001789   .313379
   8.42862   8.42862      1.00  1.000599   .312919
   8.42851   8.42851      1.00  1.001089   .313169
   8.42841   8.42841      1.00  1.002659   .313439
   8.42830   8.42830      1.00  1.000859   .313049
   8.42818   8.42818      1.00   .999879   .312979
   8.42807   8.42807      1.00  1.003669   .314009
   8.42796   8.42796      1.00  1.001449   .313209
   8.42785   8.42785      1.00  1.002139   .313579
   8.42774   8.42774      1.00  1.000189   .312929
   8.42763   8.42763      1.00  1.002639   .313819
   8.42751   8.42751      1.00  1.001189   .313309
   8.42740   8.42740      1.00  1.001939   .313589
   8.42729   8.42729      1.00  1.002069   .313539
   8.42718   8.42718      1.00  1.002099   .313589
   8.42708   8.42708      1.00  1.001899   .313889
   8.42697   8.42697      1.00  1.002459   .314109
   8.42685   8.42685      1.00  1.001729   .313949
   8.42675   8.42675      1.00  1.001709   .313969
   8.42664   8.42664      1.00  1.002049   .314089
   8.42653   8.42653      1.00  1.002019   .313969
   8.42642   8.42642      1.00  1.002479   .314409
   8.42632   8.42632      1.00  1.001679   .314279
   8.42622   8.42622      1.00  1.002989   .314359
   8.42611   8.42611      1.00  1.002669   .314329
   8.42601   8.42601      1.00  1.001609   .314289
   8.42590   8.42590      1.00  1.001769   .314089
   8.42581   8.42581      1.00  1.002539   .314619
   8.42570   8.42570      1.00  1.001259   .314019
   8.42560   8.42560      1.00  1.001979   .314349
   8.42549   8.42549      1.00   .999769   .314149
   8.42539   8.42539      1.00  1.002659   .314889
   8.42529   8.42529      1.00  1.001339   .314289
   8.42518   8.42518      1.00  1.000899   .314299
   8.42508   8.42508      1.00  1.001709   .314729
   8.42498   8.42498      1.00  1.002779   .314909
   8.42487   8.42487      1.00  1.000439   .314209
   8.42477   8.42477      1.00  1.001279   .314629
   8.42466   8.42466      1.00  1.002139   .314709
   8.42455   8.42455      1.00  1.001239   .314839
   8.42444   8.42444      1.00  1.001929   .314829
   8.42433   8.42433      1.00  1.000079   .314389
   8.42422   8.42422      1.00  1.001369   .314939
   8.42411   8.42411      1.00  1.001149   .314609
   8.42399   8.42399      1.00  1.001289   .314989
   8.42387   8.42387      1.00  1.001029   .315009
   8.42376   8.42376      1.00  1.000569   .314779
   8.42366   8.42366      1.00  1.002379   .315319
   8.42354   8.42354      1.00  1.002019   .315329
   8.42341   8.42341      1.00   .999599   .314589
   8.42329   8.42329      1.00  1.002769   .315369
   8.42318   8.42318      1.00  1.000389   .315069
   8.42306   8.42306      1.00  1.002799   .315829
   8.42294   8.42294      1.00  1.000339   .314899
   8.42283   8.42283      1.00  1.000289   .315179
   8.42272   8.42272      1.00  1.001429   .315269
   8.42260   8.42260      1.00  1.000479   .314919
   8.42248   8.42248      1.00  1.001749   .315639
   8.42236   8.42236      1.00   .999929   .315549
   8.42226   8.42226      1.00  1.002249   .315809
   8.42215   8.42215      1.00  1.001279   .315609
   8.42203   8.42203      1.00  1.001069   .315819
   8.42192   8.42192      1.00  1.001489   .315669
   8.42181   8.42181      1.00  1.001759   .316039
   8.42170   8.42170      1.00  1.000989   .315929
   8.42159   8.42159      1.00  1.001259   .315849
   8.42148   8.42148      1.00  1.001559   .316109
   8.42137   8.42137      1.00  1.001819   .316119
   8.42126   8.42126      1.00  1.000539   .315929
   8.42115   8.42115      1.00  1.002109   .316169
   8.42103   8.42103      1.00  1.000419   .315779
   8.42093   8.42093      1.00  1.002589   .316439
   8.42081   8.42081      1.00  1.001159   .316279
   8.42069   8.42069      1.00  1.000709   .316189
   8.42057   8.42057      1.00  1.003029   .316769
   8.42046   8.42046      1.00  1.001109   .316289
   8.42034   8.42034      1.00  1.002749   .316809
   8.42022   8.42022      1.00  1.001129   .316289
   8.42011   8.42011      1.00  1.002259   .317149
   8.41999   8.41999      1.00  1.002309   .317049
   8.41987   8.41987      1.00  1.002879   .316869
   8.41975   8.41975      1.00  1.001639   .316709
   8.41963   8.41963      1.00  1.002079   .317039
   8.41952   8.41952      1.00  1.002419   .317199
   8.41940   8.41940      1.00  1.002349   .316919
   8.41927   8.41927      1.00  1.002399   .317169
   8.41916   8.41916      1.00  1.002929   .317499
   8.41906   8.41906      1.00  1.002309   .317259
   8.41895   8.41895      1.00  1.003309   .317599
   8.41883   8.41883      1.00  1.001149   .317359
   8.41872   8.41872      1.00  1.001969   .317539
   8.41861   8.41861      1.00  1.001449   .317489
   8.41849   8.41849      1.00  1.001769   .317369
   8.41837   8.41837      1.00  1.002749   .317749
   8.41827   8.41827      1.00  1.002129   .317619
   8.41816   8.41816      1.00  1.003449   .317589
   8.41805   8.41805      1.00  1.002019   .317639
   8.41794   8.41794      1.00  1.003249   .318169
   8.41782   8.41782      1.00  1.003039   .318029
   8.41771   8.41771      1.00  1.002259   .317759
   8.41760   8.41760      1.00  1.002199   .317759
   8.41749   8.41749      1.00  1.003509   .318079
   8.41738   8.41738      1.00  1.002549   .318229
   8.41727   8.41727      1.00  1.002849   .318209
   8.41716   8.41716      1.00  1.003209   .318199
   8.41705   8.41705      1.00  1.003849   .318449
   8.41694   8.41694      1.00  1.001849   .318089
   8.41684   8.41684      1.00  1.003639   .318539
   8.41673   8.41673      1.00  1.002549   .318529
   8.41662   8.41662      1.00  1.002079   .318259
   8.41655   8.41655      1.00  1.003259   .318639
