# Supplementary material for: Direct Observation of Palladium Leaching from Pd/C by a Simple Method: X-ray Absorption Spectroscopy of Heterogeneous Mixtures
Source: ACS Omega. 2023 Jun 7;8(24):21787–92. doi: 10.1021/acsomega.3c01343 (PMC10286095; doi:10.1021/acsomega.3c01343)
Supplement: Supplementary file 2 — ao3c01343_si_002.zip [file ao3c01343_si_002.zip › Figure S1/Pd_foil_ref_0.qd]

  9809     KEK-PF   NW10A
 Pd_foil_ref     20.12.11 21:27 - 20.12.11 21:30 Serial#KEKPF-NW10A_047522
 Pd_foil_ref                                                                     
 Ring :   6.5 GeV    50.0 mA -   50.1 mA
 Mono :   Si(311)       D=  1.63747 A    Initial angle=  9.06875 deg
 NW10A     Transmission( 2)   Repetition=  0     Points= 5893
 Param file : QXAFS(SYNC)     angle axis (*)     Block =    1

 Block      Init-Ang  Final-Ang     Step/deg     Time/s       Num
     1        9.06875   8.41583          ***       1.00      5893
 Ortec(-1)     NDCH = 3
  Angle(c)  Angle(o)    time/s         2         3
      Mode         0         0         1         2
    Offset         0         0    .00489    .00303
   9.06875   9.06875      1.00  2.363350  1.017324
   9.06865   9.06865      1.00  2.370790  1.020514
   9.06854   9.06854      1.00  2.380170  1.024504
   9.06844   9.06844      1.00  2.381780  1.025524
   9.06833   9.06833      1.00  2.383460  1.026014
   9.06823   9.06823      1.00  2.386650  1.027514
   9.06812   9.06812      1.00  2.375140  1.022774
   9.06801   9.06801      1.00  2.384850  1.027034
   9.06791   9.06791      1.00  2.382640  1.026184
   9.06781   9.06781      1.00  2.384350  1.026834
   9.06770   9.06770      1.00  2.382360  1.025944
   9.06758   9.06758      1.00  2.382170  1.025954
   9.06747   9.06747      1.00  2.384950  1.026684
   9.06736   9.06736      1.00  2.381910  1.026164
   9.06725   9.06725      1.00  2.381710  1.025774
   9.06713   9.06713      1.00  2.379590  1.025094
   9.06701   9.06701      1.00  2.379650  1.025264
   9.06690   9.06690      1.00  2.383970  1.027184
   9.06678   9.06678      1.00  2.382100  1.026284
   9.06666   9.06666      1.00  2.381920  1.026294
   9.06655   9.06655      1.00  2.381050  1.026124
   9.06643   9.06643      1.00  2.379500  1.025474
   9.06632   9.06632      1.00  2.380760  1.026074
   9.06620   9.06620      1.00  2.370240  1.021374
   9.06609   9.06609      1.00  2.380820  1.026104
   9.06598   9.06598      1.00  2.381790  1.026754
   9.06586   9.06586      1.00  2.379250  1.025504
   9.06574   9.06574      1.00  2.380480  1.025974
   9.06563   9.06563      1.00  2.381630  1.026814
   9.06552   9.06552      1.00  2.376410  1.024344
   9.06541   9.06541      1.00  2.380010  1.025974
   9.06530   9.06530      1.00  2.371050  1.022244
   9.06519   9.06519      1.00  2.378920  1.025694
   9.06508   9.06508      1.00  2.378080  1.025434
   9.06498   9.06498      1.00  2.379150  1.026194
   9.06486   9.06486      1.00  2.377760  1.025554
   9.06475   9.06475      1.00  2.377410  1.025404
   9.06464   9.06464      1.00  2.380610  1.026484
   9.06453   9.06453      1.00  2.376990  1.025414
   9.06441   9.06441      1.00  2.367450  1.021314
   9.06431   9.06431      1.00  2.377170  1.025484
   9.06420   9.06420      1.00  2.378050  1.025804
   9.06409   9.06409      1.00  2.378860  1.026484
   9.06397   9.06397      1.00  2.375890  1.025194
   9.06386   9.06386      1.00  2.376190  1.025234
   9.06376   9.06376      1.00  2.377360  1.025974
   9.06365   9.06365      1.00  2.373480  1.024044
   9.06353   9.06353      1.00  2.367970  1.021894
   9.06342   9.06342      1.00  2.377370  1.026074
   9.06332   9.06332      1.00  2.378590  1.026674
   9.06321   9.06321      1.00  2.377060  1.026054
   9.06310   9.06310      1.00  2.378070  1.026514
   9.06300   9.06300      1.00  2.373530  1.024444
   9.06290   9.06290      1.00  2.378410  1.026764
   9.06279   9.06279      1.00  2.374900  1.025364
   9.06268   9.06268      1.00  2.368770  1.022734
   9.06258   9.06258      1.00  2.372950  1.024384
   9.06248   9.06248      1.00  2.378100  1.026714
   9.06237   9.06237      1.00  2.376580  1.026224
   9.06227   9.06227      1.00  2.375680  1.025744
   9.06217   9.06217      1.00  2.377840  1.026934
   9.06207   9.06207      1.00  2.376540  1.026504
   9.06196   9.06196      1.00  2.376220  1.026404
   9.06186   9.06186      1.00  2.365570  1.021814
   9.06176   9.06176      1.00  2.377450  1.026964
   9.06165   9.06165      1.00  2.371910  1.024354
   9.06154   9.06154      1.00  2.377510  1.027134
   9.06144   9.06144      1.00  2.373660  1.025614
   9.06134   9.06134      1.00  2.376040  1.026584
   9.06123   9.06123      1.00  2.374180  1.025794
   9.06112   9.06112      1.00  2.377300  1.027274
   9.06101   9.06101      1.00  2.365160  1.022244
   9.06091   9.06091      1.00  2.375610  1.026834
   9.06080   9.06080      1.00  2.375380  1.026324
   9.06069   9.06069      1.00  2.374750  1.026294
   9.06057   9.06057      1.00  2.373370  1.025744
   9.06046   9.06046      1.00  2.374890  1.026314
   9.06035   9.06035      1.00  2.373690  1.026314
   9.06023   9.06023      1.00  2.373760  1.026054
   9.06011   9.06011      1.00  2.367820  1.023864
   9.05999   9.05999      1.00  2.373340  1.026204
   9.05988   9.05988      1.00  2.375650  1.027334
   9.05976   9.05976      1.00  2.373030  1.026204
   9.05964   9.05964      1.00  2.375580  1.027194
   9.05953   9.05953      1.00  2.372100  1.025984
   9.05943   9.05943      1.00  2.378070  1.028324
   9.05931   9.05931      1.00  2.368380  1.024184
   9.05918   9.05918      1.00  2.373380  1.026654
   9.05907   9.05907      1.00  2.371390  1.025754
   9.05897   9.05897      1.00  2.376740  1.027964
   9.05885   9.05885      1.00  2.373050  1.026474
   9.05873   9.05873      1.00  2.373570  1.026904
   9.05863   9.05863      1.00  2.372040  1.026314
   9.05853   9.05853      1.00  2.375400  1.027734
   9.05841   9.05841      1.00  2.371880  1.026184
   9.05830   9.05830      1.00  2.367740  1.024404
   9.05819   9.05819      1.00  2.374910  1.027544
   9.05808   9.05808      1.00  2.375790  1.028004
   9.05797   9.05797      1.00  2.373610  1.027214
   9.05785   9.05785      1.00  2.372130  1.026864
   9.05774   9.05774      1.00  2.372680  1.027104
   9.05764   9.05764      1.00  2.370850  1.025964
   9.05752   9.05752      1.00  2.375720  1.028194
   9.05740   9.05740      1.00  2.363360  1.023054
   9.05729   9.05729      1.00  2.372140  1.026974
   9.05718   9.05718      1.00  2.373610  1.027764
   9.05706   9.05706      1.00  2.373630  1.027804
   9.05694   9.05694      1.00  2.371950  1.027204
   9.05682   9.05682      1.00  2.376050  1.028644
   9.05671   9.05671      1.00  2.370030  1.026334
   9.05659   9.05659      1.00  2.374130  1.027964
   9.05647   9.05647      1.00  2.370380  1.026614
   9.05636   9.05636      1.00  2.368320  1.025864
   9.05624   9.05624      1.00  2.372440  1.027694
   9.05612   9.05612      1.00  2.373860  1.027954
   9.05600   9.05600      1.00  2.374620  1.028684
   9.05588   9.05588      1.00  2.374440  1.028544
   9.05577   9.05577      1.00  2.374470  1.028774
   9.05566   9.05566      1.00  2.372000  1.027674
   9.05555   9.05555      1.00  2.368020  1.025944
   9.05544   9.05544      1.00  2.370880  1.027164
   9.05533   9.05533      1.00  2.375620  1.029644
   9.05521   9.05521      1.00  2.371810  1.027864
   9.05510   9.05510      1.00  2.375090  1.029554
   9.05500   9.05500      1.00  2.372150  1.028124
   9.05489   9.05489      1.00  2.374950  1.029214
   9.05478   9.05478      1.00  2.373750  1.029194
   9.05466   9.05466      1.00  2.372030  1.027944
   9.05456   9.05456      1.00  2.373210  1.028784
   9.05445   9.05445      1.00  2.376220  1.030124
   9.05433   9.05433      1.00  2.374480  1.029374
   9.05422   9.05422      1.00  2.374370  1.029584
   9.05411   9.05411      1.00  2.374350  1.029624
   9.05401   9.05401      1.00  2.371220  1.028414
   9.05390   9.05390      1.00  2.372650  1.028734
   9.05378   9.05378      1.00  2.369070  1.027274
   9.05367   9.05367      1.00  2.374140  1.029584
   9.05357   9.05357      1.00  2.373660  1.029224
   9.05345   9.05345      1.00  2.375770  1.030524
   9.05334   9.05334      1.00  2.375910  1.030544
   9.05324   9.05324      1.00  2.376850  1.030864
   9.05313   9.05313      1.00  2.371820  1.028854
   9.05302   9.05302      1.00  2.379120  1.031944
   9.05291   9.05291      1.00  2.375400  1.030164
   9.05281   9.05281      1.00  2.366010  1.026354
   9.05271   9.05271      1.00  2.372490  1.029564
   9.05260   9.05260      1.00  2.374680  1.030564
   9.05249   9.05249      1.00  2.373620  1.030004
   9.05239   9.05239      1.00  2.376060  1.031164
   9.05230   9.05230      1.00  2.373090  1.029884
   9.05219   9.05219      1.00  2.378070  1.031784
   9.05209   9.05209      1.00  2.375310  1.030684
   9.05199   9.05199      1.00  2.366150  1.026864
   9.05189   9.05189      1.00  2.377580  1.032104
   9.05178   9.05178      1.00  2.375050  1.030864
   9.05168   9.05168      1.00  2.376990  1.032024
   9.05158   9.05158      1.00  2.374210  1.030924
   9.05147   9.05147      1.00  2.376400  1.032014
   9.05136   9.05136      1.00  2.373390  1.030694
   9.05125   9.05125      1.00  2.376480  1.031794
   9.05115   9.05115      1.00  2.374430  1.031344
   9.05104   9.05104      1.00  2.370310  1.029724
   9.05093   9.05093      1.00  2.375960  1.032054
   9.05081   9.05081      1.00  2.378730  1.033194
   9.05071   9.05071      1.00  2.377540  1.032454
   9.05061   9.05061      1.00  2.377550  1.032904
   9.05048   9.05048      1.00  2.375400  1.031964
   9.05036   9.05036      1.00  2.379050  1.033404
   9.05026   9.05026      1.00  2.377020  1.032574
   9.05015   9.05015      1.00  2.368500  1.029124
   9.05002   9.05002      1.00  2.378560  1.033154
   9.04990   9.04990      1.00  2.377630  1.033154
   9.04979   9.04979      1.00  2.379470  1.034104
   9.04967   9.04967      1.00  2.376770  1.032804
   9.04956   9.04956      1.00  2.378660  1.033974
   9.04944   9.04944      1.00  2.376020  1.032914
   9.04933   9.04933      1.00  2.378850  1.033834
   9.04922   9.04922      1.00  2.369460  1.029804
   9.04909   9.04909      1.00  2.378260  1.033864
   9.04898   9.04898      1.00  2.377500  1.033454
   9.04887   9.04887      1.00  2.378100  1.033594
   9.04877   9.04877      1.00  2.376990  1.033574
   9.04865   9.04865      1.00  2.378780  1.034304
   9.04854   9.04854      1.00  2.378720  1.034614
   9.04843   9.04843      1.00  2.379010  1.034324
   9.04832   9.04832      1.00  2.368950  1.029934
   9.04821   9.04821      1.00  2.379900  1.034754
   9.04809   9.04809      1.00  2.378690  1.034334
   9.04798   9.04798      1.00  2.378050  1.034194
   9.04788   9.04788      1.00  2.378130  1.034144
   9.04776   9.04776      1.00  2.377680  1.034644
   9.04765   9.04765      1.00  2.378910  1.034524
   9.04754   9.04754      1.00  2.377960  1.034174
   9.04743   9.04743      1.00  2.379170  1.034844
   9.04731   9.04731      1.00  2.370410  1.031254
   9.04719   9.04719      1.00  2.379540  1.035424
   9.04708   9.04708      1.00  2.377380  1.034454
   9.04696   9.04696      1.00  2.378600  1.034964
   9.04683   9.04683      1.00  2.377400  1.034494
   9.04671   9.04671      1.00  2.376690  1.034374
   9.04660   9.04660      1.00  2.375220  1.033964
   9.04649   9.04649      1.00  2.379700  1.035684
   9.04637   9.04637      1.00  2.371080  1.032074
   9.04625   9.04625      1.00  2.377450  1.034624
   9.04614   9.04614      1.00  2.374940  1.033954
   9.04602   9.04602      1.00  2.377270  1.034814
   9.04590   9.04590      1.00  2.378370  1.035174
   9.04578   9.04578      1.00  2.377880  1.035524
   9.04567   9.04567      1.00  2.376910  1.035014
   9.04557   9.04557      1.00  2.377690  1.035234
   9.04546   9.04546      1.00  2.377960  1.035474
   9.04534   9.04534      1.00  2.366660  1.030554
   9.04523   9.04523      1.00  2.375130  1.034594
   9.04512   9.04512      1.00  2.374680  1.034284
   9.04500   9.04500      1.00  2.378060  1.035734
   9.04489   9.04489      1.00  2.374710  1.034544
   9.04479   9.04479      1.00  2.378030  1.035894
   9.04468   9.04468      1.00  2.378340  1.036004
   9.04456   9.04456      1.00  2.376070  1.035114
   9.04445   9.04445      1.00  2.364900  1.030584
   9.04434   9.04434      1.00  2.377090  1.035604
   9.04424   9.04424      1.00  2.375620  1.035244
   9.04412   9.04412      1.00  2.375360  1.034994
   9.04401   9.04401      1.00  2.376030  1.035574
   9.04389   9.04389      1.00  2.377130  1.035934
   9.04379   9.04379      1.00  2.372910  1.034514
   9.04368   9.04368      1.00  2.373040  1.034464
   9.04356   9.04356      1.00  2.375180  1.035084
   9.04346   9.04346      1.00  2.365060  1.031144
   9.04336   9.04336      1.00  2.374320  1.035174
   9.04325   9.04325      1.00  2.374720  1.035354
   9.04313   9.04313      1.00  2.377260  1.036274
   9.04303   9.04303      1.00  2.373560  1.034804
   9.04293   9.04293      1.00  2.374120  1.035244
   9.04282   9.04282      1.00  2.374640  1.035524
   9.04271   9.04271      1.00  2.373930  1.035054
   9.04261   9.04261      1.00  2.362670  1.030254
   9.04251   9.04251      1.00  2.373410  1.034974
   9.04240   9.04240      1.00  2.375480  1.035934
   9.04230   9.04230      1.00  2.373930  1.035324
   9.04220   9.04220      1.00  2.374860  1.036094
   9.04210   9.04210      1.00  2.373540  1.035304
   9.04199   9.04199      1.00  2.372890  1.035034
   9.04189   9.04189      1.00  2.374880  1.035844
   9.04179   9.04179      1.00  2.366490  1.032394
   9.04169   9.04169      1.00  2.372830  1.035324
   9.04158   9.04158      1.00  2.375440  1.036534
   9.04147   9.04147      1.00  2.373160  1.035484
   9.04136   9.04136      1.00  2.373960  1.035904
   9.04126   9.04126      1.00  2.371990  1.034924
   9.04115   9.04115      1.00  2.374800  1.036344
   9.04104   9.04104      1.00  2.372840  1.035454
   9.04094   9.04094      1.00  2.365580  1.032344
   9.04084   9.04084      1.00  2.372280  1.035484
   9.04072   9.04072      1.00  2.375160  1.036924
   9.04060   9.04060      1.00  2.372060  1.035254
   9.04049   9.04049      1.00  2.373550  1.036464
   9.04038   9.04038      1.00  2.371610  1.035434
   9.04026   9.04026      1.00  2.373090  1.036274
   9.04014   9.04014      1.00  2.371010  1.035284
   9.04003   9.04003      1.00  2.363360  1.032294
   9.03992   9.03992      1.00  2.374900  1.037234
   9.03980   9.03980      1.00  2.374900  1.036984
   9.03968   9.03968      1.00  2.374560  1.037034
   9.03957   9.03957      1.00  2.373420  1.036674
   9.03946   9.03946      1.00  2.371300  1.036054
   9.03934   9.03934      1.00  2.372110  1.035884
   9.03921   9.03921      1.00  2.374410  1.037264
   9.03910   9.03910      1.00  2.363320  1.032364
   9.03899   9.03899      1.00  2.373060  1.036704
   9.03888   9.03888      1.00  2.370370  1.035644
   9.03877   9.03877      1.00  2.372620  1.036914
   9.03866   9.03866      1.00  2.370190  1.035514
   9.03855   9.03855      1.00  2.374040  1.037384
   9.03844   9.03844      1.00  2.372750  1.036724
   9.03833   9.03833      1.00  2.373910  1.037364
   9.03822   9.03822      1.00  2.362780  1.032454
   9.03811   9.03811      1.00  2.374980  1.037734
   9.03800   9.03800      1.00  2.370450  1.036194
   9.03788   9.03788      1.00  2.370440  1.036294
   9.03777   9.03777      1.00  2.372150  1.037184
   9.03766   9.03766      1.00  2.371170  1.036334
   9.03755   9.03755      1.00  2.371220  1.036584
   9.03743   9.03743      1.00  2.375000  1.038354
   9.03732   9.03732      1.00  2.365010  1.034234
   9.03721   9.03721      1.00  2.370700  1.036494
   9.03709   9.03709      1.00  2.373610  1.038054
   9.03697   9.03697      1.00  2.370790  1.036454
   9.03685   9.03685      1.00  2.374200  1.037964
   9.03674   9.03674      1.00  2.371120  1.036854
   9.03662   9.03662      1.00  2.372450  1.037524
   9.03649   9.03649      1.00  2.372290  1.037614
   9.03639   9.03639      1.00  2.361570  1.033004
   9.03627   9.03627      1.00  2.369930  1.036644
   9.03615   9.03615      1.00  2.371250  1.037314
   9.03602   9.03602      1.00  2.371050  1.037444
   9.03592   9.03592      1.00  2.371350  1.037654
   9.03580   9.03580      1.00  2.370480  1.037224
   9.03569   9.03569      1.00  2.370180  1.037324
   9.03557   9.03557      1.00  2.370020  1.037144
   9.03546   9.03546      1.00  2.366320  1.035404
   9.03535   9.03535      1.00  2.369940  1.036874
   9.03524   9.03524      1.00  2.367850  1.036374
   9.03513   9.03513      1.00  2.370980  1.037304
   9.03502   9.03502      1.00  2.367930  1.036484
   9.03491   9.03491      1.00  2.370820  1.037654
   9.03479   9.03479      1.00  2.368750  1.036904
   9.03468   9.03468      1.00  2.369900  1.037664
   9.03457   9.03457      1.00  2.368280  1.036764
   9.03446   9.03446      1.00  2.361600  1.034044
   9.03435   9.03435      1.00  2.368400  1.037004
   9.03424   9.03424      1.00  2.368770  1.037414
   9.03414   9.03414      1.00  2.367880  1.036624
   9.03403   9.03403      1.00  2.370010  1.037864
   9.03392   9.03392      1.00  2.369490  1.037574
   9.03380   9.03380      1.00  2.367440  1.036764
   9.03369   9.03369      1.00  2.371170  1.038324
   9.03358   9.03358      1.00  2.358750  1.033274
   9.03347   9.03347      1.00  2.367410  1.037114
   9.03336   9.03336      1.00  2.368090  1.037344
   9.03325   9.03325      1.00  2.369570  1.037874
   9.03315   9.03315      1.00  2.368470  1.037504
   9.03304   9.03304      1.00  2.368600  1.037434
   9.03293   9.03293      1.00  2.367350  1.037334
   9.03283   9.03283      1.00  2.369590  1.037864
   9.03273   9.03273      1.00  2.364610  1.036034
   9.03262   9.03262      1.00  2.360620  1.034484
   9.03251   9.03251      1.00  2.366480  1.037304
   9.03241   9.03241      1.00  2.369440  1.038824
   9.03232   9.03232      1.00  2.367560  1.037694
   9.03221   9.03221      1.00  2.368990  1.038274
   9.03210   9.03210      1.00  2.366220  1.037404
   9.03201   9.03201      1.00  2.367260  1.037794
   9.03191   9.03191      1.00  2.366400  1.037574
   9.03180   9.03180      1.00  2.357000  1.033344
   9.03169   9.03169      1.00  2.364670  1.036824
   9.03159   9.03159      1.00  2.365350  1.037394
   9.03149   9.03149      1.00  2.365750  1.036934
   9.03138   9.03138      1.00  2.365930  1.037214
   9.03127   9.03127      1.00  2.365960  1.037614
   9.03117   9.03117      1.00  2.365250  1.037134
   9.03107   9.03107      1.00  2.366530  1.037944
   9.03095   9.03095      1.00  2.356330  1.033314
   9.03084   9.03084      1.00  2.368990  1.039004
   9.03073   9.03073      1.00  2.364810  1.037384
   9.03062   9.03062      1.00  2.366330  1.038144
   9.03050   9.03050      1.00  2.363100  1.036664
   9.03039   9.03039      1.00  2.364240  1.037334
   9.03027   9.03027      1.00  2.364650  1.037254
   9.03016   9.03016      1.00  2.364810  1.037534
   9.03005   9.03005      1.00  2.356400  1.033844
   9.02993   9.02993      1.00  2.365960  1.037994
   9.02981   9.02981      1.00  2.364430  1.037554
   9.02970   9.02970      1.00  2.364120  1.037544
   9.02959   9.02959      1.00  2.363480  1.037434
   9.02947   9.02947      1.00  2.362220  1.036554
   9.02935   9.02935      1.00  2.363000  1.037194
   9.02924   9.02924      1.00  2.363790  1.037564
   9.02912   9.02912      1.00  2.356100  1.034214
   9.02901   9.02901      1.00  2.360420  1.036144
   9.02890   9.02890      1.00  2.363210  1.037784
   9.02879   9.02879      1.00  2.363000  1.037224
   9.02868   9.02868      1.00  2.364300  1.037904
   9.02856   9.02856      1.00  2.359100  1.035884
   9.02846   9.02846      1.00  2.362600  1.037504
   9.02835   9.02835      1.00  2.362430  1.037224
   9.02824   9.02824      1.00  2.362650  1.037504
   9.02812   9.02812      1.00  2.355740  1.034564
   9.02801   9.02801      1.00  2.363810  1.038024
   9.02791   9.02791      1.00  2.359790  1.036444
   9.02780   9.02780      1.00  2.361190  1.036964
   9.02768   9.02768      1.00  2.360890  1.036954
   9.02758   9.02758      1.00  2.361350  1.037534
   9.02747   9.02747      1.00  2.362790  1.038144
   9.02735   9.02735      1.00  2.360590  1.037084
   9.02723   9.02723      1.00  2.354210  1.034354
   9.02712   9.02712      1.00  2.358930  1.036144
   9.02700   9.02700      1.00  2.361300  1.037724
   9.02688   9.02688      1.00  2.359390  1.036704
   9.02676   9.02676      1.00  2.362170  1.038124
   9.02665   9.02665      1.00  2.357930  1.036314
   9.02653   9.02653      1.00  2.361530  1.037984
   9.02641   9.02641      1.00  2.358910  1.036694
   9.02629   9.02629      1.00  2.350700  1.033414
   9.02619   9.02619      1.00  2.358810  1.036964
   9.02607   9.02607      1.00  2.363330  1.038854
   9.02595   9.02595      1.00  2.359100  1.037134
   9.02582   9.02582      1.00  2.359740  1.037374
   9.02571   9.02571      1.00  2.358410  1.036844
   9.02561   9.02561      1.00  2.360470  1.037544
   9.02550   9.02550      1.00  2.356970  1.036544
   9.02538   9.02538      1.00  2.350650  1.033654
   9.02527   9.02527      1.00  2.360410  1.038094
   9.02516   9.02516      1.00  2.359600  1.038004
   9.02505   9.02505      1.00  2.361180  1.038354
   9.02493   9.02493      1.00  2.359900  1.037964
   9.02483   9.02483      1.00  2.359690  1.038174
   9.02473   9.02473      1.00  2.358780  1.037274
   9.02461   9.02461      1.00  2.361110  1.038554
   9.02450   9.02450      1.00  2.348930  1.033014
   9.02439   9.02439      1.00  2.361300  1.038924
   9.02429   9.02429      1.00  2.358790  1.037854
   9.02417   9.02417      1.00  2.360550  1.038694
   9.02406   9.02406      1.00  2.357230  1.037124
   9.02395   9.02395      1.00  2.358620  1.037924
   9.02384   9.02384      1.00  2.359000  1.038124
   9.02373   9.02373      1.00  2.360060  1.038494
   9.02361   9.02361      1.00  2.350770  1.034504
   9.02351   9.02351      1.00  2.362550  1.039644
   9.02340   9.02340      1.00  2.362060  1.039884
   9.02329   9.02329      1.00  2.361450  1.039504
   9.02318   9.02318      1.00  2.361650  1.039324
   9.02308   9.02308      1.00  2.361330  1.039454
   9.02298   9.02298      1.00  2.361140  1.039574
   9.02287   9.02287      1.00  2.358320  1.038124
   9.02276   9.02276      1.00  2.353570  1.036414
   9.02266   9.02266      1.00  2.359150  1.038894
   9.02256   9.02256      1.00  2.361620  1.040064
   9.02245   9.02245      1.00  2.363060  1.040364
   9.02234   9.02234      1.00  2.364550  1.041024
   9.02225   9.02225      1.00  2.362050  1.040164
   9.02214   9.02214      1.00  2.362730  1.040684
   9.02204   9.02204      1.00  2.360750  1.039764
   9.02193   9.02193      1.00  2.355610  1.037514
   9.02183   9.02183      1.00  2.360380  1.039804
   9.02173   9.02173      1.00  2.362630  1.040944
   9.02163   9.02163      1.00  2.361230  1.040194
   9.02152   9.02152      1.00  2.361690  1.040374
   9.02142   9.02142      1.00  2.362890  1.041154
   9.02131   9.02131      1.00  2.360640  1.040224
   9.02120   9.02120      1.00  2.362910  1.041294
   9.02110   9.02110      1.00  2.360800  1.040244
   9.02099   9.02099      1.00  2.353770  1.037184
   9.02089   9.02089      1.00  2.360990  1.040394
   9.02078   9.02078      1.00  2.363020  1.041334
   9.02066   9.02066      1.00  2.359730  1.040074
   9.02054   9.02054      1.00  2.365110  1.042484
   9.02043   9.02043      1.00  2.359550  1.040234
   9.02032   9.02032      1.00  2.361010  1.040594
   9.02019   9.02019      1.00  2.360760  1.040414
   9.02008   9.02008      1.00  2.361750  1.041184
   9.01998   9.01998      1.00  2.352940  1.037564
   9.01986   9.01986      1.00  2.362880  1.041824
   9.01973   9.01973      1.00  2.362780  1.041874
   9.01962   9.01962      1.00  2.363800  1.042404
   9.01951   9.01951      1.00  2.359120  1.040554
   9.01939   9.01939      1.00  2.358430  1.039954
   9.01928   9.01928      1.00  2.359210  1.040684
   9.01917   9.01917      1.00  2.352820  1.037754
   9.01905   9.01905      1.00  2.360820  1.041554
   9.01893   9.01893      1.00  2.359670  1.040834
   9.01882   9.01882      1.00  2.364040  1.042954
   9.01872   9.01872      1.00  2.359650  1.040974
   9.01861   9.01861      1.00  2.360670  1.041304
   9.01850   9.01850      1.00  2.357290  1.040084
   9.01838   9.01838      1.00  2.361010  1.041834
   9.01828   9.01828      1.00  2.357380  1.040194
   9.01817   9.01817      1.00  2.354830  1.039104
   9.01805   9.01805      1.00  2.358710  1.040734
   9.01793   9.01793      1.00  2.359760  1.041574
   9.01783   9.01783      1.00  2.358350  1.040764
   9.01772   9.01772      1.00  2.360300  1.041704
   9.01761   9.01761      1.00  2.357050  1.040294
   9.01749   9.01749      1.00  2.360790  1.042264
   9.01738   9.01738      1.00  2.361610  1.042634
   9.01727   9.01727      1.00  2.351400  1.038064
   9.01715   9.01715      1.00  2.359170  1.041584
   9.01703   9.01703      1.00  2.356650  1.040494
   9.01691   9.01691      1.00  2.359500  1.042024
   9.01680   9.01680      1.00  2.354560  1.039664
   9.01668   9.01668      1.00  2.359390  1.041924
   9.01656   9.01656      1.00  2.355750  1.040364
   9.01644   9.01644      1.00  2.360570  1.042384
   9.01634   9.01634      1.00  2.356600  1.040814
   9.01622   9.01622      1.00  2.349890  1.038104
   9.01609   9.01609      1.00  2.358640  1.041824
   9.01598   9.01598      1.00  2.358080  1.041774
   9.01587   9.01587      1.00  2.357580  1.041494
   9.01575   9.01575      1.00  2.359040  1.042064
   9.01563   9.01563      1.00  2.359130  1.042184
   9.01552   9.01552      1.00  2.356410  1.040974
   9.01541   9.01541      1.00  2.359660  1.042524
   9.01531   9.01531      1.00  2.357570  1.041554
   9.01519   9.01519      1.00  2.351500  1.039054
   9.01508   9.01508      1.00  2.355930  1.041164
   9.01498   9.01498      1.00  2.360290  1.042934
   9.01486   9.01486      1.00  2.357640  1.041914
   9.01475   9.01475      1.00  2.357010  1.042054
   9.01464   9.01464      1.00  2.356740  1.041754
   9.01454   9.01454      1.00  2.359240  1.042854
   9.01443   9.01443      1.00  2.355440  1.040894
   9.01431   9.01431      1.00  2.348650  1.038214
   9.01421   9.01421      1.00  2.356120  1.041624
   9.01410   9.01410      1.00  2.356330  1.041584
   9.01399   9.01399      1.00  2.355270  1.041324
   9.01387   9.01387      1.00  2.355400  1.041294
   9.01376   9.01376      1.00  2.354930  1.041274
   9.01366   9.01366      1.00  2.357340  1.042324
   9.01354   9.01354      1.00  2.354540  1.041414
   9.01343   9.01343      1.00  2.346500  1.037714
   9.01333   9.01333      1.00  2.353100  1.040664
   9.01322   9.01322      1.00  2.355530  1.041784
   9.01311   9.01311      1.00  2.353020  1.040914
   9.01300   9.01300      1.00  2.353820  1.041144
   9.01290   9.01290      1.00  2.352490  1.041014
   9.01280   9.01280      1.00  2.353130  1.041044
   9.01269   9.01269      1.00  2.355160  1.041924
   9.01258   9.01258      1.00  2.350220  1.040064
   9.01248   9.01248      1.00  2.347420  1.038934
   9.01239   9.01239      1.00  2.351880  1.040914
   9.01228   9.01228      1.00  2.355490  1.041984
   9.01218   9.01218      1.00  2.351160  1.040224
   9.01208   9.01208      1.00  2.352760  1.040974
   9.01198   9.01198      1.00  2.352360  1.041204
   9.01187   9.01187      1.00  2.349640  1.039674
   9.01176   9.01176      1.00  2.352650  1.041334
   9.01166   9.01166      1.00  2.351210  1.040734
   9.01157   9.01157      1.00  2.342550  1.036834
   9.01146   9.01146      1.00  2.350220  1.040534
   9.01135   9.01135      1.00  2.352050  1.041304
   9.01125   9.01125      1.00  2.350320  1.040214
   9.01114   9.01114      1.00  2.352010  1.041294
   9.01103   9.01103      1.00  2.346040  1.038794
   9.01092   9.01092      1.00  2.351500  1.041474
   9.01081   9.01081      1.00  2.348690  1.040164
   9.01070   9.01070      1.00  2.342900  1.037654
   9.01059   9.01059      1.00  2.345310  1.038694
   9.01047   9.01047      1.00  2.349240  1.040714
   9.01036   9.01036      1.00  2.343010  1.037994
   9.01025   9.01025      1.00  2.351570  1.041704
   9.01013   9.01013      1.00  2.346170  1.038974
   9.01002   9.01002      1.00  2.349770  1.040774
   9.00990   9.00990      1.00  2.347010  1.039544
   9.00980   9.00980      1.00  2.338850  1.035974
   9.00968   9.00968      1.00  2.348340  1.040584
   9.00955   9.00955      1.00  2.343530  1.038344
   9.00943   9.00943      1.00  2.345520  1.039314
   9.00933   9.00933      1.00  2.345740  1.039174
   9.00922   9.00922      1.00  2.345110  1.039034
   9.00910   9.00910      1.00  2.341570  1.037904
   9.00898   9.00898      1.00  2.346660  1.040064
   9.00888   9.00888      1.00  2.338080  1.036034
   9.00877   9.00877      1.00  2.345730  1.039574
   9.00865   9.00865      1.00  2.340850  1.037734
   9.00854   9.00854      1.00  2.350600  1.041674
   9.00843   9.00843      1.00  2.341650  1.038054
   9.00832   9.00832      1.00  2.343170  1.038924
   9.00820   9.00820      1.00  2.340690  1.037684
   9.00810   9.00810      1.00  2.345520  1.039894
   9.00799   9.00799      1.00  2.330110  1.033014
   9.00788   9.00788      1.00  2.342980  1.038794
   9.00776   9.00776      1.00  2.340420  1.037534
   9.00766   9.00766      1.00  2.340670  1.038154
   9.00755   9.00755      1.00  2.340160  1.037874
   9.00744   9.00744      1.00  2.342610  1.038834
   9.00731   9.00731      1.00  2.340160  1.037894
   9.00720   9.00720      1.00  2.338320  1.037034
   9.00709   9.00709      1.00  2.344750  1.039734
   9.00697   9.00697      1.00  2.328480  1.032834
   9.00685   9.00685      1.00  2.339340  1.037764
   9.00673   9.00673      1.00  2.335600  1.035924
   9.00662   9.00662      1.00  2.342330  1.039274
   9.00650   9.00650      1.00  2.335710  1.036434
   9.00638   9.00638      1.00  2.340350  1.038504
   9.00627   9.00627      1.00  2.336050  1.036764
   9.00615   9.00615      1.00  2.338650  1.037714
   9.00604   9.00604      1.00  2.326120  1.032234
   9.00592   9.00592      1.00  2.336240  1.036754
   9.00580   9.00580      1.00  2.337280  1.037184
   9.00569   9.00569      1.00  2.336070  1.036684
   9.00558   9.00558      1.00  2.335930  1.036884
   9.00547   9.00547      1.00  2.337310  1.037364
   9.00536   9.00536      1.00  2.334900  1.036494
   9.00526   9.00526      1.00  2.332730  1.035574
   9.00514   9.00514      1.00  2.327190  1.033304
   9.00502   9.00502      1.00  2.332770  1.035464
   9.00492   9.00492      1.00  2.337670  1.037654
   9.00481   9.00481      1.00  2.333610  1.036084
   9.00470   9.00470      1.00  2.336720  1.037594
   9.00458   9.00458      1.00  2.330580  1.035174
   9.00447   9.00447      1.00  2.334390  1.036594
   9.00437   9.00437      1.00  2.332570  1.035884
   9.00426   9.00426      1.00  2.323790  1.032234
   9.00415   9.00415      1.00  2.327820  1.033684
   9.00404   9.00404      1.00  2.332400  1.035804
   9.00393   9.00393      1.00  2.330690  1.035354
   9.00381   9.00381      1.00  2.331320  1.035694
   9.00370   9.00370      1.00  2.331680  1.035424
   9.00360   9.00360      1.00  2.330700  1.035634
   9.00350   9.00350      1.00  2.333030  1.036614
   9.00338   9.00338      1.00  2.323660  1.032394
   9.00327   9.00327      1.00  2.328240  1.034664
   9.00317   9.00317      1.00  2.328980  1.034774
   9.00306   9.00306      1.00  2.329090  1.034804
   9.00295   9.00295      1.00  2.328720  1.034804
   9.00284   9.00284      1.00  2.329380  1.035364
   9.00274   9.00274      1.00  2.326140  1.034004
   9.00264   9.00264      1.00  2.330030  1.035644
   9.00253   9.00253      1.00  2.327210  1.034224
   9.00242   9.00242      1.00  2.319550  1.031074
   9.00233   9.00233      1.00  2.326910  1.034324
   9.00223   9.00223      1.00  2.332360  1.036544
   9.00212   9.00212      1.00  2.326100  1.033894
   9.00202   9.00202      1.00  2.325870  1.033894
   9.00192   9.00192      1.00  2.327070  1.034594
   9.00182   9.00182      1.00  2.328380  1.035174
   9.00172   9.00172      1.00  2.324060  1.033594
   9.00161   9.00161      1.00  2.317730  1.030724
   9.00151   9.00151      1.00  2.326180  1.034324
   9.00141   9.00141      1.00  2.329350  1.035854
   9.00130   9.00130      1.00  2.326850  1.034794
   9.00118   9.00118      1.00  2.325320  1.034024
   9.00108   9.00108      1.00  2.329060  1.035924
   9.00098   9.00098      1.00  2.323180  1.033294
   9.00087   9.00087      1.00  2.326780  1.035084
   9.00075   9.00075      1.00  2.323500  1.033534
   9.00065   9.00065      1.00  2.317610  1.030974
   9.00054   9.00054      1.00  2.322790  1.033224
   9.00042   9.00042      1.00  2.326820  1.035184
   9.00029   9.00029      1.00  2.325030  1.034514
   9.00019   9.00019      1.00  2.326480  1.035384
   9.00008   9.00008      1.00  2.320950  1.032654
   8.99996   8.99996      1.00  2.327560  1.036024
   8.99985   8.99985      1.00  2.321880  1.033394
   8.99974   8.99974      1.00  2.316420  1.030904
   8.99962   8.99962      1.00  2.323980  1.034104
   8.99950   8.99950      1.00  2.321250  1.033184
   8.99938   8.99938      1.00  2.323440  1.034234
   8.99927   8.99927      1.00  2.321990  1.033444
   8.99916   8.99916      1.00  2.324530  1.034734
   8.99905   8.99905      1.00  2.320490  1.032984
   8.99894   8.99894      1.00  2.323860  1.034434
   8.99883   8.99883      1.00  2.314780  1.030734
   8.99872   8.99872      1.00  2.325220  1.035334
   8.99861   8.99861      1.00  2.317780  1.031924
   8.99849   8.99849      1.00  2.323930  1.034714
   8.99839   8.99839      1.00  2.322420  1.034054
   8.99829   8.99829      1.00  2.325710  1.035484
   8.99817   8.99817      1.00  2.317350  1.032064
   8.99806   8.99806      1.00  2.324950  1.035434
   8.99795   8.99795      1.00  2.311690  1.029584
   8.99785   8.99785      1.00  2.319510  1.033114
   8.99773   8.99773      1.00  2.320250  1.033674
   8.99762   8.99762      1.00  2.321750  1.034354
   8.99751   8.99751      1.00  2.322680  1.034784
   8.99740   8.99740      1.00  2.319920  1.033374
   8.99728   8.99728      1.00  2.319770  1.033454
   8.99716   8.99716      1.00  2.318900  1.033314
   8.99705   8.99705      1.00  2.311120  1.029354
   8.99694   8.99694      1.00  2.319530  1.033464
   8.99682   8.99682      1.00  2.319500  1.033574
   8.99670   8.99670      1.00  2.316910  1.032274
   8.99658   8.99658      1.00  2.323300  1.035194
   8.99647   8.99647      1.00  2.317480  1.032734
   8.99635   8.99635      1.00  2.322060  1.035024
   8.99623   8.99623      1.00  2.314990  1.031794
   8.99611   8.99611      1.00  2.314850  1.031934
   8.99600   8.99600      1.00  2.314280  1.031644
   8.99588   8.99588      1.00  2.319090  1.033754
   8.99576   8.99576      1.00  2.316310  1.032504
   8.99565   8.99565      1.00  2.318440  1.033264
   8.99555   8.99555      1.00  2.316410  1.032524
   8.99543   8.99543      1.00  2.317680  1.033264
   8.99531   8.99531      1.00  2.315660  1.032294
   8.99521   8.99521      1.00  2.318230  1.033564
   8.99510   8.99510      1.00  2.306220  1.028294
   8.99499   8.99499      1.00  2.314670  1.032624
   8.99488   8.99488      1.00  2.318600  1.033844
   8.99477   8.99477      1.00  2.314010  1.031874
   8.99467   8.99467      1.00  2.321240  1.035334
   8.99455   8.99455      1.00  2.312390  1.031524
   8.99444   8.99444      1.00  2.315570  1.032824
   8.99433   8.99433      1.00  2.309470  1.030174
   8.99423   8.99423      1.00  2.308190  1.029624
   8.99411   8.99411      1.00  2.311210  1.031064
   8.99399   8.99399      1.00  2.317430  1.033844
   8.99388   8.99388      1.00  2.314730  1.032654
   8.99378   8.99378      1.00  2.317250  1.033564
   8.99366   8.99366      1.00  2.310190  1.031094
   8.99355   8.99355      1.00  2.314020  1.032534
   8.99345   8.99345      1.00  2.312070  1.031584
   8.99334   8.99334      1.00  2.313880  1.032494
   8.99323   8.99323      1.00  2.304330  1.028534
   8.99312   8.99312      1.00  2.312480  1.032054
   8.99302   8.99302      1.00  2.316030  1.033564
   8.99292   8.99292      1.00  2.310510  1.030954
   8.99281   8.99281      1.00  2.312760  1.032554
   8.99270   8.99270      1.00  2.308510  1.030404
   8.99260   8.99260      1.00  2.312760  1.032614
   8.99249   8.99249      1.00  2.309580  1.030954
   8.99239   8.99239      1.00  2.306430  1.029804
   8.99229   8.99229      1.00  2.311720  1.032234
   8.99219   8.99219      1.00  2.313420  1.032664
   8.99209   8.99209      1.00  2.313330  1.032804
   8.99198   8.99198      1.00  2.311000  1.031554
   8.99187   8.99187      1.00  2.308740  1.031044
   8.99177   8.99177      1.00  2.308210  1.030844
   8.99167   8.99167      1.00  2.313560  1.033234
   8.99156   8.99156      1.00  2.308910  1.030854
   8.99146   8.99146      1.00  2.308150  1.030844
   8.99136   8.99136      1.00  2.310310  1.031964
   8.99125   8.99125      1.00  2.312670  1.032834
   8.99114   8.99114      1.00  2.307570  1.030804
   8.99103   8.99103      1.00  2.312570  1.033134
   8.99093   8.99093      1.00  2.307900  1.031074
   8.99082   8.99082      1.00  2.311610  1.032664
   8.99070   8.99070      1.00  2.305340  1.029814
   8.99059   8.99059      1.00  2.304590  1.029744
   8.99048   8.99048      1.00  2.309790  1.031914
   8.99037   8.99037      1.00  2.310740  1.032514
   8.99025   8.99025      1.00  2.309240  1.031594
   8.99013   8.99013      1.00  2.311210  1.032674
   8.99002   8.99002      1.00  2.306960  1.031054
   8.98991   8.98991      1.00  2.309430  1.031874
   8.98979   8.98979      1.00  2.310390  1.032374
   8.98967   8.98967      1.00  2.307960  1.031434
   8.98956   8.98956      1.00  2.300050  1.028004
   8.98944   8.98944      1.00  2.309650  1.032224
   8.98932   8.98932      1.00  2.310980  1.033224
   8.98921   8.98921      1.00  2.308270  1.031764
   8.98909   8.98909      1.00  2.311460  1.033664
   8.98899   8.98899      1.00  2.310510  1.032684
   8.98887   8.98887      1.00  2.310900  1.033184
   8.98875   8.98875      1.00  2.309150  1.032114
   8.98865   8.98865      1.00  2.303440  1.029984
   8.98854   8.98854      1.00  2.306150  1.031004
   8.98842   8.98842      1.00  2.313810  1.034584
   8.98831   8.98831      1.00  2.304260  1.030524
   8.98820   8.98820      1.00  2.311480  1.033784
   8.98809   8.98809      1.00  2.308620  1.032494
   8.98798   8.98798      1.00  2.306770  1.031894
   8.98787   8.98787      1.00  2.308160  1.032244
   8.98776   8.98776      1.00  2.303910  1.030504
   8.98766   8.98766      1.00  2.308560  1.032534
   8.98754   8.98754      1.00  2.311330  1.034074
   8.98742   8.98742      1.00  2.308780  1.032794
   8.98731   8.98731      1.00  2.309630  1.033434
   8.98720   8.98720      1.00  2.310970  1.033804
   8.98708   8.98708      1.00  2.306280  1.031714
   8.98695   8.98695      1.00  2.309820  1.033534
   8.98684   8.98684      1.00  2.298480  1.028464
   8.98673   8.98673      1.00  2.309280  1.033444
   8.98661   8.98661      1.00  2.305970  1.031714
   8.98648   8.98648      1.00  2.313600  1.035384
   8.98637   8.98637      1.00  2.308770  1.033294
   8.98626   8.98626      1.00  2.314170  1.035294
   8.98613   8.98613      1.00  2.307790  1.032874
   8.98601   8.98601      1.00  2.310870  1.034124
   8.98590   8.98590      1.00  2.303800  1.031034
   8.98580   8.98580      1.00  2.307080  1.032584
   8.98569   8.98569      1.00  2.308290  1.033194
   8.98556   8.98556      1.00  2.306380  1.032314
   8.98545   8.98545      1.00  2.309990  1.034544
   8.98535   8.98535      1.00  2.308400  1.033334
   8.98523   8.98523      1.00  2.307120  1.033264
   8.98512   8.98512      1.00  2.308440  1.033354
   8.98502   8.98502      1.00  2.300560  1.030204
   8.98491   8.98491      1.00  2.306730  1.032774
   8.98479   8.98479      1.00  2.309170  1.033934
   8.98467   8.98467      1.00  2.305610  1.032434
   8.98457   8.98457      1.00  2.312590  1.035424
   8.98446   8.98446      1.00  2.304550  1.031864
   8.98434   8.98434      1.00  2.306920  1.033164
   8.98423   8.98423      1.00  2.303490  1.031604
   8.98412   8.98412      1.00  2.309440  1.034264
   8.98402   8.98402      1.00  2.293980  1.027594
   8.98390   8.98390      1.00  2.309020  1.034054
   8.98379   8.98379      1.00  2.304100  1.032094
   8.98368   8.98368      1.00  2.307910  1.033704
   8.98358   8.98358      1.00  2.301860  1.031254
   8.98346   8.98346      1.00  2.305720  1.032984
   8.98335   8.98335      1.00  2.303420  1.032054
   8.98325   8.98325      1.00  2.306110  1.033274
   8.98315   8.98315      1.00  2.298490  1.029864
   8.98304   8.98304      1.00  2.302670  1.031764
   8.98293   8.98293      1.00  2.303480  1.032124
   8.98282   8.98282      1.00  2.303070  1.032504
   8.98272   8.98272      1.00  2.308350  1.034364
   8.98261   8.98261      1.00  2.298430  1.030244
   8.98251   8.98251      1.00  2.307400  1.034084
   8.98240   8.98240      1.00  2.301480  1.031224
   8.98231   8.98231      1.00  2.301450  1.031664
   8.98220   8.98220      1.00  2.299840  1.030614
   8.98209   8.98209      1.00  2.307860  1.034404
   8.98199   8.98199      1.00  2.301750  1.031644
   8.98189   8.98189      1.00  2.304910  1.033554
   8.98179   8.98179      1.00  2.297530  1.030194
   8.98168   8.98168      1.00  2.304950  1.033324
   8.98158   8.98158      1.00  2.300770  1.031264
   8.98148   8.98148      1.00  2.298020  1.030134
   8.98138   8.98138      1.00  2.302640  1.032444
   8.98127   8.98127      1.00  2.302100  1.032154
   8.98116   8.98116      1.00  2.304700  1.033534
   8.98105   8.98105      1.00  2.299650  1.031024
   8.98094   8.98094      1.00  2.301340  1.031654
   8.98083   8.98083      1.00  2.299280  1.031474
   8.98073   8.98073      1.00  2.304020  1.033494
   8.98061   8.98061      1.00  2.292830  1.028354
   8.98049   8.98049      1.00  2.302340  1.032824
   8.98038   8.98038      1.00  2.297530  1.030474
   8.98026   8.98026      1.00  2.304690  1.034024
   8.98015   8.98015      1.00  2.298310  1.031124
   8.98004   8.98004      1.00  2.302440  1.032664
   8.97991   8.97991      1.00  2.298150  1.030694
   8.97980   8.97980      1.00  2.302350  1.032604
   8.97969   8.97969      1.00  2.290190  1.027534
   8.97956   8.97956      1.00  2.296450  1.030554
   8.97945   8.97945      1.00  2.300190  1.032074
   8.97934   8.97934      1.00  2.299470  1.031494
   8.97923   8.97923      1.00  2.298350  1.031394
   8.97911   8.97911      1.00  2.300340  1.032044
   8.97900   8.97900      1.00  2.298810  1.031424
   8.97889   8.97889      1.00  2.299110  1.031514
   8.97878   8.97878      1.00  2.299430  1.032084
   8.97867   8.97867      1.00  2.289760  1.027414
   8.97855   8.97855      1.00  2.297460  1.031224
   8.97844   8.97844      1.00  2.295610  1.030264
   8.97833   8.97833      1.00  2.298740  1.031414
   8.97822   8.97822      1.00  2.293570  1.029464
   8.97811   8.97811      1.00  2.298940  1.031944
   8.97800   8.97800      1.00  2.295130  1.030224
   8.97790   8.97790      1.00  2.299530  1.032394
   8.97778   8.97778      1.00  2.284500  1.025774
   8.97766   8.97766      1.00  2.300590  1.032644
   8.97755   8.97755      1.00  2.300380  1.032614
   8.97745   8.97745      1.00  2.294660  1.030164
   8.97732   8.97732      1.00  2.296830  1.031444
   8.97720   8.97720      1.00  2.292950  1.029654
   8.97709   8.97709      1.00  2.297510  1.031744
   8.97698   8.97698      1.00  2.294510  1.030114
   8.97686   8.97686      1.00  2.297310  1.031564
   8.97674   8.97674      1.00  2.285890  1.026324
   8.97663   8.97663      1.00  2.299360  1.032644
   8.97652   8.97652      1.00  2.292700  1.029624
   8.97639   8.97639      1.00  2.297730  1.031874
   8.97627   8.97627      1.00  2.290860  1.028754
   8.97615   8.97615      1.00  2.294940  1.030754
   8.97604   8.97604      1.00  2.293420  1.030114
   8.97592   8.97592      1.00  2.290730  1.028824
   8.97580   8.97580      1.00  2.290920  1.029104
   8.97570   8.97570      1.00  2.298350  1.032224
   8.97560   8.97560      1.00  2.294240  1.030484
   8.97548   8.97548      1.00  2.294890  1.030634
   8.97536   8.97536      1.00  2.295150  1.031284
   8.97525   8.97525      1.00  2.292090  1.029654
   8.97514   8.97514      1.00  2.296900  1.031934
   8.97503   8.97503      1.00  2.289720  1.028774
   8.97492   8.97492      1.00  2.294820  1.031064
   8.97481   8.97481      1.00  2.294960  1.030884
   8.97470   8.97470      1.00  2.296450  1.031724
   8.97459   8.97459      1.00  2.292150  1.029884
   8.97448   8.97448      1.00  2.297520  1.032424
   8.97437   8.97437      1.00  2.290620  1.029044
   8.97427   8.97427      1.00  2.299720  1.033394
   8.97416   8.97416      1.00  2.289190  1.028714
   8.97404   8.97404      1.00  2.299220  1.033024
   8.97393   8.97393      1.00  2.295350  1.031404
   8.97382   8.97382      1.00  2.301720  1.034194
   8.97371   8.97371      1.00  2.294900  1.031264
   8.97359   8.97359      1.00  2.299710  1.033604
   8.97348   8.97348      1.00  2.293580  1.030924
   8.97338   8.97338      1.00  2.301160  1.034274
   8.97327   8.97327      1.00  2.295770  1.031974
   8.97316   8.97316      1.00  2.286210  1.027644
   8.97306   8.97306      1.00  2.299960  1.033914
   8.97296   8.97296      1.00  2.296680  1.032324
   8.97285   8.97285      1.00  2.298320  1.032984
   8.97274   8.97274      1.00  2.298040  1.032904
   8.97264   8.97264      1.00  2.299600  1.034034
   8.97254   8.97254      1.00  2.297220  1.032544
   8.97244   8.97244      1.00  2.299660  1.033724
   8.97233   8.97233      1.00  2.288510  1.028794
   8.97223   8.97223      1.00  2.301930  1.035094
   8.97213   8.97213      1.00  2.296580  1.032794
   8.97203   8.97203      1.00  2.306050  1.036704
   8.97192   8.97192      1.00  2.296950  1.032854
   8.97182   8.97182      1.00  2.304580  1.036274
   8.97172   8.97172      1.00  2.297550  1.032934
   8.97161   8.97161      1.00  2.302740  1.035484
   8.97150   8.97150      1.00  2.298550  1.033694
   8.97140   8.97140      1.00  2.296140  1.032444
   8.97130   8.97130      1.00  2.299610  1.033824
   8.97119   8.97119      1.00  2.303670  1.035774
   8.97107   8.97107      1.00  2.301880  1.035024
   8.97097   8.97097      1.00  2.301830  1.034834
   8.97087   8.97087      1.00  2.301170  1.035034
   8.97076   8.97076      1.00  2.301000  1.034534
   8.97064   8.97064      1.00  2.303160  1.035874
   8.97053   8.97053      1.00  2.291760  1.030684
   8.97042   8.97042      1.00  2.307730  1.037784
   8.97030   8.97030      1.00  2.303370  1.035694
   8.97018   8.97018      1.00  2.306140  1.037084
   8.97006   8.97006      1.00  2.300150  1.034514
   8.96996   8.96996      1.00  2.306080  1.036954
   8.96984   8.96984      1.00  2.302320  1.035424
   8.96971   8.96971      1.00  2.305170  1.036884
   8.96960   8.96960      1.00  2.293730  1.031574
   8.96949   8.96949      1.00  2.307420  1.037984
   8.96937   8.96937      1.00  2.302780  1.035994
   8.96925   8.96925      1.00  2.304510  1.036884
   8.96914   8.96914      1.00  2.306080  1.037344
   8.96903   8.96903      1.00  2.306490  1.037474
   8.96892   8.96892      1.00  2.308340  1.038494
   8.96880   8.96880      1.00  2.304090  1.036394
   8.96869   8.96869      1.00  2.301230  1.035164
   8.96858   8.96858      1.00  2.305950  1.037324
   8.96847   8.96847      1.00  2.306730  1.037704
   8.96835   8.96835      1.00  2.302630  1.035654
   8.96825   8.96825      1.00  2.311300  1.039764
   8.96814   8.96814      1.00  2.306250  1.037514
   8.96803   8.96803      1.00  2.307880  1.038314
   8.96791   8.96791      1.00  2.303760  1.036334
   8.96781   8.96781      1.00  2.302470  1.035844
   8.96770   8.96770      1.00  2.306200  1.037604
   8.96758   8.96758      1.00  2.309870  1.039024
   8.96746   8.96746      1.00  2.307180  1.037794
   8.96735   8.96735      1.00  2.309060  1.038994
   8.96724   8.96724      1.00  2.306230  1.037474
   8.96712   8.96712      1.00  2.307920  1.038544
   8.96700   8.96700      1.00  2.306580  1.037864
   8.96688   8.96688      1.00  2.298760  1.034064
   8.96677   8.96677      1.00  2.307230  1.037964
   8.96665   8.96665      1.00  2.307410  1.038124
   8.96653   8.96653      1.00  2.311530  1.039874
   8.96642   8.96642      1.00  2.306540  1.037634
   8.96630   8.96630      1.00  2.312700  1.040504
   8.96618   8.96618      1.00  2.306960  1.038024
   8.96606   8.96606      1.00  2.310580  1.039714
   8.96595   8.96595      1.00  2.306180  1.037344
   8.96584   8.96584      1.00  2.304380  1.036684
   8.96573   8.96573      1.00  2.304420  1.036964
   8.96561   8.96561      1.00  2.310960  1.039894
   8.96550   8.96550      1.00  2.305550  1.037584
   8.96538   8.96538      1.00  2.309870  1.039434
   8.96527   8.96527      1.00  2.308770  1.038834
   8.96516   8.96516      1.00  2.309680  1.039304
   8.96505   8.96505      1.00  2.309160  1.039124
   8.96493   8.96493      1.00  2.304170  1.036744
   8.96482   8.96482      1.00  2.311700  1.040134
   8.96471   8.96471      1.00  2.306420  1.037674
   8.96461   8.96461      1.00  2.311920  1.040144
   8.96450   8.96450      1.00  2.306610  1.037674
   8.96439   8.96439      1.00  2.312500  1.040124
   8.96428   8.96428      1.00  2.305240  1.037054
   8.96417   8.96417      1.00  2.312830  1.040894
   8.96406   8.96406      1.00  2.308470  1.038914
   8.96394   8.96394      1.00  2.304280  1.036654
   8.96383   8.96383      1.00  2.307180  1.038004
   8.96372   8.96372      1.00  2.312950  1.040814
   8.96362   8.96362      1.00  2.309390  1.038954
   8.96351   8.96351      1.00  2.310700  1.039694
   8.96339   8.96339      1.00  2.308270  1.038814
   8.96329   8.96329      1.00  2.312300  1.040144
   8.96318   8.96318      1.00  2.309880  1.038994
   8.96307   8.96307      1.00  2.302990  1.036084
   8.96296   8.96296      1.00  2.308000  1.038204
   8.96286   8.96286      1.00  2.312950  1.040484
   8.96275   8.96275      1.00  2.313890  1.040694
   8.96265   8.96265      1.00  2.311010  1.039354
   8.96254   8.96254      1.00  2.313350  1.040734
   8.96244   8.96244      1.00  2.310360  1.039464
   8.96234   8.96234      1.00  2.311050  1.039364
   8.96223   8.96223      1.00  2.309350  1.038414
   8.96213   8.96213      1.00  2.311230  1.039584
   8.96203   8.96203      1.00  2.301090  1.035034
   8.96193   8.96193      1.00  2.314260  1.040674
   8.96182   8.96182      1.00  2.307850  1.038094
   8.96171   8.96171      1.00  2.314760  1.041014
   8.96161   8.96161      1.00  2.307450  1.038134
   8.96151   8.96151      1.00  2.310580  1.039114
   8.96141   8.96141      1.00  2.309060  1.038384
   8.96130   8.96130      1.00  2.301660  1.035094
   8.96120   8.96120      1.00  2.310760  1.039234
   8.96110   8.96110      1.00  2.309690  1.038624
   8.96098   8.96098      1.00  2.312100  1.039744
   8.96087   8.96087      1.00  2.310680  1.039084
   8.96076   8.96076      1.00  2.313310  1.039924
   8.96065   8.96065      1.00  2.308500  1.037754
   8.96053   8.96053      1.00  2.310060  1.038544
   8.96041   8.96041      1.00  2.297540  1.033104
   8.96031   8.96031      1.00  2.310270  1.038584
   8.96020   8.96020      1.00  2.311130  1.038814
   8.96007   8.96007      1.00  2.314270  1.040234
   8.95995   8.95995      1.00  2.313380  1.039824
   8.95984   8.95984      1.00  2.316740  1.041334
   8.95973   8.95973      1.00  2.305890  1.036324
   8.95961   8.95961      1.00  2.310080  1.038474
   8.95948   8.95948      1.00  2.304060  1.035424
   8.95937   8.95937      1.00  2.308320  1.037404
   8.95927   8.95927      1.00  2.311950  1.038924
   8.95914   8.95914      1.00  2.313910  1.039544
   8.95903   8.95903      1.00  2.313130  1.039194
   8.95893   8.95893      1.00  2.314230  1.039364
   8.95881   8.95881      1.00  2.308080  1.036774
   8.95870   8.95870      1.00  2.308400  1.036824
   8.95858   8.95858      1.00  2.312450  1.038484
   8.95848   8.95848      1.00  2.302480  1.034134
   8.95837   8.95837      1.00  2.313240  1.038934
   8.95826   8.95826      1.00  2.313980  1.038884
   8.95814   8.95814      1.00  2.311920  1.038024
   8.95804   8.95804      1.00  2.311340  1.037604
   8.95793   8.95793      1.00  2.310750  1.037414
   8.95782   8.95782      1.00  2.310590  1.036924
   8.95770   8.95770      1.00  2.315480  1.039084
   8.95759   8.95759      1.00  2.303920  1.033954
   8.95748   8.95748      1.00  2.316420  1.039174
   8.95736   8.95736      1.00  2.312160  1.037394
   8.95724   8.95724      1.00  2.310820  1.036854
   8.95712   8.95712      1.00  2.311310  1.036864
   8.95701   8.95701      1.00  2.311710  1.037004
   8.95690   8.95690      1.00  2.306080  1.034674
   8.95678   8.95678      1.00  2.311750  1.036864
   8.95666   8.95666      1.00  2.313470  1.037524
   8.95655   8.95655      1.00  2.302820  1.032264
   8.95643   8.95643      1.00  2.311320  1.036334
   8.95631   8.95631      1.00  2.312720  1.036424
   8.95619   8.95619      1.00  2.311740  1.036234
   8.95608   8.95608      1.00  2.311540  1.035834
   8.95595   8.95595      1.00  2.310610  1.035544
   8.95584   8.95584      1.00  2.309880  1.034774
   8.95573   8.95573      1.00  2.311650  1.035574
   8.95562   8.95562      1.00  2.298710  1.029664
   8.95550   8.95550      1.00  2.310170  1.034644
   8.95538   8.95538      1.00  2.311620  1.034974
   8.95528   8.95528      1.00  2.314050  1.035964
   8.95517   8.95517      1.00  2.311480  1.034834
   8.95506   8.95506      1.00  2.312260  1.035264
   8.95494   8.95494      1.00  2.309180  1.033464
   8.95483   8.95483      1.00  2.311710  1.034394
   8.95473   8.95473      1.00  2.304390  1.030924
   8.95462   8.95462      1.00  2.305660  1.031384
   8.95450   8.95450      1.00  2.309430  1.032714
   8.95440   8.95440      1.00  2.309680  1.032864
   8.95429   8.95429      1.00  2.309020  1.032324
   8.95418   8.95418      1.00  2.309120  1.032054
   8.95406   8.95406      1.00  2.308200  1.031384
   8.95396   8.95396      1.00  2.306130  1.030304
   8.95385   8.95385      1.00  2.307820  1.030824
   8.95374   8.95374      1.00  2.296220  1.025504
   8.95362   8.95362      1.00  2.308900  1.030774
   8.95352   8.95352      1.00  2.306450  1.029334
   8.95341   8.95341      1.00  2.309170  1.030414
   8.95330   8.95330      1.00  2.305560  1.028814
   8.95319   8.95319      1.00  2.306660  1.028604
   8.95308   8.95308      1.00  2.304070  1.027394
   8.95298   8.95298      1.00  2.308140  1.029004
   8.95287   8.95287      1.00  2.300850  1.025294
   8.95276   8.95276      1.00  2.302970  1.025924
   8.95266   8.95266      1.00  2.306290  1.027164
   8.95256   8.95256      1.00  2.306770  1.026884
   8.95246   8.95246      1.00  2.303410  1.025234
   8.95235   8.95235      1.00  2.301650  1.023924
   8.95225   8.95225      1.00  2.305740  1.025604
   8.95215   8.95215      1.00  2.303170  1.024024
   8.95205   8.95205      1.00  2.295650  1.020424
   8.95194   8.95194      1.00  2.299980  1.022034
   8.95184   8.95184      1.00  2.306190  1.024184
   8.95174   8.95174      1.00  2.300520  1.021234
   8.95163   8.95163      1.00  2.304210  1.022454
   8.95152   8.95152      1.00  2.299170  1.019944
   8.95143   8.95143      1.00  2.304410  1.021574
   8.95132   8.95132      1.00  2.298960  1.018874
   8.95121   8.95121      1.00  2.297000  1.017524
   8.95110   8.95110      1.00  2.299000  1.017824
   8.95100   8.95100      1.00  2.304020  1.019344
   8.95089   8.95089      1.00  2.300850  1.017694
   8.95077   8.95077      1.00  2.302060  1.017334
   8.95066   8.95066      1.00  2.297660  1.015254
   8.95055   8.95055      1.00  2.301350  1.015794
   8.95044   8.95044      1.00  2.304050  1.016634
   8.95032   8.95032      1.00  2.291720  1.010554
   8.95020   8.95020      1.00  2.302900  1.014424
   8.95009   8.95009      1.00  2.300070  1.012814
   8.94998   8.94998      1.00  2.304130  1.013694
   8.94986   8.94986      1.00  2.297390  1.009924
   8.94975   8.94975      1.00  2.299870  1.010414
   8.94964   8.94964      1.00  2.295870  1.007564
   8.94952   8.94952      1.00  2.301170  1.008894
   8.94939   8.94939      1.00  2.289700  1.003214
   8.94928   8.94928      1.00  2.303930  1.007954
   8.94917   8.94917      1.00  2.299660  1.005544
   8.94906   8.94906      1.00  2.303710  1.005884
   8.94894   8.94894      1.00  2.297620  1.002254
   8.94883   8.94883      1.00  2.300750  1.002344
   8.94872   8.94872      1.00  2.297380   .999814
   8.94861   8.94861      1.00  2.298390   .998924
   8.94850   8.94850      1.00  2.300890   .998314
   8.94838   8.94838      1.00  2.292820   .993344
   8.94827   8.94827      1.00  2.302660   .996034
   8.94817   8.94817      1.00  2.297730   .992174
   8.94806   8.94806      1.00  2.300810   .991504
   8.94795   8.94795      1.00  2.296500   .987344
   8.94784   8.94784      1.00  2.302080   .988034
   8.94773   8.94773      1.00  2.297740   .983984
   8.94761   8.94761      1.00  2.301290   .983174
   8.94750   8.94750      1.00  2.289680   .975444
   8.94739   8.94739      1.00  2.300960   .977404
   8.94727   8.94727      1.00  2.297670   .973104
   8.94715   8.94715      1.00  2.297220   .969764
   8.94704   8.94704      1.00  2.297450   .966364
   8.94692   8.94692      1.00  2.300780   .963894
   8.94681   8.94681      1.00  2.298860   .959404
   8.94668   8.94668      1.00  2.301190   .956434
   8.94657   8.94657      1.00  2.292130   .947734
   8.94645   8.94645      1.00  2.297720   .945464
   8.94634   8.94634      1.00  2.301120   .942154
   8.94622   8.94622      1.00  2.299140   .936164
   8.94610   8.94610      1.00  2.300770   .930924
   8.94598   8.94598      1.00  2.299520   .924794
   8.94587   8.94587      1.00  2.301370   .919884
   8.94576   8.94576      1.00  2.300950   .912984
   8.94564   8.94564      1.00  2.290410   .902374
   8.94553   8.94553      1.00  2.297330   .898204
   8.94542   8.94542      1.00  2.305590   .894624
   8.94531   8.94531      1.00  2.298280   .884794
   8.94519   8.94519      1.00  2.302360   .878254
   8.94509   8.94509      1.00  2.301370   .870674
   8.94498   8.94498      1.00  2.302920   .863844
   8.94487   8.94487      1.00  2.295830   .853484
   8.94476   8.94476      1.00  2.300690   .846954
   8.94465   8.94465      1.00  2.293380   .837124
   8.94454   8.94454      1.00  2.301810   .832084
   8.94442   8.94442      1.00  2.297730   .823354
   8.94431   8.94431      1.00  2.303700   .816404
   8.94421   8.94421      1.00  2.301000   .808474
   8.94410   8.94410      1.00  2.298140   .799884
   8.94399   8.94399      1.00  2.304500   .794244
   8.94387   8.94387      1.00  2.300670   .784584
   8.94377   8.94377      1.00  2.295800   .775444
   8.94366   8.94366      1.00  2.300280   .769964
   8.94355   8.94355      1.00  2.303890   .763854
   8.94343   8.94343      1.00  2.299530   .754794
   8.94333   8.94333      1.00  2.302030   .748204
   8.94323   8.94323      1.00  2.300630   .741324
   8.94312   8.94312      1.00  2.302100   .734374
   8.94300   8.94300      1.00  2.300530   .726444
   8.94290   8.94290      1.00  2.293940   .717284
   8.94280   8.94280      1.00  2.301900   .713614
   8.94269   8.94269      1.00  2.301940   .706524
   8.94258   8.94258      1.00  2.301100   .698614
   8.94248   8.94248      1.00  2.301130   .692514
   8.94238   8.94238      1.00  2.302990   .686224
   8.94228   8.94228      1.00  2.299690   .678434
   8.94217   8.94217      1.00  2.301590   .671844
   8.94208   8.94208      1.00  2.292780   .662754
   8.94197   8.94197      1.00  2.302650   .658994
   8.94186   8.94186      1.00  2.297300   .650664
   8.94175   8.94175      1.00  2.306120   .645574
   8.94166   8.94166      1.00  2.301700   .637864
   8.94156   8.94156      1.00  2.303490   .631764
   8.94145   8.94145      1.00  2.297610   .623804
   8.94134   8.94134      1.00  2.305930   .618464
   8.94124   8.94124      1.00  2.299050   .610614
   8.94114   8.94114      1.00  2.293620   .602754
   8.94103   8.94103      1.00  2.298300   .597644
   8.94091   8.94091      1.00  2.302870   .591884
   8.94081   8.94081      1.00  2.300910   .585604
   8.94070   8.94070      1.00  2.302340   .579974
   8.94058   8.94058      1.00  2.301400   .573874
   8.94046   8.94046      1.00  2.302860   .568244
   8.94035   8.94035      1.00  2.304340   .563424
   8.94024   8.94024      1.00  2.291220   .555714
   8.94012   8.94012      1.00  2.303630   .553344
   8.94000   8.94000      1.00  2.299300   .548004
   8.93989   8.93989      1.00  2.304010   .544464
   8.93979   8.93979      1.00  2.299180   .539824
   8.93966   8.93966      1.00  2.302840   .536584
   8.93954   8.93954      1.00  2.297360   .531754
   8.93943   8.93943      1.00  2.303400   .530024
   8.93932   8.93932      1.00  2.298360   .526324
   8.93920   8.93920      1.00  2.294690   .522734
   8.93907   8.93907      1.00  2.299090   .521254
   8.93897   8.93897      1.00  2.304320   .520644
   8.93886   8.93886      1.00  2.301630   .518274
   8.93875   8.93875      1.00  2.301110   .516454
   8.93863   8.93863      1.00  2.299030   .514764
   8.93852   8.93852      1.00  2.301450   .514384
   8.93841   8.93841      1.00  2.292390   .511514
   8.93830   8.93830      1.00  2.298720   .512334
   8.93818   8.93818      1.00  2.301300   .512504
   8.93808   8.93808      1.00  2.298780   .511794
   8.93797   8.93797      1.00  2.302860   .512984
   8.93786   8.93786      1.00  2.298680   .512124
   8.93774   8.93774      1.00  2.302940   .513554
   8.93764   8.93764      1.00  2.295900   .512534
   8.93753   8.93753      1.00  2.293770   .512454
   8.93741   8.93741      1.00  2.297310   .513994
   8.93729   8.93729      1.00  2.301510   .515814
   8.93717   8.93717      1.00  2.296580   .515644
   8.93706   8.93706      1.00  2.300630   .517694
   8.93694   8.93694      1.00  2.297310   .517964
   8.93682   8.93682      1.00  2.301450   .520044
   8.93671   8.93671      1.00  2.298940   .520534
   8.93659   8.93659      1.00  2.293260   .520414
   8.93647   8.93647      1.00  2.296930   .522654
   8.93635   8.93635      1.00  2.300510   .524904
   8.93623   8.93623      1.00  2.298800   .525604
   8.93612   8.93612      1.00  2.296790   .526424
   8.93600   8.93600      1.00  2.300920   .528664
   8.93588   8.93588      1.00  2.297950   .529214
   8.93578   8.93578      1.00  2.300790   .530854
   8.93566   8.93566      1.00  2.290510   .529644
   8.93554   8.93554      1.00  2.300260   .533054
   8.93543   8.93543      1.00  2.297210   .533454
   8.93532   8.93532      1.00  2.301140   .535134
   8.93522   8.93522      1.00  2.298690   .535454
   8.93510   8.93510      1.00  2.300360   .536704
   8.93498   8.93498      1.00  2.298530   .536834
   8.93487   8.93487      1.00  2.301920   .538194
   8.93477   8.93477      1.00  2.290850   .536124
   8.93466   8.93466      1.00  2.297680   .537934
   8.93455   8.93455      1.00  2.297870   .538174
   8.93444   8.93444      1.00  2.299340   .538624
   8.93433   8.93433      1.00  2.299730   .538484
   8.93422   8.93422      1.00  2.301100   .538564
   8.93410   8.93410      1.00  2.299910   .537944
   8.93399   8.93399      1.00  2.301620   .537984
   8.93389   8.93389      1.00  2.299800   .536984
   8.93377   8.93377      1.00  2.292840   .534514
   8.93366   8.93366      1.00  2.305150   .536484
   8.93355   8.93355      1.00  2.297090   .533794
   8.93345   8.93345      1.00  2.302440   .534144
   8.93334   8.93334      1.00  2.300000   .532434
   8.93323   8.93323      1.00  2.300180   .531224
   8.93312   8.93312      1.00  2.297940   .529104
   8.93301   8.93301      1.00  2.303560   .529214
   8.93291   8.93291      1.00  2.290170   .524494
   8.93280   8.93280      1.00  2.302180   .525404
   8.93270   8.93270      1.00  2.299710   .523264
   8.93260   8.93260      1.00  2.303510   .522294
   8.93249   8.93249      1.00  2.301350   .520064
   8.93238   8.93238      1.00  2.300790   .517834
   8.93229   8.93229      1.00  2.300850   .515864
   8.93219   8.93219      1.00  2.302530   .514294
   8.93208   8.93208      1.00  2.301640   .511934
   8.93197   8.93197      1.00  2.289460   .507084
   8.93187   8.93187      1.00  2.303580   .507904
   8.93177   8.93177      1.00  2.298930   .504904
   8.93166   8.93166      1.00  2.304310   .503784
   8.93156   8.93156      1.00  2.298620   .500404
   8.93146   8.93146      1.00  2.306000   .499634
   8.93135   8.93135      1.00  2.301830   .496944
   8.93125   8.93125      1.00  2.301350   .494564
   8.93114   8.93114      1.00  2.291400   .490224
   8.93103   8.93103      1.00  2.303460   .490684
   8.93093   8.93093      1.00  2.300880   .488384
   8.93081   8.93081      1.00  2.302570   .486804
   8.93069   8.93069      1.00  2.300000   .484414
   8.93059   8.93059      1.00  2.304050   .483454
   8.93048   8.93048      1.00  2.302010   .481524
   8.93036   8.93036      1.00  2.300920   .479914
   8.93024   8.93024      1.00  2.294930   .477314
   8.93013   8.93013      1.00  2.302130   .477524
   8.93002   8.93002      1.00  2.304260   .477104
   8.92990   8.92990      1.00  2.300330   .475434
   8.92978   8.92978      1.00  2.301060   .474884
   8.92966   8.92966      1.00  2.299540   .474104
   8.92955   8.92955      1.00  2.302990   .474544
   8.92943   8.92943      1.00  2.299370   .473604
   8.92931   8.92931      1.00  2.294500   .472854
   8.92920   8.92920      1.00  2.300650   .474404
   8.92909   8.92909      1.00  2.306970   .476034
   8.92897   8.92897      1.00  2.300470   .475374
   8.92886   8.92886      1.00  2.301500   .476614
   8.92875   8.92875      1.00  2.300050   .477444
   8.92864   8.92864      1.00  2.306180   .479844
   8.92852   8.92852      1.00  2.301350   .480334
   8.92841   8.92841      1.00  2.292590   .480324
   8.92831   8.92831      1.00  2.298250   .483224
   8.92820   8.92820      1.00  2.297920   .485104
   8.92809   8.92809      1.00  2.299130   .487374
   8.92797   8.92797      1.00  2.301490   .490274
   8.92787   8.92787      1.00  2.306390   .493704
   8.92776   8.92776      1.00  2.302920   .494854
   8.92765   8.92765      1.00  2.304210   .497814
   8.92753   8.92753      1.00  2.289680   .497374
   8.92741   8.92741      1.00  2.299910   .502374
   8.92730   8.92730      1.00  2.298660   .504344
   8.92718   8.92718      1.00  2.302490   .508134
   8.92706   8.92706      1.00  2.299310   .510134
   8.92695   8.92695      1.00  2.302980   .513544
   8.92684   8.92684      1.00  2.298870   .514974
   8.92672   8.92672      1.00  2.302100   .518254
   8.92660   8.92660      1.00  2.293750   .518924
   8.92648   8.92648      1.00  2.298990   .522384
   8.92637   8.92637      1.00  2.299830   .524864
   8.92624   8.92624      1.00  2.301630   .527284
   8.92612   8.92612      1.00  2.300530   .529214
   8.92601   8.92601      1.00  2.301770   .531174
   8.92590   8.92590      1.00  2.300000   .532714
   8.92578   8.92578      1.00  2.297990   .533614
   8.92566   8.92566      1.00  2.300410   .535774
   8.92555   8.92555      1.00  2.289400   .534364
   8.92545   8.92545      1.00  2.302440   .538404
   8.92534   8.92534      1.00  2.299410   .538824
   8.92522   8.92522      1.00  2.302840   .540654
   8.92511   8.92511      1.00  2.300840   .540714
   8.92500   8.92500      1.00  2.300890   .541504
   8.92489   8.92489      1.00  2.297580   .541154
   8.92477   8.92477      1.00  2.301160   .542164
   8.92467   8.92467      1.00  2.290550   .539854
   8.92456   8.92456      1.00  2.299690   .542064
   8.92444   8.92444      1.00  2.299210   .541994
   8.92433   8.92433      1.00  2.299720   .541784
   8.92423   8.92423      1.00  2.301580   .541784
   8.92413   8.92413      1.00  2.299490   .541154
   8.92401   8.92401      1.00  2.299750   .540724
   8.92389   8.92389      1.00  2.300300   .540074
   8.92379   8.92379      1.00  2.298240   .539394
   8.92368   8.92368      1.00  2.295800   .537984
   8.92357   8.92357      1.00  2.300850   .538414
   8.92346   8.92346      1.00  2.299530   .537364
   8.92335   8.92335      1.00  2.299870   .536854
   8.92325   8.92325      1.00  2.297740   .535684
   8.92314   8.92314      1.00  2.299830   .535314
   8.92303   8.92303      1.00  2.297280   .533924
   8.92292   8.92292      1.00  2.293590   .532004
   8.92282   8.92282      1.00  2.298390   .532414
   8.92271   8.92271      1.00  2.301460   .532284
   8.92260   8.92260      1.00  2.297790   .530624
   8.92250   8.92250      1.00  2.301840   .530754
   8.92241   8.92241      1.00  2.298190   .529174
   8.92230   8.92230      1.00  2.298410   .528444
   8.92219   8.92219      1.00  2.299320   .527864
   8.92209   8.92209      1.00  2.298780   .527034
   8.92199   8.92199      1.00  2.293480   .525254
   8.92189   8.92189      1.00  2.299550   .525894
   8.92178   8.92178      1.00  2.300660   .525574
   8.92168   8.92168      1.00  2.299740   .524774
   8.92158   8.92158      1.00  2.300200   .524244
   8.92147   8.92147      1.00  2.297790   .523244
   8.92136   8.92136      1.00  2.300880   .523344
   8.92126   8.92126      1.00  2.294210   .521394
   8.92116   8.92116      1.00  2.298160   .521814
   8.92105   8.92105      1.00  2.296610   .521064
   8.92094   8.92094      1.00  2.300480   .521654
   8.92083   8.92083      1.00  2.297830   .520844
   8.92073   8.92073      1.00  2.301840   .521244
   8.92061   8.92061      1.00  2.298120   .519994
   8.92049   8.92049      1.00  2.300800   .520334
   8.92038   8.92038      1.00  2.298570   .519554
   8.92027   8.92027      1.00  2.290620   .517394
   8.92015   8.92015      1.00  2.297690   .518684
   8.92002   8.92002      1.00  2.298350   .518474
   8.91991   8.91991      1.00  2.300280   .518534
   8.91980   8.91980      1.00  2.295560   .517184
   8.91969   8.91969      1.00  2.298020   .517144
   8.91957   8.91957      1.00  2.294800   .516234
   8.91945   8.91945      1.00  2.299100   .516834
   8.91934   8.91934      1.00  2.287030   .513694
   8.91923   8.91923      1.00  2.298520   .515684
   8.91911   8.91911      1.00  2.298050   .514944
   8.91900   8.91900      1.00  2.302030   .515194
   8.91889   8.91889      1.00  2.296170   .513464
   8.91878   8.91878      1.00  2.298740   .513394
   8.91866   8.91866      1.00  2.295590   .511894
   8.91855   8.91855      1.00  2.300190   .512124
   8.91845   8.91845      1.00  2.297320   .510844
   8.91833   8.91833      1.00  2.288560   .507984
   8.91822   8.91822      1.00  2.298870   .509414
   8.91811   8.91811      1.00  2.297680   .508034
   8.91801   8.91801      1.00  2.299950   .507654
   8.91789   8.91789      1.00  2.298700   .506254
   8.91778   8.91778      1.00  2.296890   .504734
   8.91767   8.91767      1.00  2.298990   .504234
   8.91756   8.91756      1.00  2.297950   .502924
   8.91745   8.91745      1.00  2.287340   .499444
   8.91733   8.91733      1.00  2.299230   .500784
   8.91721   8.91721      1.00  2.296300   .499184
   8.91710   8.91710      1.00  2.299590   .498624
   8.91698   8.91698      1.00  2.296460   .496734
   8.91686   8.91686      1.00  2.298990   .496124
   8.91675   8.91675      1.00  2.296740   .494624
   8.91664   8.91664      1.00  2.301150   .494444
   8.91652   8.91652      1.00  2.288950   .490774
   8.91640   8.91640      1.00  2.299660   .492014
   8.91628   8.91628      1.00  2.298320   .490764
   8.91617   8.91617      1.00  2.299550   .489974
   8.91604   8.91604      1.00  2.298250   .489004
   8.91593   8.91593      1.00  2.297270   .487914
   8.91582   8.91582      1.00  2.297910   .487494
   8.91571   8.91571      1.00  2.298120   .486834
   8.91560   8.91560      1.00  2.289420   .484534
   8.91548   8.91548      1.00  2.299850   .486134
   8.91538   8.91538      1.00  2.300590   .485924
   8.91527   8.91527      1.00  2.298930   .485074
   8.91515   8.91515      1.00  2.298000   .485064
   8.91503   8.91503      1.00  2.294790   .484064
   8.91493   8.91493      1.00  2.300260   .485104
   8.91482   8.91482      1.00  2.294210   .484084
   8.91471   8.91471      1.00  2.289480   .483314
   8.91460   8.91460      1.00  2.299900   .485824
   8.91450   8.91450      1.00  2.299330   .485984
   8.91438   8.91438      1.00  2.295790   .485764
   8.91427   8.91427      1.00  2.300730   .487254
   8.91416   8.91416      1.00  2.297280   .487314
   8.91405   8.91405      1.00  2.297840   .487874
   8.91395   8.91395      1.00  2.295590   .488284
   8.91383   8.91383      1.00  2.293050   .488764
   8.91371   8.91371      1.00  2.298290   .490664
   8.91361   8.91361      1.00  2.293760   .490724
   8.91350   8.91350      1.00  2.297820   .492434
   8.91339   8.91339      1.00  2.300270   .493984
   8.91328   8.91328      1.00  2.293650   .493894
   8.91318   8.91318      1.00  2.294520   .495244
   8.91307   8.91307      1.00  2.302340   .498054
   8.91296   8.91296      1.00  2.288420   .496324
   8.91285   8.91285      1.00  2.294430   .498734
   8.91275   8.91275      1.00  2.300990   .501264
   8.91265   8.91265      1.00  2.300580   .502644
   8.91254   8.91254      1.00  2.291120   .501644
   8.91244   8.91244      1.00  2.299640   .504754
   8.91233   8.91233      1.00  2.297220   .505664
   8.91224   8.91224      1.00  2.296950   .506714
   8.91213   8.91213      1.00  2.287560   .505834
   8.91202   8.91202      1.00  2.299010   .509954
   8.91192   8.91192      1.00  2.299790   .511054
   8.91183   8.91183      1.00  2.293690   .510874
   8.91172   8.91172      1.00  2.297240   .513014
   8.91161   8.91161      1.00  2.299340   .514394
   8.91151   8.91151      1.00  2.296820   .514854
   8.91142   8.91142      1.00  2.295850   .515794
   8.91131   8.91131      1.00  2.298810   .517494
   8.91120   8.91120      1.00  2.288810   .516224
   8.91109   8.91109      1.00  2.295370   .518674
   8.91099   8.91099      1.00  2.294410   .519084
   8.91088   8.91088      1.00  2.300290   .521434
   8.91075   8.91075      1.00  2.293960   .520684
   8.91064   8.91064      1.00  2.297670   .522144
   8.91053   8.91053      1.00  2.297210   .522864
   8.91042   8.91042      1.00  2.298190   .523744
   8.91031   8.91031      1.00  2.288760   .522264
   8.91019   8.91019      1.00  2.294740   .524164
   8.91008   8.91008      1.00  2.295510   .524854
   8.90996   8.90996      1.00  2.295810   .525444
   8.90984   8.90984      1.00  2.295100   .525684
   8.90972   8.90972      1.00  2.296820   .526574
   8.90962   8.90962      1.00  2.294510   .526384
   8.90950   8.90950      1.00  2.292750   .526144
   8.90938   8.90938      1.00  2.297070   .527544
   8.90926   8.90926      1.00  2.283970   .524934
   8.90916   8.90916      1.00  2.295700   .527724
   8.90904   8.90904      1.00  2.292320   .527324
   8.90892   8.90892      1.00  2.295950   .527984
   8.90882   8.90882      1.00  2.292530   .527334
   8.90871   8.90871      1.00  2.298600   .528864
   8.90859   8.90859      1.00  2.291720   .527434
   8.90847   8.90847      1.00  2.293300   .527674
   8.90837   8.90837      1.00  2.285040   .525584
   8.90826   8.90826      1.00  2.295720   .528174
   8.90815   8.90815      1.00  2.293160   .527444
   8.90804   8.90804      1.00  2.294100   .527684
   8.90793   8.90793      1.00  2.298080   .528524
   8.90783   8.90783      1.00  2.292830   .527114
   8.90771   8.90771      1.00  2.292490   .526924
   8.90759   8.90759      1.00  2.293180   .526674
   8.90748   8.90748      1.00  2.290450   .525994
   8.90737   8.90737      1.00  2.290270   .525724
   8.90725   8.90725      1.00  2.294200   .526684
   8.90712   8.90712      1.00  2.293550   .526114
   8.90701   8.90701      1.00  2.294530   .526044
   8.90691   8.90691      1.00  2.291310   .525134
   8.90679   8.90679      1.00  2.293780   .525624
   8.90666   8.90666      1.00  2.293320   .525084
   8.90655   8.90655      1.00  2.292940   .524894
   8.90643   8.90643      1.00  2.286340   .522904
   8.90631   8.90631      1.00  2.296450   .524974
   8.90619   8.90619      1.00  2.290450   .523244
   8.90607   8.90607      1.00  2.293360   .523824
   8.90597   8.90597      1.00  2.292410   .522944
   8.90585   8.90585      1.00  2.292020   .522734
   8.90573   8.90573      1.00  2.290930   .522224
   8.90563   8.90563      1.00  2.291130   .521794
   8.90552   8.90552      1.00  2.292490   .521914
   8.90540   8.90540      1.00  2.293560   .521844
   8.90529   8.90529      1.00  2.292750   .521424
   8.90518   8.90518      1.00  2.293960   .521204
   8.90507   8.90507      1.00  2.294940   .521064
   8.90495   8.90495      1.00  2.288280   .519444
   8.90484   8.90484      1.00  2.292270   .519934
   8.90473   8.90473      1.00  2.283560   .517764
   8.90463   8.90463      1.00  2.294230   .519674
   8.90451   8.90451      1.00  2.289110   .518254
   8.90440   8.90440      1.00  2.295750   .519304
   8.90429   8.90429      1.00  2.293140   .518704
   8.90419   8.90419      1.00  2.294170   .518404
   8.90407   8.90407      1.00  2.289700   .517124
   8.90396   8.90396      1.00  2.295270   .517874
   8.90385   8.90385      1.00  2.293530   .517074
   8.90375   8.90375      1.00  2.283630   .514784
   8.90364   8.90364      1.00  2.292170   .516344
   8.90352   8.90352      1.00  2.295200   .516594
   8.90342   8.90342      1.00  2.292300   .515624
   8.90331   8.90331      1.00  2.290640   .515204
   8.90320   8.90320      1.00  2.294170   .515524
   8.90309   8.90309      1.00  2.291200   .514414
   8.90299   8.90299      1.00  2.287640   .513294
   8.90288   8.90288      1.00  2.293060   .514184
   8.90277   8.90277      1.00  2.295130   .514354
   8.90266   8.90266      1.00  2.292510   .513484
   8.90256   8.90256      1.00  2.295930   .513944
   8.90247   8.90247      1.00  2.293460   .512884
   8.90236   8.90236      1.00  2.293880   .512764
   8.90225   8.90225      1.00  2.290840   .511924
   8.90215   8.90215      1.00  2.291730   .511614
   8.90205   8.90205      1.00  2.289700   .511034
   8.90195   8.90195      1.00  2.294620   .511764
   8.90184   8.90184      1.00  2.292360   .511074
   8.90174   8.90174      1.00  2.293180   .510994
   8.90165   8.90165      1.00  2.294300   .511024
   8.90154   8.90154      1.00  2.292780   .510314
   8.90143   8.90143      1.00  2.293930   .510154
   8.90133   8.90133      1.00  2.290170   .509264
   8.90123   8.90123      1.00  2.289240   .508734
   8.90112   8.90112      1.00  2.291900   .509114
   8.90101   8.90101      1.00  2.293620   .508874
   8.90090   8.90090      1.00  2.293690   .508714
   8.90079   8.90079      1.00  2.295870   .508944
   8.90067   8.90067      1.00  2.290390   .507454
   8.90056   8.90056      1.00  2.295090   .508464
   8.90045   8.90045      1.00  2.289470   .506834
   8.90034   8.90034      1.00  2.291580   .507134
   8.90022   8.90022      1.00  2.292930   .506924
   8.90010   8.90010      1.00  2.295280   .507334
   8.89999   8.89999      1.00  2.294430   .506954
   8.89988   8.89988      1.00  2.291440   .506104
   8.89976   8.89976      1.00  2.290330   .505754
   8.89963   8.89963      1.00  2.294300   .506364
   8.89952   8.89952      1.00  2.293390   .505984
   8.89942   8.89942      1.00  2.284780   .503934
   8.89930   8.89930      1.00  2.294150   .505944
   8.89918   8.89918      1.00  2.294420   .505924
   8.89907   8.89907      1.00  2.294380   .505674
   8.89896   8.89896      1.00  2.292370   .505284
   8.89884   8.89884      1.00  2.295400   .505954
   8.89873   8.89873      1.00  2.291250   .504704
   8.89862   8.89862      1.00  2.294990   .505654
   8.89851   8.89851      1.00  2.281360   .502634
   8.89840   8.89840      1.00  2.293510   .505284
   8.89828   8.89828      1.00  2.291150   .505064
   8.89818   8.89818      1.00  2.293990   .505594
   8.89807   8.89807      1.00  2.293870   .505494
   8.89796   8.89796      1.00  2.296880   .506414
   8.89785   8.89785      1.00  2.294050   .505894
   8.89774   8.89774      1.00  2.293510   .505954
   8.89763   8.89763      1.00  2.282000   .503774
   8.89751   8.89751      1.00  2.289170   .505524
   8.89739   8.89739      1.00  2.290440   .505874
   8.89728   8.89728      1.00  2.291100   .506444
   8.89717   8.89717      1.00  2.297720   .508234
   8.89705   8.89705      1.00  2.293070   .507334
   8.89693   8.89693      1.00  2.292460   .507594
   8.89682   8.89682      1.00  2.292650   .507854
   8.89671   8.89671      1.00  2.293340   .508304
   8.89659   8.89659      1.00  2.282920   .506514
   8.89646   8.89646      1.00  2.294590   .509554
   8.89635   8.89635      1.00  2.295970   .510344
   8.89623   8.89623      1.00  2.294720   .510514
   8.89611   8.89611      1.00  2.290680   .510014
   8.89599   8.89599      1.00  2.292580   .510944
   8.89588   8.89588      1.00  2.292240   .511104
   8.89577   8.89577      1.00  2.290330   .511334
   8.89565   8.89565      1.00  2.283270   .510414
   8.89554   8.89554      1.00  2.295390   .513664
   8.89544   8.89544      1.00  2.293490   .513774
   8.89533   8.89533      1.00  2.292360   .514024
   8.89521   8.89521      1.00  2.293470   .514814
   8.89509   8.89509      1.00  2.293910   .515464
   8.89498   8.89498      1.00  2.290410   .515334
   8.89487   8.89487      1.00  2.291420   .516104
   8.89476   8.89476      1.00  2.288140   .516064
   8.89465   8.89465      1.00  2.292700   .517574
   8.89455   8.89455      1.00  2.293840   .518634
   8.89444   8.89444      1.00  2.294310   .519044
   8.89433   8.89433      1.00  2.295920   .520074
   8.89421   8.89421      1.00  2.291100   .519604
   8.89410   8.89410      1.00  2.291890   .520554
   8.89400   8.89400      1.00  2.294010   .521354
   8.89389   8.89389      1.00  2.295850   .522414
   8.89377   8.89377      1.00  2.284290   .520304
   8.89367   8.89367      1.00  2.292870   .522734
   8.89356   8.89356      1.00  2.295240   .523924
   8.89345   8.89345      1.00  2.293050   .523874
   8.89334   8.89334      1.00  2.290640   .523954
   8.89323   8.89323      1.00  2.292490   .524854
   8.89313   8.89313      1.00  2.296590   .526214
   8.89302   8.89302      1.00  2.283720   .523644
   8.89291   8.89291      1.00  2.291670   .526054
   8.89280   8.89280      1.00  2.293500   .526864
   8.89270   8.89270      1.00  2.293150   .527034
   8.89260   8.89260      1.00  2.288510   .526354
   8.89249   8.89249      1.00  2.293130   .528034
   8.89239   8.89239      1.00  2.294030   .528464
   8.89230   8.89230      1.00  2.292940   .528554
   8.89219   8.89219      1.00  2.291140   .528264
   8.89208   8.89208      1.00  2.288460   .528094
   8.89198   8.89198      1.00  2.293040   .529284
   8.89188   8.89188      1.00  2.291600   .529134
   8.89177   8.89177      1.00  2.291450   .529434
   8.89166   8.89166      1.00  2.294550   .530114
   8.89157   8.89157      1.00  2.290900   .529684
   8.89146   8.89146      1.00  2.292180   .530104
   8.89136   8.89136      1.00  2.292780   .530314
   8.89125   8.89125      1.00  2.283840   .528254
   8.89114   8.89114      1.00  2.291020   .530304
   8.89104   8.89104      1.00  2.291530   .530294
   8.89093   8.89093      1.00  2.295120   .531134
   8.89082   8.89082      1.00  2.291920   .530614
   8.89071   8.89071      1.00  2.291190   .530504
   8.89060   8.89060      1.00  2.292470   .530624
   8.89049   8.89049      1.00  2.292770   .530874
   8.89037   8.89037      1.00  2.282460   .528334
   8.89026   8.89026      1.00  2.291310   .530334
   8.89015   8.89015      1.00  2.293260   .530524
   8.89003   8.89003      1.00  2.293090   .530494
   8.88991   8.88991      1.00  2.290750   .529844
   8.88980   8.88980      1.00  2.288880   .529304
   8.88968   8.88968      1.00  2.292000   .529824
   8.88956   8.88956      1.00  2.290590   .529504
   8.88944   8.88944      1.00  2.283790   .527534
   8.88933   8.88933      1.00  2.292280   .529704
   8.88923   8.88923      1.00  2.293670   .529534
   8.88911   8.88911      1.00  2.290420   .528464
   8.88899   8.88899      1.00  2.291040   .528434
   8.88889   8.88889      1.00  2.291430   .528434
   8.88878   8.88878      1.00  2.289050   .527564
   8.88867   8.88867      1.00  2.289160   .527344
   8.88855   8.88855      1.00  2.292650   .527714
   8.88844   8.88844      1.00  2.279670   .524524
   8.88834   8.88834      1.00  2.291550   .526814
   8.88823   8.88823      1.00  2.291560   .526584
   8.88812   8.88812      1.00  2.291110   .526114
   8.88801   8.88801      1.00  2.290490   .525684
   8.88791   8.88791      1.00  2.290450   .525184
   8.88779   8.88779      1.00  2.290690   .525124
   8.88768   8.88768      1.00  2.290600   .524704
   8.88757   8.88757      1.00  2.279780   .521834
   8.88746   8.88746      1.00  2.288960   .523604
   8.88735   8.88735      1.00  2.290140   .523444
   8.88723   8.88723      1.00  2.290390   .523104
   8.88711   8.88711      1.00  2.289150   .522594
   8.88700   8.88700      1.00  2.288450   .521994
   8.88689   8.88689      1.00  2.289220   .521824
   8.88677   8.88677      1.00  2.286840   .521014
   8.88664   8.88664      1.00  2.287530   .520824
   8.88653   8.88653      1.00  2.279460   .518594
   8.88641   8.88641      1.00  2.290070   .520784
   8.88629   8.88629      1.00  2.288490   .520124
   8.88618   8.88618      1.00  2.290450   .520124
   8.88607   8.88607      1.00  2.287970   .519224
   8.88595   8.88595      1.00  2.287780   .518954
   8.88583   8.88583      1.00  2.287770   .518684
   8.88572   8.88572      1.00  2.290050   .518814
   8.88562   8.88562      1.00  2.279440   .516354
   8.88550   8.88550      1.00  2.286580   .517634
   8.88538   8.88538      1.00  2.287640   .517524
   8.88528   8.88528      1.00  2.288960   .517534
   8.88517   8.88517      1.00  2.289570   .517474
   8.88506   8.88506      1.00  2.284180   .516014
   8.88494   8.88494      1.00  2.286740   .516384
   8.88483   8.88483      1.00  2.285530   .515984
   8.88472   8.88472      1.00  2.284480   .515524
   8.88461   8.88461      1.00  2.282720   .514954
   8.88450   8.88450      1.00  2.289260   .516364
   8.88439   8.88439      1.00  2.288190   .515764
   8.88428   8.88428      1.00  2.286850   .515424
   8.88416   8.88416      1.00  2.284780   .514874
   8.88406   8.88406      1.00  2.288200   .515604
   8.88395   8.88395      1.00  2.282670   .514014
   8.88384   8.88384      1.00  2.286060   .514724
   8.88373   8.88373      1.00  2.274900   .512214
   8.88361   8.88361      1.00  2.286830   .514644
   8.88351   8.88351      1.00  2.284490   .514204
   8.88341   8.88341      1.00  2.284270   .514124
   8.88330   8.88330      1.00  2.288330   .514944
   8.88318   8.88318      1.00  2.282170   .513594
   8.88307   8.88307      1.00  2.284570   .513954
   8.88297   8.88297      1.00  2.283910   .513674
   8.88286   8.88286      1.00  2.277210   .512294
   8.88275   8.88275      1.00  2.281870   .513314
   8.88265   8.88265      1.00  2.285440   .514024
   8.88255   8.88255      1.00  2.280490   .512964
   8.88245   8.88245      1.00  2.284670   .513934
   8.88234   8.88234      1.00  2.278710   .512534
   8.88224   8.88224      1.00  2.284640   .513974
   8.88214   8.88214      1.00  2.283140   .513654
   8.88204   8.88204      1.00  2.273480   .511474
   8.88193   8.88193      1.00  2.281710   .513324
   8.88183   8.88183      1.00  2.284060   .514104
   8.88173   8.88173      1.00  2.281650   .513424
   8.88162   8.88162      1.00  2.283150   .513734
   8.88152   8.88152      1.00  2.281930   .513574
   8.88141   8.88141      1.00  2.280680   .513434
   8.88131   8.88131      1.00  2.281750   .513794
   8.88120   8.88120      1.00  2.273250   .511834
   8.88109   8.88109      1.00  2.280370   .513614
   8.88098   8.88098      1.00  2.280730   .513884
   8.88087   8.88087      1.00  2.282040   .514114
   8.88076   8.88076      1.00  2.280490   .513924
   8.88065   8.88065      1.00  2.284080   .514794
   8.88054   8.88054      1.00  2.278200   .513544
   8.88043   8.88043      1.00  2.281710   .514414
   8.88031   8.88031      1.00  2.271970   .512344
   8.88019   8.88019      1.00  2.282810   .514814
   8.88008   8.88008      1.00  2.280960   .514554
   8.87997   8.87997      1.00  2.280010   .514694
   8.87984   8.87984      1.00  2.279180   .514534
   8.87972   8.87972      1.00  2.279500   .514884
   8.87961   8.87961      1.00  2.276300   .514184
   8.87950   8.87950      1.00  2.279830   .514984
   8.87938   8.87938      1.00  2.271340   .513414
   8.87926   8.87926      1.00  2.278180   .515144
   8.87916   8.87916      1.00  2.279180   .515534
   8.87905   8.87905      1.00  2.278770   .515614
   8.87893   8.87893      1.00  2.278420   .515754
   8.87881   8.87881      1.00  2.275260   .515014
   8.87870   8.87870      1.00  2.277170   .515964
   8.87860   8.87860      1.00  2.278700   .516284
   8.87848   8.87848      1.00  2.269760   .514594
   8.87837   8.87837      1.00  2.277960   .516494
   8.87826   8.87826      1.00  2.280300   .517344
   8.87815   8.87815      1.00  2.277830   .517114
   8.87804   8.87804      1.00  2.277780   .517284
   8.87793   8.87793      1.00  2.275030   .516834
   8.87782   8.87782      1.00  2.279750   .518104
   8.87771   8.87771      1.00  2.278070   .517894
   8.87759   8.87759      1.00  2.269090   .515984
   8.87748   8.87748      1.00  2.277770   .518184
   8.87737   8.87737      1.00  2.280130   .518904
   8.87725   8.87725      1.00  2.275000   .518094
   8.87714   8.87714      1.00  2.278900   .519064
   8.87702   8.87702      1.00  2.278160   .519264
   8.87691   8.87691      1.00  2.278470   .519314
   8.87679   8.87679      1.00  2.278180   .519544
   8.87667   8.87667      1.00  2.270700   .518084
   8.87655   8.87655      1.00  2.281650   .520754
   8.87644   8.87644      1.00  2.275300   .519454
   8.87632   8.87632      1.00  2.279230   .520554
   8.87619   8.87619      1.00  2.275620   .520024
   8.87607   8.87607      1.00  2.277180   .520534
   8.87596   8.87596      1.00  2.277050   .520434
   8.87585   8.87585      1.00  2.282330   .521914
   8.87573   8.87573      1.00  2.271930   .519774
   8.87562   8.87562      1.00  2.280450   .521924
   8.87551   8.87551      1.00  2.281520   .522434
   8.87540   8.87540      1.00  2.278420   .521964
   8.87529   8.87529      1.00  2.277800   .521974
   8.87517   8.87517      1.00  2.276520   .521904
   8.87507   8.87507      1.00  2.279970   .522854
   8.87496   8.87496      1.00  2.277220   .522494
   8.87485   8.87485      1.00  2.270020   .521064
   8.87472   8.87472      1.00  2.278930   .523264
   8.87463   8.87463      1.00  2.280710   .524004
   8.87452   8.87452      1.00  2.277120   .523224
   8.87440   8.87440      1.00  2.281040   .524224
   8.87429   8.87429      1.00  2.278120   .523944
   8.87418   8.87418      1.00  2.281850   .525074
   8.87407   8.87407      1.00  2.279960   .524824
   8.87395   8.87395      1.00  2.271560   .522974
   8.87384   8.87384      1.00  2.275760   .524264
   8.87374   8.87374      1.00  2.280590   .525474
   8.87364   8.87364      1.00  2.276420   .524924
   8.87352   8.87352      1.00  2.280300   .526064
   8.87341   8.87341      1.00  2.280070   .526244
   8.87330   8.87330      1.00  2.280590   .526534
   8.87320   8.87320      1.00  2.281090   .527024
   8.87309   8.87309      1.00  2.272230   .525374
   8.87298   8.87298      1.00  2.278030   .526934
   8.87288   8.87288      1.00  2.280630   .527804
   8.87278   8.87278      1.00  2.280030   .527994
   8.87267   8.87267      1.00  2.278750   .527954
   8.87256   8.87256      1.00  2.280880   .528454
   8.87246   8.87246      1.00  2.276170   .527944
   8.87236   8.87236      1.00  2.280020   .529034
   8.87225   8.87225      1.00  2.275990   .528534
   8.87215   8.87215      1.00  2.274960   .528724
   8.87205   8.87205      1.00  2.278720   .529604
   8.87195   8.87195      1.00  2.279930   .530454
   8.87184   8.87184      1.00  2.278450   .530234
   8.87174   8.87174      1.00  2.280480   .531144
   8.87164   8.87164      1.00  2.274350   .530064
   8.87154   8.87154      1.00  2.279300   .531194
   8.87143   8.87143      1.00  2.279530   .531844
   8.87132   8.87132      1.00  2.269270   .529594
   8.87121   8.87121      1.00  2.276660   .531614
   8.87110   8.87110      1.00  2.280510   .532824
   8.87099   8.87099      1.00  2.279040   .532934
   8.87088   8.87088      1.00  2.278170   .532684
   8.87077   8.87077      1.00  2.281680   .534004
   8.87066   8.87066      1.00  2.278280   .533524
   8.87055   8.87055      1.00  2.280040   .534054
   8.87043   8.87043      1.00  2.273010   .532664
   8.87032   8.87032      1.00  2.269680   .532344
   8.87021   8.87021      1.00  2.275170   .533634
   8.87009   8.87009      1.00  2.278430   .534714
   8.86997   8.86997      1.00  2.278090   .534764
   8.86986   8.86986      1.00  2.280960   .535734
   8.86975   8.86975      1.00  2.277750   .535084
   8.86963   8.86963      1.00  2.276400   .535224
   8.86951   8.86951      1.00  2.277790   .535654
   8.86940   8.86940      1.00  2.269100   .533754
   8.86929   8.86929      1.00  2.277240   .535964
   8.86917   8.86917      1.00  2.281530   .536784
   8.86905   8.86905      1.00  2.280140   .537034
   8.86894   8.86894      1.00  2.276540   .536184
   8.86883   8.86883      1.00  2.276590   .536504
   8.86871   8.86871      1.00  2.275500   .536304
   8.86860   8.86860      1.00  2.269690   .535274
   8.86849   8.86849      1.00  2.274780   .536534
   8.86839   8.86839      1.00  2.279090   .537694
   8.86828   8.86828      1.00  2.279430   .537924
   8.86816   8.86816      1.00  2.277420   .537444
   8.86806   8.86806      1.00  2.277370   .537854
   8.86795   8.86795      1.00  2.278050   .537774
   8.86783   8.86783      1.00  2.274770   .537224
   8.86772   8.86772      1.00  2.277300   .537884
   8.86761   8.86761      1.00  2.267560   .535804
   8.86750   8.86750      1.00  2.275220   .537914
   8.86738   8.86738      1.00  2.277620   .538424
   8.86726   8.86726      1.00  2.276320   .538304
   8.86715   8.86715      1.00  2.276650   .538454
   8.86704   8.86704      1.00  2.274500   .538054
   8.86691   8.86691      1.00  2.277120   .538764
   8.86679   8.86679      1.00  2.276070   .538744
   8.86668   8.86668      1.00  2.268610   .536794
   8.86657   8.86657      1.00  2.276620   .538934
   8.86644   8.86644      1.00  2.278400   .539264
   8.86632   8.86632      1.00  2.274490   .538524
   8.86621   8.86621      1.00  2.274170   .538544
   8.86610   8.86610      1.00  2.274740   .538654
   8.86598   8.86598      1.00  2.278610   .539544
   8.86585   8.86585      1.00  2.276380   .539004
   8.86574   8.86574      1.00  2.269990   .537784
   8.86563   8.86563      1.00  2.276820   .539414
   8.86552   8.86552      1.00  2.276170   .539164
   8.86540   8.86540      1.00  2.273970   .538644
   8.86529   8.86529      1.00  2.276400   .539174
   8.86519   8.86519      1.00  2.275140   .538874
   8.86507   8.86507      1.00  2.275280   .538934
   8.86496   8.86496      1.00  2.277310   .539394
   8.86486   8.86486      1.00  2.267410   .536984
   8.86475   8.86475      1.00  2.274360   .538574
   8.86464   8.86464      1.00  2.274850   .538804
   8.86452   8.86452      1.00  2.276430   .538914
   8.86442   8.86442      1.00  2.273880   .538394
   8.86431   8.86431      1.00  2.274850   .538574
   8.86420   8.86420      1.00  2.272720   .537774
   8.86408   8.86408      1.00  2.276270   .538614
   8.86397   8.86397      1.00  2.272930   .537644
   8.86387   8.86387      1.00  2.265910   .536054
   8.86375   8.86375      1.00  2.273920   .537624
   8.86364   8.86364      1.00  2.272570   .537264
   8.86354   8.86354      1.00  2.273720   .537274
   8.86343   8.86343      1.00  2.275140   .537524
   8.86332   8.86332      1.00  2.273510   .537024
   8.86321   8.86321      1.00  2.274900   .537134
   8.86310   8.86310      1.00  2.273180   .536524
   8.86300   8.86300      1.00  2.266340   .534694
   8.86289   8.86289      1.00  2.273050   .536164
   8.86278   8.86278      1.00  2.272410   .535814
   8.86268   8.86268      1.00  2.274020   .535914
   8.86258   8.86258      1.00  2.271900   .535174
   8.86248   8.86248      1.00  2.273950   .535454
   8.86237   8.86237      1.00  2.269850   .534414
   8.86227   8.86227      1.00  2.272660   .534764
   8.86217   8.86217      1.00  2.264320   .532714
   8.86206   8.86206      1.00  2.272840   .534384
   8.86196   8.86196      1.00  2.271410   .533974
   8.86185   8.86185      1.00  2.271900   .533904
   8.86176   8.86176      1.00  2.270900   .533464
   8.86166   8.86166      1.00  2.271730   .533194
   8.86155   8.86155      1.00  2.269360   .532264
   8.86144   8.86144      1.00  2.271960   .532524
   8.86135   8.86135      1.00  2.259380   .529684
   8.86124   8.86124      1.00  2.270730   .532034
   8.86113   8.86113      1.00  2.268590   .531284
   8.86101   8.86101      1.00  2.270980   .531594
   8.86091   8.86091      1.00  2.270100   .531214
   8.86079   8.86079      1.00  2.270110   .531024
   8.86068   8.86068      1.00  2.271500   .531114
   8.86057   8.86057      1.00  2.266300   .529644
   8.86047   8.86047      1.00  2.261840   .528244
   8.86035   8.86035      1.00  2.268230   .529604
   8.86022   8.86022      1.00  2.267920   .529294
   8.86011   8.86011      1.00  2.266480   .528774
   8.86000   8.86000      1.00  2.270390   .529664
   8.85989   8.85989      1.00  2.267700   .528654
   8.85976   8.85976      1.00  2.271210   .529244
   8.85965   8.85965      1.00  2.266830   .528304
   8.85954   8.85954      1.00  2.259750   .526254
   8.85943   8.85943      1.00  2.265720   .527584
   8.85931   8.85931      1.00  2.267820   .527884
   8.85920   8.85920      1.00  2.268020   .527664
   8.85909   8.85909      1.00  2.269500   .527814
   8.85897   8.85897      1.00  2.265650   .526784
   8.85885   8.85885      1.00  2.265910   .526614
   8.85874   8.85874      1.00  2.265380   .526454
   8.85863   8.85863      1.00  2.261710   .525334
   8.85852   8.85852      1.00  2.265980   .526474
   8.85841   8.85841      1.00  2.266800   .526394
   8.85830   8.85830      1.00  2.269370   .526704
   8.85819   8.85819      1.00  2.266050   .525924
   8.85808   8.85808      1.00  2.266910   .525884
   8.85796   8.85796      1.00  2.263140   .524824
   8.85786   8.85786      1.00  2.266840   .525824
   8.85775   8.85775      1.00  2.266710   .525584
   8.85763   8.85763      1.00  2.257190   .523274
   8.85751   8.85751      1.00  2.264980   .524944
   8.85740   8.85740      1.00  2.267750   .525444
   8.85729   8.85729      1.00  2.264410   .524474
   8.85717   8.85717      1.00  2.267440   .525034
   8.85706   8.85706      1.00  2.264220   .524394
   8.85694   8.85694      1.00  2.266310   .524614
   8.85683   8.85683      1.00  2.265600   .524424
   8.85670   8.85670      1.00  2.264760   .524004
   8.85658   8.85658      1.00  2.260230   .522994
   8.85647   8.85647      1.00  2.265690   .524194
   8.85636   8.85636      1.00  2.267760   .524624
   8.85623   8.85623      1.00  2.264030   .523604
   8.85611   8.85611      1.00  2.266690   .524184
   8.85600   8.85600      1.00  2.266240   .523744
   8.85589   8.85589      1.00  2.269070   .524634
   8.85577   8.85577      1.00  2.258270   .522054
   8.85565   8.85565      1.00  2.265180   .523454
   8.85555   8.85555      1.00  2.263480   .523204
   8.85543   8.85543      1.00  2.266110   .523494
   8.85532   8.85532      1.00  2.264570   .523274
   8.85520   8.85520      1.00  2.267410   .523714
   8.85509   8.85509      1.00  2.265670   .523254
   8.85499   8.85499      1.00  2.268470   .523924
   8.85488   8.85488      1.00  2.257980   .521554
   8.85476   8.85476      1.00  2.263610   .522824
   8.85466   8.85466      1.00  2.267690   .523664
   8.85455   8.85455      1.00  2.266150   .523184
   8.85444   8.85444      1.00  2.267650   .523554
   8.85432   8.85432      1.00  2.263720   .522934
   8.85422   8.85422      1.00  2.266130   .523354
   8.85411   8.85411      1.00  2.265560   .523074
   8.85399   8.85399      1.00  2.258810   .521554
   8.85388   8.85388      1.00  2.262350   .522494
   8.85377   8.85377      1.00  2.266180   .523254
   8.85367   8.85367      1.00  2.263240   .522624
   8.85355   8.85355      1.00  2.266530   .523414
   8.85344   8.85344      1.00  2.267360   .523594
   8.85333   8.85333      1.00  2.265860   .523324
   8.85323   8.85323      1.00  2.267950   .523704
   8.85312   8.85312      1.00  2.265230   .523184
   8.85301   8.85301      1.00  2.256750   .521484
   8.85290   8.85290      1.00  2.266600   .523624
   8.85280   8.85280      1.00  2.264900   .523394
   8.85269   8.85269      1.00  2.265780   .523564
   8.85258   8.85258      1.00  2.264660   .523254
   8.85248   8.85248      1.00  2.263390   .523114
   8.85239   8.85239      1.00  2.266740   .524014
   8.85228   8.85228      1.00  2.264250   .523594
   8.85217   8.85217      1.00  2.259670   .522694
   8.85207   8.85207      1.00  2.266340   .524194
   8.85197   8.85197      1.00  2.266380   .524464
   8.85187   8.85187      1.00  2.264090   .524074
   8.85176   8.85176      1.00  2.266210   .524644
   8.85166   8.85166      1.00  2.264190   .524194
   8.85156   8.85156      1.00  2.265300   .524614
   8.85145   8.85145      1.00  2.262940   .524334
   8.85134   8.85134      1.00  2.263100   .524424
   8.85124   8.85124      1.00  2.258970   .523834
   8.85114   8.85114      1.00  2.266350   .525594
   8.85103   8.85103      1.00  2.264990   .525494
   8.85091   8.85091      1.00  2.266860   .525834
   8.85081   8.85081      1.00  2.264810   .525774
   8.85070   8.85070      1.00  2.263950   .525684
   8.85058   8.85058      1.00  2.265150   .526454
   8.85046   8.85046      1.00  2.264060   .526474
   8.85035   8.85035      1.00  2.256640   .524824
   8.85024   8.85024      1.00  2.264510   .526914
   8.85012   8.85012      1.00  2.264630   .527174
   8.85000   8.85000      1.00  2.263870   .527064
   8.84989   8.84989      1.00  2.266590   .528184
   8.84977   8.84977      1.00  2.262350   .527614
   8.84964   8.84964      1.00  2.265840   .528494
   8.84952   8.84952      1.00  2.264470   .528534
   8.84942   8.84942      1.00  2.253990   .526634
   8.84932   8.84932      1.00  2.263190   .528934
   8.84919   8.84919      1.00  2.264020   .529424
   8.84907   8.84907      1.00  2.263520   .529824
   8.84896   8.84896      1.00  2.265000   .530294
   8.84886   8.84886      1.00  2.262860   .530064
   8.84874   8.84874      1.00  2.263780   .530754
   8.84863   8.84863      1.00  2.264320   .531204
   8.84852   8.84852      1.00  2.256990   .529854
   8.84841   8.84841      1.00  2.265180   .532134
   8.84830   8.84830      1.00  2.263740   .532174
   8.84818   8.84818      1.00  2.264870   .532884
   8.84808   8.84808      1.00  2.261570   .532464
   8.84797   8.84797      1.00  2.262470   .533164
   8.84786   8.84786      1.00  2.260750   .533064
   8.84774   8.84774      1.00  2.264950   .534444
   8.84763   8.84763      1.00  2.253700   .532084
   8.84752   8.84752      1.00  2.263100   .534914
   8.84740   8.84740      1.00  2.266200   .535824
   8.84728   8.84728      1.00  2.263540   .535814
   8.84717   8.84717      1.00  2.262800   .535974
   8.84706   8.84706      1.00  2.263390   .536164
   8.84694   8.84694      1.00  2.261990   .536494
   8.84682   8.84682      1.00  2.262620   .536594
   8.84671   8.84671      1.00  2.252700   .534974
   8.84659   8.84659      1.00  2.262210   .537544
   8.84647   8.84647      1.00  2.264270   .538394
   8.84634   8.84634      1.00  2.261710   .538184
   8.84623   8.84623      1.00  2.264550   .539054
   8.84612   8.84612      1.00  2.263040   .539024
   8.84600   8.84600      1.00  2.263350   .539504
   8.84588   8.84588      1.00  2.262300   .539674
   8.84577   8.84577      1.00  2.256170   .538644
   8.84567   8.84567      1.00  2.262900   .540474
   8.84554   8.84554      1.00  2.263220   .540874
   8.84543   8.84543      1.00  2.265200   .541474
   8.84532   8.84532      1.00  2.263500   .541594
   8.84521   8.84521      1.00  2.260670   .541054
   8.84510   8.84510      1.00  2.263340   .541934
   8.84499   8.84499      1.00  2.262130   .541934
   8.84488   8.84488      1.00  2.254980   .540754
   8.84477   8.84477      1.00  2.262890   .542704
   8.84466   8.84466      1.00  2.263980   .543564
   8.84454   8.84454      1.00  2.265010   .543814
   8.84443   8.84443      1.00  2.263900   .543824
   8.84433   8.84433      1.00  2.264370   .544204
   8.84421   8.84421      1.00  2.263160   .544134
   8.84410   8.84410      1.00  2.262920   .544124
   8.84399   8.84399      1.00  2.262980   .544524
   8.84389   8.84389      1.00  2.258050   .543504
   8.84377   8.84377      1.00  2.264670   .545324
   8.84366   8.84366      1.00  2.266660   .545974
   8.84356   8.84356      1.00  2.265290   .545844
   8.84345   8.84345      1.00  2.264310   .545804
   8.84334   8.84334      1.00  2.262320   .545374
   8.84322   8.84322      1.00  2.265640   .546544
   8.84312   8.84312      1.00  2.264690   .546274
   8.84302   8.84302      1.00  2.255710   .544534
   8.84291   8.84291      1.00  2.265870   .547064
   8.84280   8.84280      1.00  2.263900   .546694
   8.84270   8.84270      1.00  2.265620   .547304
   8.84260   8.84260      1.00  2.262070   .546654
   8.84249   8.84249      1.00  2.261900   .546754
   8.84238   8.84238      1.00  2.263050   .547074
   8.84228   8.84228      1.00  2.265090   .547684
   8.84218   8.84218      1.00  2.263130   .547364
   8.84208   8.84208      1.00  2.255710   .545724
   8.84196   8.84196      1.00  2.261800   .547334
   8.84187   8.84187      1.00  2.266370   .548414
   8.84177   8.84177      1.00  2.261530   .547334
   8.84167   8.84167      1.00  2.262510   .547754
   8.84156   8.84156      1.00  2.261700   .547474
   8.84146   8.84146      1.00  2.262840   .547894
   8.84135   8.84135      1.00  2.260940   .547624
   8.84125   8.84125      1.00  2.255700   .546344
   8.84113   8.84113      1.00  2.264690   .548674
   8.84102   8.84102      1.00  2.262640   .548224
   8.84092   8.84092      1.00  2.261630   .548104
   8.84081   8.84081      1.00  2.262110   .548164
   8.84069   8.84069      1.00  2.263230   .548464
   8.84058   8.84058      1.00  2.258960   .547564
   8.84047   8.84047      1.00  2.261990   .548214
   8.84036   8.84036      1.00  2.262400   .548564
   8.84024   8.84024      1.00  2.253250   .546494
   8.84013   8.84013      1.00  2.261520   .548324
   8.84002   8.84002      1.00  2.261750   .548714
   8.83989   8.83989      1.00  2.259960   .548204
   8.83976   8.83976      1.00  2.262720   .548614
   8.83966   8.83966      1.00  2.259690   .548194
   8.83955   8.83955      1.00  2.263290   .549234
   8.83943   8.83943      1.00  2.259860   .548154
   8.83931   8.83931      1.00  2.252930   .546574
   8.83920   8.83920      1.00  2.261370   .548694
   8.83909   8.83909      1.00  2.262100   .548824
   8.83898   8.83898      1.00  2.258930   .548314
   8.83886   8.83886      1.00  2.262340   .549184
   8.83874   8.83874      1.00  2.260340   .548544
   8.83864   8.83864      1.00  2.260320   .548744
   8.83853   8.83853      1.00  2.259290   .548504
   8.83841   8.83841      1.00  2.255070   .547474
   8.83830   8.83830      1.00  2.265040   .549974
   8.83820   8.83820      1.00  2.262460   .549444
   8.83808   8.83808      1.00  2.260580   .549034
   8.83797   8.83797      1.00  2.257390   .548324
   8.83786   8.83786      1.00  2.257720   .548404
   8.83776   8.83776      1.00  2.255490   .548024
   8.83764   8.83764      1.00  2.262030   .549564
   8.83752   8.83752      1.00  2.253610   .547634
   8.83741   8.83741      1.00  2.261820   .549604
   8.83730   8.83730      1.00  2.259880   .549014
   8.83718   8.83718      1.00  2.258510   .548914
   8.83707   8.83707      1.00  2.257260   .548634
   8.83695   8.83695      1.00  2.258530   .549004
   8.83684   8.83684      1.00  2.259630   .549224
   8.83672   8.83672      1.00  2.258560   .549064
   8.83659   8.83659      1.00  2.262270   .550054
   8.83648   8.83648      1.00  2.258170   .548974
   8.83637   8.83637      1.00  2.250150   .547104
   8.83624   8.83624      1.00  2.258150   .549094
   8.83612   8.83612      1.00  2.259230   .549354
   8.83601   8.83601      1.00  2.258270   .549214
   8.83590   8.83590      1.00  2.260700   .550024
   8.83578   8.83578      1.00  2.257620   .549114
   8.83566   8.83566      1.00  2.259470   .549594
   8.83556   8.83556      1.00  2.249490   .547094
   8.83544   8.83544      1.00  2.259730   .549724
   8.83533   8.83533      1.00  2.257150   .549024
   8.83522   8.83522      1.00  2.259800   .549544
   8.83511   8.83511      1.00  2.258290   .549174
   8.83501   8.83501      1.00  2.258740   .549474
   8.83490   8.83490      1.00  2.258140   .549264
   8.83478   8.83478      1.00  2.259650   .549454
   8.83467   8.83467      1.00  2.251560   .547464
   8.83457   8.83457      1.00  2.258190   .549244
   8.83445   8.83445      1.00  2.258770   .549164
   8.83433   8.83433      1.00  2.259260   .549184
   8.83423   8.83423      1.00  2.260560   .549494
   8.83413   8.83413      1.00  2.257030   .548714
   8.83401   8.83401      1.00  2.259880   .549054
   8.83389   8.83389      1.00  2.258130   .548484
   8.83378   8.83378      1.00  2.252040   .547204
   8.83368   8.83368      1.00  2.258250   .548464
   8.83357   8.83357      1.00  2.259630   .548874
   8.83346   8.83346      1.00  2.258960   .548644
   8.83335   8.83335      1.00  2.259910   .548734
   8.83325   8.83325      1.00  2.258790   .548234
   8.83313   8.83313      1.00  2.258710   .548104
   8.83302   8.83302      1.00  2.258270   .547954
   8.83292   8.83292      1.00  2.250980   .546014
   8.83282   8.83282      1.00  2.256650   .547254
   8.83271   8.83271      1.00  2.258200   .547514
   8.83260   8.83260      1.00  2.256820   .547044
   8.83250   8.83250      1.00  2.257830   .547154
   8.83240   8.83240      1.00  2.259100   .547184
   8.83230   8.83230      1.00  2.259030   .547104
   8.83219   8.83219      1.00  2.259820   .547074
   8.83209   8.83209      1.00  2.253440   .545534
   8.83199   8.83199      1.00  2.257840   .546194
   8.83188   8.83188      1.00  2.258630   .546214
   8.83178   8.83178      1.00  2.257790   .546104
   8.83168   8.83168      1.00  2.256870   .545704
   8.83158   8.83158      1.00  2.259550   .546084
   8.83148   8.83148      1.00  2.257170   .545354
   8.83137   8.83137      1.00  2.256500   .544984
   8.83126   8.83126      1.00  2.258870   .545444
   8.83116   8.83116      1.00  2.250910   .543354
   8.83105   8.83105      1.00  2.258140   .544924
   8.83093   8.83093      1.00  2.258730   .544984
   8.83082   8.83082      1.00  2.259180   .544954
   8.83071   8.83071      1.00  2.258460   .544524
   8.83060   8.83060      1.00  2.258310   .544234
   8.83049   8.83049      1.00  2.257750   .544034
   8.83038   8.83038      1.00  2.258730   .543984
   8.83027   8.83027      1.00  2.248130   .541254
   8.83015   8.83015      1.00  2.256250   .543024
   8.83003   8.83003      1.00  2.256490   .542924
   8.82991   8.82991      1.00  2.258690   .543504
   8.82980   8.82980      1.00  2.255530   .542364
   8.82968   8.82968      1.00  2.257710   .542754
   8.82956   8.82956      1.00  2.259250   .543004
   8.82945   8.82945      1.00  2.260240   .543244
   8.82934   8.82934      1.00  2.247480   .539954
   8.82922   8.82922      1.00  2.258400   .542544
   8.82910   8.82910      1.00  2.257170   .541914
   8.82898   8.82898      1.00  2.257320   .541664
   8.82888   8.82888      1.00  2.255620   .541094
   8.82877   8.82877      1.00  2.256110   .541224
   8.82865   8.82865      1.00  2.257840   .541634
   8.82854   8.82854      1.00  2.257480   .541204
   8.82843   8.82843      1.00  2.248830   .539224
   8.82832   8.82832      1.00  2.256610   .540854
   8.82821   8.82821      1.00  2.257040   .540734
   8.82810   8.82810      1.00  2.253880   .539894
   8.82800   8.82800      1.00  2.259190   .540884
   8.82788   8.82788      1.00  2.256100   .539914
   8.82776   8.82776      1.00  2.256040   .539914
   8.82765   8.82765      1.00  2.256560   .539934
   8.82754   8.82754      1.00  2.248730   .537914
   8.82743   8.82743      1.00  2.253380   .538894
   8.82731   8.82731      1.00  2.256700   .539544
   8.82720   8.82720      1.00  2.255900   .539204
   8.82708   8.82708      1.00  2.256630   .539204
   8.82697   8.82697      1.00  2.253750   .538424
   8.82684   8.82684      1.00  2.256470   .539104
   8.82672   8.82672      1.00  2.257060   .539064
   8.82661   8.82661      1.00  2.251730   .537644
   8.82649   8.82649      1.00  2.247450   .536554
   8.82637   8.82637      1.00  2.255710   .538324
   8.82626   8.82626      1.00  2.255420   .538204
   8.82614   8.82614      1.00  2.256690   .538454
   8.82602   8.82602      1.00  2.256150   .538254
   8.82590   8.82590      1.00  2.254070   .537694
   8.82579   8.82579      1.00  2.255650   .537744
   8.82568   8.82568      1.00  2.252350   .537144
   8.82556   8.82556      1.00  2.247700   .536034
   8.82544   8.82544      1.00  2.252310   .536944
   8.82533   8.82533      1.00  2.254470   .537264
   8.82523   8.82523      1.00  2.255010   .537314
   8.82511   8.82511      1.00  2.254240   .537144
   8.82499   8.82499      1.00  2.252070   .536704
   8.82489   8.82489      1.00  2.253380   .536834
   8.82479   8.82479      1.00  2.255130   .537094
   8.82467   8.82467      1.00  2.253160   .536614
   8.82456   8.82456      1.00  2.245680   .534944
   8.82445   8.82445      1.00  2.254430   .536814
   8.82434   8.82434      1.00  2.254070   .536614
   8.82422   8.82422      1.00  2.252620   .536394
   8.82411   8.82411      1.00  2.253200   .536464
   8.82401   8.82401      1.00  2.252340   .536214
   8.82390   8.82390      1.00  2.250900   .536064
   8.82379   8.82379      1.00  2.251820   .536184
   8.82367   8.82367      1.00  2.245670   .534684
   8.82357   8.82357      1.00  2.251670   .536094
   8.82347   8.82347      1.00  2.255590   .536994
   8.82335   8.82335      1.00  2.253090   .536604
   8.82324   8.82324      1.00  2.254290   .536834
   8.82313   8.82313      1.00  2.253420   .536644
   8.82303   8.82303      1.00  2.252830   .536714
   8.82292   8.82292      1.00  2.250820   .536004
   8.82281   8.82281      1.00  2.252960   .536724
   8.82271   8.82271      1.00  2.252670   .536704
   8.82261   8.82261      1.00  2.242660   .534414
   8.82250   8.82250      1.00  2.251570   .536714
   8.82239   8.82239      1.00  2.252010   .536774
   8.82229   8.82229      1.00  2.252510   .537184
   8.82219   8.82219      1.00  2.252370   .537044
   8.82209   8.82209      1.00  2.253180   .537334
   8.82198   8.82198      1.00  2.250050   .536774
   8.82189   8.82189      1.00  2.252850   .537534
   8.82179   8.82179      1.00  2.242090   .535284
   8.82168   8.82168      1.00  2.252410   .537584
   8.82157   8.82157      1.00  2.251340   .537564
   8.82147   8.82147      1.00  2.251370   .537584
   8.82137   8.82137      1.00  2.252880   .538204
   8.82125   8.82125      1.00  2.252310   .538204
   8.82115   8.82115      1.00  2.249860   .537844
   8.82104   8.82104      1.00  2.251900   .538464
   8.82094   8.82094      1.00  2.240280   .536044
   8.82082   8.82082      1.00  2.249210   .537984
   8.82070   8.82070      1.00  2.251430   .538814
   8.82060   8.82060      1.00  2.250280   .538914
   8.82049   8.82049      1.00  2.251710   .539324
   8.82037   8.82037      1.00  2.248200   .538634
   8.82025   8.82025      1.00  2.251480   .539594
   8.82013   8.82013      1.00  2.249340   .539344
   8.82002   8.82002      1.00  2.241760   .537724
   8.81991   8.81991      1.00  2.250360   .539994
   8.81978   8.81978      1.00  2.251890   .540564
   8.81967   8.81967      1.00  2.249320   .540244
   8.81956   8.81956      1.00  2.252760   .541224
   8.81944   8.81944      1.00  2.249710   .540534
   8.81932   8.81932      1.00  2.251680   .541304
   8.81921   8.81921      1.00  2.248530   .540894
   8.81910   8.81910      1.00  2.242630   .539684
   8.81899   8.81899      1.00  2.248630   .541314
   8.81887   8.81887      1.00  2.249970   .542114
   8.81876   8.81876      1.00  2.251470   .542564
   8.81865   8.81865      1.00  2.250990   .542614
   8.81853   8.81853      1.00  2.250030   .542694
   8.81842   8.81842      1.00  2.248280   .542614
   8.81831   8.81831      1.00  2.249420   .543274
   8.81821   8.81821      1.00  2.239150   .540904
   8.81810   8.81810      1.00  2.250860   .543954
   8.81798   8.81798      1.00  2.249140   .543684
   8.81788   8.81788      1.00  2.249690   .544444
   8.81777   8.81777      1.00  2.247700   .544034
   8.81765   8.81765      1.00  2.248020   .544564
   8.81753   8.81753      1.00  2.247260   .544374
   8.81742   8.81742      1.00  2.251750   .545914
   8.81731   8.81731      1.00  2.240260   .543364
   8.81720   8.81720      1.00  2.251070   .546384
   8.81707   8.81707      1.00  2.249370   .546154
   8.81696   8.81696      1.00  2.250960   .546704
   8.81685   8.81685      1.00  2.249570   .546734
   8.81673   8.81673      1.00  2.247840   .546794
   8.81661   8.81661      1.00  2.247670   .546814
   8.81649   8.81649      1.00  2.249520   .547754
   8.81637   8.81637      1.00  2.246600   .547344
   8.81625   8.81625      1.00  2.238060   .545524
   8.81613   8.81613      1.00  2.250450   .548864
   8.81602   8.81602      1.00  2.245360   .547874
   8.81591   8.81591      1.00  2.249550   .549274
   8.81578   8.81578      1.00  2.248760   .549224
   8.81567   8.81567      1.00  2.250410   .549994
   8.81556   8.81556      1.00  2.246010   .549264
   8.81545   8.81545      1.00  2.248030   .549984
   8.81534   8.81534      1.00  2.238470   .547924
   8.81522   8.81522      1.00  2.247610   .550514
   8.81512   8.81512      1.00  2.245600   .550364
   8.81501   8.81501      1.00  2.248480   .551114
   8.81490   8.81490      1.00  2.248510   .551374
   8.81478   8.81478      1.00  2.246390   .551224
   8.81467   8.81467      1.00  2.248310   .551884
   8.81457   8.81457      1.00  2.246940   .551784
   8.81446   8.81446      1.00  2.238420   .549884
   8.81434   8.81434      1.00  2.246870   .552194
   8.81423   8.81423      1.00  2.247860   .552754
   8.81412   8.81412      1.00  2.245440   .552254
   8.81401   8.81401      1.00  2.249180   .553554
   8.81390   8.81390      1.00  2.243890   .552464
   8.81379   8.81379      1.00  2.247550   .553614
   8.81368   8.81368      1.00  2.246860   .553544
   8.81357   8.81357      1.00  2.239610   .551994
   8.81345   8.81345      1.00  2.244890   .553634
   8.81335   8.81335      1.00  2.248220   .554384
   8.81324   8.81324      1.00  2.245840   .553994
   8.81314   8.81314      1.00  2.247470   .554744
   8.81303   8.81303      1.00  2.246110   .554654
   8.81292   8.81292      1.00  2.246320   .554774
   8.81282   8.81282      1.00  2.246560   .554824
   8.81271   8.81271      1.00  2.236180   .552324
   8.81261   8.81261      1.00  2.247520   .555264
   8.81251   8.81251      1.00  2.243870   .554524
   8.81241   8.81241      1.00  2.247390   .555504
   8.81230   8.81230      1.00  2.244820   .555194
   8.81219   8.81219      1.00  2.246310   .555764
   8.81209   8.81209      1.00  2.242340   .554724
   8.81199   8.81199      1.00  2.247100   .555944
   8.81189   8.81189      1.00  2.234510   .552884
   8.81178   8.81178      1.00  2.246090   .555844
   8.81168   8.81168      1.00  2.243030   .555254
   8.81158   8.81158      1.00  2.245780   .556074
   8.81147   8.81147      1.00  2.245390   .555744
   8.81136   8.81136      1.00  2.245100   .555914
   8.81126   8.81126      1.00  2.243330   .555824
   8.81116   8.81116      1.00  2.246200   .556464
   8.81105   8.81105      1.00  2.238470   .554494
   8.81093   8.81093      1.00  2.244360   .556034
   8.81081   8.81081      1.00  2.244690   .556124
   8.81071   8.81071      1.00  2.244450   .556084
   8.81060   8.81060      1.00  2.244320   .556194
   8.81049   8.81049      1.00  2.242070   .555684
   8.81037   8.81037      1.00  2.242000   .555754
   8.81026   8.81026      1.00  2.241850   .555924
   8.81014   8.81014      1.00  2.243460   .556304
   8.81003   8.81003      1.00  2.236860   .554364
   8.80991   8.80991      1.00  2.245310   .556744
   8.80979   8.80979      1.00  2.242630   .556064
   8.80968   8.80968      1.00  2.245240   .556784
   8.80956   8.80956      1.00  2.241500   .555794
   8.80944   8.80944      1.00  2.244480   .556704
   8.80933   8.80933      1.00  2.241850   .556054
   8.80921   8.80921      1.00  2.243560   .556314
   8.80909   8.80909      1.00  2.233820   .554164
   8.80898   8.80898      1.00  2.244910   .556884
   8.80888   8.80888      1.00  2.246090   .557134
   8.80876   8.80876      1.00  2.243860   .556564
   8.80864   8.80864      1.00  2.242190   .556254
   8.80854   8.80854      1.00  2.243000   .556274
   8.80843   8.80843      1.00  2.241850   .556134
   8.80832   8.80832      1.00  2.240950   .556064
   8.80821   8.80821      1.00  2.246800   .557274
   8.80810   8.80810      1.00  2.234040   .554024
   8.80800   8.80800      1.00  2.243120   .556384
   8.80788   8.80788      1.00  2.238810   .555394
   8.80776   8.80776      1.00  2.242450   .556224
   8.80766   8.80766      1.00  2.241180   .555784
   8.80755   8.80755      1.00  2.242930   .556424
   8.80743   8.80743      1.00  2.241370   .555994
   8.80731   8.80731      1.00  2.245520   .556924
   8.80720   8.80720      1.00  2.232280   .553674
   8.80709   8.80709      1.00  2.243320   .556364
   8.80697   8.80697      1.00  2.241780   .555964
   8.80685   8.80685      1.00  2.241710   .556044
   8.80674   8.80674      1.00  2.241430   .555844
   8.80662   8.80662      1.00  2.239800   .555554
   8.80650   8.80650      1.00  2.241090   .555704
   8.80637   8.80637      1.00  2.239250   .555344
   8.80626   8.80626      1.00  2.242230   .556094
   8.80615   8.80615      1.00  2.235120   .554224
   8.80603   8.80603      1.00  2.242420   .556194
   8.80591   8.80591      1.00  2.240230   .555494
   8.80580   8.80580      1.00  2.242790   .556214
   8.80570   8.80570      1.00  2.241500   .555994
   8.80558   8.80558      1.00  2.242550   .556064
   8.80546   8.80546      1.00  2.240220   .555574
   8.80535   8.80535      1.00  2.241950   .556034
   8.80524   8.80524      1.00  2.231720   .553324
   8.80513   8.80513      1.00  2.239250   .555424
   8.80501   8.80501      1.00  2.241720   .556164
   8.80491   8.80491      1.00  2.243020   .556454
   8.80480   8.80480      1.00  2.241820   .556184
   8.80469   8.80469      1.00  2.240560   .555864
   8.80457   8.80457      1.00  2.240630   .555944
   8.80447   8.80447      1.00  2.239490   .555734
   8.80436   8.80436      1.00  2.241360   .556134
   8.80425   8.80425      1.00  2.230940   .553534
   8.80413   8.80413      1.00  2.241650   .556484
   8.80402   8.80402      1.00  2.241140   .556294
   8.80392   8.80392      1.00  2.241460   .556374
   8.80381   8.80381      1.00  2.241360   .556534
   8.80369   8.80369      1.00  2.242050   .556744
   8.80359   8.80359      1.00  2.239520   .556214
   8.80348   8.80348      1.00  2.239490   .556214
   8.80337   8.80337      1.00  2.236760   .555544
   8.80326   8.80326      1.00  2.240620   .556484
   8.80315   8.80315      1.00  2.241330   .556804
   8.80305   8.80305      1.00  2.242140   .557234
   8.80294   8.80294      1.00  2.240810   .556754
   8.80283   8.80283      1.00  2.240100   .556634
   8.80273   8.80273      1.00  2.240500   .556794
   8.80263   8.80263      1.00  2.237520   .556374
   8.80252   8.80252      1.00  2.233300   .555304
   8.80241   8.80241      1.00  2.241060   .557384
   8.80231   8.80231      1.00  2.242690   .557764
   8.80221   8.80221      1.00  2.239120   .556924
   8.80211   8.80211      1.00  2.242120   .557914
   8.80200   8.80200      1.00  2.238290   .557054
   8.80190   8.80190      1.00  2.240460   .557694
   8.80180   8.80180      1.00  2.239850   .557584
   8.80170   8.80170      1.00  2.232730   .555894
   8.80159   8.80159      1.00  2.239570   .557584
   8.80149   8.80149      1.00  2.240650   .558044
   8.80139   8.80139      1.00  2.240940   .557854
   8.80128   8.80128      1.00  2.241590   .558234
   8.80117   8.80117      1.00  2.239490   .557704
   8.80107   8.80107      1.00  2.240000   .557934
   8.80096   8.80096      1.00  2.241530   .558374
   8.80084   8.80084      1.00  2.230930   .556074
   8.80072   8.80072      1.00  2.238780   .557834
   8.80062   8.80062      1.00  2.241510   .558474
   8.80051   8.80051      1.00  2.240170   .558114
   8.80039   8.80039      1.00  2.235660   .557324
   8.80027   8.80027      1.00  2.242170   .558704
   8.80016   8.80016      1.00  2.236960   .557434
   8.80005   8.80005      1.00  2.239920   .558334
   8.79993   8.79993      1.00  2.229730   .555744
   8.79981   8.79981      1.00  2.239870   .558324
   8.79969   8.79969      1.00  2.239340   .558114
   8.79958   8.79958      1.00  2.240160   .558384
   8.79947   8.79947      1.00  2.240850   .558464
   8.79934   8.79934      1.00  2.240960   .558524
   8.79924   8.79924      1.00  2.237860   .557734
   8.79913   8.79913      1.00  2.239270   .558124
   8.79902   8.79902      1.00  2.239400   .557854
   8.79890   8.79890      1.00  2.230040   .555754
   8.79878   8.79878      1.00  2.241230   .558504
   8.79867   8.79867      1.00  2.238960   .557954
   8.79856   8.79856      1.00  2.240450   .558444
   8.79844   8.79844      1.00  2.237620   .557504
   8.79834   8.79834      1.00  2.239330   .557864
   8.79823   8.79823      1.00  2.237580   .557284
   8.79812   8.79812      1.00  2.239830   .558014
   8.79801   8.79801      1.00  2.229940   .555234
   8.79790   8.79790      1.00  2.239890   .557764
   8.79779   8.79779      1.00  2.237640   .557064
   8.79768   8.79768      1.00  2.240230   .557654
   8.79756   8.79756      1.00  2.238830   .557204
   8.79745   8.79745      1.00  2.238230   .557154
   8.79734   8.79734      1.00  2.240010   .557474
   8.79722   8.79722      1.00  2.240220   .557404
   8.79710   8.79710      1.00  2.230460   .555074
   8.79699   8.79699      1.00  2.240220   .557434
   8.79688   8.79688      1.00  2.238940   .556994
   8.79676   8.79676      1.00  2.237010   .556414
   8.79663   8.79663      1.00  2.238190   .556564
   8.79652   8.79652      1.00  2.238190   .556354
   8.79640   8.79640      1.00  2.239990   .557034
   8.79628   8.79628      1.00  2.239610   .556774
   8.79616   8.79616      1.00  2.232770   .555084
   8.79605   8.79605      1.00  2.238300   .556274
   8.79593   8.79593      1.00  2.238740   .556454
   8.79582   8.79582      1.00  2.237830   .555874
   8.79570   8.79570      1.00  2.240140   .556514
   8.79559   8.79559      1.00  2.236530   .555524
   8.79548   8.79548      1.00  2.237690   .555954
   8.79536   8.79536      1.00  2.238960   .555934
   8.79525   8.79525      1.00  2.230320   .553884
   8.79514   8.79514      1.00  2.237940   .555684
   8.79504   8.79504      1.00  2.238750   .555704
   8.79493   8.79493      1.00  2.239860   .555874
   8.79482   8.79482      1.00  2.236510   .555094
   8.79471   8.79471      1.00  2.240290   .555864
   8.79460   8.79460      1.00  2.236200   .555114
   8.79449   8.79449      1.00  2.239570   .555624
   8.79437   8.79437      1.00  2.228510   .552874
   8.79426   8.79426      1.00  2.236800   .554984
   8.79416   8.79416      1.00  2.235130   .554414
   8.79404   8.79404      1.00  2.236370   .554654
   8.79393   8.79393      1.00  2.234890   .554144
   8.79382   8.79382      1.00  2.238820   .555144
   8.79372   8.79372      1.00  2.236780   .554524
   8.79360   8.79360      1.00  2.236360   .554484
   8.79349   8.79349      1.00  2.234970   .554034
   8.79339   8.79339      1.00  2.229800   .552644
   8.79329   8.79329      1.00  2.235530   .553924
   8.79318   8.79318      1.00  2.235420   .553914
   8.79306   8.79306      1.00  2.235350   .553904
   8.79296   8.79296      1.00  2.235930   .553894
   8.79286   8.79286      1.00  2.236730   .554094
   8.79275   8.79275      1.00  2.232020   .552984
   8.79264   8.79264      1.00  2.237530   .554304
   8.79254   8.79254      1.00  2.225490   .551144
   8.79244   8.79244      1.00  2.234920   .553504
   8.79234   8.79234      1.00  2.234040   .553124
   8.79223   8.79223      1.00  2.237640   .554164
   8.79214   8.79214      1.00  2.232190   .552594
   8.79203   8.79203      1.00  2.234810   .553194
   8.79193   8.79193      1.00  2.233250   .552654
   8.79182   8.79182      1.00  2.236680   .553444
   8.79172   8.79172      1.00  2.229720   .551934
   8.79162   8.79162      1.00  2.229530   .551844
   8.79152   8.79152      1.00  2.234200   .552874
   8.79141   8.79141      1.00  2.235220   .553074
   8.79131   8.79131      1.00  2.232350   .552224
   8.79121   8.79121      1.00  2.234700   .552904
   8.79110   8.79110      1.00  2.235350   .552924
   8.79097   8.79097      1.00  2.230950   .552034
   8.79086   8.79086      1.00  2.226730   .550894
   8.79076   8.79076      1.00  2.232200   .551964
   8.79064   8.79064      1.00  2.234640   .552554
   8.79053   8.79053      1.00  2.230370   .551714
   8.79043   8.79043      1.00  2.235050   .552714
   8.79032   8.79032      1.00  2.233020   .552294
   8.79020   8.79020      1.00  2.234370   .552404
   8.79007   8.79007      1.00  2.232630   .552084
   8.78996   8.78996      1.00  2.228190   .551044
   8.78985   8.78985      1.00  2.227230   .550654
   8.78973   8.78973      1.00  2.232720   .551934
   8.78962   8.78962      1.00  2.231090   .551574
   8.78950   8.78950      1.00  2.234400   .552274
   8.78939   8.78939      1.00  2.232190   .551824
   8.78927   8.78927      1.00  2.231520   .551664
   8.78915   8.78915      1.00  2.231610   .551684
   8.78904   8.78904      1.00  2.222290   .549174
   8.78893   8.78893      1.00  2.232010   .551574
   8.78882   8.78882      1.00  2.230940   .551384
   8.78870   8.78870      1.00  2.234200   .552224
   8.78859   8.78859      1.00  2.232340   .551914
   8.78849   8.78849      1.00  2.234520   .552254
   8.78838   8.78838      1.00  2.229560   .550804
   8.78826   8.78826      1.00  2.230710   .551214
   8.78815   8.78815      1.00  2.228450   .550684
   8.78805   8.78805      1.00  2.222280   .549204
   8.78794   8.78794      1.00  2.228280   .550614
   8.78782   8.78782      1.00  2.231040   .551324
   8.78771   8.78771      1.00  2.230660   .551304
   8.78760   8.78760      1.00  2.232060   .551554
   8.78749   8.78749      1.00  2.230210   .551184
   8.78737   8.78737      1.00  2.233200   .551914
   8.78725   8.78725      1.00  2.230190   .551124
   8.78715   8.78715      1.00  2.221330   .548974
   8.78703   8.78703      1.00  2.232560   .551764
   8.78691   8.78691      1.00  2.227680   .550534
   8.78679   8.78679      1.00  2.232040   .551724
   8.78668   8.78668      1.00  2.228260   .550534
   8.78656   8.78656      1.00  2.232410   .551644
   8.78643   8.78643      1.00  2.228180   .550634
   8.78632   8.78632      1.00  2.232050   .551574
   8.78621   8.78621      1.00  2.229970   .551064
   8.78609   8.78609      1.00  2.223450   .549554
   8.78597   8.78597      1.00  2.228890   .550804
   8.78586   8.78586      1.00  2.231790   .551614
   8.78576   8.78576      1.00  2.230790   .551424
   8.78564   8.78564      1.00  2.229850   .551134
   8.78552   8.78552      1.00  2.229500   .551054
   8.78541   8.78541      1.00  2.227020   .550514
   8.78530   8.78530      1.00  2.219240   .548744
   8.78519   8.78519      1.00  2.226640   .550434
   8.78507   8.78507      1.00  2.229760   .551454
   8.78497   8.78497      1.00  2.229470   .551244
   8.78486   8.78486      1.00  2.233360   .552224
   8.78474   8.78474      1.00  2.229310   .551454
   8.78463   8.78463      1.00  2.231600   .552024
   8.78453   8.78453      1.00  2.226550   .550954
   8.78442   8.78442      1.00  2.229460   .551694
   8.78430   8.78430      1.00  2.222880   .550044
   8.78418   8.78418      1.00  2.230190   .551944
   8.78407   8.78407      1.00  2.227670   .551434
   8.78397   8.78397      1.00  2.231230   .552384
   8.78386   8.78386      1.00  2.229600   .552064
   8.78375   8.78375      1.00  2.230310   .552414
   8.78365   8.78365      1.00  2.228410   .552024
   8.78354   8.78354      1.00  2.228930   .552364
   8.78343   8.78343      1.00  2.221540   .550584
   8.78331   8.78331      1.00  2.228620   .552354
   8.78321   8.78321      1.00  2.230070   .552974
   8.78310   8.78310      1.00  2.230000   .552874
   8.78299   8.78299      1.00  2.229850   .553024
   8.78289   8.78289      1.00  2.225900   .552374
   8.78279   8.78279      1.00  2.229250   .553134
   8.78269   8.78269      1.00  2.231710   .553924
   8.78258   8.78258      1.00  2.224260   .552024
   8.78247   8.78247      1.00  2.227450   .553164
   8.78237   8.78237      1.00  2.233470   .554674
   8.78227   8.78227      1.00  2.228150   .553544
   8.78216   8.78216      1.00  2.227880   .553834
   8.78206   8.78206      1.00  2.226570   .553594
   8.78196   8.78196      1.00  2.229490   .554284
   8.78186   8.78186      1.00  2.228030   .554084
   8.78175   8.78175      1.00  2.223820   .553384
   8.78165   8.78165      1.00  2.230020   .555054
   8.78155   8.78155      1.00  2.231140   .555614
   8.78145   8.78145      1.00  2.230500   .555574
   8.78134   8.78134      1.00  2.228840   .555254
   8.78123   8.78123      1.00  2.230500   .555704
   8.78113   8.78113      1.00  2.228640   .555604
   8.78102   8.78102      1.00  2.230810   .556514
   8.78091   8.78091      1.00  2.218070   .553454
   8.78079   8.78079      1.00  2.229610   .556444
   8.78069   8.78069      1.00  2.226850   .556064
   8.78058   8.78058      1.00  2.230180   .557204
   8.78046   8.78046      1.00  2.227640   .556694
   8.78034   8.78034      1.00  2.229600   .557274
   8.78022   8.78022      1.00  2.228050   .557324
   8.78012   8.78012      1.00  2.230480   .558174
   8.78001   8.78001      1.00  2.218720   .555324
   8.77988   8.77988      1.00  2.229170   .558124
   8.77976   8.77976      1.00  2.231340   .558854
   8.77966   8.77966      1.00  2.228900   .558694
   8.77954   8.77954      1.00  2.230310   .559074
   8.77941   8.77941      1.00  2.226590   .558324
   8.77930   8.77930      1.00  2.228310   .559234
   8.77920   8.77920      1.00  2.225840   .558654
   8.77908   8.77908      1.00  2.223440   .558354
   8.77897   8.77897      1.00  2.230300   .560214
   8.77886   8.77886      1.00  2.230670   .560794
   8.77875   8.77875      1.00  2.229440   .560644
   8.77863   8.77863      1.00  2.228410   .560754
   8.77851   8.77851      1.00  2.229780   .561234
   8.77841   8.77841      1.00  2.229650   .561284
   8.77830   8.77830      1.00  2.228700   .561294
   8.77820   8.77820      1.00  2.222160   .559834
   8.77808   8.77808      1.00  2.227150   .561454
   8.77798   8.77798      1.00  2.229110   .562254
   8.77787   8.77787      1.00  2.228140   .562074
   8.77775   8.77775      1.00  2.229880   .562764
   8.77764   8.77764      1.00  2.227420   .562484
   8.77753   8.77753      1.00  2.228930   .562944
   8.77743   8.77743      1.00  2.229470   .563254
   8.77731   8.77731      1.00  2.228840   .563264
   8.77719   8.77719      1.00  2.221760   .561854
   8.77708   8.77708      1.00  2.228340   .563704
   8.77697   8.77697      1.00  2.231370   .564744
   8.77685   8.77685      1.00  2.226700   .563914
   8.77673   8.77673      1.00  2.228410   .564284
   8.77661   8.77661      1.00  2.227060   .564234
   8.77650   8.77650      1.00  2.229550   .565334
   8.77638   8.77638      1.00  2.228950   .564914
   8.77626   8.77626      1.00  2.220160   .563234
   8.77615   8.77615      1.00  2.227820   .565184
   8.77603   8.77603      1.00  2.229700   .565834
   8.77591   8.77591      1.00  2.227960   .565564
   8.77580   8.77580      1.00  2.228780   .565824
   8.77569   8.77569      1.00  2.228240   .565964
   8.77558   8.77558      1.00  2.228320   .566034
   8.77547   8.77547      1.00  2.229620   .566504
   8.77535   8.77535      1.00  2.227260   .566234
   8.77525   8.77525      1.00  2.220060   .564604
   8.77514   8.77514      1.00  2.228520   .566844
   8.77503   8.77503      1.00  2.230550   .567374
   8.77491   8.77491      1.00  2.228170   .566914
   8.77480   8.77480      1.00  2.229780   .567414
   8.77470   8.77470      1.00  2.226940   .566974
   8.77459   8.77459      1.00  2.230070   .567604
   8.77447   8.77447      1.00  2.226240   .566814
   8.77437   8.77437      1.00  2.221900   .565734
   8.77426   8.77426      1.00  2.228030   .567374
   8.77414   8.77414      1.00  2.228000   .567554
   8.77403   8.77403      1.00  2.229440   .567924
   8.77392   8.77392      1.00  2.229490   .568144
   8.77382   8.77382      1.00  2.228100   .567794
   8.77370   8.77370      1.00  2.229610   .568174
   8.77359   8.77359      1.00  2.228350   .567934
   8.77349   8.77349      1.00  2.218600   .565484
   8.77338   8.77338      1.00  2.228360   .568084
   8.77327   8.77327      1.00  2.227990   .567734
   8.77315   8.77315      1.00  2.228950   .568194
   8.77305   8.77305      1.00  2.226540   .567634
   8.77295   8.77295      1.00  2.225850   .567464
   8.77284   8.77284      1.00  2.227260   .567854
   8.77273   8.77273      1.00  2.228930   .568554
   8.77264   8.77264      1.00  2.218280   .565714
   8.77254   8.77254      1.00  2.228790   .568394
   8.77243   8.77243      1.00  2.229240   .568464
   8.77232   8.77232      1.00  2.228020   .568094
   8.77222   8.77222      1.00  2.226070   .567624
   8.77212   8.77212      1.00  2.228470   .568034
   8.77202   8.77202      1.00  2.226390   .567764
   8.77191   8.77191      1.00  2.226870   .568164
   8.77181   8.77181      1.00  2.217990   .565744
   8.77171   8.77171      1.00  2.227140   .567914
   8.77160   8.77160      1.00  2.229940   .568484
   8.77150   8.77150      1.00  2.227810   .568024
   8.77139   8.77139      1.00  2.227770   .568024
   8.77129   8.77129      1.00  2.227910   .568034
   8.77119   8.77119      1.00  2.226950   .567864
   8.77107   8.77107      1.00  2.227370   .567844
   8.77096   8.77096      1.00  2.219500   .566024
   8.77086   8.77086      1.00  2.226500   .567654
   8.77075   8.77075      1.00  2.227130   .567864
   8.77063   8.77063      1.00  2.224770   .567284
   8.77053   8.77053      1.00  2.227610   .567994
   8.77041   8.77041      1.00  2.225450   .567644
   8.77029   8.77029      1.00  2.225180   .567354
   8.77017   8.77017      1.00  2.227250   .567924
   8.77006   8.77006      1.00  2.227100   .567844
   8.76995   8.76995      1.00  2.215700   .565164
   8.76983   8.76983      1.00  2.227290   .567864
   8.76971   8.76971      1.00  2.226360   .567894
   8.76959   8.76959      1.00  2.225160   .567404
   8.76948   8.76948      1.00  2.225700   .567534
   8.76936   8.76936      1.00  2.225350   .567594
   8.76925   8.76925      1.00  2.224810   .567514
   8.76914   8.76914      1.00  2.224660   .567394
   8.76903   8.76903      1.00  2.226010   .567684
   8.76891   8.76891      1.00  2.219040   .565944
   8.76879   8.76879      1.00  2.224610   .567464
   8.76868   8.76868      1.00  2.224490   .567324
   8.76857   8.76857      1.00  2.227080   .568174
   8.76846   8.76846      1.00  2.225140   .567414
   8.76835   8.76835      1.00  2.222620   .566994
   8.76825   8.76825      1.00  2.223360   .567264
   8.76814   8.76814      1.00  2.224200   .567504
   8.76803   8.76803      1.00  2.219160   .566044
   8.76791   8.76791      1.00  2.224150   .567464
   8.76780   8.76780      1.00  2.225680   .567854
   8.76769   8.76769      1.00  2.223470   .567464
   8.76758   8.76758      1.00  2.225260   .567794
   8.76746   8.76746      1.00  2.223960   .567354
   8.76735   8.76735      1.00  2.225580   .567864
   8.76724   8.76724      1.00  2.218050   .566084
   8.76713   8.76713      1.00  2.220870   .566894
   8.76700   8.76700      1.00  2.222140   .567254
   8.76689   8.76689      1.00  2.223240   .567504
   8.76678   8.76678      1.00  2.222910   .567414
   8.76665   8.76665      1.00  2.224890   .568074
   8.76653   8.76653      1.00  2.222570   .567434
   8.76641   8.76641      1.00  2.225490   .568044
   8.76631   8.76631      1.00  2.219320   .566654
   8.76619   8.76619      1.00  2.215770   .565744
   8.76606   8.76606      1.00  2.222730   .567644
   8.76596   8.76596      1.00  2.221040   .567134
   8.76584   8.76584      1.00  2.223570   .567874
   8.76572   8.76572      1.00  2.221100   .567164
   8.76561   8.76561      1.00  2.221530   .567304
   8.76550   8.76550      1.00  2.219020   .566714
   8.76540   8.76540      1.00  2.215450   .565954
   8.76528   8.76528      1.00  2.221390   .567404
   8.76516   8.76516      1.00  2.223510   .567904
   8.76505   8.76505      1.00  2.222240   .567564
   8.76495   8.76495      1.00  2.223110   .567864
   8.76484   8.76484      1.00  2.220030   .567214
   8.76472   8.76472      1.00  2.220920   .567384
   8.76462   8.76462      1.00  2.220210   .567114
   8.76451   8.76451      1.00  2.222110   .567794
   8.76439   8.76439      1.00  2.212380   .565244
   8.76428   8.76428      1.00  2.221910   .567744
   8.76417   8.76417      1.00  2.220660   .567354
   8.76407   8.76407      1.00  2.222610   .567844
   8.76395   8.76395      1.00  2.219910   .567204
   8.76385   8.76385      1.00  2.220800   .567374
   8.76374   8.76374      1.00  2.220470   .567364
   8.76363   8.76363      1.00  2.219630   .567224
   8.76352   8.76352      1.00  2.213600   .565724
   8.76341   8.76341      1.00  2.220550   .567494
   8.76330   8.76330      1.00  2.223350   .568304
   8.76320   8.76320      1.00  2.221280   .567744
   8.76309   8.76309      1.00  2.220880   .567574
   8.76297   8.76297      1.00  2.219970   .567234
   8.76287   8.76287      1.00  2.223400   .568194
   8.76277   8.76277      1.00  2.218420   .567024
   8.76267   8.76267      1.00  2.216840   .566574
   8.76256   8.76256      1.00  2.219510   .567354
   8.76246   8.76246      1.00  2.222600   .567954
   8.76236   8.76236      1.00  2.218730   .567094
   8.76225   8.76225      1.00  2.221480   .567784
   8.76214   8.76214      1.00  2.221660   .567954
   8.76204   8.76204      1.00  2.220620   .567744
   8.76195   8.76195      1.00  2.219160   .567214
   8.76185   8.76185      1.00  2.220390   .567614
   8.76174   8.76174      1.00  2.212550   .565664
   8.76164   8.76164      1.00  2.220000   .567464
   8.76154   8.76154      1.00  2.222140   .568124
   8.76143   8.76143      1.00  2.220040   .567594
   8.76132   8.76132      1.00  2.222410   .568104
   8.76121   8.76121      1.00  2.216570   .566694
   8.76111   8.76111      1.00  2.222150   .568184
   8.76099   8.76099      1.00  2.217640   .567114
   8.76088   8.76088      1.00  2.212120   .565504
   8.76078   8.76078      1.00  2.222840   .568204
   8.76067   8.76067      1.00  2.222210   .568174
   8.76056   8.76056      1.00  2.221360   .567974
   8.76044   8.76044      1.00  2.220180   .567724
   8.76033   8.76033      1.00  2.214770   .566394
   8.76021   8.76021      1.00  2.216570   .566644
   8.76009   8.76009      1.00  2.212400   .565614
   8.75998   8.75998      1.00  2.217850   .567054
   8.75987   8.75987      1.00  2.220180   .567714
   8.75976   8.75976      1.00  2.220010   .567624
   8.75963   8.75963      1.00  2.218700   .567414
   8.75951   8.75951      1.00  2.217580   .566994
   8.75941   8.75941      1.00  2.215000   .566314
   8.75930   8.75930      1.00  2.216640   .566824
   8.75918   8.75918      1.00  2.221790   .568004
   8.75906   8.75906      1.00  2.210130   .565094
   8.75895   8.75895      1.00  2.221010   .567764
   8.75883   8.75883      1.00  2.218490   .567054
   8.75872   8.75872      1.00  2.218340   .566914
   8.75861   8.75861      1.00  2.217020   .566824
   8.75850   8.75850      1.00  2.216120   .566664
   8.75839   8.75839      1.00  2.216490   .566724
   8.75828   8.75828      1.00  2.218400   .566974
   8.75817   8.75817      1.00  2.209320   .564754
   8.75806   8.75806      1.00  2.218090   .566904
   8.75796   8.75796      1.00  2.219050   .567034
   8.75784   8.75784      1.00  2.218260   .567014
   8.75772   8.75772      1.00  2.218790   .567224
   8.75762   8.75762      1.00  2.218360   .566974
   8.75751   8.75751      1.00  2.217790   .566844
   8.75739   8.75739      1.00  2.216030   .566414
   8.75727   8.75727      1.00  2.209980   .564684
   8.75716   8.75716      1.00  2.215040   .565844
   8.75705   8.75705      1.00  2.217750   .566574
   8.75692   8.75692      1.00  2.215550   .566224
   8.75680   8.75680      1.00  2.218500   .566964
   8.75669   8.75669      1.00  2.218530   .566834
   8.75658   8.75658      1.00  2.217760   .566594
   8.75645   8.75645      1.00  2.216440   .566244
   8.75633   8.75633      1.00  2.217930   .566834
   8.75622   8.75622      1.00  2.206470   .563954
   8.75611   8.75611      1.00  2.218870   .566764
   8.75599   8.75599      1.00  2.218300   .566664
   8.75587   8.75587      1.00  2.215820   .566124
   8.75575   8.75575      1.00  2.216950   .566344
   8.75565   8.75565      1.00  2.214150   .565704
   8.75553   8.75553      1.00  2.216880   .566384
   8.75542   8.75542      1.00  2.215440   .566064
   8.75532   8.75532      1.00  2.211710   .565044
   8.75521   8.75521      1.00  2.216790   .566344
   8.75509   8.75509      1.00  2.218900   .566954
   8.75498   8.75498      1.00  2.215880   .566044
   8.75487   8.75487      1.00  2.220210   .567204
   8.75477   8.75477      1.00  2.213800   .565574
   8.75465   8.75465      1.00  2.218590   .566894
   8.75453   8.75453      1.00  2.215100   .565934
   8.75442   8.75442      1.00  2.211740   .565134
   8.75432   8.75432      1.00  2.216270   .566084
   8.75421   8.75421      1.00  2.218060   .566714
   8.75410   8.75410      1.00  2.217180   .566354
   8.75398   8.75398      1.00  2.217180   .566524
   8.75388   8.75388      1.00  2.219170   .566824
   8.75377   8.75377      1.00  2.216100   .566154
   8.75365   8.75365      1.00  2.216180   .566314
   8.75355   8.75355      1.00  2.206440   .563724
   8.75345   8.75345      1.00  2.217780   .566454
   8.75333   8.75333      1.00  2.215290   .565904
   8.75322   8.75322      1.00  2.216120   .566204
   8.75312   8.75312      1.00  2.214880   .566004
   8.75302   8.75302      1.00  2.216590   .566434
   8.75291   8.75291      1.00  2.215890   .566254
   8.75280   8.75280      1.00  2.216130   .566284
   8.75270   8.75270      1.00  2.206840   .564054
   8.75260   8.75260      1.00  2.219650   .567064
   8.75249   8.75249      1.00  2.213210   .565634
   8.75239   8.75239      1.00  2.217000   .566384
   8.75229   8.75229      1.00  2.214790   .566084
   8.75219   8.75219      1.00  2.215450   .566384
   8.75208   8.75208      1.00  2.215530   .566364
   8.75197   8.75197      1.00  2.216280   .566564
   8.75188   8.75188      1.00  2.209490   .564744
   8.75177   8.75177      1.00  2.215900   .566434
   8.75167   8.75167      1.00  2.218290   .566894
   8.75157   8.75157      1.00  2.216880   .566734
   8.75147   8.75147      1.00  2.217140   .566814
   8.75136   8.75136      1.00  2.215320   .566434
   8.75125   8.75125      1.00  2.217660   .566964
   8.75114   8.75114      1.00  2.214680   .566154
   8.75104   8.75104      1.00  2.216520   .566804
   8.75094   8.75094      1.00  2.205700   .563984
   8.75083   8.75083      1.00  2.215750   .566804
   8.75071   8.75071      1.00  2.214750   .566374
   8.75059   8.75059      1.00  2.216420   .567014
   8.75048   8.75048      1.00  2.218330   .567294
   8.75037   8.75037      1.00  2.217170   .567124
   8.75026   8.75026      1.00  2.214050   .566344
   8.75015   8.75015      1.00  2.216880   .567214
   8.75004   8.75004      1.00  2.216590   .566914
   8.74991   8.74991      1.00  2.207590   .564654
   8.74979   8.74979      1.00  2.216200   .567174
   8.74968   8.74968      1.00  2.217180   .567434
   8.74957   8.74957      1.00  2.216160   .567154
   8.74945   8.74945      1.00  2.215360   .566894
   8.74933   8.74933      1.00  2.217290   .567374
   8.74922   8.74922      1.00  2.214620   .566734
   8.74911   8.74911      1.00  2.216540   .567424
   8.74899   8.74899      1.00  2.206230   .564794
   8.74887   8.74887      1.00  2.218460   .567864
   8.74877   8.74877      1.00  2.217920   .567814
   8.74866   8.74866      1.00  2.218040   .567954
   8.74855   8.74855      1.00  2.215900   .567334
   8.74843   8.74843      1.00  2.213170   .566644
   8.74833   8.74833      1.00  2.213160   .566744
   8.74822   8.74822      1.00  2.214950   .567364
   8.74811   8.74811      1.00  2.216300   .567604
   8.74800   8.74800      1.00  2.210550   .566224
   8.74789   8.74789      1.00  2.219200   .568564
   8.74778   8.74778      1.00  2.214150   .567374
   8.74766   8.74766      1.00  2.216610   .567944
   8.74755   8.74755      1.00  2.213950   .567244
   8.74744   8.74744      1.00  2.216190   .567874
   8.74733   8.74733      1.00  2.215950   .567884
   8.74721   8.74721      1.00  2.217470   .568334
   8.74709   8.74709      1.00  2.207730   .566004
   8.74698   8.74698      1.00  2.217560   .568564
   8.74686   8.74686      1.00  2.216680   .568354
   8.74674   8.74674      1.00  2.215310   .567964
   8.74662   8.74662      1.00  2.215970   .568124
   8.74650   8.74650      1.00  2.214930   .568134
   8.74639   8.74639      1.00  2.214530   .567934
   8.74628   8.74628      1.00  2.216430   .568514
   8.74616   8.74616      1.00  2.213570   .568124
   8.74604   8.74604      1.00  2.210950   .567424
   8.74592   8.74592      1.00  2.214270   .568504
   8.74581   8.74581      1.00  2.214640   .568374
   8.74569   8.74569      1.00  2.214160   .568384
   8.74558   8.74558      1.00  2.214800   .568664
   8.74547   8.74547      1.00  2.214920   .568804
   8.74536   8.74536      1.00  2.214450   .568624
   8.74524   8.74524      1.00  2.210270   .567924
   8.74514   8.74514      1.00  2.211330   .568184
   8.74504   8.74504      1.00  2.214160   .568734
   8.74492   8.74492      1.00  2.211890   .568384
   8.74480   8.74480      1.00  2.213850   .569034
   8.74469   8.74469      1.00  2.214140   .569174
   8.74459   8.74459      1.00  2.213580   .569004
   8.74448   8.74448      1.00  2.211550   .568624
   8.74436   8.74436      1.00  2.213100   .568994
   8.74426   8.74426      1.00  2.210990   .568484
   8.74415   8.74415      1.00  2.215700   .570044
   8.74404   8.74404      1.00  2.215040   .569644
   8.74393   8.74393      1.00  2.214030   .569694
   8.74382   8.74382      1.00  2.213390   .569514
   8.74371   8.74371      1.00  2.210850   .568964
   8.74360   8.74360      1.00  2.212620   .569594
   8.74348   8.74348      1.00  2.206660   .568034
   8.74338   8.74338      1.00  2.213660   .570034
   8.74327   8.74327      1.00  2.213380   .570064
   8.74316   8.74316      1.00  2.214510   .570504
   8.74305   8.74305      1.00  2.212580   .569784
   8.74295   8.74295      1.00  2.214180   .570444
   8.74285   8.74285      1.00  2.213860   .570634
   8.74274   8.74274      1.00  2.213440   .570424
   8.74263   8.74263      1.00  2.214840   .570944
   8.74254   8.74254      1.00  2.206660   .568714
   8.74243   8.74243      1.00  2.211680   .570224
   8.74233   8.74233      1.00  2.214880   .571144
   8.74222   8.74222      1.00  2.211750   .570424
   8.74212   8.74212      1.00  2.213370   .570954
   8.74202   8.74202      1.00  2.211650   .570584
   8.74192   8.74192      1.00  2.212330   .570664
   8.74181   8.74181      1.00  2.214930   .571794
   8.74171   8.74171      1.00  2.204880   .569154
   8.74161   8.74161      1.00  2.211800   .571024
   8.74151   8.74151      1.00  2.212980   .571504
   8.74140   8.74140      1.00  2.213920   .571774
   8.74130   8.74130      1.00  2.212950   .571564
   8.74119   8.74119      1.00  2.213940   .571784
   8.74108   8.74108      1.00  2.211780   .571384
   8.74097   8.74097      1.00  2.213920   .572264
   8.74086   8.74086      1.00  2.205540   .569934
   8.74075   8.74075      1.00  2.211150   .571734
   8.74064   8.74064      1.00  2.212450   .571814
   8.74052   8.74052      1.00  2.212660   .572144
   8.74041   8.74041      1.00  2.213000   .572354
   8.74030   8.74030      1.00  2.214020   .572774
   8.74018   8.74018      1.00  2.212900   .572364
   8.74006   8.74006      1.00  2.212330   .572534
   8.73995   8.73995      1.00  2.203310   .570344
   8.73984   8.73984      1.00  2.209620   .571964
   8.73972   8.73972      1.00  2.209220   .572144
   8.73960   8.73960      1.00  2.210700   .572424
   8.73949   8.73949      1.00  2.214080   .573434
   8.73939   8.73939      1.00  2.216920   .574034
   8.73927   8.73927      1.00  2.213860   .573594
   8.73914   8.73914      1.00  2.211080   .572814
   8.73902   8.73902      1.00  2.201330   .570424
   8.73891   8.73891      1.00  2.204960   .571534
   8.73880   8.73880      1.00  2.209490   .572764
   8.73868   8.73868      1.00  2.210050   .573244
   8.73858   8.73858      1.00  2.212220   .573564
   8.73848   8.73848      1.00  2.212990   .574014
   8.73836   8.73836      1.00  2.211040   .573714
   8.73825   8.73825      1.00  2.210810   .573694
   8.73814   8.73814      1.00  2.206580   .572654
   8.73803   8.73803      1.00  2.206570   .572824
   8.73792   8.73792      1.00  2.212190   .574354
   8.73780   8.73780      1.00  2.211970   .574464
   8.73770   8.73770      1.00  2.211450   .574334
   8.73759   8.73759      1.00  2.212580   .574874
   8.73748   8.73748      1.00  2.209130   .574024
   8.73736   8.73736      1.00  2.207100   .573614
   8.73725   8.73725      1.00  2.208510   .573964
   8.73714   8.73714      1.00  2.203940   .572874
   8.73702   8.73702      1.00  2.208680   .574394
   8.73689   8.73689      1.00  2.210300   .575064
   8.73678   8.73678      1.00  2.211980   .575314
   8.73667   8.73667      1.00  2.210790   .575204
   8.73654   8.73654      1.00  2.209310   .574954
   8.73642   8.73642      1.00  2.207840   .574734
   8.73630   8.73630      1.00  2.209080   .574964
   8.73620   8.73620      1.00  2.203770   .573814
   8.73608   8.73608      1.00  2.207970   .574894
   8.73596   8.73596      1.00  2.210250   .575664
   8.73585   8.73585      1.00  2.209680   .575474
   8.73574   8.73574      1.00  2.208100   .575214
   8.73562   8.73562      1.00  2.208570   .575514
   8.73551   8.73551      1.00  2.208520   .575514
   8.73540   8.73540      1.00  2.210950   .576174
   8.73529   8.73529      1.00  2.208780   .575984
   8.73518   8.73518      1.00  2.203820   .574454
   8.73506   8.73506      1.00  2.209350   .575954
   8.73495   8.73495      1.00  2.209620   .576314
   8.73485   8.73485      1.00  2.207310   .575834
   8.73473   8.73473      1.00  2.209060   .576354
   8.73462   8.73462      1.00  2.207400   .575904
   8.73451   8.73451      1.00  2.208670   .576424
   8.73440   8.73440      1.00  2.208240   .576354
   8.73429   8.73429      1.00  2.200880   .574574
   8.73418   8.73418      1.00  2.207470   .576504
   8.73407   8.73407      1.00  2.209090   .576774
   8.73396   8.73396      1.00  2.209450   .577124
   8.73385   8.73385      1.00  2.207500   .576634
   8.73374   8.73374      1.00  2.208430   .577024
   8.73364   8.73364      1.00  2.206100   .576414
   8.73353   8.73353      1.00  2.208160   .577224
   8.73342   8.73342      1.00  2.197780   .574424
   8.73330   8.73330      1.00  2.207320   .576994
   8.73320   8.73320      1.00  2.206550   .576854
   8.73309   8.73309      1.00  2.208500   .577424
   8.73299   8.73299      1.00  2.205550   .576654
   8.73288   8.73288      1.00  2.208320   .577414
   8.73278   8.73278      1.00  2.207430   .577274
   8.73268   8.73268      1.00  2.209420   .577854
   8.73257   8.73257      1.00  2.197590   .574914
   8.73246   8.73246      1.00  2.207410   .577674
   8.73236   8.73236      1.00  2.208900   .577904
   8.73226   8.73226      1.00  2.206890   .577604
   8.73216   8.73216      1.00  2.205970   .577434
   8.73205   8.73205      1.00  2.206970   .577654
   8.73195   8.73195      1.00  2.207710   .578004
   8.73185   8.73185      1.00  2.207130   .577734
   8.73175   8.73175      1.00  2.199540   .575874
   8.73164   8.73164      1.00  2.207010   .578044
   8.73154   8.73154      1.00  2.208590   .578524
   8.73144   8.73144      1.00  2.207430   .577984
   8.73133   8.73133      1.00  2.209350   .578574
   8.73122   8.73122      1.00  2.205390   .577764
   8.73112   8.73112      1.00  2.205850   .577854
   8.73101   8.73101      1.00  2.204290   .577584
   8.73090   8.73090      1.00  2.198450   .575924
   8.73079   8.73079      1.00  2.206680   .578254
   8.73069   8.73069      1.00  2.208980   .578804
   8.73058   8.73058      1.00  2.208320   .578884
   8.73045   8.73045      1.00  2.207100   .578584
   8.73034   8.73034      1.00  2.204020   .577894
   8.73023   8.73023      1.00  2.204720   .577834
   8.73011   8.73011      1.00  2.204990   .578164
   8.72999   8.72999      1.00  2.204080   .577934
   8.72988   8.72988      1.00  2.197060   .575964
   8.72977   8.72977      1.00  2.208190   .578864
   8.72965   8.72965      1.00  2.205430   .578584
   8.72952   8.72952      1.00  2.203900   .578104
   8.72941   8.72941      1.00  2.206930   .578924
   8.72930   8.72930      1.00  2.203530   .578214
   8.72919   8.72919      1.00  2.207470   .579054
   8.72907   8.72907      1.00  2.204470   .578334
   8.72896   8.72896      1.00  2.198540   .576994
   8.72884   8.72884      1.00  2.205360   .578684
   8.72874   8.72874      1.00  2.203390   .578274
   8.72862   8.72862      1.00  2.202070   .577984
   8.72851   8.72851      1.00  2.205200   .578904
   8.72840   8.72840      1.00  2.204200   .578534
   8.72830   8.72830      1.00  2.202940   .578394
   8.72819   8.72819      1.00  2.205790   .579054
   8.72807   8.72807      1.00  2.205490   .578984
   8.72797   8.72797      1.00  2.198010   .577174
   8.72786   8.72786      1.00  2.203820   .578794
   8.72775   8.72775      1.00  2.206320   .579454
   8.72763   8.72763      1.00  2.203750   .578824
   8.72752   8.72752      1.00  2.204220   .579104
   8.72741   8.72741      1.00  2.202240   .578414
   8.72730   8.72730      1.00  2.202350   .578564
   8.72718   8.72718      1.00  2.193470   .576414
   8.72706   8.72706      1.00  2.204590   .579404
   8.72695   8.72695      1.00  2.203670   .579104
   8.72683   8.72683      1.00  2.204380   .579344
   8.72670   8.72670      1.00  2.203690   .579114
   8.72659   8.72659      1.00  2.204180   .579514
   8.72648   8.72648      1.00  2.201660   .578774
   8.72636   8.72636      1.00  2.201620   .578784
   8.72624   8.72624      1.00  2.194380   .576784
   8.72613   8.72613      1.00  2.200580   .578594
   8.72602   8.72602      1.00  2.201350   .578924
   8.72590   8.72590      1.00  2.199840   .578404
   8.72579   8.72579      1.00  2.203780   .579394
   8.72568   8.72568      1.00  2.201530   .579024
   8.72556   8.72556      1.00  2.199540   .578604
   8.72545   8.72545      1.00  2.199960   .578754
   8.72533   8.72533      1.00  2.193810   .577014
   8.72523   8.72523      1.00  2.199100   .578514
   8.72512   8.72512      1.00  2.201340   .579364
   8.72500   8.72500      1.00  2.200850   .578984
   8.72489   8.72489      1.00  2.202140   .579414
   8.72479   8.72479      1.00  2.199750   .578974
   8.72468   8.72468      1.00  2.200000   .578944
   8.72457   8.72457      1.00  2.197740   .578434
   8.72445   8.72445      1.00  2.197280   .578394
   8.72434   8.72434      1.00  2.196800   .578234
   8.72424   8.72424      1.00  2.200990   .579174
   8.72413   8.72413      1.00  2.199290   .578814
   8.72401   8.72401      1.00  2.200040   .579154
   8.72391   8.72391      1.00  2.199400   .578954
   8.72380   8.72380      1.00  2.197050   .578244
   8.72369   8.72369      1.00  2.198120   .578664
   8.72358   8.72358      1.00  2.192940   .577474
   8.72347   8.72347      1.00  2.196080   .578284
   8.72337   8.72337      1.00  2.196600   .578284
   8.72325   8.72325      1.00  2.197120   .578604
   8.72314   8.72314      1.00  2.197040   .578674
   8.72304   8.72304      1.00  2.199810   .579304
   8.72294   8.72294      1.00  2.196040   .578464
   8.72283   8.72283      1.00  2.196940   .578574
   8.72273   8.72273      1.00  2.195100   .578144
   8.72262   8.72262      1.00  2.189410   .576634
   8.72253   8.72253      1.00  2.191310   .577344
   8.72242   8.72242      1.00  2.194770   .578184
   8.72231   8.72231      1.00  2.194930   .578244
   8.72221   8.72221      1.00  2.195240   .578124
   8.72212   8.72212      1.00  2.194030   .578054
   8.72202   8.72202      1.00  2.194170   .578354
   8.72191   8.72191      1.00  2.195510   .578524
   8.72181   8.72181      1.00  2.183760   .575554
   8.72171   8.72171      1.00  2.196420   .578884
   8.72160   8.72160      1.00  2.194140   .578204
   8.72149   8.72149      1.00  2.194920   .578414
   8.72140   8.72140      1.00  2.192990   .577974
   8.72129   8.72129      1.00  2.195160   .578694
   8.72118   8.72118      1.00  2.190670   .577424
   8.72107   8.72107      1.00  2.194090   .578474
   8.72096   8.72096      1.00  2.185000   .575874
   8.72087   8.72087      1.00  2.193020   .578294
   8.72075   8.72075      1.00  2.191220   .577854
   8.72063   8.72063      1.00  2.194960   .578674
   8.72053   8.72053      1.00  2.193530   .578304
   8.72041   8.72041      1.00  2.192550   .578114
   8.72029   8.72029      1.00  2.193510   .578414
   8.72017   8.72017      1.00  2.193460   .578414
   8.72006   8.72006      1.00  2.184520   .576184
   8.71995   8.71995      1.00  2.188040   .577104
   8.71984   8.71984      1.00  2.191550   .577954
   8.71971   8.71971      1.00  2.190920   .577814
   8.71960   8.71960      1.00  2.193050   .578424
   8.71949   8.71949      1.00  2.191970   .578094
   8.71937   8.71937      1.00  2.195370   .579094
   8.71925   8.71925      1.00  2.190990   .577884
   8.71913   8.71913      1.00  2.193120   .578374
   8.71902   8.71902      1.00  2.184890   .576284
   8.71891   8.71891      1.00  2.193850   .578754
   8.71880   8.71880      1.00  2.192350   .578404
   8.71869   8.71869      1.00  2.192950   .578524
   8.71858   8.71858      1.00  2.192640   .578464
   8.71847   8.71847      1.00  2.190880   .578014
   8.71836   8.71836      1.00  2.193910   .578924
   8.71825   8.71825      1.00  2.192200   .578414
   8.71815   8.71815      1.00  2.184650   .576384
   8.71803   8.71803      1.00  2.192200   .578384
   8.71791   8.71791      1.00  2.191640   .578394
   8.71781   8.71781      1.00  2.193070   .578934
   8.71770   8.71770      1.00  2.193270   .578844
   8.71759   8.71759      1.00  2.191200   .578324
   8.71747   8.71747      1.00  2.193760   .578994
   8.71737   8.71737      1.00  2.189560   .577994
   8.71725   8.71725      1.00  2.187390   .577254
   8.71713   8.71713      1.00  2.189060   .577914
   8.71701   8.71701      1.00  2.192820   .578864
   8.71690   8.71690      1.00  2.190960   .578384
   8.71678   8.71678      1.00  2.194910   .579184
   8.71666   8.71666      1.00  2.190720   .578174
   8.71654   8.71654      1.00  2.190760   .578284
   8.71642   8.71642      1.00  2.191340   .578394
   8.71631   8.71631      1.00  2.191680   .578384
   8.71620   8.71620      1.00  2.184430   .576714
   8.71608   8.71608      1.00  2.190620   .578254
   8.71596   8.71596      1.00  2.194720   .579134
   8.71585   8.71585      1.00  2.190460   .578244
   8.71574   8.71574      1.00  2.194890   .579444
   8.71562   8.71562      1.00  2.190610   .578254
   8.71551   8.71551      1.00  2.192880   .579044
   8.71540   8.71540      1.00  2.189520   .578074
   8.71528   8.71528      1.00  2.186850   .577394
   8.71517   8.71517      1.00  2.189960   .578234
   8.71506   8.71506      1.00  2.190290   .578374
   8.71496   8.71496      1.00  2.189840   .578084
   8.71485   8.71485      1.00  2.192820   .578914
   8.71473   8.71473      1.00  2.191140   .578374
   8.71462   8.71462      1.00  2.191340   .578514
   8.71452   8.71452      1.00  2.192200   .578924
   8.71441   8.71441      1.00  2.187970   .577574
   8.71429   8.71429      1.00  2.189540   .577964
   8.71418   8.71418      1.00  2.191900   .578544
   8.71408   8.71408      1.00  2.193160   .579114
   8.71397   8.71397      1.00  2.189900   .578154
   8.71385   8.71385      1.00  2.192090   .578654
   8.71374   8.71374      1.00  2.188700   .577994
   8.71364   8.71364      1.00  2.191280   .578684
   8.71353   8.71353      1.00  2.188290   .577604
   8.71341   8.71341      1.00  2.182950   .576244
   8.71331   8.71331      1.00  2.193670   .579234
   8.71321   8.71321      1.00  2.194830   .579364
   8.71310   8.71310      1.00  2.191850   .578714
   8.71299   8.71299      1.00  2.194400   .579274
   8.71289   8.71289      1.00  2.188250   .577884
   8.71279   8.71279      1.00  2.190100   .578404
   8.71268   8.71268      1.00  2.191360   .578694
   8.71257   8.71257      1.00  2.184230   .576814
   8.71247   8.71247      1.00  2.192510   .578804
   8.71237   8.71237      1.00  2.191840   .578824
   8.71226   8.71226      1.00  2.193080   .579204
   8.71216   8.71216      1.00  2.190910   .578514
   8.71205   8.71205      1.00  2.190410   .578464
   8.71196   8.71196      1.00  2.192090   .579044
   8.71186   8.71186      1.00  2.192620   .579114
   8.71175   8.71175      1.00  2.183090   .576584
   8.71165   8.71165      1.00  2.194190   .579504
   8.71155   8.71155      1.00  2.192450   .579124
   8.71144   8.71144      1.00  2.192030   .579064
   8.71133   8.71133      1.00  2.189310   .578184
   8.71123   8.71123      1.00  2.191540   .578814
   8.71112   8.71112      1.00  2.189900   .578644
   8.71102   8.71102      1.00  2.190400   .578554
   8.71090   8.71090      1.00  2.183770   .576954
   8.71080   8.71080      1.00  2.193660   .579674
   8.71069   8.71069      1.00  2.191290   .578784
   8.71057   8.71057      1.00  2.191730   .579114
   8.71046   8.71046      1.00  2.190050   .578544
   8.71034   8.71034      1.00  2.189840   .578734
   8.71023   8.71023      1.00  2.190910   .578954
   8.71011   8.71011      1.00  2.194350   .579894
   8.70999   8.70999      1.00  2.192620   .579484
   8.70988   8.70988      1.00  2.183710   .577204
   8.70977   8.70977      1.00  2.191500   .579354
   8.70965   8.70965      1.00  2.190230   .579024
   8.70953   8.70953      1.00  2.192670   .579524
   8.70942   8.70942      1.00  2.191280   .579064
   8.70931   8.70931      1.00  2.191860   .579444
   8.70919   8.70919      1.00  2.193460   .579804
   8.70908   8.70908      1.00  2.190930   .579184
   8.70896   8.70896      1.00  2.181040   .576584
   8.70886   8.70886      1.00  2.191350   .579494
   8.70874   8.70874      1.00  2.190140   .579174
   8.70863   8.70863      1.00  2.190870   .579334
   8.70852   8.70852      1.00  2.191130   .579604
   8.70842   8.70842      1.00  2.192660   .579914
   8.70830   8.70830      1.00  2.191320   .579864
   8.70819   8.70819      1.00  2.190420   .579394
   8.70808   8.70808      1.00  2.183290   .577734
   8.70797   8.70797      1.00  2.191400   .579794
   8.70786   8.70786      1.00  2.190340   .579594
   8.70774   8.70774      1.00  2.190660   .579784
   8.70763   8.70763      1.00  2.192110   .579984
   8.70753   8.70753      1.00  2.189650   .579584
   8.70741   8.70741      1.00  2.188340   .579304
   8.70729   8.70729      1.00  2.190220   .579714
   8.70719   8.70719      1.00  2.185190   .578404
   8.70707   8.70707      1.00  2.189340   .579704
   8.70695   8.70695      1.00  2.191690   .580534
   8.70682   8.70682      1.00  2.191970   .580424
   8.70671   8.70671      1.00  2.190710   .580314
   8.70660   8.70660      1.00  2.191570   .580644
   8.70648   8.70648      1.00  2.189420   .580124
   8.70636   8.70636      1.00  2.190860   .580374
   8.70625   8.70625      1.00  2.181590   .578134
   8.70614   8.70614      1.00  2.187770   .579794
   8.70601   8.70601      1.00  2.190010   .580534
   8.70589   8.70589      1.00  2.193350   .581294
   8.70578   8.70578      1.00  2.192120   .580954
   8.70567   8.70567      1.00  2.193670   .581634
   8.70556   8.70556      1.00  2.191310   .580924
   8.70544   8.70544      1.00  2.192810   .581454
   8.70534   8.70534      1.00  2.191210   .581204
   8.70523   8.70523      1.00  2.182850   .579034
   8.70511   8.70511      1.00  2.190550   .581014
   8.70500   8.70500      1.00  2.191990   .581644
   8.70489   8.70489      1.00  2.190620   .581314
   8.70479   8.70479      1.00  2.192390   .581644
   8.70468   8.70468      1.00  2.192640   .581774
   8.70456   8.70456      1.00  2.192240   .581704
   8.70445   8.70445      1.00  2.192890   .581974
   8.70435   8.70435      1.00  2.184590   .580044
   8.70423   8.70423      1.00  2.192840   .582244
   8.70412   8.70412      1.00  2.191910   .582154
   8.70402   8.70402      1.00  2.193380   .582464
   8.70391   8.70391      1.00  2.189800   .581754
   8.70380   8.70380      1.00  2.191600   .582274
   8.70368   8.70368      1.00  2.188990   .581744
   8.70358   8.70358      1.00  2.193690   .582844
   8.70347   8.70347      1.00  2.183630   .580164
   8.70336   8.70336      1.00  2.190540   .582444
   8.70325   8.70325      1.00  2.191890   .582784
   8.70314   8.70314      1.00  2.193130   .582904
   8.70305   8.70305      1.00  2.191040   .582524
   8.70294   8.70294      1.00  2.191930   .582724
   8.70283   8.70283      1.00  2.189870   .582394
   8.70272   8.70272      1.00  2.191390   .582714
   8.70263   8.70263      1.00  2.190140   .582584
   8.70252   8.70252      1.00  2.183990   .581074
   8.70241   8.70241      1.00  2.189790   .582664
   8.70231   8.70231      1.00  2.190200   .582764
   8.70221   8.70221      1.00  2.193150   .583454
   8.70211   8.70211      1.00  2.189370   .582614
   8.70201   8.70201      1.00  2.190410   .583034
   8.70191   8.70191      1.00  2.189220   .582764
   8.70181   8.70181      1.00  2.190750   .583144
   8.70170   8.70170      1.00  2.181530   .580824
   8.70159   8.70159      1.00  2.191380   .583464
   8.70149   8.70149      1.00  2.189750   .583124
   8.70139   8.70139      1.00  2.191820   .583504
   8.70128   8.70128      1.00  2.187930   .582594
   8.70117   8.70117      1.00  2.188120   .582854
   8.70107   8.70107      1.00  2.190450   .583444
   8.70096   8.70096      1.00  2.190940   .583494
   8.70085   8.70085      1.00  2.182330   .581384
   8.70073   8.70073      1.00  2.190600   .583574
   8.70063   8.70063      1.00  2.189920   .583604
   8.70052   8.70052      1.00  2.189010   .583394
   8.70040   8.70040      1.00  2.188480   .583414
   8.70029   8.70029      1.00  2.184990   .582494
   8.70017   8.70017      1.00  2.191050   .583944
   8.70005   8.70005      1.00  2.188420   .583414
   8.69994   8.69994      1.00  2.181700   .581734
   8.69982   8.69982      1.00  2.188180   .583614
   8.69971   8.69971      1.00  2.190420   .584324
   8.69960   8.69960      1.00  2.188820   .583824
   8.69948   8.69948      1.00  2.190040   .584214
   8.69936   8.69936      1.00  2.187580   .583614
   8.69925   8.69925      1.00  2.189580   .584264
   8.69914   8.69914      1.00  2.186660   .583494
   8.69902   8.69902      1.00  2.178980   .581424
   8.69890   8.69890      1.00  2.186870   .583604
   8.69879   8.69879      1.00  2.186830   .583634
   8.69869   8.69869      1.00  2.187220   .583964
   8.69858   8.69858      1.00  2.189520   .584634
   8.69846   8.69846      1.00  2.187700   .584114
   8.69836   8.69836      1.00  2.188750   .584374
   8.69825   8.69825      1.00  2.189130   .584554
   8.69814   8.69814      1.00  2.179600   .582184
   8.69802   8.69802      1.00  2.189580   .584864
   8.69792   8.69792      1.00  2.187190   .584154
   8.69781   8.69781      1.00  2.189880   .584864
   8.69770   8.69770      1.00  2.185060   .583784
   8.69758   8.69758      1.00  2.187270   .584354
   8.69748   8.69748      1.00  2.185870   .584194
   8.69736   8.69736      1.00  2.188100   .584604
   8.69724   8.69724      1.00  2.176670   .581814
   8.69712   8.69712      1.00  2.189410   .585334
   8.69701   8.69701      1.00  2.187270   .584534
   8.69690   8.69690      1.00  2.188770   .585144
   8.69678   8.69678      1.00  2.185300   .584334
   8.69666   8.69666      1.00  2.187160   .584774
   8.69655   8.69655      1.00  2.185710   .584694
   8.69643   8.69643      1.00  2.186530   .584704
   8.69631   8.69631      1.00  2.179630   .583014
   8.69619   8.69619      1.00  2.182870   .584134
   8.69608   8.69608      1.00  2.187930   .585334
   8.69597   8.69597      1.00  2.185000   .584764
   8.69584   8.69584      1.00  2.186770   .585154
   8.69573   8.69573      1.00  2.185950   .585024
   8.69563   8.69563      1.00  2.186190   .585074
   8.69551   8.69551      1.00  2.186950   .585224
   8.69540   8.69540      1.00  2.186990   .585324
   8.69529   8.69529      1.00  2.181340   .584054
   8.69518   8.69518      1.00  2.188880   .585834
   8.69508   8.69508      1.00  2.185620   .585124
   8.69496   8.69496      1.00  2.186560   .585664
   8.69485   8.69485      1.00  2.184450   .585154
   8.69474   8.69474      1.00  2.185740   .585464
   8.69463   8.69463      1.00  2.184470   .585344
   8.69452   8.69452      1.00  2.187870   .586174
   8.69441   8.69441      1.00  2.184810   .585254
   8.69430   8.69430      1.00  2.182690   .584764
   8.69420   8.69420      1.00  2.188010   .586334
   8.69408   8.69408      1.00  2.185060   .585644
   8.69397   8.69397      1.00  2.185240   .585554
   8.69386   8.69386      1.00  2.184530   .585544
   8.69376   8.69376      1.00  2.186080   .586134
   8.69364   8.69364      1.00  2.185760   .586064
   8.69353   8.69353      1.00  2.186760   .586504
   8.69343   8.69343      1.00  2.176010   .583504
   8.69332   8.69332      1.00  2.186490   .586374
   8.69321   8.69321      1.00  2.184160   .585934
   8.69311   8.69311      1.00  2.184580   .586114
   8.69300   8.69300      1.00  2.186000   .586574
   8.69290   8.69290      1.00  2.184750   .586164
   8.69280   8.69280      1.00  2.185900   .586614
   8.69269   8.69269      1.00  2.181730   .585694
   8.69258   8.69258      1.00  2.180120   .585274
   8.69248   8.69248      1.00  2.182870   .586054
   8.69238   8.69238      1.00  2.184470   .586554
   8.69227   8.69227      1.00  2.184810   .586574
   8.69217   8.69217      1.00  2.187740   .587564
   8.69208   8.69208      1.00  2.184300   .586584
   8.69197   8.69197      1.00  2.187090   .587364
   8.69186   8.69186      1.00  2.182410   .586254
   8.69176   8.69176      1.00  2.181450   .586074
   8.69166   8.69166      1.00  2.182040   .586194
   8.69156   8.69156      1.00  2.184570   .587104
   8.69145   8.69145      1.00  2.182810   .586674
   8.69135   8.69135      1.00  2.182130   .586644
   8.69124   8.69124      1.00  2.182690   .586824
   8.69114   8.69114      1.00  2.186270   .587774
   8.69103   8.69103      1.00  2.180670   .586224
   8.69092   8.69092      1.00  2.179030   .586124
   8.69082   8.69082      1.00  2.184800   .587684
   8.69070   8.69070      1.00  2.184810   .587784
   8.69058   8.69058      1.00  2.184620   .587764
   8.69047   8.69047      1.00  2.182730   .587194
   8.69036   8.69036      1.00  2.184400   .587924
   8.69025   8.69025      1.00  2.180880   .587184
   8.69013   8.69013      1.00  2.174990   .585504
   8.69001   8.69001      1.00  2.179970   .586934
   8.68990   8.68990      1.00  2.186050   .588314
   8.68979   8.68979      1.00  2.183110   .587704
   8.68967   8.68967      1.00  2.184820   .588404
   8.68955   8.68955      1.00  2.181930   .587794
   8.68944   8.68944      1.00  2.184710   .588594
   8.68932   8.68932      1.00  2.183420   .588394
   8.68920   8.68920      1.00  2.173570   .585524
   8.68909   8.68909      1.00  2.183430   .588464
   8.68898   8.68898      1.00  2.182910   .588354
   8.68887   8.68887      1.00  2.182380   .588224
   8.68875   8.68875      1.00  2.180880   .587874
   8.68864   8.68864      1.00  2.181290   .588264
   8.68854   8.68854      1.00  2.183530   .588884
   8.68843   8.68843      1.00  2.182630   .588754
   8.68831   8.68831      1.00  2.170900   .585724
   8.68820   8.68820      1.00  2.182660   .588874
   8.68810   8.68810      1.00  2.181810   .588634
   8.68798   8.68798      1.00  2.181680   .588724
   8.68787   8.68787      1.00  2.182050   .588714
   8.68776   8.68776      1.00  2.181650   .588834
   8.68765   8.68765      1.00  2.178210   .588104
   8.68754   8.68754      1.00  2.181450   .588964
   8.68742   8.68742      1.00  2.173230   .586684
   8.68731   8.68731      1.00  2.183520   .589684
   8.68720   8.68720      1.00  2.182300   .589534
   8.68708   8.68708      1.00  2.180490   .588884
   8.68695   8.68695      1.00  2.180090   .589034
   8.68684   8.68684      1.00  2.181560   .589264
   8.68673   8.68673      1.00  2.182730   .589934
   8.68661   8.68661      1.00  2.182520   .589804
   8.68649   8.68649      1.00  2.175090   .587904
   8.68637   8.68637      1.00  2.181640   .589654
   8.68626   8.68626      1.00  2.182800   .589974
   8.68615   8.68615      1.00  2.180760   .589504
   8.68602   8.68602      1.00  2.181770   .589934
   8.68591   8.68591      1.00  2.181890   .589984
   8.68580   8.68580      1.00  2.182870   .590374
   8.68568   8.68568      1.00  2.180510   .589864
   8.68556   8.68556      1.00  2.177250   .589064
   8.68546   8.68546      1.00  2.179270   .589634
   8.68535   8.68535      1.00  2.182870   .590634
   8.68524   8.68524      1.00  2.178760   .589514
   8.68512   8.68512      1.00  2.180890   .590104
   8.68502   8.68502      1.00  2.181380   .590354
   8.68491   8.68491      1.00  2.181980   .590584
   8.68479   8.68479      1.00  2.182640   .591014
   8.68468   8.68468      1.00  2.182630   .590744
   8.68457   8.68457      1.00  2.174860   .589134
   8.68446   8.68446      1.00  2.180230   .590574
   8.68435   8.68435      1.00  2.181340   .590774
   8.68424   8.68424      1.00  2.180760   .590554
   8.68413   8.68413      1.00  2.183030   .591374
   8.68403   8.68403      1.00  2.178950   .590364
   8.68392   8.68392      1.00  2.179910   .590624
   8.68380   8.68380      1.00  2.179150   .590374
   8.68370   8.68370      1.00  2.172550   .588934
   8.68359   8.68359      1.00  2.180200   .590774
   8.68348   8.68348      1.00  2.182690   .591564
   8.68336   8.68336      1.00  2.180280   .591114
   8.68326   8.68326      1.00  2.182990   .591874
   8.68316   8.68316      1.00  2.178780   .590734
   8.68305   8.68305      1.00  2.180610   .591264
   8.68294   8.68294      1.00  2.179760   .591184
   8.68284   8.68284      1.00  2.171180   .588854
   8.68274   8.68274      1.00  2.180140   .591324
   8.68263   8.68263      1.00  2.179870   .591264
   8.68252   8.68252      1.00  2.179400   .591104
   8.68242   8.68242      1.00  2.178520   .590954
   8.68232   8.68232      1.00  2.180440   .591504
   8.68223   8.68223      1.00  2.179680   .591534
   8.68212   8.68212      1.00  2.180010   .591734
   8.68202   8.68202      1.00  2.172100   .589584
   8.68192   8.68192      1.00  2.180810   .591974
   8.68182   8.68182      1.00  2.178690   .591544
   8.68171   8.68171      1.00  2.179810   .591734
   8.68161   8.68161      1.00  2.177500   .591414
   8.68150   8.68150      1.00  2.177530   .591234
   8.68139   8.68139      1.00  2.175780   .590844
   8.68128   8.68128      1.00  2.179270   .591804
   8.68119   8.68119      1.00  2.172110   .590044
   8.68109   8.68109      1.00  2.179940   .591994
   8.68097   8.68097      1.00  2.179430   .591744
   8.68086   8.68086      1.00  2.178610   .591714
   8.68076   8.68076      1.00  2.178850   .592054
   8.68065   8.68065      1.00  2.175710   .591084
   8.68053   8.68053      1.00  2.178530   .591814
   8.68041   8.68041      1.00  2.178730   .591964
   8.68030   8.68030      1.00  2.170470   .589864
   8.68019   8.68019      1.00  2.178520   .591874
   8.68007   8.68007      1.00  2.179230   .592234
   8.67995   8.67995      1.00  2.179390   .592394
   8.67984   8.67984      1.00  2.177850   .591984
   8.67973   8.67973      1.00  2.177120   .591734
   8.67961   8.67961      1.00  2.178800   .592094
   8.67949   8.67949      1.00  2.177820   .591934
   8.67937   8.67937      1.00  2.171580   .590454
   8.67927   8.67927      1.00  2.177160   .591994
   8.67915   8.67915      1.00  2.179340   .592434
   8.67903   8.67903      1.00  2.178190   .592224
   8.67892   8.67892      1.00  2.177940   .592184
   8.67881   8.67881      1.00  2.177300   .592044
   8.67870   8.67870      1.00  2.177740   .592234
   8.67859   8.67859      1.00  2.179310   .592714
   8.67848   8.67848      1.00  2.175070   .591544
   8.67837   8.67837      1.00  2.170800   .590414
   8.67825   8.67825      1.00  2.175130   .591604
   8.67814   8.67814      1.00  2.178610   .592564
   8.67804   8.67804      1.00  2.175190   .591734
   8.67793   8.67793      1.00  2.178140   .592644
   8.67782   8.67782      1.00  2.176740   .592104
   8.67770   8.67770      1.00  2.175710   .592254
   8.67760   8.67760      1.00  2.175500   .592074
   8.67749   8.67749      1.00  2.177090   .592314
   8.67737   8.67737      1.00  2.170390   .590554
   8.67725   8.67725      1.00  2.178370   .592864
   8.67714   8.67714      1.00  2.176670   .592484
   8.67703   8.67703      1.00  2.176750   .592434
   8.67691   8.67691      1.00  2.175770   .592314
   8.67679   8.67679      1.00  2.174370   .591974
   8.67667   8.67667      1.00  2.174030   .591844
   8.67656   8.67656      1.00  2.172170   .591434
   8.67644   8.67644      1.00  2.169900   .590804
   8.67631   8.67631      1.00  2.174290   .591834
   8.67620   8.67620      1.00  2.175760   .592604
   8.67609   8.67609      1.00  2.174560   .592064
   8.67597   8.67597      1.00  2.176320   .592554
   8.67586   8.67586      1.00  2.172140   .591584
   8.67575   8.67575      1.00  2.175140   .592384
   8.67563   8.67563      1.00  2.175170   .592344
   8.67552   8.67552      1.00  2.167590   .590414
   8.67541   8.67541      1.00  2.172200   .591564
   8.67530   8.67530      1.00  2.174210   .592234
   8.67520   8.67520      1.00  2.172590   .591614
   8.67509   8.67509      1.00  2.173530   .592004
   8.67496   8.67496      1.00  2.172080   .591584
   8.67486   8.67486      1.00  2.173370   .592214
   8.67475   8.67475      1.00  2.174960   .592564
   8.67464   8.67464      1.00  2.166900   .590454
   8.67453   8.67453      1.00  2.172930   .592114
   8.67442   8.67442      1.00  2.172950   .592224
   8.67431   8.67431      1.00  2.174400   .592584
   8.67420   8.67420      1.00  2.170690   .591644
   8.67409   8.67409      1.00  2.174110   .592454
   8.67398   8.67398      1.00  2.169930   .591374
   8.67388   8.67388      1.00  2.174370   .592664
   8.67376   8.67376      1.00  2.161970   .589284
   8.67365   8.67365      1.00  2.173390   .592524
   8.67354   8.67354      1.00  2.171260   .591894
   8.67344   8.67344      1.00  2.172900   .592604
   8.67333   8.67333      1.00  2.170830   .591814
   8.67322   8.67322      1.00  2.171130   .592034
   8.67312   8.67312      1.00  2.173060   .592404
   8.67301   8.67301      1.00  2.171170   .592144
   8.67291   8.67291      1.00  2.161810   .589444
   8.67280   8.67280      1.00  2.170680   .591904
   8.67270   8.67270      1.00  2.170510   .591894
   8.67259   8.67259      1.00  2.172260   .592334
   8.67249   8.67249      1.00  2.174280   .592914
   8.67239   8.67239      1.00  2.169470   .591604
   8.67229   8.67229      1.00  2.172920   .592744
   8.67219   8.67219      1.00  2.169940   .591994
   8.67208   8.67208      1.00  2.164900   .590544
   8.67198   8.67198      1.00  2.166250   .590934
   8.67188   8.67188      1.00  2.170870   .592214
   8.67178   8.67178      1.00  2.170410   .592144
   8.67168   8.67168      1.00  2.171630   .592504
   8.67157   8.67157      1.00  2.169150   .592004
   8.67146   8.67146      1.00  2.170740   .592104
   8.67137   8.67137      1.00  2.171960   .592654
   8.67126   8.67126      1.00  2.166130   .591004
   8.67115   8.67115      1.00  2.168500   .591654
   8.67104   8.67104      1.00  2.172880   .592874
   8.67094   8.67094      1.00  2.171800   .592794
   8.67082   8.67082      1.00  2.168540   .591734
   8.67070   8.67070      1.00  2.171430   .592484
   8.67059   8.67059      1.00  2.168010   .591684
   8.67049   8.67049      1.00  2.169140   .592134
   8.67037   8.67037      1.00  2.166040   .591264
   8.67026   8.67026      1.00  2.161770   .590014
   8.67014   8.67014      1.00  2.168840   .592174
   8.67003   8.67003      1.00  2.169090   .592354
   8.66992   8.66992      1.00  2.167960   .591714
   8.66979   8.66979      1.00  2.171260   .592744
   8.66967   8.66967      1.00  2.166670   .591814
   8.66957   8.66957      1.00  2.168740   .592234
   8.66945   8.66945      1.00  2.168700   .592134
   8.66933   8.66933      1.00  2.158450   .589504
   8.66921   8.66921      1.00  2.167340   .591904
   8.66910   8.66910      1.00  2.166150   .591694
   8.66899   8.66899      1.00  2.166880   .591614
   8.66888   8.66888      1.00  2.164870   .591254
   8.66877   8.66877      1.00  2.167060   .591984
   8.66866   8.66866      1.00  2.164650   .591274
   8.66855   8.66855      1.00  2.167700   .592134
   8.66844   8.66844      1.00  2.161080   .590244
   8.66833   8.66833      1.00  2.165060   .591314
   8.66823   8.66823      1.00  2.165280   .591424
   8.66811   8.66811      1.00  2.163590   .591004
   8.66800   8.66800      1.00  2.162810   .590924
   8.66789   8.66789      1.00  2.165620   .591684
   8.66779   8.66779      1.00  2.162500   .590684
   8.66767   8.66767      1.00  2.164430   .591174
   8.66756   8.66756      1.00  2.155410   .588844
   8.66745   8.66745      1.00  2.165520   .591824
   8.66734   8.66734      1.00  2.162870   .591164
   8.66723   8.66723      1.00  2.162450   .591004
   8.66711   8.66711      1.00  2.165450   .592024
   8.66700   8.66700      1.00  2.161370   .590684
   8.66688   8.66688      1.00  2.163230   .591384
   8.66677   8.66677      1.00  2.159250   .590264
   8.66664   8.66664      1.00  2.156050   .589424
   8.66653   8.66653      1.00  2.157010   .589724
   8.66642   8.66642      1.00  2.162620   .591344
   8.66631   8.66631      1.00  2.159280   .590264
   8.66618   8.66618      1.00  2.164500   .591644
   8.66606   8.66606      1.00  2.156520   .589784
   8.66596   8.66596      1.00  2.161410   .591014
   8.66584   8.66584      1.00  2.158590   .590174
   8.66572   8.66572      1.00  2.155210   .589284
   8.66562   8.66562      1.00  2.158490   .590274
   8.66551   8.66551      1.00  2.162340   .591384
   8.66539   8.66539      1.00  2.157660   .590274
   8.66528   8.66528      1.00  2.159960   .590624
   8.66517   8.66517      1.00  2.158190   .590464
   8.66507   8.66507      1.00  2.158170   .590494
   8.66495   8.66495      1.00  2.160110   .591044
   8.66483   8.66483      1.00  2.156940   .589884
   8.66473   8.66473      1.00  2.153960   .589384
   8.66463   8.66463      1.00  2.154760   .589564
   8.66451   8.66451      1.00  2.159230   .590834
   8.66440   8.66440      1.00  2.157000   .590374
   8.66430   8.66430      1.00  2.158890   .590994
   8.66419   8.66419      1.00  2.155530   .589894
   8.66407   8.66407      1.00  2.159950   .591444
   8.66396   8.66396      1.00  2.145540   .587404
   8.66385   8.66385      1.00  2.156870   .590324
   8.66375   8.66375      1.00  2.150550   .588764
   8.66364   8.66364      1.00  2.156940   .590724
   8.66353   8.66353      1.00  2.154300   .589754
   8.66342   8.66342      1.00  2.158330   .591064
   8.66331   8.66331      1.00  2.157730   .590984
   8.66320   8.66320      1.00  2.158070   .591144
   8.66310   8.66310      1.00  2.144860   .587564
   8.66299   8.66299      1.00  2.153150   .589874
   8.66289   8.66289      1.00  2.154680   .590304
   8.66278   8.66278      1.00  2.152090   .589584
   8.66267   8.66267      1.00  2.156270   .590914
   8.66257   8.66257      1.00  2.156400   .590894
   8.66247   8.66247      1.00  2.159220   .591604
   8.66237   8.66237      1.00  2.151750   .589774
   8.66226   8.66226      1.00  2.146050   .588034
   8.66216   8.66216      1.00  2.152920   .589924
   8.66207   8.66207      1.00  2.153240   .590234
   8.66196   8.66196      1.00  2.152400   .590084
   8.66185   8.66185      1.00  2.157820   .591594
   8.66175   8.66175      1.00  2.148630   .589244
   8.66165   8.66165      1.00  2.155250   .591044
   8.66155   8.66155      1.00  2.148800   .589244
   8.66144   8.66144      1.00  2.148260   .589194
   8.66134   8.66134      1.00  2.149670   .589584
   8.66123   8.66123      1.00  2.155230   .591274
   8.66112   8.66112      1.00  2.153290   .590874
   8.66101   8.66101      1.00  2.151450   .590064
   8.66090   8.66090      1.00  2.152670   .590814
   8.66080   8.66080      1.00  2.150350   .590164
   8.66068   8.66068      1.00  2.152500   .590634
   8.66057   8.66057      1.00  2.139860   .587174
   8.66046   8.66046      1.00  2.153040   .590944
   8.66034   8.66034      1.00  2.149650   .590234
   8.66023   8.66023      1.00  2.151400   .590624
   8.66011   8.66011      1.00  2.148930   .590074
   8.66000   8.66000      1.00  2.151580   .590824
   8.65989   8.65989      1.00  2.147240   .589694
   8.65977   8.65977      1.00  2.150680   .590604
   8.65964   8.65964      1.00  2.146380   .589604
   8.65954   8.65954      1.00  2.145260   .589354
   8.65942   8.65942      1.00  2.149490   .590384
   8.65930   8.65930      1.00  2.149350   .590564
   8.65919   8.65919      1.00  2.148900   .590424
   8.65908   8.65908      1.00  2.146970   .589984
   8.65897   8.65897      1.00  2.149240   .590724
   8.65885   8.65885      1.00  2.145090   .589514
   8.65873   8.65873      1.00  2.142720   .589134
   8.65862   8.65862      1.00  2.141430   .588714
   8.65851   8.65851      1.00  2.153230   .592154
   8.65840   8.65840      1.00  2.143570   .589524
   8.65829   8.65829      1.00  2.148980   .590964
   8.65818   8.65818      1.00  2.144950   .589994
   8.65808   8.65808      1.00  2.146870   .590554
   8.65796   8.65796      1.00  2.144680   .589974
   8.65785   8.65785      1.00  2.145400   .590194
   8.65774   8.65774      1.00  2.139690   .588524
   8.65764   8.65764      1.00  2.146200   .590364
   8.65752   8.65752      1.00  2.147430   .591214
   8.65740   8.65740      1.00  2.144790   .590334
   8.65729   8.65729      1.00  2.146290   .590904
   8.65718   8.65718      1.00  2.143000   .589734
   8.65706   8.65706      1.00  2.145440   .590644
   8.65693   8.65693      1.00  2.142150   .589654
   8.65682   8.65682      1.00  2.140100   .589404
   8.65672   8.65672      1.00  2.141380   .589624
   8.65660   8.65660      1.00  2.146810   .591504
   8.65647   8.65647      1.00  2.143740   .590364
   8.65635   8.65635      1.00  2.150280   .592194
   8.65624   8.65624      1.00  2.140350   .589584
   8.65613   8.65613      1.00  2.147520   .591624
   8.65600   8.65600      1.00  2.140910   .589894
   8.65588   8.65588      1.00  2.136190   .588504
   8.65577   8.65577      1.00  2.144740   .591164
   8.65566   8.65566      1.00  2.145290   .591374
   8.65555   8.65555      1.00  2.141800   .590484
   8.65545   8.65545      1.00  2.144020   .591114
   8.65533   8.65533      1.00  2.143820   .591054
   8.65522   8.65522      1.00  2.142430   .590524
   8.65511   8.65511      1.00  2.144380   .591364
   8.65500   8.65500      1.00  2.143390   .591414
   8.65488   8.65488      1.00  2.141050   .590564
   8.65477   8.65477      1.00  2.142230   .590914
   8.65466   8.65466      1.00  2.143200   .591334
   8.65456   8.65456      1.00  2.139830   .590524
   8.65445   8.65445      1.00  2.144390   .591664
   8.65433   8.65433      1.00  2.134050   .588904
   8.65422   8.65422      1.00  2.144940   .591894
   8.65412   8.65412      1.00  2.136550   .589844
   8.65401   8.65401      1.00  2.133530   .588844
   8.65389   8.65389      1.00  2.142360   .591384
   8.65378   8.65378      1.00  2.141390   .591294
   8.65367   8.65367      1.00  2.140380   .591024
   8.65357   8.65357      1.00  2.141430   .591204
   8.65346   8.65346      1.00  2.140680   .591134
   8.65335   8.65335      1.00  2.138410   .590674
   8.65324   8.65324      1.00  2.142510   .591734
   8.65314   8.65314      1.00  2.129730   .588524
   8.65303   8.65303      1.00  2.142450   .591904
   8.65292   8.65292      1.00  2.135930   .590174
   8.65282   8.65282      1.00  2.141810   .591994
   8.65271   8.65271      1.00  2.140150   .591234
   8.65261   8.65261      1.00  2.142510   .592214
   8.65250   8.65250      1.00  2.136200   .590464
   8.65240   8.65240      1.00  2.144290   .592824
   8.65231   8.65231      1.00  2.136730   .590804
   8.65220   8.65220      1.00  2.133250   .589934
   8.65209   8.65209      1.00  2.137770   .591084
   8.65200   8.65200      1.00  2.140540   .591944
   8.65190   8.65190      1.00  2.139340   .591714
   8.65179   8.65179      1.00  2.137140   .591174
   8.65168   8.65168      1.00  2.136890   .591214
   8.65158   8.65158      1.00  2.138530   .591584
   8.65148   8.65148      1.00  2.137830   .591304
   8.65137   8.65137      1.00  2.129100   .588994
   8.65127   8.65127      1.00  2.139690   .592324
   8.65117   8.65117      1.00  2.135540   .590894
   8.65107   8.65107      1.00  2.140540   .592444
   8.65095   8.65095      1.00  2.135800   .591114
   8.65083   8.65083      1.00  2.139620   .592394
   8.65072   8.65072      1.00  2.133100   .590414
   8.65061   8.65061      1.00  2.138500   .592074
   8.65049   8.65049      1.00  2.134880   .591104
   8.65038   8.65038      1.00  2.129560   .589594
   8.65027   8.65027      1.00  2.133800   .590754
   8.65015   8.65015      1.00  2.140820   .593094
   8.65003   8.65003      1.00  2.132440   .590684
   8.64992   8.64992      1.00  2.138460   .592544
   8.64980   8.64980      1.00  2.130520   .590404
   8.64969   8.64969      1.00  2.136720   .592234
   8.64957   8.64957      1.00  2.135270   .591754
   8.64945   8.64945      1.00  2.125300   .588814
   8.64934   8.64934      1.00  2.136020   .592014
   8.64923   8.64923      1.00  2.134580   .591604
   8.64911   8.64911      1.00  2.137830   .592594
   8.64900   8.64900      1.00  2.130610   .590574
   8.64889   8.64889      1.00  2.137990   .592914
   8.64878   8.64878      1.00  2.131000   .590824
   8.64867   8.64867      1.00  2.134320   .591924
   8.64855   8.64855      1.00  2.127810   .590294
   8.64844   8.64844      1.00  2.136640   .592484
   8.64834   8.64834      1.00  2.129830   .590674
   8.64822   8.64822      1.00  2.136260   .592434
   8.64811   8.64811      1.00  2.128490   .590464
   8.64800   8.64800      1.00  2.132450   .591754
   8.64789   8.64789      1.00  2.127280   .590544
   8.64778   8.64778      1.00  2.132490   .591914
   8.64767   8.64767      1.00  2.123790   .589514
   8.64756   8.64756      1.00  2.129170   .590884
   8.64745   8.64745      1.00  2.133140   .592004
   8.64733   8.64733      1.00  2.132450   .591754
   8.64721   8.64721      1.00  2.130420   .591344
   8.64710   8.64710      1.00  2.129860   .591394
   8.64699   8.64699      1.00  2.131210   .591844
   8.64687   8.64687      1.00  2.129460   .591394
   8.64675   8.64675      1.00  2.119410   .588444
   8.64663   8.64663      1.00  2.127670   .591064
   8.64652   8.64652      1.00  2.134250   .592984
   8.64640   8.64640      1.00  2.127830   .591144
   8.64628   8.64628      1.00  2.129850   .591644
   8.64616   8.64616      1.00  2.128890   .591404
   8.64605   8.64605      1.00  2.132300   .592604
   8.64593   8.64593      1.00  2.125000   .590634
   8.64581   8.64581      1.00  2.123100   .590024
   8.64570   8.64570      1.00  2.128790   .591594
   8.64559   8.64559      1.00  2.130950   .592224
   8.64548   8.64548      1.00  2.127130   .591354
   8.64537   8.64537      1.00  2.131360   .592734
   8.64526   8.64526      1.00  2.129830   .592274
   8.64514   8.64514      1.00  2.127750   .591674
   8.64504   8.64504      1.00  2.130870   .592524
   8.64492   8.64492      1.00  2.125790   .591194
   8.64481   8.64481      1.00  2.124600   .590954
   8.64470   8.64470      1.00  2.127530   .591914
   8.64460   8.64460      1.00  2.129520   .592434
   8.64448   8.64448      1.00  2.128920   .592284
   8.64437   8.64437      1.00  2.128490   .592074
   8.64427   8.64427      1.00  2.125140   .591464
   8.64416   8.64416      1.00  2.129420   .592854
   8.64404   8.64404      1.00  2.123960   .591204
   8.64393   8.64393      1.00  2.120370   .590124
   8.64382   8.64382      1.00  2.127540   .592154
   8.64371   8.64371      1.00  2.127910   .592654
   8.64360   8.64360      1.00  2.124850   .591534
   8.64349   8.64349      1.00  2.129740   .593134
   8.64339   8.64339      1.00  2.126780   .592204
   8.64328   8.64328      1.00  2.124600   .591664
   8.64316   8.64316      1.00  2.125690   .592164
   8.64306   8.64306      1.00  2.119070   .590224
   8.64296   8.64296      1.00  2.128500   .593114
   8.64286   8.64286      1.00  2.124360   .591714
   8.64274   8.64274      1.00  2.129500   .593374
   8.64264   8.64264      1.00  2.126190   .592374
   8.64255   8.64255      1.00  2.130290   .593584
   8.64244   8.64244      1.00  2.123120   .591674
   8.64233   8.64233      1.00  2.131100   .593974
   8.64224   8.64224      1.00  2.124010   .591994
   8.64214   8.64214      1.00  2.122360   .591704
   8.64204   8.64204      1.00  2.126580   .592874
   8.64193   8.64193      1.00  2.130460   .594044
   8.64183   8.64183      1.00  2.126490   .592934
   8.64173   8.64173      1.00  2.129320   .593724
   8.64162   8.64162      1.00  2.126550   .593174
   8.64151   8.64151      1.00  2.127320   .593374
   8.64142   8.64142      1.00  2.122790   .592174
   8.64132   8.64132      1.00  2.126960   .593404
   8.64120   8.64120      1.00  2.127620   .593714
   8.64110   8.64110      1.00  2.128360   .594114
   8.64099   8.64099      1.00  2.129560   .594254
   8.64089   8.64089      1.00  2.127250   .593764
   8.64077   8.64077      1.00  2.124220   .593024
   8.64065   8.64065      1.00  2.125680   .593654
   8.64054   8.64054      1.00  2.125380   .593294
   8.64043   8.64043      1.00  2.128150   .594224
   8.64031   8.64031      1.00  2.130110   .594934
   8.64020   8.64020      1.00  2.129700   .594634
   8.64008   8.64008      1.00  2.132510   .595664
   8.63998   8.63998      1.00  2.128550   .594584
   8.63986   8.63986      1.00  2.127550   .594404
   8.63974   8.63974      1.00  2.130770   .595194
   8.63962   8.63962      1.00  2.122990   .593124
   8.63951   8.63951      1.00  2.128220   .594644
   8.63939   8.63939      1.00  2.129490   .594964
   8.63927   8.63927      1.00  2.128000   .594634
   8.63915   8.63915      1.00  2.130140   .595514
   8.63905   8.63905      1.00  2.129570   .595554
   8.63894   8.63894      1.00  2.130070   .595564
   8.63882   8.63882      1.00  2.131590   .595864
   8.63871   8.63871      1.00  2.129100   .595214
   8.63860   8.63860      1.00  2.129500   .595384
   8.63849   8.63849      1.00  2.126930   .594604
   8.63837   8.63837      1.00  2.132840   .596484
   8.63827   8.63827      1.00  2.127510   .594804
   8.63816   8.63816      1.00  2.130950   .596154
   8.63805   8.63805      1.00  2.127260   .595304
   8.63794   8.63794      1.00  2.135320   .597644
   8.63783   8.63783      1.00  2.128170   .595514
   8.63772   8.63772      1.00  2.124190   .594404
   8.63761   8.63761      1.00  2.128830   .595994
   8.63749   8.63749      1.00  2.132740   .597094
   8.63738   8.63738      1.00  2.129380   .596194
   8.63727   8.63727      1.00  2.128160   .595774
   8.63715   8.63715      1.00  2.132770   .597384
   8.63703   8.63703      1.00  2.127640   .595664
   8.63691   8.63691      1.00  2.133020   .597234
   8.63680   8.63680      1.00  2.121980   .594284
   8.63668   8.63668      1.00  2.133780   .597684
   8.63656   8.63656      1.00  2.125320   .595294
   8.63644   8.63644      1.00  2.129130   .596374
   8.63633   8.63633      1.00  2.127500   .596044
   8.63621   8.63621      1.00  2.131200   .597224
   8.63609   8.63609      1.00  2.129050   .596594
   8.63597   8.63597      1.00  2.137720   .598954
   8.63587   8.63587      1.00  2.120960   .594504
   8.63575   8.63575      1.00  2.129960   .597094
   8.63563   8.63563      1.00  2.130580   .597194
   8.63553   8.63553      1.00  2.129780   .597034
   8.63542   8.63542      1.00  2.130950   .597584
   8.63531   8.63531      1.00  2.131900   .597874
   8.63519   8.63519      1.00  2.134400   .598444
   8.63508   8.63508      1.00  2.131120   .597784
   8.63498   8.63498      1.00  2.129760   .597314
   8.63486   8.63486      1.00  2.124740   .596024
   8.63474   8.63474      1.00  2.132060   .598124
   8.63464   8.63464      1.00  2.128660   .597184
   8.63454   8.63454      1.00  2.136250   .599524
   8.63442   8.63442      1.00  2.130680   .597814
   8.63430   8.63430      1.00  2.131160   .598134
   8.63419   8.63419      1.00  2.130230   .597654
   8.63409   8.63409      1.00  2.134100   .599184
   8.63398   8.63398      1.00  2.119540   .594934
   8.63386   8.63386      1.00  2.132780   .598864
   8.63375   8.63375      1.00  2.130540   .598204
   8.63365   8.63365      1.00  2.136690   .599864
   8.63353   8.63353      1.00  2.126680   .597204
   8.63342   8.63342      1.00  2.130960   .598444
   8.63332   8.63332      1.00  2.131640   .598714
   8.63322   8.63322      1.00  2.129560   .598334
   8.63311   8.63311      1.00  2.120790   .595904
   8.63299   8.63299      1.00  2.130080   .598624
   8.63289   8.63289      1.00  2.134130   .599594
   8.63279   8.63279      1.00  2.130350   .598474
   8.63268   8.63268      1.00  2.132150   .599044
   8.63257   8.63257      1.00  2.129790   .598354
   8.63247   8.63247      1.00  2.133130   .599324
   8.63237   8.63237      1.00  2.127950   .598224
   8.63227   8.63227      1.00  2.126550   .597874
   8.63217   8.63217      1.00  2.127820   .598124
   8.63206   8.63206      1.00  2.133830   .599984
   8.63196   8.63196      1.00  2.130220   .599094
   8.63186   8.63186      1.00  2.131350   .599314
   8.63175   8.63175      1.00  2.128330   .598444
   8.63165   8.63165      1.00  2.133020   .599804
   8.63155   8.63155      1.00  2.131920   .599644
   8.63144   8.63144      1.00  2.123400   .597314
   8.63134   8.63134      1.00  2.130220   .599234
   8.63124   8.63124      1.00  2.129880   .599274
   8.63114   8.63114      1.00  2.133720   .600344
   8.63102   8.63102      1.00  2.129520   .599064
   8.63090   8.63090      1.00  2.132890   .600194
   8.63079   8.63079      1.00  2.126160   .598354
   8.63069   8.63069      1.00  2.133570   .600194
   8.63058   8.63058      1.00  2.120580   .596854
   8.63045   8.63045      1.00  2.131470   .600014
   8.63034   8.63034      1.00  2.129980   .599604
   8.63024   8.63024      1.00  2.131860   .600534
   8.63012   8.63012      1.00  2.130400   .599864
   8.62999   8.62999      1.00  2.132180   .600454
   8.62988   8.62988      1.00  2.128850   .599344
   8.62977   8.62977      1.00  2.130680   .600154
   8.62965   8.62965      1.00  2.128350   .599544
   8.62952   8.62952      1.00  2.119640   .597204
   8.62941   8.62941      1.00  2.131340   .600404
   8.62930   8.62930      1.00  2.133270   .600834
   8.62919   8.62919      1.00  2.129460   .599984
   8.62907   8.62907      1.00  2.130250   .600274
   8.62896   8.62896      1.00  2.133140   .600984
   8.62885   8.62885      1.00  2.129680   .600204
   8.62874   8.62874      1.00  2.129490   .600184
   8.62862   8.62862      1.00  2.119730   .597484
   8.62851   8.62851      1.00  2.133210   .601554
   8.62840   8.62840      1.00  2.127590   .599464
   8.62829   8.62829      1.00  2.132290   .601264
   8.62817   8.62817      1.00  2.128650   .600144
   8.62807   8.62807      1.00  2.131590   .601014
   8.62797   8.62797      1.00  2.129660   .600624
   8.62785   8.62785      1.00  2.131660   .601054
   8.62774   8.62774      1.00  2.131560   .601244
   8.62763   8.62763      1.00  2.123710   .598854
   8.62752   8.62752      1.00  2.129390   .600844
   8.62740   8.62740      1.00  2.132220   .601464
   8.62728   8.62728      1.00  2.128700   .600604
   8.62717   8.62717      1.00  2.130970   .601044
   8.62706   8.62706      1.00  2.129250   .600884
   8.62694   8.62694      1.00  2.128710   .600664
   8.62682   8.62682      1.00  2.130300   .601334
   8.62671   8.62671      1.00  2.121770   .598694
   8.62659   8.62659      1.00  2.132120   .601954
   8.62647   8.62647      1.00  2.127060   .600254
   8.62635   8.62635      1.00  2.130580   .601364
   8.62624   8.62624      1.00  2.127410   .600754
   8.62612   8.62612      1.00  2.130630   .601354
   8.62600   8.62600      1.00  2.127680   .600734
   8.62588   8.62588      1.00  2.132060   .602094
   8.62576   8.62576      1.00  2.120270   .598684
   8.62565   8.62565      1.00  2.129820   .601394
   8.62554   8.62554      1.00  2.126540   .600634
   8.62543   8.62543      1.00  2.131940   .602014
   8.62533   8.62533      1.00  2.130400   .601664
   8.62522   8.62522      1.00  2.127620   .601154
   8.62510   8.62510      1.00  2.130680   .601824
   8.62499   8.62499      1.00  2.128900   .601274
   8.62488   8.62488      1.00  2.122310   .599544
   8.62477   8.62477      1.00  2.127600   .600954
   8.62466   8.62466      1.00  2.129580   .601784
   8.62455   8.62455      1.00  2.125460   .600824
   8.62444   8.62444      1.00  2.131980   .602414
   8.62433   8.62433      1.00  2.125200   .600424
   8.62422   8.62422      1.00  2.129600   .602004
   8.62410   8.62410      1.00  2.123600   .600144
   8.62399   8.62399      1.00  2.122660   .600164
   8.62389   8.62389      1.00  2.127630   .601494
   8.62377   8.62377      1.00  2.130970   .602444
   8.62366   8.62366      1.00  2.124390   .600724
   8.62355   8.62355      1.00  2.131940   .602624
   8.62345   8.62345      1.00  2.125530   .600954
   8.62334   8.62334      1.00  2.126400   .601294
   8.62323   8.62323      1.00  2.123530   .600534
   8.62313   8.62313      1.00  2.120960   .599964
   8.62302   8.62302      1.00  2.125360   .601284
   8.62291   8.62291      1.00  2.126170   .601294
   8.62280   8.62280      1.00  2.129030   .602304
   8.62270   8.62270      1.00  2.128210   .601894
   8.62260   8.62260      1.00  2.126150   .601784
   8.62250   8.62250      1.00  2.125020   .601144
   8.62239   8.62239      1.00  2.128340   .602254
   8.62230   8.62230      1.00  2.116190   .598844
   8.62220   8.62220      1.00  2.127260   .602004
   8.62209   8.62209      1.00  2.119790   .600014
   8.62198   8.62198      1.00  2.128420   .602364
   8.62188   8.62188      1.00  2.123350   .601134
   8.62178   8.62178      1.00  2.126030   .601764
   8.62168   8.62168      1.00  2.122350   .600854
   8.62157   8.62157      1.00  2.124480   .601624
   8.62147   8.62147      1.00  2.123230   .601134
   8.62137   8.62137      1.00  2.119230   .600144
   8.62126   8.62126      1.00  2.120990   .600374
   8.62115   8.62115      1.00  2.123100   .601394
   8.62104   8.62104      1.00  2.123400   .601434
   8.62094   8.62094      1.00  2.124850   .601774
   8.62083   8.62083      1.00  2.120450   .600864
   8.62071   8.62071      1.00  2.120630   .600554
   8.62060   8.62060      1.00  2.126860   .602504
   8.62049   8.62049      1.00  2.113510   .598724
   8.62037   8.62037      1.00  2.125440   .602124
   8.62025   8.62025      1.00  2.123620   .601504
   8.62014   8.62014      1.00  2.124940   .602144
   8.62003   8.62003      1.00  2.119510   .600554
   8.61991   8.61991      1.00  2.124590   .602064
   8.61979   8.61979      1.00  2.124360   .602014
   8.61967   8.61967      1.00  2.122970   .601694
   8.61956   8.61956      1.00  2.114210   .599114
   8.61944   8.61944      1.00  2.123440   .602014
   8.61932   8.61932      1.00  2.122530   .601764
   8.61921   8.61921      1.00  2.122760   .601754
   8.61910   8.61910      1.00  2.121940   .601384
   8.61899   8.61899      1.00  2.122130   .601624
   8.61887   8.61887      1.00  2.121620   .601544
   8.61876   8.61876      1.00  2.123950   .602404
   8.61865   8.61865      1.00  2.112410   .599084
   8.61854   8.61854      1.00  2.123720   .602244
   8.61842   8.61842      1.00  2.120810   .601434
   8.61831   8.61831      1.00  2.121390   .601604
   8.61821   8.61821      1.00  2.125230   .602804
   8.61810   8.61810      1.00  2.118790   .601004
   8.61799   8.61799      1.00  2.127470   .603444
   8.61788   8.61788      1.00  2.121670   .601944
   8.61777   8.61777      1.00  2.115110   .600144
   8.61766   8.61766      1.00  2.123110   .602644
   8.61754   8.61754      1.00  2.124720   .603164
   8.61743   8.61743      1.00  2.122850   .602344
   8.61732   8.61732      1.00  2.124950   .603044
   8.61720   8.61720      1.00  2.124210   .602864
   8.61708   8.61708      1.00  2.123070   .602614
   8.61696   8.61696      1.00  2.121650   .602304
   8.61685   8.61685      1.00  2.118020   .601284
   8.61673   8.61673      1.00  2.125790   .603504
   8.61661   8.61661      1.00  2.125110   .603414
   8.61649   8.61649      1.00  2.125730   .603604
   8.61639   8.61639      1.00  2.125460   .603574
   8.61626   8.61626      1.00  2.127120   .603994
   8.61614   8.61614      1.00  2.120990   .602274
   8.61603   8.61603      1.00  2.128280   .604524
   8.61592   8.61592      1.00  2.119200   .601934
   8.61580   8.61580      1.00  2.125690   .603854
   8.61568   8.61568      1.00  2.121960   .602674
   8.61558   8.61558      1.00  2.129900   .605204
   8.61547   8.61547      1.00  2.124480   .603684
   8.61536   8.61536      1.00  2.127530   .604534
   8.61524   8.61524      1.00  2.124040   .603584
   8.61513   8.61513      1.00  2.125820   .603994
   8.61502   8.61502      1.00  2.123110   .603574
   8.61491   8.61491      1.00  2.115670   .601344
   8.61480   8.61480      1.00  2.125580   .604424
   8.61469   8.61469      1.00  2.123910   .603794
   8.61458   8.61458      1.00  2.127470   .605064
   8.61447   8.61447      1.00  2.122370   .603344
   8.61435   8.61435      1.00  2.125430   .604314
   8.61425   8.61425      1.00  2.118380   .602474
   8.61415   8.61415      1.00  2.128560   .605394
   8.61403   8.61403      1.00  2.123370   .603714
   8.61391   8.61391      1.00  2.120460   .603084
   8.61381   8.61381      1.00  2.125590   .604374
   8.61370   8.61370      1.00  2.130060   .605824
   8.61359   8.61359      1.00  2.121870   .603714
   8.61348   8.61348      1.00  2.127460   .605154
   8.61337   8.61337      1.00  2.122320   .603864
   8.61327   8.61327      1.00  2.126940   .605254
   8.61316   8.61316      1.00  2.125400   .604894
   8.61305   8.61305      1.00  2.117670   .602704
   8.61294   8.61294      1.00  2.127800   .605594
   8.61284   8.61284      1.00  2.125990   .605144
   8.61274   8.61274      1.00  2.127300   .605384
   8.61263   8.61263      1.00  2.123830   .604644
   8.61253   8.61253      1.00  2.127810   .605824
   8.61243   8.61243      1.00  2.123660   .604704
   8.61232   8.61232      1.00  2.123580   .604704
   8.61222   8.61222      1.00  2.121950   .604334
   8.61212   8.61212      1.00  2.125460   .605244
   8.61202   8.61202      1.00  2.121930   .604284
   8.61191   8.61191      1.00  2.127560   .606134
   8.61181   8.61181      1.00  2.122700   .604654
   8.61171   8.61171      1.00  2.127580   .606084
   8.61161   8.61161      1.00  2.122010   .604534
   8.61150   8.61150      1.00  2.124560   .605224
   8.61140   8.61140      1.00  2.118740   .603794
   8.61130   8.61130      1.00  2.125810   .605644
   8.61119   8.61119      1.00  2.122620   .605014
   8.61108   8.61108      1.00  2.124990   .605594
   8.61097   8.61097      1.00  2.122520   .604984
   8.61086   8.61086      1.00  2.123290   .605124
   8.61076   8.61076      1.00  2.126820   .606264
   8.61064   8.61064      1.00  2.124740   .605464
   8.61052   8.61052      1.00  2.116680   .603754
   8.61041   8.61041      1.00  2.123340   .605424
   8.61030   8.61030      1.00  2.124830   .605924
   8.61018   8.61018      1.00  2.123470   .605484
   8.61006   8.61006      1.00  2.129660   .607274
   8.60995   8.60995      1.00  2.123230   .605644
   8.60983   8.60983      1.00  2.124400   .606004
   8.60971   8.60971      1.00  2.120040   .604694
   8.60959   8.60959      1.00  2.114720   .603484
   8.60948   8.60948      1.00  2.121080   .605094
   8.60937   8.60937      1.00  2.126680   .606804
   8.60925   8.60925      1.00  2.123250   .606004
   8.60914   8.60914      1.00  2.126820   .606984
   8.60903   8.60903      1.00  2.119700   .605044
   8.60892   8.60892      1.00  2.121660   .605434
   8.60880   8.60880      1.00  2.124210   .606174
   8.60868   8.60868      1.00  2.121190   .605514
   8.60857   8.60857      1.00  2.115180   .603974
   8.60847   8.60847      1.00  2.124430   .606484
   8.60835   8.60835      1.00  2.123400   .606224
   8.60824   8.60824      1.00  2.120530   .605474
   8.60814   8.60814      1.00  2.123290   .606424
   8.60803   8.60803      1.00  2.122670   .606344
   8.60792   8.60792      1.00  2.122330   .606204
   8.60780   8.60780      1.00  2.122190   .606394
   8.60769   8.60769      1.00  2.118040   .604974
   8.60758   8.60758      1.00  2.123000   .606784
   8.60746   8.60746      1.00  2.121430   .606294
   8.60735   8.60735      1.00  2.119680   .605714
   8.60724   8.60724      1.00  2.124030   .607174
   8.60713   8.60713      1.00  2.118680   .605574
   8.60701   8.60701      1.00  2.124110   .607294
   8.60688   8.60688      1.00  2.122190   .606644
   8.60677   8.60677      1.00  2.116720   .605254
   8.60666   8.60666      1.00  2.119700   .605984
   8.60654   8.60654      1.00  2.124880   .607314
   8.60642   8.60642      1.00  2.118990   .606104
   8.60630   8.60630      1.00  2.121400   .606744
   8.60619   8.60619      1.00  2.123240   .607214
   8.60606   8.60606      1.00  2.124010   .607484
   8.60594   8.60594      1.00  2.121250   .607164
   8.60584   8.60584      1.00  2.112020   .604264
   8.60573   8.60573      1.00  2.124750   .608014
   8.60561   8.60561      1.00  2.120550   .606814
   8.60549   8.60549      1.00  2.122580   .607624
   8.60538   8.60538      1.00  2.123970   .607924
   8.60527   8.60527      1.00  2.125900   .608514
   8.60516   8.60516      1.00  2.118820   .606444
   8.60504   8.60504      1.00  2.125390   .608304
   8.60493   8.60493      1.00  2.114230   .605284
   8.60483   8.60483      1.00  2.122130   .607644
   8.60472   8.60472      1.00  2.119750   .607014
   8.60460   8.60460      1.00  2.125780   .608684
   8.60449   8.60449      1.00  2.123730   .608294
   8.60439   8.60439      1.00  2.120130   .607184
   8.60427   8.60427      1.00  2.123710   .608494
   8.60416   8.60416      1.00  2.121030   .607664
   8.60405   8.60405      1.00  2.113640   .605884
   8.60394   8.60394      1.00  2.117280   .606734
   8.60383   8.60383      1.00  2.125790   .609224
   8.60371   8.60371      1.00  2.118730   .607324
   8.60361   8.60361      1.00  2.119770   .607774
   8.60350   8.60350      1.00  2.117240   .607124
   8.60339   8.60339      1.00  2.122040   .608364
   8.60328   8.60328      1.00  2.116550   .606904
   8.60318   8.60318      1.00  2.114070   .606204
   8.60307   8.60307      1.00  2.121670   .608374
   8.60296   8.60296      1.00  2.121850   .608384
   8.60285   8.60285      1.00  2.117370   .607364
   8.60275   8.60275      1.00  2.121880   .608574
   8.60265   8.60265      1.00  2.119160   .607834
   8.60255   8.60255      1.00  2.117190   .607234
   8.60244   8.60244      1.00  2.120050   .608274
   8.60234   8.60234      1.00  2.110490   .605474
   8.60224   8.60224      1.00  2.119320   .608034
   8.60214   8.60214      1.00  2.115670   .607154
   8.60203   8.60203      1.00  2.122700   .609234
   8.60193   8.60193      1.00  2.117680   .607734
   8.60183   8.60183      1.00  2.120190   .608674
   8.60173   8.60173      1.00  2.114650   .607124
   8.60162   8.60162      1.00  2.124430   .609954
   8.60152   8.60152      1.00  2.114440   .607054
   8.60142   8.60142      1.00  2.113320   .606654
   8.60131   8.60131      1.00  2.115220   .607374
   8.60120   8.60120      1.00  2.120530   .609054
   8.60109   8.60109      1.00  2.112240   .606764
   8.60098   8.60098      1.00  2.118530   .608504
   8.60087   8.60087      1.00  2.116900   .607894
   8.60075   8.60075      1.00  2.116830   .608164
   8.60065   8.60065      1.00  2.113260   .607384
   8.60054   8.60054      1.00  2.108520   .606074
   8.60042   8.60042      1.00  2.114840   .607924
   8.60030   8.60030      1.00  2.112910   .607324
   8.60019   8.60019      1.00  2.117080   .608704
   8.60008   8.60008      1.00  2.111620   .607044
   8.59996   8.59996      1.00  2.118300   .609054
   8.59984   8.59984      1.00  2.107800   .606094
   8.59973   8.59973      1.00  2.118510   .609114
   8.59961   8.59961      1.00  2.100250   .604104
   8.59949   8.59949      1.00  2.116940   .608944
   8.59937   8.59937      1.00  2.111570   .607314
   8.59926   8.59926      1.00  2.116690   .608844
   8.59915   8.59915      1.00  2.112470   .607894
   8.59903   8.59903      1.00  2.113660   .608334
   8.59891   8.59891      1.00  2.115380   .608554
   8.59880   8.59880      1.00  2.115460   .608654
   8.59870   8.59870      1.00  2.103740   .605574
   8.59858   8.59858      1.00  2.112520   .608024
   8.59846   8.59846      1.00  2.114740   .608744
   8.59836   8.59836      1.00  2.112800   .608164
   8.59825   8.59825      1.00  2.115020   .608964
   8.59814   8.59814      1.00  2.113630   .608494
   8.59803   8.59803      1.00  2.112580   .608204
   8.59793   8.59793      1.00  2.109990   .607544
   8.59782   8.59782      1.00  2.106650   .606744
   8.59771   8.59771      1.00  2.109070   .607454
   8.59759   8.59759      1.00  2.114350   .609104
   8.59747   8.59747      1.00  2.110740   .607754
   8.59736   8.59736      1.00  2.116890   .609624
   8.59725   8.59725      1.00  2.109380   .607774
   8.59713   8.59713      1.00  2.113230   .608824
   8.59701   8.59701      1.00  2.113160   .608844
   8.59690   8.59690      1.00  2.104650   .606754
   8.59678   8.59678      1.00  2.109290   .607904
   8.59666   8.59666      1.00  2.115090   .609684
   8.59654   8.59654      1.00  2.109760   .608274
   8.59643   8.59643      1.00  2.112760   .609064
   8.59631   8.59631      1.00  2.107240   .607654
   8.59619   8.59619      1.00  2.112840   .609274
   8.59607   8.59607      1.00  2.107230   .607644
   8.59596   8.59596      1.00  2.110740   .608684
   8.59584   8.59584      1.00  2.099360   .605694
   8.59573   8.59573      1.00  2.110410   .608844
   8.59562   8.59562      1.00  2.112240   .609174
   8.59550   8.59550      1.00  2.108470   .608314
   8.59539   8.59539      1.00  2.112060   .609314
   8.59527   8.59527      1.00  2.107570   .608004
   8.59517   8.59517      1.00  2.110270   .609034
   8.59506   8.59506      1.00  2.103860   .606934
   8.59494   8.59494      1.00  2.103290   .607294
   8.59484   8.59484      1.00  2.103130   .606994
   8.59473   8.59473      1.00  2.108950   .608744
   8.59461   8.59461      1.00  2.106500   .608174
   8.59450   8.59450      1.00  2.109850   .609244
   8.59439   8.59439      1.00  2.107740   .608574
   8.59428   8.59428      1.00  2.108190   .608984
   8.59417   8.59417      1.00  2.109360   .609204
   8.59406   8.59406      1.00  2.100730   .606604
   8.59395   8.59395      1.00  2.105730   .608364
   8.59384   8.59384      1.00  2.108040   .608994
   8.59373   8.59373      1.00  2.107980   .609144
   8.59362   8.59362      1.00  2.105100   .608304
   8.59351   8.59351      1.00  2.109480   .609644
   8.59341   8.59341      1.00  2.104250   .608194
   8.59331   8.59331      1.00  2.110220   .609844
   8.59319   8.59319      1.00  2.095840   .605744
   8.59308   8.59308      1.00  2.111360   .610344
   8.59298   8.59298      1.00  2.105840   .608794
   8.59287   8.59287      1.00  2.109530   .609764
   8.59276   8.59276      1.00  2.104910   .608794
   8.59265   8.59265      1.00  2.108770   .609594
   8.59255   8.59255      1.00  2.104510   .608274
   8.59245   8.59245      1.00  2.107300   .609624
   8.59235   8.59235      1.00  2.101560   .607744
   8.59224   8.59224      1.00  2.103440   .608504
   8.59214   8.59214      1.00  2.104320   .608684
   8.59205   8.59205      1.00  2.106250   .609374
   8.59194   8.59194      1.00  2.105610   .609184
   8.59184   8.59184      1.00  2.106510   .609604
   8.59174   8.59174      1.00  2.104500   .608854
   8.59163   8.59163      1.00  2.108260   .610074
   8.59153   8.59153      1.00  2.107160   .609974
   8.59142   8.59142      1.00  2.094770   .606354
   8.59132   8.59132      1.00  2.110130   .610744
   8.59122   8.59122      1.00  2.100460   .608204
   8.59111   8.59111      1.00  2.107670   .610494
   8.59099   8.59099      1.00  2.102110   .608614
   8.59088   8.59088      1.00  2.110770   .611244
   8.59078   8.59078      1.00  2.102840   .609084
   8.59066   8.59066      1.00  2.107160   .610134
   8.59054   8.59054      1.00  2.102540   .609214
   8.59043   8.59043      1.00  2.102950   .609084
   8.59032   8.59032      1.00  2.103390   .609264
   8.59020   8.59020      1.00  2.108110   .610714
   8.59008   8.59008      1.00  2.103870   .609514
   8.58997   8.58997      1.00  2.107410   .610664
   8.58985   8.58985      1.00  2.103660   .609774
   8.58974   8.58974      1.00  2.099940   .608574
   8.58961   8.58961      1.00  2.106240   .610734
   8.58950   8.58950      1.00  2.092940   .606734
   8.58939   8.58939      1.00  2.107160   .610734
   8.58928   8.58928      1.00  2.101750   .609404
   8.58916   8.58916      1.00  2.105550   .610734
   8.58904   8.58904      1.00  2.103350   .609794
   8.58894   8.58894      1.00  2.105070   .610524
   8.58882   8.58882      1.00  2.098390   .608514
   8.58870   8.58870      1.00  2.106790   .610984
   8.58859   8.58859      1.00  2.093070   .607014
   8.58849   8.58849      1.00  2.103940   .610464
   8.58837   8.58837      1.00  2.103270   .610284
   8.58826   8.58826      1.00  2.105280   .610784
   8.58816   8.58816      1.00  2.104130   .610534
   8.58805   8.58805      1.00  2.103640   .610544
   8.58794   8.58794      1.00  2.101280   .609874
   8.58782   8.58782      1.00  2.103520   .610244
   8.58771   8.58771      1.00  2.102510   .610454
   8.58761   8.58761      1.00  2.094650   .608174
   8.58749   8.58749      1.00  2.101890   .610194
   8.58737   8.58737      1.00  2.100370   .609854
   8.58726   8.58726      1.00  2.103930   .610814
   8.58715   8.58715      1.00  2.102290   .610544
   8.58703   8.58703      1.00  2.101280   .610194
   8.58691   8.58691      1.00  2.102890   .610654
   8.58680   8.58680      1.00  2.109570   .612764
   8.58669   8.58669      1.00  2.092980   .607964
   8.58657   8.58657      1.00  2.106310   .611904
   8.58644   8.58644      1.00  2.101130   .610724
   8.58632   8.58632      1.00  2.105000   .611674
   8.58621   8.58621      1.00  2.097220   .609214
   8.58609   8.58609      1.00  2.104950   .611574
   8.58597   8.58597      1.00  2.099500   .610134
   8.58586   8.58586      1.00  2.104240   .611534
   8.58575   8.58575      1.00  2.098890   .610274
   8.58563   8.58563      1.00  2.097670   .609834
   8.58552   8.58552      1.00  2.099910   .610654
   8.58541   8.58541      1.00  2.101780   .611224
   8.58530   8.58530      1.00  2.099700   .610494
   8.58519   8.58519      1.00  2.100550   .610964
   8.58507   8.58507      1.00  2.102630   .611364
   8.58497   8.58497      1.00  2.099850   .610654
   8.58486   8.58486      1.00  2.103150   .611834
   8.58474   8.58474      1.00  2.089430   .607914
   8.58463   8.58463      1.00  2.102420   .611864
   8.58453   8.58453      1.00  2.098040   .610344
   8.58443   8.58443      1.00  2.103910   .612124
   8.58431   8.58431      1.00  2.096010   .609864
   8.58420   8.58420      1.00  2.106040   .612914
   8.58409   8.58409      1.00  2.099670   .611164
   8.58398   8.58398      1.00  2.103750   .612644
   8.58387   8.58387      1.00  2.088910   .608254
   8.58375   8.58375      1.00  2.102580   .612434
   8.58365   8.58365      1.00  2.095530   .610194
   8.58354   8.58354      1.00  2.099920   .611554
   8.58343   8.58343      1.00  2.099710   .611474
   8.58332   8.58332      1.00  2.100050   .611644
   8.58322   8.58322      1.00  2.100580   .611694
   8.58311   8.58311      1.00  2.097620   .611164
   8.58301   8.58301      1.00  2.092770   .609654
   8.58289   8.58289      1.00  2.095880   .610754
   8.58279   8.58279      1.00  2.101260   .612154
   8.58269   8.58269      1.00  2.096360   .610844
   8.58259   8.58259      1.00  2.101640   .612724
   8.58248   8.58248      1.00  2.096060   .610884
   8.58238   8.58238      1.00  2.102280   .612594
   8.58229   8.58229      1.00  2.094360   .610554
   8.58218   8.58218      1.00  2.090770   .609524
   8.58208   8.58208      1.00  2.096620   .611404
   8.58197   8.58197      1.00  2.097680   .611794
   8.58188   8.58188      1.00  2.101240   .612734
   8.58177   8.58177      1.00  2.101470   .612824
   8.58166   8.58166      1.00  2.096680   .611584
   8.58156   8.58156      1.00  2.100180   .612594
   8.58146   8.58146      1.00  2.092290   .610484
   8.58135   8.58135      1.00  2.088970   .609474
   8.58125   8.58125      1.00  2.092550   .610584
   8.58114   8.58114      1.00  2.098510   .612244
   8.58104   8.58104      1.00  2.100020   .612784
   8.58092   8.58092      1.00  2.100530   .612864
   8.58080   8.58080      1.00  2.100660   .613094
   8.58069   8.58069      1.00  2.091210   .610284
   8.58059   8.58059      1.00  2.100590   .613144
   8.58047   8.58047      1.00  2.086820   .609184
   8.58035   8.58035      1.00  2.098000   .612504
   8.58024   8.58024      1.00  2.094660   .611604
   8.58013   8.58013      1.00  2.105900   .614864
   8.58001   8.58001      1.00  2.094080   .611564
   8.57989   8.57989      1.00  2.100980   .613654
   8.57977   8.57977      1.00  2.091220   .610824
   8.57966   8.57966      1.00  2.101160   .613914
   8.57954   8.57954      1.00  2.087830   .609854
   8.57942   8.57942      1.00  2.098500   .613184
   8.57931   8.57931      1.00  2.100440   .613814
   8.57920   8.57920      1.00  2.097440   .612924
   8.57909   8.57909      1.00  2.099280   .613454
   8.57897   8.57897      1.00  2.098680   .613454
   8.57886   8.57886      1.00  2.098400   .613254
   8.57875   8.57875      1.00  2.096580   .612584
   8.57864   8.57864      1.00  2.099240   .613824
   8.57852   8.57852      1.00  2.090660   .611254
   8.57841   8.57841      1.00  2.103650   .614804
   8.57831   8.57831      1.00  2.095230   .612924
   8.57820   8.57820      1.00  2.101890   .614524
   8.57808   8.57808      1.00  2.096810   .613154
   8.57798   8.57798      1.00  2.098770   .614084
   8.57787   8.57787      1.00  2.099420   .614014
   8.57775   8.57775      1.00  2.098860   .613974
   8.57764   8.57764      1.00  2.089640   .611174
   8.57753   8.57753      1.00  2.099600   .614504
   8.57742   8.57742      1.00  2.099430   .614114
   8.57729   8.57729      1.00  2.099190   .614264
   8.57717   8.57717      1.00  2.097210   .613864
   8.57706   8.57706      1.00  2.099520   .614164
   8.57695   8.57695      1.00  2.101170   .615044
   8.57683   8.57683      1.00  2.096690   .613764
   8.57671   8.57671      1.00  2.092330   .612384
   8.57660   8.57660      1.00  2.096760   .613894
   8.57648   8.57648      1.00  2.100740   .614784
   8.57636   8.57636      1.00  2.099680   .614664
   8.57624   8.57624      1.00  2.099550   .614494
   8.57612   8.57612      1.00  2.097600   .614004
   8.57601   8.57601      1.00  2.100780   .615184
   8.57590   8.57590      1.00  2.097750   .614054
   8.57578   8.57578      1.00  2.092130   .612764
   8.57567   8.57567      1.00  2.096660   .614234
   8.57556   8.57556      1.00  2.102010   .615944
   8.57544   8.57544      1.00  2.096640   .614484
   8.57533   8.57533      1.00  2.100590   .615404
   8.57522   8.57522      1.00  2.100740   .615294
   8.57510   8.57510      1.00  2.099490   .615154
   8.57499   8.57499      1.00  2.095920   .614124
   8.57488   8.57488      1.00  2.097720   .615004
   8.57478   8.57478      1.00  2.096270   .614484
   8.57467   8.57467      1.00  2.098970   .615174
   8.57456   8.57456      1.00  2.098670   .615314
   8.57444   8.57444      1.00  2.097660   .614964
   8.57433   8.57433      1.00  2.103130   .616524
   8.57423   8.57423      1.00  2.094480   .614164
   8.57411   8.57411      1.00  2.099900   .615764
   8.57400   8.57400      1.00  2.095710   .614684
   8.57389   8.57389      1.00  2.094250   .614194
   8.57379   8.57379      1.00  2.096360   .615044
   8.57368   8.57368      1.00  2.099420   .615854
   8.57356   8.57356      1.00  2.098610   .615594
   8.57345   8.57345      1.00  2.100510   .616154
   8.57335   8.57335      1.00  2.096610   .615184
   8.57324   8.57324      1.00  2.101310   .616434
   8.57313   8.57313      1.00  2.102270   .616804
   8.57303   8.57303      1.00  2.091170   .613634
   8.57293   8.57293      1.00  2.101100   .616504
   8.57282   8.57282      1.00  2.100860   .616504
   8.57271   8.57271      1.00  2.101240   .616774
   8.57261   8.57261      1.00  2.101150   .616544
   8.57251   8.57251      1.00  2.100310   .616374
   8.57240   8.57240      1.00  2.099050   .616124
   8.57230   8.57230      1.00  2.102000   .617244
   8.57220   8.57220      1.00  2.098140   .616024
   8.57210   8.57210      1.00  2.096570   .615694
   8.57199   8.57199      1.00  2.097690   .616104
   8.57189   8.57189      1.00  2.103580   .617854
   8.57179   8.57179      1.00  2.100200   .616554
   8.57169   8.57169      1.00  2.104980   .618364
   8.57159   8.57159      1.00  2.096820   .616074
   8.57148   8.57148      1.00  2.103520   .617904
   8.57137   8.57137      1.00  2.101700   .617384
   8.57128   8.57128      1.00  2.092640   .614854
   8.57117   8.57117      1.00  2.097220   .616084
   8.57105   8.57105      1.00  2.103680   .618344
   8.57095   8.57095      1.00  2.099550   .616984
   8.57084   8.57084      1.00  2.100410   .617344
   8.57072   8.57072      1.00  2.098600   .617014
   8.57061   8.57061      1.00  2.102050   .617804
   8.57050   8.57050      1.00  2.100120   .617194
   8.57038   8.57038      1.00  2.089480   .614284
   8.57026   8.57026      1.00  2.103310   .618244
   8.57015   8.57015      1.00  2.096490   .616534
   8.57004   8.57004      1.00  2.100430   .617554
   8.56992   8.56992      1.00  2.095210   .616104
   8.56980   8.56980      1.00  2.103760   .618644
   8.56968   8.56968      1.00  2.094810   .616004
   8.56957   8.56957      1.00  2.103360   .618724
   8.56946   8.56946      1.00  2.090340   .614984
   8.56934   8.56934      1.00  2.102670   .618404
   8.56921   8.56921      1.00  2.095120   .616384
   8.56911   8.56911      1.00  2.102910   .618694
   8.56900   8.56900      1.00  2.099590   .617834
   8.56889   8.56889      1.00  2.099140   .617634
   8.56877   8.56877      1.00  2.097420   .617424
   8.56866   8.56866      1.00  2.101640   .618774
   8.56855   8.56855      1.00  2.090290   .615134
   8.56844   8.56844      1.00  2.101180   .618364
   8.56832   8.56832      1.00  2.101600   .618544
   8.56822   8.56822      1.00  2.102150   .618824
   8.56811   8.56811      1.00  2.099670   .618294
   8.56800   8.56800      1.00  2.099000   .617694
   8.56789   8.56789      1.00  2.103520   .619384
   8.56778   8.56778      1.00  2.098420   .617934
   8.56767   8.56767      1.00  2.092510   .616294
   8.56756   8.56756      1.00  2.099850   .618344
   8.56744   8.56744      1.00  2.103610   .619624
   8.56733   8.56733      1.00  2.098690   .618344
   8.56722   8.56722      1.00  2.101170   .619024
   8.56710   8.56710      1.00  2.099740   .618564
   8.56698   8.56698      1.00  2.101310   .619204
   8.56686   8.56686      1.00  2.100390   .618914
   8.56675   8.56675      1.00  2.102760   .619594
   8.56663   8.56663      1.00  2.089580   .615764
   8.56651   8.56651      1.00  2.101850   .619484
   8.56639   8.56639      1.00  2.097330   .618254
   8.56628   8.56628      1.00  2.101080   .619534
   8.56616   8.56616      1.00  2.098690   .618764
   8.56604   8.56604      1.00  2.101130   .619684
   8.56593   8.56593      1.00  2.102740   .619954
   8.56582   8.56582      1.00  2.102100   .619744
   8.56570   8.56570      1.00  2.093490   .617374
   8.56558   8.56558      1.00  2.097460   .618434
   8.56547   8.56547      1.00  2.103540   .620264
   8.56537   8.56537      1.00  2.095470   .618004
   8.56525   8.56525      1.00  2.104790   .620874
   8.56513   8.56513      1.00  2.096150   .618124
   8.56503   8.56503      1.00  2.103950   .620644
   8.56492   8.56492      1.00  2.095000   .618314
   8.56481   8.56481      1.00  2.092220   .617304
   8.56470   8.56470      1.00  2.099310   .619284
   8.56458   8.56458      1.00  2.103040   .620684
   8.56448   8.56448      1.00  2.099500   .619524
   8.56437   8.56437      1.00  2.101980   .620334
   8.56426   8.56426      1.00  2.100660   .620004
   8.56415   8.56415      1.00  2.099500   .619764
   8.56404   8.56404      1.00  2.098230   .619694
   8.56392   8.56392      1.00  2.088480   .616724
   8.56381   8.56381      1.00  2.101020   .620354
   8.56370   8.56370      1.00  2.096750   .619074
   8.56360   8.56360      1.00  2.101160   .620574
   8.56349   8.56349      1.00  2.097770   .619664
   8.56337   8.56337      1.00  2.101460   .620704
   8.56327   8.56327      1.00  2.097150   .619714
   8.56317   8.56317      1.00  2.102300   .621074
   8.56306   8.56306      1.00  2.090050   .617444
   8.56295   8.56295      1.00  2.102150   .621094
   8.56284   8.56284      1.00  2.096420   .619424
   8.56274   8.56274      1.00  2.100980   .620884
   8.56264   8.56264      1.00  2.098880   .620344
   8.56253   8.56253      1.00  2.097260   .620014
   8.56243   8.56243      1.00  2.097540   .620124
   8.56234   8.56234      1.00  2.099730   .620774
   8.56223   8.56223      1.00  2.089880   .617564
   8.56212   8.56212      1.00  2.098580   .620444
   8.56202   8.56202      1.00  2.098330   .620404
   8.56193   8.56193      1.00  2.099870   .621124
   8.56182   8.56182      1.00  2.100190   .621014
   8.56172   8.56172      1.00  2.097900   .620504
   8.56162   8.56162      1.00  2.102390   .621884
   8.56151   8.56151      1.00  2.098510   .620484
   8.56140   8.56140      1.00  2.098630   .620704
   8.56130   8.56130      1.00  2.092970   .619164
   8.56119   8.56119      1.00  2.099610   .621244
   8.56108   8.56108      1.00  2.096490   .620334
   8.56097   8.56097      1.00  2.100670   .621634
   8.56086   8.56086      1.00  2.096990   .620624
   8.56075   8.56075      1.00  2.102160   .622144
   8.56065   8.56065      1.00  2.095950   .620374
   8.56053   8.56053      1.00  2.100780   .621764
   8.56041   8.56041      1.00  2.092520   .619334
   8.56030   8.56030      1.00  2.095770   .620344
   8.56019   8.56019      1.00  2.099970   .621664
   8.56006   8.56006      1.00  2.100020   .621624
   8.55994   8.55994      1.00  2.100570   .621944
   8.55983   8.55983      1.00  2.097110   .621044
   8.55972   8.55972      1.00  2.100650   .622034
   8.55960   8.55960      1.00  2.095910   .620844
   8.55948   8.55948      1.00  2.089950   .619174
   8.55937   8.55937      1.00  2.098010   .621374
   8.55925   8.55925      1.00  2.100000   .622244
   8.55914   8.55914      1.00  2.095350   .620744
   8.55902   8.55902      1.00  2.099830   .621954
   8.55891   8.55891      1.00  2.096150   .621194
   8.55881   8.55881      1.00  2.096450   .621094
   8.55869   8.55869      1.00  2.096530   .621294
   8.55858   8.55858      1.00  2.087900   .618924
   8.55847   8.55847      1.00  2.099400   .622284
   8.55836   8.55836      1.00  2.098120   .621844
   8.55825   8.55825      1.00  2.097480   .621724
   8.55813   8.55813      1.00  2.099960   .622464
   8.55803   8.55803      1.00  2.094550   .621064
   8.55793   8.55793      1.00  2.097620   .622024
   8.55781   8.55781      1.00  2.097080   .621784
   8.55770   8.55770      1.00  2.087930   .619264
   8.55758   8.55758      1.00  2.098650   .622534
   8.55748   8.55748      1.00  2.096970   .622014
   8.55736   8.55736      1.00  2.095840   .621474
   8.55724   8.55724      1.00  2.098460   .622624
   8.55713   8.55713      1.00  2.096910   .622054
   8.55702   8.55702      1.00  2.097080   .622184
   8.55690   8.55690      1.00  2.096410   .621994
   8.55677   8.55677      1.00  2.087070   .619224
   8.55666   8.55666      1.00  2.097350   .622574
   8.55655   8.55655      1.00  2.096740   .622464
   8.55643   8.55643      1.00  2.097130   .622574
   8.55630   8.55630      1.00  2.095720   .622194
   8.55619   8.55619      1.00  2.097100   .622474
   8.55609   8.55609      1.00  2.094140   .621834
   8.55596   8.55596      1.00  2.097650   .622834
   8.55585   8.55585      1.00  2.085900   .619494
   8.55574   8.55574      1.00  2.098290   .623104
   8.55563   8.55563      1.00  2.096130   .622604
   8.55552   8.55552      1.00  2.095640   .622584
   8.55540   8.55540      1.00  2.096160   .622634
   8.55529   8.55529      1.00  2.093930   .621974
   8.55518   8.55518      1.00  2.099480   .623704
   8.55506   8.55506      1.00  2.091630   .621484
   8.55495   8.55495      1.00  2.089600   .620954
   8.55485   8.55485      1.00  2.093230   .622294
   8.55475   8.55475      1.00  2.095710   .622824
   8.55463   8.55463      1.00  2.094780   .622604
   8.55452   8.55452      1.00  2.097240   .623314
   8.55441   8.55441      1.00  2.095440   .622824
   8.55430   8.55430      1.00  2.095370   .623154
   8.55419   8.55419      1.00  2.094700   .622624
   8.55407   8.55407      1.00  2.096910   .623584
   8.55397   8.55397      1.00  2.087350   .620724
   8.55386   8.55386      1.00  2.096240   .623504
   8.55375   8.55375      1.00  2.096060   .623284
   8.55363   8.55363      1.00  2.098710   .624214
   8.55353   8.55353      1.00  2.097030   .623564
   8.55342   8.55342      1.00  2.096920   .623754
   8.55332   8.55332      1.00  2.095330   .623414
   8.55320   8.55320      1.00  2.096750   .623754
   8.55310   8.55310      1.00  2.087110   .621204
   8.55299   8.55299      1.00  2.096610   .623794
   8.55288   8.55288      1.00  2.097190   .624154
   8.55278   8.55278      1.00  2.097390   .624234
   8.55268   8.55268      1.00  2.096410   .623984
   8.55258   8.55258      1.00  2.094430   .623374
   8.55247   8.55247      1.00  2.095280   .623784
   8.55237   8.55237      1.00  2.096840   .624074
   8.55227   8.55227      1.00  2.089500   .622384
   8.55217   8.55217      1.00  2.093130   .623324
   8.55206   8.55206      1.00  2.099830   .624994
   8.55195   8.55195      1.00  2.094250   .623584
   8.55185   8.55185      1.00  2.097750   .624844
   8.55176   8.55176      1.00  2.091530   .622924
   8.55165   8.55165      1.00  2.097270   .624874
   8.55154   8.55154      1.00  2.094210   .623974
   8.55144   8.55144      1.00  2.091190   .622904
   8.55134   8.55134      1.00  2.095160   .624004
   8.55123   8.55123      1.00  2.098100   .625014
   8.55112   8.55112      1.00  2.097190   .624784
   8.55101   8.55101      1.00  2.096470   .624634
   8.55090   8.55090      1.00  2.097090   .625124
   8.55079   8.55079      1.00  2.093440   .623984
   8.55068   8.55068      1.00  2.097880   .625284
   8.55056   8.55056      1.00  2.091680   .623564
   8.55045   8.55045      1.00  2.091670   .623594
   8.55033   8.55033      1.00  2.093960   .624514
   8.55022   8.55022      1.00  2.095910   .624934
   8.55010   8.55010      1.00  2.093140   .624284
   8.54999   8.54999      1.00  2.098280   .625954
   8.54987   8.54987      1.00  2.093010   .624294
   8.54975   8.54975      1.00  2.095440   .625224
   8.54963   8.54963      1.00  2.096310   .625454
   8.54952   8.54952      1.00  2.098880   .626164
   8.54940   8.54940      1.00  2.087830   .622954
   8.54928   8.54928      1.00  2.097730   .625814
   8.54917   8.54917      1.00  2.095360   .625314
   8.54906   8.54906      1.00  2.096230   .625824
   8.54895   8.54895      1.00  2.096140   .625544
   8.54883   8.54883      1.00  2.093490   .624974
   8.54871   8.54871      1.00  2.095570   .625734
   8.54861   8.54861      1.00  2.096090   .625434
   8.54849   8.54849      1.00  2.095920   .625804
   8.54838   8.54838      1.00  2.090280   .624084
   8.54827   8.54827      1.00  2.099720   .627024
   8.54817   8.54817      1.00  2.095520   .625774
   8.54806   8.54806      1.00  2.099130   .627004
   8.54794   8.54794      1.00  2.092720   .625164
   8.54783   8.54783      1.00  2.098520   .626764
   8.54773   8.54773      1.00  2.092960   .625334
   8.54761   8.54761      1.00  2.093650   .625554
   8.54749   8.54749      1.00  2.090640   .624764
   8.54738   8.54738      1.00  2.096870   .626754
   8.54727   8.54727      1.00  2.093700   .625514
   8.54715   8.54715      1.00  2.099010   .627404
   8.54703   8.54703      1.00  2.095880   .626564
   8.54692   8.54692      1.00  2.097150   .626754
   8.54680   8.54680      1.00  2.098470   .627204
   8.54668   8.54668      1.00  2.096470   .626604
   8.54656   8.54656      1.00  2.088220   .624384
   8.54644   8.54644      1.00  2.094000   .626104
   8.54633   8.54633      1.00  2.097770   .627244
   8.54621   8.54621      1.00  2.094230   .626344
   8.54608   8.54608      1.00  2.098220   .627694
   8.54597   8.54597      1.00  2.094240   .626354
   8.54586   8.54586      1.00  2.101310   .628594
   8.54574   8.54574      1.00  2.094540   .626794
   8.54562   8.54562      1.00  2.088600   .625104
   8.54552   8.54552      1.00  2.095600   .627044
   8.54541   8.54541      1.00  2.098500   .628054
   8.54529   8.54529      1.00  2.095170   .627164
   8.54517   8.54517      1.00  2.096870   .627704
   8.54507   8.54507      1.00  2.095690   .627394
   8.54496   8.54496      1.00  2.095160   .627234
   8.54485   8.54485      1.00  2.095960   .627454
   8.54474   8.54474      1.00  2.087860   .624934
   8.54463   8.54463      1.00  2.097710   .628164
   8.54452   8.54452      1.00  2.098550   .628554
   8.54441   8.54441      1.00  2.098470   .628584
   8.54430   8.54430      1.00  2.096110   .627824
   8.54418   8.54418      1.00  2.094600   .627364
   8.54407   8.54407      1.00  2.093040   .627044
   8.54396   8.54396      1.00  2.092840   .627184
   8.54385   8.54385      1.00  2.085730   .624984
   8.54374   8.54374      1.00  2.095030   .627854
   8.54364   8.54364      1.00  2.097360   .628454
   8.54353   8.54353      1.00  2.098610   .628924
   8.54342   8.54342      1.00  2.093690   .627514
   8.54331   8.54331      1.00  2.096850   .628614
   8.54320   8.54320      1.00  2.092860   .627474
   8.54309   8.54309      1.00  2.095810   .628314
   8.54299   8.54299      1.00  2.094620   .627894
   8.54288   8.54288      1.00  2.089190   .626684
   8.54278   8.54278      1.00  2.094010   .628194
   8.54268   8.54268      1.00  2.095790   .628284
   8.54257   8.54257      1.00  2.094780   .628444
   8.54247   8.54247      1.00  2.094990   .628324
   8.54237   8.54237      1.00  2.095430   .628564
   8.54227   8.54227      1.00  2.096370   .628854
   8.54216   8.54216      1.00  2.096220   .628814
   8.54206   8.54206      1.00  2.085800   .625954
   8.54195   8.54195      1.00  2.097430   .629314
   8.54185   8.54185      1.00  2.092610   .627974
   8.54174   8.54174      1.00  2.095580   .628904
   8.54165   8.54165      1.00  2.092090   .628044
   8.54155   8.54155      1.00  2.095870   .629214
   8.54144   8.54144      1.00  2.090790   .627674
   8.54133   8.54133      1.00  2.097910   .629754
   8.54123   8.54123      1.00  2.085870   .626344
   8.54113   8.54113      1.00  2.097690   .629864
   8.54101   8.54101      1.00  2.091650   .628184
   8.54089   8.54089      1.00  2.097130   .629894
   8.54078   8.54078      1.00  2.093320   .628704
   8.54067   8.54067      1.00  2.093680   .628984
   8.54057   8.54057      1.00  2.094040   .628904
   8.54045   8.54045      1.00  2.093840   .629074
   8.54034   8.54034      1.00  2.083620   .626034
   8.54022   8.54022      1.00  2.092530   .628964
   8.54010   8.54010      1.00  2.091380   .628524
   8.53998   8.53998      1.00  2.094350   .629544
   8.53986   8.53986      1.00  2.093480   .629324
   8.53975   8.53975      1.00  2.093760   .629294
   8.53963   8.53963      1.00  2.094110   .629504
   8.53951   8.53951      1.00  2.091540   .628924
   8.53940   8.53940      1.00  2.090890   .628494
   8.53929   8.53929      1.00  2.088840   .627944
   8.53917   8.53917      1.00  2.095370   .630144
   8.53906   8.53906      1.00  2.091160   .628954
   8.53894   8.53894      1.00  2.092040   .629404
   8.53883   8.53883      1.00  2.092050   .629264
   8.53872   8.53872      1.00  2.094020   .629954
   8.53860   8.53860      1.00  2.088430   .628284
   8.53849   8.53849      1.00  2.094160   .630104
   8.53839   8.53839      1.00  2.084430   .627404
   8.53827   8.53827      1.00  2.092940   .629924
   8.53816   8.53816      1.00  2.090840   .629364
   8.53806   8.53806      1.00  2.092420   .629934
   8.53795   8.53795      1.00  2.093840   .630344
   8.53784   8.53784      1.00  2.089200   .628994
   8.53772   8.53772      1.00  2.092160   .629804
   8.53761   8.53761      1.00  2.090470   .629614
   8.53750   8.53750      1.00  2.084920   .627804
   8.53738   8.53738      1.00  2.089170   .628914
   8.53727   8.53727      1.00  2.094200   .630664
   8.53716   8.53716      1.00  2.089350   .629334
   8.53704   8.53704      1.00  2.092750   .630484
   8.53692   8.53692      1.00  2.087680   .629114
   8.53679   8.53679      1.00  2.093380   .630634
   8.53668   8.53668      1.00  2.089280   .629444
   8.53657   8.53657      1.00  2.084380   .628204
   8.53645   8.53645      1.00  2.090560   .629944
   8.53632   8.53632      1.00  2.091900   .630374
   8.53621   8.53621      1.00  2.089990   .629954
   8.53610   8.53610      1.00  2.091260   .630524
   8.53598   8.53598      1.00  2.091580   .630434
   8.53587   8.53587      1.00  2.089560   .630174
   8.53575   8.53575      1.00  2.090380   .630254
   8.53564   8.53564      1.00  2.088410   .629714
   8.53552   8.53552      1.00  2.084510   .628704
   8.53541   8.53541      1.00  2.088210   .629874
   8.53530   8.53530      1.00  2.092070   .630944
   8.53519   8.53519      1.00  2.090490   .630464
   8.53508   8.53508      1.00  2.092080   .631204
   8.53496   8.53496      1.00  2.086010   .629274
   8.53486   8.53486      1.00  2.093680   .631764
   8.53475   8.53475      1.00  2.087640   .629814
   8.53463   8.53463      1.00  2.084130   .628964
   8.53452   8.53452      1.00  2.086560   .629764
   8.53441   8.53441      1.00  2.093360   .631564
   8.53430   8.53430      1.00  2.088570   .630274
   8.53419   8.53419      1.00  2.091100   .631104
   8.53408   8.53408      1.00  2.086510   .629974
   8.53397   8.53397      1.00  2.092290   .631504
   8.53386   8.53386      1.00  2.086500   .629994
   8.53375   8.53375      1.00  2.080800   .628374
   8.53364   8.53364      1.00  2.090780   .631434
   8.53353   8.53353      1.00  2.091360   .631594
   8.53343   8.53343      1.00  2.091940   .631974
   8.53332   8.53332      1.00  2.092260   .631864
   8.53321   8.53321      1.00  2.089540   .631234
   8.53310   8.53310      1.00  2.087670   .630554
   8.53300   8.53300      1.00  2.086790   .630504
   8.53289   8.53289      1.00  2.077300   .627744
   8.53278   8.53278      1.00  2.088960   .631324
   8.53268   8.53268      1.00  2.084750   .629864
   8.53258   8.53258      1.00  2.092600   .632484
   8.53248   8.53248      1.00  2.085480   .630314
   8.53237   8.53237      1.00  2.091030   .632204
   8.53227   8.53227      1.00  2.085670   .630454
   8.53217   8.53217      1.00  2.091780   .632384
   8.53206   8.53206      1.00  2.080380   .629064
   8.53196   8.53196      1.00  2.092710   .632884
   8.53186   8.53186      1.00  2.088240   .631434
   8.53176   8.53176      1.00  2.091260   .632374
   8.53166   8.53166      1.00  2.088280   .631594
   8.53155   8.53155      1.00  2.087800   .631464
   8.53145   8.53145      1.00  2.088630   .631874
   8.53135   8.53135      1.00  2.081210   .629664
   8.53124   8.53124      1.00  2.091460   .632594
   8.53112   8.53112      1.00  2.086460   .631344
   8.53102   8.53102      1.00  2.093390   .633194
   8.53092   8.53092      1.00  2.087100   .631664
   8.53080   8.53080      1.00  2.091460   .632884
   8.53067   8.53067      1.00  2.088270   .631884
   8.53057   8.53057      1.00  2.091360   .633104
   8.53046   8.53046      1.00  2.079230   .629434
   8.53035   8.53035      1.00  2.092210   .633274
   8.53023   8.53023      1.00  2.086170   .631564
   8.53012   8.53012      1.00  2.092020   .633524
   8.53001   8.53001      1.00  2.087040   .631904
   8.52988   8.52988      1.00  2.091210   .633494
   8.52977   8.52977      1.00  2.088970   .632664
   8.52965   8.52965      1.00  2.092000   .633614
   8.52954   8.52954      1.00  2.081380   .630384
   8.52942   8.52942      1.00  2.091390   .633474
   8.52930   8.52930      1.00  2.090660   .633374
   8.52919   8.52919      1.00  2.090640   .633424
   8.52908   8.52908      1.00  2.090990   .633434
   8.52897   8.52897      1.00  2.090070   .633474
   8.52885   8.52885      1.00  2.090610   .633364
   8.52873   8.52873      1.00  2.091630   .633834
   8.52863   8.52863      1.00  2.084290   .631774
   8.52851   8.52851      1.00  2.091680   .633964
   8.52840   8.52840      1.00  2.091190   .634094
   8.52829   8.52829      1.00  2.089290   .633454
   8.52818   8.52818      1.00  2.093970   .634864
   8.52807   8.52807      1.00  2.089250   .633304
   8.52796   8.52796      1.00  2.093650   .634924
   8.52786   8.52786      1.00  2.088400   .633564
   8.52775   8.52775      1.00  2.085520   .632614
   8.52763   8.52763      1.00  2.089550   .633724
   8.52751   8.52751      1.00  2.092780   .634614
   8.52741   8.52741      1.00  2.091120   .634384
   8.52730   8.52730      1.00  2.091690   .634704
   8.52718   8.52718      1.00  2.092830   .635234
   8.52706   8.52706      1.00  2.092050   .634834
   8.52694   8.52694      1.00  2.092430   .635074
   8.52683   8.52683      1.00  2.087010   .633404
   8.52671   8.52671      1.00  2.089570   .634174
   8.52658   8.52658      1.00  2.088770   .634384
   8.52647   8.52647      1.00  2.090990   .634854
   8.52636   8.52636      1.00  2.093270   .635424
   8.52624   8.52624      1.00  2.093540   .635794
   8.52611   8.52611      1.00  2.090770   .634824
   8.52600   8.52600      1.00  2.093560   .635944
   8.52589   8.52589      1.00  2.088050   .634174
   8.52577   8.52577      1.00  2.089700   .634934
   8.52566   8.52566      1.00  2.091330   .635214
   8.52555   8.52555      1.00  2.095580   .636504
   8.52544   8.52544      1.00  2.092480   .635654
   8.52532   8.52532      1.00  2.092510   .635664
   8.52520   8.52520      1.00  2.090180   .635154
   8.52509   8.52509      1.00  2.090590   .635434
   8.52499   8.52499      1.00  2.086920   .634424
   8.52489   8.52489      1.00  2.089840   .635044
   8.52477   8.52477      1.00  2.091960   .635684
   8.52466   8.52466      1.00  2.093080   .636214
   8.52455   8.52455      1.00  2.093190   .636244
   8.52444   8.52444      1.00  2.092710   .636124
   8.52432   8.52432      1.00  2.091520   .635604
   8.52421   8.52421      1.00  2.092250   .635994
   8.52411   8.52411      1.00  2.091110   .635924
   8.52399   8.52399      1.00  2.081560   .633014
   8.52388   8.52388      1.00  2.092950   .636484
   8.52377   8.52377      1.00  2.090530   .636064
   8.52366   8.52366      1.00  2.095190   .637404
   8.52356   8.52356      1.00  2.090840   .635954
   8.52344   8.52344      1.00  2.093780   .636974
   8.52334   8.52334      1.00  2.091380   .636434
   8.52323   8.52323      1.00  2.091800   .636674
   8.52312   8.52312      1.00  2.081930   .633474
   8.52301   8.52301      1.00  2.092050   .636724
   8.52291   8.52291      1.00  2.092080   .636744
   8.52280   8.52280      1.00  2.093700   .637294
   8.52270   8.52270      1.00  2.092290   .636634
   8.52259   8.52259      1.00  2.092730   .637174
   8.52249   8.52249      1.00  2.090590   .636694
   8.52239   8.52239      1.00  2.091840   .636904
   8.52229   8.52229      1.00  2.092890   .637314
   8.52218   8.52218      1.00  2.080780   .633724
   8.52208   8.52208      1.00  2.092920   .637444
   8.52198   8.52198      1.00  2.091040   .636944
   8.52188   8.52188      1.00  2.092260   .637424
   8.52177   8.52177      1.00  2.090390   .636844
   8.52167   8.52167      1.00  2.092430   .637454
   8.52157   8.52157      1.00  2.089610   .636664
   8.52146   8.52146      1.00  2.091930   .637564
   8.52135   8.52135      1.00  2.083450   .634804
   8.52124   8.52124      1.00  2.093830   .638174
   8.52114   8.52114      1.00  2.090280   .637054
   8.52103   8.52103      1.00  2.092790   .637774
   8.52092   8.52092      1.00  2.092270   .637614
   8.52081   8.52081      1.00  2.091940   .637944
   8.52070   8.52070      1.00  2.091350   .637594
   8.52058   8.52058      1.00  2.092140   .637824
   8.52047   8.52047      1.00  2.090980   .637464
   8.52036   8.52036      1.00  2.084080   .635744
   8.52025   8.52025      1.00  2.089890   .637354
   8.52013   8.52013      1.00  2.094550   .638574
   8.52001   8.52001      1.00  2.092810   .638294
   8.51989   8.51989      1.00  2.093390   .638314
   8.51978   8.51978      1.00  2.093400   .638704
   8.51966   8.51966      1.00  2.090090   .637634
   8.51954   8.51954      1.00  2.091280   .638204
   8.51943   8.51943      1.00  2.084430   .636044
   8.51931   8.51931      1.00  2.093600   .638844
   8.51920   8.51920      1.00  2.089170   .637624
   8.51907   8.51907      1.00  2.091580   .638514
   8.51897   8.51897      1.00  2.090990   .638304
   8.51886   8.51886      1.00  2.092230   .638834
   8.51874   8.51874      1.00  2.091960   .638814
   8.51862   8.51862      1.00  2.091890   .638614
   8.51851   8.51851      1.00  2.092750   .639084
   8.51841   8.51841      1.00  2.084260   .636294
   8.51830   8.51830      1.00  2.092040   .638694
   8.51819   8.51819      1.00  2.092530   .639144
   8.51808   8.51808      1.00  2.092650   .639054
   8.51798   8.51798      1.00  2.089630   .638314
   8.51786   8.51786      1.00  2.090810   .638734
   8.51775   8.51775      1.00  2.089630   .638394
   8.51764   8.51764      1.00  2.092030   .639144
   8.51752   8.51752      1.00  2.081940   .636084
   8.51741   8.51741      1.00  2.092170   .639444
   8.51729   8.51729      1.00  2.091600   .639204
   8.51718   8.51718      1.00  2.092580   .639644
   8.51707   8.51707      1.00  2.093170   .639684
   8.51694   8.51694      1.00  2.092270   .639504
   8.51682   8.51682      1.00  2.092560   .639744
   8.51671   8.51671      1.00  2.090840   .639474
   8.51659   8.51659      1.00  2.082160   .636594
   8.51647   8.51647      1.00  2.091770   .639634
   8.51635   8.51635      1.00  2.090270   .639244
   8.51623   8.51623      1.00  2.090840   .639514
   8.51612   8.51612      1.00  2.092850   .640084
   8.51600   8.51600      1.00  2.091980   .639874
   8.51589   8.51589      1.00  2.092130   .640104
   8.51578   8.51578      1.00  2.091340   .639854
   8.51567   8.51567      1.00  2.084190   .637644
   8.51555   8.51555      1.00  2.091330   .640004
   8.51543   8.51543      1.00  2.090240   .639564
   8.51532   8.51532      1.00  2.091050   .640134
   8.51521   8.51521      1.00  2.093790   .640504
   8.51509   8.51509      1.00  2.089510   .639464
   8.51498   8.51498      1.00  2.091320   .640034
   8.51487   8.51487      1.00  2.092120   .640454
   8.51477   8.51477      1.00  2.084170   .637914
   8.51466   8.51466      1.00  2.091170   .640014
   8.51454   8.51454      1.00  2.089840   .640294
   8.51444   8.51444      1.00  2.089840   .639874
   8.51433   8.51433      1.00  2.088560   .639744
   8.51421   8.51421      1.00  2.091350   .640574
   8.51409   8.51409      1.00  2.090670   .640254
   8.51399   8.51399      1.00  2.090430   .640334
   8.51388   8.51388      1.00  2.082890   .638084
   8.51377   8.51377      1.00  2.090120   .640394
   8.51366   8.51366      1.00  2.091270   .640524
   8.51355   8.51355      1.00  2.090250   .640654
   8.51345   8.51345      1.00  2.090560   .640514
   8.51334   8.51334      1.00  2.091170   .640874
   8.51322   8.51322      1.00  2.090010   .640234
   8.51312   8.51312      1.00  2.090860   .641114
   8.51301   8.51301      1.00  2.084090   .638744
   8.51290   8.51290      1.00  2.088390   .640334
   8.51280   8.51280      1.00  2.088530   .640494
   8.51270   8.51270      1.00  2.087460   .640114
   8.51260   8.51260      1.00  2.089260   .640544
   8.51249   8.51249      1.00  2.092370   .641484
   8.51239   8.51239      1.00  2.090000   .640984
   8.51229   8.51229      1.00  2.090720   .641164
   8.51219   8.51219      1.00  2.090230   .641014
   8.51208   8.51208      1.00  2.081830   .638684
   8.51197   8.51197      1.00  2.089720   .640784
   8.51187   8.51187      1.00  2.087560   .640514
   8.51178   8.51178      1.00  2.091600   .641694
   8.51167   8.51167      1.00  2.089170   .641154
   8.51156   8.51156      1.00  2.090760   .641624
   8.51146   8.51146      1.00  2.089630   .641224
   8.51136   8.51136      1.00  2.089450   .641314
   8.51125   8.51125      1.00  2.081800   .638804
   8.51114   8.51114      1.00  2.089650   .641424
   8.51103   8.51103      1.00  2.089950   .641504
   8.51092   8.51092      1.00  2.090460   .641614
   8.51081   8.51081      1.00  2.088290   .641124
   8.51069   8.51069      1.00  2.088460   .641174
   8.51058   8.51058      1.00  2.088370   .641354
   8.51047   8.51047      1.00  2.086870   .641264
   8.51036   8.51036      1.00  2.087260   .641194
   8.51024   8.51024      1.00  2.080880   .639254
   8.51012   8.51012      1.00  2.089070   .641654
   8.51001   8.51001      1.00  2.090090   .642024
   8.50989   8.50989      1.00  2.089710   .641934
   8.50977   8.50977      1.00  2.088930   .641814
   8.50965   8.50965      1.00  2.088580   .642024
   8.50954   8.50954      1.00  2.087840   .641674
   8.50943   8.50943      1.00  2.088670   .641834
   8.50930   8.50930      1.00  2.079610   .639414
   8.50919   8.50919      1.00  2.088240   .641784
   8.50908   8.50908      1.00  2.087830   .641664
   8.50897   8.50897      1.00  2.089020   .641954
   8.50885   8.50885      1.00  2.087840   .641894
   8.50874   8.50874      1.00  2.089020   .642364
   8.50863   8.50863      1.00  2.086850   .641714
   8.50851   8.50851      1.00  2.087390   .641934
   8.50840   8.50840      1.00  2.079760   .639614
   8.50829   8.50829      1.00  2.087050   .641894
   8.50819   8.50819      1.00  2.088850   .642644
   8.50808   8.50808      1.00  2.086050   .641624
   8.50796   8.50796      1.00  2.086320   .641924
   8.50786   8.50786      1.00  2.086230   .641864
   8.50775   8.50775      1.00  2.086630   .641874
   8.50763   8.50763      1.00  2.088560   .642804
   8.50751   8.50751      1.00  2.079000   .639804
   8.50740   8.50740      1.00  2.087540   .642444
   8.50729   8.50729      1.00  2.087490   .642344
   8.50718   8.50718      1.00  2.086410   .642244
   8.50706   8.50706      1.00  2.088790   .643034
   8.50694   8.50694      1.00  2.087430   .642794
   8.50683   8.50683      1.00  2.085150   .642084
   8.50671   8.50671      1.00  2.086340   .642574
   8.50658   8.50658      1.00  2.085710   .642414
   8.50647   8.50647      1.00  2.077710   .640094
   8.50636   8.50636      1.00  2.088370   .643094
   8.50623   8.50623      1.00  2.087060   .642834
   8.50611   8.50611      1.00  2.086780   .642724
   8.50600   8.50600      1.00  2.086250   .642684
   8.50589   8.50589      1.00  2.085900   .642514
   8.50578   8.50578      1.00  2.086400   .643024
   8.50565   8.50565      1.00  2.085970   .642774
   8.50555   8.50555      1.00  2.076690   .639894
   8.50544   8.50544      1.00  2.086980   .643184
   8.50532   8.50532      1.00  2.085540   .642844
   8.50521   8.50521      1.00  2.083120   .642244
   8.50511   8.50511      1.00  2.086340   .643144
   8.50500   8.50500      1.00  2.087160   .643444
   8.50488   8.50488      1.00  2.085410   .643044
   8.50477   8.50477      1.00  2.086220   .643214
   8.50466   8.50466      1.00  2.077780   .640624
   8.50455   8.50455      1.00  2.083720   .642414
   8.50443   8.50443      1.00  2.084950   .642954
   8.50432   8.50432      1.00  2.082670   .642454
   8.50422   8.50422      1.00  2.085720   .643194
   8.50411   8.50411      1.00  2.083370   .642794
   8.50400   8.50400      1.00  2.084220   .642874
   8.50388   8.50388      1.00  2.085440   .643384
   8.50377   8.50377      1.00  2.077870   .641124
   8.50367   8.50367      1.00  2.085550   .643224
   8.50355   8.50355      1.00  2.084690   .643274
   8.50344   8.50344      1.00  2.085340   .643374
   8.50334   8.50334      1.00  2.084180   .643374
   8.50323   8.50323      1.00  2.084300   .643354
   8.50312   8.50312      1.00  2.084260   .643544
   8.50301   8.50301      1.00  2.083610   .643384
   8.50291   8.50291      1.00  2.082520   .642914
   8.50281   8.50281      1.00  2.073630   .640084
   8.50270   8.50270      1.00  2.083610   .643434
   8.50260   8.50260      1.00  2.084040   .643524
   8.50250   8.50250      1.00  2.085250   .643884
   8.50240   8.50240      1.00  2.084690   .643934
   8.50229   8.50229      1.00  2.083380   .643744
   8.50219   8.50219      1.00  2.083480   .643864
   8.50209   8.50209      1.00  2.083330   .643514
   8.50199   8.50199      1.00  2.074300   .640914
   8.50188   8.50188      1.00  2.081570   .643324
   8.50177   8.50177      1.00  2.082150   .643544
   8.50167   8.50167      1.00  2.083000   .643684
   8.50157   8.50157      1.00  2.082440   .643524
   8.50146   8.50146      1.00  2.081530   .643434
   8.50136   8.50136      1.00  2.083260   .644004
   8.50125   8.50125      1.00  2.082350   .643714
   8.50115   8.50115      1.00  2.073680   .641114
   8.50103   8.50103      1.00  2.084190   .644434
   8.50092   8.50092      1.00  2.082560   .643954
   8.50081   8.50081      1.00  2.081720   .643764
   8.50071   8.50071      1.00  2.080970   .643474
   8.50060   8.50060      1.00  2.082430   .643984
   8.50048   8.50048      1.00  2.079610   .643414
   8.50036   8.50036      1.00  2.081570   .643784
   8.50025   8.50025      1.00  2.073900   .641684
   8.50013   8.50013      1.00  2.080900   .643694
   8.50001   8.50001      1.00  2.080930   .643814
   8.49989   8.49989      1.00  2.081300   .643984
   8.49979   8.49979      1.00  2.080010   .643654
   8.49966   8.49966      1.00  2.078930   .643324
   8.49954   8.49954      1.00  2.079910   .643764
   8.49943   8.49943      1.00  2.080380   .644004
   8.49932   8.49932      1.00  2.079140   .643694
   8.49920   8.49920      1.00  2.071070   .641194
   8.49908   8.49908      1.00  2.079900   .643984
   8.49897   8.49897      1.00  2.080440   .644154
   8.49886   8.49886      1.00  2.077230   .643194
   8.49874   8.49874      1.00  2.080770   .644484
   8.49863   8.49863      1.00  2.077600   .643644
   8.49852   8.49852      1.00  2.080180   .644204
   8.49842   8.49842      1.00  2.079080   .644094
   8.49831   8.49831      1.00  2.069890   .641164
   8.49819   8.49819      1.00  2.076660   .643494
   8.49808   8.49808      1.00  2.075630   .643244
   8.49797   8.49797      1.00  2.076590   .643564
   8.49786   8.49786      1.00  2.077600   .643954
   8.49775   8.49775      1.00  2.077530   .644014
   8.49763   8.49763      1.00  2.078080   .644144
   8.49753   8.49753      1.00  2.077020   .643744
   8.49741   8.49741      1.00  2.069090   .641614
   8.49729   8.49729      1.00  2.079030   .644424
   8.49718   8.49718      1.00  2.080770   .645104
   8.49706   8.49706      1.00  2.077840   .644294
   8.49694   8.49694      1.00  2.078920   .644654
   8.49682   8.49682      1.00  2.076820   .644134
   8.49671   8.49671      1.00  2.076730   .644104
   8.49659   8.49659      1.00  2.076490   .644044
   8.49647   8.49647      1.00  2.066570   .641214
   8.49635   8.49635      1.00  2.079570   .644964
   8.49623   8.49623      1.00  2.078040   .644774
   8.49612   8.49612      1.00  2.078190   .644924
   8.49600   8.49600      1.00  2.077150   .644604
   8.49588   8.49588      1.00  2.076700   .644374
   8.49577   8.49577      1.00  2.074470   .643794
   8.49566   8.49566      1.00  2.075080   .644124
   8.49554   8.49554      1.00  2.069640   .642554
   8.49543   8.49543      1.00  2.075910   .644394
   8.49532   8.49532      1.00  2.073330   .643604
   8.49521   8.49521      1.00  2.075710   .644474
   8.49510   8.49510      1.00  2.074600   .643894
   8.49498   8.49498      1.00  2.075880   .644464
   8.49487   8.49487      1.00  2.072810   .644054
   8.49476   8.49476      1.00  2.077400   .645224
   8.49465   8.49465      1.00  2.067940   .642424
   8.49454   8.49454      1.00  2.077170   .645154
   8.49443   8.49443      1.00  2.076540   .645104
   8.49432   8.49432      1.00  2.074360   .644404
   8.49421   8.49421      1.00  2.074110   .644444
   8.49409   8.49409      1.00  2.073140   .644294
   8.49398   8.49398      1.00  2.075340   .644804
   8.49388   8.49388      1.00  2.073110   .644204
   8.49377   8.49377      1.00  2.068040   .642544
   8.49365   8.49365      1.00  2.075290   .644974
   8.49354   8.49354      1.00  2.075050   .645184
   8.49344   8.49344      1.00  2.071980   .644074
   8.49333   8.49333      1.00  2.073990   .644874
   8.49322   8.49322      1.00  2.075420   .645294
   8.49311   8.49311      1.00  2.074610   .644964
   8.49301   8.49301      1.00  2.073390   .644714
   8.49290   8.49290      1.00  2.073830   .645044
   8.49279   8.49279      1.00  2.065770   .642444
   8.49269   8.49269      1.00  2.070690   .644104
   8.49259   8.49259      1.00  2.073370   .645044
   8.49248   8.49248      1.00  2.074600   .645274
   8.49238   8.49238      1.00  2.074540   .645424
   8.49228   8.49228      1.00  2.071890   .644664
   8.49218   8.49218      1.00  2.074380   .645644
   8.49207   8.49207      1.00  2.064610   .642664
   8.49196   8.49196      1.00  2.071450   .644604
   8.49186   8.49186      1.00  2.069900   .644304
   8.49177   8.49177      1.00  2.073650   .645254
   8.49166   8.49166      1.00  2.071350   .644834
   8.49156   8.49156      1.00  2.074000   .645684
   8.49145   8.49145      1.00  2.073950   .645544
   8.49135   8.49135      1.00  2.070970   .644904
   8.49124   8.49124      1.00  2.064180   .642874
   8.49113   8.49113      1.00  2.073110   .645504
   8.49102   8.49102      1.00  2.071830   .645274
   8.49091   8.49091      1.00  2.070200   .644854
   8.49080   8.49080      1.00  2.071680   .645334
   8.49068   8.49068      1.00  2.072450   .645654
   8.49057   8.49057      1.00  2.069720   .645004
   8.49046   8.49046      1.00  2.070020   .645054
   8.49034   8.49034      1.00  2.065350   .643474
   8.49022   8.49022      1.00  2.070880   .645364
   8.49011   8.49011      1.00  2.073170   .646054
   8.49000   8.49000      1.00  2.071360   .645794
   8.48988   8.48988      1.00  2.071850   .645684
   8.48976   8.48976      1.00  2.068520   .644784
   8.48964   8.48964      1.00  2.069950   .645284
   8.48953   8.48953      1.00  2.069620   .645064
   8.48941   8.48941      1.00  2.065050   .643844
   8.48929   8.48929      1.00  2.066230   .644304
   8.48918   8.48918      1.00  2.072610   .646244
   8.48907   8.48907      1.00  2.067880   .645194
   8.48895   8.48895      1.00  2.071540   .646024
   8.48883   8.48883      1.00  2.069330   .645384
   8.48872   8.48872      1.00  2.069650   .645584
   8.48861   8.48861      1.00  2.070160   .645634
   8.48850   8.48850      1.00  2.069690   .645734
   8.48839   8.48839      1.00  2.062670   .643444
   8.48828   8.48828      1.00  2.068730   .645554
   8.48818   8.48818      1.00  2.067360   .645264
   8.48806   8.48806      1.00  2.067360   .645174
   8.48795   8.48795      1.00  2.067780   .645564
   8.48784   8.48784      1.00  2.067440   .645334
   8.48773   8.48773      1.00  2.067500   .645264
   8.48761   8.48761      1.00  2.067570   .645464
   8.48749   8.48749      1.00  2.067920   .645654
   8.48738   8.48738      1.00  2.059660   .642984
   8.48728   8.48728      1.00  2.068620   .645994
   8.48716   8.48716      1.00  2.069030   .645934
   8.48703   8.48703      1.00  2.068120   .645894
   8.48692   8.48692      1.00  2.067920   .645804
   8.48681   8.48681      1.00  2.064790   .645154
   8.48669   8.48669      1.00  2.065820   .645474
   8.48656   8.48656      1.00  2.065540   .645274
   8.48644   8.48644      1.00  2.055970   .642364
   8.48633   8.48633      1.00  2.067020   .645944
   8.48621   8.48621      1.00  2.067930   .646394
   8.48609   8.48609      1.00  2.065310   .645344
   8.48598   8.48598      1.00  2.066510   .645964
   8.48587   8.48587      1.00  2.065520   .645564
   8.48575   8.48575      1.00  2.066500   .645914
   8.48563   8.48563      1.00  2.063800   .645384
   8.48552   8.48552      1.00  2.057700   .643264
   8.48541   8.48541      1.00  2.064050   .645454
   8.48530   8.48530      1.00  2.066520   .646224
   8.48518   8.48518      1.00  2.063320   .645284
   8.48507   8.48507      1.00  2.068160   .646664
   8.48497   8.48497      1.00  2.065120   .646084
   8.48486   8.48486      1.00  2.066370   .646314
   8.48474   8.48474      1.00  2.061940   .645624
   8.48463   8.48463      1.00  2.058070   .644144
   8.48452   8.48452      1.00  2.064460   .645834
   8.48441   8.48441      1.00  2.065850   .646584
   8.48429   8.48429      1.00  2.063150   .645804
   8.48418   8.48418      1.00  2.066510   .646794
   8.48408   8.48408      1.00  2.063790   .645954
   8.48397   8.48397      1.00  2.062250   .645704
   8.48385   8.48385      1.00  2.065690   .646934
   8.48375   8.48375      1.00  2.058880   .644604
   8.48364   8.48364      1.00  2.064710   .646334
   8.48352   8.48352      1.00  2.063740   .646224
   8.48341   8.48341      1.00  2.065020   .646854
   8.48331   8.48331      1.00  2.065460   .646744
   8.48321   8.48321      1.00  2.064890   .646774
   8.48309   8.48309      1.00  2.060890   .645584
   8.48298   8.48298      1.00  2.063860   .646454
   8.48288   8.48288      1.00  2.051860   .643014
   8.48278   8.48278      1.00  2.062590   .646124
   8.48267   8.48267      1.00  2.064180   .646894
   8.48257   8.48257      1.00  2.065080   .646964
   8.48247   8.48247      1.00  2.062170   .646204
   8.48237   8.48237      1.00  2.063100   .646714
   8.48226   8.48226      1.00  2.062710   .646584
   8.48215   8.48215      1.00  2.063530   .646614
   8.48205   8.48205      1.00  2.062320   .646624
   8.48195   8.48195      1.00  2.054800   .644164
   8.48185   8.48185      1.00  2.062900   .646834
   8.48174   8.48174      1.00  2.062990   .646864
   8.48164   8.48164      1.00  2.062000   .646664
   8.48154   8.48154      1.00  2.062350   .646934
   8.48144   8.48144      1.00  2.063310   .647334
   8.48132   8.48132      1.00  2.061740   .646694
   8.48122   8.48122      1.00  2.064400   .647604
   8.48112   8.48112      1.00  2.063850   .647404
   8.48101   8.48101      1.00  2.055260   .644984
   8.48089   8.48089      1.00  2.063750   .647544
   8.48078   8.48078      1.00  2.064540   .647844
   8.48068   8.48068      1.00  2.061850   .647154
   8.48056   8.48056      1.00  2.063540   .647694
   8.48044   8.48044      1.00  2.059090   .646684
   8.48033   8.48033      1.00  2.065070   .648134
   8.48022   8.48022      1.00  2.064350   .648134
   8.48009   8.48009      1.00  2.054910   .645204
   8.47997   8.47997      1.00  2.065150   .648444
   8.47987   8.47987      1.00  2.062810   .647874
   8.47975   8.47975      1.00  2.063120   .648044
   8.47963   8.47963      1.00  2.062870   .648094
   8.47951   8.47951      1.00  2.064090   .648124
   8.47939   8.47939      1.00  2.062350   .647764
   8.47928   8.47928      1.00  2.063210   .648094
   8.47916   8.47916      1.00  2.054740   .645504
   8.47904   8.47904      1.00  2.060490   .647284
   8.47894   8.47894      1.00  2.062870   .648184
   8.47882   8.47882      1.00  2.064150   .648854
   8.47871   8.47871      1.00  2.063480   .648394
   8.47859   8.47859      1.00  2.063330   .648624
   8.47848   8.47848      1.00  2.061030   .647814
   8.47838   8.47838      1.00  2.063960   .648824
   8.47827   8.47827      1.00  2.056850   .646654
   8.47816   8.47816      1.00  2.059160   .647444
   8.47805   8.47805      1.00  2.065110   .649274
   8.47795   8.47795      1.00  2.059710   .647854
   8.47783   8.47783      1.00  2.063420   .648694
   8.47771   8.47771      1.00  2.062860   .649034
   8.47760   8.47760      1.00  2.063770   .649164
   8.47749   8.47749      1.00  2.060210   .648004
   8.47737   8.47737      1.00  2.061110   .648504
   8.47725   8.47725      1.00  2.053970   .645904
   8.47714   8.47714      1.00  2.062720   .648954
   8.47703   8.47703      1.00  2.061530   .648854
   8.47691   8.47691      1.00  2.064550   .649814
   8.47679   8.47679      1.00  2.062740   .649144
   8.47668   8.47668      1.00  2.060280   .648674
   8.47656   8.47656      1.00  2.063240   .649364
   8.47644   8.47644      1.00  2.062640   .649504
   8.47632   8.47632      1.00  2.055910   .647424
   8.47620   8.47620      1.00  2.061720   .649054
   8.47609   8.47609      1.00  2.064360   .649904
   8.47597   8.47597      1.00  2.063280   .649774
   8.47585   8.47585      1.00  2.064480   .650094
   8.47575   8.47575      1.00  2.061650   .649384
   8.47564   8.47564      1.00  2.061530   .649554
   8.47552   8.47552      1.00  2.060430   .649074
   8.47540   8.47540      1.00  2.054210   .647084
   8.47530   8.47530      1.00  2.061450   .649354
   8.47519   8.47519      1.00  2.063180   .649814
   8.47507   8.47507      1.00  2.061990   .650024
   8.47495   8.47495      1.00  2.063460   .650094
   8.47485   8.47485      1.00  2.063860   .650364
   8.47474   8.47474      1.00  2.062460   .650104
   8.47462   8.47462      1.00  2.061540   .649774
   8.47451   8.47451      1.00  2.053330   .647364
   8.47441   8.47441      1.00  2.061340   .649714
   8.47430   8.47430      1.00  2.062500   .650134
   8.47418   8.47418      1.00  2.061550   .650094
   8.47407   8.47407      1.00  2.061800   .650224
   8.47396   8.47396      1.00  2.060880   .649934
   8.47386   8.47386      1.00  2.062960   .650864
   8.47375   8.47375      1.00  2.061930   .650214
   8.47363   8.47363      1.00  2.054740   .648124
   8.47353   8.47353      1.00  2.064240   .651034
   8.47343   8.47343      1.00  2.062550   .650394
   8.47331   8.47331      1.00  2.064020   .651184
   8.47320   8.47320      1.00  2.062080   .650704
   8.47309   8.47309      1.00  2.061930   .650454
   8.47299   8.47299      1.00  2.061090   .650434
   8.47289   8.47289      1.00  2.062090   .650744
   8.47278   8.47278      1.00  2.056000   .649074
   8.47268   8.47268      1.00  2.063690   .651244
   8.47258   8.47258      1.00  2.063170   .651374
   8.47247   8.47247      1.00  2.062820   .651414
   8.47237   8.47237      1.00  2.064010   .651544
   8.47227   8.47227      1.00  2.063630   .651544
   8.47217   8.47217      1.00  2.062720   .651394
   8.47206   8.47206      1.00  2.064470   .651894
   8.47196   8.47196      1.00  2.061910   .651244
   8.47186   8.47186      1.00  2.058180   .650064
   8.47176   8.47176      1.00  2.062570   .651424
   8.47165   8.47165      1.00  2.065170   .652424
   8.47155   8.47155      1.00  2.063530   .652144
   8.47145   8.47145      1.00  2.064120   .652084
   8.47135   8.47135      1.00  2.063560   .652184
   8.47124   8.47124      1.00  2.063250   .651854
   8.47112   8.47112      1.00  2.063560   .652244
   8.47101   8.47101      1.00  2.057820   .650354
   8.47091   8.47091      1.00  2.066380   .653174
   8.47080   8.47080      1.00  2.065720   .652814
   8.47068   8.47068      1.00  2.064950   .652674
   8.47057   8.47057      1.00  2.065500   .652794
   8.47046   8.47046      1.00  2.064610   .652744
   8.47034   8.47034      1.00  2.063450   .652584
   8.47022   8.47022      1.00  2.065770   .653324
   8.47010   8.47010      1.00  2.059350   .651354
   8.46999   8.46999      1.00  2.063300   .652674
   8.46987   8.46987      1.00  2.065530   .653384
   8.46975   8.46975      1.00  2.066950   .653734
   8.46964   8.46964      1.00  2.063900   .653094
   8.46953   8.46953      1.00  2.065380   .653504
   8.46941   8.46941      1.00  2.062860   .652934
   8.46929   8.46929      1.00  2.064950   .653264
   8.46918   8.46918      1.00  2.063140   .653094
   8.46907   8.46907      1.00  2.056200   .650774
   8.46895   8.46895      1.00  2.066240   .653824
   8.46883   8.46883      1.00  2.066170   .654084
   8.46872   8.46872      1.00  2.065760   .653804
   8.46861   8.46861      1.00  2.066310   .653954
   8.46850   8.46850      1.00  2.065970   .653944
   8.46839   8.46839      1.00  2.063500   .653454
   8.46828   8.46828      1.00  2.063720   .653544
   8.46818   8.46818      1.00  2.063500   .653494
   8.46806   8.46806      1.00  2.056190   .651114
   8.46795   8.46795      1.00  2.062820   .653564
   8.46784   8.46784      1.00  2.064110   .654044
   8.46773   8.46773      1.00  2.065890   .654454
   8.46762   8.46762      1.00  2.066010   .654614
   8.46750   8.46750      1.00  2.066330   .654854
   8.46739   8.46739      1.00  2.063240   .653814
   8.46728   8.46728      1.00  2.064840   .654324
   8.46716   8.46716      1.00  2.058260   .652324
   8.46704   8.46704      1.00  2.062510   .653614
   8.46693   8.46693      1.00  2.064650   .654414
   8.46681   8.46681      1.00  2.067480   .655204
   8.46669   8.46669      1.00  2.066070   .654704
   8.46657   8.46657      1.00  2.064030   .654344
   8.46646   8.46646      1.00  2.066150   .655034
   8.46634   8.46634      1.00  2.064280   .654684
   8.46622   8.46622      1.00  2.065870   .655064
   8.46609   8.46609      1.00  2.056170   .652104
   8.46598   8.46598      1.00  2.067780   .655814
   8.46587   8.46587      1.00  2.066360   .655284
   8.46576   8.46576      1.00  2.066370   .655364
   8.46564   8.46564      1.00  2.064300   .654854
   8.46553   8.46553      1.00  2.065110   .655144
   8.46542   8.46542      1.00  2.061890   .654184
   8.46530   8.46530      1.00  2.064150   .655154
   8.46519   8.46519      1.00  2.065190   .655224
   8.46508   8.46508      1.00  2.059390   .653504
   8.46497   8.46497      1.00  2.065990   .655624
   8.46486   8.46486      1.00  2.064320   .655374
   8.46475   8.46475      1.00  2.065430   .655814
   8.46465   8.46465      1.00  2.064850   .655514
   8.46454   8.46454      1.00  2.064070   .655364
   8.46442   8.46442      1.00  2.064350   .655384
   8.46430   8.46430      1.00  2.063210   .655294
   8.46420   8.46420      1.00  2.055290   .652574
   8.46409   8.46409      1.00  2.063390   .655434
   8.46397   8.46397      1.00  2.063670   .655374
   8.46386   8.46386      1.00  2.064910   .655734
   8.46375   8.46375      1.00  2.064440   .655784
   8.46365   8.46365      1.00  2.062610   .655264
   8.46354   8.46354      1.00  2.062880   .655494
   8.46343   8.46343      1.00  2.063840   .655794
   8.46332   8.46332      1.00  2.053480   .652474
   8.46322   8.46322      1.00  2.064260   .655924
   8.46311   8.46311      1.00  2.062860   .655574
   8.46299   8.46299      1.00  2.062690   .655724
   8.46289   8.46289      1.00  2.063980   .656104
   8.46279   8.46279      1.00  2.061560   .655344
   8.46269   8.46269      1.00  2.063800   .656264
   8.46258   8.46258      1.00  2.061920   .655414
   8.46248   8.46248      1.00  2.055140   .653404
   8.46238   8.46238      1.00  2.063340   .656214
   8.46228   8.46228      1.00  2.062620   .655854
   8.46217   8.46217      1.00  2.060640   .655194
   8.46207   8.46207      1.00  2.062710   .655924
   8.46197   8.46197      1.00  2.061250   .655824
   8.46187   8.46187      1.00  2.063040   .656184
   8.46175   8.46175      1.00  2.060830   .655644
   8.46165   8.46165      1.00  2.055460   .653964
   8.46155   8.46155      1.00  2.061760   .656114
   8.46145   8.46145      1.00  2.062610   .656334
   8.46134   8.46134      1.00  2.063440   .656624
   8.46124   8.46124      1.00  2.063790   .656784
   8.46113   8.46113      1.00  2.061760   .656274
   8.46102   8.46102      1.00  2.061830   .656184
   8.46091   8.46091      1.00  2.060080   .655874
   8.46080   8.46080      1.00  2.051510   .653194
   8.46070   8.46070      1.00  2.060770   .656144
   8.46058   8.46058      1.00  2.060190   .655914
   8.46046   8.46046      1.00  2.061370   .656334
   8.46034   8.46034      1.00  2.062040   .656814
   8.46024   8.46024      1.00  2.063010   .656684
   8.46012   8.46012      1.00  2.059530   .655854
   8.46000   8.46000      1.00  2.061400   .656594
   8.45988   8.45988      1.00  2.050590   .653264
   8.45977   8.45977      1.00  2.060730   .656504
   8.45965   8.45965      1.00  2.059570   .656004
   8.45953   8.45953      1.00  2.062430   .657154
   8.45942   8.45942      1.00  2.059170   .656414
   8.45931   8.45931      1.00  2.058780   .656304
   8.45919   8.45919      1.00  2.059850   .656574
   8.45907   8.45907      1.00  2.057920   .655914
   8.45896   8.45896      1.00  2.048640   .653114
   8.45885   8.45885      1.00  2.059210   .656294
   8.45874   8.45874      1.00  2.059100   .656484
   8.45862   8.45862      1.00  2.059300   .656584
   8.45851   8.45851      1.00  2.060660   .656954
   8.45840   8.45840      1.00  2.056070   .655674
   8.45829   8.45829      1.00  2.058280   .656234
   8.45818   8.45818      1.00  2.053600   .654874
   8.45807   8.45807      1.00  2.056630   .655944
   8.45797   8.45797      1.00  2.049110   .653574
   8.45786   8.45786      1.00  2.058850   .656844
   8.45774   8.45774      1.00  2.057720   .656294
   8.45763   8.45763      1.00  2.059080   .657054
   8.45752   8.45752      1.00  2.058450   .656784
   8.45740   8.45740      1.00  2.057530   .656594
   8.45728   8.45728      1.00  2.056740   .656454
   8.45717   8.45717      1.00  2.059860   .657264
   8.45706   8.45706      1.00  2.049240   .654194
   8.45694   8.45694      1.00  2.056440   .656364
   8.45682   8.45682      1.00  2.058280   .656964
   8.45670   8.45670      1.00  2.054630   .655734
   8.45659   8.45659      1.00  2.058300   .657214
   8.45647   8.45647      1.00  2.057520   .656754
   8.45634   8.45634      1.00  2.058330   .657274
   8.45623   8.45623      1.00  2.057720   .657104
   8.45612   8.45612      1.00  2.050930   .654884
   8.45600   8.45600      1.00  2.058060   .657134
   8.45588   8.45588      1.00  2.059140   .657774
   8.45577   8.45577      1.00  2.054480   .656364
   8.45566   8.45566      1.00  2.058440   .657574
   8.45555   8.45555      1.00  2.053670   .656234
   8.45543   8.45543      1.00  2.058060   .657464
   8.45533   8.45533      1.00  2.056600   .657224
   8.45522   8.45522      1.00  2.048140   .654714
   8.45510   8.45510      1.00  2.056130   .657184
   8.45498   8.45498      1.00  2.056920   .657424
   8.45488   8.45488      1.00  2.056240   .657354
   8.45478   8.45478      1.00  2.056450   .657434
   8.45466   8.45466      1.00  2.056800   .657574
   8.45454   8.45454      1.00  2.056300   .657544
   8.45443   8.45443      1.00  2.053820   .656614
   8.45433   8.45433      1.00  2.047620   .654824
   8.45421   8.45421      1.00  2.056330   .657544
   8.45409   8.45409      1.00  2.055250   .657364
   8.45399   8.45399      1.00  2.058440   .658354
   8.45389   8.45389      1.00  2.056040   .657724
   8.45378   8.45378      1.00  2.057810   .658064
   8.45366   8.45366      1.00  2.052620   .656914
   8.45355   8.45355      1.00  2.056760   .658094
   8.45345   8.45345      1.00  2.047620   .655134
   8.45334   8.45334      1.00  2.054830   .657644
   8.45323   8.45323      1.00  2.054260   .657494
   8.45312   8.45312      1.00  2.057370   .658484
   8.45302   8.45302      1.00  2.054700   .657634
   8.45291   8.45291      1.00  2.052650   .657434
   8.45280   8.45280      1.00  2.054130   .657554
   8.45270   8.45270      1.00  2.056650   .658314
   8.45260   8.45260      1.00  2.053860   .657684
   8.45250   8.45250      1.00  2.046080   .655084
   8.45239   8.45239      1.00  2.057620   .658504
   8.45229   8.45229      1.00  2.053670   .657694
   8.45219   8.45219      1.00  2.054570   .657984
   8.45209   8.45209      1.00  2.053000   .657734
   8.45198   8.45198      1.00  2.054530   .658274
   8.45188   8.45188      1.00  2.053190   .657814
   8.45178   8.45178      1.00  2.053620   .657904
   8.45168   8.45168      1.00  2.045830   .655264
   8.45157   8.45157      1.00  2.055270   .658484
   8.45147   8.45147      1.00  2.053170   .657954
   8.45137   8.45137      1.00  2.054870   .658444
   8.45125   8.45125      1.00  2.052670   .657834
   8.45114   8.45114      1.00  2.053820   .658234
   8.45104   8.45104      1.00  2.052460   .658084
   8.45093   8.45093      1.00  2.052960   .658064
   8.45082   8.45082      1.00  2.044230   .655354
   8.45070   8.45070      1.00  2.053230   .658214
   8.45059   8.45059      1.00  2.052730   .658234
   8.45048   8.45048      1.00  2.053360   .658464
   8.45037   8.45037      1.00  2.055330   .658794
   8.45025   8.45025      1.00  2.046250   .656444
   8.45013   8.45013      1.00  2.057600   .659814
   8.45001   8.45001      1.00  2.056890   .659754
   8.44989   8.44989      1.00  2.049580   .657554
   8.44977   8.44977      1.00  2.055870   .659624
   8.44967   8.44967      1.00  2.057380   .660184
   8.44955   8.44955      1.00  2.053880   .659074
   8.44943   8.44943      1.00  2.053070   .659114
   8.44931   8.44931      1.00  2.053580   .658974
   8.44920   8.44920      1.00  2.056130   .659914
   8.44909   8.44909      1.00  2.054950   .659494
   8.44897   8.44897      1.00  2.049500   .657814
   8.44885   8.44885      1.00  2.054440   .659294
   8.44875   8.44875      1.00  2.055840   .660094
   8.44864   8.44864      1.00  2.055480   .659804
   8.44853   8.44853      1.00  2.053400   .659424
   8.44841   8.44841      1.00  2.053950   .659714
   8.44830   8.44830      1.00  2.053430   .659534
   8.44820   8.44820      1.00  2.057050   .660544
   8.44808   8.44808      1.00  2.046900   .657484
   8.44797   8.44797      1.00  2.054380   .659924
   8.44786   8.44786      1.00  2.053350   .659844
   8.44775   8.44775      1.00  2.055830   .660724
   8.44764   8.44764      1.00  2.053520   .659784
   8.44752   8.44752      1.00  2.055900   .660544
   8.44741   8.44741      1.00  2.052830   .659514
   8.44730   8.44730      1.00  2.055290   .660564
   8.44718   8.44718      1.00  2.049760   .658864
   8.44706   8.44706      1.00  2.051560   .659414
   8.44696   8.44696      1.00  2.050930   .659414
   8.44685   8.44685      1.00  2.054880   .660684
   8.44673   8.44673      1.00  2.053770   .660204
   8.44660   8.44660      1.00  2.054980   .660694
   8.44648   8.44648      1.00  2.052540   .660034
   8.44637   8.44637      1.00  2.052860   .660154
   8.44624   8.44624      1.00  2.053000   .660504
   8.44612   8.44612      1.00  2.044170   .657624
   8.44601   8.44601      1.00  2.052330   .659964
   8.44590   8.44590      1.00  2.053060   .660314
   8.44579   8.44579      1.00  2.048810   .658974
   8.44567   8.44567      1.00  2.053340   .660894
   8.44556   8.44556      1.00  2.052730   .660614
   8.44545   8.44545      1.00  2.052950   .660684
   8.44533   8.44533      1.00  2.058430   .662414
   8.44522   8.44522      1.00  2.045170   .658174
   8.44511   8.44511      1.00  2.057070   .662074
   8.44501   8.44501      1.00  2.055940   .661824
   8.44490   8.44490      1.00  2.055160   .661784
   8.44478   8.44478      1.00  2.050600   .660084
   8.44468   8.44468      1.00  2.054230   .661544
   8.44458   8.44458      1.00  2.052770   .660964
   8.44446   8.44446      1.00  2.056030   .662034
   8.44434   8.44434      1.00  2.044380   .658364
   8.44424   8.44424      1.00  2.055390   .662034
   8.44413   8.44413      1.00  2.054290   .661694
   8.44402   8.44402      1.00  2.054040   .661624
   8.44390   8.44390      1.00  2.053030   .661204
   8.44379   8.44379      1.00  2.053420   .661674
   8.44369   8.44369      1.00  2.052850   .661334
   8.44358   8.44358      1.00  2.053030   .661454
   8.44347   8.44347      1.00  2.048600   .660194
   8.44336   8.44336      1.00  2.048370   .659984
   8.44326   8.44326      1.00  2.052140   .661484
   8.44315   8.44315      1.00  2.049450   .660414
   8.44304   8.44304      1.00  2.054090   .661974
   8.44294   8.44294      1.00  2.052200   .661554
   8.44284   8.44284      1.00  2.055070   .662364
   8.44273   8.44273      1.00  2.051500   .661524
   8.44262   8.44262      1.00  2.053460   .661984
   8.44253   8.44253      1.00  2.041890   .658354
   8.44242   8.44242      1.00  2.052200   .661994
   8.44232   8.44232      1.00  2.051740   .661774
   8.44221   8.44221      1.00  2.051850   .661534
   8.44211   8.44211      1.00  2.051770   .661844
   8.44201   8.44201      1.00  2.050520   .661424
   8.44190   8.44190      1.00  2.053350   .662374
   8.44180   8.44180      1.00  2.051810   .662074
   8.44170   8.44170      1.00  2.044630   .659584
   8.44160   8.44160      1.00  2.046270   .660234
   8.44149   8.44149      1.00  2.050430   .661724
   8.44138   8.44138      1.00  2.049730   .661754
   8.44128   8.44128      1.00  2.055790   .663454
   8.44118   8.44118      1.00  2.053400   .662834
   8.44107   8.44107      1.00  2.055770   .663634
   8.44095   8.44095      1.00  2.052280   .662594
   8.44084   8.44084      1.00  2.043670   .660024
   8.44074   8.44074      1.00  2.049460   .661834
   8.44061   8.44061      1.00  2.050470   .662234
   8.44050   8.44050      1.00  2.052140   .662704
   8.44039   8.44039      1.00  2.055350   .663814
   8.44028   8.44028      1.00  2.053290   .663094
   8.44016   8.44016      1.00  2.053620   .663314
   8.44004   8.44004      1.00  2.051580   .662634
   8.43992   8.43992      1.00  2.051820   .662934
   8.43981   8.43981      1.00  2.042240   .659734
   8.43968   8.43968      1.00  2.049820   .662454
   8.43956   8.43956      1.00  2.052040   .663024
   8.43945   8.43945      1.00  2.052720   .663514
   8.43934   8.43934      1.00  2.052820   .663464
   8.43922   8.43922      1.00  2.050410   .662774
   8.43911   8.43911      1.00  2.052930   .663914
   8.43899   8.43899      1.00  2.049860   .662694
   8.43888   8.43888      1.00  2.044550   .661114
   8.43877   8.43877      1.00  2.049320   .662714
   8.43865   8.43865      1.00  2.053070   .664124
   8.43854   8.43854      1.00  2.050880   .663164
   8.43844   8.43844      1.00  2.050710   .663144
   8.43833   8.43833      1.00  2.048860   .662844
   8.43821   8.43821      1.00  2.052380   .663834
   8.43811   8.43811      1.00  2.049830   .663104
   8.43800   8.43800      1.00  2.045090   .661254
   8.43788   8.43788      1.00  2.052610   .664194
   8.43777   8.43777      1.00  2.051320   .663714
   8.43766   8.43766      1.00  2.051590   .663864
   8.43755   8.43755      1.00  2.049710   .663304
   8.43743   8.43743      1.00  2.048560   .663144
   8.43731   8.43731      1.00  2.048830   .663004
   8.43720   8.43720      1.00  2.050410   .663594
   8.43709   8.43709      1.00  2.041720   .661084
   8.43697   8.43697      1.00  2.052870   .664584
   8.43684   8.43684      1.00  2.048440   .663334
   8.43673   8.43673      1.00  2.050970   .664114
   8.43662   8.43662      1.00  2.049600   .663824
   8.43649   8.43649      1.00  2.052140   .664604
   8.43637   8.43637      1.00  2.049390   .663684
   8.43626   8.43626      1.00  2.053400   .664964
   8.43614   8.43614      1.00  2.043080   .661754
   8.43602   8.43602      1.00  2.045690   .662914
   8.43590   8.43590      1.00  2.048550   .663554
   8.43579   8.43579      1.00  2.049380   .663794
   8.43569   8.43569      1.00  2.047580   .663584
   8.43557   8.43557      1.00  2.048770   .664054
   8.43546   8.43546      1.00  2.050110   .664364
   8.43535   8.43535      1.00  2.050850   .664714
   8.43523   8.43523      1.00  2.046320   .663194
   8.43511   8.43511      1.00  2.046290   .663414
   8.43500   8.43500      1.00  2.052020   .665354
   8.43489   8.43489      1.00  2.049000   .664364
   8.43478   8.43478      1.00  2.050340   .664774
   8.43467   8.43467      1.00  2.047270   .663924
   8.43456   8.43456      1.00  2.051540   .665394
   8.43445   8.43445      1.00  2.048350   .664114
   8.43435   8.43435      1.00  2.042790   .662424
   8.43423   8.43423      1.00  2.048450   .664424
   8.43412   8.43412      1.00  2.050870   .665474
   8.43401   8.43401      1.00  2.048260   .664494
   8.43390   8.43390      1.00  2.049460   .664984
   8.43379   8.43379      1.00  2.051970   .665824
   8.43368   8.43368      1.00  2.049670   .665184
   8.43357   8.43357      1.00  2.049840   .665074
   8.43347   8.43347      1.00  2.042530   .662734
   8.43336   8.43336      1.00  2.050120   .665274
   8.43324   8.43324      1.00  2.048180   .664734
   8.43314   8.43314      1.00  2.047080   .664564
   8.43304   8.43304      1.00  2.048910   .665084
   8.43293   8.43293      1.00  2.052910   .666594
   8.43282   8.43282      1.00  2.046150   .664484
   8.43272   8.43272      1.00  2.050540   .665814
   8.43262   8.43262      1.00  2.044060   .663714
   8.43251   8.43251      1.00  2.048910   .665404
   8.43241   8.43241      1.00  2.047660   .665084
   8.43231   8.43231      1.00  2.051160   .666404
   8.43220   8.43220      1.00  2.048980   .665514
   8.43210   8.43210      1.00  2.048370   .665504
   8.43199   8.43199      1.00  2.045690   .664604
   8.43189   8.43189      1.00  2.050620   .666294
   8.43180   8.43180      1.00  2.047830   .665454
   8.43170   8.43170      1.00  2.042450   .663784
   8.43159   8.43159      1.00  2.050720   .666574
   8.43148   8.43148      1.00  2.049750   .666124
   8.43138   8.43138      1.00  2.049090   .666124
   8.43127   8.43127      1.00  2.048020   .665784
   8.43116   8.43116      1.00  2.048700   .666044
   8.43106   8.43106      1.00  2.048660   .665944
   8.43095   8.43095      1.00  2.048060   .665974
   8.43083   8.43083      1.00  2.038710   .663174
   8.43072   8.43072      1.00  2.048700   .666024
   8.43061   8.43061      1.00  2.047890   .666064
   8.43050   8.43050      1.00  2.050650   .667094
   8.43038   8.43038      1.00  2.047890   .666404
   8.43026   8.43026      1.00  2.049500   .666754
   8.43015   8.43015      1.00  2.045930   .665724
   8.43003   8.43003      1.00  2.048810   .666624
   8.42991   8.42991      1.00  2.045410   .665664
   8.42979   8.42979      1.00  2.042040   .664684
   8.42967   8.42967      1.00  2.045980   .665964
   8.42956   8.42956      1.00  2.047940   .666694
   8.42945   8.42945      1.00  2.048040   .666754
   8.42933   8.42933      1.00  2.047910   .666444
   8.42921   8.42921      1.00  2.048170   .666714
   8.42910   8.42910      1.00  2.047620   .666624
   8.42899   8.42899      1.00  2.047910   .666814
   8.42887   8.42887      1.00  2.042830   .665084
   8.42876   8.42876      1.00  2.045750   .666194
   8.42864   8.42864      1.00  2.047200   .666734
   8.42853   8.42853      1.00  2.047800   .667104
   8.42842   8.42842      1.00  2.042700   .665464
   8.42831   8.42831      1.00  2.048300   .667144
   8.42820   8.42820      1.00  2.044670   .666124
   8.42809   8.42809      1.00  2.046210   .666874
   8.42798   8.42798      1.00  2.039240   .664234
   8.42787   8.42787      1.00  2.049040   .667754
   8.42776   8.42776      1.00  2.045480   .666704
   8.42765   8.42765      1.00  2.047190   .667194
   8.42753   8.42753      1.00  2.045260   .666864
   8.42742   8.42742      1.00  2.047840   .667744
   8.42731   8.42731      1.00  2.045640   .666754
   8.42719   8.42719      1.00  2.046750   .667164
   8.42707   8.42707      1.00  2.038910   .664844
   8.42696   8.42696      1.00  2.044210   .666734
   8.42684   8.42684      1.00  2.044400   .666934
   8.42673   8.42673      1.00  2.044190   .666604
   8.42661   8.42661      1.00  2.047210   .667814
   8.42649   8.42649      1.00  2.044640   .667034
   8.42637   8.42637      1.00  2.048750   .668174
   8.42625   8.42625      1.00  2.044870   .667314
   8.42613   8.42613      1.00  2.039310   .665564
   8.42602   8.42602      1.00  2.042210   .666434
   8.42590   8.42590      1.00  2.046490   .667694
   8.42579   8.42579      1.00  2.044650   .667334
   8.42567   8.42567      1.00  2.046760   .667804
   8.42556   8.42556      1.00  2.045490   .667764
   8.42546   8.42546      1.00  2.044140   .667534
   8.42534   8.42534      1.00  2.045510   .667714
   8.42521   8.42521      1.00  2.037730   .665184
   8.42510   8.42510      1.00  2.043880   .667444
   8.42500   8.42500      1.00  2.046710   .668144
   8.42489   8.42489      1.00  2.044180   .667704
   8.42477   8.42477      1.00  2.043790   .667514
   8.42466   8.42466      1.00  2.045010   .667994
   8.42456   8.42456      1.00  2.043200   .667564
   8.42445   8.42445      1.00  2.045010   .668044
   8.42433   8.42433      1.00  2.035350   .664854
   8.42423   8.42423      1.00  2.047180   .668664
   8.42411   8.42411      1.00  2.044840   .668064
   8.42400   8.42400      1.00  2.045840   .668574
   8.42388   8.42388      1.00  2.044290   .668194
   8.42378   8.42378      1.00  2.044950   .668564
   8.42368   8.42368      1.00  2.043110   .667794
   8.42356   8.42356      1.00  2.042750   .667644
   8.42345   8.42345      1.00  2.043270   .668184
   8.42335   8.42335      1.00  2.042590   .667624
   8.42324   8.42324      1.00  2.036490   .665944
   8.42313   8.42313      1.00  2.043690   .668264
   8.42302   8.42302      1.00  2.048010   .669584
   8.42291   8.42291      1.00  2.046580   .669194
   8.42281   8.42281      1.00  2.044430   .668514
   8.42271   8.42271      1.00  2.042880   .668104
   8.42260   8.42260      1.00  2.045460   .669024
   8.42250   8.42250      1.00  2.032850   .664974
   8.42240   8.42240      1.00  2.042530   .668214
   8.42230   8.42230      1.00  2.044360   .668884
   8.42219   8.42219      1.00  2.043990   .668874
   8.42209   8.42209      1.00  2.042110   .668124
   8.42199   8.42199      1.00  2.043190   .668824
   8.42189   8.42189      1.00  2.042630   .668364
   8.42178   8.42178      1.00  2.043970   .668934
   8.42168   8.42168      1.00  2.039440   .667644
   8.42158   8.42158      1.00  2.040850   .668304
   8.42147   8.42147      1.00  2.044240   .669254
   8.42136   8.42136      1.00  2.042950   .668944
   8.42126   8.42126      1.00  2.044990   .669504
   8.42116   8.42116      1.00  2.041730   .668594
   8.42104   8.42104      1.00  2.040770   .668474
   8.42093   8.42093      1.00  2.040220   .668134
   8.42082   8.42082      1.00  2.033440   .666064
   8.42071   8.42071      1.00  2.042070   .668964
   8.42060   8.42060      1.00  2.041720   .668804
   8.42048   8.42048      1.00  2.043550   .669424
   8.42037   8.42037      1.00  2.043500   .669454
   8.42026   8.42026      1.00  2.040530   .668534
   8.42014   8.42014      1.00  2.041980   .669044
   8.42002   8.42002      1.00  2.038480   .668284
   8.41991   8.41991      1.00  2.039850   .668784
   8.41979   8.41979      1.00  2.036770   .667394
   8.41966   8.41966      1.00  2.041440   .669394
   8.41954   8.41954      1.00  2.038390   .668304
   8.41944   8.41944      1.00  2.042420   .669494
   8.41933   8.41933      1.00  2.038550   .668454
   8.41921   8.41921      1.00  2.039520   .668894
   8.41909   8.41909      1.00  2.039300   .668964
   8.41898   8.41898      1.00  2.034920   .667294
   8.41887   8.41887      1.00  2.038800   .668714
   8.41875   8.41875      1.00  2.040280   .669204
   8.41864   8.41864      1.00  2.040020   .669144
   8.41853   8.41853      1.00  2.038020   .668394
   8.41843   8.41843      1.00  2.038120   .668874
   8.41832   8.41832      1.00  2.034670   .667764
   8.41820   8.41820      1.00  2.040290   .669454
   8.41810   8.41810      1.00  2.035760   .667974
   8.41799   8.41799      1.00  2.032130   .666844
   8.41788   8.41788      1.00  2.034790   .668124
   8.41776   8.41776      1.00  2.037850   .669144
   8.41765   8.41765      1.00  2.033390   .667494
   8.41754   8.41754      1.00  2.038130   .669204
   8.41742   8.41742      1.00  2.034270   .667964
   8.41730   8.41730      1.00  2.037070   .668804
   8.41719   8.41719      1.00  2.035300   .668494
   8.41708   8.41708      1.00  2.029630   .666494
   8.41696   8.41696      1.00  2.037290   .669024
   8.41684   8.41684      1.00  2.034880   .668144
   8.41673   8.41673      1.00  2.035830   .668954
   8.41661   8.41661      1.00  2.032690   .667734
   8.41649   8.41649      1.00  2.035680   .668624
   8.41637   8.41637      1.00  2.030830   .667144
   8.41626   8.41626      1.00  2.038070   .669644
   8.41614   8.41614      1.00  2.032700   .668114
   8.41603   8.41603      1.00  2.026360   .665764
   8.41591   8.41591      1.00  2.030920   .667664
   8.41583   8.41583      1.00  2.033380   .668524
