# Supplementary material for: Direct Observation of Palladium Leaching from Pd/C by a Simple Method: X-ray Absorption Spectroscopy of Heterogeneous Mixtures
Source: ACS Omega. 2023 Jun 7;8(24):21787–92. doi: 10.1021/acsomega.3c01343 (PMC10286095; doi:10.1021/acsomega.3c01343)
Supplement: Supplementary file 2 — ao3c01343_si_002.zip [file ao3c01343_si_002.zip › Figure S6/32_5_Pd_C_531_M_100mg_H2SO4]

  9809     KEK-PF   NW10A
 32_5_Pd_C_531_M 19.05.31 03:09 - 19.05.31 03:25 Serial#KEKPF-NW10A_025705
 32_5_Pd_C_531_M_100mg_H2SO4
 Ring :   6.5 GeV    46.6 mA -   45.9 mA
 Mono :   Si(311)       D=  1.63747 A    Initial angle=  8.74260 deg
 NW10A     Fluorescence( 3)   Repetition=  1     Points=  509
 Param file : 20_033_PdC_15h  energy axis(2)     Block =    4

 Block      Init-Eng  Final-Eng      Step/eV     Time/s       Num
     1       24020.00  24293.00         6.50       1.00        42
     2       24293.00  24458.00         0.55       1.00       300
     3       24458.00  24848.00         2.50       1.00       156
     4       24848.00  24908.00         6.00       1.00        11
 CAMAC( 1)     NDCH =21
  Angle(c)  Angle(o)    time/s         1         2         3         4         5         6         7         8         9        10        11        12        13        14        15        16        17        18        19        20        21         1         2         3         4         5         6         7         8         9        10        11        12        13        14        15        16        17        18        19        20        21
      Mode         0         0         3         0         3         3         3         3         3         3         3         3         3         3         3         3         3         3         3         3         3         1         3       103       100       103       103       103       103       103       103       103       103       103       103       103       103       103       103       103       103       103       101       100
    Offset         0         0     0.000     0.000     0.000     0.000     0.100     0.000     1.000     0.000     0.000     0.000     0.000     0.000     0.000     0.000     0.000     0.000     0.000     0.000     0.000  1580.500   575.500    87.700  1551.100    28.700    62.000    42.200    80.300    42.600    44.400    82.000    77.800    84.600    40.100    31.100    32.300    33.500    54.100    31.400    27.800    33.200     0.000     0.000
   9.06840   9.06840      1.00      1109         0      1155      1460      1376      1455      1802      1301      1649      1511      1261      1573      1169      1490      1609      1380      1776      1361      2186     60290     23807     31435         0     32531     43314     32533     33862     41205     37502     47919     35547     29628     37832     31816     44905     41096     34533     46380     38667     58283         0      0.00
   9.06593   9.06590      1.00      1095         0      1112      1513      1423      1416      1882      1304      1735      1620      1280      1509      1170      1555      1649      1359      1830      1367      2199     60802     24075     29551         0     30715     40964     30460     31687     39059     35652     45455     33678     28127     35506     30314     42502     38866     31979     43680     36403     54706         0      0.00
   9.06346   9.06350      1.00      1108         0      1101      1516      1396      1495      1833      1396      1637      1518      1190      1517      1123      1536      1586      1339      1800      1332      2096     60929     24191     30182         0     31058     41441     30823     32462     39435     35731     45726     33989     28160     35836     30413     42804     39171     32636     43899     36988     55431         0      0.00
   9.06099   9.06100      1.00      1113         0      1077      1588      1423      1505      1823      1314      1654      1595      1305      1452      1141      1587      1638      1369      1793      1416      2176     61208     24363     29474         0     30931     40979     30431     31684     38640     35587     44969     33489     28365     35593     30092     42976     38818     32535     44048     36827     54818         0      0.00
   9.05852   9.05850      1.00      1133         0      1166      1602      1408      1385      1880      1320      1625      1592      1258      1537      1142      1583      1623      1336      1823      1353      2062     61375     24491     29833         0     30663     41521     30769     31976     38811     35691     45153     33641     27922     35872     30645     43080     38853     32408     44043     36766     55190         0      0.00
   9.05605   9.05600      1.00      1095         0      1150      1538      1403      1393      1855      1298      1561      1595      1239      1492      1126      1556      1555      1312      1924      1348      2114     61508     24611     30066         0     31180     41190     30895     32314     39267     35915     45597     34018     28299     35728     30590     43353     39346     32714     44411     37129     55413         0      0.00
   9.05358   9.05370      1.00      1075         0      1108      1508      1394      1475      1835      1379      1667      1579      1254      1447      1108      1570      1582      1340      1899      1392      2193     61661     24736     30155         0     31385     41599     31160     32616     39262     36281     46113     34153     28642     36502     30456     43343     39444     32722     44782     37605     56074         0      0.00
   9.05111   9.05110      1.00      1106         0      1134      1520      1396      1484      1870      1351      1713      1554      1213      1527      1108      1535      1510      1400      1724      1349      2225     61833     24868     30095         0     31384     42379     31243     32700     40036     36100     46274     34527     28741     36288     30947     43857     39587     33082     44829     37584     56268         0      0.00
   9.04865   9.04870      1.00      1132         0      1194      1555      1340      1408      1877      1406      1619      1526      1259      1533      1197      1571      1605      1342      1801      1346      2082     61848     24934     30482         0     31748     42670     31805     32959     40233     36270     46960     34954     29005     36850     31425     44207     40203     33266     45261     37942     56745         0      0.00
   9.04619   9.04610      1.00      1118         0      1109      1520      1472      1499      1880      1335      1746      1490      1219      1475      1173      1535      1580      1325      1732      1432      2066     61802     24987     30357         0     31934     42183     31838     32878     40437     36601     46797     34700     28999     36674     31013     43834     39942     33365     44996     37563     56390         0      0.00
   9.04372   9.04380      1.00      1109         0      1097      1444      1432      1397      1883      1357      1625      1632      1250      1506      1198      1518      1585      1328      1868      1330      2057     61694     25003     30418         0     31738     42025     31429     32913     40308     36672     46200     34721     29039     36635     31102     44345     39950     33399     45242     37566     56286         0      0.00
   9.04126   9.04130      1.00      1192         0      1062      1541      1383      1470      1855      1367      1643      1596      1218      1496      1090      1545      1621      1320      1836      1417      2011     61650     25052     30702         0     31555     42294     31432     32986     40095     36585     46642     34852     29203     36692     31405     44388     40176     33429     45143     37972     56710         0      0.00
   9.03881   9.03880      1.00      1095         0      1121      1518      1373      1461      1867      1245      1698      1613      1260      1461      1088      1518      1630      1366      1763      1334      2033     61340     24995     61098         0     31691     41895     31304     32530     39491     35976     46243     34399     28678     35973     30906     44239     40011     32909     44609     37482     56104         0      0.00
   9.03635   9.03630      1.00      1089         0      1102      1618      1372      1480      1845      1347      1617      1491      1186      1476      1143      1503      1550      1357      1808      1378      2152     61285     25042     29977         0     31308     42063     31346     32877     39748     36089     46310     34307     28693     36497     30619     43902     39868     32868     44930     37375     55922         0      0.00
   9.03389   9.03390      1.00      1068         0      1109      1486      1349      1393      1839      1309      1652      1511      1257      1419      1137      1485      1545      1342      1766      1313      2018     61406     25150     30327         0     31615     42008     31302     33004     39731     36193     46026     34214     28844     36253     31018     43670     39519     32743     44497     37721     55720         0      0.00
   9.03144   9.03150      1.00      1163         0      1142      1574      1371      1407      1957      1291      1659      1542      1217      1459      1093      1515      1528      1258      1747      1262      2085     61456     25236     30653         0     31451     42697     31721     33272     40516     36345     46891     34496     29080     36439     31393     44023     39557     33250     45152     37748     56256         0      0.00
   9.02898   9.02890      1.00      1105         0      1092      1487      1387      1381      1823      1350      1651      1512      1269      1479      1096      1497      1502      1362      1720      1335      1994     61583     25353     30495         0     31728     42519     31604     32796     40233     36587     46732     34757     29188     36661     31170     44104     40242     33566     45256     37680     56756         0      0.00
   9.02653   9.02650      1.00      1153         0      1100      1547      1425      1435      1758      1234      1612      1518      1232      1513      1143      1489      1590      1297      1676      1310      2065     61680     25459     30798         0     32016     42977     32302     33564     40405     36957     47761     34842     29397     37228     31688     44805     40674     33667     45660     38513     57176         0      0.00
   9.02408   9.02420      1.00      1089         0      1136      1513      1315      1457      1852      1302      1568      1542      1216      1398      1109      1477      1560      1271      1697      1246      2047     61412     25416     30531         0     31714     42492     31621     33134     40127     36429     46683     34710     29102     36281     30859     44195     39862     33198     45332     37592     56469         0      0.00
   9.02163   9.02170      1.00      1037         0      1132      1554      1394      1427      1792      1290      1571      1532      1232      1430      1051      1490      1470      1299      1717      1274      1933     61251     25416     30471         0     31758     42394     31197     32801     39938     36629     46685     34986     29124     36300     30934     44025     39921     33499     45398     37704     56273         0      0.00
   9.01918   9.01910      1.00      1122         0      1132      1494      1348      1375      1778      1302      1612      1508      1246      1396      1113      1454      1471      1336      1719      1323      1981     61150     25441     30720         0     31748     42152     31830     33074     40132     36942     46712     34911     29081     36642     31438     44295     40075     33543     45085     37751     56380         0      0.00
   9.01673   9.01670      1.00      1131         0      1028      1515      1312      1386      1769      1330      1564      1503      1228      1375      1027      1461      1496      1296      1696      1338      1962     61079     25477     30654         0     32002     42674     31775     33210     40475     36965     46822     34874     29225     36830     31546     44159     39999     33654     45823     37917     57015         0      0.00
   9.01429   9.01430      1.00      1042         0      1113      1497      1378      1423      1868      1260      1619      1536      1239      1489      1058      1396      1447      1227      1654      1272      1890     60988     25504     30683         0     31749     42358     31926     33073     39957     36694     46804     34869     29277     36717     31201     44279     40306     33207     45001     37674     56412         0      0.00
   9.01184   9.01200      1.00      1033         0      1148      1469      1303      1415      1880      1276      1644      1535      1211      1439      1050      1508      1463      1303      1705      1294      1936     61097     25615     30629         0     31918     42394     31673     32925     40132     36319     47027     34686     28883     36491     31217     44256     40145     33318     45054     37887     56602         0      0.00
   9.00940   9.00930      1.00      1073         0      1037      1459      1342      1398      1759      1303      1604      1541      1170      1416      1135      1483      1497      1336      1696      1304      1893     61531     25866     31156         0     31944     42895     31877     33713     40605     36877     47330     35150     29544     36946     31705     44495     40715     33959     45808     38409     57252         0      0.00
   9.00696   9.00690      1.00      1109         0      1094      1509      1280      1386      1794      1262      1623      1473      1183      1491      1076      1356      1398      1213      1687      1284      2027     61756     26025     30995         0     32223     42946     32197     33126     40586     37181     47500     35435     29474     37338     31611     44881     40952     33704     46084     38381     57504         0      0.00
   9.00452   9.00460      1.00      1110         0      1164      1536      1391      1408      1838      1259      1569      1506      1233      1463      1126      1432      1510      1265      1663      1323      2008     61974     26183     31051         0     32540     43999     32360     33981     41266     37605     48140     35808     29994     37690     32124     45561     41141     34392     46647     38749     57935         0      0.00
   9.00208   9.00220      1.00      1154         0      1146      1541      1328      1418      1824      1202      1568      1534      1150      1459      1108      1405      1470      1249      1700      1305      1926     62174     26341     31828         0     32754     43588     32513     34013     41132     37539     47654     35517     29834     38114     31993     44997     40895     34142     46550     38716     57659         0      0.00
   8.99964   8.99950      1.00      1104         0      1052      1474      1373      1445      1811      1287      1653      1512      1214      1488      1097      1496      1487      1267      1678      1253      1896     62194     26421     31406         0     32466     43661     32696     34410     41468     37868     48021     35642     29958     38027     32192     45508     41076     34308     46602     39242     57823         0      0.00
   8.99720   8.99720      1.00      1087         0      1146      1497      1359      1343      1819      1286      1578      1517      1190      1439      1075      1378      1485      1286      1637      1318      1855     62186     26474     31787         0     32771     43901     32484     33918     41350     37709     47881     36157     30170     37862     32089     45629     41219     34201     46846     38837     58095         0      0.00
   8.99477   8.99480      1.00      1096         0      1066      1487      1387      1386      1838      1285      1607      1499      1130      1376      1080      1441      1416      1275      1606      1227      1894     62084     26496     31604         0     33107     43599     32812     34021     41674     37824     48309     35799     30279     38108     31996     45523     41275     34381     46566     39084     57976         0      0.00
   8.99234   8.99250      1.00      1122         0      1112      1485      1358      1488      1817      1321      1617      1560      1243      1518      1156      1458      1502      1247      1726      1250      1923     62091     26568     31720         0     32881     44067     32757     34361     41592     38070     48264     35966     30291     38138     32640     45811     41113     34258     46514     39089     58476         0      0.00
   8.98990   8.98980      1.00      1084         0      1116      1437      1375      1457      1758      1232      1632      1525      1171      1421      1130      1407      1489      1208      1699      1274      1866     62051     26620     31713         0     33129     44339     33496     34832     41905     38284     48643     36445     30594     38097     32729     46145     41482     34765     47282     39497     58705         0      0.00
   8.98747   8.98740      1.00      1116         0      1108      1540      1356      1424      1848      1305      1566      1515      1157      1380      1084      1362      1498      1262      1682      1291      1904     61800     26579     31546         0     32767     44161     32641     34575     41680     37856     48263     36261     30259     37705     32175     45515     41812     34495     47006     39371     58687         0      0.00
   8.98504   8.98500      1.00      1080         0      1153      1540      1346      1337      1763      1284      1528      1525      1192      1421      1065      1458      1448      1246      1727      1253      1841     61838     26665     32010         0     33468     44879     33144     34526     41875     38525     48830     36550     30427     38318     32692     46415     41763     34950     47487     39709     59252         0      0.00
   8.98261   8.98280      1.00      1021         0      1102      1526      1345      1389      1838      1259      1584      1589      1170      1417      1054      1393      1397      1223      1652      1253      1867     61935     26770     31460         0     32990     44098     33035     34277     41369     38073     48529     36274     29905     37959     32242     45859     41350     34752     46850     38985     58469         0      0.00
   8.98019   8.98010      1.00      1155         0      1034      1482      1445      1466      1861      1263      1588      1504      1156      1421      1026      1430      1409      1245      1630      1252      1927     62275     26988     32314         0     33187     44508     33616     35205     42462     38312     49046     36785     30611     38587     32917     46881     41937     35397     47485     39946     59720         0      0.00
   8.97776   8.97770      1.00      1046         0      1095      1498      1362      1423      1837      1305      1525      1565      1214      1519      1102      1506      1491      1313      1700      1224      1889     62376     27096     32096         0     33250     44738     33378     34875     42304     38653     48967     36963     30566     38391     32993     46316     42152     35367     47464     39744     59295         0      0.00
   8.97534   8.97530      1.00      1164         0      1072      1468      1415      1384      1776      1324      1646      1554      1259      1406      1091      1374      1504      1249      1670      1241      1895     62497     27216     32461         0     33579     44501     33545     35259     42648     38458     49414     37143     30742     38798     33040     46591     42160     35137     47710     39853     59524         0      0.00
   8.97291   8.97310      1.00      1127         0      1120      1455      1358      1495      1881      1260      1578      1468      1191      1451      1114      1340      1432      1337      1592      1201      1898     62573     27317     32144         0     33950     44655     33458     35113     42561     38488     49202     36604     30708     39062     32778     46115     41770     35224     47732     39855     59548         0      0.00
   8.97049   8.97040      1.00      1144         0      1110      1522      1346      1421      1943      1281      1524      1540      1255      1373      1093      1390      1470      1279      1641      1252      1990     62491     27357     33092         0     34128     45323     34141     35364     43087     39432     49959     37532     31272     39233     33621     47352     42823     36327     48342     40669     60444         0      0.00
   8.96807   8.96800      1.00      1188         0      1080      1529      1376      1429      1897      1279      1613      1544      1220      1433      1088      1441      1540      1250      1675      1246      1880     62541     27439     32773         0     34068     45071     33969     35304     42742     38858     50150     37593     30832     39400     33369     47451     43121     35474     48497     40380     60347         0      0.00
   8.96565   8.96570      1.00      1118         0      1159      1521      1441      1498      1930      1327      1554      1508      1141      1520      1103      1412      1580      1307      1712      1252      1910     62610     27544     32300         0     34111     45176     33708     35438     42943     38884     49119     36776     30890     39075     32921     46960     42666     35181     48014     40279     59512         0      0.00
   8.96545   8.96540      1.00      1150         0      1151      1530      1398      1467      1805      1340      1593      1535      1213      1415      1123      1406      1468      1229      1657      1263      1854     62402     27454     32957         0     34150     45775     34431     35687     43233     39380     50135     37518     31253     39357     33175     47395     42754     35968     48783     40682     60297         0      0.00
   8.96524   8.96530      1.00      1133         0      1114      1452      1346      1494      1869      1307      1597      1576      1195      1497      1065      1395      1548      1267      1609      1253      1837     62224     27378     32511         0     33334     44596     33665     35197     42549     39069     49127     37058     30890     38845     32729     46259     42110     35815     47790     39978     59321         0      0.00
   8.96504   8.96500      1.00      1127         0      1182      1520      1431      1459      1868      1277      1567      1556      1217      1508      1085      1381      1454      1316      1733      1250      1960     62398     27464     32371         0     33906     45170     33821     35178     42564     38530     49618     37038     30972     38939     33109     46544     42461     35621     48292     40531     59592         0      0.00
   8.96483   8.96480      1.00      1150         0      1149      1521      1451      1498      1804      1329      1614      1477      1185      1501      1080      1461      1481      1264      1685      1274      1866     62239     27397     32614         0     33809     45033     33804     35416     42899     39077     49332     37148     31139     39226     33228     46988     42238     35463     47859     40414     59740         0      0.00
   8.96463   8.96470      1.00      1116         0      1091      1535      1477      1384      1874      1303      1654      1545      1188      1420      1088      1449      1487      1269      1643      1282      1894     62247     27405     32128         0     33391     44680     33879     34918     42372     38711     49285     36815     30826     38647     32751     46364     41936     34948     47676     39831     59086         0      0.00
   8.96442   8.96440      1.00      1144         0      1163      1564      1438      1549      1889      1270      1641      1551      1256      1430      1048      1400      1543      1346      1713      1230      1924     62407     27484     32496         0     33795     44770     33562     35792     42827     38758     49625     36731     31225     38909     33303     46673     42374     35677     48020     40192     59493         0      0.00
   8.96422   8.96420      1.00      1113         0      1189      1561      1410      1451      1816      1392      1623      1539      1289      1405      1157      1413      1466      1292      1726      1234      1915     62352     27458     32874         0     33875     45317     33854     35330     42829     39199     49434     36935     31020     38904     33195     47011     42247     35511     48070     40483     59554         0      0.00
   8.96401   8.96400      1.00      1125         0      1158      1572      1366      1454      1912      1339      1592      1521      1228      1414      1107      1379      1510      1262      1694      1290      1926     62414     27493     32706         0     34075     45465     34009     35684     43385     39670     49599     37221     31200     39336     33711     47238     42825     36118     48789     40405     60330         0      0.00
   8.96381   8.96390      1.00      1122         0      1116      1535      1394      1510      1908      1390      1663      1570      1237      1459      1071      1441      1423      1308      1658      1226      1939     62355     27473     32563         0     33519     45034     33948     35030     42743     39059     49829     36825     30748     38699     33197     47153     42144     35342     47992     39981     59770         0      0.00
   8.96360   8.96360      1.00      1155         0      1115      1490      1401      1417      1874      1348      1681      1551      1211      1502      1115      1478      1412      1310      1650      1264      1920     62550     27565     32597         0     33934     45340     34086     35209     43066     39111     49732     37269     31140     39126     32795     47053     42302     35556     48013     40308     59881         0      0.00
   8.96340   8.96340      1.00      1157         0      1219      1583      1453      1426      1860      1344      1684      1559      1190      1446      1049      1444      1501      1228      1696      1265      1905     62448     27528     32370         0     34032     45141     34176     35528     43155     38920     50096     37116     31211     39096     33391     46922     42570     35825     48104     40685     60041         0      0.00
   8.96319   8.96320      1.00      1158         0      1180      1569      1464      1539      1909      1272      1542      1512      1225      1486      1097      1469      1508      1330      1710      1264      1918     62524     27565     32755         0     33717     44978     33835     35482     43213     39096     49558     36937     31379     39320     33240     47129     42664     35854     48390     40351     60072         0      0.00
   8.96299   8.96300      1.00      1199         0      1166      1507      1431      1508      1902      1319      1677      1540      1222      1502      1103      1431      1446      1319      1806      1309      1926     62643     27624     32933         0     33661     45341     33842     35404     43279     39254     50041     37686     31271     39140     33311     46842     42875     35600     48484     40298     60474         0      0.00
   8.96279   8.96280      1.00      1164         0      1160      1587      1410      1494      1927      1354      1639      1591      1179      1499      1128      1424      1463      1226      1740      1340      1847     62657     27633     32626         0     33899     45377     33872     35736     43130     39161     49510     37454     31198     39492     33252     47313     43123     35869     48342     40578     59781         0      0.00
   8.96258   8.96260      1.00      1153         0      1103      1584      1453      1457      2010      1366      1629      1593      1245      1482      1089      1492      1480      1263      1722      1330      1894     62739     27680     32830         0     34058     45610     34333     35858     43689     39468     50411     37693     31649     39425     33505     47556     42951     36167     48984     40829     60673         0      0.00
   8.96238   8.96240      1.00      1180         0      1110      1529      1384      1456      1920      1318      1679      1612      1241      1450      1073      1479      1514      1243      1735      1190      1948     62753     27688     32637         0     34041     45547     33958     35460     42802     39038     49954     37439     31320     39072     33192     46933     42909     35750     48423     40373     59974         0      0.00
   8.96217   8.96220      1.00      1178         0      1136      1536      1428      1533      1873      1277      1665      1580      1193      1498      1108      1402      1560      1299      1708      1349      1842     62786     27717     33007         0     33847     45828     34024     35851     43449     39409     49828     37154     31457     39506     33387     47235     43094     35981     48435     40898     60221         0      0.00
   8.96197   8.96190      1.00      1137         0      1149      1573      1431      1404      1918      1337      1627      1558      1271      1474      1128      1366      1558      1279      1737      1338      1901     62788     27722     33090         0     34434     45610     34266     35592     43192     39748     49892     37525     31731     39310     33606     47532     43217     35852     48996     41094     60319         0      0.00
   8.96176   8.96180      1.00      1168         0      1152      1495      1366      1507      1890      1292      1702      1472      1243      1412      1105      1441      1449      1272      1763      1307      1864     62587     27632     32536         0     34196     45558     34003     35764     43009     39393     49860     37485     31139     39318     33366     47077     42779     35478     48526     40385     60103         0      0.00
   8.96156   8.96150      1.00      1157         0      1183      1553      1364      1450      1954      1261      1603      1518      1196      1612      1130      1456      1497      1310      1698      1292      1988     62740     27703     32834         0     33941     45505     33761     35725     43485     39491     49688     37147     31353     39557     33225     47088     42964     35931     48411     40355     60568         0      0.00
   8.96135   8.96140      1.00      1189         0      1117      1612      1428      1483      1930      1387      1604      1627      1295      1525      1098      1411      1503      1250      1700      1298      1933     62513     27610     33104         0     34301     45773     34322     36046     43847     39862     50225     37359     31537     39673     33673     47635     42983     36527     49146     41003     60967         0      0.00
   8.96115   8.96110      1.00      1149         0      1123      1586      1431      1474      1925      1349      1635      1612      1210      1520      1080      1405      1524      1313      1693      1314      2016     62738     27713     32788         0     34760     45785     34136     35803     43619     39608     50095     37505     31599     39638     33418     47618     43099     36213     48724     40987     60991         0      0.00
   8.96095   8.96090      1.00      1190         0      1169      1545      1474      1538      2005      1318      1647      1601      1350      1494      1122      1471      1469      1324      1702      1247      1889     62631     27672     32986         0     34102     45303     33874     35737     43224     39071     50022     37448     31593     39570     33095     47537     42647     35627     48809     40518     60354         0      0.00
   8.96074   8.96070      1.00      1186         0      1223      1659      1436      1509      1902      1393      1631      1619      1251      1449      1102      1478      1457      1314      1693      1292      1859     62695     27711     33193         0     34365     45597     34374     35660     43682     39655     50368     37860     31405     39561     33485     47347     43457     36012     48559     40851     60601         0      0.00
   8.96054   8.96060      1.00      1145         0      1130      1640      1439      1524      1874      1362      1736      1659      1221      1550      1112      1409      1543      1300      1697      1293      1953     62718     27718     32924         0     34084     45794     34124     36242     43583     39636     50631     37664     31403     39634     33356     47282     42959     36002     48864     40673     60802         0      0.00
   8.96033   8.96030      1.00      1169         0      1151      1554      1433      1514      1847      1410      1624      1622      1291      1455      1106      1493      1582      1287      1734      1339      1983     62905     27821     33022         0     34196     45562     34789     35720     43346     39594     50331     37997     31584     39418     33388     47420     43613     36373     48836     40793     60744         0      0.00
   8.96013   8.96010      1.00      1135         0      1179      1563      1511      1538      1965      1303      1617      1600      1261      1527      1140      1446      1508      1343      1693      1308      1981     62800     27771     32814         0     34045     45753     34384     35768     43080     39347     50413     37727     31437     39547     33828     47900     42844     36152     48350     40774     60576         0      0.00
   8.95992   8.96000      1.00      1116         0      1167      1574      1432      1578      1872      1263      1587      1569      1293      1485      1099      1436      1523      1285      1780      1288      1923     62747     27748     32962         0     33869     45405     34144     35463     43031     39452     49893     37080     31183     39343     33216     46855     42790     35788     48494     40492     60219         0      0.00
   8.95972   8.95970      1.00      1180         0      1104      1592      1429      1552      2000      1406      1682      1532      1275      1451      1119      1495      1553      1300      1738      1347      1862     62988     27863     32981         0     34278     45992     34491     36153     43479     39714     50401     38045     31670     39847     33535     47744     43302     36185     48682     40607     60908         0      0.00
   8.95951   8.95950      1.00      1197         0      1187      1624      1513      1517      1914      1361      1714      1545      1247      1502      1107      1471      1603      1376      1723      1357      1933     62876     27824     32869         0     34152     45734     34327     36036     43196     39413     50153     37527     31506     39444     33510     47253     42917     36227     48309     40862     60124         0      0.00
   8.95931   8.95930      1.00      1166         0      1217      1641      1442      1560      1985      1402      1634      1572      1278      1508      1074      1485      1569      1327      1715      1327      1946     62984     27874     33248         0     34576     45888     34407     36003     43955     39635     50493     37973     31692     39651     33818     47509     43774     36418     49099     41327     61178         0      0.00
   8.95911   8.95910      1.00      1179         0      1208      1668      1427      1491      2020      1362      1663      1622      1246      1572      1133      1457      1514      1273      1760      1327      2006     62994     27881     33633         0     34859     46283     34719     36222     44346     40244     50790     38158     31976     40010     33830     48237     43629     36624     49644     41504     61163         0      0.00
   8.95890   8.95890      1.00      1230         0      1236      1622      1471      1553      1902      1368      1648      1585      1273      1459      1123      1521      1559      1365      1844      1370      1963     63041     27916     33346         0     35073     46519     34661     36523     44097     40235     50781     37908     31915     40024     34341     48014     43455     36564     49530     41501     61102         0      0.00
   8.95870   8.95870      1.00      1240         0      1155      1566      1426      1518      1944      1349      1677      1566      1209      1503      1156      1422      1484      1322      1764      1309      1923     63031     27909     33374         0     34615     46074     34474     36038     43983     39922     50624     37882     31955     39873     33716     47627     43273     36170     49014     41439     61233         0      0.00
   8.95849   8.95850      1.00      1210         0      1140      1559      1419      1552      2017      1422      1742      1603      1265      1482      1154      1508      1492      1333      1758      1284      1983     63071     27935     33387         0     34787     46059     34761     36165     43958     39802     50677     38003     31513     39668     33900     47925     43339     72513     49501     41138     61151         0      0.00
   8.95829   8.95830      1.00      1210         0      1152      1600      1489      1479      2007      1428      1678      1611      1345      1460      1159      1549      1499      1362      1845      1331      1931     63129     27965     33462         0     34643     46622     34973     36783     44360     40081     50848     38327     32237     39955     33959     48379     43835     36822     49606     41366     61215         0      0.00
   8.95808   8.95800      1.00      1221         0      1224      1680      1538      1613      2036      1342      1657      1624      1246      1545      1063      1420      1508      1363      1758      1300      2057     63205     28005     33664         0     34591     46652     35137     36491     44764     40223     50733     37958     31899     40157     34098     48297     43495     36536     49249     41582     61266         0      0.00
   8.95788   8.95790      1.00      1117         0      1237      1608      1452      1587      1900      1420      1663      1597      1257      1530      1100      1485      1545      1358      1785      1312      1938     63074     27944     33249         0     34647     46328     34511     36531     43906     39994     50446     38033     31735     39886     33925     47941     43631     36498     49350     41147     61105         0      0.00
   8.95768   8.95770      1.00      1220         0      1241      1643      1487      1564      1992      1386      1711      1654      1302      1475      1201      1522      1570      1412      1743      1360      1997     63192     28009     33422         0     34647     46391     34654     36536     44484     40506     51037     38242     31977     39857     34044     48297     43579     36626     49274     41517     61382         0      0.00
   8.95747   8.95750      1.00      1237         0      1257      1534      1546      1540      2051      1376      1735      1654      1317      1508      1195      1492      1611      1318      1809      1350      1964     63300     28063     67363         0     35055     46787     35149     36519     44324     40310     51023     38504     32425     40230     34292     48169     43896     36737     49739     41308     61657         0      0.00
   8.95727   8.95720      1.00      1167         0      1246      1596      1501      1556      2079      1361      1682      1618      1308      1526      1147      1507      1610      1341      1857      1335      1996     63349     28089     33412         0     34507     46574     34846     36071     44085     40322     51192     38248     32141     40455     34112     48083     43712     36687     49473     41230     61345         0      0.00
   8.95706   8.95710      1.00      1177         0      1232      1644      1520      1657      1990      1420      1614      1566      1328      1524      1177      1467      1605      1349      1810      1358      1902     63234     28039     33641         0     34645     46542     35013     36533     44068     40681     51362     38000     32469     40480     34167     48234     43729     36578     49658     41374     61575         0      0.00
   8.95686   8.95680      1.00      1187         0      1234      1585      1563      1522      2054      1465      1675      1620      1301      1517      1190      1445      1597      1371      1791      1372      2075     63431     28132     33601         0     34813     45915     34881     36314     44060     40152     50792     37876     31839     39771     33848     47992     43342     36427     48994     40863     61521         0      0.00
   8.95665   8.95670      1.00      1194         0      1178      1632      1570      1651      2087      1379      1649      1675      1355      1583      1148      1501      1562      1318      1735      1343      1954     63323     28088     33554         0     34472     46040     34568     37010     43855     40001     50924     38266     31969     39867     34067     47872     43552     36499     49338     41249     61260         0      0.00
   8.95645   8.95650      1.00      1203         0      1241      1679      1525      1602      2013      1417      1765      1708      1355      1508      1196      1545      1585      1291      1902      1356      1957     63500     28177     33437         0     34949     46619     34802     36660     44592     39951     51218     38539     32251     40076     34091     48319     43974     36734     49797     41462     61382         0      0.00
   8.95625   8.95620      1.00      1234         0      1252      1614      1572      1582      2002      1376      1704      1607      1294      1587      1180      1494      1635      1338      1828      1406      2044     63488     28184     33757         0     34998     46873     35075     37083     44496     40342     51227     38710     32526     40480     33962     48662     43807     36992     49698     42000     61620         0      0.00
   8.95604   8.95600      1.00      1245         0      1226      1639      1574      1669      2016      1440      1779      1695      1321      1596      1225      1508      1640      1292      1815      1384      2015     63408     28142     33628         0     34914     46725     34992     36997     44476     40403     51395     38520     32068     40236     34322     48482     43874     36779     49552     41478     61619         0      0.00
   8.95584   8.95590      1.00      1177         0      1215      1695      1571      1601      2084      1407      1725      1678      1329      1663      1192      1479      1534      1352      1811      1381      2025     63445     28165     33345         0     34493     46547     34965     36263     44126     39858     50781     38060     31954     40129     34072     47651     43567     36474     49455     41272     61164         0      0.00
   8.95563   8.95560      1.00      1241         0      1232      1698      1591      1563      2114      1524      1689      1655      1357      1518      1135      1548      1643      1375      1820      1404      2031     63669     28270     33712         0     35169     46881     35353     37041     44548     40730     51121     38842     32167     40569     34591     48219     43722     36859     49952     41943     62267         0      0.00
   8.95543   8.95540      1.00      1172         0      1254      1688      1567      1660      2041      1425      1794      1644      1385      1576      1143      1488      1634      1329      1810      1330      1973     63577     28232     33653         0     34760     46244     35069     36426     44227     40117     50645     38024     32157     40026     33585     47968     43748     36779     49622     41029     61161         0      0.00
   8.95522   8.95530      1.00      1200         0      1286      1698      1569      1660      2099      1435      1783      1673      1315      1610      1218      1563      1582      1323      1884      1361      2020     63561     28229     33920         0     35079     47174     35491     37273     44834     40654     52119     38574     32212     40792     34933     48846     43928     37308     50167     42078     61881         0      0.00
   8.95502   8.95500      1.00      1273         0      1253      1713      1540      1630      1979      1428      1729      1661      1326      1509      1184      1540      1696      1381      1883      1409      2068     63713     28304     34190         0     35571     47464     35502     36966     45030     40686     51758     38656     32737     40752     34320     48904     44523     37545     50329     41863     62237         0      0.00
   8.95482   8.95480      1.00      1243         0      1277      1684      1545      1689      2110      1497      1776      1726      1353      1583      1258      1568      1572      1356      1842      1418      2032     63702     28298     33668         0     35095     46734     35344     37121     45094     40916     51531     38774     32544     40601     34720     48680     44121     37230     49764     42190     62022         0      0.00
   8.95461   8.95460      1.00      1210         0      1287      1737      1544      1600      2105      1445      1718      1738      1402      1605      1216      1582      1638      1362      1835      1427      2101     63657     28285     33748         0     35345     46782     35274     36770     45117     40797     51561     38810     32333     40554     34424     48495     44230     37032     50213     42104     61976         0      0.00
   8.95441   8.95440      1.00      1210         0      1366      1719      1558      1712      2106      1529      1759      1730      1341      1624      1217      1601      1646      1460      1864      1400      2038     63710     28315     33537         0     35012     46571     35085     36657     44591     40762     51585     38750     32386     40933     34420     48294     44060     37379     50179     41767     61888         0      0.00
   8.95420   8.95430      1.00      1341         0      1322      1684      1588      1660      2072      1449      1857      1768      1428      1681      1170      1568      1622      1369      1863      1402      2084     63687     28308     33908         0     35141     46651     35041     37150     44493     40359     51143     38722     32418     40638     34314     48335     43968     36745     49709     41712     61398         0      0.00
   8.95400   8.95400      1.00      1306         0      1255      1674      1500      1706      2088      1453      1844      1719      1394      1644      1179      1564      1617      1437      1859      1365      2151     63806     28366     34263         0     35317     47021     35464     37253     44621     40865     51546     38998     32452     40904     34405     48779     44476     37370     50234     41916     62200         0      0.00
   8.95380   8.95380      1.00      1334         0      1257      1818      1650      1707      2172      1501      1824      1784      1432      1671      1225      1574      1657      1430      1911      1463      2135     63695     28320     34304         0     35530     47211     35715     37118     45166     41001     52046     38979     32563     40829     34709     49285     44461     37329     50120     42067     62395         0      0.00
   8.95359   8.95360      1.00      1285         0      1317      1736      1611      1731      2169      1528      1786      1748      1383      1593      1226      1615      1661      1396      1836      1502      1992     63783     28365     33838         0     34944     46955     35449     37326     45037     40738     51353     38968     32708     40809     34468     48621     44103     37129     50185     41714     61804         0      0.00
   8.95339   8.95340      1.00      1280         0      1298      1729      1637      1707      2219      1465      1890      1691      1441      1637      1236      1547      1736      1480      1880      1409      2175     63750     28354     33550         0     34869     46670     35385     36710     44787     40150     51391     38359     32607     40254     34010     48414     43972     37220     49765     41675    124053         0      0.00
   8.95318   8.95320      1.00      1266         0      1298      1882      1627      1752      2176      1563      1874      1700      1490      1715      1249      1591      1674      1443      1979      1435      2145     63782     28375     34012         0     34702     47008     35191     37115     44847     40690     51339     38999     32533     40944     34497     48408     44512     37258     49891     41925     61909         0      0.00
   8.95298   8.95300      1.00      1327         0      1277      1790      1624      1798      2146      1481      1839      1816      1463      1634      1220      1615      1774      1405      1980      1438      2170     63834     28399     33880         0     35223     46723     35611     37010     44447     40164     50855     38493     32414     40904     34468     48617     44089     37002     50146     42040     61953         0      0.00
   8.95278   8.95280      1.00      1323         0      1291      1867      1640      1755      2227      1518      1828      1831      1444      1746      1263      1653      1767      1425      1942      1511      2156     63873     28420     34104         0     35228     47250     35253     37156     45083     40794     51089     38524     32882     40747     34828     48722     44357     37168     50060     42033     61977         0      0.00
   8.95257   8.95260      1.00      1339         0      1337      1934      1613      1770      2204      1548      1849      1768      1473      1734      1206      1585      1707      1435      2036      1477      2132     63845     28411     33789         0     35000     47121     35019     37240     44924     40688     51230     38712     32713     40764     34571     48638     44384     37186     50368     41820     61415         0      0.00
   8.95237   8.95230      1.00      1297         0      1370      1824      1685      1846      2214      1563      1938      1817      1488      1677      1253      1633      1785      1454      1914      1469      2232     63886     28433     34410         0     35450     47401     36082     37419     45051     41474     51990     38774     32833     40850     35067     49429     44927     37471     50542     42442     62589         0      0.00
   8.95216   8.95220      1.00      1313         0      1329      1822      1683      1736      2242      1526      1916      1848      1505      1752      1287      1684      1767      1434      2046      1441      2200     63741     28370     34284         0     35819     47134     35607     37745     45281     41038     51940     39302     32880     40986     34674     49555     44831     37680     50694     42506     62702         0      0.00
   8.95196   8.95190      1.00      1321         0      1376      1952      1696      1818      2258      1563      1954      1832      1444      1763      1271      1693      1802      1590      1963      1504      2201     63847     28423     34208         0     35508     47190     35795     37473     45261     41275     52087     39090     32565     41122     34683     49245     44449     37496     50905     42554     62152         0      0.00
   8.95176   8.95180      1.00      1386         0      1380      1919      1684      1860      2297      1540      1921      1833      1507      1681      1309      1650      1849      1557      2016      1461      2229     63762     28380     33880         0     35254     47306     35668     37314     45395     40732     51727     38729     32440     40765     34751     48809     44705     37404     50182     42015     62380         0      0.00
   8.95155   8.95150      1.00      1413         0      1334      1874      1795      2008      2372      1656      1919      1853      1522      1764      1333      1692      1781      1517      2035      1513      2149     63853     28423     34683         0     35631     47386     35983     37811     45374     41481     51978     39159     33172     41279     34766     49358     44693     37607     50730     42393     62757         0      0.00
   8.95135   8.95130      1.00      1322         0      1367      1929      1829      1828      2398      1615      1978      1899      1477      1817      1282      1727      1830      1531      2030      1519      2221     63811     28409     33986         0     35034     47061     35870     37294     45433     40849     51830     38972     32791     40911     34609     48701     44185     37659     50699     42091     62812         0      0.00
   8.95114   8.95120      1.00      1382         0      1425      1988      1748      1946      2429      1689      2099      1914      1496      1832      1315      1766      1914      1562      2038      1500      2287     63813     28407     33992         0     35570     47391     35679     37672     45415     41031     52089     39450     32632     41164     34622     49125     45320     37394     50709     42440     62606         0      0.00
   8.95094   8.95090      1.00      1440         0      1428      2007      1792      1898      2435      1662      2049      1922      1538      1782      1401      1696      1827      1527      2166      1544      2313     63855     28431     33928         0     35196     47536     35463     37252     44925     40505     51577     39407     32946     40608     34853     48935     44431     37217     50371     42151     62162         0      0.00
   8.95074   8.95070      1.00      1386         0      1391      1903      1867      1994      2498      1739      2084      1928      1634      1843      1307      1742      1897      1622      2174      1640      2346     63782     28398     34388         0     35092     47095     35620     37436     45665     41161     51698     39127     33069     41057     34789     48781     44699     37392     50653     41994     61925         0      0.00
   8.95053   8.95060      1.00      1502         0      1445      1973      1882      2098      2377      1733      2126      1915      1601      1824      1366      1802      1912      1610      2173      1623      2302     63676     28347     34259         0     35570     47244     35941     37730     45182     41184     52220     39490     33257     41004     35052     49056     44463     37817     50437     42243     62618         0      0.00
   8.95033   8.95030      1.00      1430         0      1462      2049      1849      2063      2563      1802      2115      1947      1607      1910      1345      1786      1978      1619      2131      1690      2336     63811     28406     34348         0     35707     47736     35805     38091     45812     41442     52072     39716     33425     41457     35039     48899     45097     37153     50992     42482     62540         0      0.00
   8.95012   8.95010      1.00      1454         0      1496      2045      1963      2109      2578      1839      2135      2025      1648      1911      1399      1775      1950      1673      2242      1647      2446     63716     28363     34365         0     36221     47911     36379     38465     46274     41756     52565     39638     33479     42004     35149     49749     45051     37967     51118     43005     63163         0      0.00
   8.94992   8.94990      1.00      1570         0      1422      2113      1996      2326      2640      1825      2210      2113      1772      2069      1419      1876      2012      1676      2230      1707      2405     63776     28380     34766         0     35689     48064     36690     38435     46119     41520     52767     40095     33445     41848     35071     49731     45380     38087     51016     42683     63299         0      0.00
   8.94972   8.94970      1.00      1513         0      1603      2229      2066      2281      2800      1911      2197      2175      1782      2030      1431      1953      2083      1695      2289      1711      2500     63762     28375     34182         0     35478     48281     36458     38338     45952     41178     52155     39663     33278     41182     34852     49170     44807     37684     50684     42741     62597         0      0.00
   8.94951   8.94950      1.00      1600         0      1570      2246      2015      2271      2790      1915      2387      2149      1714      2135      1557      1968      2110      1817      2410      1739      2571     63778     28375     34577         0     35904     48240     36447     38389     46374     41676     52633     39403     33146     41801     34901     49691     45073     38035     50997     42684     63010         0      0.00
   8.94931   8.94930      1.00      1619         0      1615      2292      2121      2391      2767      1950      2388      2153      1839      2066      1490      2081      2185      1750      2518      1820      2613     63791     28369     34846         0     36171     48153     36814     38716     46646     41830     53133     39952     33438     42055     35227     49815     45230     38086     51646     43067     63488         0      0.00
   8.94910   8.94910      1.00      1728         0      1658      2419      2160      2497      2850      2076      2449      2296      1891      2108      1639      2045      2214      1930      2465      1841      2694     63810     28372     35279         0     36081     48802     36936     38937     46677     42275     52885     40290     34117     41823     35656     49668     45401     38349     51629     43299     63580         0      0.00
   8.94890   8.94890      1.00      1653         0      1658      2475      2257      2481      2950      2124      2477      2387      1970      2245      1624      2133      2294      1864      2551      1885      2658     63781     28348     34644         0     36342     48562     36695     39215     46759     42177     53748     40478     34065     41871     35649     50360     45484     38349     51873     43346     63248         0      0.00
   8.94870   8.94880      1.00      1761         0      1730      2549      2245      2566      3141      2129      2657      2394      2061      2228      1648      2230      2339      2031      2696      1972      2768     63783     28335     34686         0     36028     48522     36634     38694     46453     42066     53179     40013     34005     41554     35178     49771     45655     38043     51530     43000     63231         0      0.00
   8.94849   8.94840      1.00      1894         0      1834      2740      2366      2886      3235      2310      2610      2544      2039      2461      1695      2263      2495      2117      2758      2066      2966     63809     28332     35521         0     36097     48692     37313     39784     47179     42189     53316     40532     34453     42386     35593     50101     46225     38910     52097     43464     63889         0      0.00
   8.94829   8.94830      1.00      1842         0      1828      2672      2361      2818      3340      2368      2667      2633      2248      2528      1799      2365      2372      2131      2905      2057      3066     63650     28248     34897         0     36128     48682     37273     39410     47474     42562     53208     40577     34762     42476     35675     50248     45562     38578     51709     43002     63742         0      0.00
   8.94808   8.94810      1.00      1965         0      1952      2873      2510      3049      3487      2403      2893      2703      2289      2619      1802      2398      2628      2195      2949      2268      3169     63735     28268     35675         0     36629     49179     37783     40064     47744     42994     53950     41078     34913     43410     36165     50547     46706     39288     53236     43899     64932         0      0.00
   8.94788   8.94790      1.00      2048         0      2004      2970      2756      3138      3596      2546      2952      2662      2370      2653      1883      2490      2677      2328      3045      2288      3213     63741     28248     35528         0     37033     49119     38178     39790     47720     42636     53827     41269     34954     42775     35738     50640     46710     39258     52881     43660     64327         0      0.00
   8.94768   8.94760      1.00      2112         0      2024      3060      2844      3336      3851      2762      3248      2972      2504      2773      1902      2477      2930      2494      3230      2472      3394     63747     28219     36126         0     36949     49318     38066     40561     48271     42967     54155     41112     35016     43200     35948     50460     46428     39525     53174     43926     64523         0      0.00
   8.94747   8.94750      1.00      2192         0      2080      3121      2891      3322      3886      2827      3292      3060      2509      2798      1937      2569      3091      2546      3300      2371      3383     63664     28174     35976         0     36874     49406     38172     40399     48615     43395     54784     41469     34953     42956     36166     50488     47091     39684     52918     43928     64728         0      0.00
   8.94727   8.94720      1.00      2347         0      2188      3445      3005      3561      4078      2873      3358      3120      2734      3049      2159      2719      3043      2618      3492      2499      3695     63704     28159     36300         0     37606     50531     38441     41168     48909     43604     55123     42034     35708     43850     36367     51530     47174     39593     53515     44418     65265         0      0.00
   8.94707   8.94710      1.00      2353         0      2319      3513      3142      3795      4319      2970      3454      3266      2759      3103      2146      2820      3209      2661      3614      2610      3696     63591     28088     36471         0     37543     50325     38892     41623     48965     43942     54969     42056     35822     43673     36437     51567     47699     40041     54040     44568     65727         0      0.00
   8.94686   8.94690      1.00      2476         0      2420      3780      3334      3963      4405      3155      3671      3345      2833      3297      2267      2987      3387      2906      3823      2746      3888     63670     28078     36787         0     37579     50720     39228     42309     50190     44050     55724     42577     35912     44300     36974     51972     47723     40624     55094     44729     66239         0      0.00
   8.94666   8.94660      1.00      2692         0      2568      3927      3509      4211      4682      3397      3866      3662      3099      3466      2385      3131      3528      3134      4032      2993      4181     63676     28027     36567         0     37820     50840     39719     42385     50173     44612     55876     42583     36555     44878     37032     51725     48024     40718     54560     45145     66426         0      0.00
   8.94645   8.94650      1.00      2685         0      2586      4068      3607      4374      4882      3415      4141      3807      3281      3532      2452      3219      3779      3167      4106      2994      4234     63545     27959     36891         0     38086     50651     39724     42674     50556     44523     55924     42918     36698     44326     37087     51763     47866     40657     54703     44911     66322         0      0.00
   8.94625   8.94620      1.00      2801         0      2752      4290      3751      4626      5103      3524      4302      3993      3441      3712      2569      3454      3852      3360      4239      3340      4474     63624     27955     36961         0     38123     51657     40025     42937     50813     44797     56379     43061     36922     45213     37105     52305     48505     41050     54974     45542     66584         0      0.00
   8.94605   8.94610      1.00      2898         0      2921      4493      3977      4708      5170      3720      4348      4114      3572      3859      2659      3500      3994      3393      4431      3328      4583     63509     27868     37747         0     38477     51732     40672     43286     51201     45424     56618     43672     37549     45450     37511     52490     48540     41099     55604     45669     67052         0      0.00
   8.94584   8.94580      1.00      3141         0      2931      4617      4081      5172      5508      3925      4589      4444      3623      4118      2815      3563      4200      3497      4595      3489      4758     63577     27853     37447         0     38334     51916     41007     43450     51237     45311     56348     43950     37350     45459     37704     52276     48878     41645     55612     45991     67302         0      0.00
   8.94564   8.94570      1.00      3191         0      2984      4819      4357      5153      5673      4168      4665      4490      3763      4183      2860      3764      4317      3797      4736      3648      4832     63544     27808     37702         0     38651     52320     41277     44276     51964     45641     57011     44191     37987     45975     37924     52935     49528     42043     55866     45892     67212         0      0.00
   8.94543   8.94540      1.00      3318         0      3119      5014      4470      5425      6059      4283      4959      4643      4007      4341      2909      4045      4397      3898      5086      3730      5176     63608     27795     37978         0     39138     53020     41481     44627     52516     46099     57752     44834     38061     46395     38321     53632     49622     42354     56504     46289     67855         0      0.00
   8.94523   8.94520      1.00      3473         0      3360      5344      4451      5720      6204      4541      5106      4867      4164      4537      3005      4029      4723      3939      5184      3976      5204     63484     27698     38704         0     39299     53162     41719     45058     53404     47079     57949     45035     38802     46644     38267    107072     49902     42306     56754     46452     68199         0      0.00
   8.94503   8.94500      1.00      3503         0      3294      5305      4713      5750      6459      4545      5284      4929      4289      4647      3131      4339      4793      4087      5333      3858      5587     63471     27664     38370         0     39679     53357     42111     45749     53472     46928     58447     45507     39239     47158     38371     54355     49660     42959     57189     46844     68904         0      0.00
   8.94482   8.94490      1.00      3634         0      3414      5614      4921      5965      6429      4759      5443      5029      4408      4843      3265      4414      4895      4097      5578      3997      5529     63435     27613     38953         0     39845     53730     43015     46164     53759     47394     59108     45761     39459     47624     38813     54365     50584     43353     58210     47464     69507         0      0.00
   8.94462   8.94460      1.00      3752         0      3686      5801      5070      6350      6949      5007      5706      5379      4569      5077      3272      4341      5192      4299      5831      4187      6005     63532     27589     39296         0     40248     54474     43233     46729     54685     48209     59420     46391     39561     48401     39250     54732     51429     43750     58393     47633     70049         0      0.00
   8.94442   8.94440      1.00      3980         0      3569      5904      5320      6441      6947      5040      5891      5525      4744      5294      3468      4699      5375      4519      5830      4364      6082     63459     27532     39382         0     39923     54579     43939     47294     54911     47592     59659     47016     40444     48670     39516     54892     51030     44011     58608     47821     69976         0      0.00
   8.94421   8.94420      1.00      4003         0      3732      6135      5244      6745      7287      5198      6056      5649      4774      5423      3546      4734      5469      4667      6080      4479      6275     63435     27490     39328         0     40593     54747     43304     46931     55238     48082     60188     46497     39770     48423     39199     55341     51280     43779     58500     47837     70241         0      0.00
   8.94401   8.94410      1.00      4267         0      3908      6238      5493      6967      7482      5166      6223      5805      4923      5422      3643      4833      5619      4794      6388      4532      6321     63395     27452     39862         0     40586     54758     43853     47436     55481     48151     60043     47087     40627     48476     39763     55235     51778     44498     59097     48186     70225         0      0.00
   8.94381   8.94380      1.00      4225         0      4037      6609      5904      7308      7598      5420      6472      6008      5242      5575      3836      5112      5837      4947      6504      4845      6656     63471     27421     40489         0     41292     55691     44523     48295     56150     48601     61109     48021     41136     49277     40014     56018     51952     44613     59980     48536     70921         0      0.00
   8.94360   8.94360      1.00      4463         0      4290      6870      5932      7409      7999      5644      6615      6171      5352      5838      3972      5254      6024      5024      6739      4885      6783     63419     27359     40615         0     41591     55981     44791     49252     57173     49560     61404     48086     41699     50128     40516     56137     52579     45261     60124     49157     71513         0      0.00
   8.94340   8.94340      1.00      4447         0      4196      6898      5958      7500      8261      5833      6730      6230      5378      5914      3974      5168      5968      5126      6799      5018      6911     63438     27353     40765         0     41453     56263     45094     48874     57404     49391     61409     48211     41467     49785     40633     56172     52975     45373     60534     49369     72290         0      0.00
   8.94319   8.94320      1.00      4632         0      4348      6986      6079      7782      8133      6065      6798      6300      5420      5950      4004      5443      6279      5285      7074      5161      7055     63396     27295     40944         0     41822     56649     45795     49665     57770     50182     61743     48087     41930     49945     40838     56570     53309     45552     60933     49204     72179         0      0.00
   8.94299   8.94300      1.00      4613         0      4530      7238      6230      7791      8516      6217      7166      6661      5808      6313      4196      5471      6432      5439      7232      5264      7149     63495     27295     40940         0     41927     56828     45445     49614     57966     49639     62096     49126     42182     50464     40660     56496     53333     45460     61011     49393     71793         0      0.00
   8.94279   8.94280      1.00      4826         0      4568      7274      6523      8090      8567      6277      7333      6788      5822      6404      4210      5725      6600      5499      7436      5365      7412     63459     27252     41173         0     42047     56949     46079     50001     58159     50149     62565     49205     42535     50586     40734     56850     53620     45816     61309     49501     72067         0      0.00
   8.94258   8.94260      1.00      4983         0      4632      7697      6636      8340      8836      6426      7330      7045      5944      6488      4333      5906      6710      5736      7433      5625      7550     63466     27214     41607         0     42423     57385     46607     50788     58943     50544     62599     49619     42913     51139     41291     57291     53951     46178     61336     49834     72716         0      0.00
   8.94238   8.94240      1.00      5053         0      4852      7711      6747      8472      9049      6556      7617      7118      6151      6588      4449      5956      6857      5732      7732      5668      7744     63442     27174     41662         0     42449     57536     46563     51281     59083     50951     62876     49678     43050     51713     41410     57721     53930     46350     62065     50097     73417         0      0.00
   8.94218   8.94220      1.00      5123         0      4702      7840      6992      8645      9186      6696      7660      7121      6044      6837      4571      5958      7000      5805      7662      5776      7921     63434     27145     41971         0     42719     57692     47507     51886     59559     50907     63261     50516     43515     51867     41637     58054     54721     46632     62708     50530     74072         0      0.00
   8.94197   8.94190      1.00      5151         0      4950      7958      6900      8835      9236      6852      7663      7263      6273      6791      4560      6164      7024      6049      7748      5897      7893     63469     27134     41886         0     42871     58363     47172     51877     59500     51202     63439     50182     43994     51546     41503     57703     53928     46770     62461     50540     72887         0      0.00
   8.94177   8.94180      1.00      5186         0      4917      8057      7148      8698      9397      6952      7827      7252      6127      6949      4648      6099      6945      6026      7960      5702      7985     63455     27115     42147         0     43170     58978     48063     52374     60185     51562     64338     50924     44050     52389     42451     57734     55483     47720     63470     50963     74594         0      0.00
   8.94157   8.94160      1.00      5404         0      5067      8064      7099      9061      9573      6879      8019      7361      6364      6995      4683      6214      7224      6050      8045      5881      8049     63556     27147     42497         0     43282     58592     47754     52194     60286     51635     63940     50756     43747     52306     41760     58161     54819     47335     63124     51112     73797         0      0.00
   8.94136   8.94130      1.00      5366         0      4936      8213      7230      8966      9746      7062      8062      7417      6492      7080      4781      6283      7237      6224      7981      5982      8190     63570     27129     42705         0     43040     59108     48255     52830     60592     51813     64483     51180     44453     52628     42004     58173     55283     47757     63078     51243     74773         0      0.00
   8.94116   8.94110      1.00      5425         0      5110      8212      7253      9081      9712      7060      8161      7652      6505      7161      4712      6303      7290      6083      8009      6031      8207     63544     27112     42866         0     43752     59681     48338     53139     60971     52643     64753     51474     44402     53347     42671     59110     55680     47591     63888     52056     75068         0      0.00
   8.94096   8.94100      1.00      5401         0      5092      8117      7189      9026      9814      6928      8024      7682      6390      7230      4763      6480      7311      6296      8075      6017      8321     63580     27137     42558         0     43638     58593     48067     52408     60923     51844     64129     51250     44271     52540     42438     58568     55246     47791     63283     51413     74669         0      0.00
   8.94075   8.94070      1.00      5330         0      5123      8098      7345      9080      9717      6972      8049      7426      6619      7198      4729      6354      7415      6303      8307      6091      8280     63741     27198     43159         0     43759     59672     48516     52998     61464     52436     64924     51638     45053     53119     42944     59271     55806     48174     64110     51645     75179         0      0.00
   8.94055   8.94060      1.00      5445         0      5178      8487      7239      9107      9747      7135      8292      7615      6567      7265      4778      6419      7610      6072      8121      6016      8248     63693     27176     43406         0     44035     59918     48172     53168     61517     52745     65220     51963     44707     53465     42877     59032     56254     48271     63991     51904     75463         0      0.00
   8.94034   8.94030      1.00      5410         0      5137      8464      7321      9013      9709      7047      8111      7750      6518      7207      4739      6323      7390      6319      8334      6161      8235     63790     27230     43383         0     43947     59917     49096     53205    123247     52991     64989     51784     45205     53309     43149     59190     56211     48351     64432     51895     75233         0      0.00
   8.94014   8.94020      1.00      5431         0      5087      8382      7347      9136      9684      7036      8106      7592      6454      7129      4800      6357      7339      6259      8321      6137      8178     63787     27242     42920         0     44008     59542     48646     53144     61624     52262     64766     51440     44877     53389     42884     58771     55906     48486     63893     51810     75024         0      0.00
   8.93994   8.93990      1.00      5393         0      5160      8382      7227      9268      9707      7104      8234      7747      6612      7342      4807      6450      7596      6320      8337      6019      8214     63822     27242     43039         0     43597     59357     48578     53505     60859     52598     65081     51591     44792     53016     42413     58890     55884     48237     64113     51392     75167         0      0.00
   8.93973   8.93970      1.00      5282         0      4991      8430      7297      9113      9787      7064      8129      7634      6495      7023      4688      6447      7332      6249      7995      6132      8261     63833     27267     43101         0     43604     59849     48871     53753     61861     53169     65762     51998     45157     53352     43078     59813     56255     48597     64389     52906     75377         0      0.00
   8.93953   8.93960      1.00      5389         0      5116      8376      7405      9180      9774      7078      8126      7581      6721      7242      4793      6465      7456      6217      8256      6077      8257     63803     27245     42620         0     43487     59267     48140     53013     61179     52486     64536     51314     44485     52976     42570     58753     55915     47582     63640     51389     74686         0      0.00
   8.93933   8.93930      1.00      5540         0      5166      8468      7317      9248      9675      7190      8172      7412      6627      7200      4679      6385      7452      6194      8152      6215      8220     64017     27356     43057         0     43596     59773     48323     53107     61091     52277     65060     51692     45075     53165     42409     58826     55844     47879     64301     52035     74690         0      0.00
   8.93912   8.93920      1.00      5439         0      5242      8451      7160      9159      9902      7139      8167      7583      6623      7233      4706      6359      7385      6324      8131      6083      8385     63892     27308     43151         0     43515     59402     47756     52809     60748     52221     64431     51396     44672     53032     42242     58614     55861     48037     63753     51742     75168         0      0.00
   8.93892   8.93890      1.00      5457         0      5129      8282      7466      9048      9645      7088      8069      7615      6498      7314      4900      6556      7366      6310      8399      6148      8424     64005     27359     42926         0     43825     59457     48836     53473     60946     52437     65154     51434     44567     53325     42499     59354     55706     48444     64214     51796     75108         0      0.00
   8.93872   8.93870      1.00      5387         0      5373      8326      7257      9111      9784      7126      8110      7598      6555      7122      4885      6415      7342      6265      8070      5931      8303     64014     27371     42885         0     44639     59836     48389     53425     61700     52850     65010     51380     45048     53175     42509     59149     56225     47872     63791     51759     75545         0      0.00
   8.93851   8.93850      1.00      5351         0      5223      8255      7386      8921      9838      7140      8157      7481      6420      7147      4607      6332      7262      6250      8296      6166      8352     64015     27395     42628         0     43850     59086     48518     53185     61470     52326     64809     51535     44661     53018     42417     58981     55407     48173     63862     51782     75115         0      0.00
   8.93831   8.93830      1.00      5415         0      5074      8319      7175      9132      9752      7093      8061      7476      6539      7128      4831      6250      7340      6174      8122      6060      8297     63958     27373     43080         0     43807     59647     48425     53178     61044     52882     64937     51553     44782     53102     42719     59292     56161     48284     64161     51968     75676         0      0.00
   8.93811   8.93810      1.00      5354         0      5176      8516      7271      9027      9803      7181      8000      7578      6494      7129      4723      6172      7201      6007      8271      5985      8148     63982     27380     43016         0     44093     59955     48250     53027     61257     52782     64512     51295     44903     53183     42485     58641     55745     47824     63661     51607     74896         0      0.00
   8.93790   8.93790      1.00      5419         0      5167      8267      7421      9094      9776      7018      8141      7663      6485      7174      4801      6485      7458      6105      8177      5994      8335     63924     27362     43159         0     43809     59258     48421     53223     61435     52930     65081     51433     44746     53287     42678     59300     56143     48201     64141     51307     75118         0      0.00
   8.93770   8.93770      1.00      5405         0      5171      8323      7277      9240      9839      7048      8091      7795      6564      7037      4769      6322      7393      6263      8123      6016      8382     63921     27357     43020         0     44124     59748     48619     53507     61578     53182     65536     52104     44933     53069     42736     59404     55520     48354     64315     52016     75630         0      0.00
   8.93750   8.93750      1.00      5370         0      4994      8357      7411      8936      9807      7137      8225      7648      6568      7224      4714      6321      7333      6051      8198      6104      8198     63926     27373     43010         0     43336     59816     48498     52887     60916     52509     65116     51334     44374     52922     42246     58743     55434     48046     63601     51646     74807         0      0.00
   8.93729   8.93730      1.00      5560         0      5112      8356      7434      9179      9746      7099      8307      7558      6595      7013      4719      6253      7393      6193      8127      6090      8258     63860     27351     42659         0     43763     59402     48619     52869     61016     52393     64676     51242     45009     52704     42487     58852     55574     47439     63461     51516     74621         0      0.00
   8.93709   8.93700      1.00      5425         0      5121      8327      7258      8921      9702      7101      8176      7364      6492      7109      4787      6234      7237      6199      8052      5959      8247     63946     27410     42614         0     43519     58607     48207     52619     60955     52069     64789     51261     44427     52745     42524     58834     55793     48017     63515     51294     74783         0      0.00
   8.93689   8.93690      1.00      5395         0      5078      8396      7350      8995      9736      7000      8178      7585      6517      7250      4726      6244      7441      6130      8178      5989      8372     63711     27298     42727         0     43577     59455     48556     53130     60988     52440     64705     51535     44722     53011     42648     58684     55810     47994     64112     51440     74790         0      0.00
   8.93668   8.93670      1.00      5324         0      5043      8303      7267      8951      9731      6964      8012      7653      6537      7086      4745      6199      7285      6267      8146      5924      8125     63851     27374     42605         0     43808     58933     48614     53014     61079     52534     64514     51325     44599     53134     42287     58752     55408     48099     64112     51856     74644         0      0.00
   8.93648   8.93650      1.00      5385         0      5001      8283      7185      9085      9667      7023      8057      7566      6593      7148      4745      6386      7239      6289      8119      5864      8420     63850     27380     43179         0     43360     59639     48221     52932     60841     52536     64711     51489     44601     52702     42343     58738     55310     47955     63813     51746     75245         0      0.00
   8.93628   8.93630      1.00      5354         0      4979      8174      7218      9046      9550      7105      8161      7527      6489      6891      4896      6243      7286      6188      8101      6012      8150     63851     27402     42664         0     43676     58839     47878     52772     60594     52428     64344     51206     44532     52361     42345     59128     55414     47964     63597     51316     74753         0      0.00
   8.93607   8.93600      1.00      5358         0      5002      8110      7148      8857      9377      7100      7909      7576      6378      7137      4654      6262      7003      6081      8130      6021      8238     63790     27381     42698         0     43912     59045     48171     52829     61056     52489     64423     51266     44677     53010     42369     58529     55436     48015     64210     51831     75024         0      0.00
   8.93587   8.93590      1.00      5460         0      5072      8199      7068      9029      9769      6943      7928      7427      6416      7043      4720      6204      7231      6070      8070      5859      8155     63680     27332     42868         0     43933     59175     48024     52880     61134     52086     64775     51444     44813     52757     42617     59267     55381     47884     63566     51452     75140         0      0.00
   8.93567   8.93570      1.00      5465         0      5100      8215      7066      8884      9581      7041      8060      7438      6478      7108      4720      6291      7100      6096      8012      5984      8093     63806     27407     42872         0     43466     59323     48218     52530     60693     51859     64067     51270     44783     52700     42495     58580     55568     47965     63533     51110     74379         0      0.00
   8.93546   8.93540      1.00      5300         0      5105      8160      7233      8953      9643      7047      7962      7398      6547      6952      4840      6220      7166      6105      7952      6090      8188     63754     27396     42700         0     43671     59183     48207     52627     60849     52409     64701     51402     44686     52726     42377     58639     55254     47695     63199     51751     74729         0      0.00
   8.93526   8.93530      1.00      5379         0      5114      8091      7265      9039      9677      6872      7940      7529      6380      6988      4623      6284      7182      6017      8109      6003      8145     63667     27352     42894         0     43882     58971     48177     53248     60884     52061     64080    102719     44347     53091     42296     58626     55519     47808     64124     51729     74999         0      0.00
   8.93506   8.93510      1.00      5380         0      5128      8311      7113      8988      9631      6921      7944      7446      6260      6859      4720      6160      7223      6171      7839      5968      8160     63763     27402     42804         0     43745     59771     48205     52823     61061     51840     64637     51187     44356     52782     42599     58941     55405     48355     63898     51331     74864         0      0.00
   8.93485   8.93480      1.00      5316         0      4965      8054      7101      8850      9597      6851      8088      7354      6445      6956      4738      6129      7108      6004      8043      5940      8146     63761     27425     42384         0     43458     58729     47724     52139     60107     52022     64347     50704     44153     52371     42043     58516     54951     47453     63462     51181     74267         0      0.00
   8.93465   8.93470      1.00      5357         0      4962      7965      7063      8777      9416      6913      7864      7331      6375      6933      4543      6176      7103      5979      7971      5760      8056     63612     27367     42687         0     43422     58894     48225     52390     60346     52165     64180     50902     44027     52250     42357     58520     54601     47526     63099     51232     74541         0      0.00
   8.93445   8.93440      1.00      5377         0      4996      8065      7180      8712      9379      6792      7838      7203      6337      7059      4659      6281      7071      5961      7874      5750      8001     63695     27422     42778         0     43497     59017     47928     52319     60368     51801     64305     50869     44294     52400     42040     58002     55005     47956     63356     50985     74461         0      0.00
   8.93424   8.93430      1.00      5207         0      4986      8048      6966      8616      9494      6850      7795      7292      6313      7016      4549      6120      7077      6055      8020      5950      7949     63587     27381     42281         0     43568     58732     47581     52208     60194     52120     63867     50725     44294     52567     41929     58491     55120     47583     62928     51041     74597         0      0.00
   8.93404   8.93400      1.00      5257         0      4823      7917      7024      8668      9502      6805      7689      7155      6257      6702      4501      6071      7194      5867      7802      5834      7968     63648     27441     42369         0     43166     58591     47797     52054     60273     51707     63694     50608     43795     52081     42177     58232     55060     47191     63174     51422     74054         0      0.00
   8.93384   8.93390      1.00      5151         0      5022      7922      6918      8739      9356      6704      7742      7111      6199      6767      4528      6033      6995      5900      7834      5962      7829     63548     27393     41907         0     43278     58356     47146     52069     59739     51447     64168     50669     43878     52241     42082     58137     55256     47231     62756     50976     73471         0      0.00
   8.93363   8.93360      1.00      5374         0      4746      7749      6951      8505      9141      6797      7496      7170      6250      6830      4454      6006      7080      5891      7788      5818      7873     63604     27441     42713         0     42867     58782     47810     52509     60313     51839     63948     50599     43962     52606     41970     58844     55581     47325     63378     51664     74444         0      0.00
   8.93343   8.93350      1.00      5178         0      4696      7625      7014      8628      9229      6647      7720      7218      6221      6964      4521      6006      6988      5921      7734      5658      7867     63444     27382     42384         0     43095     58449     47728     52296     60024     52068     64010     51105     43737     52441     42097     58019     55159     47461     63175     51340     74537         0      0.00
   8.93323   8.93320      1.00      5283         0      4852      7872      6900      8680      9326      6746      7827      7130      6099      6765      4445      5955      6941      5822      8000      5666      7882     63507     27429     42425         0     43126     58940     47629     51920     59573     51369     63654     50596     43564     51820     41909     58002     54761     46958     63236     50971     73714         0      0.00
   8.93302   8.93310      1.00      5136         0      4891      7909      6882      8621      9035      6597      7779      7113      6138      6712      4412      6141      6941      5815      7749      5674      7916     63411     27383     42205         0     42945     58669     47269     51944     60120     51492     63813     50676     43957     51760     41917     58380     54903     47116     62825     51317     73749         0      0.00
   8.93282   8.93280      1.00      5160         0      4832      7797      6910      8576      9252      6703      7647      7158      6122      6745      4471      5909      6921      5851      7657      5812      7778     63471     27422     41846         0     43028     58120     47174     51439     59486     51373     63684     50506     43320     51607     41540     58015     54479     46571     62702     50648     73278         0      0.00
   8.93262   8.93260      1.00      5130         0      4810      7949      6890      8474      9253      6681      7698      7051      6017      6660      4494      6035      6831      5843      7634      5816      7863     63364     27378     42254         0     43015     58326     47241     51934     59619     51421     63972     50620     44062     51792     41840     58130     54236     47114     62803     51113     73276         0      0.00
   8.93242   8.93240      1.00      5066         0      4768      8036      6906      8444      9073      6666      7610      7231      6127      6606      4602      5887      6770      5898      7561      5618      7783     63365     27405     41937         0     42865     58080     47006     51473     59311     51122     63100     50533     43228     51475     41717     57333     54051     46812     62375     50658     73249         0      0.00
   8.93221   8.93220      1.00      5150         0      4822      7776      6845      8288      9074      6519      7502      7025      6064      6721      4516      5921      6730      5834      7901      5655      7702     63355     27411     42234         0     43174     58060     47148     51660     59596     51343     63479     50492     43460     51746     41952     58415     54426     46894     62832     50915     73565         0      0.00
   8.93201   8.93200      1.00      4982         0      4798      7723      6698      8518      9111      6469      7477      7068      5980      6501      4330      5879      6830      5811      7616      5534      7624     63381     27437     41772         0     42684     57790     47047     51239     59826     50812     63406     50271     43245     51269     41266     57223     53909     46703     62048     50321     73450         0      0.00
   8.93181   8.93180      1.00      5055         0      4803      7738      6735      8589      9098      6610      7600      6946      6096      6632      4494      5870      6857      5673      7549      5498      7806     63365     27432     41993         0     43015     57667     46729     51243     59341     51193     63309     49953     43197     51681     41904     57798     54287     46878     62384     50567     73866         0      0.00
   8.93160   8.93160      1.00      5031         0      4827      7702      6617      8489      9195      6679      7550      6843      6052      6650      4498      5836      6759      5689      7590      5562      7621     63258     27394     42013         0     43113     58148     47005     51648     59291     51818     63875     49971     43434     51915     41772     57957     54684     47017     62590     50630     73599         0      0.00
   8.93140   8.93140      1.00      4890         0      4697      7580      6707      8422      8921      6447      7440      7046      6087      6563      4369      5823      6738      5670      7527      5563      7720     63319     27450     41731         0     43224     58364     47084     51724     59362     51175     63305     50624     43787     51731     41826     58014     54634     47136     62764     50733     73631         0      0.00
   8.93120   8.93120      1.00      4971         0      4758      7680      6727      8403      9136      6499      7379      6764      6109      6798      4273      5851      6864      5688      7578      5567      7598     63260     27418     41665         0     42585     57477     46930     51208     59483     50878     62974     49715     43495     51319     41352     57367     54151     46837     61789     50259     72724         0      0.00
   8.93099   8.93100      1.00      5021         0      4847      7484      6883      8240      8866      6606      7254      6901      6090      6472      4393      5786      6720      5710      7462      5574      7507     63277     27447     41597         0     42476     57915     46962     51028     58916     51131     62997     49645     43701     51308     41245     57471     54507     46952     61901     50720     73308         0      0.00
   8.93079   8.93080      1.00      4960         0      4695      7645      6611      8209      8902      6547      7445      7096      6046      6513      4334      5654      6727      5685      7499      5558      7526     63233     27426     41973         0     43140     58608     47205     51429     60017     51690     63801     50586     43769     52231     41789     58156     54744     47436     62851     51074     73676         0      0.00
   8.93059   8.93050      1.00      4937         0      4464      7698      6646      8261      9022      6446      7401      6943      5994      6501      4322      5782      6838      5675      7400      5553      7568     63250     27453     41438         0     42508     57470     46596     50678     59026     50704     62516     50061     43083     51094     41169     57205     54172     46075     61914     50284     72850         0      0.00
   8.93038   8.93040      1.00      4859         0      4614      7601      6416      8330      8933      6385      7399      6802      5937      6514      4320      5835      6520      5590      7347      5481      7527     63033     27363     41601         0     42776     58090     46696     51751     59035     50900     63131     49768     43251     51258     41083     57705     53773     46722     62229     50412     73242         0      0.00
   8.93018   8.93020      1.00      4805         0      4605      7596      6519      8183      8898      6444      7209      6884      5812      6419      4339      5868      6665      5581      7505      5535      7452     63126     27418     41785         0     42889     57874     46832     51257     59437     51042     63268     50148     43030     51209     41468     57701     54721     46711     62265     50358     73367         0      0.00
   8.92998   8.93000      1.00      5014         0      4637      7462      6524      8290      8769      6401      7308      6838      5714      6335      4309      5817      6657      5702      7338      5461      7428     63104     27406     41356         0     42402     56921     46404     50825     58482     50578     62546     49607     42321     50869     41090     56913     53368     46233     61668     50145     72612         0      0.00
   8.92978   8.92980      1.00      4901         0      4686      7593      6533      8148      8848      6375      7342      6978      5938      6403      4385      5750      6587      5673      7549      5509      7560     63077     27415     41584         0     42034     57743     46420     50727     58854     50723     62474     49556     42657     51061     41439     57096     53664     46402     61812     50193     72895         0      0.00
   8.92957   8.92950      1.00      4913         0      4627      7557      6797      8082      8794      6374      7300      6805      5805      6605      4191      5786      6630      5500      7368      5513      7598     63114     27427     41460         0     42733     57895     46620     50980     58838     51136     62579     49988     42623     51275     41305     57288     53909     46171     61936     50147     73261         0      0.00
   8.92937   8.92940      1.00      4920         0      4545      7536      6504      8154      8952      6476      7173      6749      5969      6412      4303      5686      6661      5529      7291      5464      7477     62948     27371     41838         0     42648     57929     46917     50899     59193     51277     62781     49881     43326     51514     41483     57658     54486     46616     62222     50754     73336         0      0.00
   8.92917   8.92920      1.00      4864         0      4656      7437      6605      8183      8785      6355      7296      6885      5957      6602      4192      5581      6636      5526      7330      5514      7639     63016     27399     41565         0     42356     57765     46784     50954     58887     50922     62934     49856     43068     51534     41729     57347     54059     46402     61860     50336     73439         0      0.00
   8.92896   8.92890      1.00      4937         0      4682      7430      6670      8202      8749      6202      7376      6702      5890      6422      4361      5767      6584      5402      7366      5328      7443     63110     27460     41475         0     42612     57868     46812     50679     58849     51045     63184     49523     42719     51203     41458     57153     53932     45969     61720     49684     73042         0      0.00
   8.92876   8.92880      1.00      4917         0      4574      7645      6643      8190      8796      6386      7330      6791      5969      6323      4273      5692      6653      5477      7340      5444      7338     63022     27419     41269         0     42100     57838     45924     50273     58115     50478     62382     49085     42842     50787     40981     56553     53601     46242     61250     49878     72763         0      0.00
   8.92856   8.92850      1.00      4976         0      4618      7489      6528      8312      8942      6396      7281      6781      5725      6463      4255      5769      6646      5577      7403      5381      7282     63095     27461     41297         0     42439     57474     46310     50638     58858     50913     62570     49323     42490     50850     40945     57245     53492     46032     61671     49730     72390         0      0.00
   8.92835   8.92840      1.00      4884         0      4730      7386      6550      8412      8757      6371      7405      6889      5919      6455      4297      5774      6615      5451      7389      5532      7351     63071     27456     41487         0     42480     56913     46343     50598     58800     50945     62549     49295     42817     51537     41374     57036     53769     46292     61632     50467     72352         0      0.00
   8.92815   8.92810      1.00      4875         0      4563      7468      6619      8187      8920      6383      7426      6780      5845      6431      4338      5647      6677      5710      7460      5362      7434     63201     27517     41591         0     42674     57569     46482     51012     58696     50633     62871     49731     43110     51557     41574     57112     54192     46509     62328     50233     73179         0      0.00
   8.92795   8.92800      1.00      4829         0      4565      7658      6569      8170      8818      6268      7319      6780      5796      6563      4270      5850      6599      5514      7319      5317      7405     63037     27454     41052         0     42273     57283     45945     50585     58417     50366     62395     49202     42451     51277     41112     56849     53659     45683     61629     50014     72754         0      0.00
   8.92775   8.92770      1.00      4824         0      4581      7367      6519      8010      8724      6360      7370      6765      5851      6524      4141      5728      6679      5426      7351      5438      7654     63223     27541     41894         0     42767     57877     46847     50643     59149     51020     63506     49932     43590     51726     41505     57914     54458     46993     62218     50482     73812         0      0.00
   8.92754   8.92750      1.00      4799         0      4559      7456      6523      8164      8869      6325      7272      6804      5965      6495      4298      5559      6719      5619      7500      5441      7381     63151     27512     41443         0     42334     57187     46220     50678     58777     50486     62706     49320     42753     51662     41275     57498     54239     46234     61855     50335     73140         0      0.00
   8.92734   8.92740      1.00      4909         0      4724      7487      6649      8189      8943      6514      7363      6885      5818      6479      4204      5836      6545      5531      7401      5557      7447     63190     27520     41906         0     42578     57919     46759     51068     59074     51142     63476     49997     43380     51332     41633     57840     54733     46956     62455     50634     72832         0      0.00
   8.92714   8.92710      1.00      4924         0      4757      7520      6597      8207      8940      6329      7317      6769      5860      6496      4216      5778      6680      5672      7383      5477      7496     63254     27560     41819         0     42957     57966     46850     51191     59736     51080     63027     49890     43213     51127     41485     57172     54101     46817     62536     50550     72841         0      0.00
   8.92693   8.92690      1.00      4994         0      4725      7522      6742      8406      8989      6435      7296      6815      5889      6577      4306      5677      6676      5627      7706      5517      7405     63268     27564     42126         0     43090     58121     47086     51596     59674     51695     63373     49707     43482     51595     41418     57715     54821     47059     62846     50902     73745         0      0.00
   8.92673   8.92680      1.00      4882         0      4677      7495      6650      8101      8893      6357      7417      6998      5966      6546      4385      5605      6486      5656      7537      5408      7568     63240     27565     41651         0     42720     57972     46716     50620     59277     50860     63018     49792     43370     51590     41736     57338     54068     46831     62300     50608     73722         0      0.00
   8.92653   8.92650      1.00      4893         0      4763      7549      6667      8341      9009      6622      7359      6894      6063      6682      4429      5810      6570      5646      7504      5594      7547     63419     27636     42052         0     42957     57616     46949     51430     59491     51645     63364     50079     43538     51577     41672     58052     54326     47243     62059     50404     73193         0      0.00
   8.92633   8.92630      1.00      5194         0      4842      7615      6652      8217      9001      6409      7535      7052      5932      6541      4424      5784      6678      5772      7586      5661      7605     63271     27571     41836         0     43040     58022     47003     51399     59380     51393     63180     50319     43190     51610     41910     57827     54274     47247     63082     50929     73570         0      0.00
   8.92612   8.92620      1.00      4958         0      4676      7581      6564      8459      9051      6509      7447      6847      6051      6595      4270      5891      6688      5565      7420      5639      7474     63272     27581     42100         0     43080     58314     47116     51623     60157     51631     63535     50281     43527     51884     41697     58194     54841     47493     62499     50970     73880         0      0.00
   8.92592   8.92590      1.00      5017         0      4715      7585      6810      8364      8966      6485      7405      6930      5977      6589      4294      5818      6706      5697      7468      5534      7691     63368     27618     41743         0     42887     58005     47200     51610     59287     51349     63048     50029     43340     51832     41413     57920     54347     46916     62319     50687     73438         0      0.00
   8.92572   8.92570      1.00      4926         0      4737      7757      6761      8366      8974      6641      7467      6989      6053      6538      4427      5842      6811      5730      7439      5590      7565     63283     27580     41861         0     42860     58423     47057     51416     59674     51272     63443     50282     43606     51663     41920     57965     54563     47138     62487     51073     73224         0      0.00
   8.92551   8.92550      1.00      4955         0      4808      7600      6665      8548      8964      6455      7454      7123      6001      6659      4253      5862      6706      5793      7437      5660      7545     63332     27602     41420         0     42604     57533     46996     51316     58780     50443     62838     50128     43469     51682     41341     57287     53499     46555     61927     50478     72816         0      0.00
   8.92531   8.92530      1.00      5071         0      4892      7596      6860      8455      9113      6492      7494      6970      6022      6556      4385      5777      6722      5616      7613      5548      7532     63207     27553     41955         0     42721     57792     46583     51514     59089     50896     63495     50027     43090     51329     41481     57348     54393     46681     62343     50700     73149         0      0.00
   8.92511   8.92510      1.00      5053         0      4765      7541      6811      8407      8924      6612      7612      7046      5970      6540      4341      5810      6834      5862      7643      5634      7591     63216     27570     41723         0     42582     57483     47000     51377     58938     51243     62907     49725     43179     51025     41493     57459     54242     46845     62412     50247     73173         0      0.00
   8.92491   8.92490      1.00      4995         0      4566      7753      6748      8440      9056      6509      7381      6991      5959      6672      4340      5703      6677      5717      7645      5544      7619     63161     27551     41781         0     42874     58006     47189     51477     59607     51528     63437     50196     43835     52047     41450     58146     54259     47150     62620     50456     73385         0      0.00
   8.92470   8.92470      1.00      5007         0      4704      7682      6610      8535      9060      6523      7546      6906      5975      6588      4395      5989      6762      5716      7466      5546      7513     63215     27574     42563         0     43371     58780     47384     52268     60430     51789     64022     50358     43636     52561     42410     58614     55101     47302     62999     51114     74223         0      0.00
   8.92450   8.92460      1.00      4997         0      4856      7836      6777      8351      8980      6559      7547      7004      5967      6663      4496      5823      6676      5713      7639      5577      7681     63149     27550     41749         0     42609     58073     46681     51304     59048     50864     63047     50118     42997     51149     41737     57455     54198     46987     62509     50311     73284         0      0.00
   8.92430   8.92430      1.00      5133         0      4768      7835      6747      8649      9083      6548      7516      6938      6152      6746      4485      5924      6854      5787      7694      5559      7647     63250     27584     42242         0     43141     58227     47347     51751     59816     51377     63417     50456     43666     52051     41761     57791     54699     47212     62953     50844     73402         0      0.00
   8.92409   8.92410      1.00      5101         0      4698      7787      6827      8565      8956      6630      7541      7279      6143      6849      4372      5948      6795      5793      7681      5719      7725     63140     27545     41843         0     42980     58321     47315     52270     59803     52025     63844     50889     43981     52091     42025     58212     54585     47276     62681     51325     74139         0      0.00
   8.92389   8.92390      1.00      5049         0      4835      7855      6858      8506      9115      6596      7566      7130      6113      6675      4521      6019      6946      5882      7502      5661      7709     63206     27572     41782         0     42978     58105     47344     51713     59787     51505     63043     49887     43498     51754     41966     57838     54529     47098     62303     50875     73510         0      0.00
   8.92369   8.92370      1.00      5068         0      4782      7661      6980      8602      9200      6719      7600      7103      6109      6635      4475      6110      6771      5855      7637      5646      7710     63160     27552     41888         0     42755     57429     47349     51905     59818     51535     63468     50267     43691     51566     41785     58064     54381     47119     62486     51169     73201         0      0.00
   8.92349   8.92350      1.00      5189         0      4916      7843      6741      8503      9169      6504      7410      7156      6002      6616      4471      6076      6876      5814      7711      5545      7889     63189     27578     42365         0     43360     58275     47755     52093     59582     51573     63490     50585     44003     51890     42037     58346     54888     47603     63263     50888     74301         0      0.00
   8.92328   8.92330      1.00      5167         0      4764      7979      6944      8469      9076      6530      7490      7107      6082      6717      4446      6047      6874      5794      7654      5606      7823     63145     27567     42027         0     42825     58080     47686     51311     59246     51396     63724     50234     43650     51718     41838     57841     54783     46799     62222     50637     73474         0      0.00
   8.92308   8.92310      1.00      5164         0      4860      7782      6871      8560      9270      6716      7655      6926      6010      6746      4469      5893      6912      5752      7625      5824      7657     63160     27558     42251         0     43112     58721     47481     52074     60028     51792     63777     50342     43685     51873     42160     58056     54525     46880     62613     51340     73896         0      0.00
   8.92288   8.92290      1.00      5126         0      4742      7860      6977      8598      9283      6611      7645      7088      6080      6726      4566      5998      6907      5778      7844      5583      7723     63103     27546     42300         0     42876     58126     47466     51627     59717     51241     63746     50546     43964     52008     42123     58314     54594     47020     62783     51008     73612         0      0.00
   8.92268   8.92260      1.00      5167         0      4827      7831      6878      8485      9191      6604      7585      7145      6040      6806      4391      5996      6788      5879      7689      5702      7759     63106     27566     42091         0     42497     57961     47020     51243     59417     51320     63341     50046     43586     51287     41490     57811     54181     47054     61953     50940     73166         0      0.00
   8.92247   8.92250      1.00      5185         0      4921      7991      6807      8624      9360      6657      7712      7221      6256      6784      4536      6017      7005      5887      7710      5785      7814     62983     27493     42327         0     43389     58487     47370     52109     60503     51864     63927     50397     43834     52091     41876     58452     54883     47505     62809     51360     74318         0      0.00
   8.92227   8.92230      1.00      5230         0      4729      7736      7021      8558      9273      6814      7600      7108      6105      6840      4653      5992      6906      5867      7739      5827      7769     63046     27540     42141         0     43070     58746     47809     51930     59861     51846     63186     50405     43558     52244     42282     58434     55041     47406     63351     51288     74254         0      0.00
   8.92207   8.92210      1.00      5291         0      4855      8118      7007      8611      9358      6688      7633      7130      6086      6780      4511      6145      6955      5916      7825      5930      7848     63081     27547     42692         0     43494     58765     47922     52580     60427     52519     64501     50886     44058     52658     42315     58750     55209     47751     63770     51915     74673         0      0.00
   8.92186   8.92180      1.00      5175         0      4971      7778      6796      8514      9266      6825      7579      7058      6115      6859      4406      6026      7040      5873      7560      5643      7824     63062     27552     42181         0     42969     58163     46957     51473     59609     51276     63165     50586     43399     51656     41583     57844     54323     46900     62416     50731     73502         0      0.00
   8.92166   8.92170      1.00      5159         0      4825      7919      7074      8671      9247      6757      7748      7078      6291      6809      4478      6067      6959      5842      7753      5837      7913     62964     27502     42644         0     43718     59191     47956     52671     60611     52525     64692     51074     44279     52461     42012     58774     55348     47476     64132     51416     74592         0      0.00
   8.92146   8.92140      1.00      5193         0      4855      7818      7040      8724      9357      6765      7746      7253      6339      6839      4556      6015      6881      5900      7681      5774      7854     63044     27535     42457         0     42984     58656     47547     51995     60444     52160     64157     50692     44045     52448     42190     58395     54971     47540     63292     51160     73937         0      0.00
   8.92126   8.92130      1.00      5131         0      4972      8044      7059      8767      9457      6670      7831      7343      6231      7016      4643      6032      6959      6128      7880      5887      7999     62915     27464     42484         0     42959     58453     47718     51979     60212     51323     63788     50492     43820     52141     42108     57653     55116     47650     62627     50793     73837         0      0.00
   8.92105   8.92100      1.00      5112         0      4873      7999      7015      8781      9435      6663      7689      7211      6234      6823      4492      6129      6891      6029      7911      5787      8005     62999     27513     42052         0     42958     58543     47687     52112     60613     51894    127802     50533     43482     52181     41915     58378     55111     47573     63157     51368     73888         0      0.00
   8.92085   8.92090      1.00      5174         0      4904      7996      7014      8739      9532      6788      7661      7288      6328      6745      4539      6148      7186      6078      7834      5917      7959     62909     27481     42142         0     43555     58665     47835     52506     60510     51969     64122     50786     44049     52194     42151     58206     55556     47349     63086     51254     73726         0      0.00
   8.92065   8.92060      1.00      5190         0      4980      7924      6998      8906      9492      6785      7725      7340      6365      6841      4524      6081      6991      6024      7712      5963      7998     63035     27536     42643         0     43637     59137     48630     52781     60534     52601     64764     51137     44547     52488     42292     58781     55511     47361     63552     51448     74840         0      0.00
   8.92045   8.92040      1.00      5194         0      5064      8097      6995      9038      9621      6865      7828      7308      6326      6992      4642      6172      7116      5962      7997      5993      8027     62930     27458     42389         0     43349     59050     48183     52549     60766     52336     64215     51133     44473     52061     42690     58769     55414     47807     63777     51394     74561         0      0.00
   8.92024   8.92030      1.00      5326         0      5030      8083      6991      8848      9510      6884      7790      7300      6440      6891      4657      6252      7185      5928      7924      5936      7997     62985     27509     42395         0     43030     58480     47578     51980     60250     51461     64139     50473     44348     51960     42008     58204     54788     47174     62683     51271     74040         0      0.00
   8.92004   8.92000      1.00      5336         0      4875      8221      7034      8731      9404      6797      7833      7300      6191      6788      4716      6089      7121      6034      7844      5926      7926     63035     27535     42711         0     43502     58644     47919     52343     60208     51874     64012     50890     44087     52409     42302     58414     55082     47570     63281     51441     74273         0      0.00
   8.91984   8.91980      1.00      5269         0      5045      7979      7132      9007      9409      6959      7834      7396      6337      6814      4613      6046      7073      5978      7955      5737      8035     62982     27515     41942         0     43055     58618     48021     52216     59775     52012     63582     50366     43610     51915     42054     58060     54878     47142     62915     51163     73957         0      0.00
   8.91964   8.91970      1.00      5187         0      4914      8006      7111      8881      9176      7003      7930      7328      6462      6960      4627      6205      7003      5964      7901      5891      7936     62944     27494     41978         0     42943     58235     47400     51995     59723     52205     63964     50747     43683     51726     42344     58236     54471     47301     62669     50891     73766         0      0.00
   8.91943   8.91940      1.00      5302         0      4922      8155      7143      8908      9634      6944      8019      7424      6268      6904      4673      6148      7258      6050      8018      6011      8080     63106     27566     42796         0     43613     59268     48343     53018     61001     52742     64825     51393     44363     52859     42560     59268     55840     47939     64142     52126     75382         0      0.00
   8.91923   8.91930      1.00      5292         0      4927      8113      7178      8830      9437      6917      8005      7454      6531      6987      4648      6088      7162      6074      7943      5801      8010     63017     27535     42769         0     44008     59399     48466     52628     60657     52405     64785     51329     44652     52806     42768     59393     55653     47732     63986     51344     74868         0      0.00
   8.91903   8.91900      1.00      5325         0      5181      8179      7205      9099      9696      6954      7922      7653      6429      7158      4637      6213      7208      6126      8096      6123      8065     63148     27594     43124         0     43830     59695     48381     53518     61464     52244     65077     51642     44704     52965     42797     58856     55870     48303     63713     51726     74816         0      0.00
   8.91883   8.91880      1.00      5331         0      5191      8113      7219      9007      9698      6957      7984      7429      6331      7013      4592      6082      7342      6083      8088      5867      8069     63009     27533     42840         0     43949     59475     48539     52893     60774     52409     65169     51525     44364     53086     42546     58809     55486     47890     64101     51458     74755         0      0.00
   8.91862   8.91860      1.00      5319         0      4963      8107      7177      9069      9732      7033      8044      7506      6369      7182      4816      6333      7286      6018      7909      6210      8089     63023     27531     42471         0     43507     59251     48568     53008     61020     52608     64501     51520     44385     52367     42379     58861     55326     47702     63269     51851     74436         0      0.00
   8.91842   8.91850      1.00      5366         0      5240      8350      7298      9072      9686      6983      7949      7643      6471      7157      4643      6262      7354      6164      7978      6012      8229     63001     27517     43503         0     44283     59989     48875     53761     61954     52962     65425     52017     44826     53319     42850     59472     56143     48683     64281     52353     75705         0      0.00
   8.91822   8.91820      1.00      5390         0      5052      8198      7350      9039      9527      7040      8055      7616      6451      7054      4619      6216      7226      6149      8216      5930      8067     63099     27576     42956         0     43438     59324     48418     52634     60676     52362     64588     51182     44352     52346     41781     58905     55333     47868     63568     51290     74218         0      0.00
   8.91802   8.91800      1.00      5406         0      4960      8317      7228      9098      9607      6952      8039      7554      6465      7040      4731      6287      7131      6199      7967      5970      8233     62995     27538     42484         0     43029     59255     47738     52929     60885     52028     64373     51185     44215     52658     42476     58295     55242     47240     62844     51263     74158         0      0.00
   8.91781   8.91780      1.00      5431         0      5097      8224      7302      9152      9668      7006      8151      7521      6460      7036      4728      6222      7371      6003      8147      5915      8277     62957     27521     42478         0     43446     58668     48132     53017     60583     52244     64361     50968     44569     52574     42277     59119     55787     47656     64139     51353     75005         0      0.00
   8.91761   8.91760      1.00      5315         0      5131      8132      7304      8953      9535      6993      7946      7427      6422      6933      4650      6244      7271      6125      8001      6123      7961     62981     27559     43096         0     43824     59140     48354     52913     60673     52172     64442     51174     44150     52347     42622     59045     55893     47953     63833     51818     75034         0      0.00
   8.91741   8.91740      1.00      5406         0      5096      8237      7284      8981      9651      6964      7906      7305      6394      6942      4687      6174      7174      6203      7930      5890      7955     63018     27565     42822         0     42922     58988     48094     52525     60464     52286     64317     51024     44313     52370     42632     58644     55282     48194     63354     51275     74770         0      0.00
   8.91721   8.91720      1.00      5439         0      5021      8186      7053      9023      9458      6963      7725      7549      6298      6992      4616      6240      7098      6098      8032      5977      8128     63106     27624     42607         0     43557     59401     47917     53023     60710     51938     64740     51087     44382     52418     42189     58997     55438     48059     63826     51574     74770         0      0.00
   8.91700   8.91700      1.00      5422         0      5091      8201      7262      9164      9898      7093      8036      7557      6372      7300      4790      6214      7222      6105      8051      6099      8218     63096     27605     43030         0     43473     59189     48738     53287     61207     52832     64976     51452     44576     53130     42653     59194     55372     47951     63766     51576     75103         0      0.00
   8.91680   8.91680      1.00      5590         0      5061      8205      7291      9097      9649      7012      8043      7661      6356      7071      4679      6268      7325      6212      8131      5879      8139     63203     27663     42985         0     44106     59529     48550     52918     61436     52474     65128     51787     44954     52974     42410     58908     56062     48190     64148     51845     75523         0      0.00
   8.91660   8.91660      1.00      5331         0      4980      8277      7194      8956      9726      6790      8080      7385      6423      7017      4709      6129      7140      6100      7913      5905      8272     63233     27697     43073         0     43825     59940     48525     52816     61588     52428     65141     51753     44779     52919     43016     59152     55840     48187     64164     51782     75074         0      0.00
   8.91640   8.91640      1.00      5449         0      5048      8214      7268      9009      9558      6934      8006      7427      6310      7070      4656      6244      7101      6122      8107      5885      8085     63274     27703     43193         0     43996     59308     48412     53321     61027     52291     64749     51517     44546     53051     42343     59261     55579     48018     64164     51773     74673         0      0.00
   8.91619   8.91620      1.00      5321         0      5005      8141      7101      8995      9750      7138      8216      7466      6403      7057      4593      6216      7318      6163      8123      6059      8174     63397     27768     43224         0     44564     60049     48760     53512     61880     53292     65255     51934     45257     53978     43106     59731     56437     48875     64809     52751     76070         0      0.00
   8.91599   8.91600      1.00      5317         0      5024      8357      7343      9035      9791      6829      7894      7373      6574      7033      4581      6515      7409      6219      8122      5975      8172     63405     27783     43833         0     44379     60246     49239     53918     61724     53311     65572     52139     45507     53565     43503     59887     56484     48625     64870     52711     76222         0      0.00
   8.91579   8.91580      1.00      5399         0      5105      8057      7259      9129      9672      6880      8011      7425      6441      7140      4746      6294      7261      6188      8063      6013      8097     63498     27846     43164         0     43907     59769     48343     53393     61685     52794     64990     51806     44815     53589     43081     59593     55992     48131     64177     52343     75342         0      0.00
   8.91559   8.91560      1.00      5389         0      4987      8208      7024      9017      9841      7102      7993      7544      6393      6873      4685      6358      7165      6062      8085      6048      8232     63452     27832     43375         0     43638     59589     48641     53367     61508     52746     65030     51657     44917     52759     42640     59342     56256     48345     64115     52045     75631         0      0.00
   8.91538   8.91530      1.00      5289         0      5005      8226      7217      9041      9777      6927      8010      7472      6403      7003      4920      6259      7202      6183      8150      6021      8129     63510     27859     43135         0     43940     59576     48683     53510     61362     52990     65222     51712     45139     53045     43334     59435     56285     48581     64491     52075     75608         0      0.00
   8.91518   8.91520      1.00      5376         0      5128      8058      7151      9050      9583      7139      8077      7431      6455      6956      4562      6231      7064      6098      7997      6030      8129     63371     27813     42782         0     44196     59578     48552     53358     61243     52772     65099     51463     44965     53176     42630     58837     55372     47975     64007     51670     74917         0      0.00
   8.91498   8.91500      1.00      5420         0      5202      8143      7161      9085      9726      7031      7816      7433      6381      6986      4735      6194      7249      6083      8097      5915      8081     63462     27841     43063         0     43980     59573     48425     53566     61383     52934     64964     51952     44982     53839     42897     59575     56005     48238     64307     52167     75125         0      0.00
   8.91478   8.91480      1.00      5397         0      5087      8328      7140      8773      9510      6916      8065      7509      6574      6915      4637      6251      7277      6011      8007      5840      8176     63564     27903     43234         0     44653     59911     48827     53759     61736     52994     65359     51822     45222     52983     42718     59731     56503     48593     64616     52239     75626         0      0.00
   8.91457   8.91460      1.00      5401         0      4987      8249      7393      8893      9673      6933      8088      7464      6554      7089      4647      6313      7204      5937      8012      5913      8024     63650     27942     43451         0     44025     60082     49213     53529     61921     52812     65388     52020     45236     53502     42848     59954     56116     48482     64507     51853     75697         0      0.00
   8.91437   8.91440      1.00      5448         0      4979      8096      7226      8822      9595      6951      7990      7539      6450      7090      4646      6306      7120      6106      7877      6072      7979     63693     27984     43473         0     44180     59949     49237     53480     61510     52955     65457     52137     45254     52978     43476     59419     56422     48697     64410     52630     75549         0      0.00
   8.91417   8.91410      1.00      5342         0      5054      8222      7156      9101      9476      6970      8058      7447      6349      7040      4680      6231      7170      6251      8114      6006      7873     63686     27973     43452         0     44249     59681     48806     53379     61393     53016     65527     52147     45162     53779     42722     59994     56017     48469     64530     52279     75435         0      0.00
   8.91397   8.91400      1.00      5365         0      4908      8178      7132      8987      9540      6930      7933      7376      6311      6983      4493      6187      7162      6140      7842      5886      7983     63639     27971     42959         0     44183     60043     48762     53534     61532     52971     65429     51707     45174     53498     42835     59762     55828     48428     64249     52032     75447         0      0.00
   8.91377   8.91380      1.00      5212         0      5080      8226      7128      8719      9618      6828      7934      7272      6359      6987      4663      6384      7001      5962      7906      5874      8017     63712     28024     43135         0     44447     59997     49039     53272     61931     52903     65571     52115     45060     53506     43544     59531     56346     48542     64515     52033     75968         0      0.00
   8.91356   8.91360      1.00      5343         0      5055      8054      7073      8940      9693      6779      8106      7381      6354      7010      4599      6136      7175      6033      7814      5924      8060     63753     28047     43603         0     44394     59902     48875     53781     61712     53116     65811     52079     45064     53312     43145     59546     56499     48698     64298     52214     75962         0      0.00
   8.91336   8.91340      1.00      5374         0      5081      8038      6980      8781      9373      6876      7881      7379      6489      6821      4665      6180      7078      5974      7773      5787      7923     63773     28076     43814         0     44660     60907     49100     54163     61980     53387     66263     52219     45685     54070     43604     60507     56781     48958     64793     52533     76276         0      0.00
   8.91316   8.91310      1.00      5228         0      5001      8035      7068      8788      9497      6885      7806      7374      6198      6911      4725      5954      6919      5963      7887      5883      7986     63814     28104     43134         0     44498     59850     48904     53254     61363     52489     65187     51945     44796     52792     43116     59477     56132     47980     64228     51537     75410         0      0.00
   8.91296   8.91300      1.00      5375         0      4994      8232      6908      8801      9378      6929      7962      7155      6375      6950      4591      6221      7127      6037      7908      5833      7899     63747     28073     43172         0     43705     59911     48515     52639     61164     52758     65502     51711     44855     52916     42967     59525     56002     48177     64054     51780     75395         0      0.00
   8.91275   8.91280      1.00      5398         0      5196      8037      7046      8905      9514      6803      7915      7370      6364      7021      4700      6123      7084      5908      7760      5821      8057     63836     28119     43702         0     44411     60065     49146     53800     61765     53085     65952     52295     44852     54116     43135     59810     56589     48806     64317     52342     76161         0      0.00
   8.91255   8.91250      1.00      5344         0      5144      7966      7212      8682      9591      6832      7707      7179      6348      7115      4629      6130      7017      5982      7850      5864      7945     63845     28138     43751         0     44894     60310     48860     53898     61779     53220     65715     52014     45218     54012     43207     59657     56566     49133     65200     52746     76135         0      0.00
   8.91235   8.91240      1.00      5266         0      4975      8148      7063      8760      9590      6834      7803      7345      6259      7041      4488      6126      7067      5972      7763      5852      7947     63755     28105     43568         0     44059     60135     48608     53361     61672     52976     65673     52305     45026     53467     42903     60073     56426     48619     64443     52373     75767         0      0.00
   8.91215   8.91210      1.00      5265         0      4935      7918      7057      8814      9456      6851      7865      7275      6246      6736      4622      6039      6950      5976      7805      5941      7863     63811     28144     43390         0     44194     60433     48901     53537     62212     53615     65910     52339     44825     53039     43137     60057     56096     48733     64969     53103     75734         0      0.00
   8.91195   8.91200      1.00      5203         0      4958      8149      7048      8911      9459      6728      7774      7269      6397      6824      4589      5929      7035      6019      7617      5815      7896     63759     28122     43365         0     44137     59882     48950     53524     61943     52673     65456     51956     45258     53377     43079     59319     56325     48800     64211     52130     76081         0      0.00
   8.91174   8.91170      1.00      5364         0      4963      8173      6873      8808      9305      6898      7680      7236      6306      6951      4670      6098      7078      5964      8008      5834      7889     63802     28140     42853         0     43648     59630     48382     53264     61041     52257     64541     51409     44670     53053     42492     59010     55956     48138     64310     52299     75059         0      0.00
   8.91154   8.91150      1.00      5209         0      5013      8067      6935      8705      9420      6928      7672      7318      6293      6863      4438      6100      7091      6000      7736      5807      7830     63769     28138     42979         0     43866     59854     48533     53000     61196     52979     65124     51730     44802     53193     42745     59581     55798     48103     64214     52045     75453         0      0.00
   8.91134   8.91140      1.00      5167         0      4930      8097      6981      8600      9563      6898      7811      7333      6236      6893      4627      6116      7088      5948      7865      5896      7809     63708     28121     43037         0     44061     59488     48658     53508     61223     53008     65429     51608     44859     53282     42812     59791     56273     48432     64320     51789     75300         0      0.00
   8.91114   8.91110      1.00      5218         0      4854      8010      7004      8759      9411      6616      7529      7215      6178      6888      4522      6056      7076      5927      7906      5639      7814     63745     28154     42912         0     43359     59269     48264     52959     61064     52473     64744     50925     44346     52879     42552     58840     55415     47765     63708     51519     74540         0      0.00
   8.91093   8.91090      1.00      5314         0      4983      8029      7072      8866      9339      6925      7796      7314      6235      6950      4549      6150      7073      5996      7887      5921      7945     63744     28140     43333         0     44126     59886     48589     53071     61225     52694     65244     51344     44683     53319     42939     59553     56043     48274     64421     51973     75458         0      0.00
   8.91073   8.91070      1.00      5224         0      4837      8002      7091      8844      9324      6828      7728      7383      6180      6783      4588      5896      6962      6052      7903      5823      7765     63721     28155     42870         0     43700     59312     48385     53066     61094     52995     65102     51501     44925     53092     42933     59698     56271     48221     63930     52314     75230         0      0.00
   8.91053   8.91060      1.00      5302         0      4862      7976      6869      8783      9457      6819      7774      7229      6351      6731      4658      6033      6996      5908      7877      5900      7874     63715     28151     43002         0     43997     59690     48176     53134     61350     52836     64975     51613     44932     53023     43072     59409     56142     48620     64447     52191     75164         0      0.00
   8.91033   8.91030      1.00      5211         0      4881      8126      7001      8654      9312      6937      7922      7193      6199      6780      4554      5990      7059      5825      7842      5952      7746     63793     28195     42874         0     44129     60059     48615     53229     61540     53183     65503     52000     44925     52895     42979     59200     56388     48004     64431     52510     75261         0      0.00
   8.91013   8.91010      1.00      5183         0      4912      8025      7119      8688      9363      6858      7736      7316      6165      6788      4569      5903      7033      5908      7962      5773      7842     63771     28192     42869         0     43791     59649     48482     53063     60969     52585     65010     51583     44632     52982     42897     58965     55903     48274     64108     52013     75283         0      0.00
   8.90992   8.90990      1.00      5190         0      4857      7960      6860      8707      9394      6625      7735      7208      6346      6788      4529      6113      6953      6035      7542      5863      7915     63740     28194     43659         0     44270     60027     48928     53440     62065     53505     65764     51882     45185     53672     43050     60135     56449     49188     64507     52486     76036         0      0.00
   8.90972   8.90980      1.00      5204         0      5008      7869      7062      8493      9199      6765      7625      7202      6234      6827      4579      5911      6965      6039      7879      5743      7872     63748     28190     43195         0     44037     59868     48250     53361     61244     53004     65279     51626     45104     53247     43211     59245     56022     48457     64507     52336     75498         0      0.00
   8.90952   8.90950      1.00      5273         0      4895      7864      6969      8721      9255      6879      7745      7277      6332      6834      4568      5941      6981      6009      7822      5880      7774     63787     28222     43219         0     44222     59511     48702     53088     61303     52936     65437     51767     45076     53543     43017     59895     56358     48610     64521     52338     75936         0      0.00
   8.90932   8.90930      1.00      5129         0      4996      8073      6952      8750      9268      6791      7723      7176      6155      6719      4444      6100      6858      5929      7804      5761      7673     63745     28212     42810         0     43857     59570     48299     53291     60645     52472     64659     51822     44904     53136     42135     59367     55762     47913     63786     52089     74933         0      0.00
   8.90912   8.90910      1.00      5048         0      5041      7836      6950      8656      9282      6834      7804      7259      6089      6811      4466      5993      7005      6056      7784      5719      7695     63749     28222     43201         0     44828     60001     48916     53424     61724     53137     65648     52215     44980     53342     43014     59822     56289     49062     64548     51917     76241         0      0.00
   8.90891   8.90890      1.00      5183         0      4850      8022      7168      8668      9465      6744      7844      7195      6192      6749      4420      5947      7082      5844      7861      5887      7945     63727     28211     43281         0     43918     59878     49041     53479     61654     53011     65473     51874     45015     53196     42948     59553     56433     48395     64394     52329     75586         0      0.00
   8.90871   8.90870      1.00      5200         0      5129      7843      6925      8768      9300      6808      7867      7172      6390      6881      4525      5944      7020      6046      7779      5711      7759     63764     28235     43516         0     44428     60044     48451     53288     61517     52958     65500     51639     44912     53737     43153     59302     56246     48599     63906     51828     75739         0      0.00
   8.90851   8.90850      1.00      5253         0      4862      7951      6985      8768      9407      6665      7619      7291      6278      6838      4566      5953      7047      5900      7707      5741      7789     63734     28231     43400         0     44006     59923     48338     53466     61655     53092     65065     51584     44757     53082     42927     59912     56216     48395     63858     52032     75716         0      0.00
   8.90831   8.90830      1.00      5193         0      4871      7839      6960      8872      9142      6749      7654      7211      6179      6877      4467      6107      6984      5854      7691      5801      7750     63773     28255     43221         0     43807     59469     48503     53203     60939     52486     64660     51767     44679     53139     42812     59255     55893     47704     64132     52227     74836         0      0.00
   8.90811   8.90810      1.00      5250         0      4830      8023      6949      8903      9215      6654      7731      7296      6152      6826      4626      5964      7046      5889      7786      5761      7838     63760     28243     43199         0     43936     60003     48495     53320     61043     52337     64673     51322     44693     53130     42735     59322     55687     47902     64353     52017     75536         0      0.00
   8.90790   8.90790      1.00      5183         0      5017      7890      6888      8651      9285      6779      7696      7305      6170      6791      4430      6101      6958      6012      7639      5750      7849     63750     28252     43833         0     44285     59843     48409     53023     61153     52808     64929     51613     44674     52900     42954     59339     55956     48094     63901     52088     75348         0      0.00
   8.90770   8.90770      1.00      5270         0      4916      8011      6832      8580      9386      6850      7760      7244      6310      6776      4600      6019      7023      5815      7812      5624      7928     63729     28242     43408         0     44412     60236     48753     53419     61587     53272     65682     51917     45529     53618     43165     59747     56393     48353     64706     52082     75730         0      0.00
   8.90750   8.90750      1.00      5191         0      5024      7871      7030      8572      9280      6626      7611      7150      6115      6889      4423      6046      7088      5862      7638      5854      7909     63687     28240     43054         0     43909     59507     48883     53158     60947     52629     65200     51619     44734     53126     42550     59390     55686     48397     64056     51975     75364         0      0.00
   8.90730   8.90730      1.00      5212         0      4896      7867      7114      8702      9179      6727      7731      7196      6137      6770      4519      6037      6978      5900      7783      5773      7712     63687     28248     42922         0     44387     59817     48974     52832     61024     52558     65590     52039     44826     53170     43036     59637     56221     48371     64372     52022     75676         0      0.00
   8.90710   8.90710      1.00      5103         0      4848      8005      6915      8535      9378      6676      7705      7101      6215      6894      4439      6042      6880      5929      7725      5786      7763     63662     28239     42673         0     43821     59618     48525     52825     61276     52586     64989     51336     44993     53036     42762     59228     55880     48131     63919     51995     74959         0      0.00
   8.90689   8.90690      1.00      5257         0      4810      7838      6869      8675      9263      6713      7791      7229      6069      6771      4492      5899      7175      5909      7798      5771      7756     63627     28235     43256         0     43956     60083     48804     53852     61697     52643     65698     52020     44670     53554     42637     59968     56169     48720     64903     52574     75431         0      0.00
   8.90669   8.90670      1.00      5162         0      4863      7987      6886      8718      9358      6662      7701      7236      5970      6686      4511      6073      6925      5964      7668      5739      7621     63627     28241     43159         0     43922     59794     48570     53371     61137     52421     65123     51984     44582     53135     42735     59327     56129     48574     63893     52064     74969         0      0.00
   8.90649   8.90650      1.00      5226         0      4846      7965      6854      8582      9228      6770      7665      7082      6230      6816      4492      5918      6826      5941      7853      5851      7966     63611     28241     43172         0     44163     60110     48622     53170     61120     52819     65139     51885     44880     53185     42454     59386     56118     48618     64258     52178     75420         0      0.00
   8.90629   8.90630      1.00      5107         0      4838      7900      6873      8802      9348      6632      7590      7214      6201      6862      4426      6124      6946      5912      7648      5857      7813     63602     28247     43110         0     43879     59554     48816     53196     61045     52646     64994     51636     44714     53034     42644     59105     55975     48200     64050     52218     75597         0      0.00
   8.90609   8.90600      1.00      5192         0      4945      7867      6995      8720      9238      6623      7678      7208      6116      6794      4455      6068      6802      5922      7803      5674      7728     63604     28247     43007         0     43816     59832     48252     52988     60865     52404     64814     51223     44516     52872     42706     59405     55637     48285     64041     51801     75013         0      0.00
   8.90588   8.90590      1.00      5100         0      4883      8019      6980      8555      9299      6641      7717      7078      6168      6693      4484      6044      7102      5830      7588      5744      7568     63489     28205     43120         0     43605     59896     48919     52468     60960     52648     64777     51328     44835     53096     42828     59259     55702     48093     64420     51900     74615         0      0.00
   8.90568   8.90570      1.00      5096         0      4946      7954      6977      8681      9472      6784      7655      7281      6280      6687      4583      5974      7067      5938      7902      5843      7996     63543     28211     43460         0     44402     60087     49017     53634     61812     53319     65637     52267     45174     53510     43136     59663     56158     48982     64579     52451     75660         0      0.00
   8.90548   8.90550      1.00      5098         0      4888      7928      6834      8652      9526      6672      7737      7363      6191      6864      4534      5880      6871      5935      7776      5733      7644     63519     28219     42931         0     43860     59613     48701     52830     61396     52473     64653     51318     44668     52982     42697     59475     55376     48156     64138     51940     74758         0      0.00
   8.90528   8.90530      1.00      5119         0      4750      7939      6881      8745      9284      6717      7534      7297      6241      6855      4421      6032      6996      6038      7752      5747      7876     63519     28235     43268         0     43894     60098     48741     53279     61823     52951     65497     51544     44625     53167     42838     59250     56205     48659     63909     52151     75485         0      0.00
   8.90508   8.90510      1.00      5079         0      4876      7946      6898      8663      9315      6739      7664      7276      6241      6850      4547      6059      6986      5912      7719      5795      7634     63490     28230     42938         0     43978     59655     48158     52952     60748     52365     65092     51268     44530     52946     42565     58984     56038     48428     63767     51575     74558         0      0.00
   8.90487   8.90480      1.00      5260         0      4850      7899      6755      8823      9328      6808      7723      7253      6288      6920      4514      6116      6979      5873      7881      5833      7922     63487     28229     43585         0     44487     59761     48667     53659     61981     52928     65458     52146     44999     53462     43154     59774     55912     48323     64734     52540     75717         0      0.00
   8.90467   8.90470      1.00      5135         0      4846      7930      6991      8666      9358      6729      7909      7202      6033      6901      4449      6033      6976      5878      7758      5685      7814     63401     28188     43060         0     43821     59809     48435     53055     61448     52441     65001     51417     44456     53127     43033     59340     55754     47996     63903     51840     75486         0      0.00
   8.90375   8.90380      1.00      5125         0      4768      7860      6951      8766      9344      6880      7741      7146      6282      6997      4446      6177      7019      5980      7748      5932      7827     63516     28257     42874         0     43836     59684     48637     53601     61113     52858     65335     51743     44771     53327     42585     59574     55770     48008     64263     52218     75016         0      0.00
   8.90284   8.90290      1.00      5239         0      4933      8012      7014      8561      9198      6754      7524      7023      6219      6727      4520      5988      6858      5740      7733      5749      7796     63461     28274     43159         0     44396     59850     48736     53245     61373     52982     64988     51767     45107     53346     42935     59239     55719     48079     63983     51862     75027         0      0.00
   8.90192   8.90200      1.00      5195         0      4997      8106      6938      8470      9203      6678      7596      7149      6242      6846      4548      6009      6855      6022      7600      5752      7820     63385     28260     43558         0     44299     59907     48801     52967     61580     53063     65481     52038     45261     53386     43232     59740     56330     48724     64719     52269     75706         0      0.00
   8.90100   8.90090      1.00      5158         0      4794      7835      6796      8782      9410      6772      7441      7107      6151      6737      4448      5991      6858      5867      7728      5767      7852     63284     28256     42763         0     43579     59223     48307     52689     60772     52399     64548     51321     44435     52744     42685     59061     55626     48147     63498     51362     74707         0      0.00
   8.90009   8.90010      1.00      5167         0      4880      7912      7022      8611      9262      6799      7772      7154      6197      6773      4540      6001      7052      5911      7752      5818      7801     63187     28226     43035         0     43762     59829     48630     52916     60797     52714     64906     51643     44579     53038     42816     59470     55797     48278     63920     51893     75514         0      0.00
   8.89917   8.89920      1.00      5153         0      4997      7835      6849      8349      9328      6789      7753      7276      6186      6735      4484      5950      6904      5805      7785      5749      7792     63133     28242     42993         0     44071     59537     48533     52564     61075     52784     64855     51611     44932     52670     42968     59143     56073     48217     64073     51793     74998         0      0.00
   8.89825   8.89820      1.00      5177         0      4850      7832      6896      8604      9036      6727      7742      7141      6257      6732      4500      5864      6979      5873      7684      5595      7839     63053     28233     43649         0     44519     60510     49122     53560     61441     52961     65847     51857     45003     53305     43074     59658     56285     48948     64363     52135     76430         0      0.00
   8.89734   8.89730      1.00      5023         0      4857      7841      6889      8510      9200      6419      7624      7262      6091      6730      4489      5855      6872      5723      7813      5563      7709     62932     28217     42498         0     43649     58916     47985     52355     61068     52120     64169     51102     44232     52802     42454     59073     55705     47827     63679     51317     74428         0      0.00
   8.89642   8.89640      1.00      5074         0      4710      7974      6808      8742      9027      6523      7593      7176      6093      6711      4453      6091      6773      5892      7640      5658      7766     62886     28214     42910         0     43798     59634     48318     52943     61027     52292     64513     51372     44371     52705     42592     58998     55729     48306     64304     51578     75089         0      0.00
   8.89551   8.89550      1.00      5160         0      4759      7847      6819      8678      9138      6743      7516      7101      6109      6848      4505      6043      6757      5767      7585      5636      7661     62807     28202     43067         0     43325     59098     48129     52843     60597     52403     64487     51046     44169     52281     42396     59208     54917     47720     63103     51689     74690         0      0.00
   8.89459   8.89460      1.00      5051         0      4815      7757      6741      8469      9106      6730      7621      7123      6232      6761      4554      5849      6825      5777      7528      5826      7589     62849     28261     42887         0     43747     59039     48213     52719     60809     52484     64637     51021     44468     52799     42573     59116     55622     47714     63449     51758     74871         0      0.00
   8.89367   8.89380      1.00      5046         0      4838      7926      6927      8541      9297      6615      7437      7088      6082      6609      4400      6091      7038      5868      7556      5767      7691     62873     28293     42841         0     43661     59518     48638     52695     60964     52525     64243     51235     44048     52983     42633     59527     55984     48236     64031     51969     74913         0      0.00
   8.89276   8.89280      1.00      5126         0      4884      7946      7086      8715      9356      6649      7811      7010      6219      6634      4525      5960      6942      5883      7817      5784      7823     62878     28298     42929         0     44214     60032     49232     53383     61548     52713     65412     51857     45039     53277     42821     59574     56216     48439     64230     52229     75865         0      0.00
   8.89184   8.89190      1.00      5215         0      4757      8048      6829      8647      9296      6792      7603      7052      6060      6651      4544      5974      6856      5796      7696      5793      7722     62835     28323     42460         0     43421     59454     47909     52674     60613     52359     64656     51209     44360     52869     42590     59097     55969     48046     63764     51495     74679         0      0.00
   8.89093   8.89090      1.00      5157         0      4793      7998      6917      8696      9321      6749      7684      7194      6196      6687      4492      5922      6993      5861      7617      5703      7894     62793     28317     42852         0     43988     59644     47971     52962     60852     52478     64840     51504     44807     52460     42445     58991     55481     47905     63650     52004     74567         0      0.00
   8.89001   8.89000      1.00      5153         0      4860      7764      6983      8582      9275      6730      7713      7280      6186      6804      4538      5955      6907      5835      7839      5678      7693     62768     28340     42938         0     44030     59159     48552     52794     60760     52363     64449     51345     44338     52226     42820     59591     55440     47901     64054     51853     74883         0      0.00
   8.88910   8.88910      1.00      5291         0      4897      8120      6827      8681      9269      6696      7570      7152      6328      6804      4584      6050      6938      5736      7792      5780      7769     62783     28355     43159         0     44054     59693     48322     53066     61215     52459     64754     51459     44676     53207     43054     59099     55851     48105     64524     52443     74849         0      0.00
   8.88819   8.88820      1.00      5253         0      5025      7909      6929      8544      9342      6797      7653      7282      6231      6986      4470      6006      6945      5860      7687      5809      7913     62769     28385     42901         0     43669     58993     47706     52123     60852     52544     64123     51094     44619     52826     42420     58703     55746     48074     63429     52063     74269         0      0.00
   8.88727   8.88720      1.00      5184         0      4867      7810      6984      8648      9332      6763      7816      6984      6181      6736      4507      6144      6895      5892      7710      5770      7744     62744     28391     43228         0     44136     59601     49061     53127     61235     52881     65327     51609     44559     52752     42812     59486     56240     48620     64246     52061     75623         0      0.00
   8.88636   8.88640      1.00      5171         0      4901      7950      6930      8849      9423      6740      7681      7215      6200      6890      4578      6159      6993      5974      7706      5879      7829     62758     28418     43544         0     44238     60043     48808     53367     61270     52816     65464     52026     45055     53544     43316     59847     56280     48892     63823     52325     75597         0      0.00
   8.88544   8.88550      1.00      5140         0      4789      7792      6885      8641      9330      6571      7680      7351      6099      6836      4420      5944      7033      5899      7759      5831      7799     62763     28460     43626         0     44256     59818     48907     53295     61700     53286     65284     51997     44882     53077     42676     59801     56476     48477     64638     52843     75797         0      0.00
   8.88453   8.88450      1.00      5172         0      4892      7931      6956      8708      9204      6895      7681      7110      6130      6770      4495      6107      7054      6022      7761      5682      7691     62799     28501     43028         0     43852     59407     48544     53124     61013     52618     64836     51501     44182     52519     42659     59364     55849     48292     63713     52267     74856         0      0.00
   8.88362   8.88370      1.00      5266         0      4844      7832      6960      8736      9330      6696      7645      7238      6238      6646      4492      5982      6820      5809      7930      5803      7679     62827     28543     43362         0     44061     59576     48229     53155     60881     52521     65091     51421     44694     53096     43013     59142     55735     48596     64597     52233     75144         0      0.00
   8.88270   8.88270      1.00      5218         0      4801      8054      7019      8804      9269      6764      7779      7378      6320      6766      4541      6181      6929      5916      7826      5862      7844     62796     28549     43509         0     44234     60245     49353     53664     61649     53174     65778     52698     45536     53507     43079     60219     56592     48691     65094     52494     75903         0      0.00
   8.88179   8.88180      1.00      5077         0      4932      7995      6842      8829      9234      6911      7625      7250      6224      6773      4496      5946      7093      5833      7628      5723      7801     62793     28576     43391         0     43801     60078     48769     53543     60978     52984     65117     51843     44997     52831     42660     59331     56177     48719     64046     52157     75498         0      0.00
   8.88088   8.88090      1.00      5105         0      5025      7868      6849      8761      9472      6830      7810      7191      6218      6901      4463      5935      6993      5871      7865      5813      7879     62767     28595     43582         0     44337     60178     48731     53296     61528     53155     65461     51692     45071     53387     42593     59880     56177     48835     64649     52345     75677         0      0.00
   8.87997   8.87990      1.00      5184         0      4952      7940      6887      8753      9275      6630      7759      7154      6296      6809      4404      5945      6915      5879      7638      5877      7786     62744     28624     43550         0     44711     60331     49252     53551     61984     53423     65968     52039     45277     53580     43415     60145     56643     48652     64536     52760     76018         0      0.00
   8.87905   8.87910      1.00      5072         0      4916      7973      6859      8751      9242      6698      7840      7141      6162      6773      4602      5977      6777      5954      7729      5647      7878     62730     28644     43295         0     44111     60007     48917     53419     61626     53189     65100     51692     45106     53319     42875     59593     56083     48415     64413     52213     75619         0      0.00
   8.87814   8.87810      1.00      5198         0      4927      7938      6869      8670      9177      6604      7717      7191      6045      6695      4455      5999      6954      6013      7723      5697      7703     62725     28680     43468         0     44073     60109     48475     53438     61769     53284     65303     51578     44784     53079     42840     59437     55983     48765     64571     52309     75260         0      0.00
   8.87723   8.87720      1.00      5184         0      4948      7854      6966      8500      9294      6758      7701      7110      6134      6620      4528      5988      6902      5867      7713      5711      7601     62719     28701     43571         0     44416     59961     48535     53089     62044     53224     65774     51664     44858     53363     43124     59708     56764     48816     64166     52349     75858         0      0.00
   8.87632   8.87630      1.00      5115         0      4890      7788      6856      8744      9160      6767      7631      7142      6091      6704      4538      6095      6712      5856      7679      5751      7785     62692     28708     43377         0     44057     59901     48616     53548     61259     53031     64864     51649     44883     53189     43115     59420     55635     48562     64388     52336     75389         0      0.00
   8.87541   8.87540      1.00      5138         0      4888      7830      6834      8707      9261      6668      7551      6970      6233      6714      4405      5924      6737      5721      7553      5667      7542     62670     28751     42896         0     44018     59303     48621     52699     60430     51963     64633     51326     44577     52702     42788     59132     55615     47537     63547     51697     74974         0      0.00
   8.87449   8.87450      1.00      5122         0      4784      7850      6809      8606      9274      6688      7756      7108      6137      6593      4388      5788      6780      5805      7704      5718      7552     62636     28749     43588         0     44311     60205     48920     53431     61983     53325     65820     51820     45119     53479     43164     59827     56124     48836     64589     52580     76045         0      0.00
   8.87358   8.87370      1.00      5001         0      4745      7617      6704      8596      9149      6532      7566      7049      6066      6589      4410      5996      6780      5624      7562      5792      7715     62617     28787     43181         0     44197     60022     48649     53050     61014     52766     64997     51465     44543     52792     42614     59245     55946     48201     63861     52082     74995         0      0.00
   8.87267   8.87270      1.00      5061         0      4832      7694      6638      8377      9212      6574      7703      7132      6189      6670      4339      5785      6713      5711      7618      5559      7547     62577     28800     43304         0     44234     59757     48380     53314     61510     52486     65635     51867     45066     53508     43027     59745     56309     48442     64278     52343     75488         0      0.00
   8.87176   8.87170      1.00      5113         0      4808      7934      6832      8618      9281      6669      7492      7034      6047      6483      4497      5921      6916      5831      7634      5428      7468     62495     28786     43243         0     43958     59937     48749     53351     61436     52693     64645     51381     44641     52690     42948     59429     56328     48478     64111     51795     75251         0      0.00
   8.87085   8.87080      1.00      5155         0      4685      7783      6723      8663      9015      6494      7594      7013      6083      6614      4466      5848      6747      5716      7389      5618      7584     62427     28801     42640         0     43590     59624     48013     52819     60788     52267     64931     51153     44559     52574     42362     59103     55350     48136     63750     51618     74990         0      0.00
   8.86994   8.86990      1.00      5017         0      4616      7796      6752      8354      9057      6524      7492      7051      5971      6627      4420      5815      6798      5651      7540      5559      7577     62350     28791     43360         0     43900     59758     48563     52575     60878     52576     64531     51517     44593     52644     42799     59319     55811     47927     63755     51958     74990         0      0.00
   8.86903   8.86910      1.00      5044         0      4697      7749      6769      8448      9082      6649      7477      7146      6059      6710      4359      5787      6869      5516      7514      5567      7459     62273     28764     43354         0     44198     59498     48445     53038     61049     52918     64983     51419     44528     52912     43077     59296     55886     48196     63760     51877     75257         0      0.00
   8.86812   8.86810      1.00      5039         0      4676      7797      6623      8430      9038      6642      7479      6766      6023      6555      4234      5857      6868      5672      7547      5672      7585     62194     28765     42996         0     43749     59203     48221     52787     60929     52422     64335     51242     44400     52761     42559     58938     55734     48310     64251     51980     74962         0      0.00
   8.86721   8.86720      1.00      4994         0      4927      7714      6778      8638      8869      6526      7506      7052      6112      6547      4329      5753      6677      5626      7564      5504      7605     62101     28750     42847         0     43669     58773     47920     52765     60251     52408     64706     50918     44294     52383     42623     58735     55560     47535     63137     51373     74700         0      0.00
   8.86630   8.86630      1.00      5100         0      4680      7797      6818      8571      9214      6599      7601      7013      5977      6579      4445      5922      6814      5639      7557      5668      7675     62051     28742     42998         0     43498     59285     48239     52721     60730     52326     64831     51429     44206     52631     42878     59215     55949     48052     63903     52108     74969         0      0.00
   8.86539   8.86540      1.00      5110         0      4819      7839      6785      8357      9132      6562      7524      7038      6074      6637      4355      5808      6702      5693      7573      5548      7306     61986     28750     43047         0     43578     58955     48126     52024     60343     52365     64112     50932     43926     52821     42200     58344     55122     47784     63373     51588     74437         0      0.00
   8.86448   8.86450      1.00      4975         0      4677      7734      6723      8610      9182      6510      7426      6893      5844      6551      4363      5818      6660      5700      7499      5506      7376     61909     28745     42645         0     43876     59435     48399     52895     61089     52541     64778     51310     44189     52726     42831     59383     56013     47810     63888     51895     74641         0      0.00
   8.86357   8.86360      1.00      5039         0      4682      7570      6713      8641      9011      6525      7347      6910      6031      6540      4382      5794      6575      5794      7640      5576      7466     61874     28754     43094         0     44090     59687     48318     53155     61311     52788     64787     51446     44468     52601     42554     59408     55614     48013     63861     51982     75112         0      0.00
   8.86266   8.86280      1.00      5012         0      4729      7839      6839      8319      9055      6387      7379      6883      5879      6370      4398      5712      6604      5785      7471      5498      7450     61803     28754     42634         0     43169     59200     47965     52563     60681     52711     64431     50788     44223     52419     42406     59005     55416     47922     63051     51807     74609         0      0.00
   8.86175   8.86170      1.00      5019         0      4664      7884      6701      8440      9231      6640      7628      7000      6033      6698      4430      5714      6530      5766      7602      5605      7602     61806     28769     43314         0     44318     59894     48547     52951     61066     52888     65138     51490     44690     53524     42893     59178     55718     48564     64266     52413     75249         0      0.00
   8.86084   8.86080      1.00      5069         0      4825      7784      6675      8279      9110      6393      7451      6897      5928      6646      4241      5708      6740      5699      7514      5556      7491     61746     28782     43314         0     44193     59820     48527     52856     61531     53000     65161     51456     44616     53414     42396     59755     55905     48267     64554     51907     75629         0      0.00
   8.85994   8.85990      1.00      5011         0      4677      7646      6734      8484      9244      6583      7358      7020      5965      6630      4349      5880      6779      5832      7461      5703      7502     61625     28742     43216         0     43863     59807     48470     53066     61198     52699     64628     51691     44676     53229     42812     59688     55961     48546     64676     52351     75574         0      0.00
   8.85903   8.85900      1.00      5032         0      4850      7835      6901      8584      9020      6691      7644      6937      6058      6668      4368      5787      6766      5747      7502      5545      7374     61654     28774     43368         0     43863     59197     48115     52781     60805     52707     64764     51385     44547     53066     42647     59328     55233     48141     64223     51665     74804         0      0.00
   8.85812   8.85810      1.00      5004         0      4749      7695      6720      8378      9052      6451      7577      6997      6029      6637      4475      5849      6720      5691      7534      5653      7667     61601     28784     42881         0     43595     59788     48418     52601     61086     52658     64948     51469     44540     53102     42775     59466     55778     48613     64366     52293     75446         0      0.00
   8.85721   8.85720      1.00      5077         0      4795      7783      6681      8417      8942      6515      7334      6943      5858      6501      4262      5838      6674      5570      7531      5744      7616     61549     28793     42803         0     43776     59203     47746     52751     60537     52169     64102     50899     44123     52054     42419     58824     55088     47976     63307     52016     74741         0      0.00
   8.85630   8.85630      1.00      4988         0      4855      7634      6831      8345      9020      6383      7432      7000      6180      6562      4308      5816      6793      5552      7405      5578      7465     61540     28812     42754         0     43739     59199     48501     52662     60807     52164     64337     50640     44555     52606     42011     59171     55468     47918     63888     51774     74930         0      0.00
   8.85540   8.85540      1.00      4878         0      4775      7761      6677      8520      9209      6607      7299      6921      6088      6449      4343      5692      6640      5584      7505      5649      7465     61435     28795     43130         0     44096     59797     48717     53246     61097     52911     64817     52152     44742     52977     43101     58975     55905     48116     64184     52354     75620         0      0.00
   8.85449   8.85450      1.00      5090         0      4665      7798      6839      8450      9101      6487      7519      6938      5950      6673      4396      5795      6829      5729      7453      5591      7324     61410     28799     43053         0     43885     59770     48645     52374     61173     52379     65069     51441     44331     53183     42827     59120     55953     48142     64415     51862     75235         0      0.00
   8.85358   8.85370      1.00      4983         0      4898      7977      6805      8537      8935      6564      7558      7033      6095      6543      4408      5814      6679      5677      7368      5548      7470     61440     28829     42703         0     43788     59538     48591     52721     60749     52866     64317     51426     44359     52507     42594     59329     55630     47897     63811     52012     74708         0      0.00
   8.85268   8.85270      1.00      4964         0      4584      7600      6790      8424      9195      6496      7320      6885      5927      6487      4318      5774      6616      5702      7554      5677      7414     61441     28879     42429         0     43280     58550     48015     52248     59951     51998     64187     50730     44046     52107     42309     58375     55132     47933     63119     51779     74280         0      0.00
   8.85177   8.85170      1.00      4947         0      4725      7640      6667      8411      8996      6677      7469      6851      5942      6520      4369      5868      6741      5664      7532      5503      7562     61458     28914     42821         0     43973     59791     48284     52694     60753     52853     65077     51539     44648     52858     43141     59482     55889     48379     64224     52221     75853         0      0.00
   8.85086   8.85090      1.00      5081         0      4810      7686      6834      8383      9028      6435      7366      6958      5955      6646      4273      5665      6866      5774      7556      5518      7423     61436     28927     43103         0     43603     59233     48390     52508     61117     52286     64468     51066     44485     53157     42662     58672     55348     48114     64268     51854     74529         0      0.00
   8.84996   8.84990      1.00      4999         0      4675      7724      6705      8501      9111      6525      7364      6915      5968      6614      4352      5740      6737      5905      7580      5477      7401     61464     28958     42792         0     43946     59526     48306     52779     60836     52624     64486     51247     44396     52832     42592     58965     55383     48328     64328     52091     74850         0      0.00
   8.84905   8.84900      1.00      4955         0      4648      7386      6732      8429      8951      6552      7332      6818      5837      6444      4197      5781      6688      5771      7454      5306      7395     61547     29054     42493         0     43243     58800     47980     52042     60284     52166     63945     50783     43856     52423     42433     58434     55270     47970     63488     51391     74751         0      0.00
   8.84814   8.84810      1.00      4913         0      4732      7537      6664      8381      9052      6559      7397      7059      6077      6489      4341      5690      6556      5718      7600      5543      7406     61509     29045     42921         0     44390     59356     48218     53105     61223     52624     65068     51398     44788     52912     42783     59292     55722     48260     64238     52185     75494         0      0.00
   8.84724   8.84720      1.00      5069         0      4869      7746      6805      8359      9122      6659      7455      6999      5893      6592      4355      5834      6705      5833      7618      5471      7409     61449     29040     43031         0     43863     59644     48307     52905     60989     52710     64356     51394     44395     52595     42193     59278     55135     48443     63898     52053     74814         0      0.00
   8.84633   8.84640      1.00      4944         0      4676      7615      6613      8285      9019      6574      7387      6805      5903      6542      4310      5855      6516      5584      7408      5482      7491     61460     29093     43266         0     43967     59918     48646     53428     61458     53056     65028     51632     44923     52957     43018     60156     56220     48586     64116     52320     75542         0      0.00
   8.84543   8.84540      1.00      4913         0      4771      7464      6842      8252      8932      6545      7436      6864      5862      6472      4407      5723      6513      5895      7340      5520      7520     61441     29100     42923         0     44047     59330     48484     52631     61195     52502     65102     51495     44460     52479     42849     59459     55707     48486     64174     52126     75142         0      0.00
   8.84452   8.84460      1.00      4940         0      4613      7653      6696      8402      8893      6445      7214      6856      6019      6472      4188      5697      6540      5568      7556      5447      7442     61337     29084     43133         0     43850     59671     48418     52765     61192     52563     64945     51261     44373     53242     42629     59430     55236     47958     63816     52214     74940         0      0.00
   8.84362   8.84370      1.00      4870         0      4630      7676      6625      8224      8979      6431      7316      6760      5882      6551      4302      5734      6549      5634      7481      5622      7426     61363     29137     42894         0     43712     59071     48324     52271     60836     52192     64741     51115     44278     52624     42752     59060     55630     48266     64096     52004     75010         0      0.00
   8.84271   8.84270      1.00      4914         0      4681      7601      6690      8284      8881      6419      7403      6713      5903      6516      4169      5723      6604      5433      7275      5361      7274     61343     29157     42650         0     43995     59399     48088     52331     60619     52379     64225     50872     44210     53071     42497     58850     55871     47740     63589     51819     74665         0      0.00
   8.84181   8.84180      1.00      4877         0      4740      7459      6609      8320      8914      6393      7469      6681      5834      6324      4398      5759      6839      5691      7548      5482      7463     61218     29115     42822         0     43988     59033     48155     52807     61047     52337     64748     51192     44159     52554     43007     59461     56149     48288     64314     52141     74989         0      0.00
   8.84090   8.84090      1.00      5029         0      4645      7545      6566      8441      8806      6386      7332      6932      5829      6553      4285      5855      6671      5577      7404      5350      7516     61155     29113     42954         0     43414     58885     47812     52657     60302     51978     64332     51003     43740     52424     42311     58686     55203     47566     63848     51642     74417         0      0.00
   8.84000   8.84000      1.00      4985         0      4816      7722      6701      8245      9052      6414      7386      6971      5907      6553      4274      5791      6640      5652      7468      5381      7416     61146     29132     42781         0     43961     59515     48145     52791     60396     52404     64490     51062     44225     52800     42372     58910     55760     48292     64121     51794     74581         0      0.00
   8.83909   8.83910      1.00      4834         0      4622      7606      6603      8377      8811      6424      7300      6838      6005      6438      4446      5626      6352      5552      7385      5577      7216     61127     29164     43080         0     43712     59920     48362     52738     61007     52867     64924     51610     44515     52740     43177     59691     55974     48193     64221     52430     75189         0      0.00
   8.83819   8.83810      1.00      4926         0      4614      7661      6821      8323      8894      6428      7325      6787      5873      6487      4131      5603      6671      5664      7469      5508      7166     61085     29172     43043         0     43873     59758     48249     52982     60667     52647     64701     51090     44314     53230     42653     59529     55825     48275     64447     52290     75133         0      0.00
   8.83729   8.83730      1.00      4866         0      4769      7405      6666      8469      8935      6333      7231      6852      5851      6496      4323      5762      6625      5671      7509      5365      7426     61100     29192     42891         0     43727     59637     48482     52815     60726     52893     64666     51648     44601     52768     42710     59514     55717     48015     63750     52445     75220         0      0.00
   8.83638   8.83640      1.00      4960         0      4578      7534      6600      8413      9269      6515      7386      7076      5791      6512      4189      5769      6628      5628      7384      5494      7386     61077     29205     42659         0     43945     59655     48200     52695     61259     52651     64886     51777     44435     52671     42865     59883     55623     47982     64234     52279     75244         0      0.00
   8.83548   8.83550      1.00      5025         0      4557      7650      6758      8303      8909      6369      7293      6849      5808      6427      4279      5772      6528      5659      7413      5357      7292     61055     29234     43232         0     43710     59763     48463     52799     61034     52585     64886     51622     44252     53071     42489     59728     56032     48518     64381     51968     74863         0      0.00
   8.83458   8.83460      1.00      4907         0      4654      7694      6761      8294      9002      6496      7395      6696      5871      6467      4237      5648      6659      5746      7397      5354      7302     61025     29230     42712         0     44232     59563     48200     52754     60948     52614     64530     51409     44282     52668     42665     59277     55628     48460     64095     52282     75017         0      0.00
   8.83367   8.83370      1.00      4940         0      4658      7592      6608      8318      8879      6552      7279      6848      5864      6384      4399      5661      6568      5667      7337      5467      7322     61037     29291     43166         0     44084     60173     48649     52939     61262     52732     65148     51453     44882     53035     43253     59493     55908     48940     64225     52526     75403         0      0.00
   8.83277   8.83280      1.00      4960         0      4760      7531      6634      8343      9136      6564      7349      6925      5931      6338      4249      5818      6699      5675      7333      5487      7395     60986     29284     43011         0     44172     59493     48527     52902     61241     52814     64836     51395     44504     52607     42706     59490     56260     48448     63881     52024     75081         0      0.00
   8.83187   8.83190      1.00      5023         0      4706      7614      6664      8265      8935      6621      7285      7023      5884      6263      4315      5606      6558      5657      7419      5506      7294     60901     29269     42576         0     43671     59120     47893     52442     60439     52438     64209     50890     43961     51928     42369     58735     55889     47810     63626     51556     74811         0      0.00
   8.83096   8.83090      1.00      4863         0      4604      7477      6605      8395      8867      6380      7285      7002      5820      6529      4233      5733      6505      5602      7394      5460      7251     60845     29280     42971         0     43573     59271     48004     52619     60563     52284     64485     51146     43788     52487     41939     59074     55624     48185     63913     51408     74753         0      0.00
   8.83006   8.83000      1.00      4965         0      4688      7713      6536      8386      8871      6327      7287      6823      5843      6522      4280      5599      6709      5548      7601      5357      7259     60584     29165     42729         0     43642     59122     48327     52416     60317     51990     64317     50930     44075     52691     42528     59015     55558     47874     63621     52074     74914         0      0.00
   8.82916   8.82920      1.00      4951         0      4766      7447      6588      8301      8846      6403      7228      6849      5876      6341      4224      5680      6447      5670      7376      5365      7278     60520     29163     42201         0     43284     58621     47728     52071     60261     51984     63739     50822     44193     52201     41853     58637     55223     47723     63098     51009     74249         0      0.00
   8.82826   8.82820      1.00      4947         0      4677      7564      6597      8372      8858      6474      7341      6674      5780      6406      4226      5665      6646      5470      7457      5504      7470     60435     29148     42684         0     43273     59159     48082     52625     60327     52210     64029     50758     43763     52133     42426     58673     55415     47690     63603     51795     74749         0      0.00
   8.82736   8.82740      1.00      4878         0      4706      7607      6528      8347      9121      6448      7279      6990      5964      6466      4274      5599      6548      5503      7307      5587      7293     60352     29139     43027         0     44218     60060     48427     53112     61281     52923     65097     51495     44591     53250     43053     59392     56288     48243     64556     52423     75071         0      0.00
   8.82645   8.82640      1.00      4913         0      4608      7531      6616      8082      8948      6511      7149      6744      5992      6510      4246      5712      6591      5572      7280      5449      7319     60339     29162     43381         0     43796     59528     48226     52378     60884     52813     64686     51295     44312     52758     42479     59721     55656     48472     63800     52283     75017         0      0.00
   8.82555   8.82560      1.00      4973         0      4633      7538      6523      8263      8815      6425      7225      6729      5790      6471      4219      5592      6297      5625      7315      5338      7342     60191     29104     42948         0     43819     59588     48609     52816     60828     52479     65010     51211     44261     52741     42636     58905     55741     48359     64153     52261     75400         0      0.00
   8.82465   8.82470      1.00      4818         0      4603      7371      6497      8211      8799      6274      7256      6774      5808      6353      4102      5637      6614      5477      7205      5351      7274     60162     29140     42648         0     43751     58991     47901     52505     60690     52174     63854     51272     44002     52243     42247     59286     55417     47895     63496     51547     74857         0      0.00
   8.82375   8.82380      1.00      5025         0      4676      7581      6590      8261      8856      6483      7327      6914      5978      6389      4284      5661      6607      5478      7333      5454      7356     60147     29139     42928         0     44016     59764     48403     52605     60554     52347     64908     51462     44609     52796     42441     59283     55553     47862     63796     51960     75065         0      0.00
   8.82285   8.82290      1.00      4951         0      4637      7520      6589      8298      8716      6345      7239      6822      5954      6361      4246      5629      6456      5528      7288      5445      7271     60309     29262     42706         0     43622     59323     48271     52523     60410     52335     64953     51254     44353     52320     42573     59049     55633     48088     63857     52198     75098         0      0.00
   8.82195   8.82200      1.00      4822         0      4656      7509      6627      8053      8764      6146      7122      6780      5868      6375      4238      5623      6577      5595      7364      5326      7113     60355     29321     42906         0     43778     59640     48815     52585     60586     52635     64454     51575     44757     53115     42620     59329     56068     48408     64063     52287     75091         0      0.00
   8.82105   8.82100      1.00      4926         0      4778      7577      6539      8168      8888      6275      7184      6754      5865      6324      4186      5558      6551      5585      7270      5415      7228     60418     29382     43104         0     44118     59466     48096     52484     61291     52610     64951     51500     44729     52787     42614     59255     56003     48486     64323     52236     74924         0      0.00
   8.82015   8.82010      1.00      4940         0      4644      7621      6684      8264      8820      6404      7235      6574      5899      6418      4213      5648      6437      5480      7346      5413      7281     60603     29500     42929         0     43752     59763     48789     52881     61133     52503     64852     51275     44390     52904     42358     59349     55601     48062     63783     52081     75127         0      0.00
   8.81925   8.81920      1.00      5036         0      4589      7534      6684      8378      8822      6363      7204      6781      5884      6381      4265      5531      6500      5549      7297      5434      7227     60643     29536     43243         0     44334     60173     48830     53306     61227     53209     65168     51886     45153     53224     43173     59404     56315     48942     64655     52629     75559         0      0.00
   8.81835   8.81830      1.00      4937         0      4520      7638      6411      8145      8822      6307      7173      6779      5980      6298      4228      5707      6433      5569      7269      5464      7317     60697     29607     43271         0     43549     59450     48185     52772     60621     52410     65166     51648     44523     52701     42804     59157     55632     48607     63925     52557     75331         0      0.00
   8.81745   8.81740      1.00      4970         0      4471      7285      6715      8235      8937      6340      7355      6742      5827      6304      4155      5611      6434      5535      7197      5400      7383     60624     29597     42768         0     43717     59161     48304     52425     60654     52341     64581     50923     43925     52359     42536     58910     55513     48226     63684     52012     74379         0      0.00
   8.81655   8.81660      1.00      4871         0      4500      7456      6572      8107      8733      6219      7358      6668      6027      6394      4229      5721      6507      5494      7227      5335      7272     60561     29593     42950         0     43610     59162     48311     52465     60869     52539     64835     51283     44405     52395     42493     59066     55682     48075     63559     51758     74902         0      0.00
   8.81565   8.81560      1.00      4833         0      4566      7548      6441      8136      8833      6348      7167      6767      5783      6386      4265      5665      6440      5628      7194      5402      7099     60441     29564     42206         0     43086     58546     47770     52008     60275     51861     64027     50383     43537     52224     42318     59200     55300     47817     63520     51756     74301         0      0.00
   8.81475   8.81480      1.00      4959         0      4589      7524      6593      8148      8920      6325      7131      6805      5843      6383      4159      5715      6488      5540      7185      5379      7246     60384     29555     43059         0     43599     59272     48320     52745     60999     52694     64471     51850     44713     53119     43036     59840     55927     48243     63959     52045     74956         0      0.00
   8.81385   8.81390      1.00      4828         0      4562      7518      6423      8206      8719      6375      7246      6707      5782      6301      4253      5453      6346      5421      7146      5283      7146     60330     29562     42670         0     43750     59482     47782     52150     60414     52304     63971     50927     44015     52090     42394     58863     55258     47608     63110     51516     74079         0      0.00
   8.81295   8.81300      1.00      4733         0      4571      7453      6590      8126      8809      6324      7149      6786      5838      6308      4209      5565      6477      5496      7181      5327      7160     60193     29531     42159         0     43222     59026     48057     52094     60067     51934     63615     50638     44150     52016     42353     58424     55303     47550     63122     51643     74779         0      0.00
   8.81205   8.81210      1.00      4926         0      4586      7449      6611      8196      8775      6239      7064      6726      5724      6332      4153      5513      6445      5461      7186      5159      7149     60073     29506     42626         0     43178     58990     47910     52317     60641     51969     64108     50699     43543     52201     42162     58496     55147     47475     62978     51534     74219         0      0.00
   8.81116   8.81110      1.00      4658         0      4571      7423      6469      8254      8653      6226      7171      6638      5837      6295      4195      5479      6402      5490      7160      5446      7171     59948     29458     42807         0     43531     59575     48120     52721     60567     52463     64515     51033     44387     52784     42386     59510     55590     48001     63491     52155     75042         0      0.00
   8.81026   8.81020      1.00      4767         0      4485      7416      6630      8111      8792      6265      7175      6547      5713      6262      4094      5517      6430      5543      7200      5269      7126     59738     29387     42709         0     43616     59502     48319     52234     60367     52384     64388     50720     44183     52323     42811     58780     55607     48314     63795     51945     74710         0      0.00
   8.80936   8.80940      1.00      4817         0      4592      7501      6540      8133      8741      6298      7185      6660      5783      6206      4114      5544      6507      5353      7250      5220      7192     59686     29370     42168         0     43418     59035     47760     51924     60297     52034     63915     50651     43725     52167     42462     58656     55270     47312     63180     51662     74085         0      0.00
   8.80846   8.80850      1.00      4928         0      4512      7536      6390      8181      8706      6343      7032      6697      5700      6402      4130      5478      6322      5374      7233      5247      7121     59498     29310     42302         0     43272     58914     47337     51628     60126     52104     63742     50361     43648     52304     42122     58055     54539     47407     63289     51662     74103         0      0.00
   8.80756   8.80750      1.00      4789         0      4550      7313      6498      8082      8666      6207      6964      6610      5562      6337      4216      5618      6394      5379      7185      5254      7089     59356     29280     42102         0     43038     58223     47293     51843     59480     51535     63411     50201     43445     52013     42015     58356     54702     47145     62848     51035     73840         0      0.00
   8.80667   8.80660      1.00      4724         0      4610      7333      6377      7953      8549      6210      7091      6597      5709      6314      4093      5526      6447      5417      7226      5227      7101     59315     29288     42027         0     43180     57836     47248     51491     59335     51714     63456     50031     43670     51880     41665     58731     54737     47304     62733     50993     73767         0      0.00
   8.80577   8.80580      1.00      4909         0      4509      7344      6272      8021      8720      6151      7034      6603      5661      6188      4171      5488      6319      5418      6943      5232      7092     59168     29241     42084         0     43140     58469     47447     51608     60087     51724     63462     50411     43837     51772     42008     58745     54616     47843     63030     51187     73951         0      0.00
   8.80487   8.80490      1.00      4724         0      4475      7326      6532      8127      8526      6211      7046      6587      5660      6065      4156      5423      6341      5441      7223      5197      6902     59156     29253     42251         0     43273     59006     47669     52002     60067     51951     63595     50708     43813     52015     42678     58748     55113     48131     63603     51753     74551         0      0.00
   8.80397   8.80400      1.00      4840         0      4465      7315      6454      7992      8431      6372      7201      6526      5747      6187      4076      5352      6379      5322      6995      5276      7089     58949     29177     42376         0     43085     58886     47484     51904     59656     52212     63661     50309     43611     52278     42387     58277     55099     47704     63373     51630     74078         0      0.00
   8.80308   8.80320      1.00      4687         0      4578      7387      6570      7975      8594      6154      7050      6574      5775      6283      4076      5520      6429      5372      7042      5295      6922     58905     29185     42029         0     42537     58090     47174     51154     59129     51351     63057     49744     43452     51232     41308     58122     54651     47125     62291     51000     73213         0      0.00
   8.80218   8.80220      1.00      4801         0      4482      7394      6413      8098      8769      6212      6955      6741      5766      6119      3995      5420      6238      5332      7267      5282      7012     58765     29161     41792         0     42888     58553     47027     51588     60132     51601     63236     50358     43600     51496     41634     57754     54732     47600     62910     51155     73389         0      0.00
   8.80129   8.80120      1.00      4664         0      4381      7338      6491      8101      8449      6112      7099      6608      5651      6178      4125      5304      6209      5370      7143      5181      7029     58516     29060     41622         0     42667     57882     46917     51260     59219     51356     62687     50136     43302     51356     41450     57355     54353     46822     62380     50525     72902         0      0.00
   8.80039   8.80040      1.00      4717         0      4466      7517      6341      8171      8533      6146      7227      6731      5753      6344      4141      5422      6293      5321      7052      5243      6921     58602     29110     41424         0     42584     58049     46802     51293     59038     50930     63137     50037     43328     51195     41481     57703     54442     46953     62302     50924     73089         0      0.00
   8.79949   8.79950      1.00      4827         0      4531      7363      6253      7882      8530      6277      6959      6597      5611      6076      4097      5453      6255      5387      7165      5171      7042     58491     29086     41659         0     42546     57922     46320     50830     59002     51293     62628     49520     42689     50934     41774     57831     54388     47185     62661     50453     72815         0      0.00
   8.79860   8.79850      1.00      4855         0      4570      7418      6530      8126      8571      6089      7183      6628      5699      6217      3997      5521      6434      5478      7158      5517      7198     58408     29062     42171         0     42881     58555     47690     51749     59202     51548     63255     50205     43188     51735     41725     58263     54962     47698     63083     51428     73956         0      0.00
   8.79770   8.79770      1.00      4751         0      4455      7158      6327      7876      8662      6232      7046      6565      5622      6229      4062      5491      6408      5431      7076      5241      7120     58310     29043     41928         0     42757     58026     46552     51154     59207     51112     63015     50048     43005     51302     41381     58183     54451     47062     62073     50760     73277         0      0.00
   8.79681   8.79680      1.00      4718         0      4541      7311      6371      7879      8572      6254      6928      6563      5845      6105      3992      5514      6355      5389      7058      5160      7025     58307     29083     41605         0     43060     58595     47238     51448     59259     51586     63113     50089     43758     51201     41452     58059     54500     46963     62898     50731     73632         0      0.00
   8.79591   8.79590      1.00      4788         0      4469      7197      6553      7993      8739      6092      7029      6548      5648      6256      4105      5559      6469      5415      7200      5254      6837     58251     29065     41474         0     42210     57867     47303     51285     58804     51078     63054     49952     43326     51462     41622     57923     54322     47185     62414     50488     73054         0      0.00
   8.79502   8.79500      1.00      4626         0      4490      7268      6208      8087      8625      6208      7148      6447      5684      6199      3999      5454      6128      5527      7038      5099      6980     58166     29056     42046         0     42605     57838     46957     51169     59043     51198     63099     49472     43290     51260     41462     57595     54233     46941     62226     50606     72998         0      0.00
   8.79412   8.79420      1.00      4675         0      4420      7458      6356      7948      8691      6266      6959      6548      5600      6257      4230      5387      6364      5256      7172      5278      6915     58123     29053     41880         0     42826     58302     47096     51094     59630     51612     63455     49904     42759     51752     41828     58133     54432     47124     62557     51095     73341         0      0.00
   8.79323   8.79330      1.00      4799         0      4500      7428      6281      8019      8613      6079      7160      6691      5616      6206      4131      5498      6350      5538      7033      5209      6934     58107     29080     42098         0     42534     57913     46361     51133     59130     51188     63018     50183     43144     51107     41619     57940     54155     47048     62343     50925     72655         0      0.00
   8.79233   8.79230      1.00      4724         0      4502      7121      6394      8024      8660      6046      7006      6595      5669      6224      4158      5504      6316      5411      7018      5139      6966     58048     29078     41848         0     42792     57692     47302     51361     59279     51054     63032     50076     42955     51509     41566     57538     54364     47082     62133     50501     73110         0      0.00
   8.79144   8.79140      1.00      4749         0      4339      7325      6325      7853      8520      6164      6774      6552      5526      6192      4172      5387      6308      5362      7134      5323      6982     58069     29125     42004         0     42906     58383     47253     51328     59454     51431     63160     50017     43542     51607     42098     57945     54841     47217     62671     51111     73554         0      0.00
   8.79054   8.79050      1.00      4679         0      4463      7319      6400      7831      8487      6095      7078      6658      5753      6073      4023      5521      6325      5318      7005      5164      6902     58093     29160     41906         0     42464     58115     46966     50902     59020     51334     62967     49742     43148     51260     41491     58194     54864     47169     62019     50752     73740         0      0.00
   8.78965   8.78970      1.00      4721         0      4519      7238      6447      8142      8590      6137      6808      6559      5664      6277      4118      5383      6290      5467      6976      5219      6985     58134     29197     42193         0     43634     58504     47418     51888     59375     51749     63345     50406     43482     51843     41885     58290     54766     47611     63132     51233     74140         0      0.00
   8.78875   8.78870      1.00      4684         0      4521      7253      6315      7982      8500      6170      6885      6488      5590      6260      4073      5520      6251      5361      7042      5244      6876     58109     29223     42074         0     43133     58538     47585     51555     59270     51745     63665     50300     43473     51992     42020     58312     54898     47415     63060     51009     73559         0      0.00
   8.78786   8.78790      1.00      4773         0      4537      7359      6273      7997      8701      6107      7077      6532      5580      6222      4120      5598      6333      5434      6996      5195      6930     58068     29224     42253         0     43552     58639     47445     51738     59884     51808     63305     50108     43508     51610     42087     58162     55043     47862     62773     51338     74019         0      0.00
   8.78697   8.78690      1.00      4677         0      4476      7433      6422      8099      8497      6260      7047      6605      5594      6159      4020      5505      6352      5373      7027      5243      6989     58089     29249     42236         0     43413     58992     48063     51718     60031     52306     63594     50391     43532     51925     42025     58580     54807     47487     63230     51538     73871         0      0.00
   8.78607   8.78610      1.00      4699         0      4482      7318      6434      8019      8624      6141      6986      6590      5700      6243      4047      5568      6242      5405      7064      5279      6975     58053     29262     42198         0     42929     58111     47056     51440     58851     51394     63405     50127     43286     51591     41482     58312     54249     47334     62324     50805     73441         0      0.00
   8.78518   8.78520      1.00      4793         0      4570      7271      6459      8084      8559      6116      6981      6477      5671      6224      4041      5450      6369      5539      7052      5226      6927     58088     29313     42169         0     43164     58183     47528     51985     59949     51638     63171     50082     43532     51688     42105     58256     54554     47059     62423     50953     73469         0      0.00
   8.78429   8.78430      1.00      4649         0      4307      7290      6455      7978      8440      6219      7014      6462      5687      6131      4087      5452      6173      5338      6931      5229      7100     58126     29372     41799         0     42717     57904     46934     51372     59178     51578     62599     50317     43513     51410     41876     58262     54620     47106     62736     51390     73203         0      0.00
   8.78340   8.78340      1.00      4747         0      4411      7287      6494      8055      8486      6189      6922      6659      5580      6164      4065      5392      6301      5500      7116      5191      7048     58010     29326     42132         0     42693     57874     47210     51339     59442     51546     63276     50040     43281     51312     41939     58272     54846     47322     62425     50958     73003         0      0.00
   8.78250   8.78260      1.00      4693         0      4543      7450      6284      7860      8511      6183      6940      6482      5642      6091      4096      5347      6331      5458      6974      5127      7067     57968     29338     42049         0     43113     58094     47302     51372     59389     51528     63228     50367     43416     51220     41587     57835     54573     47272     62855     51114     73428         0      0.00
   8.78161   8.78160      1.00      4627         0      4441      7246      6277      7928      8533      6204      6962      6576      5725      6092      3830      5355      6392      5410      6946      5059      6837     57867     29326     42817         0     43584     58908     47570     51824     59815     51893     63762     50577     43993     52323     42325     58639     54964     48134     62792     51332     73864         0      0.00
   8.78072   8.78060      1.00      4597         0      4392      7183      6265      7862      8710      6153      6978      6525      5666      6072      3980      5335      6221      5378      7057      5071      6921     57793     29316     42010         0     43070     58129     46883     51772     59353     51460     63352     49938     43307     51479     42078     57858     54931     47175     62708     51258     74092         0      0.00
   8.77983   8.77990      1.00      4591         0      4459      7253      6366      7923      8601      6081      6900      6412      5614      6254      3983      5321      6420      5283      6887      5108      6882     57705     29294     41657         0     42571     58246     47352     51245     59756     51482     62815     50103     43438     51377     41470     57808     54223     47046     62438     50958     73222         0      0.00
   8.77893   8.77890      1.00      4523         0      4433      7267      6286      8040      8577      6105      7055      6548      5631      6232      3936      5391      6345      5249      6981      5169      7036     57565     29239     41320         0     42256     58003     46610     51455     59059     51116     62826     49408     43204     51004     41354     57453     53945     46783     61987     50569     72491         0      0.00
   8.77804   8.77800      1.00      4648         0      4403      7112      6426      7909      8577      6163      6894      6393      5754      5932      4035      5318      6146      5348      6877      5195      6935     57400     29188     41694         0     42584     57823     46894     51445     59154     51090     63077     49483     43042     50577     41650     57902     53923     46798     61982     50807     73464         0      0.00
   8.77715   8.77710      1.00      4543         0      4407      7130      6227      7887      8468      6062      7027      6236      5573      6080      3905      5240      6181      5229      6864      5155      6956     57267     29165     41716         0     42691     57803     46855     50989     59361     51375     62699     49428     42983     51099     41535     57420     53998     47077     62183     50731     73485         0      0.00
   8.77626   8.77630      1.00      4748         0      4312      7022      6079      7875      8475      6042      6850      6386      5423      6057      3905      5250      6291      5313      6787      5200      6838     57184     29140     41551         0     42440     57582     46466     50773     59016     50851     62490     49257     42754     51108     41456     57496     54371     46754     61646     50395     72747         0      0.00
   8.77537   8.77540      1.00      4717         0      4331      7153      6267      7850      8389      5975      6875      6479      5585      6081      4030      5344      6372      5345      6908      5215      6781     57187     29157     41308         0     42294     57470     46748     51225     58545     50334     61967     49019     42711     50693     41128     57012     53806     46891     62019     50431     72442         0      0.00
   8.77448   8.77450      1.00      4539         0      4423      7242      6345      7742      8366      6101      6821      6316      5360      6115      3982      5469      6156      5318      6897      5150      6853     57111     29159     41755         0     42620     58153     46966     50966     59288     51450     62794     49661     43242     51231     41498     58072     53980     46887     62232     50865     73265         0      0.00
   8.77359   8.77360      1.00      4616         0      4379      7173      6110      7844      8359      6066      7052      6365      5563      5988      3950      5284      6256      5219      6839      5065      6886     57084     29185     41629         0     42654     57833     46551     51179     59254     51349     62503     49687     42930     51066     41602     57686     54300     46575     62082     50904     72798         0      0.00
   8.77270   8.77280      1.00      4609         0      4361      7066      6228      7720      8325      6078      6861      6532      5566      6123      3990      5363      6229      5212      6885      5160      6864     57133     29229     41927         0     42586     57486     46788     50505     58714     51203     62742     49671     43115     51015     41673     57344     54136     46989     62305     50527     72795         0      0.00
   8.77181   8.77180      1.00      4676         0      4370      7230      6054      7706      8351      5904      6825      6396      5591      6003      3972      5279      6241      5261      6897      5189      6754     57256     29328     42049         0     42808     58138     47017     50802     58868     51281     62760     49740     43224     51476     42024     57984     54823     47194     62362     51097     73432         0      0.00
   8.77092   8.77080      1.00      4607         0      4371      7154      6257      7918      8357      6154      6806      6440      5679      6152      3999      5286      6255      5335      6827      5260      6831     57379     29392     41937         0     43017     58175     47382     51868     59342     51369     63260     50216     43540     51534     42121     58208     54955     47154     62734     51252     73337         0      0.00
   8.77003   8.77000      1.00      4706         0      4293      7124      6329      7763      8378      6093      6768      6465      5598      6083      4062      5220      6209      5236      6875      5060      6939     57219     29354     42120         0     42407     57819     46525     50815     59158     51340     62456     49376     43084     51153     41947     57682     53857     46877     61942     50807     72877         0      0.00
   8.76914   8.76920      1.00      4665         0      4520      7163      6172      7829      8440      6026      6833      6217      5547      6056      4088      5168      6170      5387      6924      4953      6783     57483     29515     42138         0     42768     58350     47233     50957     59074     50885     63226     49998     43328     51138     41793     58128     54338     47431     62529     50405     73345         0      0.00
   8.76825   8.76820      1.00      4684         0      4412      7079      6187      7946      8294      6107      6804      6490      5551      6030      4001      5309      6189      5180      7046      5063      6838     57545     29571     42211         0     43070     58544     47013     51660     59388     51650     63223     50136     43280     51713     41673     58144     54721     47426     62966     51224     73507         0      0.00
   8.76736   8.76730      1.00      4641         0      4390      7076      6414      7953      8663      6069      6732      6467      5553      6013      4099      5336      6232      5201      6870      5191      6867     57664     29660     42049         0     42648     57917     47306     51561     59500     51428     62812     49580     42790     51343     41891     57854     54630     47006     62260     50945     73238         0      0.00
   8.76647   8.76650      1.00      4631         0      4444      7127      6286      8059      8573      6019      6955      6482      5597      6098      4059      5293      6265      5285      6910      5340      6850     57820     29762     41907         0     42720     58136     47192     51344     59487     51331     63009     49745     43408     50735     42176     57973     54536     47265     62475     51292     73493         0      0.00
   8.76558   8.76560      1.00      4699         0      4482      7229      6349      7928      8542      6148      6821      6434      5584      6173      3983      5231      6233      5322      6923      5186      6909     57930     29847     42733         0     43628     58895     47732     52150     60091     51998     63286     50178     43777     52454     42617     58756     55586     47467     62996     51824     73976         0      0.00
   8.76469   8.76470      1.00      4773         0      4467      7191      6305      8090      8591      6190      6764      6479      5733      6220      4002      5431      6243      5315      6845      5050      6923     57909     29866     42697         0     43701     59024     48174     51964     60352     52634     64206     51227     44158     52151     42629     59211     55503     47896     63493     51701     74149         0      0.00
   8.76380   8.76390      1.00      4794         0      4453      7248      6258      7843      8304      6095      6868      6560      5540      6106      3966      5365      6245      5222      6957      5093      6691     57887     29898     42487         0     43081     58874     47723     51573     60090     51681     64114     50704     43773     51671     42191     58677     54859     47717     63194     51319     74031         0      0.00
   8.76167   8.76170      1.00      4592         0      4489      7189      6377      8040      8395      6057      6899      6338      5604      6092      4020      5386      6196      5274      7024      5062      6775     57937     29982     42335         0     43103     58951     47829     51713     60131     51964     63867     50415     43605     51837     42180     58771     54987     47791     63248     51363     73872         0      0.00
   8.75954   8.75950      1.00      4633         0      4367      7241      6317      8081      8639      6037      6763      6585      5493      6078      4057      5188      6260      5224      7017      5142      6839     57845     30001     42149         0     43140     58311     47370     51817     59837     51626     63286     50287     43533     52014     42141     58429     54752     47501     62737     51264     73531         0      0.00
   8.75741   8.75730      1.00      4685         0      4368      7285      6276      8037      8635      6008      6738      6432      5468      6174      3911      5525      6186      5338      7006      5057      6796     57651     29952     42466         0     43097     58852     47595     51535     59915     51673     63524     50511     43609     51765     42189     58678     54948     48070     63180     51260     73984         0      0.00
   8.75528   8.75530      1.00      4724         0      4354      7126      6226      7984      8444      6023      6776      6367      5458      6031      4033      5326      6160      5304      6953      5126      6874     57254     29815     42038         0     42840     58164     47270     51233     59255     50975     62884     49937     42855     51287     42016     57988     54084     47398     62242     51045     73403         0      0.00
   8.75315   8.75330      1.00      4721         0      4326      7087      6242      7746      8312      5958      6915      6394      5679      6041      3936      5179      6121      5173      6903      5145      6690     56681     29578     42644         0     42927     58749     47361     51856     59409     51469     63719     50059     43594     51962     42138     58625     55137     48041     63108     51655     73662         0      0.00
   8.75102   8.75100      1.00      4680         0      4166      7053      6092      7872      8411      6009      7010      6349      5336      5903      3883      5205      6080      5233      6867      5130      6799     56101     29347     41779         0     42464     58084     46885     51557     59334     51045     63072     49653     42882     50957     41283     57691     54512     95112     62432     51178     73167         0      0.00
   8.74890   8.74890      1.00      4550         0      4236      6956      6065      7903      8376      5895      6708      6208      5474      5739      3938      5083      5995      5163      6780      4931      6672     55403     29045     41135         0     42268     57283     46545     50661     58490     50673     62382     49122     42849     50530     40971     57270     53541     46812     61656     50079     72247         0      0.00
   8.74677   8.74670      1.00      4523         0      4298      6935      6059      7646      8232      5863      6793      6336      5283      5802      3846      5074      5953      5153      6717      4881      6695     54974     28890     40953         0     41741     56619     46191     49971     57919     49888     61635     49027     42138     50098     41033     56479     53056     46073     61197     49678     71764         0      0.00
   8.74465   8.74460      1.00      4504         0      4195      6829      6038      7740      8144      5807      6612      6154      5266      5840      3899      5165      6054      4961      6572      4941      6751     54620     28759     40828         0     41722     56513     45908     49862     57738     49982     61781     48246     41840     50076     40786     56209     52782     46038     60959     49491     71450         0      0.00
   8.74252   8.74270      1.00      4403         0      4264      6906      5998      7611      7953      5760      6584      6213      5189      5735      3767      5061      5908      5121      6734      4886      6550     54463     28749     40298         0     41445     55981     45176     49639     57163     49826     61114     48042     41564     49619     40186     56027     52843     45528     60200     48981     70792         0      0.00
