# Supplementary material for: Direct Observation of Palladium Leaching from Pd/C by a Simple Method: X-ray Absorption Spectroscopy of Heterogeneous Mixtures
Source: ACS Omega. 2023 Jun 7;8(24):21787–92. doi: 10.1021/acsomega.3c01343 (PMC10286095; doi:10.1021/acsomega.3c01343)
Supplement: Supplementary file 2 — ao3c01343_si_002.zip [file ao3c01343_si_002.zip › Figure S6/33_5_Pd_C_531_M_100mg_TFA]

  9809     KEK-PF   NW10A
 33_5_Pd_C_531_M 19.05.31 03:52 - 19.05.31 04:08 Serial#KEKPF-NW10A_025707
 33_5_Pd_C_531_M_100mg_TFA
 Ring :   6.5 GeV    45.6 mA -   44.8 mA
 Mono :   Si(311)       D=  1.63747 A    Initial angle=  8.74260 deg
 NW10A     Fluorescence( 3)   Repetition=  1     Points=  509
 Param file : 20_033_PdC_15h  energy axis(2)     Block =    4

 Block      Init-Eng  Final-Eng      Step/eV     Time/s       Num
     1       24020.00  24293.00         6.50       1.00        42
     2       24293.00  24458.00         0.55       1.00       300
     3       24458.00  24848.00         2.50       1.00       156
     4       24848.00  24908.00         6.00       1.00        11
 CAMAC( 1)     NDCH =21
  Angle(c)  Angle(o)    time/s         1         2         3         4         5         6         7         8         9        10        11        12        13        14        15        16        17        18        19        20        21         1         2         3         4         5         6         7         8         9        10        11        12        13        14        15        16        17        18        19        20        21
      Mode         0         0         3         0         3         3         3         3         3         3         3         3         3         3         3         3         3         3         3         3         3         1         3       103       100       103       103       103       103       103       103       103       103       103       103       103       103       103       103       103       103       103       101       100
    Offset         0         0     0.000     0.000     0.000     0.000     0.100     0.000     1.000     0.000     0.000     0.000     0.000     0.000     0.000     0.000     0.000     0.000     0.000     0.000     0.000  1580.500   575.500    87.700  1551.100    28.700    62.000    42.200    80.300    42.600    44.400    82.000    77.800    84.600    40.100    31.100    32.300    33.500    54.100    31.400    27.800    33.200     0.000     0.000
   9.06840   9.06850      1.00      1408         0      1393      2013      1842      1943      2475      1924      2125      2010      1565      1962      1468      2010      2085      1767      2374      1834      2580     58828     36309     35256         0     36073     51245     38372     40033     48741     44552     54693     41110     34545     43459     36531     52658     48141     41336     55460     46665     66833         0      0.00
   9.06593   9.06590      1.00      1500         0      1429      2098      1915      2078      2472      1856      2144      2029      1649      1923      1496      1955      2037      1701      2397      1931      2701     59411     36755     32669         0     33540     47295     35769     37858     45570     41440     51477     38096     32194     40273     34333     49265     44915     38580     52103     43575     62254         0      0.00
   9.06346   9.06360      1.00      1443         0      1452      2003      1878      1992      2472      1817      2165      1923      1524      1900      1460      1973      1976      1788      2487      1933      2602     59530     36909     33016         0     34058     47651     35819     37794     45539     42216     51601     38749     32690     40592     34377     49807     45579     38816     52236     43759     62577         0      0.00
   9.06099   9.06100      1.00      1533         0      1565      2058      1817      2003      2458      1898      2058      2082      1632      2012      1517      1961      2005      1809      2505      1872      2699     59760     37138     33392         0     34666     48041     36070     38170     46240     42048     51832     39046     32871     40924     34641     49928     45905     39273     52750     44339     63465         0      0.00
   9.05852   9.05840      1.00      1451         0      1476      2163      1833      1968      2528      1878      2129      2054      1637      1830      1444      1923      2016      1852      2389      1834      2596     60098     37439     33467         0     34444     48169     36183     38207     46455     42536     51943     38936     32731     40829     34505     50294     45654     39708     52611     44144     63008         0      0.00
   9.05605   9.05600      1.00      1450         0      1459      2068      1861      1915      2577      1803      2157      2019      1604      1911      1452      1933      2008      1797      2419      1826      2693     60217     37594     34059         0     35036     48776     36794     38671     47035     42773     52551     39368     33448     41316     35262     50566     46215     39867     53410     44754     64189         0      0.00
   9.05358   9.05370      1.00      1408         0      1418      2092      1819      2015      2504      1935      2105      2099      1644      1859      1430      1975      1999      1757      2502      1851      2595     60350     37765     33265         0     34315     48146     36323     38298     46294     42643     52210     39265     33218     40962     34845     50125     45958     39333     52881     44181     63751         0      0.00
   9.05111   9.05120      1.00      1408         0      1473      1964      1830      2024      2458      1855      2071      2026      1587      1916      1442      1954      2077      1803      2378      1921      2530     60529     37964     34060         0     34803     49147     37099     38724     46929     43277     52616     39694     33551     41531     35073     50726     46717     39620     53612     45083     64364         0      0.00
   9.04865   9.04860      1.00      1435         0      1445      2065      1897      2025      2571      1838      2180      1982      1604      1925      1530      1939      2009      1786      2437      1828      2668     60657     38140     34215         0     34913     48983     37045     39231     47330     42987     52851     39680     33407     42057     35603     51359     46481     40039     53643     44917     64927         0      0.00
   9.04619   9.04610      1.00      1415         0      1476      2069      1899      1984      2382      1865      2161      2012      1646      1947      1518      1914      2035      1781      2353      1903      2542     60639     38209     33866         0     34967     48621     36847     38660     46928     42810     52482     39588     33542     41649     35456     50734     46576     39770     53376     44644     64100         0      0.00
   9.04372   9.04380      1.00      1460         0      1487      2050      1891      2045      2492      1821      2111      2065      1568      1875      1442      1877      2009      1823      2415      1839      2502     60544     38234     33832         0     34651     49025     37111     38963     47059     43423     52863     39726     33514     42037     35289     51279     46555     40143     53552     45142     64198         0      0.00
   9.04126   9.04130      1.00      1394         0      1544      2165      1866      2020      2474      1896      2135      1953      1524      1798      1430      1915      2006      1821      2369      1880      2572     60485     38280     33968         0     35047     48982     36949     38715     47075     42899     52468     39845     33193     41392     35187     50583     46562     40162     53418     44805     63820         0      0.00
   9.03881   9.03880      1.00      1386         0      1467      2089      1894      1941      2468      1804      2156      1992      1538      1862      1442      1859      2019      1716      2258      1824      2589     60316     38268     34251         0     35359     49402     36932     39125     47386     42976     53320     39948     33853     41764     35460     50986     46928     40185     54094     45029     64238         0      0.00
   9.03635   9.03620      1.00      1388         0      1461      1982      1886      1995      2384      1852      2065      2061      1601      1856      1443      1857      2008      1727      2370      1841      2562     60335     38362     34087         0     34795     48487     37250     39258     47403     43618     52596     39662     33491     41883     35306     51285     46465     40133     53721     44681     64272         0      0.00
   9.03389   9.03400      1.00      1394         0      1364      2093      1819      1926      2509      1852      2113      1955      1582      1929      1441      1898      1970      1767      2305      1845      2540     60392     38479     33746         0     35196     48906     37225     39076     47482     43583     52974     39782     33649     42142     35832     51328     46633     40561     54023     45183     64685         0      0.00
   9.03144   9.03150      1.00      1441         0      1442      2086      1882      1934      2495      1814      2054      1992      1660      1910      1452      1943      1969      1791      2313      1726      2487     60661     38746     34417         0     35343     49439     37167     39198     47375     43161     52782     40052     33867     41960     35648     51581     46966     40553     54292     45527     64711         0      0.00
   9.02898   9.02890      1.00      1498         0      1482      1997      1889      2006      2519      1814      2070      1861      1656      1838      1462      1871      1939      1703      2308      1781      2466     60859     38957     34226         0     35121     49178     37193     38939     47539     43351     52936     40034     33971     41979     35822     51116     46908     40062     54045     45181     64106         0      0.00
   9.02653   9.02650      1.00      1447         0      1452      2057      1879      2009      2418      1759      2085      1924      1571      1798      1471      1829      1909      1733      2280      1806      2496     60818     39018     34552         0     35393     50011     37780     39501     47980     43492     53538     39955     33995     42299     36166     51379     47315     40408     54501     46169     65161         0      0.00
   9.02408   9.02420      1.00      1437         0      1391      2042      1768      2004      2444      1832      2020      1965      1556      1871      1441      1854      1977      1752      2279      1741      2479     60672     39004     34242         0     35414     49744     37646     39220     47695     43432     53222     40223     33769     41987     35500     51322     46857     40374     54386     45400     64837         0      0.00
   9.02163   9.02170      1.00      1477         0      1457      2012      1881      1937      2415      1784      2100      1962      1540      1848      1426      1893      1942      1764      2255      1781      2449     60420     38943     34722         0     35374     49676     37687     39611     47824     43373     53376     40353     33866     42156     35878     51791     47106     40602     54344     45487     64947         0      0.00
   9.01918   9.01910      1.00      1397         0      1507      2031      1839      1963      2414      1793      2042      1914      1625      1893      1430      1913      1892      1735      2222      1764      2478     60271     38938     34504         0     35520     49823     37175     39308     47571     43652     53530     40520     34346     42045     36093     51818     47320     40831     54778     45693     64805         0      0.00
   9.01673   9.01670      1.00      1415         0      1453      1984      1840      1919      2358      1727      2027      1798      1556      1787      1424      1900      1890      1700      2264      1765      2434     60188     38968     33967         0     35144     48943     37020     38700     47032     43211     53152     39545     33619     41699     34988     50899     46887     40270     53718     44988     64209         0      0.00
   9.01429   9.01430      1.00      1451         0      1403      1965      1854      2005      2467      1719      2019      1932      1478      1835      1368      1808      1838      1689      2275      1710      2438     60094     38992     34784         0     35378     50025     37811     39931     48095     43733     53866     40867     34371     42478     36089     51952     47760     41044     54674     46323     65611         0      0.00
   9.01184   9.01200      1.00      1473         0      1491      2010      1805      1896      2427      1790      2067      1893      1559      1822      1384      1853      1862      1714      2206      1752      2455     60152     39109     34178         0     35490     49909     37543     39521     47692     43665     53253     40352     33913     42047     36111     51920     47156     40767     54303     46039     65165         0      0.00
   9.00940   9.00930      1.00      1387         0      1495      1955      1812      1897      2463      1809      2003      1907      1636      1813      1366      1841      1896      1665      2227      1723      2300     60505     39444     34236         0     35496     49875     37540     39476     48036     43673     53276     40409     34150     41871     35833     51905     47170     40807     54207     45491     65252         0      0.00
   9.00696   9.00690      1.00      1408         0      1507      1974      1845      1927      2430      1757      1994      1962      1561      1901      1436      1865      1896      1727      2290      1759      2412     60777     39703     35173         0     36205     50477     38120     39798     48727     44449     54641     41030     34623     42906     36574     52700     47798     41320     55414     46469     66274         0      0.00
   9.00452   9.00460      1.00      1438         0      1425      1993      1815      1837      2471      1711      1901      1933      1596      1799      1431      1881      1898      1689      2202      1738      2446     61009     39941     35577         0     35972     50553     38530     40352     48459     44110     54570     41105     34890     43066     36481     52927     48394     41556     55479     46499     66444         0      0.00
   9.00208   9.00220      1.00      1415         0      1417      1972      1927      1959      2503      1831      2087      1893      1591      1830      1523      1859      1962      1701      2192      1717      2303     61138     40120     35358         0     36111     50761     38432     40215     48891     44673     54788     40790     34982     43219     36962     52930     48559     41455     55625     46509     66375         0      0.00
   8.99964   8.99960      1.00      1398         0      1488      2032      1826      1994      2408      1750      1969      1965      1535      1850      1434      1810      1886      1669      2192      1725      2360     61015     40129     35460         0     36135     51113     38651     40487     48730     44831     54294     41353     34820     43229     36805     52830     48316     41948     56014     46867     66848         0      0.00
   8.99720   8.99710      1.00      1437         0      1501      2027      1811      1919      2398      1827      2030      1948      1543      1815      1358      1821      1868      1693      2227      1779      2303     61005     40209     35474         0     36575     50848     38182     40351     48691     44404     54779     40831     34633     43004     36614     52698     48026     41334     55595     46470     66507         0      0.00
   8.99477   8.99480      1.00      1405         0      1531      1968      1778      1885      2389      1746      2014      1956      1549      1850      1500      1848      1863      1642      2196      1695      2325     60917     40240     35276         0     36120     50810     38406     40105     48765     44462     54399     40754     34661     43020     36537     52999     48088     41781     55899     46202     66071         0      0.00
   8.99234   8.99250      1.00      1479         0      1408      2089      1845      1938      2372      1819      1993      1905      1489      1885      1400      1778      1865      1684      2265      1671      2363     60915     40324     35199         0     36553     50818     38410     40555     49000     44494     54785     41063     34901     43231     37097     53058     48547     41893     55853     46709     66902         0      0.00
   8.98990   8.98980      1.00      1456         0      1488      1975      1804      1926      2463      1779      2000      1857      1474      1782      1385      1863      1889      1659      2216      1719      2342     60810     40347     35418         0     36101     50776     38393     40298     48758     44494     54716     41123     34681     43439     36860     52925     48181     41499     55405     46813     66129         0      0.00
   8.98747   8.98740      1.00      1435         0      1446      1997      1828      1902      2472      1845      1956      1943      1513      1863      1323      1758      1835      1602      2178      1730      2326     60698     40365     35426         0     36458     50960     38526     40469     49257     45067     54915     41384     35071     43328     36955     53204     48277     41618     55722     47045     67024         0      0.00
   8.98504   8.98510      1.00      1399         0      1425      2027      1804      1903      2462      1703      2039      1946      1477      1782      1336      1684      1917      1644      2189      1685      2311     60699     40450     35181         0     36286     50875     38536     40445     48834     44997     55028     41229     35091     43504     36606     53040     48732     41743     55942     46841     66876         0      0.00
   8.98261   8.98270      1.00      1347         0      1444      2020      1863      1951      2459      1771      2023      1951      1438      1812      1429      1872      1839      1686      2251      1651      2286     60675     40534     35394         0     36328     51023     38780     40582     49019     45007     55283     41346     34787     43358     36940     53086     48469     41797     56132     46822     66748         0      0.00
   8.98019   8.98010      1.00      1409         0      1426      2082      1759      1908      2376      1845      2056      1896      1479      1826      1392      1813      1855      1654      2242      1694      2303     61007     40843     35526         0     36666     51645     39011     40792     49790     45620     55249     41749     35523     43816     37061     54255     48679     42111     56466     47382     67279         0      0.00
   8.97776   8.97770      1.00      1407         0      1376      1963      1904      1941      2548      1752      1949      1908      1503      1757      1394      1740      1855      1593      2234      1661      2305     61000     40924     36297         0     36886     51550     39288     41422     49879     45710     55688     42042     35348     44300     37622     53312     49103     42278     56659     47935     67542         0      0.00
   8.97534   8.97540      1.00      1471         0      1482      1982      1881      1955      2379      1766      2000      1945      1505      1794      1418      1763      1771      1585      2198      1710      2287     61065     41058     35908         0     37263     51781     39276     41240     49557     45691     55509     42177     35484     43845     37684     53647     49094     42137     56694     47771     67310         0      0.00
   8.97291   8.97300      1.00      1488         0      1516      2030      1870      1972      2429      1737      1998      1822      1545      1839      1395      1824      1870      1610      2200      1708      2349     60974     41083     36311         0     37090     51853     39616     41305     50023     45564     56307     42122     35698     44269     37640     54118     49319     42557     56936     48250     67914         0      0.00
   8.97049   8.97040      1.00      1400         0      1525      2069      1825      1915      2477      1789      1920      1942      1473      1798      1390      1709      1863      1577      2082      1710      2264     61005     41200     35960         0     37265     51689     39318     41472     49837     45503     55554     42135     35497     44391     37644     53665     49408     42400     56741     47870     67807         0      0.00
   8.96807   8.96810      1.00      1471         0      1423      1989      1833      2038      2321      1858      1998      2040      1542      1821      1325      1790      1862      1640      2188      1809      2284     61002     41282     36328         0     37225     52169     39350     41389     50348     45911     56087     42598     35793     44288     37863     54260     49276     42835     57010     48184     67852         0      0.00
   8.96565   8.96560      1.00      1436         0      1452      2055      1808      1935      2488      1774      2034      1912      1522      1828      1394      1740      1948      1687      2243      1686      2269     61032     41388     36109         0     36791     51568     39522     41044     50096     45239     55714     42295     35944     44165     37502     53371     49326     42518     57185     47749     67631         0      0.00
   8.96545   8.96540      1.00      1507         0      1487      2039      1825      1943      2423      1855      1978      1936      1481      1825      1423      1804      1802      1648      2259      1717      2312     60696     41169     36184         0     37190     51700     39464     41607     50011     45437     55571     41897     35534     43950     37641     53911     49330     42488     56847     47433     68156         0      0.00
   8.96524   8.96530      1.00      1478         0      1428      1997      1806      1984      2478      1754      1951      1968      1503      1842      1412      1773      1846      1676      2213      1625      2302     60561     41079     35522         0     36830     51244     38860     40901     49224     44969     55055     41843     35235     43748     37218     53450     48964     41975     55965     47448     67043         0      0.00
   8.96504   8.96500      1.00      1548         0      1515      1985      1866      1977      2569      1816      1963      1915      1574      1901      1408      1788      1898      1631      2182      1677      2210     60755     41225     36202         0     37597     52334     39640     41958     50521     46037     56466     42699     36359     44541     37807     54368     50097     42535     57317     48485     68282         0      0.00
   8.96483   8.96480      1.00      1470         0      1491      2034      1817      1956      2451      1742      1982      1948      1510      1849      1414      1806      1880      1702      2140      1704      2349     60582     41112     36251         0     36949     52177     39343     41723     50168     45518     56252     42144     35796     44192     37794     54311     49629     42767     57215     48124     68262         0      0.00
   8.96463   8.96470      1.00      1466         0      1435      2046      1848      2090      2428      1900      2049      1902      1547      1830      1368      1766      1888      1677      2082      1662      2279     60558     41104     35587         0     36654     51564     39151     41408     49264     45485     55378     42036     35254     43898     37224     53625     49297     42493     56424     47076     67193         0      0.00
   8.96442   8.96440      1.00      1559         0      1454      1928      1833      2018      2487      1838      2005      1988      1603      1807      1422      1768      1885      1680      2204      1751      2343     60721     41220     35948         0     36566     51735     39221     41308     49809     45608     55919     41876     35545     44093     37216     54069     49143     42520     56506     47436     67972         0      0.00
   8.96422   8.96420      1.00      1484         0      1412      1991      1842      1978      2522      1846      2017      1918      1544      1861      1432      1736      1872      1607      2211      1742      2347     60615     41158     36237         0     37119     52072     39424     41816     50403     46112     55907     42066     35923     44494     37831     54135     49250     42763     56789     47665     68092         0      0.00
   8.96401   8.96400      1.00      1463         0      1536      2038      1861      2010      2439      1771      2042      1952      1519      1851      1407      1752      1774      1711      2175      1683      2188     60673     41203     36035         0     36735     51653     39343     41593     49622     45267     55628     41917     35878     44201     37672     53992     48930     42258     56852     48029     67329         0      0.00
   8.96381   8.96390      1.00      1409         0      1449      2091      1871      1943      2378      1800      1998      1938      1582      1793      1359      1788      1912      1621      2226      1699      2347     60728     41249     36181         0     36822     51778     39332     41133     49777     45741     56022     41971     35856     44407     37628     53460     49368     42368     56889     48225     68152         0      0.00
   8.96360   8.96360      1.00      1429         0      1432      2005      1818      2023      2434      1756      2053      1922      1521      1812      1355      1765      1852      1658      2215      1722      2389     60964     41419     36290         0     37120     52002     39352     41671     49747     45833     55897     42292     35514     44407     37878     54364     49575     42546     57478     48238     68000         0      0.00
   8.96340   8.96340      1.00      1481         0      1519      2063      1882      1964      2535      1822      2011      1895      1539      1853      1380      1770      1849      1687      2151      1669      2345     60915     41395     36061         0     37123     52207     39436     41359     50280     45731     55584     42064     35717     44304     37338     53437     49355     42515     56986     47932     67598         0      0.00
   8.96319   8.96320      1.00      1453         0      1508      2064      1890      1943      2498      1800      2016      1968      1547      1795      1321      1780      1843      1645      2255      1708      2238     60918     41402     36260         0     37311     52233     39996     41894     50609     46059     56319     42205     35985     44807     38123     54346     49722     42628     57616     48108     67901         0      0.00
   8.96299   8.96300      1.00      1439         0      1481      2084      1891      1988      2390      1765      2026      1953      1572      1793      1377      1754      1945      1669      2192      1660      2358     61037     41488     36226         0     37194     52434     39790     41464     50144     45810     56272     42417     35840     44158     38009     54302     49816     43100     57149     47997     68119         0      0.00
   8.96279   8.96280      1.00      1467         0      1448      2016      1835      2021      2419      1751      2042      1919      1501      1826      1364      1836      1864      1665      2174      1684      2385     61112     41547     36076         0     36842     51564     39417     41326     49861     45553     55981     42163     35491     44005     37553     53774     49307     42533     56760     47763     67821         0      0.00
   8.96258   8.96260      1.00      1492         0      1493      2112      1879      2022      2546      1759      2086      1943      1529      1747      1404      1721      1957      1658      2224      1720      2350     61091     41541     36175         0     37322     52520     39824     41355     50172     46080     56344     42853     36061     44408     37891     54348     49714     43043     57465     48083     68183         0      0.00
   8.96238   8.96240      1.00      1454         0      1455      2063      1906      2073      2512      1866      2131      1910      1559      1761      1407      1857      1891      1687      2202      1597      2275     61188     41620     36377         0     37124     51883     39705     41694     50234     46034     56526     42432     35757     44326     38340     54524     49951     42969     57454     47965     68180         0      0.00
   8.96217   8.96220      1.00      1496         0      1507      2117      1921      2039      2481      1826      2014      1951      1644      1838      1380      1763      1877      1666      2158      1721      2337     61290     41691     36414         0     37559     52660     39743     41646     50515     46128     56714     42539     36360     44682     37731     54415     49950     43180     57327     48279     68609         0      0.00
   8.96197   8.96190      1.00      1487         0      1480      2045      1805      2084      2453      1831      2041      2002      1492      1861      1399      1837      1935      1681      2273      1682      2355     61384     41766     36689         0     37055     51966     39679     41634     50385     45735     55894     42603     35888     44397     37654     54286     49470     42859     57301     48070     68312         0      0.00
   8.96176   8.96180      1.00      1486         0      1507      2105      1919      2032      2485      1757      1995      2029      1523      1764      1516      1794      1846      1586      2183      1724      2229     61236     41667     36525         0     37254     52468     39739     42147     50229     46070     56294     42646     35962     44433     38180     54606     49822     42977     57373     48187     68199         0      0.00
   8.96156   8.96150      1.00      1507         0      1474      2056      1907      2065      2546      1848      2026      1946      1546      1859      1408      1780      1894      1647      2197      1668      2375     61498     41852     36500         0     37304     52099     39705     42053     50907     46353     56786     42641     36288     44306     38350     54699     50140     43267     57575     48495     68501         0      0.00
   8.96135   8.96140      1.00      1503         0      1439      2007      1887      2034      2474      1888      2086      1966      1581      1868      1387      1780      1908      1662      2175      1663      2366     61354     41764     36289         0     37043     51856     39642     41811     50385     45888     55973     42178     36246     45011     37771     53968     49531     42653     56760     48368     67819         0      0.00
   8.96115   8.96110      1.00      1564         0      1478      2112      1939      2078      2564      1957      2022      1919      1550      1932      1467      1759      1951      1653      2336      1774      2322     61540     41895     36783         0     37818     52692     40409     42352     51112     46647     56662     42850     36298     45152     38259     55056     50224     43359     58434     48953     69143         0      0.00
   8.96095   8.96090      1.00      1522         0      1367      2005      1919      2111      2525      1762      1998      1882      1633      1817      1417      1891      1967      1704      2264      1673      2299     61445     41843     36736         0     37610     51986     39784     41950     50112     46017     56233     42560     36167     44239     37842     54141     49378     43092     57416     48016     68083         0      0.00
   8.96074   8.96080      1.00      1463         0      1562      2126      1894      2055      2586      1836      2004      2027      1547      1802      1455      1840      1848      1708      2210      1713      2433     61479     41869     36769         0     37809     53176     40482     42673     51013     46490     56715     43108     36143     89033     37896    109192     50189     43423     58049     48712     68597         0      0.00
   8.96054   8.96050      1.00      1499         0      1455      2090      1892      2089      2522      1916      2165      1990      1492      1862      1411      1842      1928      1603      2233      1763      2443     61670     42007     36784         0     37778     52535     40435     42121     50944     46594     56660     43011     36377     44978     38375     54889     50257     43144     57679     48440     68751         0      0.00
   8.96033   8.96030      1.00      1484         0      1548      2078      1963      2060      2554      1874      2038      2015      1572      1908      1434      1864      1960      1683      2356      1738      2347     61560     41935     36420         0     37805     52144     39813     42023     50602     46524     56433     42603     36042     44949     38007     54503     49847     43152     57544     48137     68448         0      0.00
   8.96013   8.96020      1.00      1468         0      1495      2067      1862      1968      2562      1833      2088      1959      1565      1827      1468      1767      1888      1667      2306      1673      2382     61587     41966     36556         0     37456     52634     39947     41848     50753     46448     56891     42684     36210     44848     38101     54538     50421     43084     57853     48044     68841         0      0.00
   8.95992   8.95990      1.00      1518         0      1524      2147      2001      2049      2625      1836      2190      1921      1667      1945      1499      1779      2018      1712      2194      1719      2334     61691     42043     36470         0     38059     52973     40396     41943     51111     46808     57329     43163     36633     45008     38323     54829     50040     43241     57894     48530     69253         0      0.00
   8.95972   8.95970      1.00      1482         0      1492      2138      1947      2100      2548      1844      2180      1939      1544      1878      1395      1812      1903      1691      2254      1744      2394     61673     42042     36920         0     37945     52473     39999     42313     50597     46323     56743     43177     36608     44821     38466     55219     49946     43383     58264     48466     68785         0      0.00
   8.95951   8.95950      1.00      1489         0      1512      2143      1971      2094      2545      1836      2111      1917      1643      1860      1365      1784      1926      1688      2247      1718      2385     61667     42034     36851         0     38031     52818     39949     42556     51021     46704     57264     42822     36655     45434     38455     55147     50313     43560     58309     49194     69377         0      0.00
   8.95931   8.95930      1.00      1520         0      1521      2065      2021      2044      2630      1866      2116      2016      1599      1920      1482      1876      1980      1734      2195      1795      2356     61690     42063     37177         0     37848     53240     40231     42789     51137     46632     57056     43234     36496     45127     38396     54883     50464     43773     57936     48764     69414         0      0.00
   8.95911   8.95910      1.00      1514         0      1526      2088      1936      2021      2543      1898      2116      1933      1548      1843      1439      1877      2034      1748      2213      1736      2365     61690     42062     36958         0     37889     52792     40154     41997     50923     46375     57028     42958     36500     45209     38230     55239     50748     43372     57886     48693     68855         0      0.00
   8.95890   8.95890      1.00      1550         0      1438      2134      1921      2056      2637      1796      2151      1957      1608      1867      1417      1930      2026      1701      2280      1802      2286     61729     42107     37127         0     37797     53312     40564     42086     51354     46659     57066     43017     36570     45415     38460     55474     50900     43630     58256     49191     69284         0      0.00
   8.95870   8.95870      1.00      1514         0      1489      2070      1957      2079      2630      1894      2092      2127      1668      1896      1399      1802      2002      1726      2261      1744      2308     61690     42081     36662         0     37730     52548     40220     41925     51065     46404     56465     42911     36199     44944     38267     54978     49949     43301     57855     49034     68708         0      0.00
   8.95849   8.95850      1.00      1547         0      1548      2122      1925      2128      2583      1837      2022      2030      1542      1855      1382      1834      1959      1642      2295      1711      2386     61726     42110     37163         0     37972     53112     40560     42746     51154     46531     57631     43432     36412     45345     38652     55593     50373     43315     58187     48891     69725         0      0.00
   8.95829   8.95830      1.00      1575         0      1548      2184      1968      2069      2579      1825      2128      1954      1583      1956      1428      1909      1906      1733      2256      1675      2375     61785     42162     36931         0     37820     53171     40513     42594     51239     46840     57110     43330     36620     45510     38446     54978     50466     43854     58465     48665     69456         0      0.00
   8.95808   8.95810      1.00      1472         0      1544      2235      1990      2088      2576      1909      2084      2021      1673      1952      1359      1843      1882      1717      2328      1813      2336     61822     42196     36723         0     37569     52725     40240     41631     50948     46553     56667     43005     36448     45215     38303     55251     49992     43313     57915     48927     69238         0      0.00
   8.95788   8.95780      1.00      1525         0      1528      2082      2058      2130      2554      1864      2032      2027      1613      1964      1473      1897      2008      1642      2240      1739      2395     61879     42242     37468         0     38064     53343     40829     42660     51298     46785     56653     43187     36891     45469     39066     55229     50752     43438     58839     49095     69495         0      0.00
   8.95768   8.95770      1.00      1519         0      1470      2084      2000      2053      2609      1904      2153      2074      1605      1871      1453      1845      1969      1717      2346      1685      2392     61701     42125     37071         0     37854     53025     39966     41910     50992     46498     56832     43161     36434     45167     38190     55083     50266     43473     58150     48570     69296         0      0.00
   8.95747   8.95750      1.00      1540         0      1585      2291      1989      2121      2643      1934      2113      2012      1605      1843      1464      1902      1983      1807      2283      1750      2346     61889     42259     36732         0     37904     52956     40534     42114     51271     46576     56693     43493     36732     45321     38423     55080     50860     43457     58299     48746     69242         0      0.00
   8.95727   8.95730      1.00      1591         0      1620      2219      1936      2082      2558      1859      2114      2049      1607      1979      1399      1862      1982      1757      2354      1829      2470     61953     42313     37331         0     38177     53215     40666     42773     51429     46669     57008     43075     36685     45390     38354     55459     50603     43600     57919     48598     69041         0      0.00
   8.95706   8.95700      1.00      1518         0      1525      2216      2045      2067      2598      1971      2130      2053      1610      1928      1418      1879      1989      1749      2315      1760      2413     62077     42402     37103         0     37723     53222     40589     42713     51446     46954     57090     43270     36677     45038     38708     55757     50255     43563     58372     49512     69469         0      0.00
   8.95686   8.95690      1.00      1585         0      1485      2166      1986      2194      2619      1929      2138      2041      1656      1920      1378      1824      1996      1762      2292      1802      2410     61973     42334     37529         0     38361     53263     41109     42989     51398     47025     57199     43763     36909     45421     38564     55219     50586     43757     58527     49085     69602         0      0.00
   8.95665   8.95660      1.00      1536         0      1531      2179      1963      2163      2568      1889      2146      2078      1736      1980      1466      1906      2013      1744      2261      1749      2400     62118     42447     37203         0     38169     53623     40986     42705     51649     47169     57626     43161     37313     45429     38760     55648     50901     43980     58358     49062     69501         0      0.00
   8.95645   8.95650      1.00      1576         0      1575      2111      1960      2122      2759      1951      2183      2022      1654      1876      1459      1849      1931      1767      2241      1791      2413     61969     42347     37493         0     38108     53398     40793     42709     51752     47015     57782     43737     36907     45345     38757     55645     50860     44018     58357     49244     69519         0      0.00
   8.95625   8.95620      1.00      1538         0      1586      2195      1999      2184      2680      1947      2099      1997      1676      1879      1470      1927      2020      1775      2319      1822      2456     62098     42443     37257         0     38478     53530     40386     42652     51445     47012     57481     43558     37070     45747     38952     55552     51159     44288     58828     49365     69554         0      0.00
   8.95604   8.95610      1.00      1539         0      1511      2174      2048      2170      2692      2000      2229      2070      1571      1957      1496      1941      2037      1725      2269      1819      2533     62206     42523     37352         0     38458     53358     40777     42828     51880     46978     57665     43611     36905     46032     38768     55321     50733     44203     58147     49200     69674         0      0.00
   8.95584   8.95580      1.00      1534         0      1626      2135      1999      2211      2700      1949      2203      2046      1688      1839      1486      1847      2010      1739      2352      1821      2460     62273     42575     37450         0     38317     53186     40641     42671     51655     47274     57543     43483     36780     45097     38781     55493     51057     43962     58508     49007     69562         0      0.00
   8.95563   8.95560      1.00      1594         0      1573      2246      1943      2136      2577      1952      2149      2071      1662      1938      1440      1826      1994      1777      2322      1747      2483     62196     42530     37186         0     38251     53736     40946     42843     51728     47214     57652     43851     36714     45589     38542     55322     51097     43920     58829     49080     69931         0      0.00
   8.95543   8.95550      1.00      1545         0      1598      2246      2006      2211      2736      1953      2186      2062      1690      1987      1474      1856      1971      1705      2339      1877      2364     62186     42524     37398         0     38554     53721     41316     43382     52097     47251     57669     43660     37131     46070     38792     56044     51106     44078     58539     49661     70119         0      0.00
   8.95522   8.95520      1.00      1521         0      1590      2254      2109      2155      2643      1835      2138      2039      1696      2000      1507      1880      2017      1738      2404      1851      2454     62359     42653     37093         0     38186     53571     40931     42890     51470     46833     57482     43344     36614     45603     38548     55651     50883     43732     58453     48963     69726         0      0.00
   8.95502   8.95510      1.00      1604         0      1549      2228      2058      2202      2794      1984      2178      2140      1649      1963      1480      1923      1987      1783      2289      1800      2458     62319     42634     37628         0     38603     53834     41099     43193     51999     47687     57999     44072     37368     45976     39008     55963     51444     44310     58663     49411     70587         0      0.00
   8.95482   8.95480      1.00      1634         0      1624      2234      2013      2260      2739      1946      2182      2089      1665      1984      1514      1899      2005      1808      2501      1897      2441     62480     42748     37809         0     38900     54117     41451     43762     52681     47679     58108     44261     37486     46444     39112     56378     52011     44277     59327     49993     70593         0      0.00
   8.95461   8.95460      1.00      1633         0      1597      2176      2089      2261      2698      2002      2195      2121      1659      2022      1445      1844      2076      1782      2389      1818      2466     62397     42701     37463         0     38605     53518     41142     43204     52288     47764     57571     44063     37159     45971     38822     55475     51297     44260     58906     49120     70203         0      0.00
   8.95441   8.95440      1.00      1578         0      1610      2230      1999      2189      2739      1944      2286      2124      1695      1980      1511      1859      1990      1790      2330      1798      2362     62382     42693     37051         0     38247     54025     40957     43293     52016     47177     57859     43906     36982     45773     38806     55394     50692     43851     58712     49260     70009         0      0.00
   8.95420   8.95420      1.00      1634         0      1596      2261      2168      2168      2697      1976      2086      2142      1677      1968      1453      1984      2047      1779      2425      1863      2567     62363     42687     37673         0     38674     54449     41698     43212     52487     47820     57978     44109     37647     46471     39694     56512     51721     44785     59817     49937     70722         0      0.00
   8.95400   8.95400      1.00      1606         0      1666      2184      1987      2249      2721      1909      2171      2109      1724      2041      1537      1959      1995      1830      2411      1917      2575     62530     42804     37639         0     38676     53908     41035     43312     52214     47246     57543     43531     37239     45905     38854     56438     51714     44277     58923     49862     70250         0      0.00
   8.95380   8.95390      1.00      1677         0      1647      2214      2037      2281      2789      1988      2190      2183      1704      1974      1538      2014      2059      1843      2417      1861      2431     62540     42815     37671         0     38650     54134     41329     43524     52241     47859     58369     44322     37251     46340     39007     56642     51612     44294     59573     49780     70179         0      0.00
   8.95359   8.95360      1.00      1631         0      1671      2249      2069      2340      2829      1978      2255      2131      1718      1987      1542      1949      2049      1773      2440      1842      2460     62669     42915     38062         0     39070     54542     41798     44183     53332     48377     59128     44439     37754     46500     39482     56917     51899     44710     59724     50511     71449         0      0.00
   8.95339   8.95340      1.00      1624         0      1619      2225      2183      2363      2812      1942      2261      2136      1763      2039      1509      1874      2053      1763      2466      1804      2525     62676     42930     37888         0     38810     54619     41964     43729     52808     47852     58390     44328     37780     46337     39414     56182     51751     44643     59564     50152     71083         0      0.00
   8.95318   8.95320      1.00      1635         0      1633      2361      2097      2256      2792      2087      2255      2257      1709      2098      1473      2005      2035      1886      2423      1945      2537     62741     42974     37863         0     38607     54302     41768     43784     52654     47696     58173     44241     37574     46631     39092     56616     51649     44865     59638     49664     70871         0      0.00
   8.95298   8.95300      1.00      1613         0      1600      2350      2161      2339      2803      2070      2257      2183      1766      2056      1567      1951      2195      1909      2429      1818      2563     62762     42996     37792         0     38784     54479     41546     43754     52601     47843     58332     44714     37651     46595     39689     56495     51717     44357     59713     50102     70850         0      0.00
   8.95278   8.95270      1.00      1660         0      1718      2308      2153      2370      2811      1991      2367      2261      1747      2030      1605      1972      2077      1837      2462      1926      2510     62805     43032     38116         0     39256     54627     42056     44073     52850     48091     58403     44419     37901     46486     39541     56671     51445     44819     59796     50135     71235         0      0.00
   8.95257   8.95260      1.00      1652         0      1669      2322      2117      2391      2854      2066      2261      2143      1738      2060      1545      1970      2074      1823      2466      1925      2551     62731     42983     38048         0     39294     54698     41918     44019     52889     48183     58140     44450     37965     46524     39685     56692     51780     44954     59851     50431     71311         0      0.00
   8.95237   8.95240      1.00      1686         0      1717      2293      2260      2277      2767      2090      2312      2188      1798      2008      1623      2041      2008      1923      2498      1829      2646     62803     43038     38094         0     38915     54314     41948     43657     52558     48064     58080     44146     37911     46288     39710     56251     51599     44949     59586     50000     70821         0      0.00
   8.95216   8.95220      1.00      1678         0      1696      2350      2164      2341      2976      2059      2333      2216      1819      2136      1535      1976      2108      1878      2474      1931      2548     62855     43080     38690         0     38922     55082     42138     44331     53442     48760     58874     44835     38186     47060     40028     56869     52128     45511     60366     50605     71337         0      0.00
   8.95196   8.95190      1.00      1822         0      1685      2337      2157      2476      2987      2117      2408      2115      1869      2106      1630      2033      2124      1932      2504      1908      2586     62873     43093     38357         0     39086     54285     41833     44771     53143     48200     59086     44816     38262     46556     39437     57044     51804     45300     60368     50259     71114         0      0.00
   8.95176   8.95170      1.00      1731         0      1677      2401      2177      2439      2939      2200      2309      2217      1820      2120      1682      1987      2168      1848      2538      2006      2679     62766     43023     38127         0     39270     54497     41742     44147     52994     47916     58817     44552     37909     46635     39875     56399     51632     44873     60009     50450     71189         0      0.00
   8.95155   8.95160      1.00      1741         0      1783      2479      2241      2402      2930      2158      2418      2291      1848      2076      1640      2078      2232      1962      2546      2058      2622     62739     43006     38585         0     39294     54623     42320     44196     53040     48690     59118     44968     38183     46776     39506     56783     52229     45324     60579     50582     71468         0      0.00
   8.95135   8.95130      1.00      1731         0      1651      2461      2275      2463      3002      2183      2368      2286      1832      2135      1616      2073      2292      1899      2562      2034      2645     62921     43137     38469         0     38890     54582     42045     44029     53026     48398     58804     44564     37846     46861     39634     56741     52062     44707     59725     50340     70999         0      0.00
   8.95114   8.95120      1.00      1731         0      1713      2559      2219      2451      2914      2102      2451      2226      1888      2239      1688      2112      2168      1906      2646      1961      2812     62825     43074     38352         0     39330     54723     42349     44086     52964     48329     58660     44585     37973     47006     39577     56769     51734     44952     59788     50219     70861         0      0.00
   8.95094   8.95090      1.00      1734         0      1729      2576      2281      2445      3065      2298      2410      2464      1911      2171      1601      2178      2179      1986      2488      2003      2706     62925     43147     38254         0     39380     55631     42365     44552     53411     48954     59605     45245     38230     46999     39769     57493     52446     44949     60543     50682     71255         0      0.00
   8.95074   8.95070      1.00      1765         0      1827      2564      2307      2640      3064      2236      2471      2352      1939      2119      1637      2156      2209      1981      2640      2068      2725     62922     43136     38663         0     39290     55081     42651     44315     53683     48758     59298     45117     38403     47272     40070     57240     52268     45432     60438     50547     71773         0      0.00
   8.95053   8.95060      1.00      1722         0      1666      2495      2333      2580      3128      2144      2470      2370      1939      2258      1648      2083      2234      2001      2537      2057      2739     62937     43151     38703         0     39607     55264     42495     44684     53742     49044     59470     44991     38618     47209     40095     57736     52322     45376     60123     50830     71756         0      0.00
   8.95033   8.95030      1.00      1857         0      1844      2682      2359      2606      3151      2256      2512      2365      1948      2147      1628      2141      2254      2054      2694      2030      2820     63028     43217     38807         0     39462     55447     42870     44600     53570     48784     59140     44965     38297     46953     39869     56943     52297     45226     59710     50844     72016         0      0.00
   8.95012   8.95010      1.00      1774         0      1882      2595      2306      2618      3155      2329      2527      2360      1954      2309      1754      2148      2227      2120      2756      2165      2734     62988     43189     38429         0     39747     55175     42688     44664     53261     49047     59162     45302     38535     47510     39856     57319     52122     45563     60325     50693     71541         0      0.00
   8.94992   8.94990      1.00      1911         0      1858      2713      2490      2673      3259      2339      2572      2462      1919      2232      1717      2133      2403      2009      2950      2098      2907     62982     43180     38871         0     39627     55928     42815     45335     54015     49123     59781     45292     38706     47572     40034     57362     52813     45933     61003     51012     72114         0      0.00
   8.94972   8.94970      1.00      1829         0      1907      2678      2584      2870      3234      2379      2617      2456      2030      2394      1764      2301      2498      2073      2771      2180      2840     62953     43160     38927         0     39575     55954     43066     45541     54107     48901     59567     45571     38743     47840     40187     57591     52787     45601     60957     51194     71768         0      0.00
   8.94951   8.94950      1.00      1921         0      1866      2708      2593      2853      3232      2369      2733      2493      2108      2409      1777      2220      2442      2169      2820      2170      2892     62950     43153     39273         0     40046     56259     43479     45751     54434     49137     59944     45545     38905     47910     40342     57984     53195     46076     61539     51600     72479         0      0.00
   8.94931   8.94930      1.00      1854         0      1970      2801      2506      2919      3584      2479      2710      2528      2145      2410      1765      2282      2527      2190      2897      2225      2930     62945     43142     38702         0     39871     55890     43023     44974     54628     49458     59795     45368     38803     47567     40067     57531     53047     45946     61271     51039     72402         0      0.00
   8.94910   8.94910      1.00      1920         0      1895      2921      2578      2931      3506      2529      2748      2639      2259      2448      1783      2351      2511      2226      2946      2273      2990     62975     43157     38529         0     39802     55319     42749     45312     54645     49376     59697     45588     38656     47512     39897     57322     52961     46049     60751     50885     71917         0      0.00
   8.94890   8.94890      1.00      1974         0      2080      2959      2635      3007      3575      2594      2857      2759      2280      2521      1755      2419      2537      2336      3037      2284      3044     62995     43156     38629         0     40102     55329     42973     45425     54306     49263     59674     45398     38751     47847     39912     57475     52812     45619     61250     50712     71770         0      0.00
   8.94870   8.94870      1.00      2071         0      2002      3081      2789      3085      3669      2607      2876      2766      2259      2517      1872      2398      2673      2246      3087      2341      3133     62993     43145     39318         0     40322     56544     43602     46149     55558     50114     60504     46084     39684     48368     40794     58201     53522     46372     61849     51595     72986         0      0.00
   8.94849   8.94850      1.00      2140         0      2065      3103      2719      3166      3710      2700      2894      2888      2292      2533      1919      2542      2704      2456      3197      2350      3111     63004     43145     39586         0     40243     56688     43615     45753     54898     49937     60478     46121     38850     47879     40189     58247     52987     46442     61904     51560     72506         0      0.00
   8.94829   8.94830      1.00      2183         0      2111      3214      2900      3413      3843      2819      2954      2835      2388      2721      1986      2629      2878      2445      3309      2460      3403     63001     43123     39252         0     39807     56294     43018     46053     54569     49404     59698     45863     38904     47942     40336     57607     53298     46019     61748     51252     72624         0      0.00
   8.94808   8.94810      1.00      2191         0      2206      3249      3065      3481      3854      2822      3042      2939      2476      2813      1888      2666      2922      2525      3337      2644      3458     63031     43124     39563         0     40436     56405     43566     46181     55292     49901     60262     46530     39552     48114     40494     58165     53457     46391     61982     51515     72465         0      0.00
   8.94788   8.94780      1.00      2255         0      2186      3476      3033      3588      4058      3016      3187      3013      2623      2934      2069      2772      3052      2631      3499      2629      3469     63011     43085     39832         0     40575     57072     44163     47007     55891     50630     60992     46491     40082     48739     40923     58793     54015     46963     62700     52185     73015         0      0.00
   8.94768   8.94770      1.00      2357         0      2317      3437      3121      3682      4161      2949      3456      3167      2579      2971      2017      2750      3119      2699      3610      2727      3481     62929     43010     39563         0     40414     56524     43873     46570     55663     50193     61295     46584     39615     48421     40537     58298     53850     46759     62120     51898     72955         0      0.00
   8.94747   8.94750      1.00      2536         0      2439      3581      3344      3854      4447      3124      3424      3202      2699      3001      2093      2911      3132      2795      3673      2811      3569     62976     43018     40334         0     40964     57605     44810     47554     56693     51088     61344     47202     40394     49195     41305     58946     54548     47125     62774     52343     74045         0      0.00
   8.94727   8.94730      1.00      2598         0      2458      3761      3442      4078      4600      3372      3674      3433      2937      3168      2345      3002      3388      2911      3854      2958      3757     62995     42995     40609         0     40879     57431     44723     48334     56834     51273     61546     47510     41087     49214     41522     59267     54779     47660     62937     52330     74156         0      0.00
   8.94707   8.94710      1.00      2671         0      2582      4053      3594      4304      4664      3586      3771      3563      3025      3306      2336      3239      3577      3074      3982      3030      3874     62971     42941     40557         0     41151     57518     45103     47925     57143     51211     61615     47679     40567     49302     41490     58936     54920     47586     63082     52970     74051         0      0.00
   8.94686   8.94680      1.00      2835         0      2733      4362      3826      4663      5173      3686      4061      3788      3184      3466      2589      3402      3723      3278      4275      3300      4267     62991     42893     40916         0     42022     58710     46237     49507     58345     51872     62475     48619     41317     50116     42188     59899     55309     48569     64461     53384     74876         0      0.00
   8.94666   8.94670      1.00      2853         0      2812      4433      3951      4869      5204      3710      4102      3902      3237      3591      2577      3349      3702      3276      4289      3393      4320     62935     42825     41019         0     41821     58647     46127     49448     57940     51564     62246     48408     41296     50187     41941     59723     55062     48298     64496     53160     74887         0      0.00
   8.94645   8.94640      1.00      3085         0      2902      4759      4197      5083      5621      4070      4364      4092      3518      3717      2707      3582      4081      3573      4602      3469      4551     62974     42790     41046         0     42159     59271     46485     50083     58924     52735     63118     48901     42060     50660     42068     60687     55929     48535     64515     53492     75324         0      0.00
   8.94625   8.94630      1.00      3118         0      3019      4863      4353      5313      5629      4252      4467      4194      3585      3987      2754      3719      3996      3703      4842      3556      4659     62938     42739     41689         0     42428     59743     46994     50154     59428     53357     63864     49296     42528     51207     42874     60637     56434     49336     65541     54268     75899         0      0.00
   8.94605   8.94600      1.00      3289         0      3153      5020      4507      5522      6050      4357      4623      4500      3797      4115      2921      3844      4287      3861      4974      3809      4817     62974     42700     41957         0     42520     60190     47602     51071     59990     52871     64408     49582     42573     51884     43024     60962     56553     49147     65776     54357     75559         0      0.00
   8.94584   8.94590      1.00      3372         0      3272      5381      4725      5785      6152      4569      4847      4546      3850      4349      2950      3978      4474      3917      5063      3940      5143     62944     42635     41937         0     42705     60177     47698     51742     60092     53533     64368     50203     42818     51940     42786     61369     56777     49842     65640     54417     76441         0      0.00
   8.94564   8.94560      1.00      3496         0      3500      5575      4925      5984      6573      4751      5098      4716      4047      4525      3130      4257      4775      4122      5563      4123      5238     63000     42616     42571         0     43522     61349     48557     52039     61057     54263     64887     50293     43732     52532     43535     61942     57726     50613     67257     54924     77514         0      0.00
   8.94543   8.94540      1.00      3603         0      3428      5683      4981      6252      6760      4905      5272      4940      4060      4557      3179      4318      4816      4265      5642      4175      5322     62966     42548     42740         0     43327     60973     48801     52630     61102     54592     65298     50774     43367     52360     43294     61791     57614     50663     66612     55107     77344         0      0.00
   8.94523   8.94530      1.00      3826         0      3596      5968      5332      6407      6935      5121      5481      5229      4354      4764      3285      4488      5082      4397      5715      4422      5627     62913     42477     43342         0     44269     62118     49483     53409     62032     55135     66137     51703     44425     53125     43918     63036     58408     51161     67780     56013     78134         0      0.00
   8.94503   8.94500      1.00      3773         0      3747      6357      5451      6774      7427      5344      5684      5262      4532      4904      3477      4838      5206      4692      5957      4497      5784     62996     42460     42891         0     44289     62418     50039     53340     62927     55327     66187     51620     44521     53487     44210     62555     58313     51390     67662     55884     78560         0      0.00
   8.94482   8.94480      1.00      4038         0      3961      6553      5672      7128      7557      5372      5693      5398      4717      5093      3539      4780      5422      4715      6194      4774      5969     62921     42367     43242         0     44453     62264     49591     54080     62889     55513     66396     51494     44715     53688     44110     62402     58298     51044     68046     56002     78174         0      0.00
   8.94462   8.94470      1.00      4130         0      3987      6653      5895      7216      7540      5647      6135      5713      4702      5170      3578      4980      5550      4979      6328      4734      6129     62933     42332     43778         0     44435     63210     50638     54754     63436     56484     67033     52342     45166     54121     44617     63188     59070     52018     68810     56925     79370         0      0.00
   8.94442   8.94440      1.00      4276         0      4152      6932      6167      7532      8133      5760      6268      5859      4892      5392      3730      4937      5742      5098      6761      5037      6322     62955     42279     44024         0     45173     63245     51396     55375     64289     56549     67335     52955     45641     54462     44766     63492     59081     52732     69350     57422     79408         0      0.00
   8.94421   8.94420      1.00      4484         0      4388      7164      6414      7755      8465      6135      6533      6155      5056      5695      3956      5241      5884      5272      6754      5154      6638     62908     42191     44208         0     45035     64241     51685     55513     64744     56786     67527     53276     46002     54670     44924     63559     59613     52717     69684     57345     79655         0      0.00
   8.94401   8.94410      1.00      4635         0      4397      7233      6534      7975      8267      6138      6669      6173      5357      5734      3912      5440      6043      5291      6971      5247      6654     62872     42119     44585         0     44907     63925     51644     55871     64649     56852     67619     53448     46358     55196     45244     63776     59943     52572     69891     57451     79749         0      0.00
   8.94381   8.94380      1.00      4814         0      4576      7528      6696      8346      8667      6298      6959      6535      5416      5891      4015      5590      6344      5595      7116      5558      7025     62921     42069     45051         0     45745     65214     52728     57274     66376     57743     69157     54477     47374     55805     45768     65099     60855     54375     71295     58647     80936         0      0.00
   8.94360   8.94360      1.00      4894         0      4660      7870      6810      8437      9257      6583      7379      6625      5673      6086      4298      5690      6531      5654      7460      5837      7237     62851     41979     45630         0     46121     65577    105701     57495     66728     58608     69584     54453     47599     56408     46167     65288     60997     53873     71734     58984     81780         0      0.00
   8.94340   8.94340      1.00      5032         0      4804      7965      7036      8823      9422      6754      7227      6866      5775      6232      4324      5767      6820      5844      7649      5805      7477     62839     41917     45241         0     46169     65252     52834     57640     66201     58165     69179     54453     47287     55699     45876     64131     60870     53956     71281     58065     80806         0      0.00
   8.94319   8.94320      1.00      5025         0      4895      8260      7251      9049      9497      6790      7540      6888      5948      6388      4302      6010      6951      6022      7847      5903      7483     62811     41858     45274         0     46494     65238     53109     58047     67115     58243     69645     54937     47631     56464     45891     64855     61127     53844     71068     58324     81230         0      0.00
   8.94299   8.94300      1.00      5240         0      5048      8516      7619      9102      9866      7089      7761      7058      5840      6564      4572      6208      7072      6106      7956      6217      7838     62813     41798     46372         0     46987     66564     54623     59415     68615     59192     70829     55846     48392     57321     46796     66016     62360     55472     72338     59465     82403         0      0.00
   8.94279   8.94280      1.00      5393         0      5096      8752      7442      9583      9963      7450      7944      7065      6226      6706      4576      6312      7136      6313      8318      6184      7962     62799     41746     46320         0     46860     66374     54396     59637     68511     59161     70302     56106     48701     57059     46505     65701     62420     55070     72972     59398     82222         0      0.00
   8.94258   8.94260      1.00      5408         0      5242      9032      7771      9640     10224      7412      8107      7383      6348      6938      4690      6423      7357      6401      8361      6501      8110     62806     41697     46054         0     46615     66631     54693     59703     68482     59531     70629     55831     48680     57445     46366     65693     62107     54675     72401     59216     82069         0      0.00
   8.94238   8.94240      1.00      5567         0      5355      9006      7743      9774     10380      7839      8209      7629      6508      7096      4664      6557      7634      6458      8577      6453      8139     62762     41632     46813         0     47907     67426     55160     60665     69655     60507     71991     57102     49625     58414     47334     66806     63375     55822     73646     60419     83238         0      0.00
   8.94218   8.94220      1.00      5730         0      5417      9241      7995     10077     10659      7876      8265      7596      6581      7005      4947      6530      7645      6636      8727      6664      8510     62735     41580     47130         0     47906     67618     55521     61008     69716     60650     72168     56798     49504     57982     47268     66844     63438     55861     73531     60098     83519         0      0.00
   8.94197   8.94190      1.00      5855         0      5590      9268      8039     10174     10711      7880      8577      7964      6680      6975      5018      6744      7711      6871      8872      6574      8603     62699     41523     47363         0     47901     67631     55686     61347     69895     60298     71733     57229     50041     58337     47732     67386     63370     56245     74138     59963     83964         0      0.00
   8.94177   8.94180      1.00      5834         0      5592      9466      8085     10177     10786      7972      8364      7757      6753      7169      4908      6923      7680      6930      8917      6789      8668     62622     41456     47071         0     48105     68234     56224     61489     70501     60798     72126     57499     50097     58182     47637     67266     63516     56534     74794     60954     83562         0      0.00
   8.94157   8.94160      1.00      5981         0      5725      9430      8336     10230     10972      7835      8579      8073      6634      7259      4990      7016      7831      6926      8875      6852      8594     62625     41439     47663         0     48000     68699     56165     61623     70562     61123     72297     57633     50099     58685     47382     67694     63395     56606     74373     60793     83853         0      0.00
   8.94136   8.94130      1.00      5876         0      5702      9454      8316     10627     10951      7905      8660      7889      6977      7402      5143      7041      8003      6986      9111      6831      8610     62621     41410     47587         0     48033     68363     56211     61739     70410     60977     72555     57663     50432     58695     47931     67325     63361     56256     74468     60754     83774         0      0.00
   8.94116   8.94110      1.00      5805         0      5705      9645      8441     10687     10942      8064      8681      8036      6881      7478      5103      6877      8063      6871      9095      6940      8716     62550     41358     46992         0     48133     67675     56010     61544     70170     60371     72268     57259     50078     58790     47442     67021     63259     56378     74683     60707     83426         0      0.00
   8.94096   8.94100      1.00      5913         0      5741      9793      8299     10482     11205      8219      8771      8256      6880      7544      5009      6961      7955      7129      9221      6974      8805     62490     41305     47248         0     47798     67819     55973     61726     70373     60829     71558     57522     50149     58697     47220     66576     63810     56203     73979     60378     83623         0      0.00
   8.94075   8.94070      1.00      6133         0      5716      9659      8450     10784     11073      8208      8753      8153      6984      7495      5146      7105      8050      7049      9395      6994      8798     62541     41333     47527         0     48107     68169     56201     62261     70844     61057     72201     57555     50279     58607     47677     67318     63987     56431     74990     60803     83617         0      0.00
   8.94055   8.94060      1.00      6036         0      5615      9722      8674     10686     11461      8478      9040      8115      7050      7597      5142      7173      8012      7064      9245      7002      8827     62444     41265     47456         0     47824     68306     57000     62232     70824     61080     72386     57492     50462     58725     47492     67130     63529     56387     74289     60737     83879         0      0.00
   8.94034   8.94030      1.00      5983         0      5812      9886      8460     10663     11447      8407      9092      8345      7126      7681      5193      7233      8141      7190      9333      6994      8869     62540     41332     47545         0     48621     68604     56711     62424     71314     61736     73344     58058     50999     59525     48164     68075     63899     57141     75033     60934     84389         0      0.00
   8.94014   8.94020      1.00      6042         0      5637     10031      8807     10840     11448      8364      9047      8210      7041      7562      5276      7079      8408      7053      9337      7036      9034     62482     41290     47680         0     47981     68921     56813     62308     71164     61474     72567     58173     50878     59045     47831     67589     64098     56635     74679     61230     84480         0      0.00
   8.93994   8.93990      1.00      6155         0      5696      9914      8500     10795     11376      8239      8919      8272      7207      7639      5096      7116      8190      7333      9148      7057      9012     62505     41307     47680         0     48324     68919     57024     62623     71356     61655     73041     58223     51222     59171     47844     68053     64218     57126     74916     61237     84877         0      0.00
   8.93973   8.93970      1.00      6178         0      5820     10006      8493     10693     11478      8374      9093      8261      6876      7606      5233      7023      8182      7056      9232      7239      8818     62446     41273     47622         0     48127     68660     56748     62221     71087     61502     72893     57838     50429     59062     48069     67516     63932     56943     74959     61264     83632         0      0.00
   8.93953   8.93960      1.00      6118         0      5999     10034      8443     10758     11430      8308      9018      8253      7050      7485      5180      7264      8322      7166      9320      7151      8907     62395     41244     47181         0     48485     68456     56698     62134     71095     61362     71912     57609     50528     58786     47726     67209     63569     56263     74591     61023     83986         0      0.00
   8.93933   8.93930      1.00      6248         0      5771     10001      8496     10692     11246      8389      9048      8442      7038      7333      5318      7263      8112      7226      9391      7100      8924     62478     41307     48188         0     48507     68902     57282     62756     71369     61747     73044     58331     50821     59609     48003     67877     63820     57049     75543     61341     84370         0      0.00
   8.93912   8.93910      1.00      6111         0      5776      9820      8657     10776     11262      8453      8961      8255      6978      7617      5298      7251      8433      7074      9401      7163      9072     62396     41246     47762         0     48375     68608     56939     62432     71086     61462     72695     58111     50631     59142     47980     68029     64064     56911     74877     61030     83950         0      0.00
   8.93892   8.93900      1.00      6117         0      5737      9909      8519     10783     11366      8359      8913      8301      7096      7631      5395      7199      8288      7219      9450      7156      9177     62355     41229     47155         0     48143     68130     56388     61846     70748     61089     72263     57325     50396     58606     47637     67147     63448     56441     74649     60957     83909         0      0.00
   8.93872   8.93870      1.00      6082         0      5837     10036      8676     10761     11479      8203      9020      8193      7129      7726      5065      7195      8241      7055      9429      7234      8860     62431     41280     47465         0     48467     68944     56792     62481     71453     61128     72307     58163     50983     59255     47708     67899     63993     57089     75430     61335     84420         0      0.00
   8.93851   8.93850      1.00      6072         0      5906      9917      8654     10805     11459      8204      8930      8296      7079      7688      5184      7179      8329      7057      9478      7196      8813     62423     41292     47552         0     48386     68212     56738     62364     70898     61350     72756     58286     50563     59154     47553     67584     63850     56773     75134     61116     84321         0      0.00
   8.93831   8.93830      1.00      6229         0      5802     10075      8475     10940     11447      8586      9047      8398      7086      7613      5296      7165      8202      7199      9416      7050      8817     62412     41286     47958         0     48091     68926     56550     62785     71396     61829     72425     58280     51040     58961     47821     67460     63881     57057     75141     61032     84491         0      0.00
   8.93811   8.93810      1.00      6213         0      5805     10034      8632     11011     11326      8451      9161      8383      7008      7737      5359      7283      8309      7355      9440      7184      8921     62419     41300     48003         0     48464     68450     56594     62090     71247     61316     72618     57722     50496     58845     47676     67129     63688     56997     74394     61020     83753         0      0.00
   8.93790   8.93790      1.00      6158         0      5869      9933      8710     10721     11593      8421      9193      8431      7182      7504      5205      7153      8164      7134      9307      7097      9000     62453     41328     47605         0     48346     68363     56661     62039     70923     61715     72852     58264     50767     59187     47874     67208     63862     56832     74840     61109     84404         0      0.00
   8.93770   8.93770      1.00      6123         0      5890      9919      8631     10874     11203      8376      9040      8176      7075      7782      5244      7146      8347      7277      9445      7108      9089     62412     41309     47829         0     48068     68932     57082     62308     70790     61438     72943     58211     51025     59509     47914     67890     64581     57022     75367     61173     84069         0      0.00
   8.93750   8.93750      1.00      6130         0      5859     10156      8740     10843     11373      8427      9064      8523      7031      7758      5295      7103      8248      7237      9220      7057      8874     62441     41334     47797         0     48900     69270     57304     63093     71418     62055     73672     58389     51144     59222     48207     67894     64639     57281     74776     61064     84795         0      0.00
   8.93729   8.93730      1.00      6225         0      5818     10100      8622     10697     11442      8290      8965      8272      7114      7620      5155      7294      8122      7193      9299      7311      8992     62409     41322     47920         0     48141     69060     56820     62180     71466     61258     72448     58312     50740     59373     48229     67767     63716     57352     74839     61572     84228         0      0.00
   8.93709   8.93700      1.00      6112         0      5789      9972      8728     10792     11287      8329      9042      8269      7082      7701      5212      7205      8338      7192      9324      7126      9096     62441     41358     47709         0     48400     68826     56741     62399     71218     61153     73067     58391     50935     59455     48351     67956     64335     57164     75190     61327     84711         0      0.00
   8.93689   8.93690      1.00      6136         0      5798      9922      8798     10865     11365      8370      8996      8229      6984      7619      5259      7266      8242      7259      9289      7079      9151     62302     41270     47800         0     48462     68682     56888     62418     71044     61210     72273     57684     50231     58728     47792     67660     64074     56984     74504     60915     84319         0      0.00
   8.93668   8.93670      1.00      6053         0      5762      9885      8542     10990     11287      8365      8928      8343      6965      7592      5143      7226      8264      7134      9291      6999      8863     62376     41336     46890         0     47932     67990     56200     61974     70387     60544     71875     57658     50161     58598     47333     66718     63313     56373     74557     60869     83467         0      0.00
   8.93648   8.93650      1.00      6032         0      5739     10076      8508     10677     11421      8295      9117      8175      7118      7571      5225      7111      8258      7068      9301      7104      8804     62366     41343     47329         0     48209     69003     56496     62162     71370     61196     72922     57955     50583     59069     48014     67748     64053     56706     74429     61179     84111         0      0.00
   8.93628   8.93630      1.00      6081         0      5852      9901      8498     10786     11154      8208      8913      8295      6965      7522      5161      7167      7977      6993      9256      7031      8709     62348     41358     47778         0     48389     69163     56435     62302     70762     61625     72384     57642     50355     59284     47925     67748     63691     56648     74800     60778     83727         0      0.00
   8.93607   8.93610      1.00      5983         0      5779      9830      8591     10651     11203      8090      8781      8124      6880      7505      5201      7040      8153      6941      9120      7011      8742     62358     41385     47581         0     47880     68501     56015     61499     70499     60657     72238     57640     50236     58851     47552     66771     63767     56669     74377     61069     83402         0      0.00
   8.93587   8.93580      1.00      6118         0      5738      9881      8582     10682     11252      8255      8852      8177      6899      7429      5166      7025      8049      7009      9091      6978      8631     62318     41376     47550         0     47926     68484     56086     61832     70865     60969     71892     57408     50539     58862     47833     66907     63598     56522     74160     61226     83926         0      0.00
   8.93567   8.93570      1.00      5943         0      5698      9808      8379     10429     11029      8179      8668      8081      6860      7464      5263      7124      8122      7074      9200      6966      8668     62276     41363     47148         0     47075     68001     55639     61025     69647     60385     71502     56904     49951     58257     47447     66639     62787     55726     73648     60307     82789         0      0.00
   8.93546   8.93550      1.00      5885         0      5707      9580      8466     10550     11082      8037      8591      8068      7004      7292      4983      6972      8166      6978      9010      6972      8545     62300     41406     46766         0     47779     67994     56092     61829     70334     60404     72109     57167     50138     58570     47297     67110     63647     56532     74202     60565     83529         0      0.00
   8.93526   8.93520      1.00      5931         0      5650      9364      8221     10444     11024      8048      8665      8037      6869      7472      4981      6871      8076      6870      9084      6858      8741     62295     41446     47053         0     47901     67917     56137     61407     70584     60500     71598     57365     49953     58520     47366     66963     63661     56057     74377     60338     83248         0      0.00
   8.93506   8.93510      1.00      5890         0      5527      9461      8458     10329     10789      8049      8564      7913      6718      7588      4917      6851      7693      6931      8932      6676      8666     62171     41367     47589         0     48514     68284     57021     61695     70838     60861     72633     57639     50508     59335     48057     67798     64426     56914     74372     61132     84214         0      0.00
   8.93485   8.93480      1.00      5872         0      5384      9436      8135     10251     10706      7996      8475      8011      6640      7152      4996      6932      7779      6833      8999      6757      8350     62210     41429     46635         0     47153     67554     55463     60386     69121     60103     71086     56849     49178     58163     47168     66843     62866     55647     73345     59682     82559         0      0.00
   8.93465   8.93470      1.00      5863         0      5511      9528      8359     10000     10366      7731      8468      7769      6529      7179      4945      6827      7827      6744      8888      6752      8557     62096     41377     46934         0     47524     67742     55522     60679     69489     60394     71368     56604     49658     57981     46807     66789     62961     55959     73601     59793     83060         0      0.00
   8.93445   8.93440      1.00      5798         0      5445      9254      8146     10071     10762      7733      8305      7795      6666      7221      4744      6604      7703      6675      8684      6741      8304     62204     41479     46960         0     47326     67112     55131     60763     69813     59748     71129     56776     49364     58579     47106     66734     63018     56013     73906     60325     83174         0      0.00
   8.93424   8.93430      1.00      5705         0      5478      9258      8131     10092     10600      7855      8276      7808      6580      7035      4872      6540      7645      6490      8741      6546      8242     62109     41442     46809         0     47178     67024     54866     60639     69297     60257     70895     56541     49037     57578     46722     65818     62627     55286     73181     59755     82153         0      0.00
   8.93404   8.93400      1.00      5587         0      5439      9158      8224     10062     10505      7809      8274      7857      6387      7122      4793      6570      7482      6665      8615      6482      8287     62129     41495     46911         0     47500     67445     55166     61116     69648     60319     71505     56670     49269     58000     47112     66518     63118     55955     73740     60013     83429         0      0.00
   8.93384   8.93390      1.00      5549         0      5345      9066      7885      9877     10182      7562      8159      7500      6411      6962      4678      6576      7498      6682      8617      6375      8091     62041     41447     46595         0     47327     66967     54900     60177     68661     60019     70910     56166     49311     57502     46640     65772     62683     55318     73020     60093     82296         0      0.00
   8.93363   8.93360      1.00      5564         0      5344      9058      7917      9605     10033      7528      7979      7617      6417      6901      4605      6453      7504      6428      8428      6442      8173     62052     41504     45970         0     46982     66272     54527     59265     68450     59316     70335     55908     48330     57105     46409     65887     62193     55263     72727     59500     81577         0      0.00
   8.93343   8.93350      1.00      5553         0      5354      8956      7814      9675     10372      7449      8193      7471      6395      6890      4671      6457      7308      6273      8403      6264      8112     61985     41478     45798         0     47010     66420     54609     59200     68373     59196     70329     55413     48405     57048     46265     65651     61530     54811     72613     58835     81814         0      0.00
   8.93323   8.93320      1.00      5680         0      5191      8689      7786      9624     10139      7313      8016      7561      6326      6748      4607      6370      7406      6259      8333      6485      7904     62003     41522     46220         0     46851     66433     54394     59808     68532     59727     70779     56268     48845     57340     46313     65861     62221     55126     72681     59665     82134         0      0.00
   8.93302   8.93310      1.00      5295         0      5209      8869      7736      9441     10161      7466      8144      7332      6243      6844      4656      6212      7295      6261      8375      6243      7910     61895     41469     45950         0     47054     67094     54586     59381     68452     59405     70804     56045     48696     57500     46529     65724     62305     54991     72508     59513     82111         0      0.00
   8.93282   8.93280      1.00      5336         0      5090      8717      7669      9452     10051      7349      8034      7191      6194      6766      4482      6431      7192      6405      8264      6240      7907     61957     41537     45379         0     46392     66098     54020     59415     67653     58688     70154     55096     48255     56909     45916     65690     61421     54723     71837     58831     81245         0      0.00
   8.93262   8.93260      1.00      5251         0      4992      8772      7574      9464      9763      7311      7793      7246      6219      6667      4490      6144      7154      6221      8075      6343      7789     61879     41496     45892         0     46682     66138     54211     59311     67970     59015     70359     55945     48385     56968     46384     65647     61740     54739     71871     59516     81252         0      0.00
   8.93242   8.93240      1.00      5390         0      5023      8572      7637      9458      9988      7137      7804      7287      6240      6644      4572      6418      7247      6256      8088      6147      7732     61853     41499     45677         0     46447     65930     54203     59173     67965     58915     70233     56280     48225     56650     46225     65722     62074     54675     72136     58863     81836         0      0.00
   8.93221   8.93220      1.00      5337         0      5064      8470      7527      9321      9770      7339      7775      7344      6152      6562      4538      6298      7154      6182      8106      6209      7673     61832     41504     45554         0     46050     66158     53710     58702     67582     58974     69569     54931     48026     56438     46100     64883     61288     54347     71883     58613     80950         0      0.00
   8.93201   8.93210      1.00      5336         0      5157      8616      7563      9234      9762      7108      7827      7137      6005      6540      4555      6211      7053      6226      8038      6197      7721     61797     41496     45743         0     46370     65317     53826     58619     67006     58569     69641     55066     47764     56214     45950     65209     61343     54278     71566     58774     80624         0      0.00
   8.93181   8.93170      1.00      5362         0      5135      8575      7416      9248      9727      7181      7860      7358      6034      6617      4480      6317      7151      6090      8154      6267      7735     61831     41535     45305         0     46377     65690     53527     58519     67323     57885     69209     54868     47477     56548     45809     64740     61092     53647     71627     58800     81241         0      0.00
   8.93160   8.93160      1.00      5277         0      5041      8431      7426      9248      9850      7186      7739      6957      6108      6560      4454      6125      7017      6209      7951      6107      7599     61670     41434     45289         0     45589     65020     53269     58129     67046     57759     69222     54496     47584     55792     45698     64485     60964     54087     70911     58391     80645         0      0.00
   8.93140   8.93140      1.00      5387         0      5019      8331      7177      9374      9832      7205      7803      7061      6156      6589      4572      6221      7058      6309      8009      6246      7661     61782     41523     45959         0     46741     66215     53791     59172     67402     58568     70181     55780     47855     56667     46228     65121     61395     54400     71880     58740     81481         0      0.00
   8.93120   8.93120      1.00      5284         0      5027      8519      7533      9181      9803      7172      7649      7177      6168      6666      4436      6264      7017      6134      7999      6066      7633     61716     41489     45258         0     46495     65538     53438     58311     67415     58194     69309     55425     48326     56222     45879     65083     61262     54238     71519     58519     81410         0      0.00
   8.93099   8.93100      1.00      5276         0      4918      8545      7323      9199      9773      7075      7664      7233      6095      6383      4425      6256      7059      6054      8088      6170      7669     61699     41484     46131         0     46324     66041     53807     58865     67453     58820     69722     55482     48106     56309     46119     65402     61717     54393     71705     58905     81046         0      0.00
   8.93079   8.93080      1.00      5314         0      5067      8567      7261      9228      9605      7131      7703      7197      6057      6389      4473      6085      7064      6128      8183      6136      7669     61778     41549     45308         0     45770     64962     53102     58081     66730     58214     69115     54665     47647     56084     46126     65124     60748     53669     71367     58177     80700         0      0.00
   8.93059   8.93050      1.00      5121         0      5040      8635      7530      9289      9861      7025      7682      7161      6083      6652      4556      6052      6900      6096      8011      6205      7851     61742     41527     45449         0     46516     66093     54062     58758     67518     58758     70124     54950     48071     56461     46221     65421     61778     54429     72051     59231     81875         0      0.00
   8.93038   8.93040      1.00      5069         0      5078      8399      7421      9173      9911      7127      7657      7175      6090      6547      4432      6197      6950      6217      8122      5974      7854     61688     41495     45446         0     46226     65282     53175     58035     66863     58055     69035     55151     47456     55962     45912     64950     60922     54304     71677     57933     80921         0      0.00
   8.93018   8.93020      1.00      5171         0      5145      8536      7508      9211      9702      7102      7752      7217      5979      6583      4507      6181      7101      6238      8021      6144      7714     61792     41570     45675         0     46504     66134     54143     59120     67783     58778     69979     55450     48220     56974     46464     65481     62194     54929     72265     59081     81623         0      0.00
   8.92998   8.93000      1.00      5304         0      4971      8538      7584      9363      9815      7205      7776      7214      5964      6586      4528      6087      7049      6159      8192      6173      7669     61876     41636     45946         0     46347     66116     54291     58947     67822     59083     70119     55305     48544     56978     46268     65133     61886     55077     72174     58664     81580         0      0.00
   8.92978   8.92970      1.00      5287         0      4898      8597      7413      9412      9792      7120      7857      7210      6230      6601      4465      6057      6966      6107      8164      6130      7682     61907     41662     45716         0     46138     65742     53826     58948     67241     58729     69698     55187     48215     56563     46074     64885     61462     54547     71940     59123     81346         0      0.00
   8.92957   8.92960      1.00      5331         0      5107      8596      7430      9380      9817      7311      7899      7239      6117      6677      4590      6151      7317      6225      8199      6296      7799     61864     41629     45127         0     46041     65561     53606     58438     66996     58653     69304     54924     47674     56337     45714     65004     61455     54182     71635     59092     80525         0      0.00
   8.92937   8.92940      1.00      5160         0      5035      8576      7477      9276      9933      7247      7757      7053      6131      6453      4490      6175      7138      6189      8242      6100      7909     61907     41665     45416         0     46380     66076     53638     58623     67434     58419     69863     54867     48178     56395     46214     65092     61962     54506     72036     58840     81339         0      0.00
   8.92917   8.92920      1.00      5334         0      5087      8598      7635      9299      9899      7351      7650      7181      6150      6649      4578      6136      7009      6355      8102      6166      7808     61947     41700     46008         0     46834     66137     54316     59184     68070     58851     69766     55776     48502     57134     46491     65766     61613     54673     72406     59146     81729         0      0.00
   8.92896   8.92890      1.00      5332         0      5119      8618      7555      9511      9943      7321      7718      7242      6200      6521      4568      6254      7053      6324      8079      6204      7666     61949     41708     45795         0     46553     65951     54077     58983     67677     58577     70067     55203     47969     56562     45840     65281    123255     54685     71615     59326     81380         0      0.00
   8.92876   8.92880      1.00      5350         0      5104      8608      7499      9587      9890      7242      7784      7140      6171      6760      4542      6182      7224      6147      8222      6234      7810     61954     41707     45550         0     46017     65741     53467     58656     67051     58583     69847     55379     48188     56304     46238     65285     61409     54171     71888     58882     81185         0      0.00
   8.92856   8.92850      1.00      5372         0      5185      8873      7628      9477      9996      7236      7811      7326      6235      6687      4637      6188      7342      6481      8027      6231      7851     62026     41763     45996         0     46522     65848     53807     58844     67405     58657     69652     55592     47886     56500     46135     65212     61641     54455     71154     58766     81273         0      0.00
   8.92835   8.92840      1.00      5317         0      5219      8701      7527      9392      9919      7217      7788      7276      6348      6789      4616      6281      7253      6166      8034      6296      7916     61942     41698     46378         0     46460     66679     53788     59023     68233     58647     70315     55628     48659     56907     46389     65690     61736     54986     72423     59213     81868         0      0.00
   8.92815   8.92810      1.00      5344         0      5073      8837      7640      9392      9961      7315      7922      7368      6129      6712      4623      6312      7201      6303      8219      6204      7870     62078     41796     45878         0     46447     65889     54080     58760     68080     58973     69934     55522     48142     56511     46085     65062     61527     54618     71481     58701     81325         0      0.00
   8.92795   8.92800      1.00      5351         0      5102      8799      7547      9664      9995      7274      7999      7141      6345      6545      4561      6456      7178      6209      8223      6254      7884     62006     41746     45501         0     46178     65704     53243     58494     67021     58691     70006     55060     47741     56214     45910     65053     61393     54276     71356     58414     80526         0      0.00
   8.92775   8.92770      1.00      5468         0      5259      8719      7696      9336      9981      7260      7879      7318      6275      6821      4678      6273      7210      6324      8217      6180      7984     62127     41829     46537         0     46842     66271     54301     59579     68465     58997     70084     56117     48684     57123     46870     65934     62192     54778     72704     59370     82138         0      0.00
   8.92754   8.92750      1.00      5456         0      5220      8580      7663      9505     10037      7502      7919      7229      6272      6761      4570      6418      7276      6298      8331      6365      7913     61980     41736     46498         0     46884     66351     54590     59307     68568     59712     70199     56007     48630     57395     46587     66266     62187     55063     72893     59920     81965         0      0.00
   8.92734   8.92730      1.00      5315         0      5107      8842      7674      9534     10176      7110      7776      7480      6337      6730      4529      6416      7283      6337      8467      6292      7969     62024     41764     46135         0     46802     66452     54453     59248     68462     59317     70047     55853     48850     56541     46369     65560     62198     54653     72292     59223     81591         0      0.00
   8.92714   8.92720      1.00      5559         0      5227      8739      7568      9603      9833      7336      7852      7466      6310      6889      4716      6338      7335      6313      8215      6311      8002     61962     41723     45995         0     46916     66815     54259     59553     68567     59559     70551     55847     49193     57552     46379     66118     62107     55481     72744     59275     82552         0      0.00
   8.92693   8.92690      1.00      5530         0      5348      8761      7710      9726     10139      7408      8155      7286      6281      6857      4665      6334      7381      6299      8511      6224      7928     62098     41823     46179         0     46777     66287     54212     59512     68091     58851     70395     55721     48315     57216     46299     65717     61788     54666     72232     58922     81920         0      0.00
   8.92673   8.92670      1.00      5448         0      5150      9004      7728      9572     10233      7357      7928      7327      6272      6775      4726      6378      7334      6349      8269      6211      7834     61980     41747     45892         0     46460     66392     54364     59505     68049     59119     70388     55614     48470     56845     45935     65674     61485     54904     72176     58975     81644         0      0.00
   8.92653   8.92660      1.00      5523         0      5233      8722      7643      9749     10207      7482      8014      7253      6332      6911      4696      6447      7334      6465      8432      6255      7907     61872     41671     46449         0     46954     66656     54456     60319     68878     59503     70457     55692     48419     57307     46543     66013     62057     55110     72410     59299     82731         0      0.00
   8.92633   8.92630      1.00      5473         0      5237      8825      7896      9725     10388      7631      8061      7305      6335      6900      4783      6277      7285      6588      8435      6370      8181     62052     41799     46925         0     46996     66968     55248     60384     69429     60158     71073     56486     49233     57830     47285     66716     62712     55653     73336     60223     83420         0      0.00
   8.92612   8.92610      1.00      5529         0      5184      8953      7896      9581     10304      7463      8086      7559      6275      6802      4666      6417      7428      6555      8268      6293      8123     62018     41771     46902         0     47454     67281     55694     60169     69210     60167     71404     56386     48813     57496     47168     66739     63303     55802     73341     59811     83550         0      0.00
   8.92592   8.92600      1.00      5579         0      5271      8867      7772      9747     10219      7537      8026      7446      6384      6873      4736      6496      7423      6405      8379      6365      7877     62000     41764     45856         0     46859     66467     54323     59062     67846     59353     69958     55555     48277     56956     46322     65117     61627     54644     72130     58751     81060         0      0.00
   8.92572   8.92570      1.00      5521         0      5247      8945      7885      9656     10172      7523      8028      7444      6431      6866      4797      6387      7298      6421      8564      6395      8065     62101     41836     46335         0     47337     66712     54798     59689     68717     60148     71115     56029     48987     57583     46579     66575     62614     55475     73187     59264     82546         0      0.00
   8.92551   8.92550      1.00      5656         0      5272      8895      7653      9761     10406      7378      8025      7624      6437      6830      4682      6549      7678      6509      8313      6408      8235     62094     41837     46655         0     46924     66740     54599     60042     68734     59668     70381     55921     48795     57424     46837     65932     62449     55552     72654     59706     82399         0      0.00
   8.92531   8.92530      1.00      5561         0      5337      8983      7817      9844     10334      7629      8228      7435      6497      7192      4724      6549      7475      6395      8370      6539      8133     62041     41803     46016         0     46528     66188     54717     59699     68607     59391     70160     55651     48707     57046     46582     66032     62140     54851     72125     59376     81933         0      0.00
   8.92511   8.92510      1.00      5531         0      5351      9156      8012      9908     10251      7566      8120      7530      6403      6918      4620      6438      7410      6427      8424      6537      7851     62080     41831     46300         0     47183     66905     55057     59949     68513     59093     70767     56282     48663     57148     46437     65938     62410     55338     72781     59192     81909         0      0.00
   8.92491   8.92490      1.00      5643         0      5230      9006      7799      9900     10318      7570      8220      7537      6438      6968      4745      6498      7357      6412      8511      6270      8025     62083     41846     47187         0     47751     67534     55322     60411     69778     60038     72112     56803     49767     58043     47057     66562     62843     55965     73710     60263     83245         0      0.00
   8.92470   8.92470      1.00      5550         0      5359      9051      7855      9921     10294      7610      8074      7409      6448      6834      4810      6508      7477      6364      8511      6548      8156     62082     41848     46292         0     46954     66906     55020     60219     68870     59763     70736     56141     49121     56973     46823     66528     62311     55383     72755     59463     82220         0      0.00
   8.92450   8.92460      1.00      5557         0      5345      9041      7733      9856     10377      7662      8217      7495      6253      7049      4756      6481      7503      6621      8467      6308      8302     62089     41854     46712         0     47612     67740     55434     60463     69642     60728     71557     57001     49203     57878     46963     66801     63228     56060     73496     60074     83062         0      0.00
   8.92430   8.92430      1.00      5530         0      5326      9047      7912      9975     10666      7653      8210      7591      6566      7060      4739      6645      7454      6645      8712      6470      8049     62193     41938     46340         0     47094     67099     55214     60140     69134     59619     71268     56334     49409     57895     46923     66834     62454     55722     73328     59769     82691         0      0.00
   8.92409   8.92410      1.00      5562         0      5240      9058      7975      9796     10611      7611      8143      7482      6664      6967      4840      6562      7447      6528      8596      6477      8060     62123     41893     46587         0     47168     66876     54620     59732     68551     59680     70748     56145     48788     57435     46690     66253     62142     55198     72878     60135     82308         0      0.00
   8.92389   8.92390      1.00      5717         0      5228      9143      7937      9977     10270      7693      8260      7611      6410      7017      4763      6426      7534      6614      8593      6311      8138     62166     41919     46493         0     46779     66698     55100     60244     68347     59651     70940     56163     48841     57454     46497     65708     62045     55350     72681     59502     82130         0      0.00
   8.92369   8.92370      1.00      5556         0      5361      9244      7936      9957     10260      7548      8156      7552      6428      6999      4726      6498      7374      6600      8646      6627      8345     62173     41926     46433         0     47190     66873     54918     60266     68924     59763     70675     56120     48891     57626     46726     65993     62353     55602     72993     59773     82433         0      0.00
   8.92349   8.92350      1.00      5699         0      5349      9016      7891     10061     10315      7735      8141      7569      6512      7105      4815      6461      7543      6710      8522      6588      8255     62173     41932     46891         0     47573     67165     55003     60416     69292     59849     70874     56277     49287     57810     47038     66356     62465     56062     73009     60169     82965         0      0.00
   8.92328   8.92330      1.00      5738         0      5325      9281      8113      9712     10470      7645      8298      7739      6686      6943      4769      6712      7575      6678      8679      6587      8343     62176     41940     46731         0     47548     67578     55665     59987     69749     59749     71122     56537     49861     57711     46872     66724     62921     55556     73483     60025     82976         0      0.00
   8.92308   8.92310      1.00      5679         0      5320      9093      8003      9964     10543      7616      8220      7727      6496      6941      5103      6611      7708      6489      8518      6610      8236     62192     41953     46706         0     47169     67216     55162     60431     69073     60095     70628     56456     49347     57979     47202     66576     62618     55688     73340     59831     82838         0      0.00
   8.92288   8.92290      1.00      5638         0      5458      9072      8107      9851     10448      7709      8197      7665      6494      7063      4866      6548      7470      6722      8620      6460      8359     62171     41938     46703         0     47416     67226     55541     60381     69347     60275     71093     56267     49563     58069     47046     66466     62509     55818     73507     59639     82992         0      0.00
   8.92268   8.92260      1.00      5418         0      5191      9208      8176     10104     10595      7697      8182      7684      6573      7199      4735      6623      7518      6625      8649      6570      8205     62181     41958     46104         0     46598     66920     55178     60089     69276     59922     70694     56385     48989     57696     46791     66130     62110     55652     72800     59534     82389         0      0.00
   8.92247   8.92250      1.00      5775         0      5508      9188      7987     10059     10568      7730      8330      7737      6583      6969      4732      6662      7567      6628      8653      6767      8152     62096     41900     46411         0     47391     67052     54752     60400     68779     59705     70567     56298     48752     57498     46388     66130     62451     55297     73147     59966     82314         0      0.00
   8.92227   8.92230      1.00      5696         0      5479      8987      7986     10126     10622      7769      8205      7688      6618      7064      4862      6416      7530      6632      8535      6600      8186     62132     41935     47119         0     47799     67566     55602     61017     70013     60651     71543     57018     49844     58299     47348     67058     62886     55840     74194     60816     83133         0      0.00
   8.92207   8.92210      1.00      5697         0      5384      9367      8052     10096     10523      7811      8290      7763      6519      7145      4856      6674      7628      6775      8772      6657      8435     62177     41961     46565         0     47463     67547     55350     60351     69260     60682     71337     56858     49218     58010     47279     66787     62870     55669     72934     60158     83021         0      0.00
   8.92186   8.92180      1.00      5766         0      5502      9322      8052      9938     10544      7843      8394      7727      6666      7066      4778      6456      7665      6768      8630      6486      8223     62168     41961     46689         0     47371     67230     55230     60339     69429     60265     71280     56587     49669     57858     47354     66391     62608     55722     73459     60338     83105         0      0.00
   8.92166   8.92170      1.00      5732         0      5408      9155      8140     10059     10785      7857      8316      7684      6587      7056      4868      6630      7649      6686      8614      6560      8391     62104     41922     46927         0     47230     67167     55519     60680     69253     60541     71187     56621     49472     57778     46824     66130     62735     55652     73214     59858     82948         0      0.00
   8.92146   8.92140      1.00      5692         0      5495      9208      7979     10011     10564      7827      8386      7680      6696      7144      4969      6670      7653      6651      8652      6648      8423     62168     41963     46858         0     47622     67586     55610     60467     69508     60607     71215     56856     49424     57706     47012     66523     62699     55865     73623     60274     83052         0      0.00
   8.92126   8.92130      1.00      5736         0      5451      9228      8162      9911     10819      7789      8535      7702      6604      6958      4687      6617      7712      6753      8534      6676      8430     62071     41905     47127         0     47545     68154     56132     60805     70186     61110     72142     57319     49602     58459     47072     67016     63573     56407     73920     60774     83561         0      0.00
   8.92105   8.92100      1.00      5781         0      5502      9355      8268     10174     10601      7665      8561      7731      6646      7075      4993      6687      7640      6759      8715      6770      8406     62226     42016     46962         0     47231     68134     55787     60953     69992     60198     71771     56719     50079     58363     47227     66901     62785     55992     73858     60697     83431         0      0.00
   8.92085   8.92090      1.00      5857         0      5551      9376      7981     10123     10738      7708      8557      7803      6744      7148      4966      6733      7901      6755      8646      6574      8235     62185     41981     47268         0     47821     67393     55847     60881     69970     60459     72191     57234     49663     58218     47284     67016     63393     56159     73640     60399     83172         0      0.00
   8.92065   8.92060      1.00      5774         0      5472      9632      8069     10171     10800      7865      8491      7624      6652      7077      5035      6773      7730      6780      8935      6595      8586     62304     42069     47003         0     47638     67651     56017     61151     70278     60645     72212     56966     49936     58105     47471     66837     63538     56126     74269     59965     83775         0      0.00
   8.92045   8.92040      1.00      5931         0      5573      9384      8227     10165     10657      7934      8436      7724      6822      7180      5015      6715      7689      6661      8776      6616      8451     62264     42044     47353         0     47760     67710     55771     61114     69646     60922     71438     57010     49912     58112     47452     66815     63320     55963     73898     60258     83560         0      0.00
   8.92024   8.92020      1.00      5746         0      5520      9390      8205     10149     10739      7930      8446      7890      6696      7317      4929      6585      7721      6759      8858      6804      8483     62285     42052     47150         0     47567     68297     56109     61877     70356     61142     72040     57728     50352     58872     47650     67305     64166     56907     74867     61023     84214         0      0.00
   8.92004   8.92010      1.00      5801         0      5563      9457      8238     10192     10899      7854      8455      7726      6585      7379      5007      6847      7849      6670      8662      6750      8390     62260     42044     47170         0     48303     68198     56232     61427     70400     60594     72019     57167     50332     58895     47645     67314     63419     56534     74327     60845     83883         0      0.00
   8.91984   8.91980      1.00      5907         0      5496      9448      8125     10335     10716      7907      8496      8015      6645      7287      4830      6758      7788      6822      8942      6789      8382     62363     42115     48036         0     48130     68350     56049     61602     70790     61130     72580     58200     50218     58880     47874     67490     64106     56908     74619     60851     84175         0      0.00
   8.91964   8.91970      1.00      5853         0      5559      9450      8430     10402     10784      7903      8600      7933      6730      7189      5003      6817      7892      6753      8659      6598      8482     62291     42073     46535         0     47432     67120     55423     61003     69485     60108     71529     56971     49600     57936     47304     66828     62737     56081     73320     60094     82641         0      0.00
   8.91943   8.91940      1.00      5742         0      5699      9644      8291     10288     11065      8036      8563      7761      6737      7298      5019      6929      7883      6918      9027      6744      8648     62373     42127     47546         0     48306     68609     56200     62189     71036     61237     72212     57766     50279     58983     48024     67100     63855     56890     74662     60819     84558         0      0.00
   8.91923   8.91920      1.00      5873         0      5476      9411      8260     10169     10705      8132      8270      7916      6621      7240      4990      6920      7950      6977      8842      6786      8455     62309     42082     47718         0     47864     68071     56254     61426     70666     61315     71914     57836     50225     58685     47474     67292     63859     56520     74676     61280     83817         0      0.00
   8.91903   8.91910      1.00      5894         0      5584      9537      8397     10357     10866      8022      8583      7757      6767      7352      5051      6771      7758      6925      8891      6732      8583     62278     42068     47102         0     47781     68272     55968     61373     70217     60938     71985     57281     50033     58324     47641     66793     63390     56124     74180     60890     83661         0      0.00
   8.91883   8.91880      1.00      5904         0      5506      9401      8222     10391     10904      8025      8426      8012      6808      7214      5028      6768      7732      6939      8990      6827      8400     62335     42107     47317         0     47777     68136     56194     61261     69925     60776     71741     57547     50142     58546     47529     67067     63412     56229     74221     60875     83739         0      0.00
   8.91862   8.91860      1.00      5957         0      5530      9446      8304     10359     11018      7921      8620      7889      6814      7380      4956      6811      7760      6843      8940      6782      8389     62283     42080     47389         0     47585     68293     56141     61609     70729     61094     72244     57240     49966     58691     47631     67139     63561     56806     74121     60621     83678         0      0.00
   8.91842   8.91840      1.00      5893         0      5633      9525      8220     10493     10813      8138      8603      7914      6708      7369      5028      6867      7867      6815      9033      6842      8544     62255     42065     47121         0     47455     67844     55455     61311     70082     60970     72153     57000     50014     58480     47436     67203     63134     56163     74160     60588     83775         0      0.00
   8.91822   8.91820      1.00      5825         0      5585      9555      8385     10719     11019      7906      8683      7904      6753      7340      4978      6766      7894      7073      8977      6897      8586     62271     42079     47260         0     47806     67970     56283     61243     69939     60511     71840     56943     50112     58299     47155     66594     63153     56446     73933     60547     83401         0      0.00
   8.91802   8.91800      1.00      5903         0      5634      9560      8360     10289     10900      8085      8559      8090      6750      7365      5012      6824      7838      7076      8817      6732      8487     62266     42084     47349         0     48208     68381     55830     61527     70467     61127     72542     57821     50240     58533     47589     67299     63514     56891     74272     60678     83622         0      0.00
   8.91781   8.91780      1.00      5926         0      5522      9806      8510     10421     10860      8062      8538      8077      6724      7408      4937      6845      7763      6695      8935      6700      8452     62234     42067     47488         0     47809     68480     55750     61302     69954     60512     72181     57244     49678     58544     47753     67385     63182     56115     73976     60726     83601         0      0.00
   8.91761   8.91760      1.00      5722         0      5611      9605      8175     10277     10859      8159      8504      7888      6785      7422      5012      6907      7903      6885      8944      6891      8625     62260     42090     46454         0     47596     67813     55431     60985     69762     60796     71253     57124     49881     57926     47332     66663     63045     56151     73458     60067     82967         0      0.00
   8.91741   8.91740      1.00      5932         0      5673      9626      8286     10504     10933      8101      8520      8069      6910      7247      4928      6822      7813      6878      8943      6702      8575     62254     42094     47320         0     47608     68075     56162     61642     70088     61048     71820     57623     50201     58246     47619     67118     63516     56112     74367     60455     83994         0      0.00
   8.91721   8.91720      1.00      5899         0      5684      9653      8333     10239     11006      7997      8707      8013      6818      7187      5057      6912      7842      6954      9103      6685      8632     62260     42096     47522         0     48347     68331     56195     61722     70470     60717     72182     57458     50401     58594     47448     67262     63377     56798     74261     60559     83871         0      0.00
   8.91700   8.91710      1.00      5876         0      5619      9447      8371     10304     10913      7966      8711      7988      6848      7333      5032      6874      7899      6976      8923      6819      8599     62272     42106     47055         0     48036     68285     56056     61182     70408     60943     72283     57495     50494     58681     47741     67369     63604     56814     74012     60896     83966         0      0.00
   8.91680   8.91670      1.00      5878         0      5532      9740      8350     10563     11032      8177      8558      8028      6894      7344      5117      6894      7921      6887      9057      6894      8429     62340     42170     47900         0     48114     69440     57098     62263     71529     61861     73136     58425     51040     59204     48254     67994     64339     57413     75520     61835     84772         0      0.00
   8.91660   8.91660      1.00      5912         0      5535      9648      8250     10547     10865      8043      8608      7966      6962      7257      5054      6885      7763      6862      8651      6768      8569     62201     42087     47344         0     47544     68175     55962     61878     70376     60739     72334     57360     50176     58482     48038     67588     63820     56700     73795     60675     84368         0      0.00
   8.91640   8.91640      1.00      5903         0      5537      9755      8324     10449     10938      7988      8632      8049      6842      7331      4963      6874      8039      6915      8800      6768      8624     62259     42134     47625         0     47915     68334     56374     61636     70348     60904     72431     57492     50179     58724     47816     67270     63898     56636     74281     60944     83748         0      0.00
   8.91619   8.91620      1.00      5905         0      5627      9597      8330     10403     10996      8007      8716      7987      6651      7316      5189      6888      8099      6986      8844      6878      8574     62279     42146     47289         0     48196     68519     56549     61784     70277     61294     72613     57859     50123     58573     47733     67978     64520     56867     74155     60803     84133         0      0.00
   8.91599   8.91600      1.00      5963         0      5629      9687      8337     10503     10948      7933      8650      7894      6924      7212      5107      6861      7851      6916      9001      6996      8556     62291     42171     47644         0     48493     68409     56401     61546     70755     61015     72420     57756     50132     58467     47789     67503     63757     56575     74643     61094     84005         0      0.00
   8.91579   8.91580      1.00      6021         0      5664      9723      8344     10311     10886      7921      8697      7922      6775      7436      5094      6916      7849      6853      9148      6883      8664     62361     42227     47366         0     48048     68721     56002     61602     70414     60932     72253     57679     50265     58810     47861     67574     63475     56357     74832     60826     84576         0      0.00
   8.91559   8.91560      1.00      5855         0      5719      9387      8399     10604     10877      7951      8794      8100      6834      7429      5062      6677      7879      6809      8700      6816      8594     62336     42213     47626         0     48297     68961     56478     61831     70379     61665     72743     57984     50321     58994     47649     67645     64090     56812     74612     60779     84656         0      0.00
   8.91538   8.91540      1.00      5863         0      5628      9455      8343     10461     10951      8037      8584      7909      6951      7245      5119      6907      7803      6821      8825      6839      8581     62367     42255     47545         0     47675     68056     56131     61569     70805     60774     72050     57405     50108     58492     47663     67584     63566     56578     74018     60847     84063         0      0.00
   8.91518   8.91520      1.00      5916         0      5611      9359      8274     10435     11103      7943      8656      7939      6758      7345      5062      6865      7767      6820      8835      6580      8524     62345     42244     47686         0     48474     68438     56064     62141     70798     60959     72606     57544     50375     58915     48161     68059     63660     56587     74425     60985     84174         0      0.00
   8.91498   8.91490      1.00      5795         0      5717      9571      8264     10362     10840      7968      8585      8033      6867      7272      5042      6824      8009      6865      8805      6728      8565     62350     42267     47070         0     47964     68247     56056     61869     70188     60920     72125     57668     50066     58394     47490     67506     63578     56460     74425     61048     84139         0      0.00
   8.91478   8.91480      1.00      5716         0      5655      9410      8274     10143     10955      7869      8548      8121      6862      7384      4912      6935      7870      6820      8916      6820      8611     62267     42218     47114         0     47970     68205     56111     61225     70378     61136     72358     57549     49930     58515     47256     67609     63670     56542     73837     60855     84020         0      0.00
   8.91457   8.91460      1.00      5869         0      5643      9488      8306     10345     10879      7928      8712      7857      6564      7246      5031      6858      7900      6862      8794      6759      8510     62357     42295     48044         0     48663     68887     56760     61781     71072     61383     73334     57996     50411     59426     48072     68368     64548     57339     75028     61437     84621         0      0.00
   8.91437   8.91440      1.00      5778         0      5652      9724      8248     10521     10891      7954      8426      7954      6783      7366      4901      6721      7850      6919      8835      6794      8482     62354     42293     47246         0     47877     68214     55961     61551     70212     60735     72136     57735     50266     58685     47481     67165     63838     56867     74560     60818     83709         0      0.00
   8.91417   8.91420      1.00      5916         0      5585      9418      8269     10235     10832      7912      8465      7938      6797      7315      5086      6765      7879      6900      8951      6815      8461     62366     42323     47703         0     48238     68708     56378     61726     70159     60836     72439     57595     50384     58929     47673     67442     63546     56650     74331     60798     83829         0      0.00
   8.91397   8.91400      1.00      5978         0      5733      9486      8194     10369     11001      7817      8547      7894      6681      7243      4921      6769      7963      6782      8770      6801      8369     62346     42324     47630         0     47869     68506     56230     61808     70417     60862     71879     57150     50410     58625     47867     67502     63887     56579     74396     60879     84392         0      0.00
   8.91377   8.91380      1.00      5869         0      5560      9636      8274     10179     10875      7975      8708      7855      6717      7281      5035      6890      7770      6832      8971      6601      8569     62337     42328     47651         0     48141     68853     56595     62043     70840     61710     72896     57449     50452     59121     48350     67866     63725     57286     74825     60798     84580         0      0.00
   8.91356   8.91360      1.00      5943         0      5631      9363      8149     10154     10919      7886      8500      7988      6846      7209      4945      6846      7788      6837      8867      6977      8390     62372     42358     47781         0     48389     68953     56848     61778     70898     61861     72567     58138     50742     58996     48287     67667     64079     56980     74663     61452     84784         0      0.00
   8.91336   8.91330      1.00      5745         0      5533      9429      8188     10217     10734      7738      8339      7901      6690      7367      4848      6748      7761      6805      8971      6659      8502     62357     42366     47656         0     48083     68632     56525     62116     70774     61108     72520     57795     50240     59156     48330     68063     64283     57222     75065     61147     84814         0      0.00
   8.91316   8.91320      1.00      5864         0      5541      9548      8244     10142     10771      7924      8486      7923      6762      7265      5016      6890      7781      6734      8990      6675      8336     62295     42332     47620         0     48151     68489     56250     61549     70412     61598     71949     57578     50264     59069     48176     67502     63762     56588     74800     60992     84254         0      0.00
   8.91296   8.91300      1.00      5740         0      5497      9255      8133     10214     10912      7926      8432      7810      6716      7203      4919      6789      7628      6792      8806      6686      8532     62313     42358     47011         0     47661     68285     55819     60689     70194     60867     71959     57195     49976     57967     47413     67161     63165     56307     73927     60669     83434         0      0.00
   8.91275   8.91270      1.00      5813         0      5617      9292      8139     10422     10951      7924      8443      7798      6518      7363      4947      6710      7745      6686      8937      6646      8369     62327     42381     46879         0     47777     67553     55570     60557     70162     61162     71648     57227     49405     58252     47277     66637     63613     55887     73786     60428     82978         0      0.00
   8.91255   8.91260      1.00      5917         0      5379      9348      8245     10297     10720      7819      8470      7836      6646      7160      4936      6733      7825      6656      8679      6735      8347     62275     42358     47377         0     47968     68152     56210     61462     70375     60964     71885     57401     49553     58385     47723     67736     63790     56039     74368     60640     83921         0      0.00
   8.91235   8.91230      1.00      5815         0      5502      9463      8363     10123     10851      7978      8490      7797      6614      7352      4930      6781      7778      6813      8661      6601      8470     62290     42380     47355         0     48051     68221     56595     61446     70427     61167     72249     58081     49994     59011     47897     67626     64058     56622     74825     60840     84677         0      0.00
   8.91215   8.91220      1.00      5720         0      5710      9422      8136     10141     10718      7833      8528      7742      6768      7101      4986      6768      7757      6668      8524      6794      8491     62246     42356     46909         0     48030     68107     55985     60942     70048     60738     72041     57096     50002     58454     47649     67264     63373     56279     73854     60961     83720         0      0.00
   8.91195   8.91190      1.00      5781         0      5435      9251      8146     10220     10571      7828      8509      7897      6651      7123      4905      6811      7888      6877      8735      6588      8458     62302     42402     47680         0     47750     68457     56259     61766     70253     61646     72368     57279     50326     58854     48183     67665     64048     56980     74871     60993     84695         0      0.00
   8.91174   8.91180      1.00      5724         0      5476      9217      8088     10262     10730      7774      8495      7844      6698      7229      4897      6621      7703      6741      8748      6832      8409     62254     42377     47406         0     48121     68019     55914     61686     70719     60886     72660     57392     50128     58616     47899     67707     64191     56934     74327     61080     83892         0      0.00
   8.91154   8.91150      1.00      5806         0      5558      9557      7985     10249     10817      7856      8331      7761      6658      7155      4921      6942      7664      6685      8614      6418      8404     62302     42426     47295         0     48160     68619     56131     61261     70679     61141     72554     57508     49968     58337     47689     67470     63645     56920     74454     60683     84221         0      0.00
   8.91134   8.91130      1.00      5765         0      5580      9307      8206     10146     10642      7774      8391      7923      6621      7324      4913      6768      7628      6527      8882      6587      8326     62254     42402     47277         0     48324     67965     56341     61558     70342     60929     72177     57611     49855     58821     47486     67308     63740     56495     74590     60706     84450         0      0.00
   8.91114   8.91120      1.00      5812         0      5494      9385      8205     10263     10547      7850      8363      7769      6591      7089      4891      6755      7625      6842      8605      6595      8422     62242     42402     47454         0     48087     68666     56129     61788     70379     61148     72486     57287     50016     58805     48041     67434     63632     57143     74195     61314     84204         0      0.00
   8.91093   8.91090      1.00      5716         0      5511      9336      8178     10046     10915      7863      8294      7790      6459      7012      4908      6588      7613      6702      8689      6604      8508     62251     42427     46955         0     47460     67557     55940     60820     70230     60725     71627     57080     49401     58040     47158     66423     63230     56109     73869     60206     83851         0      0.00
   8.91073   8.91070      1.00      5752         0      5378      9295      8121     10042     10615      7725      8276      7748      6567      7226      4843      6700      7571      6426      8777      6520      8396     62224     42407     47738         0     48279     68312     56314     61653     70558     61199     72223     57595     50280     59070     48251     67672     63988     56715     74682     61137    168290         0      0.00
   8.91053   8.91050      1.00      5774         0      5452      9341      8428     10301     10706      7774      8357      7866      6728      7139      4749      6691      7792      6735      8724      6551      8436     62205     42408     47357         0     47965     68379     56782     61677     70562     61010     72055     57582     49745     58212     47525     67387     63741     56531     74525     60821     84451         0      0.00
   8.91033   8.91040      1.00      5676         0      5377      9417      8194     10093     10633      7820      8269      7799      6619      6921      4780      6655      7638      6830      8569      6609      8327     62210     42420     46785         0     47744     68100     55694     61066     69659     60326     71721     57162     49528     57922     47045     66867     63011     56206     73614     60242     83312         0      0.00
   8.91013   8.91010      1.00      5656         0      5377      9271      7974     10077     10648      7806      8302      7667      6640      7023      4814      6764      7660      6653      8669      6604      8177     62227     42447     46677         0     47599     67350     55547     60820     69496     60512     71630     56715     49560     57918     47158     66921     63320     56281     73526     60212     82627         0      0.00
   8.90992   8.90990      1.00      5615         0      5479      9353      7922     10237     10588      7808      8355      7760      6742      7247      4877      6726      7598      6614      8751      6517      8242     62200     42431     46884         0     47982     67898     55931     61258     70198     61026     72111     57263     50058     58795     47529     66914     63263     55871     74035     60769     83473         0      0.00
   8.90972   8.90970      1.00      5663         0      5448      9310      7975     10150     10593      7906      8266      7803      6457      6997      4969      6629      7590      6578      8551      6578      8351     62188     42436     47274         0     47938     68252     55773     61551     70063     60604     72215     57209     49745     58670     48040     67079     63592     56549     74095     60504     84051         0      0.00
   8.90952   8.90960      1.00      5761         0      5479      9127      7988     10088     10734      7762      8361      7811      6686      7017      4960      6599      7619      6570      8585      6649      8242     62188     42450     47443         0     48132     68619     55936     61624     70256     61547     72611     57869     50083     58559     47848     67819     63632     56713     74610     61133     84290         0      0.00
   8.90932   8.90930      1.00      5609         0      5377      9071      8156      9913     10605      7719      8511      7747      6533      7070      4956      6594      7563      6716      8536      6527      8344     62216     42465     47152         0     48294     68216     56175     61569     70351     60360     72697     57636     50234     58721     48110     67573     63667     56634     74379     60937     83802         0      0.00
   8.90912   8.90910      1.00      5610         0      5339      9132      7977      9973     10649      7671      8277      7645      6562      7032      4834      6536      7586      6669      8789      6493      8329     62186     42468     47633         0     48283     67990     56145     61293     70551     60771     72520     57099     50164     58655     47893     67983     63650     56271     74419     60745     83840         0      0.00
   8.90891   8.90890      1.00      5564         0      5457      9215      8052     10024     10732      7740      8163      7675      6627      7084      4946      6604      7476      6658      8498      6572      8108     62185     42475     47314         0     48455     68537     56510     61503     71055     60845     72607     57777     50005     59376     48337     67535     63952     56675     74800     61375     84713         0      0.00
   8.90871   8.90870      1.00      5619         0      5398      9154      7900      9925     10635      7769      8266      7572      6440      6906      4858      6587      7666      6542      8648      6540      8352     62148     42457     47228         0     48139     68167     56014     61071     70283     60964     72172     57024     49624     57987     47456     66995     63585     56670     73900     61040     83965         0      0.00
   8.90851   8.90850      1.00      5745         0      5322      9336      8047      9783     10668      7671      8257      7663      6630      7173      4826      6539      7614      6666      8689      6597      8469     62141     42461     47025         0     47308     67667     55240     60405     69233     60023     71447     57047     49642     58119     46805     66321     63021     55728     73170     60521     83320         0      0.00
   8.90831   8.90830      1.00      5616         0      5272      9267      7932      9759     10433      7865      8178      7854      6474      7105      4877      6582      7684      6798      8547      6449      8257     62125     42468     46598         0     47509     67545     54940     60851     69311     60918     71839     57746     49772     58335     47574     67387     63491     56409     74130     60802     83286         0      0.00
   8.90811   8.90810      1.00      5664         0      5537      9300      7987      9999     10718      7660      8166      7786      6625      7111      4879      6600      7484      6617      8587      6550      8114     62109     42468     47198         0     48312     67655     54916     60724     69885     60337     71403     57022     49747     58477     47162     67406     62881     56235     73498     60512     82967         0      0.00
   8.90790   8.90790      1.00      5586         0      5242      9173      8017     10013     10527      7750      8362      7574      6447      7031      4759      6675      7507      6633      8583      6629      8247     62119     42481     47189         0     47858     68102     56180     61310     70424     61232     72426     57353     49881     58802     48205     67598     63411     56697     74301     60978     84275         0      0.00
   8.90770   8.90770      1.00      5689         0      5462      9284      8072      9944     10311      7607      8347      7735      6445      7125      4782      6651      7445      6573      8741      6627      8087     62090     42465     46951         0     47799     68193     55954     61191     69578     60611     72148     57501     49734     58535     47452     67564     63736     56320     74421     60493     83950         0      0.00
   8.90750   8.90750      1.00      5646         0      5345      9143      8035      9822     10444      7773      8281      7567      6465      6958      4909      6479      7542      6543      8334      6576      8130     62091     42482     46746         0     47524     67616     55632     60587     69543     60472     71545     56635     49541     57939     47779     66857     63291     56239     73391     60717     83188         0      0.00
   8.90730   8.90730      1.00      5587         0      5359      9395      7892      9987     10282      7607      8129      7608      6830      7168      4782      6507      7556      6564      8690      6322      8171     62091     42482     46875         0     47452     67822     55707     60895     69300     60548     71459     56930     49744     58235     47386     66968     63340     56024     73871     60385     83130         0      0.00
   8.90710   8.90710      1.00      5757         0      5422      9060      7913      9991     10600      7588      8303      7618      6518      7026      4736      6528      7553      6613      8477      6521      8104     62128     42518     46938         0     47731     67770     55610     60631     69600     60647     71566     56827     49546     57944     47179     66919     62922     56074     73614     60444     83139         0      0.00
   8.90689   8.90690      1.00      5733         0      5442      9228      7905      9952     10633      7666      8344      7788      6529      7165      4848      6556      7585      6697      8597      6511      8187     62209     42578     47382         0     47958     68071     55834     61302     69972     60561     71904     57238     49890     58641     47696     67601     63393     56503     74078     60417     83364         0      0.00
   8.90669   8.90670      1.00      5702         0      5503      9130      8023      9965     10364      7733      8270      7652      6550      7106      4738      6684      7572      6465      8536      6581      8135     62321     42671     47399         0     48264     68484     56280     61544     70547     61218     72045     57400     50346     59092     47774     67512     63831     57046     74557     61385     84122         0      0.00
   8.90649   8.90650      1.00      5688         0      5433      9274      8061      9973     10573      7785      8289      7626      6483      7037      4839      6671      7659      6693      8604      6515      8161     62329     42684     47253         0     48308     68366     55785     60824     70019     60595     72025     57311     49663     58235     47802     67395     63595     56573     74058     61138     83760         0      0.00
   8.90629   8.90630      1.00      5763         0      5333      9043      8038     10016     10651      7798      8434      7543      6398      7047      4735      6490      7530      6715      8721      6486      8178     62403     42749     47294         0     48116     68419     56455     61616     70472     60746     72476     57613     50122     58849     47420     67074     64427     56912     74445     60809     84176         0      0.00
   8.90609   8.90600      1.00      5740         0      5418      9190      7883      9951     10475      7581      8148      7612      6482      7046      4916      6590      7433      6636      8600      6568      8140     62432     42774     47222         0     47704     67610     55695     60811     69737     60648     71703     56915     49643     58601     47707     67129     63630     56383     74186     60721     83312         0      0.00
   8.90588   8.90590      1.00      5564         0      5453      9148      7999      9894     10332      7779      8351      7525      6416      6920      4658      6501      7709      6626      8617      6542      8112     62409     42767     46863         0     47503     67902     55701     60859     69423     60820     71521     56885     49402     58302     46973     66900     63633     56198     74264     60922     83765         0      0.00
   8.90568   8.90570      1.00      5707         0      5379      9217      8070     10011     10624      7697      8221      7677      6604      7061      4777      6489      7533      6518      8535      6543      8110     62514     42851     47078         0     47731     68074     55300     60724     69945     60614     71850     57227     49667     58002     47485     67318     63261     56386     73925     61020     83405         0      0.00
   8.90548   8.90550      1.00      5612         0      5441      9258      7879      9955     10392      7658      8143      7675      6500      7068      4774      6649      7529      6546      8619      6446      8167     62505     42856     47283         0     48413     68847     56410     61928     70645     61178     72701     58293     50330     58933     47962     68240     64320     57113     75220     61366     84815         0      0.00
   8.90528   8.90520      1.00      5728         0      5420      9024      8074     10159     10759      7756      8089      7767      6393      7137      4840      6654      7544      6598      8514      6544      8164     62504     42865     47743         0     48155     68500     56569     61716     70817     61438     72661     57647     50204     59149     48219     67856     63956     56475     74562     61374     84229         0      0.00
   8.90508   8.90510      1.00      5806         0      5336      9211      8012      9854     10504      7719      8172      7575      6499      6940      4804      6669      7493      6631      8403      6617      8053     62525     42891     47364         0     47747     68198     55932     61192     69734     61004     71903     57461     49968     58401     47783     67456     63876     56597     74129     60606     83718         0      0.00
   8.90487   8.90490      1.00      5638         0      5497      9195      8097      9955     10619      7567      8351      7727      6503      7034      4879      6574      7579      6677      8408      6580      8072     62553     42909     47557         0     48694     68576     56623     61868     70761     61491     73130     58224     50169     59266     48369     67794     64277     57201     75241     61643     84603         0      0.00
   8.90467   8.90470      1.00      5579         0      5376      9167      8061     10017     10501      7591      8385      7571      6385      7011      4803      6477      7473      6629      8606      6502      8206     62591     42947     47471         0     48156     68226     56396     61532     70361     61051     72416     57585     50143     59011     48160     67488     64078     56974     75187     61518     84139         0      0.00
   8.90375   8.90380      1.00      5675         0      5390      9080      8075     10064     10681      7636      8241      7552      6581      7047      4700      6573      7519      6601      8683      6534      8264     62597     42994     47362         0     48402     68715     56825     61627     70653     60762     72499     57694     49899     59461     47910     67971     64134     56749     75077     61245     84404         0      0.00
   8.90284   8.90290      1.00      5678         0      5330      9304      7970      9977     10609      7746      8195      7641      6618      7033      4745      6585      7515      6564      8435      6576      8284     62578     43015     47333         0     48161     68783     56060     61010     70676     60714     72054     57242     49733     58657     47560     67656     63826     56744     74234     60835     83612         0      0.00
   8.90192   8.90200      1.00      5725         0      5287      9131      7968      9890     10526      7555      8275      7498      6510      6934      4898      6634      7502      6685      8423      6479      8114     62530     43027     47298         0     47695     67761     55690     60561     69979     60737     71897     57061     49301     58136     47725     67453     63490     56235     73890     60981     83488         0      0.00
   8.90100   8.90090      1.00      5664         0      5254      9044      7950     10000     10534      7438      8288      7630      6367      7045      4877      6554      7429      6454      8649      6527      8110     62442     42998     47335         0     48099     68097     56335     60804     70163     60656     71795     57445     49886     58678     47975     67441     63288     56186     74086     60923     83772         0      0.00
   8.90009   8.90010      1.00      5743         0      5411      9141      8002      9953     10336      7795      8299      7525      6467      6942      4883      6437      7491      6511      8454      6559      8131     62340     42965     47334         0     48085     67693     55922     60710     69852     61256     72057     57598     50038     58657     47806     67561     63629     56466     74310     60772     83651         0      0.00
   8.89917   8.89920      1.00      5660         0      5375      9082      7822      9927     10373      7650      8021      7544      6346      7158      4685      6477      7641      6579      8448      6459      8092     62270     42955     46939         0     47588     68312     55708     60659     70049     60770     72037     56951     49737     58857     47872     67266     63577     56116     73957     60751     84261         0      0.00
   8.89825   8.89820      1.00      5585         0      5452      9099      8065      9880     10547      7480      8220      7684      6533      6904      4824      6648      7505      6536      8486      6449      8191     62198     42940     46616         0     47781     67520     55683     60250     69722     60355     71685     56577     49497     57886     47194     66992     62992     55788     73574     60143     83230         0      0.00
   8.89734   8.89730      1.00      5581         0      5368      9193      7968      9925     10554      7675      8214      7631      6385      6949      4696      6556      7552      6429      8592      6633      8033     62111     42905     47018         0     47823     68344     55952     61141     70034     60418     71598     57240     49699     58217     47439     66988     63115     56424     74086     61121     83146         0      0.00
   8.89642   8.89640      1.00      5706         0      5363      9070      8029     10042     10465      7720      8137      7515      6412      6970      4698      6542      7527      6678      8622      6447      8033     62040     42896     47500         0     47616     68352     55795     61449     69830     61155     71640     57105     49954     58224     47686     67550     63880     56180     74042     60912     83723         0      0.00
   8.89551   8.89560      1.00      5611         0      5279      9109      7877      9811     10550      7641      8244      7726      6489      6911      4779      6616      7418      6569      8621      6468      8128     61978     42883     46890         0     47661     67940     55845     60739     69807     60660     72384     57223     49920     58321     47379     66784     63372     56492     74302     60835     83707         0      0.00
   8.89459   8.89460      1.00      5799         0      5521      9051      7947     10069     10453      7685      8124      7607      6441      7130      4820      6407      7654      6418      8436      6478      8063     61963     42909     46993         0     47611     67395     55646     60756     69589     60597     71803     56730     49795     58510     47542     66902     63120     56083     73401     59829     83555         0      0.00
   8.89367   8.89370      1.00      5699         0      5372      9233      7944      9956     10447      7630      8274      7713      6382      7147      4903      6587      7510      6603      8431      6420      8213     61932     42922     47180         0     47431     67835     55834     60726     69302     60743     71613     57091     49500     58153     47767     67243     63029     56417     74030     60547     83675         0      0.00
   8.89276   8.89290      1.00      5629         0      5445      8970      8106     10147     10637      7590      8335      7728      6455      7138      4705      6533      7494      6623      8637      6429      8083     61928     42945     46963         0     48014     68004     55842     61176     70024     60794     71952     56884     49790     58671     47625     67213     63584     56671     74289     60842     84070         0      0.00
   8.89184   8.89180      1.00      5559         0      5321      9238      8272      9983     10428      7654      8094      7540      6571      6988      4843      6547      7496      6628      8671      6501      8047     61893     42952     47525         0     48068     68244     56413     61268     70238     60747     71972     57419     50214     58373     47651     67301     63548     56513     74580     60800     83779         0      0.00
   8.89093   8.89090      1.00      5726         0      5380      9360      8036     10089     10609      7797      8194      7502      6483      6982      4699      6436      7539      6505      8550      6631      8066     61840     42945     47117         0     47890     68541     55789     61029     70300     60763     72026     56926     49808     58261     47607     67209     63527     56200     74747     60840     83886         0      0.00
   8.89001   8.89000      1.00      5569         0      5481      9272      7821     10044     10556      7618      8423      7685      6509      6908      4791      6599      7649      6564      8742      6446      8208     61827     42971     46923         0     47974     68053     55895     61079     70466     60549     71937     57019     49540     58257     47900     67051     63533     56522     74438     61047     83181         0      0.00
   8.88910   8.88910      1.00      5741         0      5360      9070      8030      9947     10480      7683      8282      7628      6297      6966      4789      6491      7545      6747      8555      6563      8252     61796     42981     47413         0     48137     67951     56108     61005     70211     61087     72286     57411     49701     58564     47785     67377     63143     56923     74334     61059     84086         0      0.00
   8.88819   8.88820      1.00      5769         0      5298      9317      8126     10024     10624      7761      8269      7725      6573      6993      4809      6507      7678      6535      8515      6631      8185     61810     43018     47207         0     47564     67965     55889     61160     69977     61061     71752     57001     50046     58324     47552     66906     63514     56379     73974     60823     83748         0      0.00
   8.88727   8.88720      1.00      5725         0      5430      9157      8070     10159     10617      7881      8214      7574      6517      6963      4839      6597      7540      6632      8712      6583      8154     61773     43030     47592         0     48320     68105     56407     60939     70004     61514     72596     57698     50262     58802     47986     68262     64270     56818     74604     61506     84199         0      0.00
   8.88636   8.88640      1.00      5719         0      5333      9379      7947     10173     10517      7933      8320      7584      6533      7066      4899      6656      7542      6577      8634      6609      8198     61795     43077     47648         0     48228     68612     56028     61519     70378     60741     71918     57106     49686     58871     47989     67227     63663     56594     74857     61189     84345         0      0.00
   8.88544   8.88550      1.00      5866         0      5482      9247      8078     10000     10685      7733      8365      7678      6489      7003      4665      6630      7570      6633      8583      6646      8215     61821     43132     47367         0     48670     68839     56694     62114     71254     61542     73061     57452     50332     59151     48168     68204     64424     57114     75398     61684     84808         0      0.00
   8.88453   8.88450      1.00      5821         0      5454      9179      8074     10110     10568      7746      8243      7517      6520      7016      4849      6599      7692      6669      8630      6535      8212     61816     43169     48429         0     48442     69149     56656     61581     71197     61994     72902     58184     50413     59341     48695     68168     64643     57333     75703     62077     84903         0      0.00
   8.88362   8.88370      1.00      5660         0      5424      9246      7994     10171     10379      7635      8261      7422      6493      7167      4779      6712      7520      6765      8601      6560      8356     61850     43219     47828         0     48256     68913     56930     61779     70397     61502     72808     57791     50541     59780     48272     68068     64467     57512     75237     61261     84840         0      0.00
   8.88270   8.88280      1.00      5753         0      5578      9310      8072     10174     10596      7812      8281      7720      6588      7084      4782      6728      7519      6636      8416      6576      8265     61841     43261     47918         0     48478     69084     56879     61770     70835     61837     73405     57924     50492     59300     48435     68363     64404     57206     74880     61673     84979         0      0.00
   8.88179   8.88180      1.00      5725         0      5463      9331      8216      9910     10691      7710      8490      7679      6464      7020      4775      6563      7610      6737      8605      6709      8137     61819     43283     47918         0     48556     69507     57015     62263     71383     61897     73386     58275     50698     59154     48359     68511     64665     57729     75417     62233     85086         0      0.00
   8.88088   8.88080      1.00      5607         0      5318      9138      8199     10003     10663      7688      8311      7612      6487      6965      4738      6470      7684      6478      8730      6407      8255     61787     43304     47441         0     48316     68396     56427     61637     70795     61375     72060     57222     50569     58692     47806     67596     64336     57038     75434     61027     84557         0      0.00
   8.87997   8.87990      1.00      5674         0      5435      9243      8067      9904     10593      7677      8297      7519      6477      7195      4804      6532      7469      6636      8528      6436      8197     61743     43311     47192         0     48027     68103     55734     61050     70281     60847     72439     57373     49777     58744     47959     67182     63868     56828     74594     61054     84099         0      0.00
   8.87905   8.87910      1.00      5653         0      5440      9209      8085      9790     10465      7721      8342      7614      6599      6952      4806      6568      7619      6422      8457      6391      8063     61709     43320     47510         0     48071     68302     56009     60704     69795     60963     72110     57217     49944     58350     47893     67548     64078     56471     73989     60979     83980         0      0.00
   8.87814   8.87810      1.00      5657         0      5342      9086      8029      9865     10494      7658      8302      7627      6447      7020      4742      6679      7502      6581      8583      6513      7919     61742     43388     47460         0     47851     68015     56189     61311     70590     61266     72480     57700     50201     58835     48178     68214     63656     56591     74713     61048     84328         0      0.00
   8.87723   8.87720      1.00      5710         0      5378      9099      7894     10009     10390      7644      8165      7648      6330      6857      4877      6444      7518      6604      8545      6625      8062     61730     43413     47783         0     48671     69346     56764     61860     71061     62046     73185     58259     50795     59192     48462     68180     64596     57484     75482     61923     85390         0      0.00
   8.87632   8.87630      1.00      5645         0      5305      9214      7951      9890     10555      7605      8247      7578      6543      6866      4759      6649      7460      6494      8601      6726      7966     61742     43455     47833         0     48147     69025     56829     61949     70998     61540     72911     58063     50468     59159     48613     68380     64349     57036     75283     62071     84649         0      0.00
   8.87541   8.87540      1.00      5707         0      5320      9099      7956      9944     10330      7578      8188      7661      6507      6920      4731      6443      7508      6657      8537      6429      7746     61705     43475     48027         0     48249     68463     56421     61887     70430     60997     72770     57754     50148     58565     48036     67954     64141     56985     74604     61402     84108         0      0.00
   8.87449   8.87460      1.00      5620         0      5264      9042      7950      9872     10478      7761      8172      7665      6385      7051      4678      6493      7482      6514      8465      6321      8015     61684     43495     47620         0     48402     68122     56453     61536     70193     61319     72627     57768     50313     58978     48152     68264     64363     57078     74843     61381     84113         0      0.00
   8.87358   8.87360      1.00      5523         0      5471      9075      7852      9933     10660      7571      8230      7491      6402      6978      4687      6437      7276      6436      8352      6684      8013     61653     43526     47400         0     48326     68453     56325     61152     70834     61188     72265     57746     50284     59171     47794     67851     64002     56962     74929     61727     84817         0      0.00
   8.87267   8.87270      1.00      5487         0      5314      9102      7954      9836     10454      7615      8212      7643      6343      6962      4755      6475      7448      6521      8365      6470      7899     61631     43551     47293         0     48725     68890     56728     61640     70658     61469     72573     57386     50359     58889     47879     67715     64342     57009     74816     61274     84057         0      0.00
   8.87176   8.87180      1.00      5510         0      5374      8888      7888      9836     10348      7673      8148      7550      6343      6806      4679      6436      7366      6435      8347      6412      8056     61614     43582     47299         0     48047     68492     56268     61550     70570     61505     72361     57737     50519     58649     47905     67931     64191     56992     74532     61517     84629         0      0.00
   8.87085   8.87080      1.00      5671         0      5176      9084      7811      9972     10380      7552      8126      7543      6317      6940      4786      6515      7395      6516      8367      6397      7979     61515     43555     48276         0     48679     69582     56798     62395     70858     61485     73478     58026     50450     59536     48690     68717     64913     57690     76196     61697     85151         0      0.00
   8.86994   8.86990      1.00      5553         0      5239      8963      8056      9878     10306      7617      8167      7406      6399      6820      4686      6540      7460      6437      8311      6438      8035     61411     43521     47366         0     48013     68590     56506     61491     70332     60815     72368     57223     49969     58303     47467     67749     63795     56435     73875     61149     83652         0      0.00
   8.86903   8.86900      1.00      5503         0      5314      9062      7881      9868     10395      7484      8052      7546      6247      6771      4761      6381      7284      6413      8284      6437      7925     61306     43481     46931         0     47905     67643     55594     60685     70112     60357     71831     57201     49185     57905     47619     67086     63152     56349     73507     60677     83095         0      0.00
   8.86812   8.86810      1.00      5554         0      5261      9144      7869      9776     10319      7549      8008      7443      6401      6682      4607      6462      7390      6447      8381      6296      7990     61212     43459     47178         0     47602     68053     55791     61045     70057     61034     72046     56805     49986     57897     47872     67403     63348     56110     74164     60737     83633         0      0.00
   8.86721   8.86720      1.00      5571         0      5256      8863      7747      9627     10396      7641      7944      7377      6349      6947      4674      6406      7207      6584      8442      6445      7971     61042     43369     47429         0     47957     68035     56114     60818     70111     60981     72290     57180     49877     59019     47937     67842     63499     56451     74174     60937     84233         0      0.00
   8.86630   8.86630      1.00      5557         0      5187      8897      7840      9711     10224      7493      8044      7427      6318      6751      4689      6274      7261      6283      8403      6237      7927     60911     43313     47634         0     47762     68364     55986     60923     70033     60919     72052     57547     49936     58492     47514     67245     63851     56368     73904     60953     83978         0      0.00
   8.86539   8.86540      1.00      5407         0      5137      8897      7638      9753     10233      7232      7775      7273      6173      6797      4538      6366      7361      6341      8204      6212      7870     60829     43291     47088         0     47570     67838     55593     60759     69498     60558     71269     56536     49346     58518     47449     67240     63469     56079    147923     60518     84065         0      0.00
   8.86448   8.86450      1.00      5504         0      5302      8798      7858      9483     10263      7548      7888      7405      6142      6810      4663      6346      7324      6341      8250      6253      7875     60742     43270     47223         0     47522     67363     55494     60554     69511     60612     71531     56839     49344     58323     47634     67133     63697     56295     73602     60517     83752         0      0.00
   8.86357   8.86370      1.00      5500         0      5119      8857      7566      9654     10161      7489      8076      7201      6207      6742      4538      6329      7277      6313      8186      6254      7848     60673     43259     46549         0     46914     67301     54858     60281     68530     60105     71176     56449     49026     57291     46835     66460     62519     55980     73294     60008     83056         0      0.00
   8.86266   8.86270      1.00      5432         0      5241      8953      7677      9678     10272      7461      7955      7367      6320      6722      4644      6451      7161      6358      8214      6320      7967     60652     43288     46647         0     47087     66956     55116     60357     69141     59937     71142     56672     49338     57429     46744     66228     62369     55784     73129     60160     83075         0      0.00
   8.86175   8.86180      1.00      5557         0      5115      8787      7772      9749     10093      7512      8087      7547      6213      6852      4615      6432      7238      6354      8254      6195      7765     60594     43284     47176         0     47668     68119     55637     61052     69657     60701     71834     57255     49530     58041     47429     67177     63694     56766     74068     60824     83460         0      0.00
   8.86084   8.86080      1.00      5434         0      5288      8843      7822      9564     10170      7360      8050      7196      6353      6696      4519      6290      7260      6359      8248      6277      7817     60528     43267     46709         0     47492     67460     55261     60144     69126     60126     71029     56449     49315     58401     47342     66613     63152     56044     74007     60326     83232         0      0.00
   8.85994   8.85990      1.00      5527         0      5151      8858      7727      9661     10134      7278      7844      7360      6234      6769      4668      6148      7400      6444      8239      6330      7852     60509     43291     46906         0     47740     67629     55418     60489     69650     60347     71634     56449     49513     58184     47340     67065     63455     56034     73630     60595     83341         0      0.00
   8.85903   8.85900      1.00      5414         0      5364      8763      7670      9575     10111      7275      7888      7462      6251      6801      4602      6205      7101      6326      8109      6113      7676     60451     43287     46529         0     47386     66789     55200     60166     68940     60259     70957     56591     49383     57513     47292     66383     62739     55756     73390     60189     82923         0      0.00
   8.85812   8.85810      1.00      5425         0      5290      8815      7538      9658     10138      7512      8005      7274      6397      6630      4656      6352      7323      6284      8212      6267      7870     60469     43329     46767         0     47796     68037     55441     60673     69569     60857     71790     56974     49656     57872     47291     67263     63410     56110     73769     60361     83642         0      0.00
   8.85721   8.85720      1.00      5359         0      5163      8898      7642      9641      9957      7407      8077      7406      6202      6752      4574      6230      7201      6214      8336      6323      7755     60438     43340     46579         0     47323     67726     54759     59983     68812     60380     71399     56587     49131     57621     47302     66508     62707     55548     73339     60621     82882         0      0.00
   8.85630   8.85630      1.00      5531         0      5350      8856      7612      9745     10362      7432      7799      7349      6175      6721      4595      6441      7362      6388      8184      6173      7786     60424     43362     46718         0     47785     67494     55437     60090     69204     60454     70846     56673     49060     57758     46747     66897     62890     55861     73464     60654     82933         0      0.00
   8.85540   8.85540      1.00      5463         0      5172      8735      7794      9726     10159      7526      7891      7377      6215      6706      4608      6352      7125      6325      8247      6240      7807     60416     43388     46832         0     47609     67536     55715     60885     70373     60674     71977     56563     49586     58307     47963     67469     63058     55976     74189     60669     83688         0      0.00
   8.85449   8.85450      1.00      5480         0      5259      8802      7795      9584     10022      7248      7885      7379      6182      6754      4757      6421      7439      6452      8067      6288      7934     60343     43371     46635         0     47375     67291     55454     60227     69321     60320     71154     56733     49160     57836     47017     67392     63206     56040     73595     60675     82700         0      0.00
   8.85358   8.85370      1.00      5445         0      5079      8838      7709      9716     10164      7230      7983      7587      6241      6789      4593      6361      7241      6346      8284      6423      7984     60338     43401     46732         0     47643     67204     55126     60393     69192     60142     71031     56550     49420     57744     47259     66470     62624     55966     73613     60259     82788         0      0.00
   8.85268   8.85270      1.00      5565         0      5239      9003      7698      9687     10154      7337      8141      7415      6264      6773      4644      6386      7312      6311      8305      6279      7815     60261     43387     46673         0     47825     67162     55350     60423     69015     60137     71727     56366     49683     57954     47544     66831     63102     56267     73758     60764     83007         0      0.00
   8.85177   8.85170      1.00      5397         0      5314      8753      7693      9561     10232      7375      8113      7352      6348      6668      4606      6269      7268      6384      8206      6214      7755     60296     43448     46455         0     47291     67115     55339     60150     68910     60060     71315     56315     49258     57997     46878     66761     62761     55642     73465     60250     82647         0      0.00
   8.85086   8.85080      1.00      5475         0      5268      8694      7766      9712     10335      7486      8008      7339      6190      6888      4636      6374      7234      6242      8241      6375      7838     60248     43451     46677         0     47742     67508     55417     60806     69591     60616     71594     56891     49305     58225     47600     66675     62975     56076     73770     60437     83141         0      0.00
   8.84996   8.85000      1.00      5437         0      5265      8812      7821      9577     10151      7321      7680      7410      6146      6688      4655      6440      7155      6312      8176      6178      7747     60256     43493     47124         0     48203     68224     55985     61363     70527     60749     72221     57243     49959     58683     47994     68124     63849     56686     74424     61406     84388         0      0.00
   8.84905   8.84900      1.00      5552         0      5157      8774      7862      9761     10217      7536      7844      7314      6380      6691      4524      6311      7391      6418      8227      6282      7795     60344     43588     47456         0     48149     67754     55485     60882     69852     61180     71808     57389     49437     57792     47394     67172     63188     56740     73774     60604     83067         0      0.00
   8.84814   8.84820      1.00      5667         0      5278      8979      7844      9758     10223      7392      7971      7347      6261      6804      4588      6312      7137      6412      8364      6234      7711     60303     43591     47103         0     47693     67845     55364     60515     69375     60264     71282     56573     49330     58174     47541     66951     62689     56048     73768     60390     83373         0      0.00
   8.84724   8.84720      1.00      5580         0      5245      8934      7792      9690     10012      7431      7860      7244      6152      6699      4505      6334      7225      6422      8310      6353      7673     60330     43651     47339         0     47881     67448     55126     60814     69519     60484     71510     56724     49599     57881     47586     66752     63418     56242     73910     60856     83189         0      0.00
   8.84633   8.84630      1.00      5493         0      5326      8874      7720      9791     10283      7424      7909      7361      6447      6651      4602      6354      7324      6327      8386      6212      7912     60286     43649     47041         0     47705     67627     55878     61160     69693     60418     71628     56886     49855     58066     47663     66942     63201     55921     74205     60699     83767         0      0.00
   8.84543   8.84540      1.00      5531         0      5089      8944      7875      9545     10091      7398      7952      7425      6260      6829      4660      6329      7292      6217      8193      6378      7814     60270     43678     47225         0     47717     68399     55816     60345     69447     60616     71619     56975     49366     58234     47855     67071     63371     56446     74035     60886     83835         0      0.00
   8.84452   8.84460      1.00      5426         0      5205      8936      7830      9721     10052      7230      7907      7294      6220      6846      4538      6340      7201      6184      8291      6197      7738     60245     43696     47097         0     47651     68039     55800     60920     69641     60335     72146     57048     49899     58271     47713     67580     63687     56171     74214     61045     83920         0      0.00
   8.84362   8.84370      1.00      5522         0      5150      8653      7582      9564     10145      7361      7864      7280      6205      6825      4530      6255      7217      6407      8256      6210      7902     60215     43726     47184         0     47939     67145     55753     60297     69488     60626     71385     56665     49756     58177     47382     67311     63092     56473     74169     60532     83685         0      0.00
   8.84271   8.84270      1.00      5536         0      5290      8808      7764      9504     10181      7366      7900      7305      6124      6820      4539      6238      7261      6370      8165      6257      7728     60143     43701     47281         0     47841     68270     56129     60744     70359     60895     72052     57351     49796     58686     47823     67624     63507     56408     74606     60975     83542         0      0.00
   8.84181   8.84180      1.00      5461         0      5258      8837      7731      9639     10103      7310      7827      7406      6179      6649      4545      6319      7190      6293      8353      6146      7728     60081     43697     47924         0     48528     68462     56205     61557     70729     61337     72230     57476     50263     58970     48574     67416     63991     56955     75123     61708     84575         0      0.00
   8.84090   8.84090      1.00      5472         0      5237      8699      7615      9458     10297      7306      7744      7224      6101      6642      4570      6231      7344      6227      8193      6218      7816     60027     43692     47048         0     47568     67705     55143     60426     69606     60526     71057     56905     49012     57627     47327     66885     62972     56128     73810     60702     83231         0      0.00
   8.84000   8.84000      1.00      5463         0      5337      8721      7688      9598     10092      7326      7870      7215      6074      6749      4623      6187      7018      6198      8184      6002      7694     59956     43675     47194         0     47861     67541     55504     60510     69299     60395     71279     56925     49169     57874     47552     66801     63332     56027     74026     59998     83258         0      0.00
   8.83909   8.83910      1.00      5450         0      5235      8892      7705      9552     10228      7441      7853      7427      6303      6684      4530      6201      7080      6244      8127      6211      7670     59821     43617     46935         0     47784     67630     55692     60520     69536     60650     71533     57036     49473     58329     47630     67091     63300     56444     73598     61065     82792         0      0.00
   8.83819   8.83810      1.00      5537         0      5203      8768      7785      9516     10009      7223      7705      7242      6069      6624      4483      6132      7168      6337      8176      6213      7688     59739     43594     46483         0     47431     66906     55270     60346     68912     59704     70908     56270     48859     57569     47318     66734     62698     55477     73241     60409     82863         0      0.00
   8.83729   8.83730      1.00      5459         0      5161      8729      7642      9527     10104      7286      7729      7313      6080      6798      4528      6175      7092      6273      8091      6160      7927     59725     43619     46848         0     47437     67715     55212     60446     69127     60266     70897     56521     49077     57957     47307     66897     62835     55721     73761     60195     83483         0      0.00
   8.83638   8.83640      1.00      5447         0      5118      8802      7592      9641     10187      7236      7942      7128      6139      6559      4539      6246      6914      6173      8012      6131      7686     59775     43694     47054         0     47516     68250     55536     60456     69504     60496     71535     56547     49314     57593     47296     67100     63038     56476     73683     60144     83284         0      0.00
   8.83548   8.83550      1.00      5438         0      5078      8840      7569      9505     10025      7294      7932      7174      6037      6686      4582      6141      7048      6240      8071      6313      7767     59663     43649     46687         0     46947     67174     55245     60235     69077     60430     71383     56480     49066     57877     47448     66750     62862     55937     73366     60319     83068         0      0.00
   8.83458   8.83460      1.00      5451         0      5241      8764      7720      9462      9969      7380      7720      7059      6093      6590      4592      6339      7100      6275      8140      6217      7577     59634     43660     46883         0     47494     67368     54922     59997     69045     60130     70550     55983     49221     57694     47500     66809     62929     56039     73350     60020     83165         0      0.00
   8.83367   8.83370      1.00      5433         0      5286      8748      7612      9640     10181      7348      7771      7267      6241      6727      4531      6225      7008      6164      8062      6054      7653     59562     43651     46893         0     47329     67662     55619     60690     69466     60377     71183     56594     49529     57992     47202     67319     62944     55906     74119     60714     83533         0      0.00
   8.83277   8.83290      1.00      5290         0      5126      8725      7639      9506     10062      7246      7814      7176      6097      6553      4459      6198      7159      6170      8060      6238      7595     59546     43678     46723         0     47376     67552     55188     60368     69312     60114     71342     56630     49212     57640     47521     66850     62773     56122     73877     60309     83228         0      0.00
   8.83187   8.83180      1.00      5406         0      5029      8646      7587      9405     10066      7251      7739      7072      6088      6547      4481      6189      7170      6124      8113      6060      7604     59448     43648     47033         0     47415     67492     55313     60357     69550     60745     71422     56341     49133     57953     47453     66872     63315     56223     73600     60787     83300         0      0.00
   8.83096   8.83090      1.00      5458         0      5132      8818      7422      9359      9924      7230      7862      7291      6108      6631      4535      6119      7074      6107      8177      6125      7433     59411     43660     46528         0     46902     66532     54939     60029     68411     59717     70667     55783     49059     57283     46589     66089     62446     55497     73101     60181     82287         0      0.00
   8.83006   8.83010      1.00      5323         0      5143      8678      7477      9376      9857      7223      7832      7100      6134      6843      4479      6020      7196      6185      7984      6115      7710     59242     43566     46766         0     47219     67297     54804     60255     68916     60021     70947     55994     49283     57503     47137     66414     62807     55922     72644     60155     82653         0      0.00
   8.82916   8.82910      1.00      5371         0      5096      8593      7499      9508      9936      7302      7765      7356      6066      6630      4458      6191      7246      6183      7980      6084      7463     59154     43534     46876         0     47447     67450     55356     60193     69481     60267     71372     56756     49017     58062     47257     67092     63267     55810     73151     60211     83056         0      0.00
   8.82826   8.82830      1.00      5316         0      5048      8712      7515      9377      9966      7205      7676      7174      6125      6721      4530      6086      7037      6199      8221      6054      7564     59077     43513     46341         0     47433     66608     54379     59744     68333     59420     70361     55824     48616     57285     46762     66061     62326     55251     73121     59704     82133         0      0.00
   8.82736   8.82730      1.00      5381         0      5011      8648      7567      9330      9938      7300      7870      7206      6104      6565      4474      6166      6970      6286      8137      6055      7529     59072     43557     46449         0     46610     66696     54603     59396     68412     59949     70666     56025     49144     56960     47066     66232     62348     55463     73220     59950     82337         0      0.00
   8.82645   8.82650      1.00      5297         0      5021      8648      7521      9328      9916      7206      7741      7171      6292      6564      4482      6123      7064      6127      7904      6124      7585     58927     43474     46311         0     47100     67075     54733     59993     68793     59899     71023     56290     49255     57805     46899     66524     62962     55855     73322     60333     82866         0      0.00
   8.82555   8.82550      1.00      5342         0      5177      8521      7516      9456      9801      7211      7692      7175      6066      6549      4342      6248      7004      6163      8001      6071      7509     58864     43469     46784         0     47839     67379     55403     60164     69422     60653     71370     56846     49655     58303     47220     66641     63093     56201     73499     60629     83675         0      0.00
   8.82465   8.82470      1.00      5319         0      5112      8633      7513      9398      9968      7158      7954      7193      6020      6425      4420      5940      7035      6185      7902      5998      7566     58769     43433     46583         0     47006     66711     54923     59637     68825     59816     71477     56568     48792     57340     46886     65934     62442     55412     72813     59785     82373         0      0.00
   8.82375   8.82380      1.00      5304         0      5138      8581      7579      9474      9800      7296      7738      7062      6169      6531      4347      6182      6882      6097      8033      6109      7543     58714     43439     46623         0     47563     67513     55735     60230     68968     60324     71351     56644     49521     58358     47363     66870     62569     55996     73457     60635     83519         0      0.00
   8.82285   8.82290      1.00      5351         0      4948      8734      7425      9397      9881      7229      7579      7229      6074      6451      4519      6133      7050      6139      7967      6063      7580     58802     43537     46170         0     46924     66939     54577     59872     68774     59639     70757     56250     48572     57533     47033     66321     62308     55424     73039     59943     82542         0      0.00
   8.82195   8.82200      1.00      5319         0      4954      8502      7488      9399      9974      7104      7691      7114      6064      6416      4404      6103      7059      6181      8062      6118      7499     58873     43623     47028         0     47496     67283     55408     59941     68886     60181     70944     56578     49720     57948     47209     66856     63003     55940     73568     60657     83246         0      0.00
   8.82105   8.82100      1.00      5390         0      4948      8530      7496      9404      9867      7210      7592      7166      6021      6647      4498      6122      7152      6098      7921      6157      7481     58927     43706     46293         0     47149     66997     54891     59792     68696     60152     70688     56062     48844     57518     46901     66675     62794     55377     73504     59988     82210         0      0.00
   8.82015   8.82010      1.00      5316         0      4991      8567      7509      9500     10072      7161      7604      6946      5989      6528      4484      6182      7183      6145      8048      6088      7638     59038     43827     46752         0     47134     67535     55522     60666     69368     59853     71031     56396     49252     58252     47524     66642     63575     56063     73241     60797     83410         0      0.00
   8.81925   8.81920      1.00      5288         0      5132      8652      7468      9227      9886      7299      7660      7087      6126      6648      4459      6007      7216      6122      7954      6101      7457     59092     43907     46589         0     47640     67862     55209     60457     69104     60542     71485     56880     49818     58255     47826     67355     63701     56683     73892     61151     83536         0      0.00
   8.81835   8.81840      1.00      5192         0      5001      8459      7487      9479      9934      7232      7566      6937      6010      6519      4404      6146      7026      6147      7940      6029      7471     59140     43973     47073         0     47668     67855     55024     60106     69351     60412     71306     56295     49541     57655     47258     67321     63291     56716     73706     60622     83543         0      0.00
   8.81745   8.81740      1.00      5406         0      4976      8553      7422      9323      9901      7037      7672      7256      5860      6499      4348      6140      7017      6090      8142      6038      7508     59137     44017     46767         0     47540     67394     54655     60257     69151     59723     70688     56405     49057     57857     47322     66800     62999     55820     73961     60110     82857         0      0.00
   8.81655   8.81650      1.00      5240         0      5127      8523      7190      9283     10133      7382      7822      7197      5998      6375      4461      5978      7115      6093      7909      5916      7504     59129     44037     46973         0     47726     67630     55112     60473     69342     60471     71750     56781     49550     57877     47380     66819     63236     56065     74225     60803     83111         0      0.00
   8.81565   8.81570      1.00      5239         0      5119      8482      7538      9464      9841      7136      7691      7057      5934      6490      4366      6189      6983      6103      7882      6087      7536     59102     44056     46297         0     46802     66925     54660     59920     68708     59550     71002     55562     48583     57337     46876     66927     62651     55958     72840     60046     82678         0      0.00
   8.81475   8.81470      1.00      5324         0      5000      8527      7413      9239      9861      7331      7981      7226      6033      6487      4426      6044      6927      6051      7906      6083      7502     58995     44017     46626         0     47515     67105     55095     60026     69038     60654     71395     56523     49472     57859     47297     66657     63035     55794     73559     60348     83052         0      0.00
   8.81385   8.81390      1.00      5180         0      5040      8743      7341      9342      9925      7264      7727      7152      5942      6500      4507      6169      7042      6171      7825      5983      7529     58895     43968     47418         0     48187     68691     55634     61086     70174     61054     72312     57669     49679     58318     47867     68002     64050     56774     74256     61237     84155         0      0.00
   8.81295   8.81310      1.00      5194         0      5051      8569      7549      9363      9898      7268      7597      7168      5989      6600      4353      6067      7019      6150      7826      6001      7548     58834     43962     46313         0     46983     66815     55042     60223     68562     59656     71043     56462     49089     57649     46840     66657     62950     56153     73021     59907     82838         0      0.00
   8.81205   8.81200      1.00      5185         0      5178      8629      7360      9143      9774      7301      7740      7169      6064      6450      4470      6126      6921      6116      7909      6157      7503     58840     44010     46299         0     47142     66990     55032     59718     68833     59900     70868     56395     49198     57377     46937     66867     63153     56026     73126     60219     83196         0      0.00
   8.81116   8.81110      1.00      5366         0      5103      8451      7491      9383      9836      7010      7609      7096      6048      6597      4378      5996      6951      5968      7862      6012      7387     58762     43991     47087         0     47402     67487     55269     60410     69392     59901     71262     56935     49735     58083     47408     67303     63052     56033     73025     60972     83421         0      0.00
   8.81026   8.81030      1.00      5211         0      5082      8476      7331      9281      9650      7010      7526      7008      5902      6530      4349      6002      6886      6072      7962      5996      7539     58705     43978     46387         0     47743     67311     55184     60583     69185     60226     71063     56413     49357     57891     47437     67070     63040     56372     73902     60476     83097         0      0.00
   8.80936   8.80930      1.00      5250         0      5004      8579      7333      9288      9911      7143      7656      6923      5986      6530      4357      6060      7034      6070      7804      6100      7336     58640     43960     46129         0     47401     67020     54726     59792     68800     59965     70960     56205     49039     57544     47100     66840     62776     55361     73033     60306     82641         0      0.00
   8.80846   8.80850      1.00      5278         0      5146      8582      7419      9325      9983      7156      7601      6992      5898      6422      4344      6100      6777      5928      7903      5848      7330     58636     43998     46761         0     47370     67065     54498     60014     68917     60534     70676     56317     48555     57375     46995     66318     62396     55614     73631     60093     82850         0      0.00
   8.80756   8.80750      1.00      5288         0      4999      8584      7380      9352      9961      7271      7433      7085      5896      6529      4436      5877      6891      6200      7927      5992      7415     58578     43985     46407         0     47146     67043     54689     59256     68601     59881     70477     56234     48734     57506     46971     66015     62547     55664     72721     60058     82682         0      0.00
   8.80667   8.80660      1.00      5313         0      4938      8385      7235      9334      9766      7264      7661      6925      6047      6556      4362      5824      6917      6065      7763      5913      7402     58484     43952     46924         0     47371     67125     54897     60038     68801     60295     70907     56303     49343     57664     47410     66441     62798     55877     73175     60291     83138         0      0.00
   8.80577   8.80580      1.00      5229         0      5064      8456      7334      9247      9770      6970      7609      6919      5969      6413      4386      6046      7017      5988      7807      5904      7481     58319     43861     46587         0     47331     67034     54888     59784     68751     60069     70837     56053     49258     57867     47268     66841     62678     55685     73252     59852     82632         0      0.00
   8.80487   8.80490      1.00      5281         0      5063      8477      7497      9346      9757      7061      7557      7033      5941      6500      4378      5978      6929      6142      7754      5943      7493     58318     43898     46440         0     47165     66695     54865     59890     68238     59867     71127     56249     48796     57690     46937     66391     62691     55668     72953     60164     82984         0      0.00
   8.80397   8.80400      1.00      5268         0      4902      8251      7393      9270      9743      7209      7459      7059      5947      6427      4399      6117      6804      6108      7940      5991      7296     58249     43880     46426         0     47232     67501     55021     60247     69055     60178     70811     56105     49433     57823     47412     67123     62666     55846     73543     60487     83255         0      0.00
   8.80308   8.80320      1.00      5241         0      4986      8625      7443      9368      9706      6938      7613      7022      6153      6355      4361      5928      6820      6015      7840      5959      7486     58175     43861     47031         0     47316     67452     55138     60069     69219     60258     71190     55963     49270     57635     47294     66581     62981     55921     73402     60391     82951         0      0.00
   8.80218   8.80220      1.00      5208         0      5076      8356      7341      9258      9753      7150      7577      6994      6008      6367      4447      5939      7036      6045      7963      5902      7333     58135     43871     46844         0     47073     66833     55023     59788     68676     60229     70742     56015     49058     57600     46933     66733     62856     55713     73307     60414     82957         0      0.00
   8.80129   8.80120      1.00      5134         0      4874      8440      7284      9192      9814      7106      7743      7081      6023      6450      4389      6168      6869      6181      7906      5997      7531     58089     43872     45586         0     46785     66543     54278     58959     68303     59711     70198     55738     48458     56908     46878     66151     62238     55235     72420     59500     81839         0      0.00
   8.80039   8.80040      1.00      5298         0      5011      8398      7435      9213      9631      7146      7669      7051      5998      6444      4343      6099      6910      5909      7895      6055      7558     58027     43849     46713         0     47441     67099     54917     59914     68216     60202     71129     56195     48883     57476     47103     66761     62910     55609     73217     60230     82917         0      0.00
   8.79949   8.79950      1.00      5286         0      4993      8615      7452      9288      9793      6986      7540      6958      5882      6401      4290      5985      7060      6021      7786      5864      7179     58050     43911     45983         0     46761     66756     54429     59278     68270     59554     70338     55635     48525     56938     46484     65942     62653     55652     72656     59733     81805         0      0.00
   8.79860   8.79850      1.00      5208         0      4999      8459      7410      9209      9672      7045      7517      6907      5797      6395      4329      5908      6868      6103      7823      5818      7373     58000     43911     46776         0     47514     67809     55145     60470     69476     60280     71406     56376     49194     57929     47384     67127     62972     56389     73760     60647     83587         0      0.00
   8.79770   8.79770      1.00      5209         0      4953      8377      7509      9369      9761      7063      7586      7028      6007      6447      4304      5991      6858      6000      7779      5915      7343     58025     43966     46424         0     46782     66505     54735     59573     68403     59803     70193     55559     49061     57044     46627     66147     62435     55501     72313     59926     82263         0      0.00
   8.79681   8.79680      1.00      5158         0      4965      8429      7301      9274      9770      7007      7591      7061      5966      6393      4329      5971      6997      6201      7826      6123      7287     58019     43996     46539         0     47201     67292     55080     60231     69015     60045     71385     56575     49471     57927     47420     66548     62788     56063     73480     60654     82935         0      0.00
   8.79591   8.79590      1.00      5099         0      4940      8430      7429      9336      9714      7054      7630      6942      5878      6494      4323      6039      6864      6051      7807      5959      7291     57930     43963     46305         0     47149     66785     55143     59679     69114     60140     71282     56199     48866     57384     47357     66587     62444     55906     73612     60291     82984         0      0.00
   8.79502   8.79510      1.00      5252         0      4891      8552      7395      9180      9831      7085      7502      6938      6000      6443      4249      5932      6999      5892      7834      5936      7436     57955     44016     46460         0     46928     66831     54515     59732     68294     59837     70464     55636     48734     57019     46436     66183     62518     55499     73004     60019     82379         0      0.00
   8.79412   8.79410      1.00      5276         0      5029      8453      7186      9343      9648      6989      7599      7050      5842      6484      4469      5921      6907      5854      7842      5848      7460     57947     44052     46745         0     47432     67291     55037     59983     68502     59758     70632     56228     49231     57572     47294     66661     63103     55639     72996     60084     82545         0      0.00
   8.79323   8.79330      1.00      5279         0      4975      8472      7305      9104      9790      7015      7623      7073      6008      6411      4345      5947      6927      6171      7919      5896      7423     57942     44076     47034         0     47380     67423     55287     60371     68769     60497     71333     56952     49408     58016     47063     67303     62988     56117     73975     60408     82847         0      0.00
   8.79233   8.79240      1.00      5285         0      5019      8322      7333      9415      9752      7008      7375      7036      5982      6308      4242      6117      6831      6085      7850      6009      7311     58030     44186     47457         0     48233     68232     55573     61200     69983     61073     71850     56944     50086     58321     48003     67678     63551     56875     74159     61365     83622         0      0.00
   8.79144   8.79140      1.00      5288         0      5087      8441      7236      9124      9719      7182      7544      7065      5864      6457      4369      5948      6829      5993      7822      6016      7276     58026     44220     46789         0     47836     67501     55113     60381     68908     60501     71338     56637     49631     57827     47684     67098     63040     56201     73565     60842     83032         0      0.00
   8.79054   8.79050      1.00      5200         0      5155      8569      7612      9209      9896      7225      7542      6923      5870      6299      4384      5976      6887      5981      7806      5966      7348     58062     44280     46860         0     47931     67812     55565     60338     69489     60721     71765     56581     49135     57941     47588     67070     63604     56496     73784     60523     83548         0      0.00
   8.78965   8.78960      1.00      5183         0      5063      8414      7477      9217      9589      7010      7599      7106      5878      6474      4438      5955      6846      6092      7859      5902      7361     57996     44264     47026         0     47865     67657     55835     60474     68982     60690     71371     56765     49451     57896     47552     67586     63440     56196     74033     60536     83452         0      0.00
   8.78875   8.78880      1.00      5300         0      5104      8513      7343      9238      9802      7129      7483      6982      6020      6377      4307      5876      6815      5928      7853      5962      7283     57890     44221     46647         0     47259     67208     55041     59875     69016     60261     70958     56485     48706     57580     47057     66627     62586     55689     73242     60592     82704         0      0.00
   8.78786   8.78780      1.00      5146         0      5110      8320      7480      9250      9813      7099      7480      6936      5832      6391      4401      6114      6808      6072      7841      5975      7353     57845     44215     47138         0     48039     67307     55675     60087     69293     60387     71529     56675     49236     57579     47359     67219     62876     56477     74086     61161     83504         0      0.00
   8.78697   8.78690      1.00      5146         0      4933      8393      7405      9148      9708      7124      7619      7081      5910      6297      4348      5952      6872      5906      7872      5864      7263     57734     44170     46271         0     46966     66685     54938     59163     68252     59847     70650     56070     48895     56696     46777     66288     62334     55426     72834     59712     82156         0      0.00
   8.78607   8.78610      1.00      5202         0      4915      8426      7395      9201      9665      7106      7402      6978      5879      6333      4311      5881      6793      6002      7775      5776      7351     57657     44151     46469         0     47396     67138     54812     59432     68570     59953     70877     56113     49130     57103     46889     66337     62439     55902     73051     60130     82948         0      0.00
   8.78518   8.78520      1.00      5334         0      5099      8411      7398      9224      9720      6931      7588      6890      5907      6352      4243      5995      6897      5998      7775      6005      7291     57656     44191     46514         0     47221     66585     54737     59592     67923     59535     70812     55948     48713     57206     46899     66509     62557     55342     72987     59877     81956         0      0.00
   8.78429   8.78430      1.00      5123         0      5039      8265      7340      9231      9623      7135      7594      7102      5931      6258      4307      5926      6881      5779      7736      5846      7413     57561     44148     46422         0     47364     66918     54940     59713     68327     60493     70802     56514     48849     57130     47106     66227     62753     55419     72868     60395     82949         0      0.00
   8.78340   8.78350      1.00      5024         0      4947      8272      7363      9258      9782      6997      7675      7005      5872      6295      4348      5972      6957      5861      7718      5914      7302     57482     44128     46157         0     47200     66633     54716     59362     68612     59341     70637     55876     48490     57578     46574     66525     62698     55221     72744     59948     82121         0      0.00
   8.78250   8.78260      1.00      5120         0      4902      8387      7227      9341      9481      7052      7454      6958      5914      6406      4257      5876      6790      5951      7758      5862      7174     57267     43999     46376         0     46763     66789     54309     59819     67869     59780     70352     55745     48609     57414     46874     66608     62302     55762     72690     59993     82552         0      0.00
   8.78161   8.78150      1.00      5182         0      4899      8165      7336      8944      9583      7042      7390      6883      5724      6348      4293      5938      6826      5925      7722      5736      7255     57006     43841     46663         0     47183     67138     55144     59476     68262     60114     70839     55909     48534     57252     47210     66696     62254     55756     73106     60035     82541         0      0.00
   8.78072   8.78070      1.00      5069         0      4939      8335      7201      8946      9746      6809      7508      6723      5833      6285      4388      6018      6788      5810      7722      5865      7188     56921     43799     46133         0     46785     66553     54210     59200     68119     59078     69947     55609     48611     57173     46628     65960     62042     55263     72953     59836     81955         0      0.00
   8.77983   8.77980      1.00      5238         0      4891      8274      7298      8996      9719      7186      7451      6930      5891      6164      4336      6002      6790      5940      7793      5778      7219     56830     43775     46577         0     46715     66396     54444     59166     67811     59784     69950     56007     48513     56716     46761     66124     62233     55470     72736     59939     82273         0      0.00
   8.77893   8.77900      1.00      5139         0      5007      8191      7064      9037      9766      6971      7388      6770      5845      6293      4288      5837      6638      5944      7719      5796      7089     56794     43777     46211         0     47230     66308     54332     59203     68727     59454     70706     56059     48507     57246     46970     66023     61837     55676     72798     59762     82140         0      0.00
   8.77804   8.77800      1.00      5124         0      4917      8356      7386      9049      9630      6965      7401      6767      5804      6300      4328      5891      6748      5881      7719      5713      7145     56645     43708     46081         0     46595     66140     54222     59147     68119     59312     69963     55718     48354     56726     46943     65790     61952     55310     72068     59474     81778         0      0.00
   8.77715   8.77710      1.00      4991         0      4951      8296      7269      9041      9510      6883      7538      6769      5675      6145      4376      5819      6694      5842      7579      5798      7210     56538     43658     45717         0     46331     65867     53961     58867     67442     59157     69902     55227     48062     56208     46465     65502     61810     54617     72128     59431     81115         0      0.00
   8.77626   8.77630      1.00      5008         0      4764      8237      7236      8966      9682      7019      7485      6772      5718      6237      4269      5827      6688      5820      7556      5759      7067     56440     43613     45563         0     46409     65478     53776     58607     67777     59015     69670     54973     48061     56424     46416     65269     61625     54900     71671     59134     81190         0      0.00
   8.77537   8.77540      1.00      5144         0      4763      8328      7167      9078      9385      6984      7419      6701      5840      6087      4259      5714      6815      5752      7715      5738      7068     56539     43728     46069         0     46822     66432     54427     59011     67831     59440     70083     55478     48452     56700     46857     66237     62154     55233     72429     59617     81727         0      0.00
   8.77448   8.77450      1.00      5147         0      4922      8269      7196      9050      9530      7019      7309      6993      5847      6302      4228      5774      6619      5891      7648      5698      7119     56510     43745     46233         0     47238     66919     54625     59029     68093     59695     70302     56215     48907     56861     46603     66032     62466     55262     72896     59951     82290         0      0.00
   8.77359   8.77360      1.00      5074         0      4811      8184      7161      9176      9482      6917      7388      6835      5780      6131      4178      5788      6739      5890      7747      5805      7024     56572     43824     45646         0     46519     65669     54021     59179     67707     59146     69994     55570     48137     56389     46235     65736     62134     55177     72537     59310     81411         0      0.00
   8.77270   8.77280      1.00      4992         0      4870      8116      7274      8972      9346      7072      7282      6828      5789      6215      4210      5892      6779      5912      7547      5847      7030     56672     43939     46016         0     46666     65864     54559     59700     67884     59378     70384     55823     48766     56962     46769     65795     62095     54948     72640     59970     81558         0      0.00
   8.77181   8.77180      1.00      5094         0      4921      8202      7269      9080      9402      6957      7364      6833      5780      6153      4164      5944      6772      5995      7728      5787      7269     56703     44004     46396         0     47180     67107     54868     59634     68407     59887     70102     55994     49169     57081     46965     66477     62636     56340     73226     60087     82405         0      0.00
   8.77092   8.77080      1.00      5065         0      4879      8166      7214      9020      9489      7022      7342      6810      5761      6281      4295      5879      6727      6062      7782      5765      7245     56756     44082     45979         0     46792     65699     54332     58536     67584     59507     69846     55232     48335     56299     46860     65740     62104     55309     72450     59443     81907         0      0.00
   8.77003   8.77000      1.00      4991         0      4877      8239      7443      8988      9595      6895      7511      6904      5832      6194      4341      5808      6791      5861      7675      5831      7009     56745     44101     45856         0     46672     66478     54861     59192     68022     59127     70564     55355     48370     57250     46796     65937     62011     55148     72666     59618     81814         0      0.00
   8.76914   8.76920      1.00      5180         0      4876      8352      7089      9210      9552      6835      7265      6917      5747      6247      4315      5683      6829      5733      7741      5814      7118     56881     44242     46332         0     46699     66673     54449     60113     67822     59770     70245     55616     48965     57039     46959     66356     62329     55368     73114     60033     82526         0      0.00
   8.76825   8.76820      1.00      5153         0      4936      8293      7060      9105      9430      7023      7462      6796      5831      6205      4170      5704      6680      5913      7674      5870      7202     56931     44319     46054         0     46969     67227     54501     59549     68365     59639     70746     55929     48764     57041     47047     66448     62525     55937     72904     59872     82318         0      0.00
   8.76736   8.76730      1.00      5159         0      4902      8199      7185      9179      9540      6947      7388      6915      5770      6342      4284      5838      6826      5927      7724      5585      7074     56922     44347     46303         0     47031     66639     54499     59373     67953     59568     70560     56149     48632     57100     46741     66393     62550     55230     72875     59697     82371         0      0.00
   8.76647   8.76650      1.00      5121         0      4883      8343      7375      9176      9553      7162      7249      6960      5684      6160      4230      5849      6751      5930      7847      5640      7296     56945     44397     46746         0     47294     67136     55056     59625     68770     60324     70612     56230     48774     57708     47432     66728     62995     55910     73402     60488     82412         0      0.00
   8.76558   8.76560      1.00      5152         0      4897      8179      7289      8992      9564      6994      7501      6890      5822      6124      4356      5809      6759      5900      7640      5787      7138     56945     44433     46094         0     46794     66632     54616     59186     68277     59686     70677     56069     48744     56570     47303     65886     62232     55643     72824     59589     82224         0      0.00
   8.76469   8.76470      1.00      5071         0      4929      8190      7369      9194      9584      6976      7508      6789      5697      6202      4144      5801      6878      5735      7676      5737      7162     56894     44427     46308         0     47433     66814     54890     59824     68988     60162     70633     56083     48972     57501     47106     66925     62950     55824     73297     60107     82609         0      0.00
   8.76380   8.76390      1.00      5123         0      4822      8120      7036      8924      9520      7000      7428      6900      5768      6109      4361      5711      6727      5998      7522      5912      7210     56870     44446     46584         0     46952     67048     54710     59123     68341     59749     70795     56025     48474     57177     47089     66064     62651     55722     73137     60078     82336         0      0.00
   8.76167   8.76170      1.00      5051         0      4857      8286      7222      8947      9607      6996      7322      6683      5748      6250      4197      5906      6652      6037      7529      5702      7116     56721     44414     46378         0     47137     66934     55073     59768     68454     59967     71037     55929     49047     57078     46862     66624     62767     55871     73025     59813     82182         0      0.00
   8.75954   8.75950      1.00      5153         0      4904      8344      7210      9043      9618      6784      7397      6792      5816      6293      4226      5666      6658      5916      7565      5871      7095     56829     44603     46892         0     47331     66891     54827     59790     68881     59482     70460     55445     49173     57049     47269     66400     62575     55774     73474     60487     82796         0      0.00
   8.75741   8.75730      1.00      5071         0      4860      8143      7314      8946      9434      6840      7344      6718      5976      6148      4250      5873      6785      5779      7624      5824      7067     56452     44385     46230         0     46661     66237     54229     58900     67463     59561     69920     55653     48767     56835     46885     66227     62413     55167     72895     59889     82090         0      0.00
   8.75528   8.75530      1.00      5070         0      4688      8128      7230      8910      9393      6837      7257      6738      5727      6221      4077      5500      6620      5850      7610      5568      7122     56053     44143     45978         0     46557     65822     54175     58446     67303     59105     69807     55451     47950     56741     46220     65015     61601     54629     72082     59244     81249         0      0.00
   8.75315   8.75330      1.00      5127         0      4843      7913      7284      8917      9438      6824      7284      6707      5687      6096      4252      5804      6453      5791      7525      5689      7045     55627     43897     45430         0     46372     65238     53461     58329     67240     58448     69280     54942     47711     56162     45946     64938     61276     54620     71683     59162     80751         0      0.00
   8.75102   8.75100      1.00      4971         0      4590      7886      7083      8761      9202      6765      7248      6691      5629      5990      4170      5612      6622      5767      7534      5643      7038     55108     43577     45286         0     45967     65156     53647     57904     67031     58465     68769     54603     47628     55518     46138     65195     61101     54295     71428     58855     81139         0      0.00
   8.74890   8.74890      1.00      4978         0      4716      7985      7016      8781      9414      6583      7232      6444      5581      6184      4114      5809      6534      5699      7414      5625      6944     54567     43235     45011         0     45681     64419     52615     57606     66337     57775     68130     53665     46991     55391     45369     63742     60349     54009     70412     57938     79597         0      0.00
   8.74677   8.74670      1.00      4887         0      4744      7830      7043      8799      9319      6555      7023      6523      5591      6091      4004      5596      6561      5794      7478      5640      6797     54248     43057     44695         0     45462     64289     53021     57734     66273     58197     68634     54518     47070     55587     45841     64177     60190     53873     71009     58336     79900         0      0.00
   8.74465   8.74460      1.00      4946         0      4665      7899      7025      8856      9235      6617      6981      6462      5585      5978      4056      5557      6465      5625      7394      5468      6859     53817     42802     44398         0     45168     64254     52514     56981     65521     57455     67938     53530     46678     54684     45175     63611     60375     53249     70396     57898     79295         0      0.00
   8.74252   8.74270      1.00      4827         0      4657      7898      6838      8760      9208      6641      6929      6551      5576      6025      4092      5521      6484      5597      7265      5580      6893     53811     42879     44347         0     45257     64265     52420     57127     65325     57278     67564     54107     47153     55292     45394     63975     60194     53379     70018     57512     79373         0      0.00
