# Supplementary material for: Direct Observation of Palladium Leaching from Pd/C by a Simple Method: X-ray Absorption Spectroscopy of Heterogeneous Mixtures
Source: ACS Omega. 2023 Jun 7;8(24):21787–92. doi: 10.1021/acsomega.3c01343 (PMC10286095; doi:10.1021/acsomega.3c01343)
Supplement: Supplementary file 2 — ao3c01343_si_002.zip [file ao3c01343_si_002.zip › Figure S6/34_5_Pd_C_531_M_100mg_AcOH]

  9809     KEK-PF   NW10A
 34_5_Pd_C_531_M 19.05.31 04:12 - 19.05.31 04:27 Serial#KEKPF-NW10A_025708
 34_5_Pd_C_531_M_100mg_AcOH
 Ring :   6.5 GeV    44.7 mA -   44.0 mA
 Mono :   Si(311)       D=  1.63747 A    Initial angle=  8.74270 deg
 NW10A     Fluorescence( 3)   Repetition=  1     Points=  509
 Param file : 20_033_PdC_15h  energy axis(2)     Block =    4

 Block      Init-Eng  Final-Eng      Step/eV     Time/s       Num
     1       24020.00  24293.00         6.50       1.00        42
     2       24293.00  24458.00         0.55       1.00       300
     3       24458.00  24848.00         2.50       1.00       156
     4       24848.00  24908.00         6.00       1.00        11
 CAMAC( 1)     NDCH =21
  Angle(c)  Angle(o)    time/s         1         2         3         4         5         6         7         8         9        10        11        12        13        14        15        16        17        18        19        20        21         1         2         3         4         5         6         7         8         9        10        11        12        13        14        15        16        17        18        19        20        21
      Mode         0         0         3         0         3         3         3         3         3         3         3         3         3         3         3         3         3         3         3         3         3         1         3       103       100       103       103       103       103       103       103       103       103       103       103       103       103       103       103       103       103       103       101       100
    Offset         0         0     0.000     0.000     0.000     0.000     0.100     0.000     1.000     0.000     0.000     0.000     0.000     0.000     0.000     0.000     0.000     0.000     0.000     0.000     0.000  1580.500   575.500    87.700  1551.100    28.700    62.000    42.200    80.300    42.600    44.400    82.000    77.800    84.600    40.100    31.100    32.300    33.500    54.100    31.400    27.800    33.200     0.000     0.000
   9.06840   9.06850      1.00      1452         0      1410      2072      1904      1948      2441      1833      2122      1948      1637      1843      1522      1946      2069      1808      2377      1830      2621     58437     40309     33938         0     35009     49346     37104     38666     46684     42708     52358     38973     33003     41523     35201     51018     46538     39613     53485     44546     63743         0      0.00
   9.06593   9.06590      1.00      1469         0      1429      2003      1923      1885      2382      1798      2087      1988      1524      1847      1412      1972      2051      1696      2307      1874      2636     58882     40702     32938         0     34059     47359     35808     37245     45371     40991     50825     38075     31733     40079     33688     49259     44992     38300     51600     42811     61721         0      0.00
   9.06346   9.06350      1.00      1429         0      1417      2053      1860      1918      2412      1778      2159      2010      1638      1908      1467      1980      2002      1763      2340      1807      2632     59033     40901     32797         0     34203     47486     35729     37337     45058     41221     51008     37939     32054     39926     33976     49249     45082     38358     51828     43247     61964         0      0.00
   9.06099   9.06100      1.00      1409         0      1428      2014      1891      1971      2397      1854      2109      2056      1648      1915      1418      1961      2065      1712      2392      1808      2571     59357     41218     33484         0     34639     48211     35816     37825     46051     42035     51638     38858     32509     40512     34592     49497     45323     39261     52982     43620     62688         0      0.00
   9.05852   9.05850      1.00      1416         0      1515      2036      1915      1981      2434      1829      2047      1986      1491      1849      1441      1948      1937      1743      2527      1852      2622     59526     41427     33526         0     34227     47592     36003     37603     46117     41855     51630     38805     32256     40574     34326     49627     45234     38658     52238     43452     62456         0      0.00
   9.05605   9.05600      1.00      1369         0      1516      2021      1837      1930      2399      1808      2083      1985      1571      1899      1452      1903      2043      1772      2312      1867      2583     59726     41655     33297         0     34565     48222     35927     37554     45437     41824     51408     38932     32242     40625     34436     49908     45590     38865     52238     43906     62730         0      0.00
   9.05358   9.05370      1.00      1417         0      1439      2071      1813      1948      2377      1901      2154      1963      1550      1860      1467      1910      2005      1782      2319      1854      2565     59819     41816     33762         0     34921     48970     36606     38235     46666     42416     52314     38875     32986     40959     34511     50728     46339     39489     52719     44155     63089         0      0.00
   9.05111   9.05110      1.00      1456         0      1519      1973      1898      1962      2401      1832      2063      2040      1567      1890      1447      1999      1945      1680      2268      1883      2493     59993     42033     33642         0     34974     48504     36300     38111     46248     42116     51610     39068     33042     40842     34686     50573     45660     38987     52853     44131     62648         0      0.00
   9.04865   9.04860      1.00      1368         0      1470      2068      1857      1971      2538      1840      2111      1988      1616      1883      1429      1871      2038      1728      2302      1826      2452     60098     42195     33952         0     35366     49239     36997     38494     47215     42745     52279     39441     33000     41509     34910     51336     46484     39725     53295     44816     63433         0      0.00
   9.04619   9.04620      1.00      1379         0      1450      2001      1872      1917      2465      1853      2113      1953      1530      1897      1436      1908      1987      1824      2346      1844      2627     60070     42266     34119         0     34652     48533     36405     37976     46517     42632     52358     39003     32662     41034     34576     50454     46362     39736     53159     44235     63484         0      0.00
   9.04372   9.04380      1.00      1370         0      1505      2051      1930      1938      2422      1905      2071      2055      1674      1796      1424      1944      2101      1716      2300      1814      2478     60000     42317     34077         0     35296     49475     36984     38638     46760     42936     52708     39691     33353     41245     35425     50988     46612     40080     53505     44630     63522         0      0.00
   9.04126   9.04130      1.00      1485         0      1530      2103      1941      1933      2432      1781      2035      1924      1592      1818      1404      1839      1947      1687      2320      1775      2592     59887     42332     34046         0     34767     49111     36929     38746     46665     42909     52336     39373     33133     41284     35086     50397     46375     39794     53414     44795     63923         0      0.00
   9.03881   9.03880      1.00      1408         0      1495      1984      1958      1953      2416      1821      2075      1905      1518      1863      1454      1861      1936      1742      2303      1766      2585     59795     42365     33728         0     34860     48405     36490     38315     46083     42369     52118     39112     32690     40782     34901     50270     46110     39407     52931     44051     63713         0      0.00
   9.03635   9.03620      1.00      1435         0      1412      1909      1792      1857      2401      1727      2003      1967      1552      1854      1411      1911      2004      1746      2215      1841      2496     59693     42382     34070         0     35387     49010     36649     38455     46622     42590     52223     39488     33136     41411     35145     50937     46438     39858     53203     44744     63797         0      0.00
   9.03389   9.03400      1.00      1371         0      1423      2062      1791      2004      2427      1791      2092      1935      1537      1801      1401      1876      1924      1684      2226      1743      2496     59822     42557     34222         0     35390     48859     36960     38876     47064     42935     52546     39443     33059     41615     35025     50960     46561     39538     53455     44825     63321         0      0.00
   9.03144   9.03150      1.00      1460         0      1479      2013      1826      1891      2437      1789      2066      1892      1513      1823      1479      1916      1911      1657      2312      1760      2443     59913     42719     33838         0     34901     48854     36614     38622     46922     42604     52062     39113     33422     41041     35309     50591     46315     39628     53015     44827     63602         0      0.00
   9.02898   9.02890      1.00      1447         0      1376      2042      1897      1897      2448      1797      2072      2012      1592      1858      1449      1813      1895      1752      2316      1665      2446     60154     42988     34318         0     35364     49288     37076     38959     47161     43154     52638     39524     33291     41603     35405     51320     46670     39768     53438     44727     64036         0      0.00
   9.02653   9.02650      1.00      1442         0      1455      2039      1798      1895      2407      1828      2027      2019      1550      1835      1423      1925      1974      1721      2288      1768      2457     60245     43135     34426         0     35628     49826     37188     38904     47252     43127     53249     39515     33399     42007     35524     51635     46962     40424     54145     45415     64274         0      0.00
   9.02408   9.02420      1.00      1439         0      1408      1999      1758      1875      2447      1757      2059      1958      1538      1867      1387      1889      1896      1685      2243      1785      2525     59943     43019     34515         0     35572     49188     37154     38607     47209     43081     52829     39952     33290     41447     35498     50997     46779     39688     53510     44914     64385         0      0.00
   9.02163   9.02170      1.00      1374         0      1429      2028      1794      1889      2363      1869      2037      1905      1511      1788      1426      1874      1921      1741      2270      1722      2351     59694     42941     34335         0     35151     49054     37244     39112     47240     42962     52371     39330     33508     41543     35396     51068     46951     39828     53846     45087     64207         0      0.00
   9.01918   9.01910      1.00      1423         0      1423      2007      1783      1908      2411      1783      2036      1934      1513      1889      1451      1850      1937      1673      2236      1767      2296     59572     42947     33978         0     35482     49264     36701     38603     46668     42842     52895     39702     33476     41676     35625     51121     46714     40110     54005     44959     63738         0      0.00
   9.01673   9.01670      1.00      1345         0      1489      1979      1771      1863      2394      1707      2039      1853      1514      1835      1481      1745      1870      1614      2137      1729      2342     59388     42909     33987         0     35330     49071     37064     38397     46605     42447     52562     39375     33221     41496     35514     51107     46351     39860     53578     45079     63787         0      0.00
   9.01429   9.01430      1.00      1367         0      1436      1990      1769      1889      2430      1658      1952      1898      1546      1798      1444      1831      1804      1613      2178      1687      2419     59316     42947     34089         0     34992     49028     36936     38561     46785     42624     52614     39587     33280     41287     35334     50414     46024     39401     53186     44529     63877         0      0.00
   9.01184   9.01200      1.00      1475         0      1454      2036      1855      1834      2439      1757      1927      1858      1510      1878      1385      1831      1843      1660      2294      1799      2323     59342     43061     34270         0     35283     49562     74265     38555     47465     42870     52967     39522     33368     41624     35493     51379     46830     39718     53376     45234     63923         0      0.00
   9.00940   9.00930      1.00      1359         0      1463      1895      1770      1884      2336      1774      1976      1820      1548      1837      1393      1836      1928      1630      2119      1698      2250     59688     43405     34316         0     35599     49221     37186     38852     47401     43013     52699     39430     33181     41503     35178     51109     47050     39933     53654     44605     64264         0      0.00
   9.00696   9.00690      1.00      1367         0      1389      1993      1785      1928      2346      1833      2000      1961      1473      1804      1397      1776      1839      1672      2269      1730      2344     59938     43676     34167         0     35682     49764     36989     39371     47495     43307     53021     39736     33628     41654     35345     51550     46888     40029     54020     45847     64264         0      0.00
   9.00452   9.00460      1.00      1446         0      1437      1906      1774      1820      2392      1829      2020      1903      1489      1781      1392      1829      1958      1711      2163      1680      2425     60146     43921     35074         0     35802     49907     37630     39357     47860     43533     53598     40134     34098     41985     35875     51606     47362     40914     54251     45294     65316         0      0.00
   9.00208   9.00220      1.00      1365         0      1453      2021      1803      1881      2383      1732      1968      1936      1531      1762      1353      1787      1812      1606      2259      1720      2360     60307     44134     35124         0     36000     50438     37910     39897     48039     44154     53886     40808     33951     42523     35867     52714     47793     40772     55557     46115     65628         0      0.00
   8.99964   8.99960      1.00      1432         0      1393      2018      1774      1938      2388      1777      1962      1958      1473      1813      1399      1822      1959      1695      2183      1651      2283     60299     44235     35196         0     36126     50432     37896     40000     48790     44095     53675     40408     34325     42496     35989     52279     47900     41206     55007     46136     65647         0      0.00
   8.99720   8.99710      1.00      1470         0      1361      1975      1841      1988      2394      1773      1934      1895      1529      1828      1420      1835      1773      1502      2139      1730      2390     60300     44324     35089         0     36121     50334     37831     39792     47879     43927     53886     40571     34380     42654     36124     52657     47693     41095     55052     45936     65411         0      0.00
   8.99477   8.99480      1.00      1439         0      1463      1975      1858      1929      2394      1760      2030      1894      1543      1740      1374      1707      1790      1568      2148      1735      2371     60246     44382     34957         0     36095     49980     38094     39387     47702     43988     53538     40206     33915     42477     35941     51905     47376     40675     54826     45835     64872         0      0.00
   8.99234   8.99250      1.00      1409         0      1437      2011      1746      1951      2370      1704      1987      1946      1511      1747      1337      1811      1873      1653      2148      1686      2238     60247     44476     34577         0     36032     50459     37400     39629     47918     43594     53807     40265     33920     42347     36167     51760     47365     40869     54388     45745     65306         0      0.00
   8.98990   8.98980      1.00      1414         0      1471      1964      1891      1844      2444      1752      2010      1861      1560      1797      1410      1803      1855      1654      2118      1646      2330     60126     44493     34636         0     35995     50260     37730     39615     48189     44250     53575     40436     33663     42083     35939     52120     47264     40852     54818     45992     65006         0      0.00
   8.98747   8.98740      1.00      1438         0      1441      1977      1790      1875      2337      1729      1983      1911      1464      1750      1449      1701      1846      1637      2162      1663      2295     60049     44523     34959         0     36214     50480     38095     39988     48057     43920     54335     40603     34273     42652     36348     52383     47712     41129     55147     45587     65821         0      0.00
   8.98504   8.98510      1.00      1401         0      1451      1945      1790      1863      2397      1788      1941      1891      1514      1752      1386      1807      1782      1603      2150      1647      2302     59997     44577     35238         0     36072     50907     38158     39768     48347     44358     54061     40581     33888     42601     36360     52215     48069     41032     55150     46007     65690         0      0.00
   8.98261   8.98270      1.00      1431         0      1443      1937      1788      1918      2323      1741      2036      1903      1460      1774      1409      1788      1827      1633      2143      1643      2225     60123     44771     35685         0     36736     50904     38124     40064     48489     44208     54348     40712     34527     42912     36351     52957     47678     41169     55335     46517     66139         0      0.00
   8.98019   8.98010      1.00      1451         0      1424      1931      1835      1940      2385      1757      1906      1880      1477      1772      1376      1805      1835      1558      2150      1725      2311     60292     44995     35574         0     36685     50669     38791     40699     48584     44730     54575     41089     34306     42839     36737     52764     48331     41551     55786     46618     66111         0      0.00
   8.97776   8.97770      1.00      1426         0      1449      2026      1814      1845      2479      1694      1968      1893      1532      1759      1394      1743      1863      1603      2148      1640      2313     60352     45135     35480         0     36726     51343     38383     40474     48782     44351     54813     41289     34662     43417     36481     53000     48568     41847     56223     46834     66556         0      0.00
   8.97534   8.97540      1.00      1432         0      1460      1964      1751      1958      2477      1751      2005      1950      1496      1858      1304      1756      1800      1640      2146      1603      2210     60465     45306     35519         0     36771     50903     38442     40372     49032     44722     54879     41301     34554     42930     36411     52801     48205     41228     55656     46919     65890         0      0.00
   8.97291   8.97300      1.00      1403         0      1438      1950      1843      1888      2402      1745      2039      1907      1443      1737      1373      1722      1839      1603      2134      1656      2300     60429     45383     35798         0     36731     51270     39127     40749     49147     45052     54875     41263     34879     43675     36994     53242     48721     41734     55906     46785     66355         0      0.00
   8.97049   8.97040      1.00      1436         0      1453      2019      1905      1908      2352      1763      1918      1875      1487      1772      1378      1724      1836      1586      2132      1669      2334     60387     45451     35992         0     37181     51653     39041     41156     49445     45096     55080     41455     34892     43998     37323     53615     48944     41971     56849     47194     66987         0      0.00
   8.96807   8.96810      1.00      1513         0      1422      2006      1802      1949      2401      1811      1994      1889      1562      1832      1389      1769      1826      1635      2179      1574      2288     60213     45413     36269         0     37030     51598     38978     41177     49450     45118     55425     41294     35301     43731     37085     53425     48807     41981     56170     46954     66728         0      0.00
   8.96565   8.96560      1.00      1420         0      1522      2022      1862      1946      2510      1792      1970      1889      1576      1855      1467      1725      1792      1562      2191      1770      2274     60376     45627     35813         0     36949     51652     38841     40490     49346     44996     54859     41534     35086     43033     36866     53121     48338     41903     55870     47230     66470         0      0.00
   8.96545   8.96540      1.00      1445         0      1425      2032      1745      1957      2418      1792      2011      1922      1523      1816      1447      1848      1792      1635      2127      1674      2145     60065     45397     35831         0     37034     51508     38867     40357     49132     44950     55148     41466     35165     43025     37131     53180     48735     42017     56118     47069     66724         0      0.00
   8.96524   8.96530      1.00      1476         0      1518      1942      1828      1890      2377      1735      2006      1852      1501      1809      1435      1769      1860      1605      2161      1605      2208     59962     45320     35611         0     37116     50682     38805     40367     48782     45021     54795     40991     34582     43019     36789     52991     48493     41370     55407     46436     65731         0      0.00
   8.96504   8.96500      1.00      1426         0      1480      2014      1961      1956      2465      1696      2019      1909      1521      1736      1414      1776      1797      1587      2101      1653      2311     60144     45468     36032         0     36753     51228     38892     40773     49423     44823     54716     41347     34728     43481     37095     53010     48800     41657     55741     47401     66235         0      0.00
   8.96483   8.96480      1.00      1415         0      1435      1999      1831      1981      2499      1744      1987      1877      1516      1756      1394      1728      1879      1613      2067      1668      2146     59972     45354     35701         0     36804     51549     38728     40468     49278     44873     54817     41422     34733     43476     36770     53240     49060     42103     55958     47053     66718         0      0.00
   8.96463   8.96470      1.00      1469         0      1479      1983      1888      1992      2435      1721      2058      1935      1517      1831      1372      1670      1829      1588      2128      1679      2232     59966     45353     35542         0     36780     51410     38882     40532     49305     44669     54181     41000     34537     43332     36657     52931     48549     41721     56017     46730     66175         0      0.00
   8.96442   8.96440      1.00      1505         0      1511      2041      1828      1894      2472      1772      1971      1873      1527      1870      1440      1800      1784      1677      2212      1671      2243     60159     45506     35927         0     36918     51466     38917     40493     48899     44846     54926     41129     35018     43675     37159     53042     48326     41960     56081     47041     66512         0      0.00
   8.96422   8.96420      1.00      1431         0      1501      2019      1803      2046      2467      1728      1963      1895      1571      1829      1398      1806      1904      1621      2186      1698      2212     60090     45468     36102         0     37341     51901     39403     41225     49558     45208     55533     41979     70330     43659     37208     53947     49181     42254    112571     47582     67466         0      0.00
   8.96401   8.96400      1.00      1459         0      1501      2046      1839      1999      2423      1684      2019      1954      1511      1835      1341      1712      1823      1593      2200      1577      2227     60145     45515     35936         0     37007     50999     38749     41164     49469     45012     55089     41177     34920     43437     36759     53283     48757     41631     56436     47112     66586         0      0.00
   8.96381   8.96390      1.00      1399         0      1463      1974      1821      1984      2417      1748      1956      1902      1569      1807      1436      1717      1852      1626      2269      1655      2296     60089     45477     35421         0     36878     51040     38542     40442     48937     44666     54292     40987     34472     43362     37196     52695     48119     41472     55966     47206     66228         0      0.00
   8.96360   8.96360      1.00      1446         0      1488      2084      1815      1921      2482      1802      1952      1905      1508      1847      1383      1842      1880      1701      2129      1644      2225     60325     45669     36142         0     37091     51990     38816     41245     49441     45105     55497     41607     35111     43697     37151     54025     49330     42024     56064     47452     67333         0      0.00
   8.96340   8.96340      1.00      1391         0      1521      2003      1852      2019      2528      1808      2031      1884      1570      1814      1493      1806      1805      1634      2129      1663      2287     60212     45592     36178         0     37132     51837     39067     40888     49533     45038     55108     41405     35086     43628     37300     53551     49049     42145     56341     47272     67115         0      0.00
   8.96319   8.96320      1.00      1465         0      1481      2022      1838      2099      2569      1821      1953      1962      1498      1909      1492      1824      1848      1612      2157      1644      2369     60221     45604     36056         0     37113     51215     38804     41299     49865     44958     55045     41324     34839     43506     36842     53324     49114     42265     56133     47009     66901         0      0.00
   8.96299   8.96300      1.00      1440         0      1446      2023      1841      1942      2480      1773      1997      1913      1522      1848      1431      1737      1916      1661      2131      1674      2312     60232     45622     36153         0     37313     51984     39271     41039     49898     45705     55320     41377     35132     44012     37246     53836     49317     42314     56422     47195     67144         0      0.00
   8.96279   8.96280      1.00      1483         0      1524      2052      1833      2033      2472      1778      2012      1965      1537      1800      1381      1812      1811      1649      2218      1647      2248     60280     45665     35932         0     37116     51728     38814     41102     49565     44846     55383     41515     35104     43641     37206     53727     49036     42361     56318     47539     66686         0      0.00
   8.96258   8.96260      1.00      1482         0      1528      1996      1882      1989      2470      1834      2041      1946      1591      1816      1374      1733      1840      1670      2186      1687      2228     60263     45659     35831         0     37078     51704     39252     40954     49027     45578     54817     41471     35188     43487     36963     53597     49209     42063     56009     47161     66604         0      0.00
   8.96238   8.96240      1.00      1540         0      1453      2022      1843      1976      2456      1788      2011      1893      1557      1845      1435      1766      1847      1651      2235      1698      2233     60255     45670     36093         0     37073     51426     39198     41202     49214     44761     55082     41119     35042     43508     36958     53388     48669     41939     56052     46951     66632         0      0.00
   8.96217   8.96220      1.00      1502         0      1396      2065      1907      1970      2560      1865      1962      1868      1544      1872      1318      1774      1907      1631      2164      1647      2216     60244     45661     35967         0     36729     51952     38999     40909     49518     45306     55075     41484     35287     43499     37375     53890     48762     42298     56841     47477     66726         0      0.00
   8.96197   8.96190      1.00      1343         0      1428      2072      1954      2066      2432      1814      1984      1955      1593      1780      1367      1732      1878      1565      2248      1674      2308     60236     45663     35816         0     37167     51609     39304     40835     49628     45534     54884     41799     35227     43397     37211     53370     48915     41949     55952     47138     66907         0      0.00
   8.96176   8.96180      1.00      1431         0      1512      2059      1947      1934      2367      1744      1912      1972      1522      1813      1408      1780      1881      1657      2160      1676      2380     60024     45514     35658         0     37207     51310     38723     40999     49488     44660     54343     41399     34899     43634     36628     52971     48521     41863     55776     46681     66193         0      0.00
   8.96156   8.96150      1.00      1475         0      1458      2008      1929      2047      2591      1863      2095      1934      1495      1817      1427      1735      1859      1662      2162      1675      2263     60212     45661     36297         0     37157     51261     39479     40953     49990     45654     55553     41723     35206     43649     37118     53726     48917     42432     56702     47025     67157         0      0.00
   8.96135   8.96140      1.00      1441         0      1512      2047      1832      2010      2471      1765      1989      1925      1471      1798      1405      1789      1920      1624      2085      1657      2273     60065     45551     36076         0     37378     51905     38956     41377     49951     45093     55188     41649     35047     43911     37509     53620     49147     42323     56463     47728     67030         0      0.00
   8.96115   8.96110      1.00      1446         0      1521      1965      1832      1992      2580      1846      1978      1941      1569      1789      1345      1767      1760      1664      2213      1664      2294     60274     45725     36212         0     37234     51726     39103     41261     49880     45360     55847     41940     35138     43559     37014     53899     49168     42348     56714     47361     66768         0      0.00
   8.96095   8.96090      1.00      1547         0      1500      2032      1834      1959      2527      1789      1989      1866      1576      1883      1413      1775      1868      1633      2165      1640      2271     60267     45720     36002         0     37120     51768     39180     40715     49774     45045     54802     41430     35122     43411     36840     53511     48798     42086     55968     46922     66997         0      0.00
   8.96074   8.96080      1.00      1495         0      1444      2092      1907      2107      2457      1782      2082      1959      1565      1861      1435      1848      1891      1682      2239      1704      2160     60304     45752     35921         0     37366     51883     39589     41168     49351     45291     55522     41808     35454     43814     37112     53860     48999     42230     56739     47582     67540         0      0.00
   8.96054   8.96050      1.00      1533         0      1496      2095      1843      1974      2430      1894      2057      1951      1508      1784      1460      1846      1836      1606      2208      1748      2274     60536     45937     36003         0     37101     51130     38899     40676     49453     44880     54990     41355     34879     43609     37166     53894     48553     41801     55912     47200     66907         0      0.00
   8.96033   8.96030      1.00      1442         0      1489      2127      1844      1999      2426      1770      2099      1979      1533      1826      1431      1819      1870      1651      2204      1604      2340     60394     45837     36331         0     37260     51901     39508     41081     49470     45402     55792     41841     35261     43930     37885     53959     49461     42445     56384     47829     67431         0      0.00
   8.96013   8.96020      1.00      1455         0      1525      2079      1843      2040      2627      1846      2069      1996      1569      1823      1467      1777      1837      1663      2206      1681      2293     60530     45955     36104         0     37126     51718     38934     41247     49819     45225     55274     41797     35064     43679     37148     53790     49077     42008     56691     47290     66923         0      0.00
   8.95992   8.95990      1.00      1529         0      1498      2099      1921      2073      2541      1871      2013      1933      1584      1765      1399      1768      1869      1706      2261      1784      2250     60701     46082     36480         0     37318     52128     39167     41254     50127     45587     55613     41784     35067     43734     37357     53848     49212     42322     56657     47317     67021         0      0.00
   8.95972   8.95970      1.00      1498         0      1524      2075      1906      2041      2507      1856      2131      2024      1584      1789      1431      1797      1887      1633      2127      1683      2282     60700     46095     36153         0     37136     52126     39425     41431     49774     45499     55647     41886     35182     43246     37231     53760     49434     42068     56701     47675     67165         0      0.00
   8.95951   8.95950      1.00      1482         0      1532      2164      1942      2002      2583      1879      2016      1991      1583      1870      1448      1857      1899      1663      2166      1634      2342     60641     46053     36113         0     37190     51724     39031     40715     49328     44987     54843     41556     34968     43684     37326     53583     48638     42108     56292     47189     67202         0      0.00
   8.95931   8.95930      1.00      1486         0      1499      2078      1876      2138      2542      1843      2046      1999      1581      1849      1359      1815      1832      1611      2218      1705      2278     60756     46156     36093         0     37320     51785     39441     41048     49852     45389     55492     41970     35147     43769     37012     53608     49075     42294     56478     47357     67549         0      0.00
   8.95911   8.95910      1.00      1476         0      1493      2121      1882      2070      2564      1832      1961      1931      1558      1880      1424      1807      1848      1619      2226      1681      2231     60807     46196     36007         0     37063     51628     39259     41002     49681     45353     55135     41630     35287     43640     37282     53546     48910     42287     56200     47554     67286         0      0.00
   8.95890   8.95890      1.00      1497         0      1498      2188      1990      2049      2553      1861      2019      1957      1606      1802      1372      1816      1887      1741      2156      1664      2266     60860     46254     36565         0     37702     52842     40176     41631     50567     45952     56354     42225     35883     44600     37712     54808     49987     43178     57371     47929     68294         0      0.00
   8.95870   8.95870      1.00      1463         0      1531      2149      1959      2059      2625      1839      2108      2030      1621      1914      1433      1826      1933      1645      2221      1669      2277     60954     46317     36351         0     37797     52992     39769     41988     50432     46516     56562     42460     35485     44687     37991     54566     49165     42846     57279     48295     68129         0      0.00
   8.95849   8.95850      1.00      1551         0      1514      2112      1902      2134      2616      1889      2051      1991      1575      1860      1461      1798      1943      1693      2274      1738      2337     61044     46395     36609         0     37657     52576     40138     41909     50326     46016     56088     42501     35905     44545     37825     54318     50445     43013     57435     48261     68104         0      0.00
   8.95829   8.95830      1.00      1545         0      1616      2045      1988      2130      2474      1958      2093      2033      1585      1857      1439      1785      2049      1705      2211      1705      2279     61159     46497     37130         0     38141     52975     40435     42007     50787     46676     56456     42590     35894     44540     38052     54508     50395     42897     57707     48657     68619         0      0.00
   8.95808   8.95810      1.00      1486         0      1526      2131      2055      2067      2527      1941      2050      1970      1586      1883      1424      1904      1889      1655      2165      1797      2328     61174     46520     36750         0     38074     52703     40150     42117     50491     46382     56488     42525     36134     44506     37798     55153     49922     42918     57741     48343     68341         0      0.00
   8.95788   8.95780      1.00      1486         0      1595      2105      1926      2067      2548      1924      2135      1940      1591      1912      1455      1782      1958      1720      2229      1789      2322     61271     46592     36824         0     37920     52792     40212     42072     50413     46280     56285     42777     36239     44675     38092     54537     49960     42737     57035     48373     67832         0      0.00
   8.95768   8.95770      1.00      1513         0      1499      2124      1917      2079      2553      1941      2158      2025      1546      1865      1471      1812      1950      1710      2242      1776      2328     61081     46456     36440         0     37358     52312     39594     41610     49987     45516     55728     42396     35414     43957     37631     54069     49615     42735     56737     47623     67632         0      0.00
   8.95747   8.95750      1.00      1466         0      1546      2153      2010      2192      2578      1921      2031      2087      1599      1972      1436      1845      1968      1683      2280      1751      2347     61302     46632     36619         0     37996     52500     40371     41962     51112     46312     56518     43109     36211     44830     37807     54402     50134     43090     57499     48688     68689         0      0.00
   8.95727   8.95730      1.00      1562         0      1554      2083      1968      2100      2623      1792      2064      2017      1602      1877      1517      1894      1892      1720      2315      1644      2448     61370     46689     36849         0     38127     53163     40317     42012     51108     45907     56432     42978     36134     44992     38151     54763     50151     43349     58181     48786     68741         0      0.00
   8.95706   8.95700      1.00      1572         0      1540      2177      1928      2160      2602      1909      2112      1975      1653      1920      1465      1837      1939      1671      2264      1815      2355     61441     46758     36543         0     37880     52621     39852     41991     50245     45681     56142     42678     35747     44171     37821     55044     49826     42823     57378     48039     67849         0      0.00
   8.95686   8.95690      1.00      1595         0      1535      2152      2009      2156      2653      1921      2013      1948      1691      1913      1433      1900      1995      1648      2271      1864      2359     61347     46684     36909         0     37608     53180     40064     42294     50664     46258     56356     42709     36141     44752     38194     54997     50168     43086     57955     48488     68320         0      0.00
   8.95665   8.95660      1.00      1536         0      1583      2175      1994      2108      2725      1906      2174      1958      1692      1884      1506      1866      1928      1711      2311      1763      2376     61536     46843     36698         0     38322     52827     40169     42008     50616     46503     56578     42460     36517     44655     38198     55134     50002     42978     57767     48448     68418         0      0.00
   8.95645   8.95650      1.00      1557         0      1550      2108      1904      2097      2628      2000      2138      2049      1561      1964      1441      1848      1862      1705      2249      1757      2431     61490     46812     37118         0     38403     53150     40147     42341     51112     46582     56906     43093     36384     44911     37993     55330     50154     43375     58088     48545     68660         0      0.00
   8.95625   8.95620      1.00      1531         0      1560      2140      1949      2223      2618      1940      2095      2030      1643      2007      1455      1822      2029      1700      2312      1786      2408     61630     46923     36962         0     38168     53076     40368     42166     50823     46618     56652     42702     36075     44855     37989     54826     50175     43059     58111     48580     68717         0      0.00
   8.95604   8.95610      1.00      1545         0      1588      2120      1970      2165      2639      1924      2180      2030      1702      1946      1447      1872      1918      1694      2264      1769      2422     61642     46940     37113         0     38297     52907     40454     42769     51205     46584     57122     43087     36518     45188     37773     55604     50369     43217     58351     48634     68880         0      0.00
   8.95584   8.95580      1.00      1522         0      1597      2210      2020      2176      2701      1890      2132      2046      1699      1910      1494      1886      1951      1727      2273      1759      2402     61746     47020     36975         0     38507     53010     40279     42376     50877     46771     57093     43111     36546     45035     38355     55197     50233     43620     57931     48791     69079         0      0.00
   8.95563   8.95560      1.00      1543         0      1577      2202      1996      2173      2661      1935      2176      2048      1675      1897      1437      1838      1941      1714      2356      1705      2399     61710     47006     36790         0     38298     53549     40193     42019     50887     46291     56842     42985     36149     44566     38035     55205     50309     43440     57866     48517     68767         0      0.00
   8.95543   8.95550      1.00      1600         0      1582      2171      2046      2196      2845      1922      2169      2037      1619      1991      1550      1914      1937      1767      2311      1784      2388     61661     46977     37557         0     38393     53436     40567     42148     51457     46925     57180     43179     36335     45467     38453     55600     50491     43603     58184     48701     69265         0      0.00
   8.95522   8.95520      1.00      1632         0      1500      2211      2086      2168      2755      1974      2208      2066      1708      1910      1497      1914      1937      1747      2331      1681      2342     61823     47100     37345         0     38700     53646     40818     42494     51415     46965     57410     43248     36526     45349     38780     55585     50914     43751     58079     48704     68972         0      0.00
   8.95502   8.95500      1.00      1598         0      1565      2228      2005      2203      2691      1958      2151      2139      1695      1926      1521      1935      2004      1803      2368      1816      2389     61747     47053     36968         0     38195     53095     40358     42276     50964     46365     56504     42819     36103     44519     38026     54806     50272     43089     57223     48210     68287         0      0.00
   8.95482   8.95480      1.00      1562         0      1630      2174      1999      2254      2681      2004      2188      2025      1638      1949      1439      1923      2014      1838      2276      1828      2401     61843     47127     37165         0     38606     53447     40608     42745     50982     47032     57265     43091     35972     44924     38410     55128     50589     43671     57971     48668     69082         0      0.00
   8.95461   8.95470      1.00      1642         0      1626      2185      1981      2245      2790      1943      2167      2046      1687      2025      1462      1890      2046      1721      2391      1812      2464     61861     47146     37575         0     38582     53711     40953     42626     51822     47230     58037     43309     36316     45356     38810     55340     50854     43763     58674     48944     69404         0      0.00
   8.95441   8.95440      1.00      1666         0      1575      2335      2115      2271      2693      2046      2210      2085      1721      2027      1486      1898      2003      1857      2390      1871      2379     61990     47255     37596         0     38620     53895     40861     43034     51741     47106     57472     43210     36711     45364     38356     55929     50788     44042     58848     49236     69059         0      0.00
   8.95420   8.95420      1.00      1627         0      1619      2258      2051      2283      2668      2026      2255      2151      1747      1937      1581      1911      2097      1857      2425      1814      2499     61924     47207     37218         0     38470     53787     40774     42893     51252     47153     57458     43453     36458     45035     38872     55333     51097     43789     58299     49106     69223         0      0.00
   8.95400   8.95400      1.00      1612         0      1589      2334      2027      2344      2730      2020      2216      2078      1813      2000      1503      1875      2087      1718      2329      1864      2380     61903     47196     37146         0     38615     53312     40559     42865     51394     46835     57090     42667     36497     45024     38433     55246     50952     43572     58673     48729     68732         0      0.00
   8.95380   8.95380      1.00      1656         0      1621      2255      2060      2276      2770      2023      2287      2135      1795      1969      1475      1948      2040      1735      2420      1842      2489     61965     47255     37474         0     38627     53453     40922     42980     51522     46839     57415     43133     36637     45177     38590     55844     50627     43469     58747     49143     69302         0      0.00
   8.95359   8.95360      1.00      1631         0      1614      2282      2091      2375      2840      2049      2328      2145      1718      1975      1535      2007      2093      1866      2395      1821      2461     61997     47282     37105         0     38767     53337     40568     43140     51507     47376     57039     43139     36437     45275     38460     55763     50763     43692     58608     48848     68651         0      0.00
   8.95339   8.95340      1.00      1659         0      1636      2291      2118      2376      2875      2032      2237      2166      1798      2024      1532      2008      2152      1809      2363      1893      2450     62032     47316     37551         0     38773     53614     40944     42916     51868     47340     57483     43222     36812     45269     39001     55655     50721     43998     58683     49433     69247         0      0.00
   8.95318   8.95320      1.00      1641         0      1648      2398      2042      2338      2821      2057      2272      2223      1830      2051      1585      1879      2073      1915      2336      1884      2457     62057     47341     37786         0     38980     54564     41177     43205     52504     47215     57492     44006     37295     45829     38970     56008     51321     44165     58962     49707     70133         0      0.00
   8.95298   8.95300      1.00      1700         0      1590      2352      2094      2337      2820      2027      2235      2148      1705      2081      1546      2052      2099      1914      2477      1877      2526     62100     47382     37430         0     38409     53635     40725     43458     51364     47326     57321     43113     36659     45681     38822     55801     51242     43944     58507     48878     69111         0      0.00
   8.95278   8.95280      1.00      1690         0      1642      2380      2179      2362      2921      1996      2303      2151      1889      1979      1583      1985      2181      1870      2405      1911      2535     62131     47404     37654         0     38658     53817     41129     43117     51758     47135     57461     43562     36815     45202     38604     55592     51112     44114     58471     49350     69473         0      0.00
   8.95257   8.95260      1.00      1658         0      1686      2423      2100      2439      2894      2081      2277      2171      1819      2134      1518      1998      2112      1795      2506      1908      2602     62142     47423     37765         0     38876     54249     40780     43271     52091     47301     57434     43433     36951     45692     38553     55822     50847     43948     59010     49541     69630         0      0.00
   8.95237   8.95240      1.00      1716         0      1713      2408      2149      2415      2975      2110      2365      2308      1729      2053      1585      2107      2053      1780      2562      1869      2620     62124     47413     37895         0     39160     54395     41506     43453     52511     47812     58234     43819     37124     45926     39124     56236     51109     44224     59103     49641     69871         0      0.00
   8.95216   8.95210      1.00      1723         0      1689      2485      2225      2393      2884      2123      2337      2233      1817      2135      1587      2072      2200      1900      2460      1872      2649     62175     47455     38052         0     38809     54322     41401     43389     52499     47523     58110     43934     37199     45919     39065     55933     51712     44161     59131     49527     69788         0      0.00
   8.95196   8.95200      1.00      1666         0      1721      2415      2194      2356      2982      2181      2352      2211      1860      2109      1576      1980      2091      1876      2516      1953      2612     62091     47395     37938         0     39092     54447     41142     43556     52520     48135     58086     43816     37348     45897     38964     56470     51387     44467     59273     49674     70446         0      0.00
   8.95176   8.95170      1.00      1713         0      1762      2495      2263      2498      2893      2096      2309      2239      1866      2188      1646      2057      2155      1872      2473      1969      2652     62159     47447     37322         0     38712     53790     41122     43481     52261     47004     57675     43722     36942     45857     38888     56052     51273     44401     58339     49318     69818         0      0.00
   8.95155   8.95160      1.00      1772         0      1755      2503      2174      2436      3064      2168      2393      2293      1860      2255      1612      2107      2148      1960      2514      1993      2640     62080     47398     38007         0     39227     54730     41467     44077     53019     47732     58705     44091     37465     46316     39507     56634     51782     44828     59511     49858     70342         0      0.00
   8.95135   8.95130      1.00      1756         0      1804      2430      2236      2403      3085      2180      2493      2330      1905      2165      1664      2106      2190      1988      2594      2057      2583     62200     47484     37662         0     39324     54580     41601     43300     52824     47718     58383     44084     37349     46336     39396     56431     51515     44625     59344     49629     69824         0      0.00
   8.95114   8.95110      1.00      1804         0      1730      2542      2252      2473      3132      2252      2440      2407      1843      2183      1610      2081      2242      1892      2669      2066      2715     62136     47440     37674         0     38789     54226     41402     43552     52188     47625     57889     43930     37014     45868     38852     55954     50941     44045     58836     49839     69523         0      0.00
   8.95094   8.95090      1.00      1775         0      1781      2602      2314      2667      3015      2239      2448      2339      1910      2185      1628      2095      2342      2014      2659      2055      2781     62134     47437     37943         0     39320     54376     41319     43810     52614     48030     58251     43754     37278     45759     39180     56031     51731     44249     59470     49723     70648         0      0.00
   8.95074   8.95080      1.00      1792         0      1717      2577      2303      2610      3108      2188      2533      2337      2021      2327      1599      2123      2327      2006      2703      2019      2781     62171     47460     38477         0     39641     55270     42071     44453     53184     48205     58592     44515     37946     46514     39363     56637     52319     45004     59876     50134     70668         0      0.00
   8.95053   8.95050      1.00      1821         0      1799      2679      2423      2738      3188      2361      2540      2401      1983      2187      1700      2136      2424      2044      2677      2058      2772     62211     47496     38623         0     39821     55344     42034     44433     53635     48352     58690     44684     37982     46796     39632     56973     52650     44786     60225     50902     71068         0      0.00
   8.95033   8.95030      1.00      1839         0      1785      2619      2423      2763      3210      2337      2630      2365      1965      2319      1673      2144      2268      2077      2675      2162      2771     62119     47421     37778         0     38863     54542     41690     43804     52507     47850     57870     44168     37628     45925     39093     55790     51577     44206     59178     49531     70008         0      0.00
   8.95012   8.95020      1.00      1840         0      1806      2599      2420      2776      3302      2410      2523      2441      2012      2245      1711      2187      2383      2087      2825      2099      2819     62072     47382     38316         0     39361     54856     42059     44136     53170     47818     58870     44356     37545     46138     39418     56511     51473     44396     59859     50157     70097         0      0.00
   8.94992   8.94990      1.00      1907         0      1921      2732      2520      2852      3350      2396      2688      2586      2075      2314      1746      2229      2416      2193      2891      2189      2845     62143     47433     38495         0     39898     54740     42087     44384     53172     48133     58614     44796     37984     46514     39734     56747     52066     44770     60090     50008     70660         0      0.00
   8.94972   8.94970      1.00      1923         0      1913      2873      2635      2972      3429      2503      2635      2433      2196      2396      1794      2387      2440      2204      2884      2286      2888     62116     47403     38718         0     39835     55422     42658     44864     53670     48646     59088     44504     37957     46753     39744     56917     52344     45323     60240     50211     70926         0      0.00
   8.94951   8.94950      1.00      1963         0      1948      2782      2566      3028      3550      2481      2799      2542      2141      2467      1839      2237      2516      2248      2866      2244      3019     62120     47403     38898         0     39741     55316     42122     44935     53896     48391     59101     44514     37849     47016     39855     57064     52526     45314     60500     50614     71051         0      0.00
   8.94931   8.94930      1.00      2082         0      1996      2918      2708      3031      3607      2534      2822      2695      2306      2526      1832      2343      2588      2277      2969      2352      3107     62085     47370     38676         0     39978     55551     42918     44722     53561     49039     59549     44891     37960     46760     39717     57069     52553     44925     60183     50281     70706         0      0.00
   8.94910   8.94910      1.00      2052         0      2046      3060      2727      3061      3628      2655      2898      2739      2241      2520      1849      2471      2620      2250      3051      2360      3039     62073     47346     38493         0     40259     55723     42680     44981     53965     48792     59168     45030     38301     46868     39733     56838     52391     45305     60215     50744     71015         0      0.00
   8.94890   8.94890      1.00      2172         0      2052      3131      2854      3270      3726      2701      2965      2772      2303      2606      1843      2553      2689      2324      3159      2506      3148     62058     47318     38743         0     39638     55816     42544     45091     53672     48671     58895     44794     38052     46828     39658     57238     51949     45082     60426     50490     70311         0      0.00
   8.94870   8.94870      1.00      2205         0      2091      3186      2940      3335      3814      2711      3106      2846      2377      2661      1938      2639      2834      2419      3173      2454      3206     62082     47317     38655         0     39611     55566     42610     45092     53464     48718     59097     45036     38181     46748     39824     57241     52548     45474     60268     50522     71040         0      0.00
   8.94849   8.94850      1.00      2116         0      2179      3285      3159      3513      3912      2927      3115      2981      2504      2724      2039      2749      2869      2572      3286      2606      3212     62054     47280     39032         0     40104     56230     43612     45849     54396     49267     59669     45590     38800     47690     40416     57682     52679     45806     61068     50570     71882         0      0.00
   8.94829   8.94830      1.00      2320         0      2304      3407      3134      3592      4067      2942      3311      3021      2467      2880      2011      2741      3023      2639      3439      2650      3499     62062     47265     39260         0     40345     56211     43375     45727     54542     49302     59542     45604     39029     47628     39960     57072     52954     45897     60735     50857     71686         0      0.00
   8.94808   8.94800      1.00      2447         0      2309      3519      3259      3700      4249      3040      3390      3190      2664      2968      2177      2820      3069      2763      3583      2608      3629     62049     47223     39328         0     40208     56346     43697     46290     55245     49439     60147     45597     39206     48066     40368     57705     52927     45930     61422     51363     71743         0      0.00
   8.94788   8.94790      1.00      2426         0      2322      3579      3265      3932      4411      3121      3528      3229      2577      3076      2119      2916      3116      2759      3720      2812      3624     61944     47123     39526         0     40507     56819     44097     46673     55403     49800     60531     46378     39116     48226     40489     58286     53248     46127     61625     51250     72034         0      0.00
   8.94768   8.94770      1.00      2435         0      2432      3784      3524      4106      4580      3323      3650      3396      2748      3123      2255      2963      3284      2903      3876      2904      3820     62035     47154     40067         0     41247     57075     44973     47413     56189     50166     61081     46864     39984     48641     40754     58944     54062     46753     62463     52206     73499         0      0.00
   8.94747   8.94750      1.00      2637         0      2520      4010      3598      4385      4792      3474      3822      3573      2901      3302      2320      3210      3479      2986      3888      2975      3808     62005     47104     39935         0     41391     57340     44731     47831     56470     50447     61120     46692     39988     48900     40880     58870     54474     46820     62094     51888     72782         0      0.00
   8.94727   8.94720      1.00      2860         0      2551      4227      3697      4632      5022      3584      3829      3718      3101      3431      2484      3217      3709      3153      4159      3168      4149     61986     47045     40168         0     41758     57776     44671     48140     56842     50770     61390     47567     40092     49384     41053     59084     54289     47229     63088     52254     73131         0      0.00
   8.94707   8.94710      1.00      2824         0      2680      4315      3782      4592      5105      3752      4110      3868      3195      3655      2549      3366      3792      3270      4310      3159      4225     61919     46960     40107         0     41098     57521     45055     47955     56953     50524     61503     47329     40463     48537     40737     58842     54064     47329     62497     52263     72900         0      0.00
   8.94686   8.94680      1.00      3023         0      2862      4446      4035      4912      5568      3828      4417      3967      3352      3740      2626      3420      3811      3443      4394      3452      4505     61976     46945     40460         0     41149     57855     45384     48684     57195     50981     61626     47472     40154     49176     40890     58677     54193     47247     63038     52260     72966         0      0.00
   8.94666   8.94670      1.00      3019         0      2934      4729      4240      5075      5705      4084      4493      4017      3410      3837      2660      3621      4092      3533      4604      3512      4572     61909     46874     40711         0     42105     58548     45776     48952     58266     52049     62220     48002     41105     50162     41379     59505     55218     48122     63583     52913     74087         0      0.00
   8.94645   8.94650      1.00      3281         0      3069      4992      4454      5328      6036      4368      4675      4407      3693      3985      2792      3802      4271      3726      4784      3670      4603     61947     46841     41068         0     42034     59549     46383     49769     58705     51889     62646     47923     41647     49575     41591     59626     54989     48591     63872     53350     74306         0      0.00
   8.94625   8.94620      1.00      3314         0      3168      5244      4654      5658      6154      4561      4819      4521      3906      4260      2966      4008      4359      3959      5119      3848      4986     61980     46804     41174         0     42360     59457     46838     50352     58536     52051     63229     48864     41802     50920     41942     59642     55750     48423     64797     53265     74196         0      0.00
   8.94605   8.94610      1.00      3479         0      3350      5445      4764      5882      6331      4663      5083      4627      3966      4367      2959      4020      4468      4122      5143      3974      5066     61888     46696     41695         0     42822     59440     46945     50545     59325     52614     63021     48499     42339     50596     41950     60144     55618     48838     64313     53198     74680         0      0.00
   8.94584   8.94580      1.00      3600         0      3303      5710      5092      6248      6665      4821      5243      4919      4168      4541      3178      4203      4776      4221      5436      4234      5478     61913     46651     41724         0     42743     60429     47549     51444     60361     53287     64216     49450     42568     50987     42708     60603     56345     49270     65530     54119     75384         0      0.00
   8.94564   8.94560      1.00      3537         0      3579      5982      5356      6467      6743      5012      5488      5049      4376      4716      3181      4385      4878      4310      5741      4259      5377     61828     46554     41684         0     43155     60278     47646     51842     60209     53158     64045     49440     42735     51381     42269     60721     56444     49375     65553     54021     75324         0      0.00
   8.94543   8.94550      1.00      3791         0      3669      6015      5406      6717      7065      5119      5595      5233      4372      4826      3401      4543      5158      4431      5899      4393      5684     61841     46507     42177         0     43229     60970     48663     52645     60709     53683     64447     50374     43378     52029     42981     61221     57136     49695     66195     54644     76436         0      0.00
   8.94523   8.94520      1.00      4016         0      3808      6219      5524      7039      7349      5430      5984      5475      4548      5002      3556      4789      5339      4644      5990      4679      5848     61868     46480     42363         0     43564     61398     49056     52584     61391     54241     65064     50471     43722     51766     42923     61692     57323     50135     66127     54863     76305         0      0.00
   8.94503   8.94500      1.00      4100         0      3904      6510      5749      7169      7714      5588      5999      5601      4628      5209      3471      4901      5515      4694      6274      4681      6007     61859     46426     42932         0     43816     61640     49570     53687     62043     54480     65459     50924     43749     52299     43275     61856     57890     50932     67077     55429     77013         0      0.00
   8.94482   8.94490      1.00      4276         0      3930      6769      5854      7498      7953      5746      6281      5761      4966      5204      3712      5028      5743      5060      6373      4961      6223     61817     46342     43089         0     44070     61945     49681     54052     62414     54697     65722     51073     43990     52601     43511     61980     57727     51102     66733     55224     76868         0      0.00
   8.94462   8.94460      1.00      4326         0      4256      6939      6085      7579      8222      5899      6413      5956      5060      5414      3802      5088      5792      5222      6676      5072      6572     61870     46320     43751         0     44728     62718     50382     54446     63193     55306     66549     51736     45021     53117     43849     62612     58644    102685     68021     55897     77523         0      0.00
   8.94442   8.94440      1.00      4329         0      4304      7248      6351      7835      8533      6052      6732      6144      5206      5515      3837      5229      6023      5313      6925      5347      6591     61838     46237     43768         0     44884     63099     50837     55158     64195     55858     66693     52594     45026     53531     44018     63199     58596     51760     68382     56653     77655         0      0.00
   8.94421   8.94420      1.00      4716         0      4457      7443      6492      8194      8707      6307      6932      6328      5496      5832      4056      5629      6262      5433      7107      5353      7000     61860     46196     44426         0     45157     63769     51359     56211     64036     56153     67123     52896     45791     54222     44401     63133     59027     52169     68739     56712     79107         0      0.00
   8.94401   8.94400      1.00      4756         0      4585      7867      6739      8459      8895      6554      6926      6497      5536      5919      4048      5617      6470      5700      7430      5507      6983     61822     46116     44725         0     45234     64658     51712     56330     65059     56499     67632     53068     45989     54751     44584     63637     59805     52728     69411     56993     79201         0      0.00
   8.94381   8.94390      1.00      4899         0      4687      8034      7037      8613      9279      6619      7376      6670      5697      6130      4259      5794      6456      5841      7527      5835      7279     61788     46031     44955         0     45543     64724     52176     56627     65745     57529     68395     53204     46186     54629     44903     63974     60172     53198     69880     57353     79557         0      0.00
   8.94360   8.94360      1.00      5246         0      4939      8423      7281      9095      9555      6889      7569      6936      5904      6296      4389      5920      6815      6057      7858      6081      7600     61837     45981     45262         0     45694     64559     52644     57471     65342     56975     68269     53806     46585     55142     44910     63507     60310     53293     69756     57407     79983         0      0.00
   8.94340   8.94340      1.00      5287         0      5004      8260      7455      9525      9831      7386      7802      7216      6153      6554      4527      6250      6969      6162      8105      6144      7897     61794     45886     45176         0     45969     65148     53469     58077     66098     58000     68835     54816     47417     55787     45278     64828     60862     53250     70648     57861     80592         0      0.00
   8.94319   8.94320      1.00      5337         0      4960      8774      7680      9475     10041      7342      7825      7349      6165      6744      4577      6204      7224      6214      8225      6341      7957     61765     45826     45510         0     46477     66017     53578     57974     67092     58377     69449     55156     47292     56396     45983     65227     61111     53982     71537     58460     80351         0      0.00
   8.94299   8.94300      1.00      5455         0      5164      8848      7843      9692     10452      7386      8197      7588      6465      6964      4685      6396      7419      6416      8592      6423      8181     61763     45760     45717         0     46738     66195     54224     59372     68159     58687     70153     55276     48277     56608     46074     65232     61519     54238     72349     58406     80988         0      0.00
   8.94279   8.94280      1.00      5788         0      5467      9143      8232     10099     10654      7756      8420      7782      6619      7129      4920      6690      7600      6739      8500      6551      8305     61773     45705     46179         0     47266     66915     54754     59961     68563     59131     70549     55709     48560     56791     46145     65627     61824     54987     71913     58842     81327         0      0.00
   8.94258   8.94260      1.00      5936         0      5557      9528      8219     10315     10846      7936      8540      7999      6829      7473      4865      6834      7726      6939      8766      6675      8722     61759     45653     46886         0     47749     67498     55400     60565     69212     59417     71066     56509     49198     57836     46529     66174     62272     55296     73289     59488     82157         0      0.00
   8.94238   8.94240      1.00      5962         0      5619      9564      8386     10375     11080      8098      8834      7965      6873      7450      4816      6896      7709      6846      9059      6716      8614     61729     45592     47304         0     47928     67399     55427     60593     69483     60219     70888     56321     49362     57728     46738     66220     62776     55409     72782     59617     82340         0      0.00
   8.94218   8.94220      1.00      6063         0      5774      9757      8533     10768     11290      8318      9065      8293      7085      7594      5110      7123      8093      7103      9180      6982      8688     61725     45534     46762         0     47863     67805     55787     61308     69888     60479     71719     56777     49759     58651     46612     66556     63029     55632     73492     59927     81878         0      0.00
   8.94197   8.94190      1.00      5965         0      5597      9828      8714     10798     11385      8448      9090      8159      7084      7590      5043      7114      8233      7132      9257      7156      9077     61683     45483     47108         0     47671     68074     56013     61298     70371     60168     71732     56212     49412     57940     46730     66601     63106     56014     73468     60139     82917         0      0.00
   8.94177   8.94180      1.00      6096         0      5852      9980      8691     10969     11440      8506      9223      8323      7183      7581      5291      7142      8310      7096      9383      7076      8925     61605     45402     47182         0     48094     67912     56086     61683     70762     60729     71806     57402     49808     57824     46759     66888     63230     55936     74368     60007     82906         0      0.00
   8.94157   8.94150      1.00      6187         0      5916     10133      8774     11043     11766      8640      8968      8469      7144      7851      5280      7372      8262      7294      9419      7192      9169     61645     45396     47386         0     48058     68040     55998     61643     70212     60834     71336     57083     50162     57996     46979     66672     62773     56102     73703     60398     82929         0      0.00
   8.94136   8.94140      1.00      6247         0      5940     10138      8850     11071     11574      8605      9192      8460      7192      7701      5313      7200      8259      7196      9431      7175      9173     61571     45335     47299         0     48385     68888     56326     62049     70705     60647     72004     57104     49880     58598     47269     66961     63250     56056     74209     60305     83122         0      0.00
   8.94116   8.94110      1.00      6392         0      5896     10191      8983     11056     11761      8684      9262      8563      7254      7894      5225      7260      8544      7408      9565      7414      9152     61623     45361     47399         0     48043     68467     56339     61713     70685     60797     71607     57291     49803     58216     46679     66366     63123     56165     73587     60258     82303         0      0.00
   8.94096   8.94100      1.00      6334         0      5947     10299      8934     11197     11687      8753      9485      8712      7334      7836      5368      7420      8448      7517      9547      7384      9430     61567     45307     47255         0     48308     68486     56580     62061     71108     60709     72199     57579     49869     58151     47185     66884     63326     56430     74129     60287     83260         0      0.00
   8.94075   8.94070      1.00      6236         0      6050     10354      9058     11198     11921      8661      9352      8736      7369      7946      5253      7381      8623      7466      9600      7468      9064     61614     45340     47676         0     48642     69046     57279     62461     71658     61197     72587     57912     50778     58947     47546     67090     64083     56576     74657     60874     83441         0      0.00
   8.94055   8.94060      1.00      6338         0      5912     10412      9022     11333     11910      8782      9538      8637      7467      7828      5472      7477      8608      7571      9622      7310      9349     61528     45277     47466         0     48374     68362     56372     62007     70370     60345     72101     57051     50085     58201     47028     66370     63221     56173     74099     59685     82731         0      0.00
   8.94034   8.94030      1.00      6398         0      6142     10564      9006     11212     12169      8854      9529      8577      7338      7911      5263      7492      8517      7400      9660      7396      9360     61590     45315     48056         0     48791     68965     56940     62253     71407     61351     72421     57827     50537     59003     47515     67275     63738     56512     75020     60863     83267         0      0.00
   8.94014   8.94020      1.00      6351         0      6047     10444      9033     11275     12161      8617      9432      8636      7364      7953      5313      7497      8650      7450      9841      7446      9407     61524     45284     48009         0     48280     68724     56588     62661     71553     60650     72128     57678     50249     58879     47480     67132     63433     56554     74873     60313     83577         0      0.00
   8.93994   8.93990      1.00      6549         0      6060     10190      9095     11239     11810      8642      9401      8809      7437      7893      5251      7406      8518      7286      9825      7447      9381     61530     45296     47962         0     48373     68455     56821     61904     70757     60613     72401     57330     50034     58719     47250     66599     63552     56094     74483     60502     82921         0      0.00
   8.93973   8.93970      1.00      6383         0      6082     10457      9128     11210     11995      8850      9375      8885      7298      8068      5514      7548      8391      7369      9692      7238      9466     61452     45237     47598         0     48946     68864     56965     62653     71615     61735     72224     57865     50708     59420     47620     67276     63690     56723     74643     60709     83535         0      0.00
   8.93953   8.93960      1.00      6368         0      6074     10401      9062     11289     11745      8685      9440      8710      7428      7875      5394      7386      8568      7494      9657      7522      9425     61417     45209     47417         0     48199     68629     56623     62338     71439     61205     72040     57996     50547     58669     47160     66916     63796     56170     74634     60651     83758         0      0.00
   8.93933   8.93930      1.00      6520         0      6195     10359      9036     11305     11886      8796      9439      8696      7220      8002      5274      7389      8605      7546      9790      7509      9325     61473     45270     47862         0     48643     68707     56790     62525     71315     61228     72587     57757     50184     58883     47370     66634     63527     56935     74724     61049     83218         0      0.00
   8.93912   8.93910      1.00      6225         0      6067     10531      9087     11253     11868      8772      9368      8666      7432      8062      5435      7661      8644      7516      9742      7242      9339     61439     45246     47069         0     47974     68808     56377     61728     70412     60878     71992     57205     50011     58144     47353     66790     63248     56399     73836     59955     82438         0      0.00
   8.93892   8.93900      1.00      6403         0      6175     10441      8979     11303     11976      8904      9429      8795      7467      7846      5308      7546      8366      7467      9551      7205      9200     61422     45250     47300         0     48173     68512     56413     62466     71026     61229     72210     57449     50250     58502     47292     66787     63428     56569     73843     60306     82968         0      0.00
   8.93872   8.93870      1.00      6458         0      6100     10481      9105     11468     11788      8619      9440      8520      7304      7881      5431      7394      8480      7414      9758      7331      9274     61449     45289     47761         0     48507     68766     56853     62799     71193     60881     72478     57742     49988     58744     47077     67148     63593     56589     74910     60632     83057         0      0.00
   8.93851   8.93850      1.00      6459         0      6077     10345      9064     11357     11851      8685      9527      8753      7244      7899      5399      7435      8585      7422      9525      7373      9314     61434     45290     47646         0     48397     68903     56788     62515     71291     61328     72253     57607     50641     58592     47699     67105     63730     56937     74036     60424     83530         0      0.00
   8.93831   8.93830      1.00      6235         0      5950     10503      9206     11405     11875      8822      9327      8643      7384      7958      5414      7515      8476      7244      9663      7312      9326     61383     45261     47258         0     48204     68794     57313     62691     70962     60892     71997     57650     50035     58691     47135     67102     63416     56031     74583     60620     83564         0      0.00
   8.93811   8.93810      1.00      6313         0      5955     10154      8910     11251     11856      8497      9453      8721      7201      7907      5427      7191      8551      7356      9521      7309      9275     61395     45287     47528         0     48561     68693     56525     62463     71098     61029     72467     57879     50160     58712     47355     66997     63596     56114     74429     60763     83308         0      0.00
   8.93790   8.93790      1.00      6350         0      6018     10358      9075     11196     11763      8772      9423      8659      7441      7946      5249      7334      8589      7505      9647      7450      9160     61392     45296     47789         0     48538     69140     56934     62452     71314     61313     72042     57866     50595     59299     47335     67187     63921     56829     74476     60929     83681         0      0.00
   8.93770   8.93770      1.00      6332         0      6086     10331      8916     11283     11744      8561      9384      8582      7146      7870      5269      7558      8526      7382      9542      7337      9299     61364     45284     47545         0     48055     68391     56470     62003     70713     60701     71983     57490     49472     58486     46972     66799     63321     56587     74066     60059     82600         0      0.00
   8.93750   8.93750      1.00      6291         0      5891     10317      8834     11247     11728      8504      9268      8495      7395      7808      5305      7393      8514      7320      9664      7365      9236     61357     45294     47797         0     48536     69231     56921     63024     71376     61597     72747     58102     50368     58903     47519     67559     63868     56737     75309     60947     84169         0      0.00
   8.93729   8.93730      1.00      6316         0      5850     10049      8847     11232     11913      8773      9258      8362      7253      7818      5311      7534      8418      7332      9544      6904      9284     61320     45275     47631         0     48323     68376     56883     62604     70947     61441     72304     57470     50197     58542     47600     67606     63741     56810     74354     60028     83809         0      0.00
   8.93709   8.93700      1.00      6323         0      5899     10327      8991     11197     11775      8660      9306      8604      7203      7816      5404      7348      8437      7310      9585      7169      9294     61336     45305     47085         0     47815     68135     56530     61496     70210     60780     71959     57602     49785     58416     47301     66459     63278     56058     73900     60036     83180         0      0.00
   8.93689   8.93690      1.00      6325         0      5855     10223      8944     11215     11644      8746      9154      8606      7138      7921      5384      7282      8365      7348      9583      7194      9251     61184     45200     47483         0     48287     68420     56574     61895     70510     60945     71735     57253     49997     58836     47056     66905     63385     56118     74249     60152     83098         0      0.00
   8.93668   8.93670      1.00      6276         0      5921     10187      8924     11083     11665      8470      9107      8474      7175      7761      5371      7266      8426      7324      9574      7177      9055     61324     45322     47064         0     48043     68354     56405     61759     70454     60743     71910     57246     49803     58301     47019     67017     63214     56159     74209     60049     82982         0      0.00
   8.93648   8.93650      1.00      6121         0      5903     10192      8833     11084     11526      8515      9123      8570      7224      7710      5275      7441      8230      7323      9410      7159      9285     61328     45347     47557         0     48405     68456     56447     62218     71094     61060     72372     57865     50239     58732     47775     67401     63778     56149     74202     60467     83461         0      0.00
   8.93628   8.93630      1.00      6260         0      5955     10039      8947     11154     11297      8533      9167      8474      7014      7766      5256      7276      8336      7342      9346      7259      9005     61316     45352     47162         0     47898     68179     56049     61762     70387     60670     71665     57418     49452     58513     47030     66946     63468     56050     73656     60242     82570         0      0.00
   8.93607   8.93610      1.00      6124         0      5881     10059      8741     10963     11394      8770      9219      8253      7110      7725      5173      7123      8292      7209      9499      7069      9078     61393     45432     47086         0     47995     68199     56237     61972     70606     61211     72036     57164     50049     58608     47063     66790     63436     56007     74000     60346     82396         0      0.00
   8.93587   8.93580      1.00      6134         0      5881      9923      8788     11016     11601      8316      9248      8552      7137      7752      5169      7092      8215      7298      9471      7028      8929     61396     45430     47731         0     48680     69102     56737     62445     71369     61305     72781     58127     50423     58927     47537     67427     63865     56679     74825     61030     84004         0      0.00
   8.93567   8.93570      1.00      6078         0      5885     10134      8675     10869     11652      8493      9086      8370      7186      7561      5326      7114      8330      7148      9192      7160      8988     61391     45464     46407         0     47787     67637     55988     61288     70100     59922     70795     56872     49664     57492     46589     66203     62722     55745     73110     60104     82371         0      0.00
   8.93546   8.93540      1.00      6147         0      5856     10126      8641     10884     11485      8283      8971      8307      7018      7713      5315      7158      8277      7091      9305      7063      8901     61376     45463     47185         0     48083     68362     56703     61752     70910     61103     71997     57347     49819     58357     47454     67336     63583     56075     73867     60255     82835         0      0.00
   8.93526   8.93530      1.00      6198         0      5637      9841      8748     10820     11556      8334      9088      8271      7013      7698      5222      7146      8246      7057      9364      7105      9004     61353     45472     47714         0     47958     67905     56365     61825     70942     60696     72025     57484     49895     58297     47158     66871     63375     56244     74058     60255     83097         0      0.00
   8.93506   8.93510      1.00      6084         0      5760      9997      8514     10710     11286      8257      8902      8313      7167      7394      5144      7237      8109      7107      9269      7078      8849     61401     45528     46909         0     48107     68272     55805     61347     70145     60796     71533     56989     49864     57953     47077     66883     63222     55818     73910     59881     82872         0      0.00
   8.93485   8.93480      1.00      5912         0      5686      9913      8422     10725     11232      8262      8828      8258      7027      7608      5075      7048      8055      7040      9065      7005      8956     61433     45574     46750         0     47639     67660     55601     60817     69779     59988     71452     56704     49322     57609     46901     66410     62942     55902     73219     59557     82768         0      0.00
   8.93465   8.93470      1.00      6091         0      5667      9853      8567     10839     11308      8237      8870      8273      6840      7406      5116      6997      8060      6985      9178      6822      8864     61344     45532     46597         0     47278     67694     55843     61162     69163     59842     70733     56261     49232     57600     46581     66055     62331     55564     72802     59562     81861         0      0.00
   8.93445   8.93440      1.00      5952         0      5740      9727      8465     10588     11032      8237      8664      8012      6894      7725      5019      6987      7940      6997      9114      7155      8717     61442     45622     46693         0     47788     68008     55668     60935     70016     60280     71228     56545     49341     57843     46678     66547     62190     55550     73352     59826     82762         0      0.00
   8.93424   8.93430      1.00      6068         0      5695      9727      8303     10746     11235      8312      8812      8180      6890      7622      5134      6823      7832      6982      8882      6865      8662     61365     45590     46491         0     47136     67024     54903     60850     69180     59667     70480     56630     48620     57460     46146     65726     61939     54992     72665     58982     81721         0      0.00
   8.93404   8.93400      1.00      5941         0      5640      9688      8443     10523     11064      8477      8724      8015      6968      7349      5114      6965      7924      6928      9242      6875      8636     61486     45707     46637         0     47714     67256     55635     60741     69701     60440     71089     56482     49182     57779     46909     65741     62234     55247     73359     59500     81914         0      0.00
   8.93384   8.93390      1.00      5883         0      5626      9630      8320     10391     11077      8158      8816      8300      6825      7292      5032      6877      7851      6888      8955      6912      8681     61435     45681     46452         0     47332     66849     55173     60361     69391     59300     70663     56400     48960     57018     46389     65945     62244     55248     72586     59110     82117         0      0.00
   8.93363   8.93360      1.00      5902         0      5557      9682      8424     10336     11139      8220      8828      7829      6898      7228      5042      6777      7843      6892      9046      6716      8675     61515     45773     46460         0     47221     67343     55313     60514     69551     59961     70859     56150     49263     56944     46277     65856     62226     55382     73063     59469     81697         0      0.00
   8.93343   8.93350      1.00      5797         0      5501      9472      8360     10454     10959      8111      8523      8009      6684      7297      4980      6957      7879      6931      9022      6810      8511     61480     45751     46254         0     47197     66656     55027     60217     68878     59596     70267     55854     48878     57174     46444     65746     62176     54947     72831     59299     81659         0      0.00
   8.93323   8.93320      1.00      5910         0      5523      9554      8190     10520     10819      8129      8583      8119      6754      7220      5011      6787      7795      6839      9098      6717      8546     61598     45868     46572         0     47559     67386     55242     60877     68908     59824     71310     56622     49060     57551     46700     65935     62178     55668     73294     59316     82005         0      0.00
   8.93302   8.93310      1.00      5728         0      5474      9348      8192     10171     10741      7881      8662      8052      6683      7249      4966      6809      7696      6643      8901      6546      8533     61548     45851     46208         0     47466     66450     54689     60114     68844     59244     70647     55948     48566     57390     46639     65591     62220     54781     72657     58928     81499         0      0.00
   8.93282   8.93280      1.00      5771         0      5451      9603      8090     10181     10784      7929      8536      7923      6617      7149      4866      6714      7840      6868      8566      6643      8449     61592     45912     46193         0     47249     66666     54729     59741     68859     59852     70172     55910     48598     56735     45846     65515     62254     54751     72384     58752     81975         0      0.00
   8.93262   8.93260      1.00      5820         0      5539      9464      8217     10261     10823      7895      8450      7848      6767      7136      4766      6696      7633      6721      8834      6615      8209     61511     45872     46438         0     47103     66861     54909     59938     68614     59076     70142     55946     48582     57103     46196     65759     62167     54646     72578     59078     81298         0      0.00
   8.93242   8.93240      1.00      5776         0      5430      9365      8023     10326     10675      7991      8515      7958      6781      7190      4944      6726      7774      6736      8762      6711      8325     61508     45865     46457         0     47384     67008     54945     60314     68810     59888     70887     56533     48765     57368     46221     66200     62388     55674     73308     59168     81799         0      0.00
   8.93221   8.93220      1.00      5764         0      5550      9308      8055     10264     10866      7812      8474      7801      6568      7173      4776      6638      7620      6602      8707      6638      8443     61493     45882     46257         0     47151     67045     54525     59985     68878     59670     70286     55795     48379     56694     46091     65545     61584     55242     71920     58875     81671         0      0.00
   8.93201   8.93200      1.00      5757         0      5444      9352      8131     10243     10747      7847      8430      7818      6709      7119      4936      6716      7600      6662      8786      6594      8530     61434     45867     46666         0     47486     67006     54849     60253     69002     59606     70334     56005     48763     57282     46230     66067     62266     54756     72527     59150     81944         0      0.00
   8.93181   8.93180      1.00      5663         0      5471      9344      8182     10229     10701      7788      8514      7874      6663      7117      4831      6679      7599      6607      8577      6675      8367     61423     45858     46600         0     47034     67063     55200     59753     68818     59503     70929     56081     48402     56694     46278     65769     61838     54652     72534     59189     81636         0      0.00
   8.93160   8.93160      1.00      5762         0      5357      9207      8248     10180     10655      7841      8403      7646      6451      7143      4744      6566      7732      6572      8658      6711      8504     61379     45844     45975         0     47052     66501     54821     60299     68604     59228     70432     55563     48132     56988     46154     65545     62242     54798     72534     58964     81910         0      0.00
   8.93140   8.93140      1.00      5723         0      5398      9180      7869     10226     10814      7938      8338      7780      6678      7242      4883      6740      7480      6656      8704      6648      8270     61421     45872     46263         0     47062     66970     54148     59608     68015     59227     70328     55292     48582     56869     46321     65646     61519     54895     72049     58898     81585         0      0.00
   8.93120   8.93120      1.00      5721         0      5520      9115      8213      9973     10461      7824      8401      7711      6583      7124      4937      6778      7534      6683      8836      6736      8289     61353     45842     46513         0     47369     66959     54916     60179     68580     59977     71277     56087     48660     57478     46353     66201     62215     55017     72887     59320     81979         0      0.00
   8.93099   8.93100      1.00      5726         0      5497      9070      8143     10044     10474      7650      8472      7803      6444      7145      4777      6655      7558      6655      8639      6649      8214     61410     45892     46557         0     47438     66752     55034     59922     68502     59304     70469     55669     48804     57046     46415     65819     62721     54941     72925     59272     81333         0      0.00
   8.93079   8.93080      1.00      5506         0      5390      9236      8103     10053     10536      7743      8375      7801      6551      6907      4858      6613      7626      6668      8683      6614      8374     61376     45883     46159         0     46859     66414     54519     59505     67851     59105     70159     55555     48243     56527     46181     65258     61747     54970     72328     58883     81490         0      0.00
   8.93059   8.93060      1.00      5828         0      5371      9214      8018     10181     10518      7682      8429      7773      6525      7163      4776      6619      7711      6546      8532      6667      8379     61394     45910     46110         0     47345     66515     54317     59822     68185     59191     70141     55421     48121     57138     46384     65622     62224     54770     72089     58961     81545         0      0.00
   8.93038   8.93030      1.00      5616         0      5407      9219      8130     10100     10592      7808      8272      7701      6465      7026      4909      6464      7559      6745      8698      6597      8191     61374     45897     45910         0     46416     66271     54294     59266     67918     59040     69690     55451     47770     56359     45770     65036     61770     54481     71519     58572     81065         0      0.00
   8.93018   8.93020      1.00      5546         0      5391      9280      8070      9987     10501      7810      8373      7571      6528      7074      4865      6689      7450      6372      8618      6559      8302     61252     45815     46251         0     46961     67021     54923     60167     68398     59489     70299     55481     48607     57070     46417     65718     61942     54485     72509     58989     81499         0      0.00
   8.92998   8.93000      1.00      5665         0      5341      9233      8076     10064     10568      7840      8188      7697      6413      7076      4844      6754      7588      6567      8738      6383      8228     61326     45883     45627         0     46598     66575     54389     59496     68155     58578     69839     55320     48029     56755     46049     65015     62048     54190     72011     58776     80804         0      0.00
   8.92978   8.92980      1.00      5686         0      5337      9290      8190     10013     10661      7767      8420      7815      6471      7130      4837      6586      7420      6432      8709      6520      8257     61348     45909     46040         0     46998     66405     54611     59393     68586     59286     70411     56047     47965     56528     46205     65722     62047     54825     72196     58827     81305         0      0.00
   8.92957   8.92950      1.00      5752         0      5329      9302      7933      9993     10605      7681      8153      7749      6448      7111      4855      6553      7618      6590      8534      6548      8117     61346     45924     46032         0     47145     66407     54419     59312     68666     59064     69930     55614     47799     56763     46351     65589     62264     54669     72258     59239     81392         0      0.00
   8.92937   8.92940      1.00      5733         0      5352      9244      8119     10074     10446      7781      8281      7776      6514      7073      4785      6591      7550      6732      8607      6652      8395     61231     45838     46282         0     46709     66766     54496     59492     68171     58991     70319     55920     48236     56748     46491     65340     61832     54567     71562     58900     81243         0      0.00
   8.92917   8.92920      1.00      5630         0      5372      8986      7742      9943     10747      7859      8416      7605      6488      7106      4713      6619      7519      6627      8445      6518      8228     61309     45906     46012         0     47083     65750     53788     59384     68077     58913     69803     55201     47955     56859     46048     64699     61541     54602     71750     58779     81144         0      0.00
   8.92896   8.92890      1.00      5726         0      5377      9301      7961      9984     10662      7779      8444      7554      6524      7023      4767      6586      7695      6671      8724      6562      8221     61307     45913     45923         0     46554     66459     54263     59681     68343     59178     70170     55565     48241     56949     46196     65666     61971     54782     72035     58897     81047         0      0.00
   8.92876   8.92880      1.00      5752         0      5450      9222      8026     10197     10607      7826      8206      7692      6498      6988      4810      6523      7691      6598      8579      6405      8283     61207     45849     46696         0     47042     67075     54627     60374     68930     59885     70928     56099     48699     57593     46561     66275     62306     55132     72772     59384     82143         0      0.00
   8.92856   8.92850      1.00      5714         0      5372      9428      7922      9936     10878      7777      8372      7686      6510      7143      4800      6554      7706      6640      8682      6528      8338     61289     45907     45939         0     46812     66441     54303     58944     68054     59283     69421     55367     47968     56749     45912     65287     61595     54521     72331     58987     81393         0      0.00
   8.92835   8.92840      1.00      5649         0      5349      9269      8185     10085     10487      7835      8304      7627      6440      7144      4827      6523      7643      6661      8624      6600      8212     61156     45819     46086         0     46742     66441     54481     59362     68121     58968     69840     55243     48035     56618     46033     65455     61303     54519     71861     58837     81152         0      0.00
   8.92815   8.92810      1.00      5709         0      5386      9317      8065     10069     10523      7797      8379      7788      6651      6949      4749      6574      7650      6543      8736      6543      8333     61225     45870     46275         0     46751     66024     53977     59355     68224     58994     69799     55064     48217     56210     45851     65215     61190     54301     72293     58437     80822         0      0.00
   8.92795   8.92800      1.00      5696         0      5336      9258      7965     10111     10557      7815      8443      7721      6536      7169      4761      6602      7565      6716      8527      6506      8216     60980     45694     45781         0     46999     66888     54443     59894     68402     58995     69989     55307     48268     56368     46383     65376     62061     54587     71796     58923     81393         0      0.00
   8.92775   8.92770      1.00      5770         0      5397      9163      7988     10076     10667      7688      8297      7944      6471      6994      4762      6584      7572      6569      8717      6513      8457     61162     45843     46247         0     46825     66064     54097     59499     68240     58660     69573     55452     48143     56499     46048     65373     61589     54617     72065     58641     80961         0      0.00
   8.92754   8.92760      1.00      5748         0      5416      9277      8101     10036     10618      7791      8338      7612      6403      7188      4756      6771      7593      6537      8895      6630      8332     61019     45723     46393         0     47507     67014     54713     59718     68676     59539     70079     55876     48365     57539     45980     66045     61775     54892     72708     59141     81536         0      0.00
   8.92734   8.92730      1.00      5664         0      5266      9294      7927     10029     10574      7717      8412      7865      6569      7071      4763      6543      7510      6531      8799      6503      8333     61121     45817     46125         0     47046     67265     54688     59351     68703     59178     70487     56023     48572     56991     46326     65549     61898     55013     72097     58867     81284         0      0.00
   8.92714   8.92710      1.00      5764         0      5415      9245      8161      9966     10649      7904      8438      7765      6547      7029      4802      6668      7475      6572      8796      6573      8286     61034     45755     46455         0     46954     66654     54606     59949     68708     59193     70226     55799     48443     57023     46292     65561     61948     54689     72709     58920     80956         0      0.00
   8.92693   8.92700      1.00      5771         0      5394      9340      7974     10187     10732      7868      8340      7829      6585      7119      4871      6610      7723      6621      8728      6505      8391     60980     45718     46196         0     47346     66870     54444     60150     68591     59157     70325     55963     48430     56812     46230     65189     61910     54731     72121     58907     81476         0      0.00
   8.92673   8.92670      1.00      5657         0      5403      9308      8111     10214     10683      7812      8359      7676      6522      7181      4760      6679      7664      6581      8685      6637      8413     61130     45830     46508         0     46872     66841     54811     59819     68645     59550     70455     55694     48408     57142     45980     65684     61807     54978     72290     59065     81832         0      0.00
   8.92653   8.92650      1.00      5748         0      5530      9315      8111     10252     10673      7810      8353      7674      6547      7163      4839      6710      7825      6719      8725      6750      8223     60985     45724     45836         0     46867     66914     54885     60010     68621     59169     70093     56295     48084     56977     46042     65372     61523     54925     72238     59021     81139         0      0.00
   8.92633   8.92640      1.00      5731         0      5419      9273      7957     10140     10736      7823      8492      7929      6541      7076      4850      6842      7748      6704      8750      6568      8532     60945     45687     46501         0     47211     67160     54848     60071     69039     59440     70683     56189     48675     57461     46740     66038     62385     55619     72997     59355     81790         0      0.00
   8.92612   8.92610      1.00      5757         0      5386      9304      7984     10310     10672      7806      8327      7885      6504      7237      4880      6679      7567      6675      8695      6603      8515     61069     45790     46121         0     47287     66730     54483     60280     68666     59182     70106     55962     48378     56658     46086     65644     62174     55055     72268     59429     81282         0      0.00
   8.92592   8.92590      1.00      5967         0      5431      9243      8134     10233     10868      7824      8512      7802      6602      7077      4810      6709      7564      6710      8552      6682      8210     60998     45755     46221         0     46936     66916     54670     59844     68793     59338     70394     55855     48714     56888     46183     65611     62047     54905     72382     58966     81162         0      0.00
   8.92572   8.92570      1.00      5801         0      5469      9415      8273     10467     10859      7906      8416      7826      6535      7201      4867      6686      7707      6860      8648      6799      8423     60978     45729     45923         0     47015     66224     54706     60147     68527     59258     69925     55338     48265     56554     46065     65384     61801     54549     72252     59146     81463         0      0.00
   8.92551   8.92550      1.00      5691         0      5522      9489      8032     10359     10603      7902      8552      7829      6746      7201      4930      6729      7806      6774      8884      6684      8352     61015     45765     46254         0     47232     66708     54696     60083     68425     59113     70263     55623     49102     57121     46135     65752     61929     55207     72495     59139     81106         0      0.00
   8.92531   8.92530      1.00      5744         0      5472      9357      8194     10198     10817      7775      8602      7892      6776      7108      4925      6834      7755      6695      8872      6818      8394     60929     45701     45812         0     46927     66292     54486     59322     68283     59024     70297     55550     48337     56697     46179     65453     61410     54507     72255     58819     81578         0      0.00
   8.92511   8.92510      1.00      5646         0      5428      9483      8260     10213     10917      8061      8553      7989      6680      7251      4895      6792      7849      6771      8967      6774      8413     60933     45695     45790         0     46881     66783     54557     60222     68623     59202     70319     55385     48298     56820     46281     65649     62200     54632     72435     59027     81438         0      0.00
   8.92491   8.92500      1.00      5737         0      5461      9408      8255     10316     10889      7959      8567      8008      6610      7234      5038      6786      7909      6786      8852      6953      8455     60944     45717     46050         0     47150     66795     54712     59970     68701     59695     70478     56173     48446     56961     46380     66157     62669     54981     72975     59285     81759         0      0.00
   8.92470   8.92470      1.00      5817         0      5488      9652      8259     10295     10931      7945      8694      7787      6675      7168      4970      6922      7716      6863      8831      6631      8655     61034     45780     46344         0     47471     66829     54970     60005     68350     59417     70713     55281     48310     57091     45870     65586     61779     54801     72199     58991     81852         0      0.00
   8.92450   8.92450      1.00      5817         0      5555      9369      8389     10304     11048      7866      8712      7910      6846      7352      4933      6754      7852      6794      9009      6799      8511     60869     45666     46474         0     47952     67378     55271     60749     69578     59553     71240     56598     49130     57202     46564     66065     62498     55313     73314     59576     81823         0      0.00
   8.92430   8.92430      1.00      5948         0      5594      9392      8404     10375     11086      7969      8759      8021      6889      7281      4962      6848      7828      6826      8783      6827      8435     60898     45684     46231         0     47411     66276     54678     59995     68610     59096     70355     55918     48660     56822     46003     65578     61959     54855     72212     59042     81377         0      0.00
   8.92409   8.92410      1.00      5985         0      5514      9473      8386     10361     10917      7981      8758      7879      6768      7305      4983      6881      7951      6912      9100      6819      8777     60876     45672     46637         0     47033     67391     55146     60159     69126     59643     70884     55890     48768     57172     46811     65878     62125     54846     72809     59375     82277         0      0.00
   8.92389   8.92390      1.00      5933         0      5604      9707      8282     10476     10914      8116      8752      7865      6724      7310      4941      6782      7642      6557      9100      6861      8430     60878     45684     46413         0     46909     67027     55043     60134     69138     59447     70660     55809     49069     57146     46639     66005     62123     55011     72940     59316     81786         0      0.00
   8.92369   8.92370      1.00      5845         0      5645      9479      8301     10617     10937      7982      8704      8021      6638      7408      5002      6993      8001      7036      8911      6726      8665     60870     45673     46435         0     47310     67335     55016     60929     69111     59844     71184     56289     48742     57396     46678     66171     62539     55431     72947     59688     82010         0      0.00
   8.92349   8.92350      1.00      5816         0      5742      9581      8450     10230     10924      8078      8764      7883      6916      7397      4939      6810      7875      6915      8969      6802      8583     60887     45684     46787         0     47864     67424     55990     60595     69536     59416     70916     56402     49320     57555     46421     66423     62814     55433     72788     59915     82138         0      0.00
   8.92328   8.92330      1.00      6061         0      5578      9647      8359     10569     11011      8029      8600      8111      6953      7316      4950      6813      7948      6840      8635      6894      8611     60842     45663     46341         0     46938     66873     54748     60361     68910     59402     70311     55970     48734     57717     46204     65944     61961     54810     72534     59207     81200         0      0.00
   8.92308   8.92310      1.00      5826         0      5713      9772      8417     10669     11052      8197      8615      7993      6853      7509      4924      6710      7882      6897      9071      6836      8706     60835     45663     46926         0     47913     67957     55824     61203     69853     60368     71048     56665     49226     57786     46696     65847     62888     55740     73159     59675     82622         0      0.00
   8.92288   8.92290      1.00      5983         0      5590      9672      8439     10650     11060      8094      8771      8063      6766      7422      4956      6955      7809      6876      8852      6915      8809     60837     45656     46587         0     47349     67322     55310     60829     69161     59736     70781     56219     48962     57583     46649     65924     62121     55150     72721     59603     82006         0      0.00
   8.92268   8.92270      1.00      5938         0      5629      9520      8326     10254     11248      8105      8848      8087      6802      7421      5026      6970      8114      6924      9105      6684      8884     60864     45680     46910         0     48069     67816     55960     61012     70110     60178     71500     57161     49221     57769     46587     66639     63012     55820     73978     59716     83268         0      0.00
   8.92247   8.92240      1.00      5959         0      5818      9672      8345     10476     11135      8103      8756      7971      6884      7314      5072      6849      7879      6921      8905      6911      8736     60823     45675     46597         0     47445     67079     55005     60138     69112     59583     70552     56285     49135     57141     46297     65444     62026     55106     72753     59113     81695         0      0.00
   8.92227   8.92230      1.00      6066         0      5711      9776      8248     10590     11448      8391      8792      8151      6861      7472      5061      6997      7914      6947      9215      7065      8665     60713     45572     46966         0     47488     67572     55369     60844     69903     60074     70973     56536     48964     57852     46595     66056     62411     55445     73248     59795     82531         0      0.00
   8.92207   8.92210      1.00      6012         0      5728      9598      8401     10628     11264      8136      8946      8206      6918      7430      5112      7009      7999      6768      9267      6882      8714     60803     45639     47243         0     48229     67818     56085     61343     70304     60717     71669     56702     49370     58217     47501     66830     63204     55592     73601     59441     82978         0      0.00
   8.92186   8.92190      1.00      6092         0      5654      9659      8739     10493     11290      8163      8801      8325      6897      7395      4993      7018      8031      7013      9025      6843      8660     60794     45634     46786         0     47549     67387     55788     60483     69232     59917     70788     56621     49299     57719     46611     66267     62714     55352     72804     59442     81863         0      0.00
   8.92166   8.92160      1.00      6033         0      5776      9858      8558     10682     11174      8061      9065      8317      7212      7478      5030      6968      8017      6907      9259      6913      8617     60857     45688     47247         0     48476     68005     56014     61355     69776     60245     71846     57059     49993     57951     46913     66662     63184     55375     73503     59852     82888         0      0.00
   8.92146   8.92140      1.00      5949         0      5671      9779      8474     10728     11213      8290      8746      8280      7023      7475      4980      7054      7931      6964      9096      6975      8873     60677     45559     46368         0     47215     66738     55128     60691     68885     59544     70717     56187     48772     57429     46685     66142     62173     54945     72787     59056     81416         0      0.00
   8.92126   8.92130      1.00      5891         0      5697     10002      8634     10643     11397      8066      8860      8127      6890      7670      5129      7014      8113      7139      9121      6958      8921     60677     45554     46727         0     48115     67877     55687     60980     69473     59785     71117     56423     49252     57761     46869     65745     62739     55767     73724     59763     82782         0      0.00
   8.92105   8.92100      1.00      6133         0      5702      9659      8556     10564     11284      8343      8962      8120      6800      7433      5051      7042      8044      7018      9212      6826      8799     60712     45583     47148         0     47976     68396     56127     61527     70718     60486     71869     57297     49908     58154     47198     66993     63223     55829     73564     59645     83180         0      0.00
   8.92085   8.92090      1.00      6050         0      5637      9825      8651     10821     11094      8153      8765      8140      7094      7549      5112      7176      8023      6915      9260      6959      8826     60608     45513     47593         0     47809     68111     55656     61386     69964     60014     71178     56883     49549     58102     46850     66705     62770     55607     74025     59837     82591         0      0.00
   8.92065   8.92060      1.00      6022         0      5759      9710      8555     10662     11273      8303      8946      8140      7142      7434      5118      7091      8127      7073      9433      7081      8686     60707     45585     46951         0     48044     68011     55581     61451     69436     60336     71624     56762     49766     57914     46999     66527     63065     56007     74062     59784     82858         0      0.00
   8.92045   8.92050      1.00      6031         0      5671      9958      8421     10796     11289      8424      9093      8084      6962      7600      5023      7090      7996      7030      9083      7053      8796     60617     45527     46776         0     47863     67877     55703     61409     70052     60660     71340     56503     49372     57986     46828     66384     62570     55718     73117     59920     82424         0      0.00
   8.92024   8.92020      1.00      6082         0      5803      9834      8644     10745     11425      8310      8934      8269      6976      7645      5276      7227      8099      7152      9124      7162      8851     60740     45627     46893         0     47708     67706     55931     61351     69730     60201     71386     57023     49286     58152     46934     66452     62593     55876     73128     60019     82594         0      0.00
   8.92004   8.92000      1.00      6144         0      5871      9861      8679     10814     11373      8168      9072      8335      7177      7584      5201      7069      8270      7049      9271      7005      8852     60627     45536     46616         0     47701     67716     55635     61114     69727     60005     70873     56491     49445     57986     46971     66027     62303     55748     73054     59811     82145         0      0.00
   8.91984   8.91990      1.00      6152         0      5827      9925      8717     10941     11218      8542      8904      8281      6989      7418      5143      7032      8252      7029      9273      6909      8896     60644     45548     47048         0     47700     67981     56280     61907     69822     60358     71517     56732     49663     57777     46799     66725     62941     56147     73633     59280     82502         0      0.00
   8.91964   8.91960      1.00      6085         0      5618      9944      8729     10866     11555      8257      8950      8247      7007      7622      5138      7194      8103      7067      9331      7058      8805     60748     45643     47044         0     48007     68260     56032     61531     70567     60421     71364     56794     49682     58259     46750     66263     62933     55405     73231     60044     82565         0      0.00
   8.91943   8.91940      1.00      6150         0      6012      9868      8701     10799     11475      8362      9125      8318      7106      7632      5249      7118      8190      7123      9456      7053      8970     60683     45587     47204         0     47956     67615     56199     61264     69834     60442     71945     56832     49861     57817     46931     66476     63146     55559     73520     59868     82634         0      0.00
   8.91923   8.91930      1.00      6290         0      5781     10006      8635     11008     11315      8361      9100      8261      7065      7536      5175      7241      8117      6954      9149      6992      8984     60609     45552     46892         0     47536     68014     55713     61604     70127     60463     71842     56858     49539     57484     46674     66666     63054     55739     73007     59586     82257         0      0.00
   8.91903   8.91900      1.00      6155         0      5878     10113      8856     10874     11405      8567      8975      8307      7108      7597      5087      7209      8119      7212      9274      7262      8932     60818     45699     47203         0     48312     68335     56523     61948     70963     60686     71935     57139     49931     58298     47315     67048     63195     56634     73652     60934     83087         0      0.00
   8.91883   8.91880      1.00      6144         0      5866     10002      8669     10971     11254      8357      9133      8335      6960      7580      5042      7120      8154      7152      9387      7066      8911     60669     45598     47054         0     47894     68097     56002     61444     70021     60395     71345     56713     49303     57668     46733     66325     63216     55752     73915     60137     82485         0      0.00
   8.91862   8.91860      1.00      6065         0      5855     10019      8746     10919     11383      8401      9033      8370      7159      7474      5052      7221      8264      7089      9433      7129      8911     60672     45597     46556         0     47763     67492     55706     61250     69745     60100     71113     56779     49677     57562     46606     66350     62717     55610     73181     59561     82111         0      0.00
   8.91842   8.91850      1.00      6174         0      5897      9910      8757     11143     11715      8419      9047      8232      7147      7559      5206      7063      8099      7100      9314      7055      8879     60655     45602     46898         0     47788     67855     55962     61675     69901     60045     71296     56605     49786     57794     46905     66116     62590     55477     73724     59758     82318         0      0.00
   8.91822   8.91820      1.00      6101         0      5804     10018      8638     10793     11488      8421      9050      8590      7103      7465      5053      7119      8380      7058      9242      7039      8930     60787     45713     47446         0     48096     68441     56390     61590     70707     60918     71500     57498     50238     58718     47293     67016     63563     56057     74018     60208     82925         0      0.00
   8.91802   8.91800      1.00      5984         0      5752      9948      8732     10795     11430      8393      9005      8187      7169      7687      5160      7206      8144      7087      9437      7005      8885     60760     45702     47029         0     47779     67698     56005     61364     69990     60263     71430     56634     49852     58163     46622     66459     62833     55795     73268     59773     82398         0      0.00
   8.91781   8.91780      1.00      6088         0      5792     10078      8680     10788     11272      8471      9102      8447      7034      7768      5255      7158      8296      7321      9422      7102      9079     60725     45668     47793         0     48406     68591     56734     61570     70467     61214     71690     57084     49817     58787     47384     66863     63302     56336     74262     60333     83418         0      0.00
   8.91761   8.91760      1.00      6045         0      5762     10019      8608     10847     11446      8424      9204      8256      7191      7627      5153      7217      8307      7187      9423      7243      9244     60788     45724     47816         0     48766     68959     57302     62209     71190     60933     72889     57747     50683     59037     47396     67548     64278     57033     74890     61061     84516         0      0.00
   8.91741   8.91740      1.00      6261         0      5883      9935      8618     10962     11338      8486      8966      8447      7166      7565      5184      7296      8031      7151      9231      7161      8913     60790     45730     47363         0     47958     67930     56036     61581     70144     60850     71480     56979     49696     58153     47139     66656     63254     56146     74316     60457     82866         0      0.00
   8.91721   8.91720      1.00      6195         0      5754      9815      8716     10970     11486      8360      9171      8457      6992      7566      5158      7154      8338      7030      9302      7085      8922     60817     45780     47243         0     47233     67688     55711     61409     70028     60093     71489     56836     49213     57998     47119     66371     63219     55708     73711     59978     82497         0      0.00
   8.91700   8.91700      1.00      6186         0      5803     10020      8706     10745     11575      8296      9012      8446      7044      7755      5278      7096      8147      7220      9309      7046      8892     60846     45796     47600         0     48116     68134     55920     61389     70505     60145     71819     56920     49842     58297     47121     66568     63238     56076     73954     60107     82638         0      0.00
   8.91680   8.91680      1.00      6316         0      5773      9988      8714     10816     11478      8251      8893      8305      7201      7548      5220      7100      8080      7173      9144      7046      8933     60868     45822     47630         0     48721     68640     56613     61987     71148     60778     72549     57501     50367     58718     47552     67625     63436     56221     73639     60472     83569         0      0.00
   8.91660   8.91660      1.00      6071         0      5872      9946      8891     10939     11318      8400      8978      8109      7042      7738      5174      7144      8253      7102      9313      7129      8865     60933     45885     47357         0     48442     68749     56958     62205     70617     61071     72238     57402     49879     58839     47364     67600     63345     56340     74367     60564     83596         0      0.00
   8.91640   8.91640      1.00      6156         0      5874      9777      8708     10868     11430      8317      9119      8381      7134      7563      5172      7051      8016      7224      9332      7189      8825     60907     45877     47643         0     48125     68410     56732     62484     71146     61088     72257     57515     50016     58659     47751     66641     63678     56544     74394     60896     83198         0      0.00
   8.91619   8.91620      1.00      6239         0      5883     10121      8736     10985     11390      8351      9094      8384      7044      7561      5085      7124      8315      7244      9410      7019      8860     60962     45930     47611         0     48537     68612     56363     61985     70077     60744     72000     57161     49977     58507     47248     67388     63563     56641     74313     60717     83316         0      0.00
   8.91599   8.91600      1.00      6080         0      5735     10035      8646     10801     11512      8360      9079      8250      6943      7538      5168      7252      8114      7062      9275      7091      8926     60967     45938     46927         0     48046     68229     56239     61598     70391     60690     71745     57330     49798     57995     46775     66884     62819     55853     73894     60047     82648         0      0.00
   8.91579   8.91580      1.00      6169         0      5649      9965      8629     11057     11317      8387      9091      8207      7090      7739      5195      6984      8235      7120      9221      7031      8718     60959     45960     47412         0     48159     68570     56748     62229     70754     60939     72711     57363     50284     58930     47631     67090     63458     56054     73930     60423     83203         0      0.00
   8.91559   8.91560      1.00      6096         0      5831      9960      8567     10811     11355      8393      9007      8377      6785      7554      5079      7068      8219      7116      9199      6963      8784     60951     45958     46985         0     48403     68309     56452     62116     70642     60593     71811     57246     49750     58340     47047     66804     62957     56171     73929     59932     83102         0      0.00
   8.91538   8.91530      1.00      6105         0      5782      9906      8635     10834     11348      8283      8989      8351      6985      7512      5036      6928      7928      7091      9325      6894      8756     60977     45993     47601         0     48792     68768     56941     62559     70963     61152     72470     57879     50240     58867     47644     67855     63727     56550     75150     60617     84176         0      0.00
   8.91518   8.91520      1.00      6147         0      5734      9882      8587     10607     11391      8387      9200      8183      7011      7464      5091      7209      8260      7118      8958      6954      8856     60802     45863     47549         0     48832     68519     56733     61930     71101     61285     72820     57674     50231     58784     47492     67466     63680     56406     74274     60903     83630         0      0.00
   8.91498   8.91500      1.00      6035         0      5819      9887      8509     10782     11295      8438      9080      8185      7066      7533      5220      7238      8031      7015      9196      6894      8749     60899     45957     47345         0     48149     68713     56446     62164     71044     60914     72289     57284     50323     58960     47471     67197     63345     56212     74230     59903     83176         0      0.00
   8.91478   8.91480      1.00      6259         0      5763      9886      8560     10716     11261      8287      8932      8141      6925      7635      5029      7113      8120      7075      9153      6941      8960     60903     45969     47986         0     48090     68044     56320     61531     70560     60563     71509     56786     50109     58583     46822     66829     63022     55929     73485     59812     82941         0      0.00
   8.91457   8.91460      1.00      6170         0      5883      9875      8602     10788     11247      8230      8930      8266      7047      7708      5122      6931      8032      7045      9202      7099      8977     60944     46002     47085         0     48161     68113     56136     61521     70313     60318     71713     57126     49751     58077     47055     66748     63094     55886     73976     60274     82811         0      0.00
   8.91437   8.91440      1.00      5946         0      5836      9651      8648     10863     11228      8307      9100      8247      7033      7512      5191      6853      8107      7099      9291      7041      8803     60913     46001     46927         0     47824     67546     55669     61164     69688     60254     71546     56752     49380     57468     47139     66337     63024     55661     73837     59924     82651         0      0.00
   8.91417   8.91420      1.00      6007         0      5724      9930      8597     10788     11198      8306      8792      8335      7025      7492      5132      7049      8099      7092      9026      6793      8802     60931     46033     47109         0     47977     68161     56009     61234     70002     60628     71735     57082     49460     57931     47162     66544     63024     55911     73587     59486     82118         0      0.00
   8.91397   8.91400      1.00      6111         0      5808      9867      8516     10733     11188      8258      8975      8122      6845      7504      5021      7130      8024      6991      9128      6945      8792     60919     46033     47274         0     48176     68428     56303     61642     70444     60699     72290     57316     49888     58477     47353     66848     63428     56298     73955     60268     82738         0      0.00
   8.91377   8.91370      1.00      6029         0      5753      9829      8466     10672     11323      8414      9052      8248      6971      7336      5140      6979      8151      6956      9069      7036      8856     60929     46043     47538         0     48405     68738     56405     62238     70937     61367     72320     57570     50332     58624     47270     66996     63905     56684     74228     60448     83540         0      0.00
   8.91356   8.91360      1.00      6052         0      5700      9681      8414     10841     11278      8392      8886      8161      7122      7383      5109      7033      8055      6998      9087      6936      8769     60851     46001     47414         0     48046     67893     56163     61978     70816     60885     72169     57078     50038     58002     47167     67082     63531     56150     73729     60437     83160         0      0.00
   8.91336   8.91340      1.00      6226         0      5664      9888      8611     10705     11358      8161      8966      8228      7235      7401      5069      6957      8122      7064      9276      7078      8851     60917     46051     47471         0     48289     68273     56217     62217     70529     60588     72245     57028     50054     58087     47199     66915     63283     56375     73836     60628     83103         0      0.00
   8.91316   8.91320      1.00      6212         0      5741      9809      8456     10837     11353      8292      8915      8309      6907      7380      5084      6971      7827      7021      9177      6920      8676     60975     46118     47515         0     47771     67876     55723     61673     70061     60428     71436     56835     49493     57728     46758     66483     62989     56071     73674     59867     82336         0      0.00
   8.91296   8.91290      1.00      6007         0      5604      9777      8691     10775     11051      8231      8872      8232      7192      7325      5109      6889      7944      7086      9122      6922      8833     60973     46122     47236         0     48085     68109     56380     61415     70275     60397     71762     57206     49821     57947     46923     66764     63177     56360     73823     60307     83153         0      0.00
   8.91275   8.91280      1.00      6007         0      5798      9849      8414     10546     11119      8356      8966      8253      7072      7291      5195      6971      8003      6974      9080      7057      8689     60894     46071     47273         0     48106     68582     56178     61140     70303     60541     71961     57313     49759     57803     47398     67274     63416     56298     73788     60245     83067         0      0.00
   8.91255   8.91260      1.00      6008         0      5797      9914      8424     10772     11335      8258      8661      8089      6881      7500      5095      6975      7998      7032      9106      6899      8793     60986     46148     46978         0     48022     68228     55985     61448     70405     60396     71504     56967     49752     58073     47271     66422     62828     55795     73612     59832     82865         0      0.00
   8.91235   8.91230      1.00      6106         0      5723      9892      8536     10595     11314      8504      8825      8236      6998      7524      4959      6893      7977      7010      9002      7026      8804     61019     46182     47440         0     47909     68675     56073     61675     70624     60619     71872     57120     49808     58216     47364     67021     63564     55739     74353     60447     83501         0      0.00
   8.91215   8.91220      1.00      6068         0      5745      9865      8666     10603     11108      8116      8848      8176      6800      7487      4983      7038      8132      7017      9125      7025      8762     60948     46137     47555         0     48654     68412     56627     61734     70087     60758     72085     57363     49881     58679     47137     67004     63489     56321     73819     60869     83247         0      0.00
   8.91195   8.91190      1.00      6022         0      5761      9698      8808     10779     11288      8259      8812      8289      6964      7427      4983      7005      7966      6999      9174      6974      8785     61036     46222     47504         0     48205     68555     56719     62009     70655     60899     72237     57684     50160     58765     47137     67181     63491     56642     74171     60418     83874         0      0.00
   8.91174   8.91180      1.00      6261         0      5752      9848      8465     10765     11142      8223      8768      8272      7024      7530      5185      6977      8109      7151      9133      7032      8783     61077     46255     47908         0     48340     69053     56852     62621     70908     61166     72662     57996     50252     58743     47767     67555     64018     56703     74645     60795     83856         0      0.00
   8.91154   8.91150      1.00      6139         0      5675      9595      8598     10696     11163      8194      8864      8239      6962      7489      5068      6981      7857      6977      9130      6948      8675     61174     46346     47760         0     48669     68869     56934     62344     71179     61009     72844     58406     50363     59119     47331     67842     63738     56540     74711     61129     83833         0      0.00
   8.91134   8.91130      1.00      6133         0      5663      9977      8844     10556     11018      8090      8719      8137      7049      7396      5179      7120      8029      7007      9021      6985      8825     61167     46336     47953         0     48391     69428     57276     61961     70883     61115     72515     57406     50469     58587     47636     67693     63593     56591     74551     60974     83540         0      0.00
   8.91114   8.91110      1.00      5939         0      5654      9761      8300     10696     11293      8355      8867      8216      7033      7510      5076      6971      7777      6997      8973      6951      8550     61194     46380     47655         0     48333     69036     56627     62324     70787     61087     72508     57958     50394     58890     47440     67457     63650     56619     74416     60723     83534         0      0.00
   8.91093   8.91090      1.00      5913         0      5799      9764      8566     10620     11212      8248      8835      8054      6967      7501      5114      6984      8049      6848      9300      6868      8837     61226     46413     48333         0     48809     69474     56955     62824     70989     61807     73004     58086     50676     59139     47835     67953     64296     57240     75084     60680     84698         0      0.00
   8.91073   8.91080      1.00      5982         0      5809      9827      8512     10732     11294      8303      8778      8175      6855      7499      5184      6981      7959      6924      9211      6819      8724     61304     46481     47746         0     48504     69319     57039     62371     70850     61278     72723     57971     50490     58699     47878     67947     63787     56444     74707     60650     83787         0      0.00
   8.91053   8.91050      1.00      5994         0      5686      9759      8607     10651     11196      8127      8913      8116      7070      7471      5212      6881      8082      7065      8992      6935      8766     61380     46549     47395         0     48167     68537     56674     62091     70190     60642     72422     57194     50301     58715     47618     67225     63833     56501     74091     60873     83416         0      0.00
   8.91033   8.91030      1.00      6072         0      5658      9838      8434     10744     11136      8318      8862      8089      6971      7425      5251      7119      7965      7172      9126      7042      8784     61390     46567     48023         0     48369     68917     56648     62509     70896     61116     72533     57962     50361     58807     47699     67690     63890     56787     74511     61342     84077         0      0.00
   8.91013   8.91010      1.00      5981         0      5694      9831      8539     10603     11057      8159      8909      8081      6883      7388      5002      6951      7941      6927      8971      6809      8628     61407     46589     47444         0     48749     69113     57148     62152     70978     61577     72809     58081     50456     58609     47506     67754     63359     56996     74269     60813     84009         0      0.00
   8.90992   8.91000      1.00      6171         0      5623      9957      8615     10708     11167      8190      8843      8099      6960      7562      5128      6917      7787      6870      9112      6855      8711     61410     46607     47913         0     48697     68635     56630     62426     71101     61366     72983     57696     50446     59161     47648     67984     63823     56687     74691     61017     83676         0      0.00
   8.90972   8.90970      1.00      6108         0      5723      9842      8557     10920     11252      8178      8792      8084      6960      7406      5166      6948      7953      6994      9018      6976      8764     61488     46672     47667         0     47960     68446     56029     61623     70363     60687     72171     57261     50158     58493     47225     67094     63490     56503     73869     60598     83582         0      0.00
   8.90952   8.90950      1.00      6127         0      5626      9700      8367     10660     11064      8321      8841      8024      6961      7462      5207      6921      7978      7027      9117      6930      8677     61459     46665     47506         0     48330     68235     56082     61793     70471     61264     72181     57252     49642     58291     47660     67265     63359     56293     73845     60699     83426         0      0.00
   8.90932   8.90930      1.00      6093         0      5727      9866      8769     10684     11373      8098      8863      8127      6993      7409      5128      7053      8136      6894      9109      7044      8526     61467     46667     48356         0     48743     69444     57460     62574     71315     61435     72775     57931     50879     58950     47940     67960     64333     56753     74788     61163     84445         0      0.00
   8.90912   8.90920      1.00      6032         0      5774      9808      8462     10736     11398      8284      8811      8053      7014      7474      5038      7016      7957      6875      9000      6982      8796     61515     46703     47427         0     48404     68582     56247     61913     70230     60969     72350     57356     50198     58310     47024     67149     63324     56070     73748     60496     83632         0      0.00
   8.90891   8.90890      1.00      6058         0      6008      9919      8383     10509     11349      8189      8741      8182      6823      7338      4981      7031      8142      7050      8991      6792      8725     61584     46790     47726         0     49070     68949     56823     61755     71468     61407     72263     57966     50367     59004     47796     67517     64118     56864     74959     60453     83611         0      0.00
   8.90871   8.90870      1.00      5904         0      5761      9702      8660     10568     11174      8438      8969      8057      6866      7410      5020      6948      8127      6816      9090      6915      8723     61589     46796     47652         0     48435     68942     56580     61994     70599     60865     72227     57460     49962     58492     47579     67626     63407     56449     74442     60510     83288         0      0.00
   8.90851   8.90850      1.00      6058         0      5773      9805      8503     10622     11264      8079      8816      8097      7047      7439      5075      7208      8038      6864      9095      6860      8672     61579     46797     47705         0     48357     68340     56219     61691     69802     60790     72142     57703     50110     58753     47213     67806     63667     56169     74590     60138     83940         0      0.00
   8.90831   8.90830      1.00      6018         0      5675      9639      8440     10512     10945      8068      8899      8094      6966      7398      5005      6989      8080      7021      8963      6862      8750     61559     46804     47302         0     48493     68583     56620     61831     70485     60754     72433     57491     50145     58940     47140     67391     63703     56635     74496     60611     83937         0      0.00
   8.90811   8.90810      1.00      6052         0      5685      9813      8505     10505     11300      8242      8773      8198      6947      7334      5048      6891      7926      6916      9007      6885      8648     61534     46794     47779         0     49046     69095     56900     62041     70946     61319     72549     57859     50189     58958     47632     67958     63890     56930     74562     60688     83856         0      0.00
   8.90790   8.90790      1.00      6124         0      5736      9757      8460     10604     11274      8303      8833      8163      6807      7419      5130      7009      8008      6891      8928      7118      8632     61547     46805     47992         0     48701     68970     56847     61919     70570     61465     72270     57660     50173     58615     47951     67664     63526     56801     74319     61260     83825         0      0.00
   8.90770   8.90770      1.00      6003         0      5550      9483      8538     10578     11191      8001      8755      7956      6978      7483      5094      7020      7841      6866      8979      6864      8478     61520     46794     47329         0     47959     67974     56208     61398     70417     59922     71669     57209     49938     58373     47371     67267     63586     56242     74150     60328     82992         0      0.00
   8.90750   8.90750      1.00      6099         0      5743      9875      8330     10621     10990      8174      8849      8247      6801      7579      4988      7017      8015      6855      9073      6978      8739     61529     46809     47677         0     48954     69209     56654     62458     71214     61382     72666     58250     50502     58974     47997     67385     64637     56544     74800     61012     83709         0      0.00
   8.90730   8.90730      1.00      5952         0      5602      9618      8594     10584     10880      8167      8670      8101      6988      7504      5016      6910      7975      7090      8932      6806      8539     61521     46817     47720         0     48430     68362     56581     62190     70571     61269     72407     57537     50121     59036     47648     67736     63745     56590     74378     60303     83942         0      0.00
   8.90710   8.90710      1.00      5995         0      5696      9641      8288     10649     11243      8071      8781      8279      6943      7512      5100      6886      7976      6814      9117      6826      8619     61538     46835     47574         0     48588     68791     56293     61824     70812     61265     72691     57537     50528     58334     47672     67585     63942     56736     74288     60708     83817         0      0.00
   8.90689   8.90690      1.00      5852         0      5614      9493      8509     10561     11072      8205      8895      8024      6932      7264      5042      6825      8000      6739      8775      6931      8696     61499     46817     47659         0     48583     68437     56686     61985     70706     61047     72538     57333     50236     58434     47240     67507     63699     56450     74579     61049     83395         0      0.00
   8.90669   8.90670      1.00      5980         0      5733      9697      8377     10584     11261      8000      8872      7973      6826      7256      5081      6959      7766      6815      9072      6869      8578     61502     46828     47944         0     48860     69178     56916     62490     70975     61447     72686     57768     50675     59229     47870     68085     64152     56839     74656     61064     84029         0      0.00
   8.90649   8.90640      1.00      6147         0      5557      9794      8348     10565     11248      8284      8862      8184      6831      7322      5240      6813      7943      7004      9150      6900      8528     61521     46857     47834         0     48287     69251     56209     61749     70330     61044     72021     57617     49814     58464     47701     67376     63816     56716     74655     60479     83482         0      0.00
   8.90629   8.90630      1.00      6148         0      5570      9690      8475     10611     11090      8208      8749      7977      6843      7312      4887      6969      7896      6977      8978      6779      8691     61378     46765     48016         0     48698     69145     56881     62361     71045     61545     72832     58024     50285     59162     47337     67805     63801     56820     74734     61253     84369         0      0.00
   8.90609   8.90610      1.00      6002         0      5740      9632      8434     10562     11240      7974      8761      8230      6855      7320      5097      6919      8065      6843      9008      6774      8671     61436     46803     47529         0     48532     68976     56449     62010     71248     61149     72631     57801     50131     58802     47632     67649     64128     56414     74478     60905     83751         0      0.00
   8.90588   8.90590      1.00      5992         0      5754      9654      8274     10726     11198      8190      8590      8186      6877      7352      5014      7084      7837      6814      8936      6785      8767     61407     46800     47686         0     48591     69311     56711     62271     71184     60978     72313     58137     50395     58927     47656     67723     63783     56317     74460     60857     84207         0      0.00
   8.90568   8.90570      1.00      5953         0      5749      9686      8390     10583     11112      8418      8732      8036      6975      7403      4954      6914      7915      6690      9331      6617      8525     61417     46828     47577         0     48987     69395     57138     62070     71137     61469     72544     57855     50424     58847     47510     67931     64152     56976     74914     60542     83969         0      0.00
   8.90548   8.90540      1.00      5922         0      5675      9693      8334     10672     11223      8083      8669      8082      6761      7444      5082      6838      7957      6709      8887      6752      8656     61395     46813     47074         0     48587     68545     56013     61767     70831     61400     72164     57233     49779     58606     47682     67138     63851     55954     74054     60436     83442         0      0.00
   8.90528   8.90530      1.00      5973         0      5547      9708      8469     10632     11012      8217      8657      8100      7007      7198      4941      6935      7893      6728      9032      6780      8542     61320     46764     47753         0     48487     68410     56820     61984     70567     61171     72143     57671     50519     58468     47725     67565     63591     56123     74524     60514     84065         0      0.00
   8.90508   8.90510      1.00      5957         0      5567      9756      8350     10495     11038      7931      8833      7982      6772      7315      5035      6936      7947      6914      8872      7031      8643     61350     46791     47968         0     48945     69106     56694     62417     71027     61255     73112     57922     50575     58952     48035     67518     64262     57332     74293     61124     84477         0      0.00
   8.90487   8.90490      1.00      5952         0      5610      9567      8355     10556     11138      8087      8825      8129      6943      7358      5199      6890      7841      6931      8943      6671      8663     61353     46801     47546         0     48500     68311     56423     61827     70312     61056     72439     57490     49949     58713     47507     67725     63661     56419     74089     60429     83634         0      0.00
   8.90467   8.90470      1.00      5921         0      5575      9684      8324     10478     11041      8034      8789      8023      6739      7419      5018      6879      7835      6875      9005      6819      8584     61313     46782     47796         0     48482     68819     56840     62082     70714     60826     72325     57662     50349     58874     47718     67378     63993     56575     74490     60922     83687         0      0.00
   8.90375   8.90380      1.00      5920         0      5669      9540      8572     10499     11168      7981      8784      8156      6879      7401      4984      6869      7861      6966      8880      6815      8589     61365     46871     47896         0     48988     68926     57021     62476     71104     61504     72708     57898     50364     58980     47836     68005     63590     56975     74579     61127     83884         0      0.00
   8.90284   8.90290      1.00      6049         0      5622      9644      8479     10439     11024      8071      8724      7945      6882      7318      4963      6926      7911      6914      9029      6769      8688     61316     46867     48187         0     48776     69395     57344     62178     70941     61279     72738     58045     50629     58787     47792     68219     64309     57257     74831     60871     84269         0      0.00
   8.90192   8.90190      1.00      5945         0      5568      9528      8332     10631     11066      8157      8895      8104      6837      7245      5070      7020      7817      6841      8953      6800      8646     61246     46850     47668         0     47942     68264     56115     61344     70177     60197     71970     57289     49476     58124     47164     67090     63139     56326     73696     60021     83137         0      0.00
   8.90100   8.90100      1.00      6031         0      5656      9889      8250     10568     11107      7955      8864      8108      6846      7360      4983      6850      7767      6974      8951      6834      8582     61130     46800     47514         0     48374     68544     56248     61257     70885     60501     71735     57023     49739     58013     47308     66774     63205     56500     73636     60742     83144         0      0.00
   8.90009   8.90010      1.00      6007         0      5628      9615      8277     10548     11000      7909      8612      7888      6863      7394      5053      6860      7864      6879      8890      6914      8522     61037     46772     47119         0     47726     67585     55662     60923     70080     60252     71377     56641     49611     57954     47434     66643     62956     55933     73586     59773     82650         0      0.00
   8.89917   8.89910      1.00      5969         0      5618      9577      8318     10589     11088      7938      8686      7754      6890      7353      4963      6811      7801      6793      8876      6800      8380     60976     46769     47786         0     48337     68870     56826     61929     70810     60876     72529     57577     49937     58808     47400     67577     63845     56635     74528     60945     83462         0      0.00
   8.89825   8.89830      1.00      5929         0      5620      9572      8358     10580     11110      8301      8668      7788      6635      7260      4856      6746      7825      6706      8871      6946      8809     60924     46753     47213         0     47693     67662     56098     61508     69859     60524     71501     56284     49379     58249     47006     66513     62586     55380     73862     60061     82976         0      0.00
   8.89734   8.89730      1.00      6004         0      5735      9563      8489     10535     11028      8035      8743      7863      6779      7267      5047      6808      7654      6787      8834      6777      8439     60940     46813     47721         0     48058     68617     55951     61802     70560     60421     71898     56614     50003     58206     47355     67342     63278     55591     73997     60634     83146         0      0.00
   8.89642   8.89640      1.00      5995         0      5688      9640      8191     10621     10861      8035      8776      8126      6831      7486      4962      6923      7776      6785      8911      6692      8378     60937     46839     47440         0     47902     68342     55774     61604     69869     60586     71733     57356     49506     58343     46887     67138     63092     56146     73981     60042     82865         0      0.00
   8.89551   8.89550      1.00      5877         0      5601      9607      8604     10503     10984      8098      8800      7894      6788      7351      5022      6795      7759      6733      8956      6763      8433     60904     46854     47344         0     47966     68370     56964     61877     70254     60404     72157     57113     49901     58638     47218     67250     63289     56582     74123     60347     83291         0      0.00
   8.89459   8.89460      1.00      5889         0      5611      9598      8312     10465     11201      8084      8743      8207      6780      7328      5065      6791      8021      6855      8920      6851      8555     60896     46871     47333         0     48358     68199     56072     61220     70660     61043     72123     57680     50251     58330     47705     66893     63211     56157     74305     60172     83296         0      0.00
   8.89367   8.89380      1.00      6006         0      5625      9570      8419     10375     11069      8089      8615      7994      6958      7293      4867      6991      7926      6980      8897      6756      8516     60875     46893     47343         0     48365     68152     56231     61479     70185     60587     72110     57080     49673     58264     47279     67099     63504     55880     73921     60173     83326         0      0.00
   8.89276   8.89280      1.00      5935         0      5563      9637      8487     10648     11043      7946      8559      8015      6923      7299      5010      6810      7842      6963      8898      6800      8571     60881     46938     47708         0     48655     69087     56740     62717     70643     61056     72261     58031     50249     58710     47364     67886     64301     57223     74522     61050     83923         0      0.00
   8.89184   8.89190      1.00      5993         0      5706      9738      8334     10451     11107      7964      8746      7931      6792      7357      5058      6838      7866      6915      8875      6790      8541     60843     46949     47419         0     48135     68579     56329     61831     70716     60849     72224     57238     50338     58515     47069     67145     63161     56336     73843     60380     83338         0      0.00
   8.89093   8.89090      1.00      6040         0      5603      9709      8442     10719     11053      8228      8824      7930      6840      7399      5034      6879      7925      6790      9057      6827      8513     60815     46957     47950         0     48349     68511     56234     61787     70051     61101     72374     57009     49985     58776     47490     67298     63564     56258     74017     60832     83535         0      0.00
   8.89001   8.88990      1.00      5976         0      5589      9629      8372     10489     11189      8168      8829      8183      6927      7480      4982      6895      7892      6828      8902      6872      8584     60776     46959     47836         0     48572     69116     56429     62121     71119     61558     72838     58332     50476     58792     47740     67879     64453     56787     75003     60726     84123         0      0.00
   8.88910   8.88920      1.00      5964         0      5562      9923      8385     10481     11172      8091      8800      8012      6896      7386      5029      6763      7816      6969      8993      6748      8506     60778     46992     48315         0     48778     69465     57514     62319     70919     61206     73232     58169     50903     58990     47885     68021     64367     56903     75073     61280     83701         0      0.00
   8.88819   8.88810      1.00      6101         0      5570      9575      8407     10538     11173      8071      8659      8143      6903      7340      4987      6796      7821      6850      9042      6789      8502     60745     47009     48454         0     49129     69209     57154     62629     71347     61714     72720     57565     50451     58862     48214     67951     64243     57326     75202     60884     84181         0      0.00
   8.88727   8.88730      1.00      6051         0      5692      9920      8428     10550     11082      8218      8812      8097      6873      7463      5125      6990      8035      7008      8905      6888      8714     60683     46980     48002         0     48769     69054     56833     62580     70891     61255     72240     57873     50418     58970     47452     67812     63985     56744     74947     61198     83712         0      0.00
   8.88636   8.88630      1.00      6031         0      5509      9770      8463     10536     11115      8211      8902      7964      6832      7460      5067      6971      7864      6745      8836      6896      8492     60708     47050     47717         0     48469     69017     56478     61841     70686     61087     72312     57308     49667     58407     47624     67733     63500     56672     74420     60695     83419         0      0.00
   8.88544   8.88550      1.00      5990         0      5697      9763      8516     10659     11215      8190      8784      8088      6936      7313      5061      6797      7819      6820      8793      6818      8595     60769     47139     47061         0     48281     68116     56314     61522     70155     60687     71603     57187     49549     58136     47712     66982     63135     56444     73874     60335     82810         0      0.00
   8.88453   8.88450      1.00      6099         0      5721      9707      8461     10618     11109      8408      8816      8124      7095      7348      5225      6929      7925      6990      8853      6729      8565     60796     47187     47609         0     48565     69142     56824     61905     70853     61247     72321     57555     50424     58617     47780     67602     63683     56658     75118     60991     83838         0      0.00
   8.88362   8.88370      1.00      5914         0      5607      9847      8505     10554     10983      8167      8698      8300      6825      7398      5009      6849      7869      6872      8984      6918      8715     60773     47210     47477         0     48567     69137     56700     62360     70767     61528     72420     57279     50240     58748     47084     67682     63623     56456     75032     60999     84066         0      0.00
   8.88270   8.88280      1.00      5937         0      5637      9610      8558     10456     11045      8156      8706      8264      6960      7262      5083      6819      7886      6840      9045      6699      8679     60774     47252     47983         0     48899     69307     57002     62598     71490     61759     72848     57958     50764     59163     48138     68586     64959     57174     75391     61163     84662         0      0.00
   8.88179   8.88180      1.00      5943         0      5592      9655      8389     10661     11072      7988      8792      7967      6873      7332      4972      6811      7809      6897      8794      6830      8557     60736     47283     48037         0     49005     69494     57151     62948     71559     61580     73166     58020     50662     58887     48237     68234     64225     56922     74666     61622     84517         0      0.00
   8.88088   8.88080      1.00      6051         0      5788      9753      8368     10875     10929      7932      8752      8182      6797      7299      5051      6836      7815      6905      9186      6776      8452     60672     47260     47672         0     48760     68900     56836     62329     70502     61404     72039     57895     50322     58500     47613     67382     63878     56683     74732     60693     83653         0      0.00
   8.87997   8.87990      1.00      6032         0      5551      9526      8344     10623     11048      8212      8694      7991      6871      7491      4918      6905      7912      6685      8987      6847      8546     60626     47266     47758         0     48441     69081     56750     62001     71060     61382     72386     57806     50445     59338     48058     68454     63916     56373     74941     61233     83657         0      0.00
   8.87905   8.87910      1.00      6032         0      5715      9641      8407     10583     11054      8047      8641      8039      6755      7463      5023      6929      7943      6798      9007      6920      8442     60592     47272     47779         0     48223     68361     56611     61840     70553     60815     71819     57261     49866     58397     47575     67525     63471     56079     74331     60536     83244         0      0.00
   8.87814   8.87810      1.00      5995         0      5686      9554      8433     10506     10966      8037      8772      7961      6735      7364      4931      6801      7855      7054      8920      6642      8517     60611     47338     47808         0     48732     69041     56807     62336     70960     61323     72753     58032     50164     58991     48036     67180     64194     56834     74432     60876     83359         0      0.00
   8.87723   8.87720      1.00      6021         0      5602      9524      8396     10635     11244      8113      8666      8013      6729      7356      5031      6814      7887      6895      8891      6929      8582     60606     47373     47966         0     48438     69146     57151     62579     71024     61423     72827     58148     50686     58371     47780     68081     64286     57008     74578     60988     84295         0      0.00
   8.87632   8.87630      1.00      5856         0      5735      9665      8463     10565     10877      8069      8636      7976      6847      7244      5020      6745      7744      6921      8846      6720      8442     60535     47363     47442         0     48685     68682     56788     61997     70093     60845     71994     57372     49727     58186     47503     67359     63659     56065     73894     60194     83530         0      0.00
   8.87541   8.87540      1.00      6058         0      5628      9728      8293     10638     10792      8048      8641      8087      6806      7330      5019      6705      7916      6805      8983      6702      8410     60503     47376     47799         0     48501     68918     56352     62074     70588     61271     72672     57653     50273     58668     47345     67407     63498     56846     74572     60819     83939         0      0.00
   8.87449   8.87450      1.00      5849         0      5511      9312      8267     10535     11092      8021      8650      7963      6810      7138      5010      6840      7784      6743      8853      6865      8453     60473     47385     47567         0     48160     67909     55932     61571     70214     60949     71546     57032     49681     57716     47398     67587     63305     56446     74199     60238     82924         0      0.00
   8.87358   8.87370      1.00      5959         0      5520      9484      8218     10348     10973      8063      8783      7824      6905      7165      4986      6809      7690      6880      8813      6749      8419     60396     47374     47765         0     48232     68404     56298     61903     70416     60988     72948     57456     49758     58217     47558     67123     63619     56436     74293     60540     83599         0      0.00
   8.87267   8.87270      1.00      6092         0      5536      9559      8444     10403     11031      7986      8593      8022      6708      7275      4851      6916      7821      6736      8838      6594      8518     60399     47415     47647         0     48724     68609     56651     61769     71044     61343     72168     57661     49853     58897     47429     67779     63840     56846     74561     60998     83683         0      0.00
   8.87176   8.87180      1.00      5800         0      5517      9411      8203     10308     10847      7974      8601      7928      6789      7273      4895      6819      7931      6805      8942      6686      8319     60358     47428     46893         0     48225     68109     55962     61418     70434     60479     72029     56866     49665     58537     47387     66932     63680     55918     74488     60407     82895         0      0.00
   8.87085   8.87080      1.00      5808         0      5559      9445      8368     10405     10793      7826      8591      8012      6684      7226      5032      6769      7683      6738      8640      6636      8440     60317     47444     47377         0     48137     68681     56621     61191     70263     60578     72054     57639     49932     58553     47309     67090     63359     55778     73983     60551     83149         0      0.00
   8.86994   8.86990      1.00      5897         0      5575      9481      8173     10343     11004      7885      8424      7731      6786      7240      4763      6737      7486      6822      8642      6608      8284     60263     47460     47249         0     47950     68149     56158     61208     70180     60490     71385     56477     49674     57648     47252     66710     63134     56172     73700     60148     83244         0      0.00
   8.86903   8.86900      1.00      5947         0      5611      9343      8209     10423     11004      7974      8715      7789      6847      7304      4939      6623      7599      6728      8696      6649      8324     60222     47446     47107         0     48001     68447     55860     61825     70284     60720     71771     56788     50196     58767     47371     67540     63237     56194     74025     60049     83181         0      0.00
   8.86812   8.86810      1.00      5831         0      5568      9531      8251     10388     10799      7975      8507      7834      6625      7164      4916      6763      7606      6668      8691      6677      8250     60146     47436     46933         0     47892     68155     56265     61337     69926     60663     71792     56919     49684     57798     47642     67070     62975     56012     73801     60487     82946         0      0.00
   8.86721   8.86720      1.00      5766         0      5497      9332      8146     10258     10798      8043      8492      7839      6607      7243      4904      6699      7609      6712      8745      6561      8429     60025     47380     47585         0     48530     68195     56319     61192     70420     60503     71968     57161     49649     58389     47693     66896     63341     56387     74029     60619     83600         0      0.00
   8.86630   8.86630      1.00      5765         0      5496      9511      8079     10343     10923      7976      8507      7944      6591      7232      4878      6721      7696      6562      8818      6732      8272     60006     47402     47873         0     48451     68750     56409     61941     71244     61398     72745     57528     49815     58631     47527     67817     63694     56327     74659     60797     83804         0      0.00
   8.86539   8.86540      1.00      5811         0      5509      9424      8313     10325     10923      7891      8540      7773      6602      7100      4762      6767      7779      6620      8555      6581      8384     59928     47387     46918         0     47623     68012     56150     60990     69894     60455     72037     56969     49557     57836     47077     66824     63264     55614     73655     60059     82808         0      0.00
   8.86448   8.86450      1.00      5772         0      5505      9397      8290     10108     10912      7884      8553      7786      6556      7163      4843      6562      7542      6766      8643      6458      8188     59898     47403     47304         0     47741     67888     56075     61232     69875     60195     71701     57058     49187     57958     47202     66804     63020     56180     73540     59831     83013         0      0.00
   8.86357   8.86370      1.00      5741         0      5402      9375      8030     10196     10737      7799      8389      7582      6441      7223      4817      6694      7589      6743      8689      6458      8300     59857     47419     47435         0     47698     68299     56150     61323     69667     60476     72093     57260     49276     58211     47355     67104     63387     56323     73944     60597     82940         0      0.00
   8.86266   8.86270      1.00      5748         0      5578      9369      8133     10035     10749      7729      8572      7657      6665      6980      4913      6691      7383      6768      8675      6658      8353     59795     47417     46946         0     47981     68050     55680     60618     69679     60193     71739     56132     49280     58074     47234     66648     62462     56066     73158     60063     82872         0      0.00
   8.86175   8.86180      1.00      5736         0      5488      9603      8259     10179     10622      7848      8400      7768      6606      7033      4817      6664      7651      6727      8492      6565      8291     59748     47403     47188         0     48098     67971     55562     61190     69563     60377     71216     56597     49734     57920     47105     66581     63435     55944     73467     60137     82797         0      0.00
   8.86084   8.86080      1.00      5873         0      5490      9384      8187     10413     11020      8036      8478      7887      6588      7253      4782      6682      7722      6730      8692      6526      8418     59739     47437     47164         0     48106     68286     55766     60996     70417     60930     71349     56873     49921     58252     47281     66791     63222     56366     73594     60566     82722         0      0.00
   8.85994   8.85990      1.00      5790         0      5529      9400      8179     10039     10949      7808      8355      7967      6504      7050      4748      6404      7714      6659      8458      6597      8261     59702     47444     47286         0     48368     68704     56463     61256     70681     61158     71837     57477     49897     58188     47515     67181     63695     56201     74000     60949     83479         0      0.00
   8.85903   8.85900      1.00      5640         0      5379      9400      8039     10112     10664      7912      8398      7641      6512      7106      4821      6477      7582      6661      8629      6633      8038     59662     47444     47258         0     47804     68118     55683     61215     70077     60525     71111     56636     49548     58181     47298     66590     63209     55899     73330     60020     82744         0      0.00
   8.85812   8.85810      1.00      5764         0      5449      9370      8199     10094     10835      7780      8308      7691      6780      7044      4842      6642      7544      6738      8649      6646      8078     59647     47478     47306         0     47754     68339     55821     61195     70033     60523     71591     56825     49653     57645     47205     66764     63223     56171     73809     60581     82606         0      0.00
   8.85721   8.85720      1.00      5779         0      5387      9531      8158     10146     10732      7956      8362      7720      6543      7114      4746      6548      7681      6693      8749      6655      8270     59576     47444     46780         0     47887     68100     55356     60627     69288     60037     71224     56442     49297     57470     46701     66523     62644     55560     73184     59833     82589         0      0.00
   8.85630   8.85630      1.00      5709         0      5480      9414      8285     10236     10777      7978      8418      7724      6626      7068      4801      6583      7629      6599      8687      6590      7989     59463     47398     46572         0     47810     67812     56034     61038     69679     60531     71265     56621     49201     57925     47095     67077     62841     55722     73650     60579     82671         0      0.00
   8.85540   8.85540      1.00      5801         0      5390      9447      8174     10075     10822      7856      8418      7891      6519      7141      4795      6689      7573      6678      8610      6605      8337     59492     47443     47064         0     47467     68020     55619     60529     69271     60316     71310     56766     49331     57810     46825     66939     62684     56097     73460     60229     82995         0      0.00
   8.85449   8.85450      1.00      5865         0      5561      9330      8194     10416     10869      7988      8460      7911      6717      7113      4831      6806      7684      6427      8651      6597      8391     59444     47441     47384         0     48004     67920     56069     61430     70463     61027     71997     56919     49872     58524     47145     67031     63297     56223     74018     60652     83050         0      0.00
   8.85358   8.85360      1.00      5807         0      5558      9384      8029      9982     10818      8020      8682      7889      6695      7063      4849      6498      7735      6638      8644      6542      8310     59417     47452     47157         0     47830     67461     55466     60945     69795     60819     71464     56794     49434     57617     47062     66715     63114     55754     73243     60047     82814         0      0.00
   8.85268   8.85280      1.00      5739         0      5446      9458      8152     10412     10983      7998      8367      7724      6549      6973      4791      6852      7842      6611      8520      6507      8277     59361     47455     47355         0     48446     68769     55908     62074     70833     61393     72471     56995     50445     58310     47887     67775     63806     56441     74475     60829     84061         0      0.00
   8.85177   8.85180      1.00      5850         0      5479      9498      8147     10519     10800      7874      8483      7794      6659      7173      4818      6668      7547      6715      8702      6492      8218     59380     47503     47579         0     48390     69017     56389     62099     69910     60848     72450     57427     50049     58291     47618     67579     63765     56488     74527     60449     83546         0      0.00
   8.85086   8.85080      1.00      5888         0      5426      9379      8189     10173     10864      7970      8546      7658      6623      7162      4683      6710      7591      6651      8800      6593      8205     59262     47454     47080         0     47703     67761     56001     61188     69584     60262     71635     56476     49410     57748     46914     66715     62623     56185     73732     60105     82727         0      0.00
   8.84996   8.84990      1.00      5777         0      5589      9442      8195     10361     10807      7937      8414      7563      6595      7097      4651      6652      7571      6491      8693      6552      8392     59248     47485     46888         0     47947     67527     56002     61196     69764     60374     71319     56593     49484     58123     46818     67027     62851     55627     73780     60331     82464         0      0.00
   8.84905   8.84900      1.00      5819         0      5538      9184      8226     10139     10710      7837      8540      7657      6636      7163      4813      6572      7549      6571      8699      6456      8146     59233     47507     47080         0     47721     67672     55673     60496     69268     60260     71613     56449     49352     57877     46964     66228     62788     55597     73413     59734     82674         0      0.00
   8.84814   8.84810      1.00      5749         0      5470      9492      8216     10280     10717      7795      8456      7846      6560      7230      4763      6568      7657      6583      8707      6655      8149     59291     47598     47177         0     47688     67938     55856     61279     69651     60584     71834     57214     49389     57830     47578     67118     63232     55847     73985     60357     82438         0      0.00
   8.84724   8.84730      1.00      5835         0      5295      9350      8300     10404     10669      7731      8374      7819      6803      6982      4845      6687      7564      6654      8459      6527      8124     59269     47611     47472         0     48374     68714     56583     62000     70256     61042     72147     57191     49912     58296     47744     67450     63430     56302     74073     60937     83562         0      0.00
   8.84633   8.84630      1.00      5864         0      5468      9427      8327     10300     10912      7728      8327      7833      6601      6956      4636      6700      7498      6486      8697      6543      8115     59252     47640     47439         0     48158     68344     56274     61188     70394     60568     71342     56889     49632     57783     47475     66996     63302     56362     74209     60448     83069         0      0.00
   8.84543   8.84540      1.00      5744         0      5398      9281      7974     10188     10689      7835      8332      7852      6601      7171      4628      6593      7588      6493      8695      6515      8158     59158     47602     47496         0     47774     68008     56006     61152     69800     61057     71533     56853     49328     58130     47140     66857     63205     55922     74106     60248     83446         0      0.00
   8.84452   8.84460      1.00      5734         0      5399      9349      8158     10164     10731      7699      8401      7737      6764      7120      4807      6605      7587      6683      8609      6515      8140     59149     47632     46984         0     47483     67815     55705     60642     69298     60544     70752     56510     49405     57485     46915     66207     63070     55801     73235     59749     82418         0      0.00
   8.84362   8.84370      1.00      5707         0      5460      9309      7987     10199     10844      7875      8352      7728      6579      7026      4818      6607      7472      6587      8460      6491      8345     59081     47625     46815         0     47553     67063     55112     60429     69506     60078     70969     56422     48929     57531     47042     66490     62464     55552     73047     59919     82401         0      0.00
   8.84271   8.84270      1.00      5673         0      5430      9360      8113     10065     10677      7842      8395      7804      6399      6987      4833      6526      7601      6482      8505      6523      8117     59010     47618     46791         0     47410     67718     55134     60354     69483     60035     70499     56228     48929     57634     47471     66566     62902     55534     73240     59831     82492         0      0.00
   8.84181   8.84180      1.00      5648         0      5373      9160      8010      9991     10613      7625      8416      7586      6704      6996      4833      6495      7551      6543      8441      6523      8060     58832     47521     47017         0     47545     67407     55470     60455     69511     60250     71021     56086     49275     57598     46861     66599     62828     55480     73429     60041     82180         0      0.00
   8.84090   8.84090      1.00      5755         0      5498      9176      8109      9903     10589      7808      8290      7597      6604      7069      4667      6530      7313      6467      8652      6481      8026     58773     47501     46893         0     47654     67492     55727     60373     68828     60029     71159     56451     49130     57693     46863     65615     62719     55245     73018     59786     82134         0      0.00
   8.84000   8.84000      1.00      5721         0      5407      9195      7948     10028     10633      7727      8284      7587      6516      7036      4648      6541      7390      6403      8345      6530      8133     58679     47471     46526         0     47786     67870     54810     60338     69043     59982     70845     55825     48822     57679     46721     66563     62515     55109     72732     59905     82004         0      0.00
   8.83909   8.83910      1.00      5605         0      5291      9048      7879      9828     10764      7677      8237      7745      6537      7011      4587      6577      7559      6513      8247      6355      7986     58620     47456     46915         0     47675     67426     55686     60410     69841     60229     71263     56538     49153     57362     46627     66761     62382     55847     72991     60030     82764         0      0.00
   8.83819   8.83810      1.00      5665         0      5228      9007      7972      9950     10504      7649      8300      7616      6349      6926      4699      6407      7514      6528      8399      6411      8056     58591     47478     46970         0     47619     67236     54984     60198     69138     59933     71323     56365     49078     57490     46867     66435     62700     55646     73429     59687     82187         0      0.00
   8.83729   8.83730      1.00      5711         0      5275      9340      8093     10027     10483      7878      8062      7766      6460      6924      4696      6604      7531      6591      8415      6382      7972     58531     47466     47368         0     48002     68225     55843     60727     69392     60352     71145     56728     49152     58042     47331     66924     62953     55872     73206     60187     82541         0      0.00
   8.83638   8.83640      1.00      5659         0      5235      9139      8000     10014     10649      7766      8278      7804      6319      6901      4659      6443      7325      6392      8585      6432      7995     58413     47406     46790         0     47206     66751     55328     59942     69172     59739     70529     55969     48818     57327     46586     66369     62222     55459     72864     59466     82076         0      0.00
   8.83548   8.83550      1.00      5705         0      5360      9116      8144     10097     10741      7957      8164      7524      6491      6913      4796      6556      7455      6469      8484      6361      8036     58396     47437     47092         0     47517     67234     55394     60403     69122     60447     71025     56481     49436     57272     46971     66795     62381     55713     73177     59630     82002         0      0.00
   8.83458   8.83460      1.00      5668         0      5287      9092      8083      9974     10500      7648      8282      7542      6526      7044      4636      6437      7435      6341      8477      6474      8066     58365     47433     46938         0     47687     68156     56140     60611     69828     60129     71474     56649     49163     57955     47109     67051     62475     55950     73489     59952     82956         0      0.00
   8.83367   8.83370      1.00      5589         0      5346      9060      7981      9912     10557      7721      8286      7722      6364      6942      4717      6457      7311      6442      8518      6389      8128     58336     47459     46518         0     47629     67319     55072     59895     68703     59748     71077     56635     48742     57242     46869     66255     62478     55339     73099     59267     81956         0      0.00
   8.83277   8.83290      1.00      5505         0      5405      9227      7927     10047     10510      7652      8266      7647      6470      7046      4614      6664      7498      6525      8492      6365      7926     58302     47462     46621         0     47623     67703     55613     60523     68816     60105     70377     56340     48922     57310     46486     66159     62689     55420     72676     59453     81686         0      0.00
   8.83187   8.83180      1.00      5782         0      5379      9041      7890     10145     10561      7649      8241      7463      6287      6887      4632      6504      7488      6647      8490      6458      7946     58236     47465     47101         0     47697     67800     55810     60846     69699     60654     71408     56730     49349     57603     47234     67231     62996     56065     73532     60229     83077         0      0.00
   8.83096   8.83090      1.00      5573         0      5314      9119      7908      9834     10328      7580      8142      7590      6362      6767      4787      6376      7382      6472      8422      6249      7896     58089     47375     46365         0     47363     67012     55021     60826     69200     59981     70735     56610     48965     57304     46890     66546     62747     55344     73148     59934     82277         0      0.00
   8.83006   8.83010      1.00      5570         0      5406      9129      7983      9940     10352      7483      8378      7616      6509      6892      4727      6557      7319      6538      8297      6270      7937     57954     47296     46384         0     47146     67472     54554     59599     68783     59367     70460     55696     48577     57101     46416     65932     61933     54923     73028     59530     81282         0      0.00
   8.82916   8.82910      1.00      5662         0      5360      9250      7782      9955     10558      7546      8230      7751      6466      6927      4718      6405      7347      6397      8487      6425      8043     57913     47298     46264         0     47016     67269     54962     60148     68510     59673     70654     56523     48621     57378     46340     66082     62458     55153     73195     59479     81452         0      0.00
   8.82826   8.82830      1.00      5681         0      5242      8993      7893      9896     10550      7548      8273      7615      6355      6948      4551      6416      7432      6506      8406      6501      7870     57806     47257     46450         0     47425     67044     55357     60332     68906     59740     70914     56028     48800     57280     46856     66432     63004     55183     72524     59544     82163         0      0.00
   8.82736   8.82730      1.00      5586         0      5288      9022      7878      9941     10453      7433      8185      7627      6450      6833      4754      6255      7350      6396      8419      6411      7911     57741     47235     46165         0     47317     66625     54559     59644     68231     59159     70369     55264     48301     56468     46216     66047     62449     54671     72143     58660     81596         0      0.00
   8.82645   8.82650      1.00      5521         0      5276      9023      7918      9897     10537      7610      8154      7408      6341      6785      4721      6390      7370      6300      8425      6410      7871     57625     47170     46329         0     46945     66759     54657     59787     68412     59491     70235     55630     48422     56627     46447     65934     61959     54982     72299     59463     81249         0      0.00
   8.82555   8.82550      1.00      5597         0      5400      8981      8090     10007     10467      7576      8299      7575      6334      6925      4630      6270      7268      6344      8312      6364      7834     57585     47181     46224         0     47199     66838     55011     59970     68524     59903     70596     55983     48656     57221     46743     66113     62228     55354     72373     59419     81875         0      0.00
   8.82465   8.82470      1.00      5654         0      5303      8938      8050      9834     10396      7490      8152      7593      6641      6795      4649      6401      7206      6563      8459      6322      7823     57666     47294     46582         0     47244     67199     55001     59630     68237     59388     70445     55846     48729     56659     46422     66401     62119     55300     72496     59454     81441         0      0.00
   8.82375   8.82380      1.00      5686         0      5335      8954      7974     10011     10468      7672      8220      7629      6443      6868      4711      6492      7361      6352      8397      6422      7944     57728     47381     46617         0     46961     66473     54821     59833     68363     59699     70129     55991     48414     56874     46350     65726     61767     54716     72471     59073     81114         0      0.00
   8.82285   8.82290      1.00      5530         0      5433      9087      7938     10020     10365      7610      8219      7556      6452      6956      4656      6426      7256      6454      8280      6340      8126     57910     47575     46426         0     47626     67383     55040     60669     68833     59423     70571     56292     49226     57229     46830     66456     62763     55258     72757     59943     82106         0      0.00
   8.82195   8.82200      1.00      5540         0      5299      9309      7945      9919     10400      7684      8177      7538      6566      6825      4585      6353      7345      6439      8341      6332      8026     58044     47721     47234         0     47525     68392     55496     60404     69477     60639     71513     56647     49525     57966     46859     66968     62812     55757     73372     59837     82145         0      0.00
   8.82105   8.82100      1.00      5719         0      5321      9268      8027     10086     10484      7594      8155      7688      6490      6917      4650      6260      7284      6519      8341      6476      8108     58210     47893     46766         0     47633     67402     55322     60586     68757     59863     70764     56213     48897     57254     46839     66663     62548     55367     73202     59793     82146         0      0.00
   8.82015   8.82010      1.00      5542         0      5237      9059      8020      9984     10600      7647      8293      7637      6447      7015      4667      6416      7327      6538      8504      6472      8002     58228     47945     46847         0     48044     67769     55405     60779     70096     60666     71613     56630     49328     57501     46790     67248     62736     55940     73578     60342     82477         0      0.00
   8.81925   8.81920      1.00      5619         0      5270      9187      7988      9892     10638      7790      8081      7571      6514      6946      4582      6209      7507      6423      8431      6398      8138     58283     48033     47056         0     47749     67797     55897     60992     70371     60495     71036     56687     49478     57877     47270     66933     62822     56199     73801     60923     82709         0      0.00
   8.81835   8.81830      1.00      5536         0      5297      8936      7880      9866     10473      7566      8256      7491      6509      6826      4662      6430      7313      6498      8384      6400      7894     58329     48117     46945         0     47877     67750     55454     60354     69691     59899     71595     56120     49398     57607     47272     66897     62984     56059     73888     60294     82796         0      0.00
   8.81745   8.81750      1.00      5600         0      5301      9172      7942     10024     10411      7556      8099      7388      6310      6986      4646      6391      7411      6456      8279      6317      7936     58330     48155     46892         0     47890     67707     56070     60725     69294     59999     71530     56192     49054     57695     46585     67072     63070     55911     73464     60125     82668         0      0.00
   8.81655   8.81650      1.00      5711         0      5284      9101      8030      9916     10470      7613      8135      7457      6299      6776      4628      6362      7399      6632      8494      6420      8077     58307     48171     47413         0     47588     67881     55854     60601     69523     60492     71032     56636     49192     57755     47112     66898     63596     56310     73268     60151     82743         0      0.00
   8.81565   8.81560      1.00      5639         0      5312      9067      7883     10021     10562      7708      8144      7431      6518      6754      4552      6411      7374      6473      8463      6323      7925     58263     48172     47277         0     48093     67852     55431     60730     69812     60425     71047     56349     49586     57523     47173     67179     63279     56055     73553     60175     82717         0      0.00
   8.81475   8.81480      1.00      5645         0      5377      9227      7896      9829     10606      7697      8091      7448      6267      6894      4557      6417      7219      6420      8388      6270      7773     58216     48182     46898         0     47738     67892     55375     60415     69466     60200     71035     56073     49056     57611     46898     66919     62725     55711     73331     59793     82266         0      0.00
   8.81385   8.81390      1.00      5655         0      5184      9123      7902      9757     10311      7603      8123      7509      6527      6798      4715      6284      7232      6366      8376      6486      8022     58025     48055     46629         0     47327     67273     54890     60135     68767     59585     70442     56273     49027     57309     46715     65916     62313     55509     72870     59826     82088         0      0.00
   8.81295   8.81310      1.00      5571         0      5158      9052      7795      9889     10346      7603      8173      7485      6434      6811      4674      6282      7412      6273      8430      6278      8100     57967     48051     47027         0     47514     67703     55551     60793     69613     60334     71768     56740     49280     57681     47098     66647     62762     56200     73879     60090     83156         0      0.00
   8.81205   8.81200      1.00      5579         0      5266      8964      7824      9829     10265      7642      8042      7477      6359      6925      4662      6417      7262      6438      8334      6341      7873     57896     48043     47078         0     47815     68267     55474     60824     69270     60408     71195     56470     49207     57915     46897     67131     63114     55918     73559     60503     82654         0      0.00
   8.81116   8.81110      1.00      5485         0      5077      9034      8040      9985     10464      7560      8155      7471      6437      6629      4549      6275      7331      6312      8274      6210      7755     57812     48006     46576         0     47020     67683     55348     60321     69154     59832     71030     56198     48589     56814     46746     66212     62579     55830     73112     59752     82389         0      0.00
   8.81026   8.81020      1.00      5594         0      5174      8854      7755      9874     10341      7441      8220      7563      6274      6803      4580      6396      7269      6496      8330      6342      7872     57629     47892     47060         0     47790     67412     55675     60558     69216     59875     71153     56803     49145     58017     46920     66503     63105     56035     73741     60006     82291         0      0.00
   8.80936   8.80940      1.00      5565         0      5115      8988      7873      9764     10316      7630      8089      7425      6385      6840      4663      6352      7308      6324      8222      6298      7830     57639     47931     46753         0     47482     67181     55455     60200     69289     59609     70596     56545     49345     57263     47340     66541     62744     55584     73022     59763     82030         0      0.00
   8.80846   8.80850      1.00      5527         0      5300      8955      7680      9843     10361      7548      8172      7460      6331      6720      4507      6332      7333      6500      8303      6163      7805     57535     47882     45836         0     46983     66628     54658     59938     68402     59116     70232     55683     48346     56443     45954     65837     61939     55336     72353     59396     81455         0      0.00
   8.80756   8.80750      1.00      5581         0      5358      9089      7649      9804     10294      7478      8064      7463      6330      6764      4728      6307      7366      6243      8371      6308      7788     57418     47821     46418         0     46918     66546     54416     59895     68433     59311     70360     55578     48350     56660     46698     66101     62186     54712     72492     59824     81260         0      0.00
   8.80667   8.80660      1.00      5581         0      5310      9030      7794      9835     10407      7527      8062      7411      6206      6789      4597      6275      7108      6355      8236      6264      7883     57311     47772     46934         0     47072     66818     54683     59963     68344     59759     70473     56028     48531     56893     46400     65909     62258     55072     72916     59204     81305         0      0.00
   8.80577   8.80580      1.00      5454         0      5215      8880      7861      9784     10498      7492      8012      7518      6334      6890      4673      6121      7107      6273      8357      6125      7844     57216     47726     46469         0     47253     67123     55319     60136     68901     59802     70984     55931     48515     57326     47013     66124     62134     55148     73205     59484     82062         0      0.00
   8.80487   8.80490      1.00      5526         0      5083      8859      7732      9744     10385      7581      7989      7405      6314      6802      4571      6312      7252      6374      8194      6180      7896     57128     47692     46284         0     46722     67052     54880     59497     68428     59719     70245     55814     48462     57066     46423     65790     62374     54956     72501     59251     81542         0      0.00
   8.80397   8.80400      1.00      5440         0      5181      8760      7755      9637     10316      7431      8031      7325      6312      6942      4554      6252      7297      6271      8225      6224      7766     57120     47719     45837         0     47031     66469     54572     59220     68096     59552     70257     55523     48328     56524     46461     65389     62387     55440     72297     58852     80905         0      0.00
   8.80308   8.80320      1.00      5495         0      5159      8795      7690      9739     10299      7387      7891      7454      6277      6787      4608      6369      7072      6425      8350      6470      7650     56988     47652     46324         0     46809     66196     54365     59358     68035     59485     70198     55653     48608     56691     46667     65852     61800     55157     72506     59317     81113         0      0.00
   8.80218   8.80220      1.00      5554         0      4995      8836      7783      9496     10386      7568      8008      7363      6123      6626      4591      6390      7289      6318      8176      6207      7744     56858     47589     46075         0     47113     66601     54526     59609     68465     59201     69791     55650     48072     56764     46128     65811     61936     54599     72163     59195     81195         0      0.00
   8.80129   8.80120      1.00      5487         0      5137      8938      7921      9797     10249      7480      8086      7307      6275      6656      4460      6229      7389      6251      8062      6259      7834     56867     47627     46480         0     47120     66812     55413     60106     68793     59692     70788     56148     48968     57174     46578     65739     62687     55098     72501     59701     82002         0      0.00
   8.80039   8.80040      1.00      5460         0      5058      8730      7660      9824     10223      7517      8063      7457      6513      6767      4571      6255      7232      6343      8254      6204      7690     56733     47551     46171         0     46838     66719     54421     59406     68117     59241     70135     55396     48436     56954     46455     65407     61771     54956     72083     59294     80992         0      0.00
   8.79949   8.79950      1.00      5455         0      5155      8985      7648      9745     10182      7458      7990      7317      6343      6713      4391      6129      7116      6294      8056      6197      7895     56561     47440     46350         0     47271     67282     55120     60111     68697     59591     70719     55945     48900     57185     46735     66011     62317     55363     72443     59968     82231         0      0.00
   8.79860   8.79850      1.00      5298         0      5210      8896      7833      9846     10463      7578      8193      7453      6263      6671      4592      6401      7222      6281      8182      6114      7784     56512     47431     45997         0     47000     66220     54843     59341     68060     59533     69822     55437     48076     56024     46070     65772     61467     54863     71597     59321     80822         0      0.00
   8.79770   8.79770      1.00      5421         0      5271      8950      7896      9752     10271      7604      8085      7508      6173      6787      4764      6359      7233      6290      8238      6158      7763     56492     47462     45443         0     46596     66441     54510     59331     67879     58847     70067     55219     48166     56627     46003     65240     61511     55018     72027     58733     80637         0      0.00
   8.79681   8.79680      1.00      5683         0      5244      9113      7927      9864     10264      7577      8068      7297      6297      6666      4507      6201      7052      6315      8048      6050      7758     56392     47408     46221         0     46549     66669     54830     59383     67994     59316     69580     55397     48030     56239     45875     65229     61479     54317     72093     59279     80695         0      0.00
   8.79591   8.79590      1.00      5440         0      5369      8884      7647      9696     10120      7531      8021      7354      6207      6603      4476      6228      7155      6146      8177      6131      7794     56306     47376     45860         0     46768     65772     54095     59016     68428     59192     69547     55513     48073     56139     46198     65152     61588     54680     71948     58733     81214         0      0.00
   8.79502   8.79510      1.00      5377         0      5125      8936      7699      9549     10216      7548      8019      7300      6311      6722      4545      6190      7188      6210      8290      6143      7644     56259     47364     45931         0     46703     66289     54007     59555     67480     58814     69665     55151     48098     56265     46106     65322     61394     54469     71544     59052     80912         0      0.00
   8.79412   8.79410      1.00      5417         0      5204      8916      7687      9744     10185      7290      8053      7474      6311      6552      4474      6164      7142      6203      8117      6146      7716     56261     47420     45869         0     46668     66361     53846     59039     67740     58580     69326     55283     47785     55863     45758     64950     61473     54653     71628     58590     80687         0      0.00
   8.79323   8.79330      1.00      5550         0      5124      8854      7647      9802     10239      7385      7898      7434      6118      6724      4484      6153      7209      6193      8084      6307      7646     56272     47448     46144         0     47334     67048     54594     59833     68669     59554     70584     56024     47906     57077     46411     66056     62001     55240     72175     59489     81451         0      0.00
   8.79233   8.79240      1.00      5358         0      5167      9003      7807      9652     10204      7643      8003      7162      6287      6821      4599      6181      7097      6297      8143      6232      7535     56310     47534     45952         0     46789     67342     54909     59600     68161     59667     69906     55339     48404     56986     46349     65714     62036     55051     72268     59635     81562         0      0.00
   8.79144   8.79140      1.00      5388         0      5107      8800      7644      9592     10431      7360      8021      7493      6293      6694      4395      6173      7264      6269      8166      6183      7494     56397     47641     46023         0     47181     66618     54633     59115     68377     58740     69982     55777     48272     56124     46048     65535     61802     54724     71933     59115     80857         0      0.00
   8.79054   8.79050      1.00      5420         0      5154      8890      7420      9696     10141      7304      8102      7304      6246      6840      4559      6236      7171      6236      8225      6158      7631     56330     47618     45954         0     47031     65913     53958     59247     67674     58725     69691     55144     47975     56553     45963     65345     62121     54972     72196     59334     81104         0      0.00
   8.78965   8.78960      1.00      5567         0      5041      8984      7684      9587     10163      7379      7892      7557      6321      6630      4470      6192      7230      6177      8158      6225      7696     56289     47622     45888         0     46414     66167     54705     59177     67474     59006     69550     55513     48299     56446     45730     65238     61668     54915     72017     58690     81021         0      0.00
   8.78875   8.78880      1.00      5418         0      5270      8979      7446      9746     10201      7276      7890      7447      6234      6573      4581      6423      7293      6259      8028      6257      7655     56268     47641     45878         0     46994     66490     54262     59885     67986     58943     69940     55456     48071     55951     46354     65535     62038     54698     72002     59007     81085         0      0.00
   8.78786   8.78780      1.00      5479         0      5124      8781      7514      9815     10152      7409      7962      7354      6275      6704      4574      6192      7256      6253      8100      6100      7810     56040     47490     46159         0     46781     66332     54519     59525     67639     58932     69788     55493     48324     56702     46348     65717     62040     55193     72008     58963     81355         0      0.00
   8.78697   8.78690      1.00      5431         0      5122      8718      7643      9778     10252      7275      7985      7091      6329      6739      4427      6237      7097      6215      8092      6059      7618     56107     47574     45871         0     46964     65996     54188     59483     67967     58569     69427     54949     48228     56456     45959     65450     61516     54934     71838     58623     81157         0      0.00
   8.78607   8.78610      1.00      5440         0      5105      8766      7646      9656     10241      7195      7959      7122      6188      6747      4439      6195      7190      6398      8055      6057      7733     56027     47549     45749         0     46502     66327     54246     59352     67801     58637     69481     54627     48041     56029     45656     65290     61595     54922     72204     58937     80584         0      0.00
   8.78518   8.78520      1.00      5305         0      5198      8879      7756      9627     10151      7201      7858      7199      6156      6776      4467      6169      7039      6267      8088      6193      7644     55912     47501     45632         0     46588     66262     54253     59064     67638     58467     69277     55240     47889     56344     45639     65218     61356     54331     71649     58944     80844         0      0.00
   8.78429   8.78430      1.00      5503         0      5210      8753      7772      9630     10454      7290      7857      7292      6248      6657      4592      6269      7096      6316      8184      6188      7678     55910     47527     45640         0     46660     65766     54223     58999     67692     58592     69246     55357     48165     56206     46144     65305     61547     54906     71788     58961     81189         0      0.00
   8.78340   8.78350      1.00      5282         0      5043      8760      7732      9624     10244      7355      7782      7226      6166      6728      4504      6165      7092      6274      8095      5949      7662     55816     47494     45605         0     46722     66241     54181     59033     67542     58778     69224     54746     47774     55804     45889     65287     61181     54472     71556     58866     80486         0      0.00
   8.78250   8.78260      1.00      5530         0      5083      8867      7519      9600     10172      7231      8013      7382      6191      6554      4591      6304      7086      6146      8113      6062      7632     55708     47444     45790         0     46498     66306     53647     59535     67567     58446     69772     55446     48112     56162     46020     65660     61567     54851     72074     59149     80549         0      0.00
   8.78161   8.78150      1.00      5435         0      4991      8694      7425      9638     10260      7412      7814      7137      6288      6479      4438      6332      6998      6176      8021      5965      7619     55445     47257     45874         0     46320     65555     53816     58993     68004     58901     69297     55124     47737     55529     45692     65430     61041     54222     71293     58375     81031         0      0.00
   8.78072   8.78070      1.00      5227         0      4982      8637      7655      9567      9859      7278      7893      7128      6243      6505      4447      6059      7079      6269      7749      6086      7794     55318     47188     45442         0     46477     65950     53764     58953     67542     58380     69349     54609     47589     56152     45541     64911     61354     54687     71160     58700     80827         0      0.00
   8.77983   8.77980      1.00      5335         0      5009      8611      7649      9686      9934      7372      7755      7181      6201      6463      4326      6245      6919      6094      7880      5904      7586     55200     47119     45204         0     46283     65679     54116     58982     67514     58139     68933     54951     47711     56161     45698     64809     60850     54018     71353     58657     80404         0      0.00
   8.77893   8.77900      1.00      5378         0      5105      8698      7374      9515     10149      7133      8007      7398      6143      6626      4379      6186      7008      6194      7976      6085      7491     55111     47074     45148         0     46279     65835     53516     58674     67471     58407     69401     54856     47537     56243     45344     65544     60931     54522     71696     58624     80274         0      0.00
   8.77804   8.77800      1.00      5316         0      5010      8837      7508      9514     10119      7174      7680      7192      6176      6474      4294      6077      6970      6087      8028      6026      7442     55004     47036     45196         0     45778     65629     53430     57965     66505     58143     68446     53992     47300     55000     45178     64433     60335     53977     71057     57646     79446         0      0.00
   8.77715   8.77710      1.00      5375         0      4898      8594      7517      9401      9916      7181      7762      7061      6141      6386      4430      6033      6985      6020      7958      5908      7490     54939     47013     45567         0     46125     65701     53585     58608     67018     58265     69142     54444     47554     55912     45404     64572     60964     53940     71149     58313     79875         0      0.00
   8.77626   8.77630      1.00      5374         0      4935      8668      7639      9521     10086      7162      7721      7159      6121      6519      4328      6037      7135      6151      7952      6044      7585     54907     47021     45120         0     46041     65731     53812     58591     66861     58192     68775     54434     47217     55490     45400     64682     60759     54046     70899     58290     80005         0      0.00
   8.77537   8.77540      1.00      5381         0      4837      8545      7181      9687     10089      7011      7751      7103      6144      6523      4415      6097      6996      6146      7990      6097      7525     54833     46993     45129         0     46271     65202     53316     58372     67243     57720     68800     54530     47176     55882     45639     64652     60657     53944     70861     58046     79635         0      0.00
   8.77448   8.77450      1.00      5230         0      5034      8719      7561      9479     10021      7131      7849      7249      5997      6457      4351      5906      7084      6168      7997      5970      7564     54872     47062     45397         0     46264     65805     53834     58672     67588     58338     69367     55115     47450     56240     45764     64818     61143     54469     71440     59021     80480         0      0.00
   8.77359   8.77360      1.00      5404         0      5094      8611      7489      9517     10109      7116      7700      7032      5946      6490      4442      6055      6993      6066      7785      5966      7375     54951     47169     45063         0     46030     65170     53211     58407     66834     58346     68323     54377     47346     55394     45444     64859     60689     53795     70840     58068     79762         0      0.00
   8.77270   8.77280      1.00      5326         0      5058      8755      7524      9560      9969      7424      7814      7125      6047      6553      4464      6172      7130      6016      8056      6067      7432     55024     47270     45698         0     46859     66605     53921     58980     67429     59072     69524     55009     47830     55891     46375     65255     61414     54472     72194     58743     81114         0      0.00
   8.77181   8.77180      1.00      5313         0      4987      8712      7552      9390      9959      7184      7724      7227      6222      6536      4468      5997      7079      6178      7910      5884      7605     55105     47381     45546         0     45967     65585     53591     58277     67120     57962     68578     54648     47048     55632     45825     64787     61332     53853     71037     58278     79986         0      0.00
   8.77092   8.77080      1.00      5291         0      4998      8846      7693      9655     10045      7184      7695      7276      6195      6504      4531      6124      7133      6092      8006      5868      7524     55137     47436     45518         0     46161     66188     53923     59142     67628     58468     69543     55135     47951     56239     46047     64890     61544     54542     71381     58419     80616         0      0.00
   8.77003   8.77000      1.00      5214         0      5025      8497      7442      9510     10204      7161      7663      7143      5934      6539      4419      6163      7132      6160      7888      6163      7511     55103     47453     45209         0     46689     65528     53510     58756     67531     58391     69201     55265     47652     55942     46006     65023     61263     54766     71704     58381     80065         0      0.00
   8.76914   8.76920      1.00      5340         0      5092      8635      7561      9513      9887      7354      7829      7289      6192      6587      4511      6171      6932      6228      7925      6126      7665     55119     47498     45732         0     46812     66174     54298     58973     68074     58888     69459     54932     48101     56336     45864     65458     61585     54857     71825     58703     81005         0      0.00
   8.76825   8.76820      1.00      5360         0      5106      8656      7488      9328      9882      7198      7993      7301      6076      6591      4255      5996      7118      6041      7989      6043      7602     55205     47625     46196         0     47257     66899     55149     59253     68636     59228     70623     55998     48493     56849     46450     66310     62185     54762     72291     59464     81657         0      0.00
   8.76736   8.76730      1.00      5368         0      5242      8623      7456      9548      9880      7309      7714      7150      6262      6641      4445      6128      7094      5882      7947      5993      7478     55291     47730     45454         0     46535     65824     53701     58536     66816     57949     68864     54989     47717     56028     45685     64983     61606     54298     71063     58769     80029         0      0.00
   8.76647   8.76650      1.00      5251         0      5087      8614      7586      9668      9920      7189      7745      6967      5915      6427      4400      5991      6881      6182      7921      5942      7620     55270     47741     46238         0     46560     66010     54184     59278     68075     59022     69697     55044     47876     56441     46126     65770     61424     54824     71699     58894     80634         0      0.00
   8.76558   8.76560      1.00      5360         0      4986      8727      7414      9565     10099      7247      7801      7107      6087      6490      4412      5936      6916      6013      8110      6032      7493     55334     47837     46008         0     46361     65771     53870     59170     67471     58702     69151     54965     47681     56109     45784     64813     61343     54041     71522     58593     80329         0      0.00
   8.76469   8.76470      1.00      5331         0      4983      8748      7528      9623     10108      7202      7824      7101      6099      6559      4430      6074      6956      6099      7951      5966      7496     55302     47845     45438         0     46045     66175     54004     59050     67429     57882     69195     54804     47596     55727     45768     65121     61312     54322     71260     58531     80275         0      0.00
   8.76380   8.76390      1.00      5317         0      5065      8523      7532      9570     10063      7388      7710      7413      5903      6655      4392      6150      6942      6137      7819      6033      7416     55234     47816     45661         0     46526     66022     53990     59438     67444     59042     69536     55325     47888     56164     45734     65436     61323     54315     71618     58665     80657         0      0.00
   8.76167   8.76170      1.00      5295         0      4910      8759      7398      9334      9987      7297      7817      7056      6130      6475      4405      6179      7140      6098      7948      6057      7537     55174     47876     46080         0     46373     66842     54079     58957     67779     58638     69985     55244     48061     56248     46238     65656     61803     54510     71912     59209     80827         0      0.00
   8.75954   8.75950      1.00      5461         0      5107      8921      7403      9621      9977      7294      7829      6967      6201      6430      4439      6005      6866      6122      7864      6012      7585     55195     47968     46539         0     47427     67262     54664     59983     68529     59581     70535     55284     49153     56924     46773     66098     61934     55339     72931     59516     81387         0      0.00
   8.75741   8.75730      1.00      5207         0      5089      8516      7470      9349      9924      7299      7810      7124      6045      6578      4464      5944      7075      6005      7892      5929      7506     54954     47849     45695         0     46830     66325     54201     58930     67615     59119     70022     55560     48144     56450     46393     65084     61749     54874     71935     59173     80864         0      0.00
   8.75528   8.75530      1.00      5227         0      4897      8510      7568      9325      9758      6997      7635      7048      5871      6489      4221      6056      6922      6110      7866      5990      7473     54511     47551     46078         0     46953     66440     54257     59133     67499     58894     69893     55142     47503     56156     46006     65769     61385     54748     72142     59085     80933         0      0.00
   8.75315   8.75330      1.00      5286         0      5047      8503      7342      9356      9937      7046      7582      7088      6066      6453      4315      6037      6779      6047      7826      5814      7481     53987     47179     45341         0     45872     64863     53051     57906     66411     58265     68114     53881     47018     55488     45486     64408     60700     53948     70428     57962     79773         0      0.00
   8.75102   8.75100      1.00      5151         0      4927      8349      7511      9319      9838      7051      7576      6881      5942      6418      4268      5926      6642      6057      7792      5720      7453     53507     46858     44558         0     45321     64518     52510     57182     66002     57534     67388     53534     46624     54366     44795     63645     59726     53293     70053     57057     78942         0      0.00
   8.74890   8.74890      1.00      5062         0      5018      8356      7261      9373      9646      7081      7524      7027      6038      6255      4297      5674      6715      5963      7787      5911      7209     52886     46407     44030         0     44968     63538     51950     56827     64998     56717     66987     53256     46692     53877     44272     63135     59377     52931     69548     57294     77954         0      0.00
   8.74677   8.74670      1.00      5098         0      4731      8212      7256      9213      9557      6908      7540      6823      5823      6377      4170      5731      6802      5958      7663      5715      7295     52435     46081     44260         0     44878     63731     52110     56825     65139     56430     67332     52836     46228     54165     44529     63034     59122     52690     69436     57116     77895         0      0.00
   8.74465   8.74460      1.00      5044         0      4933      8259      7142      9013      9641      6914      7347      6849      5750      6169      4081      5749      6683      5785      7654      5767      7264     52049     45841     43606         0     44183     63304     51858     56107     64574     56056     66402     52482     45524     53905     43715     62307     59195     52076     68344     56196     77229         0      0.00
   8.74252   8.74270      1.00      4964         0      4740      8203      7312      9086      9589      6871      7410      6781      5917      6265      4195      5822      6579      5767      7786      5759      7002     51944     45826     43704         0     44253     63214     52033     56426     64246     55884     66816     52515     45948     53395     43887     62726     58663     51971     68591     56259     77043         0      0.00
