# Supplementary material for: Direct Observation of Palladium Leaching from Pd/C by a Simple Method: X-ray Absorption Spectroscopy of Heterogeneous Mixtures
Source: ACS Omega. 2023 Jun 7;8(24):21787–92. doi: 10.1021/acsomega.3c01343 (PMC10286095; doi:10.1021/acsomega.3c01343)
Supplement: Supplementary file 2 — ao3c01343_si_002.zip [file ao3c01343_si_002.zip › Figure S6/35_5_Pd_C_531_M_100mg_H3PO4]

  9809     KEK-PF   NW10A
 35_5_Pd_C_531_M 19.05.31 04:29 - 19.05.31 04:45 Serial#KEKPF-NW10A_025709
 35_5_Pd_C_531_M_100mg_H3PO4
 Ring :   6.5 GeV    44.2 mA -   43.2 mA
 Mono :   Si(311)       D=  1.63747 A    Initial angle=  8.74270 deg
 NW10A     Fluorescence( 3)   Repetition=  1     Points=  509
 Param file : 20_033_PdC_15h  energy axis(2)     Block =    4

 Block      Init-Eng  Final-Eng      Step/eV     Time/s       Num
     1       24020.00  24293.00         6.50       1.00        42
     2       24293.00  24458.00         0.55       1.00       300
     3       24458.00  24848.00         2.50       1.00       156
     4       24848.00  24908.00         6.00       1.00        11
 CAMAC( 1)     NDCH =21
  Angle(c)  Angle(o)    time/s         1         2         3         4         5         6         7         8         9        10        11        12        13        14        15        16        17        18        19        20        21         1         2         3         4         5         6         7         8         9        10        11        12        13        14        15        16        17        18        19        20        21
      Mode         0         0         3         0         3         3         3         3         3         3         3         3         3         3         3         3         3         3         3         3         3         1         3       103       100       103       103       103       103       103       103       103       103       103       103       103       103       103       103       103       103       103       101       100
    Offset         0         0     0.000     0.000     0.000     0.000     0.100     0.000     1.000     0.000     0.000     0.000     0.000     0.000     0.000     0.000     0.000     0.000     0.000     0.000     0.000  1580.500   575.500    87.700  1551.100    28.700    62.000    42.200    80.300    42.600    44.400    82.000    77.800    84.600    40.100    31.100    32.300    33.500    54.100    31.400    27.800    33.200     0.000     0.000
   9.06840   9.06840      1.00      1071         0      1152      1609      1458      1531      1855      1412      1726      1607      1278      1505      1215      1525      1660      1413      1865      1477      2244     57215     26801     28885         0     29973     41610     31606     33015     39726     36265     46026     34257     29084     36133     30937     44256     40542     34573     45969     38795     56833         0      0.00
   9.06593   9.06590      1.00      1094         0      1142      1585      1387      1550      1983      1433      1622      1610      1233      1552      1150      1569      1696      1421      1926      1542      2155     57695     27094     26944         0     28208     39117     29076     30405     37180     34113     42276     31854     26633     33733     28636     40849     37504     31808     43009     36178     52524         0      0.00
   9.06346   9.06360      1.00      1086         0      1154      1607      1468      1474      2041      1402      1683      1606      1342      1478      1178      1508      1604      1442      1918      1524      2220     57918     27263     27203         0     28315     39148     29325     30669     37556     34207     42886     32086     26999     33930     28880     41572     37908     31940     43223     36320     53200         0      0.00
   9.06099   9.06100      1.00      1106         0      1170      1604      1501      1477      1912      1406      1660      1642      1332      1489      1140      1668      1624      1442      1991      1496      2117     58252     27492     27202         0     28471     39364     29934     30982     37346     34040     43137     32531     27464     34291     28986     41934     38420     32293     43695     36442     53547         0      0.00
   9.05852   9.05840      1.00      1084         0      1164      1609      1495      1415      1898      1457      1668      1515      1253      1428      1207      1614      1581      1463      1863      1479      2177     58524     27686     27251         0     28524     39455     29732     30826     37536     34530     43533     32403     27341     34118     29161     42261     38335     32550     43855     36786     53820         0      0.00
   9.05605   9.05600      1.00      1117         0      1195      1625      1512      1513      1952      1482      1663      1582      1260      1547      1181      1630      1610      1450      1902      1503      2178     58651     27814     27731         0     28904     39922     30243     31344     37943     35041     43672     32611     27658     34549     29623     42409     38275     32705     44185     36924     54141         0      0.00
   9.05358   9.05370      1.00      1113         0      1170      1677      1448      1500      1949      1459      1656      1540      1324      1551      1098      1527      1686      1477      1837      1518      2069     58814     27959     27807         0     28975     39986     30214     31331     37802     34862     43604     32514     27302     34733     29624     42094     38433     32685     44438     37019     54442         0      0.00
   9.05111   9.05120      1.00      1141         0      1188      1632      1462      1491      1902      1434      1676      1588      1263      1582      1244      1511      1583      1459      1902      1507      2180     58957     28095     27852         0     28949     40098     30048     31171     37925     34814     44025     32752     27513     34785     29453     42507     38547     32801     44200     36853     53613         0      0.00
   9.04865   9.04860      1.00      1137         0      1205      1615      1434      1562      1969      1378      1685      1594      1292      1596      1164      1595      1691      1404      1904      1541      2066     59083     28235     27991         0     28933     40411     30585     31718     38518     35006     44285     32773     27859     34901     29869     42866     38808     33253     44118     37158     54529         0      0.00
   9.04619   9.04610      1.00      1140         0      1192      1598      1541      1570      2017      1406      1659      1583      1262      1451      1266      1607      1564      1401      1930      1476      2161     59093     28306     28208         0     29407     40963     30561     31818     38552     35426     44477     33513     28010     34978     29895     42814     38767     33202     44614     37471     54601         0      0.00
   9.04372   9.04380      1.00      1190         0      1131      1625      1453      1469      1923      1416      1628      1549      1262      1538      1140      1547      1607      1389      1824      1463      2152     58953     28307     28128         0     29453     40223     30636     31966     38495     35064     44313     33167     27844     35242     29837     42923     39028     33206     44484     37478     54913         0      0.00
   9.04126   9.04130      1.00      1085         0      1164      1480      1447      1530      1901      1390      1664      1605      1270      1487      1148      1494      1632      1396      1845      1504      2123     58759     28283     27944         0     28818     40522     30159     31754     38197     35289     44161     32809     27701     34597     29617     42421     38656     32967     44712     37307     54174         0      0.00
   9.03881   9.03870      1.00      1122         0      1184      1567      1413      1439      1952      1439      1693      1598      1266      1501      1213      1602      1549      1368      1885      1377      2082     58665     28304     28073         0     29321     40499     30436     31778     38813     35281     44110     33454     27967     35096     29846     42810     38619     33109     44238     37323     54334         0      0.00
   9.03635   9.03630      1.00      1093         0      1170      1571      1493      1508      1970      1387      1655      1550      1222      1407      1142      1513      1580      1434      1896      1402      2073     58621     28354     28290         0     29409     40447     30809     31823     38787     35179     44625     33321     27881     35096     29890     42924     39081     33401     44914     37438     54774         0      0.00
   9.03389   9.03400      1.00      1174         0      1134      1615      1484      1531      1863      1307      1679      1550      1227      1506      1145      1476      1643      1355      1847      1439      2073     58714     28467     28179         0     28911     40219     30419     31243     38436     34971     44384     33370     27932     34751     29923     42351     39227     33013     44685     37145     54549         0      0.00
   9.03144   9.03150      1.00      1118         0      1152      1567      1373      1540      1896      1410      1685      1582      1185      1475      1163      1557      1618      1382      1779      1509      1991     58753     28557     28064         0     29140     40418     30744     31702     38488     35212     44417     33326     28014     34883     29835     42816     39335     33316     44161     37546     54679         0      0.00
   9.02898   9.02890      1.00      1086         0      1154      1566      1414      1499      1842      1379      1669      1590      1199      1526      1194      1492      1539      1333      1859      1432      2039     58973     28735     28301         0     29563     40587     30610     31896     38675     35295     44745     33191     28050     35217     30378     42603     39271     33198     44324     37916     55070         0      0.00
   9.02653   9.02650      1.00      1104         0      1157      1587      1480      1411      1913      1384      1613      1521      1221      1531      1166      1545      1580      1396      1823      1470      2025     58922     28782     28140         0     29342     40567     30247     31667     38409     35235     44138     32964     27847     35180     30070     42747     38868     32956     44511     37558     54786         0      0.00
   9.02408   9.02410      1.00      1118         0      1138      1556      1439      1428      1887      1403      1658      1580      1176      1434      1116      1532      1520      1366      1788      1472      1954     58677     28729     28068         0     29262     40261     30161     31494     38308     35136     44509     33237     27856     34818     29705     42761     38743     33327     44187     37456     54808         0      0.00
   9.02163   9.02180      1.00      1159         0      1169      1510      1396      1559      1868      1342      1593      1561      1185      1429      1079      1513      1616      1344      1792      1452      2018     58464     28692     28147         0     29372     40289     30740     31913     38431     34943     43995     33143     27829     34666     29702     42939     38966     33116     44533     37263     54752         0      0.00
   9.01918   9.01910      1.00      1149         0      1135      1607      1473      1511      1854      1342      1590      1536      1177      1434      1131      1446      1581      1310      1790      1389      1966     58245     28663     27998         0     29094     40621     30463     31871     38779     35241     44253     32958     27963     35086     29924     42933     38856     33374     44320     37627     54580         0      0.00
   9.01673   9.01670      1.00      1112         0      1175      1550      1417      1470      1856      1330      1594      1497      1170      1494      1163      1443      1487      1278      1770      1362      2085     58105     28660     28233         0     29494     40615     30792     31810     38577     35554     44621     33559     28217     35384     30126     42811     38933     33657     45021     37467     55077         0      0.00
   9.01429   9.01430      1.00      1100         0      1104      1662      1405      1417      1902      1350      1603      1574      1218      1469      1116      1491      1531      1388      1760      1370      2045     57951     28651     28447         0     29078     40556     30564     31758     38464     35513     44695     33335     28026     35051     30004     42811     39220     33319     44367     37676     54650         0      0.00
   9.01184   9.01200      1.00      1059         0      1144      1586      1411      1455      1813      1326      1609      1520      1198      1475      1121      1423      1584      1321      1758      1348      1965     58101     28803     28068         0     29205     40614     30693     31583     38383     35081     44570     33515     28183     34853     29673     42913     39094     33392     44667     37279     54659         0      0.00
   9.00940   9.00930      1.00      1057         0      1144      1577      1486      1440      1879      1348      1589      1477      1223      1489      1075      1468      1535      1343      1743      1383      2005     58367     29004     28071         0     29192     40894     30811     31951     38676     35255     44432     33573     28156     35441     29930     43107     39146     33537     44808     37698     55000         0      0.00
   9.00696   9.00690      1.00      1110         0      1127      1513      1392      1446      1874      1388      1562      1525      1251      1421      1144      1417      1588      1300      1760      1361      1980     58570     29168     28401         0     29830     40767     31068     32106     38892     35708     44669     33599     28360     35404     30229     43514     39727     33878     45431     37649     55132         0      0.00
   9.00452   9.00460      1.00      1132         0      1159      1625      1421      1465      1873      1310      1607      1522      1201      1477      1084      1435      1518      1322      1793      1391      1920     58734     29320     28826         0     29843     41404     31256     32782     39398     36126     45490     34170     28491     35915     30501     43667     39745     34015     45619     38170     55860         0      0.00
   9.00208   9.00220      1.00      1152         0      1079      1525      1415      1430      1861      1337      1616      1536      1196      1431      1097      1456      1579      1292      1777      1364      1960     58920     29490     29164         0     30153     41691     31451     32849     39952     36479     46072     34257     28839     36290     30999     43986     40573     34199     45888     38511     56132         0      0.00
   8.99964   8.99950      1.00      1098         0      1153      1591      1402      1423      1897      1315      1515      1522      1256      1496      1161      1465      1549      1343      1780      1318      1946     58909     29555     29183         0     30170     41594     31084     32793     39503     35956     45319     34188     28916     36082     30816     44305     40138     34060     45856     38611     56000         0      0.00
   8.99720   8.99720      1.00      1123         0      1162      1493      1472      1503      1877      1342      1621      1504      1227      1450      1146      1447      1536      1343      1725      1335      1943     58849     29593     29149         0     30276     41658     31717     33015     39632     36370     45784     34578     28830     36331     31048     43851     40294     34204     46291     38675     55765         0      0.00
   8.99477   8.99480      1.00      1091         0      1141      1581      1389      1484      1930      1320      1538      1458      1234      1403      1037      1460      1568      1311      1745      1375      1896     58829     29653     28966         0     29840     42052     31396     33014     39893     36426     45471     34059     29026     35966     30971     44195     40360     34472     46203     38858     56259         0      0.00
   8.99234   8.99250      1.00      1160         0      1073      1547      1429      1479      1843      1407      1637      1531      1211      1428      1156      1491      1607      1307      1695      1379      1933     58776     29701     28925         0     29969     41586     31451     32596     39414     36042     45622     33946     28800     35829     30918     43857     39858     34356     45583     38402     55621         0      0.00
   8.98990   8.98980      1.00      1145         0      1115      1551      1442      1495      1865      1392      1564      1485      1149      1410      1118      1432      1557      1326      1667      1326      1947     58688     29730     29202         0     30332     41989     31791     33362     39935     36601     46114     34723     29106     36376     31027     44105     40562     34485     45895     38834     56697         0      0.00
   8.98747   8.98740      1.00      1124         0      1153      1540      1439      1490      1908      1418      1560      1529      1257      1490      1186      1488      1516      1281      1737      1303      1915     58626     29766     29395         0     30430     42081     32254     33040     39892     36727     45838     34293     28912     36467     31226     44563     40135     34278     46112     38783     56360         0      0.00
   8.98504   8.98500      1.00      1117         0      1122      1518      1435      1464      1896      1381      1527      1462      1215      1379      1150      1420      1563      1310      1724      1303      1822     58728     29888     29310         0     30439     41889     31676     33153     39979     36485     45595     34176     28953     35993     30973     44258     40401     34210     46184     38654     56211         0      0.00
   8.98261   8.98280      1.00      1138         0      1150      1539      1452      1490      1834      1347      1621      1552      1211      1410      1110      1409      1499      1218      1674      1298      1915     58822     30006     29123         0     30343     41582     32006     33048     39951     36544     45823     34143     28930     35880     30816     44058     40211     34425     45710     38516     56296         0      0.00
   8.98019   8.98010      1.00      1128         0      1123      1481      1469      1499      1884      1364      1637      1463      1263      1407      1096      1417      1591      1285      1699      1294      1907     59090     30217     29416         0     30975     42447     32292     33567     40616     36840     46516     35061     29349     36769     31444     45142     41145     35031     46613     39360     57186         0      0.00
   8.97776   8.97770      1.00      1118         0      1069      1502      1445      1408      1843      1401      1601      1539      1244      1443      1083      1513      1544      1244      1769      1278      1918     59219     30353     29856         0     30978     43032     32458     33730     40889     37151     46574     35148     29914     37169     31481     45481     41308     35252     47064     39245     57325         0      0.00
   8.97534   8.97540      1.00      1157         0      1142      1496      1466      1499      1826      1399      1641      1505      1170      1455      1125      1479      1613      1286      1809      1280      1901     59357     30495     29904         0     30987     42435     32860     33918     40841     37453     46784     34930     29597     37214     31634     45300     41729     35313     47420     39753     58078         0      0.00
   8.97291   8.97300      1.00      1122         0      1147      1551      1442      1510      1821      1433      1641      1480      1187      1427      1128      1493      1537      1304      1792      1358      1882     59271     30520     29836         0     30998     43036     32636     33643     40753     37504     46819     35046     29840     36940     31686     45301     41534     35033     47017     39672     57459         0      0.00
   8.97049   8.97040      1.00      1094         0      1146      1582      1480      1512      1921      1392      1611      1638      1183      1454      1064      1416      1606      1347      1746      1352      1906     59139     30528     30214         0     31039     43276     32645     34103     41313     37761     47143     35377     30232     37218     31760     45665     41635     35600     47461     39663     57589         0      0.00
   8.96807   8.96810      1.00      1166         0      1166      1592      1449      1506      1890      1398      1575      1543      1182      1392      1159      1419      1512      1290      1699      1395      1857     59036     30541     29987         0     30993     42698     32349     34012     40736     37055     46685     35032     29814     36961     31994     45522     41557     35337     47215     39723     57344         0      0.00
   8.96565   8.96560      1.00      1157         0      1152      1653      1461      1473      1948      1420      1642      1581      1220      1519      1065      1468      1441      1287      1806      1317      1918     59154     30676     29749         0     30998     42863     32537     34082     41213     37273     46691     35252     29832     37137     31444     45360     41373     35505     47335     39427     57766         0      0.00
   8.96545   8.96540      1.00      1158         0      1052      1498      1483      1491      1986      1416      1607      1522      1179      1443      1084      1487      1509      1271      1747      1324      1841     58836     30514     29734         0     30707     42569     32313     33523     40602     37262     46606     35023     29680     36767     31729     44847     40918     35053     46954     39566     56716         0      0.00
   8.96524   8.96530      1.00      1201         0      1192      1640      1405      1546      1897      1394      1584      1551      1205      1500      1094      1414      1542      1271      1751      1324      1923     58752     30472     29899         0     30944     43046     32506     33820     40931     37003     46592     35185     29925     37004     31649     45072     41581     35389     46871     39211     57441         0      0.00
   8.96504   8.96500      1.00      1104         0      1122      1577      1438      1488      2003      1397      1547      1550      1217      1442      1124      1472      1504      1281      1778      1358      1833     58902     30559     29785         0     30784     43018     32623     33705     40801     37501     46736     35005     29597     37214     31710     45289     41214     35433     47300     39515     57603         0      0.00
   8.96483   8.96480      1.00      1212         0      1198      1518      1466      1530      1940      1342      1669      1505      1199      1474      1101      1425      1529      1318      1730      1321      1834     58797     30509     29745         0     31337     42730     32403     33662     41042     37205     46692     35190     29922     36813     31408     44919     41387     35299     46925     39485     57618         0      0.00
   8.96463   8.96470      1.00      1136         0      1134      1574      1400      1505      1884      1377      1616      1579      1241      1470      1186      1475      1527      1291      1790      1376      1888     58833     30533     29609         0     30979     42339     31929     33613     40626     37303     46313     35050     29595     37058     31546     44793     40731     35059     46681     39143     57368         0      0.00
   8.96442   8.96440      1.00      1136         0      1216      1533      1461      1586      2014      1453      1654      1575      1217      1568      1167      1537      1514      1272      1780      1372      1875     59010     30638     29952         0     31408     43086     32777     33812     41221     37474     46630     35176     29867     36995     31732     44974     40966     35181     47284     39425     57175         0      0.00
   8.96422   8.96420      1.00      1191         0      1172      1537      1454      1535      1932      1490      1653      1505      1194      1445      1156      1475      1530      1354      1751      1361      1944     58970     30616     30016         0     30828     42876     32890     34238     41230     37495     46770     35399     30019     37043     31904     45412     41519     35253     47016     39704     57430         0      0.00
   8.96401   8.96400      1.00      1207         0      1101      1627      1439      1550      1981      1444      1594      1567      1210      1523      1106      1417      1574      1280      1735      1331      1932     59051     30668     29758         0     30816     42878     32534     33577     41134     37369     46785     35256     29672     37219     31436     45165     41600     35203     47425     39655     57504         0      0.00
   8.96381   8.96390      1.00      1189         0      1180      1648      1496      1548      1926      1340      1641      1589      1232      1384      1141      1498      1535      1359      1792      1344      1904     59025     30657     29825         0     30940     43019     32488     33677     40507     37281     47029     35213     29831     36843     31863     45336     41017     35616     47165     39767     57620         0      0.00
   8.96360   8.96360      1.00      1179         0      1136      1576      1477      1554      2072      1370      1620      1593      1251      1475      1136      1408      1560      1317      1782      1341      1906     59256     30785     30463         0     31209     43752     32931     34504     41499     37934     47671     35675     29928     37288     31873     45796     42019     35721     47909     40328     58178         0      0.00
   8.96340   8.96340      1.00      1205         0      1164      1609      1468      1583      1902      1455      1548      1551      1205      1503      1126      1473      1544      1346      1843      1397      1855     59137     30727     29865         0     30985     42627     32274     33595     40952     37013     46473     35060     29606     37097     31542     45047     41148     34966     46714     39390     57193         0      0.00
   8.96319   8.96320      1.00      1165         0      1143      1625      1467      1532      1914      1377      1628      1648      1186      1455      1157      1489      1483      1288      1808      1372      1914     59158     30750     29835         0     30871     42494     32621     34129     40927     37164     46872     35421     29925     36975     31247     45309     41615     35369     47065     39745     57162         0      0.00
   8.96299   8.96300      1.00      1167         0      1166      1659      1552      1551      1981      1402      1618      1600      1235      1426      1101      1513      1520      1353      1784      1363      1899     59200     30770     30343         0     31282     43266     32979     34193     41136     37815     47237     35671     30096     37437     32034     45869     41519     35653     47919     39931     58066         0      0.00
   8.96279   8.96280      1.00      1166         0      1226      1606      1498      1560      1932      1321      1619      1598      1262      1433      1159      1478      1524      1420      1754      1308      1898     59318     30851     30125         0     31428     43673     33224     34336     41400     37491     47216     35834     30247     37233     31912     45684     41773     35768     47940     40125     57800         0      0.00
   8.96258   8.96260      1.00      1171         0      1181      1581      1445      1531      2037      1378      1564      1549      1251      1480      1158      1483      1480      1345      1764      1342      1992     59321     30853     30180         0     31505     43304     33253     34213     41115     37640     47388     35632     30040     37195     31852     45753     41688     35679     47711     39875     57974         0      0.00
   8.96238   8.96240      1.00      1199         0      1225      1653      1483      1549      1957      1402      1625      1593      1286      1523      1145      1503      1586      1345      1754      1385      1885     59414     30914     29939         0     31436     43113     32804     34150     41161     37597     46843     35247     30036     37377     31660     45518     41726     35767     47546     39836     57884         0      0.00
   8.96217   8.96220      1.00      1179         0      1246      1593      1481      1601      2050      1418      1626      1522      1261      1490      1152      1398      1554      1330      1782      1374      1888     59474     30946     29900         0     31368     43419     32747     34412     40829     37421     47170     35248     29611     37243     31753     45715     41147     35860     47404     39686     57833         0      0.00
   8.96197   8.96190      1.00      1240         0      1242      1560      1528      1514      2046      1436      1585      1564      1250      1505      1177      1426      1583      1367      1835      1424      1901     59542     30988     30009         0     31167     43234     32962     34032     41586     38106     47398     35503     30185     37707     32065     45841     41864     35675     47807     40163     58048         0      0.00
   8.96176   8.96180      1.00      1197         0      1147      1582      1506      1586      2067      1467      1608      1532      1187      1435      1163      1459      1568      1366      1753      1402      1873     59311     30870     30097         0     31148     43043     32891     33970     41144     37568     47348     35310     30006     37027     32012     45598     41357     36019     47401     40081     57965         0      0.00
   8.96156   8.96150      1.00      1185         0      1187      1625      1462      1659      1998      1441      1609      1648      1298      1531      1199      1518      1559      1361      1855      1376      1810     59590     31026     29763         0     30979     43217     32892     34103     41052     37681     46905     35579     30254     37511     32298     45809     41668     35675     47444     39865     57885         0      0.00
   8.96135   8.96140      1.00      1139         0      1184      1585      1477      1553      1937      1396      1618      1570      1312      1551      1167      1462      1621      1343      1826      1418      1924     59423     30941     30123         0     31107     43266     33000     34139     41100     37670     47271     35545     29847     37462     31881     45663     41656     35770     47562     39831     58192         0      0.00
   8.96115   8.96110      1.00      1196         0      1162      1664      1529      1609      2031      1372      1634      1572      1198      1556      1097      1500      1553      1306      1854      1339      1952     59655     31070     30185         0     31496     43075     33066     34250     41621     37806     47355     35834     30172     37696     31928     45652     41849     35836     47898     39789     57931         0      0.00
   8.96095   8.96090      1.00      1186         0      1167      1615      1491      1616      1967      1457      1731      1552      1313      1493      1134      1490      1544      1373      1810      1395      2006     59627     31058     30402         0     31239     43465     33103     34332     41635     38276     47648     35964     30312     37496     32270     45972     42057     36160     47573     40546     58497         0      0.00
   8.96074   8.96080      1.00      1226         0      1248      1699      1495      1619      1942      1411      1566      1580      1267      1554      1098      1507      1610      1398      1797      1353      1961     59638     31067     30223         0     31326     43724     33168     34432     41124     37716     47405     35809     30071     37483     32325     45681     42092     35598     47913     40118     58462         0      0.00
   8.96054   8.96050      1.00      1230         0      1170      1640      1518      1567      2000      1373      1680      1573      1276      1501      1175      1459      1599      1396      1800      1431      1953     59878     31205     30390         0     31428     43632     32902     34788     41408     37917     47562     35607     30345     37733     31982     45705     41989     35952     47900     40148     58232         0      0.00
   8.96033   8.96030      1.00      1183         0      1195      1594      1534      1569      2037      1435      1683      1608      1291      1449      1192      1452      1600      1378      1800      1471      1913     59845     31188     30636         0     31669     43541     33705     34577     41768     38151     47559     36107     30472     37854     32648     46210     42208     35905     48135     40072     58650         0      0.00
   8.96013   8.96020      1.00      1210         0      1209      1607      1515      1600      1912      1479      1636      1587      1306      1445      1164      1463      1571      1289      1820      1329      1987     59925     31233     30711         0     31518     43714     32999     34571     41410     38264     47214     35944     30288     37617     32113     45665     41792     35985     47754     40605     58245         0      0.00
   8.95992   8.95990      1.00      1196         0      1213      1653      1574      1608      2021      1450      1695      1550      1252      1472      1221      1488      1594      1390      1878      1436      1923     60079     31324     30623         0     32055     44259     33545     34820     41980     38163     47851     36177     30507     38007     32743     46686     42980     36222     48560     40576     59017         0      0.00
   8.95972   8.95970      1.00      1203         0      1225      1637      1507      1581      2081      1377      1640      1599      1324      1517      1173      1555      1603      1349      1852      1396      2007     60100     31341     30623         0     32022     43668     33513     34765     42084     38290     47830     36251     30629     37545     32254     46527     42507     35923     48140     40899     58895         0      0.00
   8.95951   8.95950      1.00      1198         0      1199      1631      1552      1615      1994      1462      1749      1637      1281      1481      1205      1493      1651      1349      1768      1415      1962     60093     31343     30634         0     31684     43717     33641     35048     42193     38486     48146     36443     30711     37915     32646     46531     42320     36023     48321     41215     59097         0      0.00
   8.95931   8.95930      1.00      1175         0      1265      1638      1536      1575      2010      1451      1691      1551      1269      1541      1142      1551      1616      1366      1891      1412      1951     60175     31391     30394         0     31803     44350     33586     34964     42379     38204     48168     36044     31062     37987     32321     46736     42406     36209     48856     40624     59138         0      0.00
   8.95911   8.95910      1.00      1240         0      1184      1672      1535      1663      2062      1447      1683      1598      1266      1459      1152      1563      1602      1450      1866      1483      1967     60219     31422     30866         0     32004     44402     33597     35336     42338     38570     48644     36239     30684     38325     32713     46490     42551     36257     48867     40667     59395         0      0.00
   8.95890   8.95890      1.00      1239         0      1274      1668      1443      1587      2004      1437      1720      1641      1217      1566      1233      1545      1614      1416      1917      1401      1971     60275     31456     30535         0     31859     44198     33224     35040     41957     38210     48006     36363     30432     38155     32479     46480     42222     35978     48654     40659     58499         0      0.00
   8.95870   8.95870      1.00      1215         0      1221      1688      1577      1671      2130      1469      1661      1717      1304      1571      1196      1552      1643      1406      1834      1385      1931     60310     31480     30890         0     32102     44468     33804     34967     42415     38805     48071     36510     31093     38229     32992     46724     42707     36577     48744     40784     59518         0      0.00
   8.95849   8.95850      1.00      1219         0      1182      1631      1634      1642      2103      1492      1690      1673      1379      1550      1174      1502      1596      1348      1818      1357      1946     60328     31492     30919         0     32248     44539     33606     35139     42337     38596     48119     36513     31038     38423     32902     46514     42638     36576     48572     40767     59386         0      0.00
   8.95829   8.95830      1.00      1253         0      1212      1688      1535      1627      2026      1507      1750      1747      1340      1593      1190      1490      1589      1403      1862      1430      2048     60383     31528     30504         0     31826     43718     33522     34832     41938     38655     47896     36350     30589     38263     32282     46375     42179     36388     48698     40469     59142         0      0.00
   8.95808   8.95810      1.00      1244         0      1195      1710      1565      1606      2087      1399      1641      1657      1385      1592      1192      1511      1539      1436      1825      1403      2004     60383     31527     30933         0     31891     44561     34058     34909     42685     38803     48502     36721     31112     38782     32981     46968     42469     36289     49093     40994     59304         0      0.00
   8.95788   8.95780      1.00      1172         0      1178      1761      1593      1688      2027      1518      1743      1599      1326      1520      1228      1545      1631      1415      1911      1384      1982     60421     31560     31221         0     31977     44233     33944     35281     42527     39260     48405     36478     30987     38599     33184     46720     42663     36591     48802     41044     59345         0      0.00
   8.95768   8.95770      1.00      1246         0      1201      1637      1607      1665      2130      1480      1664      1668      1345      1575      1219      1481      1709      1455      1894      1398      1930     60245     31471     30806         0     31667     43956     33278     34708     42302     38151     47842     35948     30671     37686     32761     46045     42413     35945     47868     40223     58665         0      0.00
   8.95747   8.95750      1.00      1260         0      1251      1638      1645      1615      2101      1437      1702      1720      1278      1527      1163      1591      1626      1412      1846      1420      1993     60384     31548     31244         0     31865     44750     34300     35262     42583     38872     48244     36556     30759     38484     32745     47231     42735     37166     48929     41484     60100         0      0.00
   8.95727   8.95720      1.00      1280         0      1204      1672      1530      1665      2171      1513      1652      1633      1364      1528      1127      1582      1606      1360      1844      1406      1990     60452     31589     30652         0     31447     43955     33358     34532     42289     38154     47769     36316     30623     37949     32332     46315     42252     36420     48422     40399     58934         0      0.00
   8.95706   8.95710      1.00      1191         0      1232      1680      1536      1669      2118      1508      1803      1653      1350      1552      1188      1593      1656      1388      1842      1429      1998     60382     31558     31102         0     32116     44339     33802     35526     42526     38813     48844     36722     30881     38694     32678     46403     42627     36497     48950     41017     59442         0      0.00
   8.95686   8.95690      1.00      1280         0      1259      1799      1577      1685      2030      1494      1745      1695      1377      1494      1208      1546      1643      1395      1912      1378      2006     60535     31641     31072         0     31843     44601     34083     35257     42503     38879     48454     36650     31284     38277     32799     46668     42834     36637     49094     40896     59596         0      0.00
   8.95665   8.95660      1.00      1192         0      1207      1757      1628      1745      2098      1530      1723      1621      1359      1541      1225      1500      1653      1413      1845      1408      1925     60582     31673     31209         0     32201     44651     33980     35127     42671     38736     48293     36749     31095     38897     32960     46947     42930     37123     48784     41313     59494         0      0.00
   8.95645   8.95650      1.00      1234         0      1232      1703      1499      1679      2084      1545      1720      1713      1381      1575      1232      1511      1669      1474      1894      1529      2011     60475     31621     30938         0     32249     44380     33842     35280     42063     38932     48231     36686     30819     38685     32814     46797     42763     36708     48924     40866     59643         0      0.00
   8.95625   8.95620      1.00      1197         0      1252      1800      1610      1700      2129      1513      1756      1677      1327      1562      1233      1535      1619      1394      1846      1499      2048     60520     31658     31480         0     32420     44933     34168     35845     43186     38962     49179     37107     31212     39342     33581     47909     43108     36914     49611     41725     60150         0      0.00
   8.95604   8.95610      1.00      1238         0      1240      1798      1563      1722      2111      1564      1708      1698      1361      1558      1287      1542      1684      1459      1856      1447      2048     60513     31652     31170         0     32153     44721     33944     35181     42639     38868     48483     36913     30638     38416     32995     47202     43051     36543     48874     40832     59706         0      0.00
   8.95584   8.95580      1.00      1296         0      1333      1804      1610      1717      2115      1488      1718      1704      1372      1593      1205      1662      1701      1437      1871      1451      1956     60544     31676     31353         0     31912     44503     34123     35358     42789     38775     48758     36581     31076     38532     32870     46949     42857     36728     48720     40878     59353         0      0.00
   8.95563   8.95560      1.00      1294         0      1285      1711      1710      1744      2169      1547      1735      1675      1365      1592      1274      1506      1685      1483      1977      1468      2032     60509     31658     31305         0     32426     44317     33642     35417     42805     38975     48698     36788     31336     38542     32714     46754     42970     36669     48790     40881     59652         0      0.00
   8.95543   8.95550      1.00      1289         0      1240      1755      1553      1768      2143      1571      1837      1599      1305      1585      1268      1546      1624      1454      1848      1439      1946     60454     31634     30919         0     31838     43971     33602     35042     42543     38834     48978     36782     31086     38454     33193     46976     42703     37057     48982     41117     59194         0      0.00
   8.95522   8.95520      1.00      1226         0      1215      1700      1637      1740      2130      1473      1742      1707      1372      1582      1188      1584      1714      1451      1890      1474      2076     60594     31710     31046         0     32346     44704     33822     35483     43038     39119     48844     36663     31097     38594     33038     47089     43333     36747     49294     41007     59684         0      0.00
   8.95502   8.95500      1.00      1234         0      1318      1805      1664      1712      2174      1542      1780      1694      1382      1652      1218      1622      1713      1443      1879      1489      2018     60477     31656     31093         0     32500     45055     34511     35669     42993     39085     49294     37057     31333     38796     33212     47234     43435     37126     49516     41475     59984         0      0.00
   8.95482   8.95480      1.00      1220         0      1197      1753      1675      1806      2192      1536      1828      1621      1361      1607      1299      1556      1658      1454      1998      1471      2068     60473     31660     31077         0     31883     44408     33394     35379     42438     38663     48666     36565     30958     38300     32942     46679     42860     36375     49018     41083     59370         0      0.00
   8.95461   8.95470      1.00      1267         0      1352      1774      1593      1666      2208      1596      1874      1739      1343      1594      1246      1702      1743      1469      1963      1485      2028     60477     31668     31092         0     32501     44395     33994     35817     43011     38864     48902     36763     31421     38896     33398     47072     42934     37006     49264     41524     59684         0      0.00
   8.95441   8.95440      1.00      1273         0      1301      1708      1648      1771      2257      1566      1860      1633      1455      1574      1241      1553      1727      1532      1894      1540      2034     60566     31721     31329         0     32180     44355     33955     35694     42961     39154     48802     36554     31423     38207     33063     46821     42509     37006     49200     41077     59422         0      0.00
   8.95420   8.95420      1.00      1282         0      1330      1768      1637      1742      2260      1569      1829      1701      1397      1649      1239      1635      1713      1512      1908      1567      2005     60514     31697     31385         0     32822     45228     34591     35981     43207     39485     48947     37007     31427     39060     33351     47102     43216     37199     49441     41622     60155         0      0.00
   8.95400   8.95400      1.00      1272         0      1277      1770      1637      1794      2224      1559      1890      1778      1409      1648      1250      1612      1717      1462      1865      1480      2085     60473     31683     31427         0     32563     45224     34421     35892     43342     39032     49113     37152     31236     39189     33289     47950     43499     37542     49572     41721     60443         0      0.00
   8.95380   8.95380      1.00      1313         0      1273      1875      1663      1787      2248      1552      1817      1677      1353      1708      1249      1619      1757      1434      1983      1575      2126     60501     31701     31382         0     32285     44617     34096     35199     43123     38911     48592     36772     31168     38701     32975     47369     43321     36849     49190     41434     59689         0      0.00
   8.95359   8.95360      1.00      1303         0      1266      1827      1703      1796      2243      1527      1754      1782      1425      1645      1217      1557      1769      1472      2007      1470      1983     60544     31721     31797         0     32611     45116     34619     36048     43729     39447     49353     37169     31621     39134     33370     47473     43460     37348     49958     41867     60633         0      0.00
   8.95339   8.95340      1.00      1319         0      1308      1926      1679      1796      2228      1608      1845      1770      1411      1660      1242      1646      1766      1462      2000      1501      2152     60645     31789     31512         0     32661     45104     34050     35863     42835     39276     48739     36962     31477     38710     32733     47362     43316     37070     49351     41385     59565         0      0.00
   8.95318   8.95320      1.00      1329         0      1351      1873      1658      1816      2419      1655      1926      1809      1405      1696      1291      1624      1722      1526      2020      1479      2130     60648     31791     31605         0     32857     45842     34604     36033     43341     39904     49389     37189     31800     39182     33570     47582     43624     37405     49905     41549     60865         0      0.00
   8.95298   8.95300      1.00      1283         0      1380      1780      1751      1823      2304      1615      1930      1771      1387      1673      1331      1677      1818      1519      2012      1544      2123     60700     31820     31374         0     32685     45233     34939     36015     43453     39579     49453     37556     31827     39257     33564     47895     43694     37360     49544     41601     60846         0      0.00
   8.95278   8.95280      1.00      1372         0      1341      1916      1765      1878      2245      1598      1874      1853      1483      1705      1256      1658      1808      1587      2040      1566      2146     60826     31893     31527         0     32329     45209     34624     35957     42923     39214     48678     36870     31400     39031     33002     47445     43336     37200     49402     41456     59981         0      0.00
   8.95257   8.95260      1.00      1295         0      1314      1889      1710      1872      2285      1689      1913      1858      1567      1659      1332      1750      1834      1512      2035      1524      2200     60863     31914     31682         0     32459     45246     34619     36050     43410     39594     49191     37474     31755     39180     33700     47537     43544     37031     49902     41752     60521         0      0.00
   8.95237   8.95240      1.00      1306         0      1383      1890      1797      1946      2325      1708      1912      1869      1523      1728      1336      1640      1820      1545      2055      1626      2206     60880     31922     31909         0     32541     45256     34858     36301     43175     39719     49065     37552     31773     39432     33551     48110     43975     37710     50118     41932     61020         0      0.00
   8.95216   8.95210      1.00      1411         0      1383      1919      1878      1908      2369      1724      1921      1826      1435      1785      1276      1653      1829      1551      2104      1591      2177     60898     31933     31513         0     32741     45410     34759     36038     43446     39701     49617     37237     31892     39475     33233     47865     43952     37449     49923     41586     60532         0      0.00
   8.95196   8.95200      1.00      1401         0      1397      1942      1820      1981      2345      1658      1908      1886      1554      1757      1303      1725      1810      1652      2011      1625      2210     60793     31876     31911         0     33037     45574     34849     36494     43932     39898     49556     37749     31866     39511     33661     47813     43438     37289     49962     41929     60979         0      0.00
   8.95176   8.95170      1.00      1324         0      1383      1998      1799      1965      2390      1683      2005      1857      1567      1854      1308      1723      1866      1606      2031      1593      2223     60881     31921     32113         0     33180     46021     34792     36666     44037     39794     49877     37480     31986     40027     33642     48137     43782     37482     50100     42248     61054         0      0.00
   8.95155   8.95160      1.00      1440         0      1480      1961      1916      1949      2482      1674      1986      1897      1492      1815      1255      1735      1927      1669      2252      1575      2261     60771     31871     31815         0     32621     45135     34889     36426     43492     39316     49300     37335     31752     39293     33551     47560     43636     37549     50067     41687     60771         0      0.00
   8.95135   8.95130      1.00      1439         0      1421      2031      1839      1970      2499      1783      1991      1869      1631      1847      1290      1778      1845      1663      1995      1673      2236     60938     31960     31465         0     32592     45126     34527     35904     43431     39593     48998     37263     31709     39446     33429     47674     43261     37464     49742     41895     60102         0      0.00
   8.95114   8.95110      1.00      1393         0      1415      2023      1893      1980      2445      1710      2023      1939      1560      1787      1333      1827      1918      1762      2202      1645      2247     60928     31959     32192         0     33383     46183     35427     36704     44138     40435     50587     38081     32709     39966     33962     48392     44584     38422     51144     42632     61559         0      0.00
   8.95094   8.95090      1.00      1420         0      1431      1991      1929      2034      2421      1745      2038      1958      1607      1786      1354      1754      1961      1688      2147      1668      2321     60960     31967     32016         0     33013     46272     35345     36525     44204     39974     49858     37761     32069     39692     33721     48136     44218     37825     50522     42361     61449         0      0.00
   8.95074   8.95080      1.00      1398         0      1485      2106      1835      2042      2493      1717      2036      2015      1628      1853      1414      1775      1900      1634      2193      1749      2345     60943     31970     31801         0     33237     45559     35211     36480     44019     39896     49543     37967     32299     39325     33902     47958     43874     37523     50048     41976     60571         0      0.00
   8.95053   8.95050      1.00      1503         0      1470      2118      1962      2122      2644      1859      2080      2062      1644      1990      1333      1881      1996      1697      2330      1672      2363     61103     32045     31787         0     33181     45549     35236     36834     44213     40080     49664     37463     32091     40037     33946     48110     43574     37939     50090     42006     60633         0      0.00
   8.95033   8.95030      1.00      1513         0      1525      2171      1953      2186      2564      1864      2057      2005      1678      1919      1459      1885      2056      1720      2305      1765      2469     60999     31989     32371         0     33177     45859     35410     37127     44196     40237     50093     38093     32345     39979     34080     48186     44522     38095     50576     42630     61120         0      0.00
   8.95012   8.95020      1.00      1553         0      1523      2179      1985      2185      2690      1911      2080      2061      1704      1893      1405      1831      2067      1770      2286      1755      2341     61040     32009     32117         0     33061     45680     34955     36890     43916     39880     50082     37905     32289     39398     33652     47898     43608     38104     50550     42152     60862         0      0.00
   8.94992   8.94990      1.00      1659         0      1576      2251      1988      2317      2652      1917      2223      2145      1754      1899      1412      1894      2165      1794      2394      1841      2409     61189     32079     32441         0     33571     46228     35601     37515     44347     40562     50432     38358     32632     40283     34106     48252     44756     38254     51011     42709     61610         0      0.00
   8.94972   8.94970      1.00      1590         0      1574      2261      2155      2238      2807      1939      2206      2272      1761      2010      1525      2001      2096      1792      2316      1736      2568     61147     32049     32247         0     33685     46203     35618     37297     44643     40656     50288     38410     32322     40120     34001     48341     44441     38213     50802     42262     61310         0      0.00
   8.94951   8.94950      1.00      1601         0      1594      2290      2111      2348      2876      2048      2272      2202      1778      2109      1487      1953      2203      1854      2389      1872      2561     61190     32067     32089         0     33427     46127     35578     37277     44518     40350     50274     38037     32693     40183     34006     48415     44034     37890     50680     42589     61203         0      0.00
   8.94931   8.94930      1.00      1641         0      1625      2332      2182      2524      2875      2110      2383      2241      1872      2128      1573      2180      2201      1897      2573      1852      2656     61177     32053     32172         0     33514     46063     35438     37231     44581     40329     50462     38384     32565     40389     33854     48704     44422     38271     50707     42365     61366         0      0.00
   8.94910   8.94910      1.00      1678         0      1691      2380      2260      2542      3047      2121      2438      2226      1903      2201      1639      2151      2242      1930      2604      1998      2692     61181     32046     32172         0     33448     46250     35775     37342     44924     40506     50727     38516     32839     40506     34432     48528     44479     38586     51305     42867     61556         0      0.00
   8.94890   8.94890      1.00      1736         0      1684      2429      2323      2569      3061      2201      2563      2320      1949      2130      1621      2067      2328      2051      2589      2032      2788     61181     32036     33031         0     33942     46548     36604     37871     45993     40970     51105     39294     33308     40683     34609     49246     44994     38833     51897     43051     62533         0      0.00
   8.94870   8.94870      1.00      1760         0      1896      2622      2504      2762      3063      2259      2576      2441      2003      2276      1668      2189      2453      2101      2744      2174      2869     61184     32020     32970         0     34440     47437     37060     38807     46064     41207     51303     39231     33545     41014     34801     49609     45930     39255     52228     43320     62768         0      0.00
   8.94849   8.94850      1.00      1900         0      1780      2708      2436      2789      3210      2284      2698      2545      2097      2375      1738      2191      2406      2151      2897      2154      2892     61115     31971     33166         0     34377     47379     36694     38939     46198     41379     51624     39116     33475     41148     34697     49212     45174     39003     52266     43690     62500         0      0.00
   8.94829   8.94830      1.00      1900         0      1915      2790      2549      3000      3331      2376      2737      2563      2173      2539      1825      2365      2569      2215      2900      2211      3096     61128     31954     32865         0     34242     47281     36629     38470     46146     41569     51426     39494     33607     41420     35014     49117     45277     39387     52341     43287     62757         0      0.00
   8.94808   8.94800      1.00      1942         0      1964      2939      2642      3053      3514      2639      2818      2669      2272      2588      1826      2442      2593      2338      3168      2255      3163     61134     31929     33046         0     34617     47479     37191     39116     46271     41556     51912     39951     34144     41145     35196     49756     45770     39595     52734     43663     63165         0      0.00
   8.94788   8.94790      1.00      1991         0      1990      2946      2780      3059      3596      2618      2872      2641      2290      2623      1798      2409      2805      2353      3111      2341      3187     60991     31845     33267         0     34020     47252     36739     38753     46000     41526     51387     39342     33471     41308     34812     49017     46090     39482     52167     43451     62773         0      0.00
   8.94768   8.94770      1.00      2193         0      2007      3073      2801      3342      3718      2749      3054      2864      2350      2803      1986      2638      2845      2458      3273      2431      3311     61105     31875     33856         0     34387     47838     37319     39267     46437     41791     51810     39759     33924     41630     35148     49435     45715     39201     52346     43590     62669         0      0.00
   8.94747   8.94750      1.00      2233         0      2128      3260      3033      3451      3904      2814      3212      2887      2432      2820      2017      2699      3050      2621      3377      2513      3542     61093     31838     33280         0     34739     47430     37128     39621     46540     41973     52002     39394     34256     41846     35190     49429     45673     39811     52711     43555     62873         0      0.00
   8.94727   8.94720      1.00      2293         0      2282      3506      3112      3757      4139      2847      3278      3114      2679      2970      2059      2759      3197      2693      3491      2682      3490     61109     31800     33486         0     34788     48416     37786     40489     47608     42008     52453     40406     34430     42505     35365     50436     46113     40373     53393     44392     63721         0      0.00
   8.94707   8.94710      1.00      2386         0      2322      3613      3213      3944      4335      3023      3443      3254      2770      3077      2149      2887      3266      2773      3697      2700      3806     61058     31753     33921         0     34797     48599     38197     39944     47557     42492     52619     40718     34716     42043     35320     50687     46379     39882     53447     44075     63726         0      0.00
   8.94686   8.94680      1.00      2473         0      2394      3781      3561      4083      4580      3176      3651      3435      2998      3276      2254      3099      3326      2995      3959      2858      3760     61129     31734     34054         0     35274     49104     38371     40663     48140     42853     52963     40957     35018     42692     35498     50645     46800     40487     54077     44340     64140         0      0.00
   8.94666   8.94670      1.00      2537         0      2577      3873      3631      4168      4601      3434      3635      3598      3060      3389      2354      3208      3608      3004      4043      2943      4027     61051     31664     34453         0     35440     49242     39027     41227     48252     43449     53237     41136     35459     43242     35868     51155     47440     40846     54248     44825     64348         0      0.00
   8.94645   8.94650      1.00      2790         0      2692      4309      3745      4497      4863      3513      4134      3766      3274      3591      2413      3217      3705      3337      4197      3208      4259     61118     31646     34888         0     35927     49635     39166     41425     48906     43589     54073     41580     35849     43527     35968     51233     47139     41549     54518     45555     64994         0      0.00
   8.94625   8.94620      1.00      2889         0      2830      4390      3874      4844      5304      3657      4267      3969      3465      3745      2574      3651      3883      3377      4477      3418      4542     61147     31601     34982         0     36278     50351     39773     42631     49701     43604     54269     42180     36486     43807     36816     51589     47811     41608     55499     45607     65570         0      0.00
   8.94605   8.94600      1.00      2929         0      2919      4511      4134      4987      5394      3986      4227      3978      3435      3917      2704      3602      4084      3560      4681      3518      4614     61044     31509     35380         0     36626     50434     40374     42494     50448     44577     54491     42390     36629     44344     36569     52012     48132     41775     55552     46026     65678         0      0.00
   8.94584   8.94590      1.00      3187         0      3050      4661      4157      5097      5500      4058      4491      4257      3639      4005      2764      3791      4378      3622      4697      3522      4778     61039     31468     35565         0     36669     50716     40067     43101     50115     44169     54547     42696     36764     44517     36733     52037     48435     42154     55863     45949     65826         0      0.00
   8.94564   8.94560      1.00      3207         0      3141      5059      4407      5532      5790      4248      4768      4540      3814      4105      2903      3941      4477      3799      5003      3720      4982     61069     31432     35749         0     36822     51114     40393     43661     50621     44810     55124     43198     36995     44520     37025     52694     48929     42167     56546     46102     66507         0      0.00
   8.94543   8.94550      1.00      3244         0      3208      5050      4616      5610      6079      4404      4930      4587      3857      4267      2953      4109      4506      3953      5297      3733      5274     60976     31342     35910         0     37009     51296     41471     44445     51286     45338     56224     43824     37616     45600     37438     53316     49437     42858     56885     46672     67091         0      0.00
   8.94523   8.94520      1.00      3428         0      3457      5461      4803      5725      6278      4539      5118      4835      4057      4582      3196      4276      4810      4189      5442      4065      5303     61059     31322     36242         0     37548     52529     41811     44547     52349     46185     56717     44310     38074     46106     37926     53455     49819     43723     57751     47249     67469         0      0.00
   8.94503   8.94500      1.00      3602         0      3544      5506      5021      6002      6552      4786      5297      4929      4264      4725      3221      4384      4875      4321      5474      4201      5547     61001     31250     36509         0     37175     52416     41867     44873     52354     45973     56324     44157     38077     45664     37723     53389     49427     43403     57186     47022     67406         0      0.00
   8.94482   8.94490      1.00      3787         0      3588      5659      5106      6311      6671      4819      5471      5032      4436      4824      3327      4562      5102      4282      5777      4195      5635     60923     31176     36626         0     37784     52317     41992     45270     52573     46199     56798     44317     38393     46070     37529     53359     49754     43602     57686     47123     67248         0      0.00
   8.94462   8.94460      1.00      3928         0      3755      6062      5352      6507      7116      4987      5615      5261      4502      5095      3507      4621      5348      4541      5956      4545      5885     61033     31160     37050         0     38141     53035     42968     46196     53539     46939     57497     44902     39143     46743     38419     53938     50603     43895     58309     48005     68319         0      0.00
   8.94442   8.94440      1.00      4042         0      3837      6115      5572      6713      7205      5238      5890      5538      4594      5209      3556      4822      5477      4855      6169      4674      6081     60963     31074     37325         0     37937     53123     43047     46290     53737     46869     57448     45097     39226     46423     38539     54010     50585     44137     58488     47752     68179         0      0.00
   8.94421   8.94420      1.00      4217         0      4005      6319      5762      7028      7545      5466      6016      5708      4917      5482      3602      4887      5733      4907      6292      4826      6233     60946     31018     37430         0     38503     53464     43202     47060     54216     47306     57479     45408     39811     47425     38673     54554     51351     44995     59004     48052     68946         0      0.00
   8.94401   8.94400      1.00      4123         0      4143      6490      5781      7208      7792      5564      6298      5840      4948      5529      3739      5129      5934      5012      6465      4888      6586     60835     30913     37271         0     38653     53713     43767     47036     54602     47765     58339     45679     39669     47384     38548     54219     51023     44889     58992     47914     68643         0      0.00
   8.94381   8.94390      1.00      4432         0      4226      6880      6133      7431      7912      5783      6436      5904      5008      5763      3910      5076      5917      5140      6953      5073      6605     60839     30864     37932         0     39131     54550     44144     47926     54763     47561     58151     45874     40106     47758     39383     54748     51499     45443     59707     48708     69122         0      0.00
   8.94360   8.94360      1.00      4577         0      4426      7288      6350      7776      8265      5982      6679      6160      5452      5824      4132      5453      6290      5330      6903      5223      6823     60867     30812     38225         0     39484     55583     45027     48642     56269     48376     59418     47516     40897     48208     39831     55315     52385     45970     60676     49747     70504         0      0.00
   8.94340   8.94340      1.00      4583         0      4496      7241      6451      7968      8564      6223      6857      6280      5381      6117      4132      5684      6627      5600      7276      5346      7125     60814     30726     38753         0     39361     55228     45006     49226     56594     48828     59559     47122     41173     48789     39579     55715     52631     46073     60869     49254     70482         0      0.00
   8.94319   8.94320      1.00      4855         0      4547      7413      6751      8257      8560      6378      7022      6628      5696      6208      4253      5645      6631      5652      7418      5601      7356     60772     30665     38951         0     39847     55832     45569     49518     56718     49223     59835     47747     41725     49338     39771     56340     52926     46391     61472     50027     71046         0      0.00
   8.94299   8.94300      1.00      4867         0      4687      7696      6987      8491      8925      6540      7303      6715      5845      6378      4330      5976      6790      5917      7711      5577      7546     60807     30620     39061         0     40569     56948     46532     50601     58316     49944     60987     48440     42330     49934     40467     57132     54057     47321     62223     50188     72031         0      0.00
   8.94279   8.94280      1.00      5162         0      4923      7963      6853      8811      9302      6687      7475      6875      6072      6629      4447      6140      6969      6030      7983      5726      7544     60813     30569     40232         0     41253     56982     46931     51199     58423     50156     61487     48828     42569     50283     40942     57232     53997     47973     62756     50968     72033         0      0.00
   8.94258   8.94260      1.00      5221         0      5037      8169      7176      8939      9435      6799      7682      7062      6358      6715      4556      6282      7093      6258      7946      6145      7874     60834     30537     39747         0     40306     56702     46546     51196     58268     50259     61019     48642     42568     49980     40218     57071     53740     47634     62573     50216     72046         0      0.00
   8.94238   8.94240      1.00      5312         0      5001      8185      7323      9195      9604      7032      7834      7284      6313      7079      4668      6380      7440      6345      8391      6156      8085     60821     30492     40163         0     40710     57211     47397     51352     59077     50502     61644     49152     42820     50914     40983     57250     54238     48127     62751     50886     72224         0      0.00
   8.94218   8.94220      1.00      5345         0      5247      8348      7423      9228      9769      7076      8008      7459      6304      6987      4839      6504      7411      6324      8235      6212      8278     60824     30457     40407         0     41020     57599     47609     52106     59534     51466     62354     49998     42993     51142     41842     58011     54634     48226     63540     51666     73005         0      0.00
   8.94197   8.94190      1.00      5427         0      5254      8696      7454      9358     10026      7268      8075      7557      6487      7039      4770      6720      7506      6480      8518      6394      8253     60767     30403     40401         0     41517     57760     48006     52300     59928     51192     62305     50154     43369     51157     41188     58351     54871     48672     64109     51616     73369         0      0.00
   8.94177   8.94180      1.00      5570         0      5377      8601      7712      9531      9947      7431      8154      7647      6489      7327      4812      6710      7538      6551      8424      6322      8261     60681     30327     40924         0     41747     58307     48078     52919     60604     51869     62379     50063     43723     51788     41884     58529     55418     48833     64217     52165     73571         0      0.00
   8.94157   8.94150      1.00      5599         0      5320      8746      7682      9631     10150      7269      8013      7590      6672      7233      4934      6720      7705      6556      8849      6505      8374     60734     30340     40694         0     41113     57610     47762     52594     60159     51242     61972     49914     43807     51270     41383     58389     55504     48323     64154     51768     73183         0      0.00
   8.94136   8.94140      1.00      5683         0      5372      8868      7848      9705     10147      7335      8277      7672      6827      7264      4816      6717      7665      6562      8540      6598      8394     60624     30280     40560         0     41223    115833     47893     52865     59754     51168     61878     49721     43876     51430     41127     57731     55280     48403     63840     51315     73094         0      0.00
   8.94116   8.94110      1.00      5730         0      5447      8866      7725      9740     10373      7569      8429      7800      6703      7351      5045      6793      7747      6800      8746      6540      8645     60738     30306     40868         0     41477     58719     48247     53005     60380     52235     62923     50509     44181     51720     41920     58452     55530     48918     64019     52103     73689         0      0.00
   8.94096   8.94100      1.00      5620         0      5522      9046      7842      9779     10285      7522      8361      7883      6806      7380      4919      6938      7763      6869      8805      6679      8587     60608     30235     40893         0     41784     58315     48273     52692     60609     51641     62794     50222     44136     51522     41671     58261     55237     48817     63852     51885     73117         0      0.00
   8.94075   8.94070      1.00      5910         0      5592      8975      7892      9803     10517      7675      8503      7899      6708      7371      5136      6791      7810      6700      8901      6625      8573     60689     30268     41043         0     41627     58271     48431     52796     60171     51963     62532     50474     44120     51735     41731     57907     55423     48824     64230     51776     73235         0      0.00
   8.94055   8.94060      1.00      5809         0      5439      8865      8006      9811     10429      7548      8407      7833      6749      7376      5006      6850      7998      6798      8825      6751      8793     60610     30228     40672         0     41556     58331     48639     52983     60204     51550     62464     50290     44271     51516     41811     58322     55685     48910     64368     52291     73963         0      0.00
   8.94034   8.94030      1.00      5622         0      5519      9012      7936     10052     10534      7653      8532      7926      6791      7431      5081      6809      7973      6881      8864      6575      8662     60697     30270     40640         0     41950     58389     48824     53451     60537     51762     63001     50511     44701     51737     41844     58595     55432     49340     64239     51876     73768         0      0.00
   8.94014   8.94020      1.00      5822         0      5638      9039      7825     10153     10363      7651      8333      7867      6932      7729      5012      6877      7875      6700      8855      6481      8575     60656     30251     41272         0     42274     58744     48404     53936     60434     52020     63137     50451     44535     52214     41986     59114     55666     48920     64259     52030     74453         0      0.00
   8.93994   8.93990      1.00      5689         0      5527      9111      7989      9872     10456      7708      8500      7997      6812      7525      5120      6745      7853      6898      8925      6670      8694     60669     30259     40825         0     41982     58590     48904     53385     60553     51951     63144     50820     44274     52035     42014     58303     55713     49144     64496     52379     73994         0      0.00
   8.93973   8.93970      1.00      5746         0      5448      9091      7848     10083     10350      7592      8615      7865      6681      7501      4949      6974      7858      6756      9029      6617      8693     60582     30224     40864         0     41967     58732     48880     53845     61020     51925     63341     51061     44506     52481     41900     58599     55652     48976     64600     52259     73670         0      0.00
   8.93953   8.93960      1.00      5697         0      5550      9222      8051      9924     10531      7445      8551      7842      6820      7538      5052      6863      8011      6858      8880      6699      8668     60520     30207     40411         0     41921     58188     48654     53274     60396     51613     63131     50204     44288     51691     41640     58055     55364     48682     64033     51959     73213         0      0.00
   8.93933   8.93930      1.00      5843         0      5566      9083      8008      9888     10301      7610      8615      7951      6891      7515      5136      6919      8064      6788      8818      6665      8770     60560     30228     41226         0     42073     58653     49108     53215     60592     51700     63065     50777     44426     51829     42026     58857     55952     49253     64525     52478     73922         0      0.00
   8.93912   8.93910      1.00      5699         0      5514      8986      8096      9729     10248      7764      8406      7927      6675      7395      5046      6816      7952      6723      8648      6624      8623     60454     30184     41026         0     42029     59144     48876     53303     60889     52717     62669     51198     44197     51805     42043     58557     55631     49484     64412     52392     73845         0      0.00
   8.93892   8.93900      1.00      5748         0      5562      8966      7862      9846     10353      7652      8538      7869      6843      7539      4979      6912      7931      6704      8877      6670      8696     60460     30189     41091         0     42095     58277     48471     53153     60796     51653     62426     50492     44276     51802     41728     58250     55324     48919     64593     51759     73559         0      0.00
   8.93872   8.93870      1.00      5755         0      5612      9118      7733      9734     10365      7368      8328      7898      6969      7492      5007      6802      8029      6807      8850      6624      8812     60535     30240     41187         0     41850     58992     48486     53478     60780     51886     63179     50638     44644     52049     41808     58825     56043     49474     64496     52139     73620         0      0.00
   8.93851   8.93850      1.00      5925         0      5486      9180      7906      9719     10447      7658      8434      7860      6896      7389      5032      6834      7939      6792      8589      6719      8637     60507     30235     40937         0     41659     58417     48507     53046     60617     52012     62461     50537     44109     51672     41580     58327     55389     48596     63934     52199     73509         0      0.00
   8.93831   8.93830      1.00      5671         0      5487      9167      7955      9780     10275      7650      8389      7909      6772      7517      5034      6916      7957      6812      8800      6550      8730     60476     30222     40858         0     41990     58638     48621     53201     60693     52337     63223     50560     44628     51963     41798     58452     55531     49022     64522     52124     73629         0      0.00
   8.93811   8.93810      1.00      5669         0      5610      9000      7872      9863     10309      7721      8485      8033      6776      7493      5202      6735      7696      6752      8819      6724      8620     60490     30238     40388         0     41659     58286     48183     52981     59858     51558     62129     50374     44007     51163     41734     57912     54802     48550     63211     51438     73049         0      0.00
   8.93790   8.93790      1.00      5675         0      5472      9031      8013      9889     10475      7681      8606      7822      6681      7465      5033      6735      7953      6651      8482      6628      8560     60440     30228     41100         0     41785     58664     48741     53431     60286     52108     63451     50349     44169     51922     41757     58188     55422     48941     64447     52186     73775         0      0.00
   8.93770   8.93770      1.00      5655         0      5415      9116      7798      9698     10434      7664      8390      7701      6685      7468      5000      6857      7855      6693      8691      6469      8692     60410     30224     40491         0     41495     58622     48038     52767     60676     51564     62482     50199     43801     51835     41833     57842     55433     49109     63969     52151     73719         0      0.00
   8.93750   8.93750      1.00      5571         0      5571      8937      7988      9757     10417      7500      8329      7790      6694      7421      5062      6921      7957      6720      8774      6474      8714     60421     30245     40776         0     41603     58565     48311     53111     60742     51801     62658     50672     44117     51705     41516     58309     55159     49183     64161     51480     73773         0      0.00
   8.93729   8.93730      1.00      5788         0      5328      8963      7826      9666     10260      7421      8404      7600      6773      7376      4928      6714      7825      6818      8748      6557      8502     60403     30241     41254         0     41671     58697     48515     53155     60843     51909     63063     50744     44433     52113     41860     58698     56094     49225     64334     52522     73748         0      0.00
   8.93709   8.93700      1.00      5775         0      5486      8837      7915      9683     10260      7520      8401      7880      6731      7362      5016      6956      7657      6735      8693      6570      8517     60359     30234     41110         0     41958     58547     48747     53118     60599     52289     63078     50463     43843     51618     41923     58601     55655     48992     64111     52070     73778         0      0.00
   8.93689   8.93690      1.00      5590         0      5434      9027      7862      9695     10138      7398      8432      7680      6710      7163      5015      6796      7958      6663      8744      6431      8520     60225     30168     40965         0     41845     58736     48409     53116     60389     51605     63047     50125     44268     51891     41646     58374     55562     49088     64935     51919     73342         0      0.00
   8.93668   8.93670      1.00      5709         0      5363      8996      7749      9600     10166      7633      8358      7927      6753      7373      4831      6737      7644      6564      8763      6529      8636     60343     30229     40404         0     41309     58059     48085     52398     59977     51627     62454     50264     44058     51718     41360     57620     54974     48630     64051     51603     73132         0      0.00
   8.93648   8.93650      1.00      5700         0      5560      9014      7638      9636     10161      7439      8541      7772      6716      7341      4949      6819      7774      6635      8690      6491      8695     60330     30246     40607         0     41360     58264     48105     52540     59712     51300     62571     50256     43888     51423     41315     58124     55400     48710     63874     51872     73132         0      0.00
   8.93628   8.93630      1.00      5616         0      5365      8825      7808      9654     10153      7179      8421      7753      6644      7281      4985      6611      7612      6598      8490      6495      8599     60325     30255     40619         0     41503     57847     48226     52436     60031     51252     62736     50006     43677     51178     41510     57664     54834     48410     63300     51186     73048         0      0.00
   8.93607   8.93600      1.00      5609         0      5544      8832      7674      9673     10278      7469      8269      7644      6616      7390      4836      6630      7752      6643      8616      6485      8484     60310     30258     40272         0     41747     58224     48399     52628     60367     51964     62247     49731     43891     51478     41281     57657     55249     48752     64029     52226     73371         0      0.00
   8.93587   8.93590      1.00      5542         0      5414      8829      7628      9470     10145      7375      8312      7511      6656      7236      4870      6603      7557      6673      8614      6321      8448     60191     30213     40167         0     40964     57294     47664     51970     59409     50941     61734     49263     43642     51040     40771     57258     54197     48167     62791     50976     72267         0      0.00
   8.93567   8.93570      1.00      5629         0      5352      8782      7659      9498     10163      7320      8017      7632      6379      7403      4872      6614      7708      6600      8539      6423      8414     60283     30285     40497         0     41121     57676     47828     52249     59841     51136     62254     49795     43503     51269     41409     57858     54722     48397     63521     51417     72801         0      0.00
   8.93546   8.93540      1.00      5336         0      5364      8766      7797      9487     10109      7363      8216      7630      6690      7118      4748      6644      7556      6447      8644      6241      8412     60277     30299     40728         0     41623     57996     48172     52556     59972     51223     62478     50268     43492     51649     41522     58166     55034     48643     63775     51800     73469         0      0.00
   8.93526   8.93530      1.00      5613         0      5319      8696      7551      9370      9965      7258      8084      7723      6456      7310      4725      6565      7737      6427      8509      6323      8523     60091     30213     40430         0     41068     57222     47577     52107     58991     51006     61849     49788     43082     51195     41300     57417     54982     48205     63451     51211     73283         0      0.00
   8.93506   8.93510      1.00      5568         0      5313      8535      7417      9107      9990      7249      8070      7576      6532      7277      4677      6501      7542      6476      8507      6086      8143     60169     30287     40114         0     40864     57236     46926     51198     59395     50604     61227     49351     43409     50700     40824     57408     54493     47996     62517     51090     71872         0      0.00
   8.93485   8.93480      1.00      5392         0      5264      8508      7428      9041      9819      7093      8199      7458      6418      6904      4648      6579      7443      6476      8380      6239      8101     60134     30303     40057         0     41097     57520     47517     52076     59088     51000     62150     49473     43362     51060     41035     57667     54659     48293     63348     51520     72548         0      0.00
   8.93465   8.93470      1.00      5319         0      5214      8577      7503      9210      9819      7247      7958      7405      6572      7012      4664      6345      7362      6375      8297      6246      8135     59984     30230     39591         0     40799     56726     47188     51615     58788     50949     61263     48775     42917     50534     41030     56903     53696     47863     62741     50823     72009         0      0.00
   8.93445   8.93440      1.00      5391         0      5050      8488      7341      9152      9707      7083      7874      7580      6394      6899      4718      6465      7511      6315      8146      6183      8062     59999     30259     40076         0     40754     57233     46813     51085     58826     50361     61113     49394     42871     50464     40779     57159     54734     47519     62581     50688     71972         0      0.00
   8.93424   8.93430      1.00      5372         0      5163      8428      7283      9120      9785      6977      7957      7372      6413      7119      4762      6528      7234      6401      8203      5983      7910     59928     30237     40141         0     41330     57600     47248     51741     59433     50791     61740     49550     43290     51039     41247     57862     54633     48171     63130     51271     73003         0      0.00
   8.93404   8.93400      1.00      5255         0      5066      8423      7111      9060      9671      7015      7814      7315      6218      6929      4693      6316      7276      6314      8183      6206      8010     59978     30293     39594         0     40788     56709     46932     51344     58347     50173     60974     48941     42309     50163     40612     56648     54117     47703     62372     50538     71969         0      0.00
   8.93384   8.93390      1.00      5365         0      5091      8289      7179      8947      9535      7000      7697      7319      6235      6849      4564      6287      7281      6223      8065      6201      8134     59912     30269     40014         0     40814     56889     46867     51456     58861     50508     61427     49150     42737     50628     40736     57088     54023     48062     63092     51067     72466         0      0.00
   8.93363   8.93360      1.00      5217         0      5000      8334      7131      8961      9556      6899      7775      7255      6074      6903      4578      6223      7149      6086      7929      6148      7869     60003     30341     39831         0     40990     57246     46935     51587     59117     51003     61733     49198     43079     51077     40987     57560     54228     47703     62849     50901     72177         0      0.00
   8.93343   8.93350      1.00      5178         0      4928      8088      7100      9074      9563      6874      7639      7025      6332      6732      4651      6237      7243      5971      7922      6029      7794     59841     30281     39896         0     40623     56760     46716     51119     58146     49906     61113     48654     42654     49864     40457     56839     53908     47426     62017     51016     72026         0      0.00
   8.93323   8.93320      1.00      5141         0      4906      8081      7158      8980      9422      6792      7780      7120      6285      6764      4652      6085      7116      6187      7855      5909      7884     59924     30339     39593         0     40371     56900     46637     51362     58319     50461     61151     48586     42832     50213     40899     57282     54296     47505     62543     50551     72092         0      0.00
   8.93302   8.93310      1.00      5141         0      5027      8191      7099      8850      9395      6832      7687      7193      5941      6776      4501      6234      6899      6304      7887      5906      7737     59811     30295     39231         0     40263     56254     46277     50828     57575     49790     60360     48353     41999     49633     40414     56231     53209     47380     61465     50051     70894         0      0.00
   8.93282   8.93280      1.00      5185         0      5005      8037      7025      8937      9337      6887      7534      7215      6041      6547      4572      6163      6876      6022      7942      5882      7808     59844     30334     39087         0     40067     55776     45903     50293     58055     49906     60266     47879     42092     49457     40182     56283     53180     46912     61596     50227     70776         0      0.00
   8.93262   8.93260      1.00      5092         0      4950      8049      7131      8696      9344      6760      7555      7111      6002      6596      4515      6016      7112      6084      7845      5838      7730     59748     30302     39066         0     40133     55846     45920     50296     58208     49791     60223     48482     42200     49490     40515     55877     53664     47093     62030     50536     71445         0      0.00
   8.93242   8.93240      1.00      5034         0      4878      7976      7006      8575      9141      6786      7613      6952      6011      6718      4459      6140      7153      6059      7906      5908      7745     59753     30310     39102         0     40177     55975     46003     50092     57653     49993     60277     48290     42074     49205     40190     56589     53529     46792     61678     50257     71590         0      0.00
   8.93221   8.93220      1.00      5135         0      4807      8002      7109      8642      9224      6625      7554      7044      6027      6653      4394      5975      6885      5979      7916      5917      7749     59739     30311     39444         0     40269     56175     46188     50208     57483     49490     60716     48113     42522     49733     40248     56291     53300     46926     61733     50354     71337         0      0.00
   8.93201   8.93200      1.00      5096         0      4800      7797      6955      8784      9119      6643      7316      7104      5993      6486      4387      6085      6862      6054      7700      5759      7544     59740     30334     39289         0     40208     55918     46195     50507     57872     49852     60361     48243     42132     49724     40439     56677     53612     47236     61697     50116     71397         0      0.00
   8.93181   8.93180      1.00      5078         0      4886      7903      7061      8494      9194      6681      7295      6895      5943      6428      4431      6190      6981      5805      7841      5646      7772     59700     30332     39073         0     39806     55773     45807     49806     57153     49586     59619     47709     41848     49052     39812     56067     52771     46542     61066     49788     70569         0      0.00
   8.93160   8.93160      1.00      5048         0      4931      7960      6983      8763      9209      6624      7406      6858      5965      6562      4390      5888      6813      5785      7860      5812      7640     59684     30326     39224         0     40212     56079     46152     50440     57561     49767     60186     48368     42134     49394     40065     56415     53388     46751     62226     50431     71532         0      0.00
   8.93140   8.93140      1.00      5031         0      4947      7979      6953      8562      9085      6515      7320      6859      5997      6428      4442      6056      6910      6046      7729      5784      7690     59735     30372     39058         0     39873     55868     45892     49994     57266     48917     60150     47796     42012     49460     40350     56051     53272     47048     61287     50048     70903         0      0.00
   8.93120   8.93120      1.00      5029         0      4904      7857      6986      8480      9107      6594      7593      6870      5919      6577      4532      5966      6841      5989      7833      5663      7464     59735     30370     39183         0     40183     56050     45930     50192     57731     49630     60486     48105     41908     49335     40552     56290     53139     47010     61734     50147     70852         0      0.00
   8.93099   8.93100      1.00      5024         0      4852      7874      6895      8675      9167      6674      7389      6823      6030      6496      4329      6073      6921      5864      7587      5660      7611     59756     30393     39098         0     40179     56160     46303     50481     58125     50277     60469     48413     42239     49597     40426     56796     53876     46979     61588     50280     71418         0      0.00
   8.93079   8.93080      1.00      4869         0      4853      7980      6965      8675      9138      6681      7339      6846      5959      6470      4471      6003      6977      5892      7567      5722      7504     59722     30381     38941         0     40426     56222     45965     50322     57041     49561     60013     48053     41913     49487     40236     56324     53245     46835     61021     50155     71207         0      0.00
   8.93059   8.93050      1.00      5064         0      4902      7895      6910      8568      9170      6698      7394      6858      6019      6598      4445      6093      7020      5941      7711      5844      7455     59765     30407     39299         0     40253     56047     45911     50285     57838     49593     60318     47843     42131     49771     40005     56196     53326     46989     61657     50291     70829         0      0.00
   8.93038   8.93040      1.00      4924         0      4820      7896      6914      8569      9058      6591      7366      6945      5914      6416      4391      6075      7038      5837      7752      5636      7491     59629     30344     38680         0     39989     56167     45624     50129     57353     49464     60066     48035     41779     49489     40118     56472     53628     46633     61671     50285     70715         0      0.00
   8.93018   8.93020      1.00      4864         0      4759      7805      7051      8438      9172      6579      7474      6729      5744      6431      4358      5911      6835      5956      7573      5649      7449     59756     30425     38845         0     39954     55694     45691     50165     57434     49376     60252     47892     41723     49470     40240     56328     52777     46641     61475     49849     70618         0      0.00
   8.92998   8.93000      1.00      5100         0      4824      7864      6897      8544      9182      6597      7415      6961      6001      6389      4528      6057      6933      5885      7733      5731      7588     59784     30436     39329         0     40373     56218     46185     50273     57845     49765     60701     48524     42534     49913     40679     56875     53239     47104     62286     50549     71446         0      0.00
   8.92978   8.92980      1.00      4949         0      4860      7733      6791      8565      9114      6541      7376      6919      6007      6511      4349      6008      6940      5970      7675      5818      7553     59791     30454     39018         0     40007     55952     45953     49788     57253     49823     60206     47751     41607     49326     40058     55958     52859     46531     61124     49716     70908         0      0.00
   8.92957   8.92950      1.00      5060         0      4902      7755      6987      8568      9102      6569      7368      6855      5881      6575      4480      6061      6909      5956      7571      5807      7577     59807     30465     39360         0     40368     56113     46353     50556     57388     49715     60894     48414     42123     49646     40437     56879     53863     46996     62044     50393     71508         0      0.00
   8.92937   8.92940      1.00      4999         0      4894      7735      6790      8709      8906      6544      7373      7002      5871      6571      4468      5911      6917      5914      7705      5718      7584     59702     30416     39253         0     40459     56358     46420     50939     58000     50124     61210     48782     42496     50064     40654     57048     53614     47500     62356     50557     71854         0      0.00
   8.92917   8.92920      1.00      5020         0      4978      7764      6902      8564      9303      6432      7385      6774      5942      6789      4412      6034      6904      5914      7721      5757      7507     59779     30456     39478         0     40458     56735     46675     50625     58137     49735     61236     48697     42269     50283     40607     57008     53967     47256     62511     50851     71994         0      0.00
   8.92896   8.92890      1.00      5044         0      4887      8054      6960      8746      9123      6793      7295      7010      5842      6478      4377      5933      6999      5863      7786      5837      7443     59759     30450     39487         0     40201     56741     46295     50923     57722     49999     60508     48452     42009     49340     40470     56388     53876     46962     62220     50082     71065         0      0.00
   8.92876   8.92880      1.00      5099         0      4827      7706      6882      8619      8986      6566      7495      6770      5906      6634      4414      5863      6852      6116      7730      5820      7629     59676     30418     39063         0     41014     56381     45995     50518     57742     49897     60114     48166     42034     49577     40367     56368     53679     47269     61937     50338     71317         0      0.00
   8.92856   8.92850      1.00      4866         0      4834      7776      6902      8411      9136      6567      7493      6849      5917      6521      4308      5882      6852      5905      7681      5870      7687     59731     30451     39431         0     40489     56651     46463     50550     58192     49950     61058     48501     42356     50228     40406     57245     53895     47368     62181     50655     72112         0      0.00
   8.92835   8.92840      1.00      5135         0      4812      7843      6793      8729      9250      6652      7335      6979      6043      6487      4365      6031      6938      6036      7801      5803      7336     59666     30419     39480         0     40186     56286     46274     50742     57932     49995     61146     48460     42180     49572     40246     56608     53531     47245     62034     50435     70519         0      0.00
   8.92815   8.92810      1.00      5119         0      4932      7846      7012      8656      9251      6630      7523      6890      6034      6622      4430      6117      6914      5931      7720      5695      7567     59844     30516     39473         0     40390     56723     46408     51016     58005     50258     60288     48185     42140     50292     40464     56511     53476     47078     61763     50204     71674         0      0.00
   8.92795   8.92800      1.00      4977         0      4851      7868      6946      8680      9181      6723      7530      6798      5990      6527      4433      6033      6956      6064      7841      5794      7676     59699     30437     39493         0     40732     56890     46734     51062     58113     50099     60850     48424     42459     49827     40827     56738     53641     47440     62580     51026     71866         0      0.00
   8.92775   8.92770      1.00      4942         0      4919      8041      7035      8607      9129      6757      7478      7045      5986      6660      4370      5927      6933      5987      7773      5912      7528     59891     30544     39068         0     40745     56759     46471     50644     58067     50502     60894     48728     42422     50100     40369     56751     53554     47555     62517     50627     71567         0      0.00
   8.92754   8.92760      1.00      5162         0      4868      8127      7092      8646      9111      6633      7380      6925      6079      6625      4552      6065      6937      5971      7899      5920      7687     59810     30491     39402         0     40272     56789     46360     50742     57923     50157     60817     48414     42482     50044     40589     56626     53499     47488     61881     50560     71638         0      0.00
   8.92734   8.92730      1.00      5090         0      4998      8004      7087      8676      9229      6705      7290      6928      5912      6606      4453      6128      6989      5878      7771      5759      7686     59892     30555     39142         0     40264     55871     46190     50393     57470     49754     59752     47864     41743     49342     40370     56445     53158     46821     61434     50431     71177         0      0.00
   8.92714   8.92710      1.00      5152         0      4931      7909      7179      8685      9264      6702      7573      6960      6143      6607      4439      6141      7016      6043      7820      5929      7785     59821     30511     39500         0     40594     56278     46521     50934     58270     50037     60941     48804     42666     50005     40276     56666     54063     47564     62389     50447     71523         0      0.00
   8.92693   8.92700      1.00      5076         0      4927      8096      7054      8789      9105      6714      7401      6918      5905      6692      4439      6049      7114      5979      7907      5743      7736     59837     30520     39435         0     40382     56904     46507     50826     58210     50254     60804     48195     42171     50352     40271     56699     53915     47277     61940     50394     71703         0      0.00
   8.92673   8.92670      1.00      5070         0      4809      7987      6911      8797      9346      6647      7569      7055      6025      6657      4550      6143      7046      6090      7745      5901      7855     60072     30646     39923         0     40778     56742     46802     51209     59005     50619     61463     49026     42871     50544     41045     57234     54026     47920     62716     50922     72341         0      0.00
   8.92653   8.92650      1.00      5062         0      5013      8116      7187      8621      9221      6793      7477      7030      6014      6630      4455      6155      7033      6056      7911      5925      7795     60009     30622     39401         0     40750     56460     46857     50999     58339     50300     60795     48495     42373     49980     40216     56514     53531     47510     62447     50224     71924         0      0.00
   8.92633   8.92630      1.00      5116         0      4974      8121      6926      8802      9394      6844      7772      7087      6046      6762      4490      6072      7014      6036      7903      5785      7883     60010     30621     38940         0     40138     56268     46355     50705     58204     49797     60716     48210     42320     50053     40163     56291     53495     47061     62152     50156     71646         0      0.00
   8.92612   8.92620      1.00      5137         0      4928      7909      7083      8799      9369      6888      7380      7067      6038      6740      4460      6108      7020      6158      7823      5816      7722     60004     30614     39730         0     40470     56379     46893     50657     57972     50286     60344     48540     42119     49843     40516     56717     53552     47241     61777     50519     71442         0      0.00
   8.92592   8.92590      1.00      5248         0      5039      8116      7048      8928      9302      6837      7700      7292      6168      6635      4565      6158      7258      5929      7703      5833      7743     60155     30695     40222         0     41316     57675     47239     51438     58506     50856     61708     49441     43011     50574     41044     57673     54660     48208     62834     50904     72796         0      0.00
   8.92572   8.92570      1.00      5230         0      4863      8125      7095      8749      9531      6754      7744      7005      6227      6680      4486      6218      6992      5970      7972      5871      7848     60139     30687     40248         0     40634     57333     47116     51488     58876     50735     61615     48966     42836     50634     40869     57360     53970     48260     63174     51109    145423         0      0.00
   8.92551   8.92550      1.00      5204         0      4888      8362      7263      8896      9342      6841      7649      7071      6260      6685      4610      6239      7150      5982      7959      5909      7744     60147     30691     39492         0     40594     57117     46666     50823     58030     49945     61274     48539     42716     50166     40679     56385     54058     47452     62479     50503     71719         0      0.00
   8.92531   8.92530      1.00      5178         0      5010      8141      7112      8852      9454      6838      7759      7150      5909      6787      4516      6336      7090      6166      7983      5819      7922     60152     30694     39760         0     40798     57099     46884     51444     59016     50854     61418     49089     42608     50631     41038     57586     54166     47883     63033     50608     72165         0      0.00
   8.92511   8.92510      1.00      5136         0      5039      8013      7225      8877      9652      6841      7699      7343      6081      6615      4531      6225      7209      6013      7970      5992      7902     60158     30703     39660         0     40947     56814     46966     51334     58936     50511     61142     49322     42771     50383     40691     57229     54325     47641     62785     50811     71990         0      0.00
   8.92491   8.92500      1.00      5284         0      4979      8314      7236      9057      9653      6863      7710      7183      6075      6908      4590      6173      7061      6233      7869      6026      7862     60123     30679     40610         0     41096     57806     47653     52089     59520     51264     61805     49919     43686     50838     41620     57948     54583     48557     63264     51524     73067         0      0.00
   8.92470   8.92460      1.00      5145         0      4975      8250      7183      8801      9536      6868      7854      7106      6164      6849      4534      6161      7251      6217      8022      6081      7823     60228     30737     40417         0     41304     58081     47691     52200     59424     51409     62294     49683     43629     51206     41659     58083     55072     48171     63472     51729     73001         0      0.00
   8.92450   8.92450      1.00      5390         0      5008      8165      7185      9043      9441      6915      7742      7179      6175      6878      4677      6274      7238      6084      7992      6143      7849     59942     30594     40128         0     40664     56535     46866     51180     58548     50011     60790     48942     42644     50146     40492     56758     53801     47034     61952     50590     71817         0      0.00
   8.92430   8.92440      1.00      5253         0      5060      8157      7266      8891      9480      6854      7693      7024      6152      6831      4463      6289      7176      6208      8087      6073      7976     60065     30652     39936         0     41142     56779     47335     51943     58632     50836     61752     49117     42754     50973     41116     57539     54716     47905     63023     51375     72758         0      0.00
   8.92409   8.92410      1.00      5184         0      5189      8232      7234      9107      9451      6829      7730      7290      6188      6909      4660      6313      7060      6418      8039      6123      7990     60201     30727     39802         0     40745     56708     46965     51682     58742     50521     61455     48900     42936     50308     41014     57212     54052     48093     62657     51176     72284         0      0.00
   8.92389   8.92390      1.00      5325         0      5098      8382      7235      8985      9557      6965      7797      7154      6217      6715      4659      6402      7336      6199      8167      6009      7953     60095     30666     39952         0     40993     57297     46858     51403     58868     50570     61597     49095     42955     50562     41231     57352     54715     47364     63031     51082     72208         0      0.00
   8.92369   8.92370      1.00      5306         0      5010      8278      7150      8907      9559      7002      7751      7096      6326      6787      4680      6351      7156      6319      8154      6039      8034     60002     30627     39729         0     40918     57118     47405     51804     58681     50726     61423     49124     43182     50583     40933     57390     54367     48200     62846     51130     72507         0      0.00
   8.92349   8.92350      1.00      5355         0      5132      8272      7302      9003      9594      6969      7792      7274      6207      6732      4646      6133      7200      6297      8110      6032      7976     60068     30653     40120         0     40500     56843     47210     51632     58867     50274     61168     48992     42989     50864     41104     57112     54281     47974     62671     51181     72172         0      0.00
   8.92328   8.92330      1.00      5301         0      5104      8315      7314      9066      9671      6883      7879      7122      6400      6838      4675      6249      7355      6203      8305      6110      7878     60023     30636     40318         0     41253     57599     47451     51819     59218     50634     61851     49561     43301     50770     41317     57667     54805     47873     63466     51233     73029         0      0.00
   8.92308   8.92310      1.00      5319         0      5150      8372      7291      9053      9740      7169      7662      7258      6362      6992      4696      6401      7382      6281      8092      6160      8051     60048     30649     39999         0     41023     57386     47385     51710     59169     50918     61455     49266     43052     50869     40888     57630     54610     47904     62704     51275     72449         0      0.00
   8.92288   8.92290      1.00      5343         0      5144      8507      7285      9092      9651      7027      7905      7230      6192      6988      4715      6258      7272      6264      8188      6024      7928     60016     30638     40401         0     41197     57642     47062     51738     58977     50923     61449     49342     42955     50814     40869     57353     54547     48070     63179     50845     72496         0      0.00
   8.92268   8.92260      1.00      5307         0      5241      8330      7378      9164      9677      7198      7875      7289      6359      6866      4518      6418      7376      6436      8194      6044      8019     60060     30670     40084         0     41567     58032     47632     52109     59692     51338     62198     49756     43645     50827     41364     57662     54901     48933     63084     51532     72683         0      0.00
   8.92247   8.92250      1.00      5405         0      5236      8191      7371      9197      9814      6936      7912      7317      6380      6905      4863      6261      7350      6431      8056      6132      8132     59906     30587     40528         0     41381     57717     47762     52307     59753     50903     62126     49551     43613     50828     41272     57632     54972     48131     63557     51116     73239         0      0.00
   8.92227   8.92230      1.00      5343         0      5164      8392      7419      9140      9559      7219      7858      7377      6345      6945      4646      6371      7496      6367      8337      6126      8099     59944     30605     40205         0     41007     57573     47451     51845     59084     51331     61851     49645     43312     50579     41055     57493     54610     47702     63054     51424     72755         0      0.00
   8.92207   8.92200      1.00      5371         0      5139      8624      7477      9158      9797      7209      8278      7343      6481      6847      4808      6465      7493      6387      8271      6218      8148     59988     30624     40233         0     41310     58121     47866     52068     59630     51185     62455     49385     43466     50600     41642     57666     54984     48235     63234     51121     72616         0      0.00
   8.92186   8.92190      1.00      5451         0      5281      8369      7435      9217      9800      7023      7976      7320      6291      6960      4650      6310      7289      6329      8319      6139      7990     59882     30576     40418         0     41128     57459     47122     52072     59286     50864     61921     49345     43346     51047     41413     57699     54580     48442     63555     51306     72801         0      0.00
   8.92166   8.92160      1.00      5405         0      5167      8506      7396      9286      9803      6918      7886      7314      6430      6926      4654      6223      7426      6394      8191      6084      8182     59989     30636     40322         0     41069     57499     47396     52014     59424     50638     61655     49548     43136     51008     41486     57431     54727     48096     63373     51193     72646         0      0.00
   8.92146   8.92150      1.00      5417         0      5183      8570      7517      9267      9907      7066      7958      7433      6433      7153      4721      6477      7479      6413      8226      6366      8138     59851     30563     40374         0     41325     57543     47911     51848     59824     51476     62265     49738     43832     51047     41509     57645     55025     48481     63479     51703     73092         0      0.00
   8.92126   8.92120      1.00      5474         0      5190      8288      7567      9216      9796      7162      7965      7618      6328      7037      4883      6314      7429      6292      8305      6247      8286     59998     30640     40232         0     41390     57541     47645     51740     59180     51003     62266     49866     43262     50721     41445     57395     55070     48296     63248     51496     72587         0      0.00
   8.92105   8.92110      1.00      5418         0      5145      8334      7308      9330      9747      7059      7986      7385      6289      6877      4801      6388      7371      6317      8414      6213      8261     59795     30534     40287         0     41258     57428     47306     51956    118625     50797     61714     49328     43051     50661     41265     57523     54727     48335     63257     51240     72785         0      0.00
   8.92085   8.92080      1.00      5428         0      5224      8588      7448      9309      9799      7080      8020      7374      6602      7066      4745      6463      7472      6279      8260      6292      8145     59926     30601     40547         0     41497     57815     47951     52151     60015     51377     62511     49536     43882     51600     41684     58282     54943     48575     63789     51946     73515         0      0.00
   8.92065   8.92070      1.00      5521         0      5281      8598      7365      9230      9781      7156      8001      7449      6460      7053      4650      6545      7545      6398      8244      6182      8131     59841     30560     40643         0     41337     57799     47773     52174     59684     51237     61984     49959     43563     51465     41268     58032     54770     48383     63205     51654     72961         0      0.00
   8.92045   8.92040      1.00      5366         0      5219      8459      7568      9275      9751      7095      7944      7562      6426      7047      4767      6406      7460      6481      8274      6402      8185     59953     30627     40720         0     41307     58256     48503     52469     59817     51194     62264     50307     43940     51623     41554     57934     55140     48811     64387     52046     73683         0      0.00
   8.92024   8.92020      1.00      5484         0      5317      8472      7571      9332      9873      7202      8014      7569      6468      7079      4763      6653      7460      6479      8352      6260      8200     59904     30597     40574         0     41592     58218     48019     52407     59751     51133     62792     50178     43422     51405     41644     58387     55252     48623     64022     51831     73301         0      0.00
   8.92004   8.92010      1.00      5479         0      5374      8733      7550      9287      9939      7161      7916      7439      6524      7193      4708      6439      7612      6425      8426      6223      8326     59824     30557     40233         0     41540     58267     47837     52429     59801     51396     62315     49824     43668     51287     41325     57847     54994     48220     63469     51764     73180         0      0.00
   8.91984   8.91980      1.00      5607         0      5262      8605      7529      9377      9807      7348      8217      7424      6539      7177      4871      6629      7523      6449      8577      6319      8186     60005     30643     40996         0     41728     58254     48359     53010     60306     51892     62470     50280     44021     51913     42000     58568     55623     48991     64313     52281     74131         0      0.00
   8.91964   8.91970      1.00      5626         0      5221      8670      7650      9350     10001      7231      8010      7380      6495      7260      4783      6590      7456      6490      8427      6265      8230     59917     30611     40656         0     41337     58201     48167     52373     59925     51443     62578     49937     43456     51914     41751     58432     55086     48677     63758     51569     72903         0      0.00
   8.91943   8.91940      1.00      5503         0      5260      8696      7678      9424      9910      7324      8061      7409      6473      7112      4998      6678      7573      6452      8512      6303      8258     60019     30653     41045         0     41303     58516     47917     52696     59943     51755     62444     49893     43727     51402     41994     58451     55021     48507     63979     51839     73129         0      0.00
   8.91923   8.91920      1.00      5416         0      5240      8734      7596      9323      9875      7277      8000      7580      6421      7059      4714      6540      7449      6374      8576      6365      8260     59898     30597     40461         0     41377     57888     48315     52565     59835     51450     62187     49657     43434     51146     41553     58083     54581     48673     63607     51746     72983         0      0.00
   8.91903   8.91910      1.00      5577         0      5336      8762      7583      9456      9926      7477      8170      7433      6533      7264      4809      6612      7691      6499      8376      6387      8229     59923     30619     40894         0     41930     58345     48042     52982     60441     51804     62804     50432     43704     51667     41690     58695     55440     49078     64110     52307     73313         0      0.00
   8.91883   8.91880      1.00      5473         0      5398      8850      7659      9365     10033      7322      8203      7468      6501      7240      4938      6632      7721      6377      8578      6298      8346     60059     30688     40738         0     41901     58805     48438     53124     60917     51993     63374     50502     44149     52008     42027     58511     55674     49276     64658     52418     74394         0      0.00
   8.91862   8.91860      1.00      5477         0      5334      8733      7621      9609      9934      7310      8059      7560      6461      7226      4857      6708      7646      6718      8406      6437      8408     59963     30660     40320         0     41544     57807     47914     52533     59845     51156     62017     49528     43692     51020     41334     57640     54707     48551     63654     51665     72887         0      0.00
   8.91842   8.91840      1.00      5342         0      5238      8894      7568      9572     10089      7230      8205      7593      6470      7231      4903      6488      7613      6637      8450      6472      8554     59985     30664     40775         0     41816     59017     48253     53041     60239     52216     63055     50527     44087     51752     41855     58671     55515     49569     64218     52307     73534         0      0.00
   8.91822   8.91820      1.00      5484         0      5320      8891      7526      9555     10012      7268      8190      7486      6382      7206      4868      6623      7540      6515      8419      6417      8237     59982     30666     40935         0     41831     58881     48612     53408     60425     52023     62692     50397     44135     52074     42004     58415     55750     49134     64022     52433     73912         0      0.00
   8.91802   8.91800      1.00      5514         0      5333      8821      7673      9302     10073      7187      7959      7458      6579      7159      4865      6684      7429      6765      8398      6385      8262     59985     30672     40832         0     41280     58585     47752     52219     59673     51290     61996     49656     43420     51115     41623     57775     55170     48928     63847     51663     73386         0      0.00
   8.91781   8.91780      1.00      5588         0      5260      8746      7828      9366     10042      7213      8135      7596      6408      7132      4964      6681      7597      6437      8442      6412      8410     59975     30675     40632         0     41296     57612     48024     51964     59500     51171     61800     49685     43492     51178     41435     57974     55276     48285     63353     51305     72867         0      0.00
   8.91761   8.91760      1.00      5497         0      5347      8877      7752      9636     10200      7444      8133      7527      6444      7187      4839      6719      7555      6576      8541      6369      8383     60007     30702     40415         0     41634     58642     48822     52974     60468     52027     62835     50400     43865     51712     41645     58892     55567     48940     64390     52161     73491         0      0.00
   8.91741   8.91740      1.00      5638         0      5277      8429      7801      9572     10150      7329      8065      7559      6537      7112      4801      6594      7542      6488      8636      6295      8407     60003     30705     40378         0     41731     57792     48008     52404     59988     51092     61875     49894     43291     51123     41285     57920     54836     48558     63693     51272     72794         0      0.00
   8.91721   8.91720      1.00      5449         0      5356      8656      7617      9428     10074      7250      8116      7509      6635      7086      4891      6574      7610      6459      8421      6277      8354     60024     30719     41157         0     41914     58680     48628     52822     60530     51579     63106     50129     43902     51219     42039     58587     55451     49019     64197     52304     73999         0      0.00
   8.91700   8.91700      1.00      5519         0      5263      8810      7570      9595     10198      7372      8078      7541      6550      7115      4805      6542      7475      6559      8477      6389      8336     60111     30761     40654         0     41991     58685     48638     53068     60660     51903     63406     50311     44133     51557     41728     58631     55498     49214     64430     52318     74054         0      0.00
   8.91680   8.91690      1.00      5550         0      5401      8722      7648      9590     10065      7316      8193      7496      6607      7081      4869      6689      7674      6503      8628      6456      8488     60108     30768     40781         0     41557     58113     48533     52926     60052     51600     62444     50089     44186     51474     41709     58100     54997     48837     64104     52248     73197         0      0.00
   8.91660   8.91650      1.00      5516         0      5409      8697      7588      9365     10086      7483      8191      7562      6553      7078      4768      6758      7591      6644      8512      6264      8472     60177     30819     40686         0     41880     58284     48363     52601     60220     51875     62610     50086     43929     51235     41699     58034     55270     48719     63907     52020     73400         0      0.00
   8.91640   8.91640      1.00      5533         0      5381      8669      7699      9617      9933      7275      8270      7785      6629      7222      4864      6556      7543      6432      8358      6348      8488     60027     30743     40685         0     41259     58055     48271     53000     59661     51592     62608     50166     43761     51414     41873     58026     55359     48843     63955     51804     73041         0      0.00
   8.91619   8.91620      1.00      5382         0      5390      8748      7563      9466     10038      7362      8102      7511      6448      7220      4738      6540      7645      6513      8451      6280      8354     60155     30820     40774         0     41883     58246     48398     52848     60263     51979     62208     50373     43768     51694     41871     58493     55200     48721     64249     52254     73584         0      0.00
   8.91599   8.91600      1.00      5532         0      5365      8654      7464      9424      9973      7334      8188      7633      6614      7112      4838      6523      7639      6464      8493      6245      8290     60214     30864     40918         0     42164     58440     48245     53224     60375     51616     63062     50863     44489     51594     41943     58967     55932     49052     64676     52174     73710         0      0.00
   8.91579   8.91580      1.00      5489         0      5256      8629      7521      9321     10062      7153      8134      7446      6536      7213      4867      6618      7471      6465      8335      6235      8357     60271     30902     40728         0     41430     58414     48522     53033     60220     51678     62850     50216     43869     51727     41863     58666     55336     49105     64051     51977     73445         0      0.00
   8.91559   8.91560      1.00      5530         0      5312      8668      7701      9665     10092      7323      8091      7573      6725      7192      4843      6501      7576      6414      8519      6455      8165     60309     30932     41050         0     41942     58552     48424     52983     60189     51787     62727     50167     44096     51426     41447     58287     55766     48813     63703     52002     73560         0      0.00
   8.91538   8.91540      1.00      5571         0      5388      8617      7469      9519      9949      7303      8197      7624      6433      7141      4775      6451      7444      6484      8406      6496      8242     60343     30960     41375         0     42154     58865     48479     53638     60573     52315    125830     50562     44470     52055     42067     58944     55895     49473     64809     52923     73994         0      0.00
   8.91518   8.91520      1.00      5513         0      5472      8727      7727      9463     10101      7364      8254      7591      6549      7117      4861      6519      7784      6357      8366      6365      8205     60356     30966     40924         0     41961     58400     48230     52705     60096     51956     62399     50061     44083     51422     41896     58151     55360     48762     63884     52093     73356         0      0.00
   8.91498   8.91490      1.00      5451         0      5380      8710      7651      9557     10073      7296      8038      7661      6542      7235      4695      6515      7479      6412      8456      6405      8181     60438     31023     41544         0     42157     59322     49373     53239     61169     52288     63592     51109     44690     52360     42190     59331     56444     49610     64800     53176     74702         0      0.00
   8.91478   8.91480      1.00      5623         0      5319      8900      7594      9160     10098      7445      8154      7442      6456      7080      4888      6570      7551      6451      8460      6277      8303     60325     30966     41539         0     41880     59001     48693     52941     60545     52079     63180     49984     44114     51666     41881     58828     56032     49287     64595     51879     73753         0      0.00
   8.91457   8.91460      1.00      5673         0      5248      8530      7306      9359      9924      7303      8118      7605      6495      7223      4796      6772      7643      6418      8420      6412      8306     60445     31047     41320         0     41819     58543     47983     53174     60528     51792     62650     50316     44303     52019     41501     58882     55428     48584     64254     51859     73966         0      0.00
   8.91437   8.91440      1.00      5503         0      5357      8747      7783      9217      9881      7293      7957      7747      6540      7164      4810      6600      7563      6667      8398      6300      8237     60503     31076     40992         0     41463     58432     48470     52617     59833     51556     62317     50133     44291     51492     41747     58453     55334     49365     64084     52053     73502         0      0.00
   8.91417   8.91420      1.00      5457         0      5399      8824      7500      9246      9992      7094      8017      7659      6530      6929      4939      6497      7478      6499      8408      6245      8130     60506     31097     41090         0     42061     59040     48845     52939     60776     51969     63304     50897     44603     51631     42261     58590     55702     49484     64569     52418     73629         0      0.00
   8.91397   8.91400      1.00      5456         0      5252      8631      7517      9386      9948      7214      8026      7593      6420      7061      4685      6446      7738      6379      8320      6403      8175     60541     31127     41283         0     42309     58833     48876     53564     60606     52482     63341     50897     44462     52368     41960     58674     56323     49223     64273     52785     74421         0      0.00
   8.91377   8.91380      1.00      5575         0      5340      8563      7552      9356      9918      7274      7916      7665      6645      7138      4876      6536      7539      6404      8520      6339      8330     60570     31143     41106         0     41866     58430     48389     52314     59853     51973     62473     50586     44055     51793     41906     58728     55536     48398     64395     52179     73373         0      0.00
   8.91356   8.91350      1.00      5488         0      5310      8703      7588      9388      9986      7154      8047      7577      6403      6962      4809      6534      7518      6411      8459      6344      8270     60547     31146     41053         0     41851     58549     48634     53196     60734     51919     62605     50481     43930     52042     41777     58660     55412     48992     64629     51917     73864         0      0.00
   8.91336   8.91340      1.00      5471         0      5328      8640      7541      9300      9950      7288      8076      7691      6535      7158      4828      6610      7349      6462      8372      6208      8236     60504     31126     41203         0     42148     59114     48519     53185     61048     51921     63530     50807     44230     52196     42101     58674     55731     49525     64484     52191     73764         0      0.00
   8.91316   8.91320      1.00      5466         0      5257      8581      7723      9366      9862      7127      8012      7474      6618      6987      4633      6470      7528      6470      8252      6157      8091     60566     31172     41273         0     42489     58929     49114     53411     60730     52053     63134     50617     44660     51888     41967     59492     56089     49305     64506     52934     74035         0      0.00
   8.91296   8.91300      1.00      5544         0      5326      8628      7548      9354      9802      7253      8052      7558      6399      6985      4765      6459      7449      6651      8504      6419      8332     60573     31185     40901         0     41910     58385     48251     52638     60182     51618     62659     50134     43976     51374     41519     58144     55036     49051     64347     52038     73369         0      0.00
   8.91275   8.91270      1.00      5484         0      5413      8560      7569      9449      9836      7146      8185      7552      6470      7128      4965      6552      7385      6520      8563      6270      8231     60567     31182     40930         0     41995     58398     47931     52455     60441     51801     62382     50239     43952     51586     41720     58160     55528     48977     63964     51999     73888         0      0.00
   8.91255   8.91260      1.00      5517         0      5212      8697      7387      9448      9943      7316      7865      7492      6527      7154      4696      6660      7681      6421      8427      6319      8302     60479     31151     41214         0     41843     58710     48545     52958     60777     52092     63093     50741     44076     52350     42056     58909     56057     48927     64473     52393     74240         0      0.00
   8.91235   8.91230      1.00      5420         0      5261      8620      7466      9446      9914      7237      8044      7549      6347      7226      4755      6400      7607      6379      8383      6340      8337     60568     31204     40578         0     41617     58588     48391     52750     60244     51367     62586     50489     43953     51666     42011     58450     55780     49084     64536     51907     73749         0      0.00
   8.91215   8.91220      1.00      5365         0      5270      8678      7471      9506      9847      7175      7985      7351      6578      6987      4845      6402      7443      6494      8180      6306      8183     60507     31182     40626         0     41934     58678     48756     53604     60615     51982     63555     50065     44047     51870     41782     58468     55710     49194     64239     52433     73821         0      0.00
   8.91195   8.91190      1.00      5411         0      5221      8535      7440      9454      9884      7230      8035      7438      6389      7061      4869      6584      7564      6540      8321      6203      8183     60569     31229     41074         0     42157     58887     48585     53317     60862     52027     63379     50485     44392     51361     42621     58841     56286     49755     64782     52471     74326         0      0.00
   8.91174   8.91180      1.00      5532         0      5084      8680      7638      9314      9894      7024      7951      7516      6446      7084      4653      6412      7368      6264      8293      6105      8190     60488     31192     41146         0     41943     59077     48994     53187     60947     52353     63245     50758     44310     52170     42045     58770     55895     48946     64566     52644     74520         0      0.00
   8.91154   8.91150      1.00      5379         0      5251      8573      7444      9419      9915      7126      8149      7507      6481      7101      4738      6506      7363      6478      8249      6292      8241     60545     31230     40870         0     42233     58642     48482     52928     60321     51537     63292     50364     44075     51469     41615     58507     55566     49525     64374     52293     74219         0      0.00
   8.91134   8.91130      1.00      5403         0      5215      8463      7402      9310      9835      7255      8219      7518      6587      6966      4822      6476      7605      6361      8222      6075      8082     60500     31211     40820         0     42073     58171     48238     52672     60156     51667     63040     49639     43818     51542     41768     58481     55191     49001     64298     51789     73334         0      0.00
   8.91114   8.91120      1.00      5407         0      5245      8734      7578      9288      9750      7169      7977      7366      6399      6919      4751      6407      7423      6472      8313      6339      8231     60490     31213     40551         0     41690     58316     48207     52639     59861     51273     62470     50208     43569     51415     41526     58246     55204     49057     64124     52363     73753         0      0.00
   8.91093   8.91090      1.00      5331         0      5215      8524      7514      9300      9919      7113      8102      7359      6466      6998      4797      6517      7449      6458      8509      6197      7922     60543     31242     40945         0     41641     59174     48522     52819     60627     51518     63273     50548     44309     51798     42015     59073     55799     49050     64429     52347     73898         0      0.00
   8.91073   8.91070      1.00      5511         0      5284      8499      7469      9137      9831      7150      7952      7546      6439      7072      4793      6443      7332      6347      8299      6083      8005     60483     31234     40967         0     41496     58136     47937     52469     59648     51418     62819     49913     43973     51429     41709     58313     55383     48367     63746     51775     73122         0      0.00
   8.91053   8.91050      1.00      5533         0      5158      8432      7571      9192      9776      7071      7815      7341      6388      6886      4753      6436      7478      6389      8057      6316      7935     60481     31226     41081         0     41745     58552     48477     52395     60339     51980     62816     50403     43897     51334     41994     59176     55435     49119     64054     52411     73374         0      0.00
   8.91033   8.91030      1.00      5471         0      5311      8513      7429      9199      9931      7288      7833      7396      6492      7063      4677      6329      7421      6488      8392      6065      8054     60449     31215     40988         0     41619     58746     48177     52493     59940     51769     62750     50508     43974     51749     41819     58527     55335     48859     63931     51750     73588         0      0.00
   8.91013   8.91020      1.00      5318         0      5355      8525      7458      9286      9769      7138      7922      7536      6402      7093      4748      6443      7409      6256      8316      6146      8304     60447     31222     40715         0     41946     58366     48644     52729     60080     52045     63118     50401     43792     51837     41975     58307     55331     48581     63863     52417     74166         0      0.00
   8.90992   8.90990      1.00      5420         0      5183      8668      7455      9241      9863      6964      7840      7372      6453      7103      4833      6525      7345      6404      8302      6274      8193     60480     31253     40787         0     41491     58078     48087     52639     60056     51583     62317     50069     43942     51836     41762     58276     55340     48838     63865     51832     73731         0      0.00
   8.90972   8.90970      1.00      5396         0      5216      8439      7440      9250      9845      6934      7965      7316      6364      7012      4648      6317      7295      6421      8212      6146      8127     60465     31247     40780         0     41885     58329     48244     52797     59712     51408     62220     50102     43775     51477     41530     58282     55365     49085     63874     52166     73253         0      0.00
   8.90952   8.90960      1.00      5376         0      5057      8552      7421      9351      9684      7149      7877      7332      6531      6933      4727      6530      7306      6416      8351      5983      8184     60494     31275     41090         0     41620     58779     48356     52559     59909     51740     62815     50182     43969     51247     41597     58663     55814     49031     64120     52254     73902         0      0.00
   8.90932   8.90930      1.00      5475         0      5212      8530      7516      9271      9776      7082      8095      7393      6521      6953      4686      6370      7451      6415      8216      6133      8216     60521     31298     41184         0     41797     58830     48605     52920     60108     51968     63023     50380     43939     51588     41977     58653     55577     49157     64588     51990     74301         0      0.00
   8.90912   8.90910      1.00      5469         0      5221      8480      7547      9105      9594      7036      7863      7302      6360      7096      4714      6313      7293      6467      8103      6278      8012     60496     31296     41050         0     41738     58618     48797     52808     60681     51772     62770     50136     44025     51856     42050     58841     55794     48997     64533     52392     73972         0      0.00
   8.90891   8.90890      1.00      5221         0      5081      8419      7528      9185      9629      6967      7781      7281      6310      6823      4766      6451      7345      6302      8141      6218      8141     60502     31303     40920         0     42040     59202     48823     53362     60687     52220     63199     50456     44151     52034     42030     58984     55712     49165     64444     52429     74488         0      0.00
   8.90871   8.90870      1.00      5439         0      5218      8440      7353      9285      9798      7156      8042      7458      6330      6845      4762      6332      7391      6209      8092      6198      7957     60490     31303     41198         0     41946     59163     48420     53446     60928     51840     63357     50992     44441     51780     42318     58728     56052     49123     64566     52586     73967         0      0.00
   8.90851   8.90850      1.00      5328         0      5334      8549      7461      9280      9814      7075      7985      7382      6310      6917      4759      6327      7353      6324      8263      6033      8127     60477     31303     40977         0     41865     58137     48126     52888     60186     51639     63179     50118     43865     51444     41697     58186     55331     48926     64306     51892     73773         0      0.00
   8.90831   8.90830      1.00      5509         0      5329      8432      7438      9224      9738      7186      7950      7300      6406      6901      4743      6376      7286      6336      8161      6208      8081     60466     31311     40752         0     41928     58318     48347     52349     59692     51811     62501     50114     43976     51275     41703     58328     55109     49082     64198     51939     73582         0      0.00
   8.90811   8.90810      1.00      5394         0      5203      8479      7265      9162      9714      7136      7979      7231      6355      7092      4730      6431      7387      6237      8134      6190      8056     60483     31326     40575         0     41391     58223     47684     52467     59513     51374     62646     49756     43322     51131     41724     58084     55259     48678     63779     51799     73356         0      0.00
   8.90790   8.90790      1.00      5375         0      5066      8434      7494      9141      9758      7148      7897      7210      6490      7011      4588      6556      7377      6334      8263      6092      8059     60488     31342     40792         0     41388     57831     47851     52310     59540     51103     62191     49726     43523     51042     41341     58067     55035     48228     63537     51502     73060         0      0.00
   8.90770   8.90770      1.00      5441         0      5080      8406      7264      9243      9779      7133      7929      7244      6427      7020      4621      6385      7327      6247      8162      6149      8059     60431     31308     40353         0     41260     57849     47768     52398     60334     51759     62603     50203     43956     51632     41757     58497     55483     48741     63880     51944     73525         0      0.00
   8.90750   8.90750      1.00      5441         0      5205      8244      7506      9305      9798      7143      7924      7333      6247      7084      4618      6442      7351      6118      8147      6128      8130     60495     31351     40887         0     41601     58448     48355     52604     60226     51494     62824     50139     44066     52019     41729     58244     55282     48852     64191     52196     73975         0      0.00
   8.90730   8.90730      1.00      5329         0      5086      8504      7333      9271      9812      7125      8054      7382      6399      6832      4808      6251      7450      6384      8353      6228      8084     60457     31342     40954         0     41916     58882     48387     52798     60470     52159     62780     50419     44322     51918     41874     58649     55452     48867     64312     52034     73893         0      0.00
   8.90710   8.90710      1.00      5337         0      5095      8279      7395      9133      9691      7102      7928      7452      6409      6881      4748      6492      7346      6467      8184      6135      8058     60472     31348     40442         0     41954     58058     48119     52692     60165     51827     62649     49995     44022     51282     41571     58409     55374     48716     64228     52200     73629         0      0.00
   8.90689   8.90690      1.00      5503         0      5229      8305      7469      9094      9775      7036      7878      7228      6263      7013      4630      6269      7436      6177      8031      5889      8122     60487     31366     40569         0     41702     58605     48168     53033     59992     51606     62333     49868     44073     51255     41646     58169     55576     48434     63841     51391     73597         0      0.00
   8.90669   8.90670      1.00      5529         0      5206      8422      7497      9200      9762      7091      7816      7211      6411      7029      4566      6416      7342      6208      8135      6182      7966     60450     31363     41018         0     41520     58085     48087     52459     59837     51564     62530     49852     43913     51473     41605     58401     55417     48981     63839     52049     73603         0      0.00
   8.90649   8.90640      1.00      5350         0      5215      8442      7458      9207      9779      7042      7875      7406      6089      6894      4817      6372      7329      6309      8220      6146      7983     60452     31368     40698         0     41389     57879     47639     52128     59906     51495     62781     49829     43184     51122     41793     58301     55116     48610     63958     51697     73284         0      0.00
   8.90629   8.90640      1.00      5366         0      5256      8469      7329      9041      9595      7117      7749      7314      6428      7015      4695      6397      7243      6357      8167      6190      7911     60340     31312     40575         0     41722     58128     48065     51898     59673     51300     62486     49890     43610     51563     41251     58079     55018     48798     63925     52269     73189         0      0.00
   8.90609   8.90600      1.00      5332         0      5108      8344      7385      9251      9649      7034      7702      7504      6311      7074      4627      6297      7306      6244      8139      6193      7894     60390     31351     40957         0     41735     58574     48374     52663     59997     51960     62982     50343     43727     51585     42216     58313     55291     48882     64359     52173     73457         0      0.00
   8.90588   8.90590      1.00      5384         0      5101      8416      7433      9120      9772      7100      7969      7386      6344      6844      4708      6288      7272      6226      8307      6045      7972     60282     31302     40323         0     41440     58139     47950     52109     59890     51359     62457     49940     43712     51226     42055     58399     55332     48901     63925     52036     73409         0      0.00
   8.90568   8.90570      1.00      5367         0      5073      8543      7336      9107      9858      7081      7791      7183      6465      7028      4709      6419      7204      6185      8064      6184      7904     60319     31325     40625         0     41398     58057     47663     52218     60060     51313     62102     49850     43985     51469     41697     58070     55020     48467     63681     51994     73069         0      0.00
   8.90548   8.90550      1.00      5350         0      5144      8427      7318      8977      9746      6925      7979      7259      6421      6845      4768      6253      7303      6147      8209      6235      7934     60302     31323     40386         0     40958     57547     47195     51852     59376     50795     62265     49722     43418     50746     41517     57625     54694     48166     63510     51976     72766         0      0.00
   8.90528   8.90530      1.00      5195         0      5253      8378      7379      9147      9606      7051      7947      7423      6243      6929      4760      6218      7137      6365      8152      6145      8021     60304     31339     40500         0     41610     58491     48366     52428     60179     52013     63483     50586     43579     51874     41750     58470     55182     49324     64221     52584     73850         0      0.00
   8.90508   8.90510      1.00      5278         0      5045      8358      7547      9153      9857      7184      7908      7287      6299      6952      4662      6359      7426      6481      8069      6097      8095     60280     31324     40567         0     41685     57896     48142     52302     59737     51733     62736     50101     44025     51245     42164     58531     55183     48988     63417     52089     73638         0      0.00
   8.90487   8.90480      1.00      5313         0      5198      8372      7427      9079      9579      7050      7839      7247      6300      6909      4607      6388      7395      6363      8141      6259      8052     60285     31346     40303         0     41467     58105     48009     51900     59455     51327     62312     49690     43521     51148     41678     58153     55095     48765     63748     52094     73112         0      0.00
   8.90467   8.90470      1.00      5356         0      5127      8449      7342      9114      9747      7041      7825      7343      6217      6820      4536      6343      7326      6167      8275      5978      7996     60165     31281     40719         0     41771     58739     48027     52410     60019     51528     62883     49976     44040     51624     41362     58605     55445     48667     64425     51980     73620         0      0.00
   8.90375   8.90380      1.00      5429         0      5050      8327      7397      9117      9749      7108      7550      7195      6321      6997      4708      6351      7480      6329      8075      6048      8038     60292     31387     40712         0     41587     58146     48255     52260     59938     51604     62425     50188     43719     51394     41751     58539     55271     48955     63751     51833     73307         0      0.00
   8.90284   8.90290      1.00      5254         0      5064      8398      7288      9075      9604      6939      7905      7258      6562      6966      4665      6307      7332      6209      8070      6019      7916     60267     31399     40842         0     41751     58094     48013     52827     60070     51610     63338     50342     44365     52007     41773     58882     55683     48578     63715     51845     73715         0      0.00
   8.90192   8.90200      1.00      5387         0      5043      8295      7185      9125      9716      7067      7688      7298      6421      6857      4722      6373      7126      6149      7928      6032      7840     60220     31412     41034         0     41902     58646     48205     52509     60732     52082     63028     50137     44196     51494     42056     58729     55356     48741     64245     52129     73972         0      0.00
   8.90100   8.90090      1.00      5355         0      5124      8349      7270      9195      9612      7002      7796      7148      6290      6815      4618      6254      7243      6203      7957      6146      7934     60179     31415     40772         0     41445     57991     47900     52425     59797     51532     62443     50097     43527     51285     41702     58661     55357     49057     63368     51850     73071         0      0.00
   8.90009   8.90010      1.00      5227         0      5129      8426      7440      8971      9696      7028      7782      7139      6195      6866      4634      6354      7412      6349      8028      6122      7980     60145     31424     40841         0     42188     58755     48292     52398     60188     52140     63269     50056     43963     51834     42301     58740     55884     49440     64292     52438     73824         0      0.00
   8.89917   8.89920      1.00      5249         0      5064      8626      7306      8795      9645      6987      7722      7220      6285      6956      4672      6281      7206      6242      8077      6153      7883     60086     31427     40323         0     41270     58252     47488     51910     59518     51121     62021     49815     43543     51272     41171     58065     54786     48486     63714     52178     73136         0      0.00
   8.89825   8.89820      1.00      5420         0      5192      8329      7339      9092      9745      7012      7780      7332      6288      6984      4561      6228      7134      6234      8172      6085      7943     60092     31455     40647         0     42023     58697     48533     52790     60563     51859     62888     50480     43858     51811     41894     58942     55287     48956     64464     52382     73420         0      0.00
   8.89734   8.89730      1.00      5234         0      5000      8264      7229      9122      9676      7010      7913      7132      6350      6970      4626      6404      7268      6145      8039      6089      7856     60061     31466     40107         0     40856     57701     47237     52114     58973     50997     61947     49313     43553     50856     40702     57879     54558     48205     63653     51143     72963         0      0.00
   8.89642   8.89640      1.00      5323         0      5056      8289      7519      8841      9733      7029      7819      7329      6324      6893      4654      6269      7345      6420      8054      6086      7947     60047     31488     41102         0     41852     58411     48412     52047     60407     51934     62605     50403     44030     51583     41659     58467     55356     48992     64350     52314     73777         0      0.00
   8.89551   8.89550      1.00      5391         0      5148      8351      7231      8951      9720      7090      7814      7308      6187      6729      4624      6219      7317      6241      8106      6107      8039     59976     31473     40966         0     41607     58734     48148     52625     60561     51978     63114     50185     43649     51741     42058     58693     56019     49236     64320     52165     73842         0      0.00
   8.89459   8.89460      1.00      5395         0      5158      8428      7332      9017      9592      7066      7780      7261      6130      6857      4647      6276      7277      6294      8151      5985      7816     59986     31511     40498         0     41628     58169     47688     52430     59585     51159     61956     49523     43290     50877     41473     57785     54854     48562     63584     51766     73246         0      0.00
   8.89367   8.89380      1.00      5280         0      5043      8364      7360      9160      9723      7080      7687      7388      6369      6838      4636      6323      7474      6111      8286      6019      7992     59980     31525     40563         0     41312     58144     48105     52481     60035     51652     62192     50073     43753     51181     41636     58607     55564     48411     64137     52125     74013         0      0.00
   8.89276   8.89280      1.00      5222         0      5165      8568      7265      9291      9689      7041      7839      7189      6253      6863      4745      6349      7345      6331      8174      6122      8055     59928     31528     40890         0     41986     58843     47993     52849     60145     52027     62760     50035     44047     51324     41719     58761     55719     49155     64816     52101     73828         0      0.00
   8.89184   8.89190      1.00      5332         0      5238      8543      7461      9079      9910      7160      7650      7302      6353      6939      4687      6278      7344      6359      8292      6062      8007     59919     31536     41286         0     42167     59054     48657     53177     60869     52329     62911     50621     44003     51854     42141     59124     56163     49367     64798     52545     74065         0      0.00
   8.89093   8.89090      1.00      5430         0      5172      8457      7362      9039      9699      7069      7791      7282      6438      6980      4741      6366      7322      6270      8204      6209      8039     59926     31573     40966         0     41676     58106     47897     52386     60066     51325     62378     49923     43565     51253     41647     58131     55098     48417     63793     52312     73608         0      0.00
   8.89001   8.89000      1.00      5284         0      5202      8357      7384      8975      9660      7089      7709      7363      6291      6974      4580      6326      7264      6287      8258      6267      8000     59883     31581     40716         0     41627     58691     47938     52234     60056     51495     62528     49912     43611     51566     41707     58127     55294     49049     63844     52368     73492         0      0.00
   8.88910   8.88910      1.00      5388         0      5182      8538      7323      9253      9756      7085      7968      7349      6397      6895      4638      6258      7223      6272      8142      6293      7916     59855     31578     41164         0     41920     58646     48444     53381     60545     51813     62849     50643     44213     51979     41858     58709     55456     49254     64773     52715     74015         0      0.00
   8.88819   8.88820      1.00      5346         0      5143      8465      7486      9367      9687      7200      7979      7383      6143      7034      4700      6348      7409      6326      8141      6038      7926     59810     31582     40338         0     41162     57971     47913     52121     59537     51259     62306     49551     43209     51167     41655     57834     55011     48876     63187     51334     73100         0      0.00
   8.88727   8.88720      1.00      5369         0      5272      8549      7469      9337      9818      7082      8021      7331      6348      6959      4700      6318      7285      6346      8165      6031      7990     59883     31648     40664         0     41967     58693     48268     52886     60171     51981     62612     50590     44015     51434     41906     58390     55393     48819     64317     52161     73801         0      0.00
   8.88636   8.88640      1.00      5516         0      5162      8505      7427      9280      9859      7084      7729      7250      6269      7030      4798      6323      7368      6268      8312      6158      8131     59987     31729     41337         0     41969     58858     48442     52888     60423     51694     63104     50246     44379     51980     42101     58593     55562     49109     64572     52153     73788         0      0.00
   8.88544   8.88550      1.00      5467         0      5179      8369      7568      9207      9801      7033      7926      7312      6278      6926      4782      6402      7338      6416      8153      6115      8130     60056     31794     41597         0     42396     59286     49044     53512     61271     52591     63683     51207     44830     52675     43159     59506     56225     50010     65512     52967     74826         0      0.00
   8.88453   8.88450      1.00      5490         0      5229      8489      7562      9222      9809      7327      7909      7251      6353      6921      4743      6361      7251      6311      8164      6127      8087     60105     31856     41446         0     42371     59215     48810     53276     60526     52582     63532     50560     44598     51828     42100     58979     56113     49552     64767     52857     74467         0      0.00
   8.88362   8.88370      1.00      5580         0      5151      8381      7611      9276      9727      7125      7900      7379      6349      6998      4770      6516      7442      6454      8155      6234      8022     60165     31906     41347         0     42379     59343     49503     53730     61440     52648     63953     51214     44894     52760     42572     59694     57041     49927     64907     53315     75341         0      0.00
   8.88270   8.88280      1.00      5438         0      5240      8571      7405      9377      9808      7072      7951      7419      6256      6779      4714      6447      7330      6386      8058      6132      8038     60185     31959     41147         0     42252     58905     48363     53192     60664     52176     62924     50742     44289     51912     42043     58804     55638     49518     64264     52433     73904         0      0.00
   8.88179   8.88180      1.00      5347         0      5161      8431      7651      9022      9861      7140      7868      7439      6337      7002      4772      6402      7424      6247      8084      6139      7873     60208     32013     41092         0     42416     59324     49077     53426     61046     52552     63606     51172     44320     52391     42443     59081     56185     49256     65007     52462     74832         0      0.00
   8.88088   8.88080      1.00      5329         0      5201      8454      7495      9227      9724      7141      7894      7427      6327      6929      4747      6424      7427      6271      7973      6215      8004     60192     32021     41280         0     42736     59471     48978     53781     61188     52765     63821     51148     44729     52368     42516     59631     56781     49914     65420     53479     74894         0      0.00
   8.87997   8.87990      1.00      5529         0      5252      8581      7272      9191      9763      6981      7758      7309      6390      6979      4680      6329      7275      6196      8240      6138      7902     60168     32045     41172         0     42099     59026     48276     53072     60417     52032     63039     50778     43974     52131     41997     58794     55605     49211     64367     52508     74576         0      0.00
   8.87905   8.87910      1.00      5328         0      5220      8474      7435      9209      9697      7116      7990      7308      6308      6770      4563      6330      7221      6284      8175      6152      8038     60144     32061     41704         0     42552     59531     49171     53504     61298     52746     63716     50811     44812     52442     42676     59635     56593     49479     64982     53234     74904         0      0.00
   8.87814   8.87810      1.00      5379         0      5189      8314      7314      9263      9988      6987      7920      7193      6267      6939      4632      6362      7286      6355      8033      6118      8119     60129     32082     41559         0     42188     58751     49172     53683     61225     52290     63497     50841     44754     52550     42174     59239     56090     49834     65130     52709     74527         0      0.00
   8.87723   8.87720      1.00      5375         0      5184      8349      7485      9137      9789      7261      7783      7387      6248      6810      4736      6402      7368      6330      8029      6057      7999     60140     32124     41240         0     42065     58425     48838     52980     60738     52452     63269     50453     44011     51922     42457     59279     55957     49311     64615     52526     74025         0      0.00
   8.87632   8.87630      1.00      5382         0      5118      8621      7328      9283      9611      6920      7765      7301      6231      7000      4719      6466      7323      6263      8192      6209      8051     60109     32136     42067         0     42569     59689     49088     53752     61408     52768     63879     51355     44926     52772     42585     60016     56824     50012     65508     53306     75507         0      0.00
   8.87541   8.87540      1.00      5325         0      5263      8226      7567      9133      9574      7093      7765      7269      6165      6986      4690      6284      7276      6391      8147      5991      7983     60116     32170     41862         0     42753     59403     49483     53595     60970     52759     64186     50923     44725     52421     42575     59582     56070     49887     65751     52961     74883         0      0.00
   8.87449   8.87450      1.00      5456         0      5333      8450      7356      8990      9880      7008      7829      7237      6204      6891      4605      6383      7219      6127      8030      6076      8112     60085     32197     41887         0     42804     59568     49057     53867     61546     52713     63849     50834     44456     52218     42916     59615     56153     49508     65334     53310     74986         0      0.00
   8.87358   8.87370      1.00      5367         0      5115      8460      7272      9181      9690      7158      7892      7331      6300      6863      4659      6360      7332      6195      8079      6223      7856     60042     32188     41487         0     42459     59220     48857     53325     61052     52519    127686     50891     44719     52450     42576     59605     56424     49758     65054    106728     75047         0      0.00
   8.87267   8.87270      1.00      5426         0      5113      8361      7336      9145      9691      7036      7800      7417      6316      6987      4513      6347      7219      6337      8089      5935      7863     60051     32229     41611         0     42374     58985     48716     53235     61167     52217     63737     51088     44443     52659     42502     59462     56220     49740     64842     52612     74858         0      0.00
   8.87176   8.87180      1.00      5289         0      5032      8286      7315      9017      9685      6981      7640      7347      6103      6744      4501      6110      7254      6127      8070      5970      7720     60014     32255     41314         0     41813     59091     48520     53034     60831     52411     63132     50761     44163     51754     41848     58649     55947     49148     64672     52419     74795         0      0.00
   8.87085   8.87080      1.00      5145         0      5115      8354      7349      9098      9703      7128      7839      7350      6210      6897      4612      6357      7175      6206      7972      5988      7828     59965     32260     41433         0     42070     59212     48733     53245     60546     52579     62934     50673     44338     52141     42482     58938     55765     49558     64925     52671     75052         0      0.00
   8.86994   8.86990      1.00      5176         0      5073      8405      7275      9018      9759      6914      7838      7127      6173      6891      4606      6212      7210      6052      7999      5995      7857     59896     32259     41312         0     42609     59327     48531     53387     61151     52465     63530     50906     44462     52517     42451     59611     56254     49479     64616     52980     74812         0      0.00
   8.86903   8.86900      1.00      5346         0      4967      8260      7224      9108      9633      7068      7877      7241      6217      6677      4666      6334      7201      6242      7947      5886      7724     59792     32222     41634         0     42100     58868     48826     53351     60931     52216     63761     50682     44538     51803     42455     59495     56063     49842     64850     52633     74381         0      0.00
   8.86812   8.86810      1.00      5236         0      5054      8298      7299      9010      9457      6875      7690      7142      6313      6705      4660      6287      7205      6098      8019      5788      7786     59675     32199     40918         0     41842     58995     48722     53143     60511     51726     62762     50167     44341     51802     42136     58771     55116     48774     64426     52108     73964         0      0.00
   8.86721   8.86720      1.00      5354         0      4964      8316      7173      8984      9548      6767      7533      7198      6094      6855      4528      6385      7192      6190      7949      6009      7797     59581     32179     41176         0     42136     58870     47996     52414     60431     51754     62927     50491     44189     51933     42006     59026     56310     49380     64459     52592     74204         0      0.00
   8.86630   8.86630      1.00      5371         0      5047      8164      7182      8813      9422      6892      7678      7103      6152      6810      4598      6274      7184      6069      7907      5868      7618     59466     32148     41039         0     42446     59188     48709     52756     60827     52557     63488     50381     44437     51957     42296     59205     56028     49467     64448     52570     74475         0      0.00
   8.86539   8.86540      1.00      5129         0      5043      8348      7340      8989      9577      6893      7500      7155      6154      6773      4602      6262      7047      6086      7910      5988      7741     59392     32136     41160         0     41834     58671     48379     52682     60354     51605     63143     50330     44108     51756     41982     59169     55734     49403     65116     52634     73919         0      0.00
   8.86448   8.86450      1.00      5307         0      5102      8327      7181      9056      9588      6801      7622      7040      6023      6663      4562      6160      7050      6215      8036      5966      7690     59320     32128     40721         0     41509     58120     48027     52532     59995     51466     62691     49804     43481     51268     41594     58528     55376     49164     64205     51953     73650         0      0.00
   8.86357   8.86370      1.00      5247         0      5023      8225      7151      9133      9160      6870      7637      7068      6258      6802      4583      6273      7044      6153      7871      5978      7694     59196     32094     40680         0     41917     58773     48106     52706     59758     52105     62966     50200     43598     51449     41960     58882     55902     49606     63810     52483     73473         0      0.00
   8.86266   8.86270      1.00      5312         0      5096      8248      7153      8873      9357      6715      7556      7052      6148      6589      4474      6189      7147      6012      7943      5948      7752     59138     32100     40656         0     41938     58393     48025     52174     59751     51437     62459     49742     43691     51243     41862     58266     54999     48839     64153     52219     73640         0      0.00
   8.86175   8.86180      1.00      5135         0      4948      8171      7147      8976      9512      6863      7630      7060      6053      6671      4517      6110      6957      6070      7967      5787      7661     59063     32084     40420         0     41762     58324     47864     52328     59631     51328     62259     49564     43457     51498     41606     58435     55483     48432     64072     51940     73587         0      0.00
   8.86084   8.86080      1.00      5112         0      4922      8148      7172      8833      9445      6876      7687      7072      6122      6778      4531      6054      7193      6145      7832      5770      7825     58894     32026     40449         0     41585     57893     47700     52080     59102     51470     62579     49685     43372     51361     41646     58497     54899     48775     63498     51817     73417         0      0.00
   8.85994   8.85990      1.00      5211         0      5042      8159      7162      9013      9453      6825      7612      7041      5973      6496      4487      6132      7047      6175      7944      5882      7528     58897     32059     40706         0     41990     58595     48208     53077     60046     51482     62566     49584     43619     51534     41759     58495     55478     49008     64004     52095     73561         0      0.00
   8.85903   8.85900      1.00      5059         0      4982      8171      7158      8879      9403      6868      7557      7037      6099      6606      4539      6099      7007      5987      7958      5792      7854     58789     32019     40547         0     41332     58201     47718     51630     59812     51660     62114     99526     43818     51029     41618     58504     54690     97789     64008     52271     73628         0      0.00
   8.85812   8.85810      1.00      5167         0      5024      8256      7169      8923      9543      6822      7590      7168      6180      6754      4555      6320      7086      6054      7718      5795      7681     58754     32025     40630         0     41820     58506     47848     52101     59216     51262     62230     49591     43689     51107     41860     58115     54980     48686     63580     51915     73467         0      0.00
   8.85721   8.85720      1.00      5173         0      5095      8169      7176      8837      9321      6941      7686      7063      5970      6544      4503      6039      7124      6075      7900      5993      7653     58655     31998     40945         0     42234     58617     48506     52675     60319     51995     62804     50458     43977     51470     41966     58786     56258     49293     64328     52613     73676         0      0.00
   8.85630   8.85630      1.00      5195         0      4965      8226      7178      8847      9520      6818      7540      6909      6141      6787      4437      6113      7047      6048      7887      5833      7574     58665     32024     40764         0     41559     58020     47939     52188     59745     51661     62077     49534     43780     51084     41251     58175     55275     48640     63912     51661     72891         0      0.00
   8.85540   8.85540      1.00      5272         0      5016      8175      7137      8819      9400      6807      7565      7105      6120      6656      4508      6102      7075      6164      7824      5947      7681     58547     31991     40659         0     41477     57929     47406     51618     59476     51317     62052     49999     43363     51341     41541     58090     55087     48793     63608     51747     73070         0      0.00
   8.85449   8.85450      1.00      5190         0      5052      8222      7326      9059      9419      6931      7688      6971      6144      6628      4404      6207      7064      5987      7898      5882      7726     58424     31946     40735         0     41210     57910     48011     51938     59589     51619     62211     49890     43903     51210     41622     58409     55100     48702     63973     52003     73593         0      0.00
   8.85358   8.85360      1.00      5155         0      5095      8013      7061      9155      9431      6743      7653      7082      6046      6680      4634      6118      7015      6015      7885      5965      7694     58406     31970     40765         0     41489     58010     48046     52866     59917     51875     63159     49986     43979     51873     42017     58604     55551     49254     64172     52433     73628         0      0.00
   8.85268   8.85280      1.00      5140         0      4971      8276      7272      8871      9276      6803      7598      6900      6007      6503      4673      6099      7105      6159      7811      6002      7686     58335     31959     41082         0     42119     59085     48824     52848     60262     51854     63016     49906     44009     51224     42391     58670     56023     49160     64780     52732     73870         0      0.00
   8.85177   8.85170      1.00      5168         0      4949      8071      7013      8876      9313      6959      7518      7076      6004      6727      4531      6151      7247      6184      7675      5770      7597     58319     31983     40887         0     41802     58149     47910     52450     59573     51562     62797     49975     43528     51696     42030     58565     55484     49022     63919     52427     73831         0      0.00
   8.85086   8.85090      1.00      5199         0      5136      8184      7068      8914      9392      6795      7630      7166      6019      6627      4491      6026      7056      6021      7693      5947      7664     58341     32020     40368         0     42109     57774     47241     51829     59659     51175     62162     49645     43288     51160     41186     57962     54923     48163     63405     51728     72980         0      0.00
   8.84996   8.84990      1.00      5195         0      5020      8274      7224      8869      9375      6767      7446      7032      5806      6623      4530      6166      7129      6085      7832      5975      7569     58270     32019     40225         0     41500     57409     47691     51982     59282     51118     61782     49411     43012     51001     41066     57979     54649     48319     63541     51536     72266         0      0.00
   8.84905   8.84900      1.00      5241         0      5056      8154      7130      8807      9349      6698      7634      7113      6113      6632      4426      6247      6986      6010      8053      5772      7710     58315     32066     40615         0     41420     57821     47636     51864     59181     51560     61753     49359     43141     50768     41306     58606     54683     48584     63977     51845     72617         0      0.00
   8.84814   8.84810      1.00      5063         0      5133      8132      7063      8945      9272      6905      7447      7035      5994      6611      4538      6018      6900      6058      7759      5856      7593     58235     32058     40586         0     41680     58259     47803     52614     59788     51615     62103     50051     43479     51441     41606     58507     55232     48838     63954     52381     73714         0      0.00
   8.84724   8.84730      1.00      5195         0      4988      8310      7022      8824      9163      6718      7701      7106      6079      6640      4513      6071      7154      6008      7774      5841      7570     58259     32093     40946         0     41337     57762     47634     52236     59410     51588     62064     50053     43580     51180     41542     57975     55159     48559     63470     51967     72947         0      0.00
   8.84633   8.84630      1.00      5195         0      4963      8175      7146      8875      9426      6872      7596      7220      6055      6669      4427      6198      7072      6049      7906      5876      7655     58317     32150     40529         0     41431     57272     47738     52000     59323     51241     62165     49549     43604     51283     41592     57947     55221     48445     63867     52118     73405         0      0.00
   8.84543   8.84540      1.00      5119         0      4928      8053      7213      8890      9269      6838      7445      7035      6135      6635      4446      5911      7093      5970      7752      5719      7707     58253     32152     40769         0     41737     57967     47944     52336     59891     51513     62453     49819     43997     51358     41837     58316     55432     48777     63397     52126     73344         0      0.00
   8.84452   8.84460      1.00      5059         0      4924      8181      7135      9100      9374      6932      7391      6938      6078      6745      4447      6006      7173      6054      7992      5869      7520     58182     32142     40462         0     41389     57766     47921     52306     59722     51705     62104     49746     43411     51529     41760     58546     55272     48475     63665     52250     73146         0      0.00
   8.84362   8.84370      1.00      5214         0      4880      8025      6927      8855      9232      6777      7510      6950      6124      6537      4478      5974      7045      6148      7912      5804      7640     58068     32109     40999         0     41803     58516     48410     52711     59975     52050     63302     50306     43767     52138     42321     58725     55919     49346     64873     52548     74049         0      0.00
   8.84271   8.84270      1.00      5187         0      5024      8077      7110      8682      9325      6667      7570      6992      5979      6636      4485      5990      7110      5862      7744      5802      7550     58061     32140     40445         0     41690     58021     47922     52023     59200     51083     61926     49353     43201     51057     41502     57827     54941     48340     63344     51547     72833         0      0.00
   8.84181   8.84180      1.00      5224         0      4986      8099      7124      8941      9228      6631      7518      6971      6020      6586      4390      6017      6954      6014      7959      5750      7604     57963     32113     40703         0     41585     58384     47802     52387     60166     51496     62567     49929     43665     51398     41648     58131     55698     49034     64229     52302     73295         0      0.00
   8.84090   8.84090      1.00      5073         0      4966      7940      7010      8760      9212      6836      7539      6992      6039      6570      4436      6072      7048      6001      7867      5904      7646     57856     32090     40468         0     41588     58142     47663     52044     59390     51653     62195     49774     43514     51034     41552     58099     55141     48641     63646     52020     73088         0      0.00
   8.84000   8.84000      1.00      5282         0      5056      8131      7206      8777      9306      6773      7567      6988      6072      6581      4467      5870      6960      5909      7635      5797      7520     57802     32093     40453         0     41345     58120     47654     51944     59647     51478     62065     49617     43281     51126     41372     57768     54865     48291     63407     51796     72667         0      0.00
   8.83909   8.83910      1.00      5143         0      4968      8095      6887      8805      9362      6719      7493      6965      5852      6695      4350      6114      6881      6113      7744      5628      7557     57694     32056     40339         0     41304     57793     47435     52078     59461     51063     62165     49439     42910     51091     41362     57930     54855     48478     63952     51580     73023         0      0.00
   8.83819   8.83810      1.00      5040         0      4930      8152      7061      8716      9239      6835      7448      6931      6072      6410      4370      6034      6890      5946      7807      5782      7496     57675     32078     40548         0     41611     58027     47649     51765     59354     51213     61939     49471     43194     50463     41526     57900     54691     48238     63393     52139     73008         0      0.00
   8.83729   8.83730      1.00      5103         0      4924      8057      7133      8642      9310      6633      7439      7092      6068      6453      4332      6003      7034      6064      7737      5755      7424     57733     32128     40301         0     40950     57544     47307     51718     59216     51047     61948     49384     43430     51074     41099     57750     54599     48696     63392     51626     72758         0      0.00
   8.83638   8.83640      1.00      5224         0      4966      7875      7049      8672      9399      6798      7338      6879      6105      6501      4442      5978      6830      6037      7736      5732      7515     57694     32141     40909         0     41575     58169     47747     51850     59548     51501     62627     49458     43712     51234     41468     58304     55536     48967     64081     52052     73244         0      0.00
   8.83548   8.83550      1.00      5074         0      4886      8006      7186      8804      9102      6687      7562      6913      5890      6557      4440      5976      6841      5961      7740      5670      7382     57650     32151     39913         0     40926     57731     47180     51516     58701     50869     61585     49431     42979     50423     41181     57695     54491     48102     63046     51175     72253         0      0.00
   8.83458   8.83460      1.00      5199         0      4805      8164      7072      8693      9180      6780      7542      6955      6014      6548      4374      6056      6929      5934      7731      5877      7550     57669     32193     40537         0     41311     58086     47576     52073     59868     51377     62528     49782     43471     50729     41902     58288     55147     48866     63837     52029     73309         0      0.00
   8.83367   8.83370      1.00      5107         0      5016      7905      6982      8792      9277      6760      7559      6895      5974      6328      4426      6024      6857      5974      7756      5548      7464     57683     32237     40395         0     41401     57767     47438     52120     59663     51409     61946     49260     43298     50682     41681     57941     55160     48776     63614     51492     73197         0      0.00
   8.83277   8.83290      1.00      5137         0      4949      7998      6987      8828      9177      6642      7575      6995      5917      6666      4383      6171      6923      6022      7622      5593      7392     57629     32226     40502         0     41332     58066     47602     51770     59328     51157     62068     49598     43269     50887     41464     58184     54696     48204     63388     51504     72944         0      0.00
   8.83187   8.83180      1.00      5151         0      4907      7957      6880      8792      9133      6744      7340      6905      5823      6545      4605      5974      6976      5987      7685      5797      7529     57644     32268     41047         0     41669     58087     47746     52070     59801     51258     62412     49598     43483     51128     41878     58885     55303     49009     63932     51527     72891         0      0.00
   8.83096   8.83090      1.00      5139         0      4876      8007      7070      8842      9241      6773      7405      6836      6089      6616      4465      6002      6938      6055      7716      5715      7501     57577     32248     40412         0     41675     57802     48020     52347     59534     51334     61929     49660     43623     51113     41773     58216     55176     48815     64114     52066     73353         0      0.00
   8.83006   8.83010      1.00      5127         0      4753      8093      7124      8685      9259      6627      7417      6880      5943      6562      4470      5929      6833      6054      7763      5793      7384     57538     32264     40467         0     41214     57702     47757     51970     59548     51389     62089     49659     43066     50921     41318     58185     54728     48360     63776     51680     72668         0      0.00
   8.82916   8.82910      1.00      5192         0      4860      8056      7186      8877      9163      6699      7395      6786      5926      6569      4376      6092      7007      5998      7698      5805      7459     57476     32267     40386         0     41123     57495     47224     51835     59199     50880     61724     49043     43055     50715     41191     57945     54550     48442     63318     51825     72823         0      0.00
   8.82826   8.82830      1.00      5085         0      4792      7943      6976      8739      9281      6685      7326      6732      5949      6327      4379      6075      6713      6082      7635      5697      7510     57378     32234     40223         0     41174     57408     47148     51371     59184     50898     61866     49224     42854     50865     41153     58011     54205     48199     62991     51366     72403         0      0.00
   8.82736   8.82730      1.00      5067         0      5030      8090      6954      8779      9128      6566      7303      6962      6027      6527      4214      5746      6953      5942      7590      5748      7355     57149     32135     40377         0     41001     57458     47553     51659     59145     50800     61803     49340     43186     50473     41457     57681     54326     48173     63054     51429     72538         0      0.00
   8.82645   8.82640      1.00      5057         0      4839      7919      7038      8512      9093      6628      7339      6784      5854      6432      4421      5863      6942      6027      7676      5642      7519     57028     32092     40554         0     41125     57835     47963     52020     59871     51271     61808     49091     43102     50942     41596     58096     55016     48793     63488     51654     72959         0      0.00
   8.82555   8.82560      1.00      5027         0      4769      8071      7069      8535      9315      6695      7433      6875      5929      6433      4340      5940      6864      5920      7755      5733      7260     57007     32103     40277         0     41169     57543     47571     51547     59517     51205     61647     49480     43151     50946     41426     58227     55095     48412     63398     52012     72479         0      0.00
   8.82465   8.82470      1.00      4989         0      4870      7855      6866      8673      9084      6693      7316      6874      5807      6550      4333      6113      6792      5941      7783      5892      7503     57032     32149     40897         0     41346     58162     47384     51983     59265     50933     62032     49441     43382     51168     41617     58393     54977     49034     64115     52310     73348         0      0.00
   8.82375   8.82380      1.00      4999         0      5048      8073      6862      8704      9322      6664      7342      6765      5745      6478      4384      5846      6772      5695      7809      5823      7382     57168     32262     40281         0     41582     57773     47411     51477     59389     51353     61737     48841     42892     50377     41531     57726     54574     48199     63248     51683     72577         0      0.00
   8.82285   8.82290      1.00      5109         0      4740      8046      6965      8784      9154      6550      7186      6986      5939      6390      4355      5938      6791      5946      7818      5795      7550     57151     32277     40718         0     41268     58254     47811     52099     59259     51160     61856     49723     43348     50656     41420     57955     54999     48933     63815     51903     73456         0      0.00
   8.82195   8.82200      1.00      4936         0      4777      7867      7090      8743      9227      6618      7368      6793      5832      6504      4320      5987      6846      5950      7735      5601      7349     57261     32372     40231         0     41274     58041     47656     52130     59507     51418     62437     49850     43626     51326     41772     58230     55171     48961     63672     51768     73463         0      0.00
   8.82105   8.82100      1.00      5033         0      4828      7987      6896      8808      9244      6635      7315      7104      5830      6466      4344      5995      6907      5851      7700      5718      7357     57299     32419     40865         0     41647     58449     47925     52240     59575     51838     62315     49915     43731     51050     41901     58590     55579     48938     63642     52271     73465         0      0.00
   8.82015   8.82010      1.00      4979         0      4946      7811      6830      8619      9184      6553      7463      6830      5728      6351      4384      5823      6963      5825      7701      5753      7365     57340     32486     40537         0     41614     58130     47588     51856     59878     51450     62630     49642     43364     51235     41807     58210     55242     48943     63691     52352     72985         0      0.00
   8.81925   8.81930      1.00      5052         0      4860      7879      6974      8622      9174      6602      7253      6912      5891      6522      4254      6047      6845      5866      7747      5697      7331     57360     32523     40669         0     41548     58206     48039     51823     59562     51557     61924     49807     43469     50873     41518     58233     55240     48705     63816     51835     73178         0      0.00
   8.81835   8.81830      1.00      5047         0      4950      7880      6872      8860      9387      6473      7284      6848      5813      6536      4340      5818      6784      5781      7695      5755      7472     57303     32517     40749         0     41272     58068     47788     52285     59475     51461     61869     49530     43547     51292     41566     58843     55010     48977     63921     52052     73502         0      0.00
   8.81745   8.81740      1.00      5106         0      4783      7673      6836      8744      9140      6537      7193      6928      5865      6352      4306      5890      6867      5803      7623      5780      7346     57202     32486     40598         0     41504     57816     47539     51973     59534     51726     62185     49779     43259     51148     41757     58248     55208     48476     63325     52135     72922         0      0.00
   8.81655   8.81650      1.00      5154         0      4894      7872      6924      8552      9135      6597      7252      6911      6076      6437      4443      5922      6716      5860      7671      5616      7468     57161     32492     40506         0     41388     57668     47550     51845     59371     51524     61780     49623     43293     50650     41322     58201     55032     48576     63683     51849     72807         0      0.00
   8.81565   8.81570      1.00      5094         0      4744      7909      6938      8648      9103      6533      7202      6833      5831      6445      4264      5892      6924      5928      7668      5679      7351     57031     32447     40255         0     41290     57518     47092     51481     58775     51243     61619     49421     43116     51074     41271     57888     55296     48555     63436     51560     72413         0      0.00
   8.81475   8.81470      1.00      5019         0      4835      7932      6924      8744      9082      6713      7266      6674      5908      6230      4400      5925      6881      5737      7677      5673      7331     56972     32454     40738         0     41603     58290     47739     52021     59421     51188     62189     49490     43621     50989     41427     58498     55313     48552     63725     52097     73345         0      0.00
   8.81385   8.81390      1.00      5032         0      4778      7834      6980      8573      9217      6531      7237      6689      5819      6548      4273      5961      6931      5811      7425      5763      7353     56866     32415     40522         0     41273     57299     47866     51732     58936     50763     62100     49315     43072     50956     41629     57855     54934     48407     63282     51660     72897         0      0.00
   8.81295   8.81310      1.00      4897         0      4821      7902      6903      8522      8955      6699      7268      6747      5921      6404      4240      5886      6762      5817      7565      5791      7329     56803     32397     40052         0     40905     57773     47324     51633     59261     51218     61618     49432     43285     50777     41386     57932     54847     48424     63329     51643     72682         0      0.00
   8.81205   8.81200      1.00      4940         0      4773      7975      6699      8723      9061      6667      7306      6766      5800      6510      4303      5809      6821      5744      7570      5568      7306     56807     32446     40029         0     41162     57953     47437     51662     59088     51434     61962     49315     42711     51058     41529     58350     54764     48134     63137     51576     72789         0      0.00
   8.81116   8.81110      1.00      4978         0      4822      7805      6806      8653      9043      6627      7424      6775      5938      6437      4391      5968      6659      5843      7692      5645      7183     56702     32409     40227         0     41078     57245     47383     51362     59094     51236     62119     49019     43109     51039     41504     58127     54827     48383     63415     51783     72287         0      0.00
   8.81026   8.81030      1.00      5107         0      4807      7770      6919      8440      8935      6587      7274      6824      5862      6344      4303      5876      6755      5802      7499      5478      7439     56665     32422     40175         0     41347     57566     47298     51503     58831     51062     61868     49284     42679     50619     41482     58211     54690     48474     63325     51603     72510         0      0.00
   8.80936   8.80930      1.00      4908         0      4785      7736      6847      8624      9157      6530      7403      6798      5810      6369      4285      5781      6625      5667      7568      5781      7198     56501     32355     40183         0     40982     57707     46990     51368     59452     51248     61604     49277     43087     50788     41660     57730     54602     47993     63364     51881     72475         0      0.00
   8.80846   8.80850      1.00      4915         0      4921      7720      6691      8440      9009      6519      7294      6788      5786      6404      4243      5847      6570      5735      7498      5434      7351     56430     32336     40196         0     41598     57475     47270     51455     59157     50879     61801     49428     42991     50394     41298     58047     54506     48221     62974     51591     72311         0      0.00
   8.80756   8.80750      1.00      4928         0      4708      7769      6882      8529      8934      6513      7138      6800      5838      6359      4288      5838      6892      5684      7521      5680      7329     56356     32330     40287         0     41329     57598     47542     51677     59130     51235     61638     49347     43183     50727     41248     57737     54933     48009     63331     51583     72491         0      0.00
   8.80667   8.80670      1.00      4964         0      4863      7874      6812      8471      8949      6508      7222      6754      5786      6319      4264      5735      6728      5727      7344      5724      7098     56279     32314     40516         0     41481     58094     47399     51328     59037     51056     61514     49304     43099     50751     41377     57739     54878     48628     63179     51772     72529         0      0.00
   8.80577   8.80570      1.00      5109         0      4757      7890      6773      8549      9136      6501      7237      6837      5908      6357      4352      5748      6800      5668      7583      5668      7294     56178     32277     40044         0     40375     56999     46495     50740     57975     50103     60940     48549     42285     49789     40814     57127     53659     47358     62335     50934     71629         0      0.00
   8.80487   8.80490      1.00      4925         0      4776      7858      6858      8619      8949      6566      7215      6692      5801      6129      4218      5856      6797      5754      7289      5565      7418     56133     32289     39914         0     41087     57243     47269     51427     58978     50715     61447     48934     42813     50140     41435     57324     54442     48116     62878     51358     72249         0      0.00
   8.80397   8.80400      1.00      4927         0      4800      7720      6755      8569      9037      6506      7201      6644      5909      6373      4317      5827      6761      5886      7707      5521      7132     56077     32268     40157         0     41029     57046     47151     51136     58900     50680     61381     48952     43110     50639     41085     57525     54211     48130     62916     51201     72113         0      0.00
   8.80308   8.80320      1.00      4961         0      4979      7742      6836      8456      9084      6425      7369      6529      5808      6279      4188      5873      6736      5844      7498      5550      7330     55967     32239     39565         0     40758     56702     46765     50762     58356     50218     60738     48362     42579     49903     40830     56933     53872     47318     62458     50841     71799         0      0.00
   8.80218   8.80220      1.00      5087         0      4665      7844      6835      8546      9117      6514      7136      6751      5757      6320      4368      5868      6585      5743      7590      5646      7284     56008     32293     39718         0     40246     57077     46962     51047     58048     50174     60883     48797     42455     50209     40906     56994     53932     47966     62739     51175     71869         0      0.00
   8.80129   8.80120      1.00      5122         0      4722      7912      6869      8483      9035      6542      7205      6819      5937      6297      4375      5820      6792      5823      7479      5586      7158     55902     32266     40183         0     40889     57613     47227     51349     59037     51278     61697     49045     43046     50482     41659     57888     54461     48346     62889     51817     72045         0      0.00
   8.80039   8.80040      1.00      4882         0      4799      7876      6833      8509      8869      6539      7235      6566      5806      6380      4219      5812      6782      5749      7562      5501      7405     55845     32256     39830         0     40740     57036     47114     51029     58072     50596     61498     48651     42837     50244     41157     57523     54324     47918     62902     50608     71748         0      0.00
   8.79949   8.79950      1.00      5029         0      4629      7833      6797      8578      8956      6574      7081      6570      5861      6166      4191      5677      6664      5811      7491      5605      7220     55791     32258     40283         0     40533     57757     47429     51321     58714     50767     61450     49101     42616     50548     41139     57541     54536     48298     63078     51552     71938         0      0.00
   8.79860   8.79850      1.00      4783         0      4668      7819      6794      8640      8940      6355      7203      6648      5781      6327      4254      5611      6744      5852      7557      5550      7200     55662     32201     39355         0     40141     56396     46381     51022     57784     49855     60462     48472     42160     49605     40739     56502     53718     47217     62284     51208     71327         0      0.00
   8.79770   8.79770      1.00      4899         0      4759      7690      6750      8459      9053      6394      7142      6618      5929      6230      4188      5796      6492      5878      7454      5573      7159     55627     32216     40098         0     40914     57048     46714     51206     58265     50459     60928     48680     42679     50122     40837     57606     54143     48366     63070     51578     72251         0      0.00
   8.79681   8.79680      1.00      4801         0      4740      7618      6584      8338      8908      6340      7179      6884      5722      6267      4258      5746      6630      5803      7456      5629      7204     55568     32206     39587         0     40616     56971     46648     50609     58378     49833     61056     48721     42626     49868     40612     56803     53670     48050     62617     50771     71804         0      0.00
   8.79591   8.79590      1.00      4914         0      4843      7728      6666      8376      8942      6386      7157      6689      5727      6287      4213      5758      6626      5719      7265      5659      7258     55548     32220     39814         0     41229     57256     46945     50764     58508     50828     61558     48725     42308     50408     41110     57448     54356     47735     62344     51315     72316         0      0.00
   8.79502   8.79500      1.00      4825         0      4670      7661      6715      8369      8994      6460      7159      6610      5741      6190      4248      5773      6728      5743      7438      5506      7069     55522     32243     39462         0     40515     56766     46506     50691     58352     50456     60946     48413     42579     49951     40784     57151     53980     47897     62605     50768     71710         0      0.00
   8.79412   8.79420      1.00      4948         0      4885      7741      6824      8598      8824      6407      7162      6596      5790      6253      4237      5759      6584      5775      7559      5680      6975     55504     32254     40038         0     40551     57247     46949     51354     58534     50994     61304     48800     42524     50456     40727     57255     53834     47917     62874     51397     71901         0      0.00
   8.79323   8.79330      1.00      4879         0      4695      7752      6843      8378      8928      6549      7164      6649      5861      6425      4303      5801      6683      5588      7418      5640      7132     55598     32342     40169         0     41201     57582     47177     51315     59125     51412     61923     49196     43252     50613     41484     58051     54688     48286     63249     51605     72442         0      0.00
   8.79233   8.79240      1.00      5020         0      4805      7799      6750      8465      9058      6545      7195      6755      5854      6497      4197      5760      6508      5754      7587      5532      7053     55652     32397     40392         0     41039     57650     47073     51434     58768     51101     61645     49300     42897     50923     41354     57836     54320     48290     63694     51470     72347         0      0.00
   8.79144   8.79140      1.00      5091         0      4733      7782      6855      8372      8812      6517      7319      6688      5769      6391      4252      5762      6540      5766      7513      5622      7272     55635     32416     40328         0     41083     57654     47085     51279     58181     50890     61885     49132     42830     50585     41108     57311     54384     48093     62740     51375     72979         0      0.00
   8.79054   8.79040      1.00      4994         0      4741      7774      6846      8579      9190      6369      7130      6588      5780      6245      4277      5802      6642      5870      7351      5689      7110     55613     32433     39882         0     40661     57344     47125     51009     58551     50495     60949     48806     42527     50126     40764     57177     54128     47682     62517     51113     71959         0      0.00
   8.78965   8.78970      1.00      4960         0      4756      7674      6678      8526      9019      6444      7218      6647      5815      6306      4164      5845      6756      5788      7458      5659      7359     55654     32488     40214         0     41166     57263     46976     51341     58715     50887     61725     48771     42833     50205     41426     57587     54540     48172     63192     51471     72184         0      0.00
   8.78875   8.78870      1.00      4956         0      4595      7716      6875      8425      9003      6377      7188      6631      5726      6109      4312      5772      6648      5798      7377      5628      7311     55658     32523     39686         0     40433     56716     46603     50562     57848     50257     61076     48397     42378     49717     40970     57049     53998     47818     62425     51338     71275         0      0.00
   8.78786   8.78790      1.00      4872         0      4727      7567      6792      8462      8909      6362      7024      6678      5737      6282      4318      5773      6604      5819      7385      5571      7130     55567     32492     39778         0     40651     56577     46608     51525     58400     50635     61013     48819     43012     50309     41031     57450     54384     48103     62776     51574     72242         0      0.00
   8.78697   8.78690      1.00      4772         0      4691      7814      6864      8449      8839      6439      7171      6853      5797      6310      4244      5660      6671      5807      7551      5616      7167     55467     32465     40024         0     40852     57403     46739     51441     58954     51138     61261     49006     42839     50439     41366     57359     54558     48250     63530     51262     72313         0      0.00
   8.78607   8.78610      1.00      5012         0      4806      7680      6706      8447      8905      6444      7214      6705      5738      6294      4238      5748      6605      5705      7588      5455      7201     55461     32492     39953         0     40556     56343     46174     50829     58163     50460     60686     48708     42449     50124     40697     57009     54411     47717     62704     50870     71715         0      0.00
   8.78518   8.78520      1.00      4890         0      4807      7660      6856      8438      8911      6454      7156      6549      5757      6291      4152      5732      6674      5808      7494      5524      7209     55436     32509     39959         0     40825     57358     47187     51529     59103     51189     61920     48823     42952     50559     41227     57809     54754     48182     63015     51635     72414         0      0.00
   8.78429   8.78430      1.00      4881         0      4748      7676      6750      8512      9108      6244      7032      6589      5858      6362      4238      5771      6579      5720      7318      5490      7028     55298     32449     40237         0     41079     57684     47294     51501     59420     50795     61660     49248     43200     50463     41765     58084     54776     48467     63494     51942     72602         0      0.00
   8.78340   8.78340      1.00      4917         0      4683      7599      6720      8370      8765      6303      7195      6570      5646      6229      4111      5735      6677      5800      7371      5410      7241     55253     32459     40061         0     40971     57044     46996     50893     58580     50872     61358     48880     42843     50162     40832     57583     54454     48206     62749     51396     72510         0      0.00
   8.78250   8.78260      1.00      4829         0      4664      7660      6639      8535      8998      6363      7094      6664      5691      6383      4056      5515      6670      5702      7364      5586      7098     55136     32411     39582         0     40260     56824     46368     50770     57962     50180     60637     48312     42042     49743     40592     56958     53854     47967     62165     50815     71454         0      0.00
   8.78161   8.78160      1.00      4943         0      4761      7598      6821      8343      8898      6405      7043      6631      5637      6229      4197      5698      6595      5790      7483      5458      7042     54944     32331     40033         0     40619     56935     47307     50608     58496     50377     61041     48419     42560     50360     40917     57491     53940     48278     62727     51406     71635         0      0.00
   8.78072   8.78070      1.00      4869         0      4634      7638      6668      8480      8950      6486      7152      6462      5582      6199      4219      5881      6616      5676      7188      5501      6816     54871     32324     39528         0     40894     56982     46844     51239     58412     51077     61350     48935     42512     50256     41167     57495     54106     47736     62812     51440     71610         0      0.00
   8.77983   8.77980      1.00      4964         0      4747      7624      6693      8271      8639      6398      6969      6772      5636      6031      4166      5811      6551      5636      7276      5489      7107     54729     32270     39406         0     40331     56354     46342     50525     57774     49960     60448     48119     41992     49195     40551     57096     53597     47445     61880     50634     71538         0      0.00
   8.77893   8.77890      1.00      4765         0      4598      7612      6698      8337      8945      6324      6954      6514      5586      6180      4104      5681      6471      5599      7370      5538      7072     54583     32209     39743         0     40147     56375     46332     50722     58027     50101     60488     48583     42278     49557     40484     56707     53658     47720     62212     50973     71882         0      0.00
   8.77804   8.77800      1.00      4883         0      4624      7581      6500      8201      8916      6087      7048      6544      5546      6034      4188      5669      6521      5690      7318      5433      7107     54549     32220     39006         0     40339     56389     46070     50566     57429     49824     60310     47978     42193     49478     40684     56513     53473     47180     61942     50913     71272         0      0.00
   8.77715   8.77720      1.00      4853         0      4767      7536      6641      8350      8745      6272      7013      6530      5688      6219      4043      5553      6386      5654      7354      5391      7225     54327     32116     39280         0     40391     56493     46081     50187     57717     49801     60671     48279     42376     49668     40514     56469     53337     47340     61902     50524     71687         0      0.00
   8.77626   8.77620      1.00      4741         0      4692      7553      6694      8286      8704      6431      6907      6564      5687      6120      4133      5560      6416      5650      7377      5310      7177     54367     32171     39349         0     40598     56342     46224     50373     57838     49978     60467     48108     42023     49690     40541     56638     53877     47151     61774     50613     70891         0      0.00
   8.77537   8.77540      1.00      4787         0      4583      7741      6641      8294      8829      6295      7121      6510      5577      6201      4055      5728      6428      5560      7442      5444      6914     54278     32142     39128         0     39942     56085     45950     50269     57401     49673     60137     47562     41856     49275     40246     56625     53476     46682     62002     50497     70934         0      0.00
   8.77448   8.77450      1.00      4640         0      4703      7484      6610      8332      8774      6289      7001      6510      5544      6114      4122      5667      6558      5536      7316      5548      6947     54261     32156     39039         0     40500     56609     46627     50408     57812     49982     60740     48291     41875     49548     40701     56792     53770     47247     61591     50780     71500         0      0.00
   8.77359   8.77370      1.00      4862         0      4615      7525      6623      8187      8751      6291      7064      6452      5666      6034      4087      5592      6604      5682      7373      5256      7171     54263     32185     39204         0     40188     56101     46074     50242     57771     49735     59913     47590     41742     48956     40306     56304     53373     47198     61853     49777     70747         0      0.00
   8.77270   8.77270      1.00      4773         0      4675      7596      6517      8262      8736      6457      6839      6626      5672      6107      4255      5677      6552      5650      7166      5371      7036     54374     32285     39448         0     40189     56478     46390     50113     57660     50208     60273     48035     42250     49635     40593     56532     53524     47410     62404     50465     70967         0      0.00
   8.77181   8.77180      1.00      4773         0      4695      7385      6710      8310      8858      6389      7062      6399      5626      6187      4186      5640      6527      5555      7328      5305      7031     54473     32376     39431         0     40046     56435     46037     49956     57305     49943     60007     47790     42092     49420     40366     56669     53332     47409     61889     50173     70657         0      0.00
   8.77092   8.77090      1.00      4883         0      4644      7559      6736      8226      8882      6289      6896      6605      5583      6210      4177      5709      6563      5635      7273      5639      7102     54569     32456     39861         0     41127     56977     46887     51255     58712     50650     61276     48867     42441     49914     41362     57270     54503     48244     62455     51645     72180         0      0.00
   8.77003   8.77000      1.00      4863         0      4616      7603      6747      8364      8838      6409      6962      6453      5602      6174      4069      5625      6563      5680      7172      5365      7228     54551     32477     39851         0     40976     56997     46970     50929     58342     50727     61354     48303     42328     50353     41093     57465     54073     47869     62819     51085     71882         0      0.00
   8.76914   8.76910      1.00      4828         0      4575      7780      6719      8316      8643      6288      6797      6379      5618      6191      4197      5837      6412      5516      7230      5511      7123     54670     32567     39596         0     40375     56381     46535     50403     57817     50342     60584     48050     42310     49782     40690     57037     53819     47420     62213     50983     71434         0      0.00
   8.76825   8.76830      1.00      4821         0      4641      7711      6769      8265      8939      6314      7024      6660      5650      6138      4110      5695      6546      5578      7350      5547      7134     54716     32628     39748         0     40950     57374     47021     51098     58311     50436     61105     48814     42572     49971     41140     57454     54418     47944     62905     51527     71951         0      0.00
   8.76736   8.76730      1.00      4918         0      4645      7577      6659      8460      9048      6375      7078      6470      5643      6256      4177      5811      6719      5624      7451      5516      6928     54862     32747     39630         0     40800     56967     46832     50928     58652     50626     60801     48621     42561     49972     41228     57301     54014     47998     62838     51459     71761         0      0.00
   8.76647   8.76650      1.00      4746         0      4692      7618      6711      8608      8806      6309      7144      6655      5588      6129      4226      5671      6357      5547      7246      5479      6931     54913     32805     39723         0     41208     57554     47290     51432     59074     50946     61415     48944     42622     50249     41273     57714     54472     48337     63059     51660     72624         0      0.00
   8.76558   8.76550      1.00      4789         0      4614      7651      6720      8372      8658      6382      7157      6559      5689      6211      4175      5686      6455      5607      7425      5355      7037     54877     32810     39953         0     40786     57223     47640     51507     58864     50843     61639     48761     42621     50548     41166     57857     54515     48210     63233     51609     72260         0      0.00
   8.76469   8.76470      1.00      4922         0      4536      7721      6684      8324      8863      6332      6815      6629      5579      6148      4241      5609      6528      5573      7350      5484      7044     54853     32824     40118         0     40690     57160     47028     51503     58533     50759     61189     48930     42763     50167     40954     57553     54384     48288     62615     51375     72379         0      0.00
   8.76380   8.76390      1.00      4907         0      4679      7737      6629      8411      8798      6397      6955      6702      5557      6274      4189      5738      6558      5642      7308      5368      7056     54937     32896     40179         0     40879     57503     46553     51008     58322     50937     60963     48957     42954     50312     41195     57695     54252     47931     62853     51369     71765         0      0.00
   8.76167   8.76180      1.00      4816         0      4648      7653      6602      8326      8894      6297      7069      6464      5636      6123      4086      5777      6655      5663      7214      5494      7138     55037     33032     39829         0     40895     57513     47002     51189     58796     50678     61352     48976     42726     50769     41154     57880     54547     48487     63202     51618     72221         0      0.00
   8.75954   8.75940      1.00      4791         0      4586      7640      6895      8355      8851      6300      7095      6603      5391      6110      4226      5568      6469      5583      7429      5464      7059     54890     33020     40315         0     40625     57408     47481     51373     58903     51127     61732     49262     42876     50559     41302     57864     55019     48662     63640     51225     72850         0      0.00
   8.75741   8.75740      1.00      4844         0      4631      7632      6593      8352      8852      6422      7080      6457      5633      6043      4089      5651      6648      5711      7201      5514      7077     54799     33038     40055         0     41436     57513     47248     51196     59066     51026     61680     49251     42978     50489     41401     58074     54782     48425     63341     51707     72135         0      0.00
   8.75528   8.75530      1.00      4761         0      4552      7332      6624      8246      8522      6352      6998      6408      5547      6128      4040      5526      6603      5498      7226      5452      6946     54485     32909     40115         0     40904     57342     46820     51161     58324     50883     61721     48707     42725     50659     41485     57403     54823     48256     63287     51703     72060         0      0.00
   8.75315   8.75330      1.00      4846         0      4625      7620      6616      8322      8673      6215      6940      6428      5597      6234      4055      5562      6396      5698      7317      5287      7029     53882     32615     39652         0     40489     56665     46449     51030     57969     50701     60441     48633     42254     49634     41022     57274     53751     48058     62800     50792     71401         0      0.00
   8.75102   8.75100      1.00      4662         0      4512      7284      6495      8361      8613      6256      6778      6450      5519      6025      4020      5666      6457      5534      7098      5449      6873     53353     32366     39317         0     40311     55592     46172     50648     57515     50152     60492     48339     42213     49425     40561     56749     53770     47325     62177     50939     70995         0      0.00
   8.74890   8.74880      1.00      4592         0      4570      7333      6426      8070      8613      6133      6948      6253      5484      6071      3969      5524      6433      5530      7083      5376      6792     52710     32035     38759         0     39613     55292     45116     49678     56806     49132     59225     47165     41452     48511     39722     56185     52696     46998     61128     49743     69966         0      0.00
   8.74677   8.74680      1.00      4668         0      4512      7207      6381      8038      8479      6014      6715      6256      5425      5997      4007      5427      6361      5356      7080      5297      6860     52333     31878     38636         0     39754     55267     45463     49356     56694     48766     59015     47052     41181     48505     39829     55781     52857     46713     60912     49960     69962         0      0.00
   8.74465   8.74460      1.00      4588         0      4380      7222      6458      7955      8361      6031      6830      6310      5276      5886      4055      5378      6373      5376      7055      5076      6759     51855     31654     38194         0     39029     54630     44973     48712     56054     48635     58602     46770     40611     48028     39162     54717     52133     46021     60355     49145     68892         0      0.00
   8.74252   8.74270      1.00      4572         0      4439      7127      6318      7870      8360      5985      6649      6293      5432      5902      3947      5506      6229      5401      7085      5296      6780     51570     31539     37957         0     39188     54287     44637     48727     55896     48594     58857     46698     40523     47711     39258     54586     51914     46078     60347     49538     68950         0      0.00
