# Supplementary material for: Direct Observation of Palladium Leaching from Pd/C by a Simple Method: X-ray Absorption Spectroscopy of Heterogeneous Mixtures
Source: ACS Omega. 2023 Jun 7;8(24):21787–92. doi: 10.1021/acsomega.3c01343 (PMC10286095; doi:10.1021/acsomega.3c01343)
Supplement: Supplementary file 2 — ao3c01343_si_002.zip [file ao3c01343_si_002.zip › Figure S7/k2x.txt]

# XDI/1.0 Demeter/0.9.26
# Demeter.output_filetype: multicolumn k^2 * chi(k)
# Element.symbol: Pd
# Element.edge: K
# Column.1: k inverse Angstrom
# Column.2: energy eV
# Column.3: 4_Pd_Lot_2_Initial_0.qd
# Column.4: Na2PdCl4_in_H2O_0.qd
# Column.5: Pd_Lot_M_Acidwash_re_0.qd
# Column.6: Pd_Lot_M_Initial_0.qd
#------------------------
#  k energy  4_Pd_Lot_2_Initial_0.qd  Na2PdCl4_in_H2O_0.qd  Pd_Lot_M_Acidwash_re_0.qd  Pd_Lot_M_Initial_0.qd
  0.0000000        24373.509        0.0000000       -0.0000000        0.0000000        0.0000000
  0.50000000E-01    24373.518       0.21107741E-03  -0.13748925E-02   0.38295927E-03   0.30143620E-03
  0.10000000        24373.547       0.40867124E-03  -0.44373107E-02   0.11722259E-02   0.11343528E-02
  0.15000000        24373.594      -0.60676062E-04  -0.75938660E-02   0.18283831E-02   0.23916617E-02
  0.20000000        24373.661      -0.18504221E-02  -0.92511696E-02   0.18120141E-02   0.39662750E-02
  0.25000000        24373.747      -0.56140244E-02  -0.78158326E-02   0.58370214E-03   0.57511046E-02
  0.30000000        24373.851      -0.12004941E-01  -0.62446135E-02  -0.23959696E-02   0.76390626E-02
  0.35000000        24373.975      -0.18549786E-01  -0.88578953E-02  -0.49164542E-02   0.94487973E-02
  0.40000000        24374.118      -0.24757486E-01  -0.12040322E-01  -0.69220950E-02   0.10822521E-01
  0.45000000        24374.280      -0.31841837E-01  -0.15858763E-01  -0.93509996E-02   0.11732811E-01
  0.50000000        24374.461      -0.39917911E-01  -0.20647739E-01  -0.12232625E-01   0.11984324E-01
  0.55000000        24374.661      -0.49538056E-01  -0.26552027E-01  -0.15406256E-01   0.10953880E-01
  0.60000000        24374.880      -0.59781116E-01  -0.32156283E-01  -0.19578422E-01   0.88259340E-02
  0.65000000        24375.118      -0.70984132E-01  -0.38741566E-01  -0.23864496E-01   0.53964461E-02
  0.70000000        24375.375      -0.83633943E-01  -0.46134460E-01  -0.27856380E-01   0.35342026E-03
  0.75000000        24375.652      -0.97464128E-01  -0.53638800E-01  -0.32635515E-01  -0.55063807E-02
  0.80000000        24375.947      -0.11205586      -0.60726196E-01  -0.37515856E-01  -0.12506077E-01
  0.85000000        24376.261      -0.12555626      -0.66835934E-01  -0.43097317E-01  -0.21414211E-01
  0.90000000        24376.595      -0.13988895      -0.76302070E-01  -0.47262182E-01  -0.31071124E-01
  0.95000000        24376.947      -0.15371281      -0.81875459E-01  -0.51307057E-01  -0.42303034E-01
  1.0000000        24377.319      -0.16673516      -0.88045221E-01  -0.53680242E-01  -0.53972180E-01
  1.0500000        24377.709      -0.17860314      -0.92939420E-01  -0.56771449E-01  -0.63700552E-01
  1.1000000        24378.119      -0.18892805      -0.94319315E-01  -0.60105694E-01  -0.75309106E-01
  1.1500000        24378.547      -0.19643542      -0.10098342      -0.63198496E-01  -0.86193042E-01
  1.2000000        24378.995      -0.19956962      -0.10253599      -0.63495221E-01  -0.94389100E-01
  1.2500000        24379.462      -0.19563131      -0.10416833      -0.60600938E-01  -0.99205020E-01
  1.3000000        24379.947      -0.19401143      -0.10369268      -0.61069095E-01  -0.10304120
  1.3500000        24380.452      -0.17939269      -0.99492140E-01  -0.53950741E-01  -0.10366469
  1.4000000        24380.976      -0.16605922      -0.99883401E-01  -0.49502084E-01  -0.10126456
  1.4500000        24381.519      -0.13536269      -0.10125987      -0.47848272E-01  -0.97492021E-01
  1.5000000        24382.081      -0.98944370E-01  -0.88875496E-01  -0.45650412E-01  -0.81579176E-01
  1.5500000        24382.662      -0.58492621E-01  -0.83721238E-01  -0.33132055E-01  -0.64541593E-01
  1.6000000        24383.262      -0.13920166E-01  -0.78142807E-01  -0.32039881E-01  -0.44904012E-01
  1.6500000        24383.881       0.32484703E-01  -0.74529373E-01  -0.22978890E-01  -0.20476965E-01
  1.7000000        24384.519       0.76229058E-01  -0.64596089E-01  -0.19794137E-01   0.62581142E-02
  1.7500000        24385.177       0.11551538      -0.58142654E-01  -0.18793582E-01   0.29367737E-01
  1.8000000        24385.853       0.15814747      -0.47509676E-01  -0.13775878E-01   0.53247541E-01
  1.8500000        24386.548       0.19398818      -0.39486791E-01  -0.88023160E-02   0.76646533E-01
  1.9000000        24387.263       0.22085078      -0.21262293E-01  -0.95608403E-02   0.90541834E-01
  1.9500000        24387.996       0.24184062      -0.88111210E-02  -0.44097244E-02   0.99086627E-01
  2.0000000        24388.749       0.26113852       0.17356357E-02   0.25157179E-02   0.10348131
  2.0500000        24389.520       0.27476217       0.39170756E-01  -0.43741070E-02   0.98890288E-01
  2.1000000        24390.311       0.28614481       0.49064502E-01   0.15071378E-01   0.91449542E-01
  2.1500000        24391.120       0.29232516       0.82018364E-01   0.22320190E-01   0.76198502E-01
  2.2000000        24391.949       0.29427282       0.97728231E-01   0.24290516E-01   0.62592619E-01
  2.2500000        24392.797       0.30086779       0.12373416       0.41102396E-01   0.42795486E-01
  2.3000000        24393.663       0.30234257       0.15648251       0.49334297E-01   0.21521158E-01
  2.3500000        24394.549       0.30375140       0.19984913       0.68647681E-01   0.41221616E-02
  2.4000000        24395.454       0.30215569       0.23335366       0.89551759E-01  -0.11860874E-01
  2.4500000        24396.378       0.29791998       0.27145167       0.11690811      -0.18920365E-01
  2.5000000        24397.321       0.28183504       0.29636491       0.16080415      -0.19022579E-01
  2.5500000        24398.283       0.26564856       0.32854348       0.18938843      -0.13668103E-01
  2.6000000        24399.264       0.23986240       0.35620638       0.20955815       0.89164299E-02
  2.6500000        24400.264       0.20487893       0.36138301       0.25214520       0.37020277E-01
  2.7000000        24401.283       0.15880752       0.37851829       0.28849715       0.76884280E-01
  2.7500000        24402.322       0.11323833       0.35244702       0.30920686       0.12391445
  2.8000000        24403.379       0.56691354E-01   0.33626590       0.35350614       0.18305214
  2.8500000        24404.455      -0.25024633E-02   0.28528496       0.35506781       0.24318465
  2.9000000        24405.551      -0.52719293E-01   0.21117417       0.34952555       0.30073743
  2.9500000        24406.665      -0.10690369       0.14267704       0.32069138       0.34363992
  3.0000000        24407.798      -0.15394832       0.67655206E-01   0.29395986       0.37015612
  3.0500000        24408.951      -0.20149151      -0.32557893E-01   0.21680814       0.37913184
  3.1000000        24410.123      -0.26511379      -0.12482350       0.14938217       0.36251427
  3.1500000        24411.313      -0.32338430      -0.22126618       0.48177877E-01   0.30437953
  3.2000000        24412.523      -0.38744720      -0.31624369      -0.78569499E-01   0.20293964
  3.2500000        24413.752      -0.44001734      -0.39714461      -0.19504887       0.70706127E-01
  3.3000000        24414.999      -0.49772512      -0.46503750      -0.30945083      -0.73831694E-01
  3.3500000        24416.266      -0.54664503      -0.52890335      -0.43192722      -0.23093947
  3.4000000        24417.552      -0.59219942      -0.57281286      -0.52428581      -0.38509692
  3.4500000        24418.857      -0.61725021      -0.57936923      -0.59973758      -0.53261998
  3.5000000        24420.181      -0.63823331      -0.60702804      -0.64769001      -0.63724806
  3.5500000        24421.524      -0.63617880      -0.62003958      -0.69832960      -0.71310277
  3.6000000        24422.886      -0.62361336      -0.61312424      -0.70584354      -0.74310841
  3.6500000        24424.267      -0.58161036      -0.59496148      -0.70145948      -0.73077501
  3.7000000        24425.667      -0.52193405      -0.58453469      -0.67182183      -0.69436416
  3.7500000        24427.086      -0.44337984      -0.54684498      -0.63064961      -0.63257745
  3.8000000        24428.525      -0.34440576      -0.49855512      -0.56418130      -0.53313091
  3.8500000        24429.982      -0.24116881      -0.45813222      -0.49423934      -0.43000869
  3.9000000        24431.458      -0.12832643      -0.37734076      -0.43510008      -0.33673520
  3.9500000        24432.954      -0.26005846E-01  -0.30207311      -0.34347471      -0.24961302
  4.0000000        24434.468       0.87499012E-01  -0.20835514      -0.25899231      -0.16054676
  4.0500000        24436.002       0.21580559      -0.13717138      -0.15267078      -0.61575200E-01
  4.1000000        24437.554       0.33891384       0.22759899E-01  -0.36082779E-01   0.46102851E-01
  4.1500000        24439.126       0.47485127       0.16450671       0.14428541       0.17729446
  4.2000000        24440.717       0.59135155       0.32849018       0.32314781       0.32301044
  4.2500000        24442.326       0.71079181       0.49814449       0.53641285       0.50824347
  4.3000000        24443.955       0.80869008       0.66090479       0.74122801       0.68491372
  4.3500000        24445.603       0.87876386       0.86277045       0.96118217       0.82662247
  4.4000000        24447.270       0.89768574        1.0364300        1.1023344       0.93446891
  4.4500000        24448.956       0.87219996        1.1659081        1.2407401       0.98309602
  4.5000000        24450.661       0.80545934        1.2630255        1.2431091       0.95970435
  4.5500000        24452.385       0.70300322        1.2632309        1.1968851       0.84484337
  4.6000000        24454.128       0.57965865        1.2417966        1.0827585       0.67471959
  4.6500000        24455.890       0.45531773        1.1565316       0.89795032       0.46770179
  4.7000000        24457.671       0.32807671       0.97774715       0.67552461       0.26407973
  4.7500000        24459.471       0.24140609       0.78507848       0.43699504       0.51487619E-01
  4.8000000        24461.291       0.18011031       0.60678610       0.26077237      -0.11443521
  4.8500000        24463.129       0.12363780       0.40989054       0.40559796E-01  -0.23995864
  4.9000000        24464.986       0.70959980E-01   0.21535942      -0.10402110      -0.33244562
  4.9500000        24466.863       0.33570581E-01   0.25683356E-01  -0.27700000      -0.39582603
  5.0000000        24468.758      -0.17517697E-01  -0.16682740      -0.36762272      -0.43709935
  5.0500000        24470.673      -0.71383274E-01  -0.29084722      -0.44998128      -0.43737998
  5.1000000        24472.606      -0.12400198      -0.41492543      -0.54039701      -0.40385578
  5.1500000        24474.559      -0.17807856      -0.54149916      -0.59238099      -0.39070900
  5.2000000        24476.531      -0.25001784      -0.65365833      -0.65834969      -0.34528140
  5.2500000        24478.521      -0.31071238      -0.78753051      -0.68602630      -0.28122155
  5.3000000        24480.531      -0.36903433      -0.84945720      -0.66604384      -0.20806167
  5.3500000        24482.560      -0.40547169      -0.96217576      -0.71423286      -0.13523731
  5.4000000        24484.608      -0.43155731       -1.0561302      -0.64427600      -0.42234761E-01
  5.4500000        24486.675      -0.45549384       -1.0491734      -0.61315036       0.35151708E-01
  5.5000000        24488.761      -0.47512288       -1.0635559      -0.59132043       0.10879411
  5.5500000        24490.866      -0.48715455       -1.0756733      -0.58234405       0.16886694
  5.6000000        24492.990      -0.52092543       -1.0421372      -0.48670215       0.18987184
  5.6500000        24495.133      -0.52466628      -0.99699143      -0.43544929       0.20479017
  5.7000000        24497.295      -0.55728031      -0.94420180      -0.40739618       0.16342026
  5.7500000        24499.476      -0.55134844      -0.80745837      -0.37270706       0.92330979E-01
  5.8000000        24501.676      -0.54450191      -0.65812267      -0.28720309      -0.19214742E-01
  5.8500000        24503.896      -0.49319887      -0.53952101      -0.23093021      -0.16625299
  5.9000000        24506.134      -0.45899341      -0.31348445      -0.16901567      -0.32454473
  5.9500000        24508.392      -0.39145271      -0.13305443      -0.54342728E-01  -0.43315239
  6.0000000        24510.668      -0.29759927       0.14377884       0.42200176E-01  -0.53078305
  6.0500000        24512.964      -0.20351731       0.30889075       0.18504368      -0.58330606
  6.1000000        24515.278      -0.84730810E-01   0.54554164       0.35461899      -0.56877654
  6.1500000        24517.612      -0.62023207E-02   0.74817707       0.54984843      -0.49093800
  6.2000000        24519.964       0.96719080E-01   0.87384981       0.59157029      -0.40100344
  6.2500000        24522.336       0.19044306       0.99508322       0.76376214      -0.24377926
  6.3000000        24524.727       0.27060709        1.1330379       0.83440495      -0.76648114E-01
  6.3500000        24527.137       0.34655465        1.1194899       0.87361787       0.78523554E-01
  6.4000000        24529.566       0.40326522        1.1196394       0.82533425       0.22096231
  6.4500000        24532.013       0.44798034        1.0334597       0.83389777       0.38043845
  6.5000000        24534.480       0.48680763       0.92433470       0.77138408       0.49696434
  6.5500000        24536.966       0.48264141       0.82032686       0.67276898       0.57517656
  6.6000000        24539.472       0.50492586       0.66516217       0.53547476       0.62861847
  6.6500000        24541.996       0.50431874       0.53603425       0.39607552       0.62680009
  6.7000000        24544.539       0.47563962       0.35587075       0.26894876       0.63698234
  6.7500000        24547.101       0.45302174       0.23192431       0.13673276       0.60225016
  6.8000000        24549.682       0.41478452       0.73485978E-01   0.13258250E-01   0.55045612
  6.8500000        24552.283       0.38859167      -0.89556212E-01  -0.17915975       0.47827024
  6.9000000        24554.902       0.33029176      -0.21682536      -0.23725416       0.35290733
  6.9500000        24557.540       0.28179666      -0.32647844      -0.35595503       0.26664554
  7.0000000        24560.198       0.20435198      -0.42796956      -0.50819214       0.15293586
  7.0500000        24562.874       0.15305843      -0.56851015      -0.62633139       0.92775411E-02
  7.1000000        24565.570       0.11593972      -0.63969738      -0.66354674      -0.14247793
  7.1500000        24568.285       0.53036183E-01  -0.76611693      -0.78045413      -0.28457408
  7.2000000        24571.018       0.36908472E-01  -0.78882240      -0.88645083      -0.42546319
  7.2500000        24573.771      -0.13840727E-01  -0.79662090      -0.85736572      -0.50910869
  7.3000000        24576.543      -0.77604882E-01  -0.84270070      -0.82712865      -0.59423898
  7.3500000        24579.333      -0.11059151      -0.76752405      -0.75806078      -0.66004864
  7.4000000        24582.143      -0.20870994      -0.76921475      -0.70472691      -0.69847406
  7.4500000        24584.972      -0.30449069      -0.69688304      -0.65678485      -0.67273178
  7.5000000        24587.820      -0.38240507      -0.53388602      -0.52086583      -0.62220342
  7.5500000        24590.687      -0.50074151      -0.46250610      -0.34069449      -0.52310884
  7.6000000        24593.573      -0.60068598      -0.26506884      -0.15607327      -0.40855329
  7.6500000        24596.478      -0.66265838      -0.17756658       0.12770752E-01  -0.23231127
  7.7000000        24599.403      -0.63715370      -0.17814760E-02   0.25196252      -0.76900339E-01
  7.7500000        24602.346      -0.57634681       0.17380545       0.44014475       0.10807162
  7.8000000        24605.308      -0.52562647       0.35984528       0.62999574       0.23025310
  7.8500000        24608.289      -0.42175955       0.48056571       0.71254639       0.38777899
  7.9000000        24611.290      -0.26974650       0.57243771       0.79080281       0.53500410
  7.9500000        24614.309      -0.11355138       0.70193551       0.87602687       0.61505217
  8.0000000        24617.348       0.71264387E-01   0.77185243       0.96176401       0.67990373
  8.0500000        24620.405       0.22256323       0.76336874       0.95233889       0.71847801
  8.1000000        24623.482       0.36873857       0.82925018       0.87033340       0.69601526
  8.1500000        24626.577       0.42844270       0.74939054       0.73934763       0.62881371
  8.2000000        24629.692       0.49074820       0.66021277       0.65243770       0.49691737
  8.2500000        24632.826       0.51737434       0.65021301       0.50796747       0.35824135
  8.3000000        24635.978       0.51185164       0.60234620       0.34294058       0.17375657
  8.3500000        24639.150       0.47929042       0.49263803       0.16070298      -0.57422152E-02
  8.4000000        24642.341       0.40459486       0.42227620      -0.13681172E-01  -0.18765085
  8.4500000        24645.551       0.35219159       0.28745971      -0.99705593E-01  -0.32276030
  8.5000000        24648.780       0.21947764       0.72546828E-01  -0.31583170      -0.44455859
  8.5500000        24652.028       0.92771986E-01  -0.11055319E-01  -0.41125400      -0.51844513
  8.6000000        24655.295       0.47026097E-01  -0.11706985      -0.56459001      -0.56704024
  8.6500000        24658.581      -0.57258300E-01  -0.15219912      -0.63433351      -0.59633627
  8.7000000        24661.886      -0.10795530      -0.36605753      -0.67832494      -0.62594322
  8.7500000        24665.211      -0.15323562      -0.41517373      -0.75649583      -0.60780884
  8.8000000        24668.554      -0.23699350      -0.43549853      -0.77843074      -0.55562360
  8.8500000        24671.916      -0.21919008      -0.50551394      -0.75268207      -0.44446056
  8.9000000        24675.297      -0.20437458      -0.55309345      -0.66239763      -0.30961731
  8.9500000        24678.698      -0.16693511      -0.64823367      -0.55769746      -0.13910528
  9.0000000        24682.117      -0.11841211      -0.62909895      -0.42663777       0.53474550E-01
  9.0500000        24685.556      -0.24566499E-01  -0.61681513      -0.28309445       0.24303524
  9.1000000        24689.013       0.98730105E-01  -0.58291852      -0.13463648       0.40328307
  9.1500000        24692.490       0.13485015      -0.39932011       0.11571640       0.57686681
  9.2000000        24695.986       0.16388818      -0.40860487       0.20876651       0.72468610
  9.2500000        24699.500       0.22022320      -0.29326227       0.35847978       0.77728241
  9.3000000        24703.034       0.21663587      -0.26139040       0.46860448       0.78798326
  9.3500000        24706.587       0.17644135      -0.18565354       0.51428366       0.72526013
  9.4000000        24710.159       0.12894365       0.20804473E-01   0.57059101       0.61400582
  9.4500000        24713.750       0.84941972E-01   0.13716075       0.49826588       0.43689327
  9.5000000        24717.360       0.27225982E-03   0.12529162       0.45078562       0.25414357
  9.5500000        24720.989      -0.83342775E-01   0.21992704       0.33451596       0.51059870E-01
  9.6000000        24724.637      -0.17165139       0.21644510       0.24075173      -0.15098582
  9.6500000        24728.304      -0.28905688       0.29394153       0.22781365      -0.33981801
  9.7000000        24731.990      -0.36894702       0.32313117       0.57716305E-01  -0.47501239
  9.7500000        24735.695      -0.44059094       0.32409003       0.65144954E-01  -0.57485721
  9.8000000        24739.419      -0.45873558       0.32518187      -0.75886210E-02  -0.61168022
  9.8500000        24743.163      -0.46630420       0.36741101       0.12057273E-01  -0.60102758
  9.9000000        24746.925      -0.45389497       0.29932892      -0.37824989E-01  -0.58470488
  9.9500000        24750.707      -0.44161357       0.24847612      -0.52715244E-01  -0.53418896
  10.000000        24754.507      -0.36198169       0.29724822      -0.10773521      -0.53331082
  10.050000        24758.327      -0.26629491       0.20190927      -0.18263023      -0.50268540
  10.100000        24762.165      -0.18980800       0.17963477E-01  -0.25675409      -0.46245646
  10.150000        24766.023      -0.83845650E-01   0.55055962E-02  -0.29464670      -0.40715852
  10.200000        24769.899       0.18004654E-01  -0.19348006E-01  -0.27161523      -0.30805853
  10.250000        24773.795       0.12468618      -0.16948213      -0.29824926      -0.18556956
  10.300000        24777.710       0.21550549      -0.16259699      -0.19081716      -0.17245945E-01
  10.350000        24781.644       0.28364123      -0.30516069      -0.23052500       0.10143844
  10.400000        24785.596       0.39505185      -0.29258121      -0.16782871       0.26553086
  10.450000        24789.568       0.41602519      -0.36952556      -0.17652208       0.42895883
  10.500000        24793.559       0.45644397      -0.45886406      -0.39928793E-01   0.55917313
  10.550000        24797.569       0.45009597      -0.30574706      -0.21364780E-01   0.65860961
  10.600000        24801.598       0.47929531      -0.34481680       0.67430690E-01   0.73424056
  10.650000        24805.647       0.42851951      -0.30335071       0.75307957E-01   0.78677528
  10.700000        24809.714       0.37674774      -0.32193013       0.17974438       0.75750528
  10.750000        24813.800       0.31174340      -0.25564234       0.18516956       0.69536061
  10.800000        24817.905       0.20147968      -0.28291540       0.15749130       0.53661636
  10.850000        24822.029       0.13940405      -0.20285247       0.11094402       0.31762842
  10.900000        24826.173       0.47222688E-01  -0.47715033E-01   0.12215320E-01   0.10752525
  10.950000        24830.335      -0.16307717E-01   0.22969089E-01  -0.25095818E-01  -0.68035493E-01
  11.000000        24834.517      -0.10407337       0.11097639      -0.71973757E-01  -0.25697190
  11.050000        24838.717      -0.14594202       0.81269873E-01  -0.59374836E-01  -0.34371785
  11.100000        24842.937      -0.18623897       0.20939010      -0.10026373E-01  -0.43941059
  11.150000        24847.175      -0.21942832       0.30456020      -0.11988137E-01  -0.46341928
  11.200000        24851.433      -0.21778530       0.30409688       0.10326306      -0.45936098
  11.250000        24855.710      -0.23409216       0.36409476       0.38267863E-01  -0.42160510
  11.300000        24860.005      -0.18212306       0.36327477       0.12615063      -0.40882144
  11.350000        24864.320      -0.19101569       0.30234580       0.81784668E-01  -0.35376580
  11.400000        24868.654      -0.15814785       0.38081292       0.15282109      -0.32097120
  11.450000        24873.007      -0.17406165       0.27811363       0.14618603      -0.30896834
  11.500000        24877.379      -0.13003016       0.26881413       0.18582510      -0.20900691
  11.550000        24881.770      -0.11706328       0.31449487       0.16206575      -0.11712609
  11.600000        24886.180      -0.29032033E-01   0.22935526       0.21113034      -0.20188572E-01
  11.650000        24890.609      -0.26377629E-01   0.17426387       0.21789680       0.84808292E-01
  11.700000        24895.057       0.34295668E-01   0.14244096       0.16993058       0.18237205
  11.750000        24899.525       0.62139231E-01   0.14637549       0.71745096E-01   0.24153239
  11.800000        24904.011       0.36560619E-01   0.34358804E-01   0.10273460       0.31004770
  11.850000        24908.516       0.13299017      -0.11465025E-01   0.61143159E-01   0.34729927
  11.900000        24913.040       0.10896377      -0.20863975       0.31219261E-01   0.37427608
  11.950000        24917.584       0.10884324      -0.11648408       0.16355642E-01   0.36920265
  12.000000        24922.146       0.95654401E-01  -0.12420554      -0.79190769E-01   0.33468549
  12.050000        24926.728       0.77215940E-01  -0.91889057E-01  -0.12700330       0.27865907
  12.100000        24931.328       0.79705743E-01  -0.16144547      -0.15987058       0.23171340
  12.150000        24935.948       0.65902880E-01  -0.18321114      -0.23915704       0.15996712
  12.200000        24940.587       0.49468764E-01  -0.13006780      -0.18943669       0.47442780E-01
  12.250000        24945.244       0.47176894E-01  -0.22166703      -0.27708054      -0.26632779E-01
  12.300000        24949.921       0.77515081E-01  -0.15861419      -0.22412665      -0.14193555
  12.350000        24954.617       0.23227726E-01  -0.16363470      -0.26820125      -0.19046715
  12.400000        24959.332      -0.12354963E-01   0.45781689E-02  -0.24746649      -0.25216821
  12.450000        24964.066      -0.42444881E-01   0.11067102      -0.95095891E-01  -0.27937405
  12.500000        24968.819      -0.91725006E-01   0.13008146      -0.20346747      -0.29465150
  12.550000        24973.591      -0.70959778E-01   0.35570696E-01  -0.10868790      -0.28423892
  12.600000        24978.382      -0.77228936E-01  -0.38679933E-02  -0.11172936      -0.29158602
  12.650000        24983.192      -0.46459112E-01   0.15798346      -0.63922930E-01  -0.26037716
  12.700000        24988.021      -0.32629763E-01   0.11465813      -0.15215837E-01  -0.23493862
  12.750000        24992.869      -0.52238192E-01   0.28117444      -0.43803367E-01  -0.18552049
  12.800000        24997.736      -0.32239959E-01   0.15347502       0.14435565E-01  -0.12039975
  12.850000        25002.623       0.18305671E-02   0.22755075       0.14759298      -0.65704600E-01
  12.900000        25007.528      -0.68212440E-02   0.18592134       0.13171766      -0.77828628E-02
  12.950000        25012.452       0.22802737E-01   0.86268126E-02   0.18997190       0.91295679E-01
  13.000000        25017.396       0.48295558E-02   0.15733097       0.29157322       0.13447264
  13.050000        25022.358      -0.24247042E-02   0.15839724       0.21341269       0.21591991
  13.100000        25027.340      -0.13027558E-01   0.14049409E-01   0.24600666       0.20139699
  13.150000        25032.341       0.46413402E-01   0.14022656       0.20730394       0.23609947
  13.200000        25037.360      -0.15520806E-01   0.86379083E-01   0.20116949       0.20336665
  13.250000        25042.399      -0.65426175E-01  -0.25850330E-03   0.13834996       0.16938676
  13.300000        25047.457      -0.77757592E-01   0.10779471       0.33269229E-01   0.17034974
  13.350000        25052.533      -0.22432013E-01  -0.20022414      -0.26990282E-01   0.13026748
  13.400000        25057.629      -0.10760393      -0.29313420       0.33594691E-01   0.63239053E-01
  13.450000        25062.744      -0.53809289E-01  -0.23821952      -0.57200224E-02   0.89286602E-01
  13.500000        25067.878      -0.81360208E-01  -0.57836844E-01  -0.61802673E-01   0.25079259E-01
  13.550000        25073.031      -0.91537646E-01  -0.43831225      -0.16011646      -0.48352552E-01
  13.600000        25078.203      -0.97539181E-01  -0.33234507      -0.17270400      -0.57923071E-01
  13.650000        25083.394      -0.81384352E-01  -0.26562768      -0.13108260      -0.10257968
  13.700000        25088.605      -0.10693236      -0.21805318      -0.19753609      -0.13777128
  13.750000        25093.834      -0.21176756E-02  -0.30279464      -0.22738095      -0.17739785
  13.800000        25099.082      -0.28138707E-01  -0.35970042      -0.10959265      -0.14713748
  13.850000        25104.349      -0.53592904E-02  -0.22128207      -0.20050767      -0.18659157
  13.900000        25109.636       0.32114254E-01  -0.11719831      -0.12377071      -0.15601730
  13.950000        25114.941       0.84976835E-01  -0.10995944      -0.13881946      -0.13451979
  14.000000        25120.265       0.13540365      -0.48624332E-01  -0.66906385E-01  -0.10523111
  14.050000        25125.609       0.12491979      -0.22588008      -0.37545797E-01  -0.31725845E-01
  14.100000        25130.972       0.14569676      -0.17753253       0.92948513E-02  -0.59321695E-01
  14.150000        25136.353       0.12743209      -0.11724907       0.10322796       0.33854813E-01
  14.200000        25141.754       0.14509939      -0.77206404E-01   0.59793043E-01   0.69206526E-01
  14.250000        25147.173       0.13902846      -0.32803040E-01   0.10288395       0.13660711
  14.300000        25152.612       0.12241117       0.56162442E-01   0.21083137       0.13613914
  14.350000        25158.070       0.13725604       0.82128486E-01   0.16431611       0.18172469
  14.400000        25163.547       0.84593112E-01   0.12158251       0.19241263       0.19879188
  14.450000        25169.043       0.73364288E-01  -0.29733057E-01   0.16587669       0.15315942
  14.500000        25174.558       0.19441089E-01   0.33985383E-01   0.13973994       0.18350966
  14.550000        25180.092       0.36942959E-01   0.49846407E-01   0.18701290       0.14800935
  14.600000        25185.645      -0.45941301E-01   0.96696262E-01   0.10914687       0.11564848
  14.650000        25191.217      -0.75422085E-01  -0.39234991E-01   0.19243955E-01   0.49667806E-01
  14.700000        25196.808      -0.12166149      -0.27879753E-01   0.93380772E-01   0.58286655E-01
  14.750000        25202.418      -0.75256241E-01   0.17162077       0.81096091E-01   0.78392724E-02
  14.800000        25208.048      -0.98997917E-01   0.12005623       0.10377209      -0.27871296E-01
  14.850000        25213.696      -0.87038574E-01  -0.42763747E-02  -0.14345928E-01  -0.20863493E-01
  14.900000        25219.363      -0.90374719E-01  -0.82254100E-01  -0.17312600E-01  -0.66099229E-01
  14.950000        25225.050      -0.13488669      -0.11145872      -0.75604187E-01  -0.80823809E-01
  15.000000        25230.755      -0.55079054E-02  -0.28062385E-01  -0.92716733E-01  -0.83666435E-01
  15.050000        25236.480      -0.38349866E-02   0.20431533E-01  -0.14163675      -0.12686668
  15.100000        25242.223      -0.25264135E-01   0.28181356E-01  -0.17703188      -0.12644248
  15.150000        25247.986       0.18492344E-02   0.28730382E-01  -0.21143195      -0.13544262
  15.200000        25253.767      -0.51097836E-01   0.11723867      -0.13461762      -0.16254973
  15.250000        25259.568       0.35641382E-01   0.60194972E-01  -0.16588047      -0.82683014E-01
  15.300000        25265.388       0.44326612E-01   0.76812388E-01  -0.50550788E-01  -0.92909343E-01
  15.350000        25271.227       0.11800323E-01   0.15392089      -0.12568714      -0.76049940E-01
  15.400000        25277.084      -0.27780477E-01   0.10069095      -0.15098425      -0.46751498E-01
  15.450000        25282.961       0.19140314E-01   0.20995048      -0.45175128E-01  -0.50131872E-01
  15.500000        25288.857       0.37068154E-01   0.24693709       0.42601364E-02  -0.10430147E-02
  15.550000        25294.772      -0.15338882E-01   0.29126408       0.39133320E-01   0.65828497E-01
  15.600000        25300.706      -0.37525534E-02   0.43020560       0.58023703E-01   0.52306685E-01
  15.650000        25306.659      -0.42822266E-01   0.37888490       0.33433286E-01   0.27522576E-01
  15.700000        25312.632      -0.35393028E-02   0.42971230       0.10742541       0.10110545
  15.750000        25318.623       0.36143190E-02   0.33369481       0.77871138E-01   0.96765061E-01
  15.800000        25324.633      -0.35375049E-01   0.45635980       0.42869487E-01   0.10847680
  15.850000        25330.662      -0.26442998E-02   0.49746625       0.24363054       0.73535614E-01
  15.900000        25336.711      -0.13392177E-01   0.54448480       0.72649665E-01  -0.49725854E-02
  15.950000        25342.778       0.20635360E-02   0.40275550       0.62691943E-01   0.33033973E-01
  16.000000        25348.865       0.54879552E-01   0.74470892      -0.12133117E-01   0.43979821E-01
  16.050000        25354.970      -0.10202708E-01   0.62051088       0.87387884E-01   0.29528543E-01
  16.100000        25361.095       0.10044770E-01   0.31997308       0.16099419E-01  -0.89601615E-02
  16.150000        25367.238       0.95000970E-01   0.30659812       0.47495309E-01  -0.18740656E-01
  16.200000        25373.401       0.29612315E-01   0.32175460      -0.41122249E-03  -0.20152427E-01
  16.250000        25379.583       0.67660308E-01   0.10902783       0.98347970E-02  -0.37939800E-01
  16.300000        25385.783       0.70702461E-01   0.40751055      -0.14605226E-02  -0.28369524E-01
  16.350000        25392.003       0.18299676E-01   0.73505813E-01  -0.10897353      -0.17053852E-01
  16.400000        25398.242       0.32757792E-02  -0.78134596E-01  -0.10619010      -0.63848731E-01
  16.450000        25404.500      -0.32371765E-02  -0.12143535      -0.56115788E-01  -0.32771202E-01
  16.500000        25410.777       0.16077122E-01  -0.21948692E-01  -0.60591439E-01  -0.33911302E-01
  16.550000        25417.073      -0.43930635E-01  -0.21120881      -0.92436762E-01  -0.11720577E-01
  16.600000        25423.388      -0.70219036E-01  -0.44424323      -0.62455464E-01  -0.53409903E-01
  16.650000        25429.722      -0.46701086E-01  -0.26751087      -0.12011455      -0.45623166E-01
  16.700000        25436.075       0.12559901E-01  -0.41078808      -0.93124466E-01   0.36159986E-01
  16.750000        25442.447      -0.32033647E-01  -0.19019111      -0.60650894E-02   0.49497580E-02
  16.800000        25448.838      -0.26442188E-01  -0.40219443       0.43230338E-01  -0.13898858E-01
  16.850000        25455.249      -0.54206813E-01  -0.52354323      -0.13020976E-01  -0.81297777E-02
  16.900000        25461.678      -0.81703334E-01  -0.51945890       0.22180338E-01   0.21944754E-01
  16.950000        25468.127      -0.33990557E-01  -0.63874902       0.64267911E-01   0.10088015
  17.000000        25474.594       0.51737823E-03  -0.43705957      -0.53249672E-02   0.60929060E-01
  17.050000        25481.080      -0.42333346E-01  -0.69013427       0.26717166E-01   0.25604186E-01
  17.100000        25487.586       0.20627093E-01  -0.66115195      -0.31990816E-01   0.20360839E-01
  17.150000        25494.111       0.40122437E-01  -0.62913298       0.69213842E-01   0.27460772E-01
  17.200000        25500.654       0.54544110E-01  -0.78024477       0.90900839E-01   0.47958614E-01
  17.250000        25507.217       0.13599040E-01  -0.72267714       0.79257262E-01   0.11185655E-01
  17.300000        25513.799       0.54393283E-02  -0.74413245       0.83085515E-01  -0.15836574E-01
  17.350000        25520.400       0.10567952E-01  -0.61606673       0.49679570E-01   0.45185826E-01
  17.400000        25527.019       0.34153747E-01  -0.57505387       0.61992453E-01   0.30847197E-01
  17.450000        25533.658       0.47012461E-01  -0.42567299       0.12702278E-01   0.79121670E-02
  17.500000        25540.316       0.18301611E-01  -0.47276719       0.21550100E-01  -0.26289539E-01
  17.550000        25546.993       0.66982921E-01  -0.46626819       0.56277989E-02  -0.36276161E-01
  17.600000        25553.689       0.71334072E-02  -0.33984196       0.27626504E-01  -0.20722055E-01
  17.650000        25560.404       0.57440036E-01  -0.34234593       0.30045825E-01  -0.90353418E-03
  17.700000        25567.138       0.39784352E-01  -0.32983600       0.55803535E-01  -0.58637230E-01
  17.750000        25573.892       0.15379513E-01  -0.35715978      -0.32128983E-01  -0.28822328E-01
  17.800000        25580.664       0.69027309E-01  -0.38312914       0.56920974E-01  -0.36353715E-02
  17.850000        25587.455       0.52266695E-02  -0.91288967E-02   0.32522605E-01   0.46925089E-02
  17.900000        25594.266       0.20506278E-01   0.91306852E-01   0.13353687       0.51629332E-02
  17.950000        25601.095      -0.44304490E-02   0.15775674      -0.64091879E-01  -0.26720783E-01
  18.000000        25607.943      -0.78536183E-01   0.47124403      -0.11355815      -0.64913498E-02
  18.050000        25614.811      -0.27216085E-01   0.38245007      -0.82446192E-01  -0.77561913E-03
  18.100000        25621.697       0.21403406E-01   0.58424511      -0.46297023E-01   0.37091581E-01
  18.150000        25628.603       0.25957913E-01   0.67210131      -0.11369316E-01   0.61282456E-01
  18.200000        25635.528      -0.12687652E-01   0.65997075      -0.12991393E-01   0.15099367E-01
  18.250000        25642.471       0.71691930E-03   0.86911290      -0.56025176E-01  -0.40948894E-02
  18.300000        25649.434      -0.48721381E-02    1.3255468       0.35675031E-01   0.30264283E-01
  18.350000        25656.416       0.30304371E-01    1.0672760      -0.27240593E-01  -0.94622044E-02
  18.400000        25663.417      -0.64520333E-01    1.0191108      -0.11460167       0.21436427E-01
  18.450000        25670.437      -0.87604252E-02    1.8372326      -0.28341922E-01   0.74612610E-02
  18.500000        25677.476      -0.23257790E-01    1.8184217       0.17103719E-01  -0.20897837E-01
  18.550000        25684.534      -0.82605468E-01    1.5028644      -0.16820001E-01  -0.20187829E-01
  18.600000        25691.611      -0.29366362E-01    1.6039100      -0.53063731E-01  -0.34098562E-01
  18.650000        25698.707      -0.44090403E-01    1.7439170      -0.12900158      -0.89022875E-02
  18.700000        25705.822      -0.88731780E-01    1.7712919       0.16629378E-01  -0.48807423E-01
  18.750000        25712.956      -0.65498009E-02    1.9159201       0.97128804E-02   0.81260875E-02
  18.800000        25720.109      -0.85197012E-01    1.6652760      -0.92698860E-01  -0.58714764E-01
  18.850000        25727.282      -0.87968743E-01    1.7189093      -0.55211158E-01  -0.59887010E-01
  18.900000        25734.473      -0.52936769E-01    1.7876841       0.22830764E-01  -0.30581760E-01
  18.950000        25741.683      -0.77546220E-01    1.3634015      -0.21399132E-01  -0.33382225E-01
  19.000000        25748.913      -0.92352390E-01    1.0298897      -0.73115582E-01  -0.87675926E-01
  19.050000        25756.161      -0.51784473E-01   0.72507430       0.46036362E-01  -0.10322583
  19.100000        25763.429       0.32566106E-03   0.55946914      -0.28127635E-01  -0.21939335E-01
  19.150000        25770.715      -0.62232860E-01   0.10217710       0.45935899E-01  -0.10888872E-03
  19.200000        25778.021      -0.63647941E-01  -0.45235786      -0.11566142E-01  -0.12331793E-01
  19.250000        25785.346       0.13561254E-01   -1.4088701      -0.39065558E-01  -0.52493240E-01
  19.300000        25792.690       0.33463795E-01   -1.9339117       0.78220481E-02  -0.97765380E-02
  19.350000        25800.052       0.46597428E-01   -2.5022096       0.35190332E-01   0.78454208E-01
  19.400000        25807.434       0.96496717E-01   -3.8463849       0.68281538E-01   0.80357672E-02
  19.450000        25814.835       0.53347775E-01   -4.5096578      -0.40194246E-01   0.61079622E-02
  19.500000        25822.255       0.30835566E-01   -5.8727756       0.15034304E-01   0.55013895E-01
  19.550000        25829.694       0.13987643       -6.9838770       0.41281848E-01   0.79457068E-01
  19.600000        25837.152       0.18484562       -8.4544760       0.20155998       0.11627134
  19.650000        25844.629       0.22373350       -9.9537883       0.14021432       0.15150859
  19.700000        25852.125       0.23745251       -11.350780       0.17815706       0.16876005
