# Supplementary material for: Direct Observation of Palladium Leaching from Pd/C by a Simple Method: X-ray Absorption Spectroscopy of Heterogeneous Mixtures
Source: ACS Omega. 2023 Jun 7;8(24):21787–92. doi: 10.1021/acsomega.3c01343 (PMC10286095; doi:10.1021/acsomega.3c01343)
Supplement: Supplementary file 2 — ao3c01343_si_002.zip [file ao3c01343_si_002.zip › Figure S7/RDF.txt]

# XDI/1.0 Demeter/0.9.26
# Demeter.output_filetype: multicolumn magnitude of chi(R)
# Element.symbol: Pd
# Element.edge: K
# Column.1: R Angstrom
# Column.2: 4_Pd_Lot_2_Initial_0.qd
# Column.3: Na2PdCl4_in_H2O_0.qd
# Column.4: Pd_Lot_M_Acidwash_re_0.qd
# Column.5: Pd_Lot_M_Initial_0.qd
#------------------------
#  r  4_Pd_Lot_2_Initial_0.qd  Na2PdCl4_in_H2O_0.qd  Pd_Lot_M_Acidwash_re_0.qd  Pd_Lot_M_Initial_0.qd
  0.0000000       0.11337824E-01   0.20016393E-01   0.47623134E-02   0.30131953E-02
  0.30679616E-01   0.16010846E-01   0.29314975E-01   0.13191266E-01   0.88395302E-02
  0.61359232E-01   0.23887909E-01   0.44175361E-01   0.23363187E-01   0.15703117E-01
  0.92038847E-01   0.30005193E-01   0.54706336E-01   0.30589959E-01   0.20486270E-01
  0.12271846       0.32606364E-01   0.57514108E-01   0.33615710E-01   0.22345671E-01
  0.15339808       0.31077965E-01   0.51442776E-01   0.31935829E-01   0.20958731E-01
  0.18407769       0.25712982E-01   0.36928638E-01   0.25750280E-01   0.16508420E-01
  0.21475731       0.18176938E-01   0.15797534E-01   0.16012778E-01   0.97605153E-02
  0.24543693       0.13926402E-01   0.91214634E-02   0.56896888E-02   0.38512676E-02
  0.27611654       0.19787003E-01   0.34026393E-01   0.11518024E-01   0.94594205E-02
  0.30679616       0.29887821E-01   0.55218341E-01   0.22939051E-01   0.17110706E-01
  0.33747577       0.38648387E-01   0.69191687E-01   0.31899752E-01   0.22879032E-01
  0.36815539       0.43628056E-01   0.73334025E-01   0.36686712E-01   0.25645770E-01
  0.39883500       0.43630428E-01   0.66398734E-01   0.36405152E-01   0.24854288E-01
  0.42951462       0.38580976E-01   0.49164046E-01   0.30894184E-01   0.20494855E-01
  0.46019424       0.30238653E-01   0.27788858E-01   0.20818865E-01   0.13261721E-01
  0.49087385       0.24694408E-01   0.32888046E-01   0.85542042E-02   0.63289230E-02
  0.52155347       0.31091765E-01   0.66180593E-01   0.11693884E-01   0.11464319E-01
  0.55223308       0.45839594E-01   0.10251921       0.26296283E-01   0.21556188E-01
  0.58291270       0.60907449E-01   0.13435917       0.39379085E-01   0.30491007E-01
  0.61359232       0.71566829E-01   0.15780421       0.48404116E-01   0.36510695E-01
  0.64427193       0.74679815E-01   0.17110047       0.51814216E-01   0.38535901E-01
  0.67495155       0.68119941E-01   0.17510149       0.48766542E-01   0.35973834E-01
  0.70563116       0.50842066E-01   0.17381709       0.39226847E-01   0.28721775E-01
  0.73631078       0.23453214E-01   0.17409008       0.24221971E-01   0.17147222E-01
  0.76699039       0.18593892E-01   0.18270674       0.10085474E-01   0.26644177E-02
  0.79767001       0.62594413E-01   0.20139486       0.24609576E-01   0.16385243E-01
  0.82834963       0.11245029       0.22529217       0.48726400E-01   0.36103182E-01
  0.85902924       0.16351556       0.24656118       0.73231769E-01   0.56764546E-01
  0.88970886       0.21216288       0.25812132       0.96278875E-01   0.77633374E-01
  0.92038847       0.25532598       0.25547894       0.11699026       0.98165981E-01
  0.95106809       0.29093372       0.23778227       0.13506936       0.11787918
  0.98174770       0.31833286       0.20927147       0.15052086       0.13619256
  1.0124273       0.33856065       0.18198174       0.16329048       0.15230892
  1.0431069       0.35432254       0.17649042       0.17298237       0.16521870
  1.0737866       0.36950316       0.20584023       0.17888227       0.17388773
  1.1044662       0.38814592       0.25893709       0.18045684       0.17765798
  1.1351458       0.41321571       0.31762971       0.17840953       0.17688491
  1.1658254       0.44586570       0.36985574       0.17623706       0.17381316
  1.1965050       0.48571715       0.41014374       0.18141246       0.17340013
  1.2271846       0.53185070       0.43911832       0.20319906       0.18276530
  1.2578642       0.58372481       0.46350407       0.24608844       0.20757358
  1.2885439       0.64146301       0.49483185       0.30688958       0.24808229
  1.3192235       0.70542674       0.54489737       0.37842475       0.29985405
  1.3499031       0.77536126       0.61932682       0.45302260       0.35691032
  1.3805827       0.84958105       0.71482737       0.52388654       0.41356113
  1.4112623       0.92459198       0.82214717       0.58583854       0.46499596
  1.4419419       0.99528273       0.93071163       0.63617328       0.50752255
  1.4726216        1.0555567        1.0318605       0.67565149       0.53875600
  1.5033012        1.0991692        1.1205708       0.70931511       0.55775797
  1.5339808        1.1205658        1.1961910       0.74638903       0.56505511
  1.5646604        1.1155912        1.2622848       0.79819727       0.56246259
  1.5953400        1.0819993        1.3253846       0.87384652       0.55265967
  1.6260196        1.0197337        1.3925781       0.97588677       0.53852512
  1.6566993       0.93097367        1.4684759        1.0991217       0.52236427
  1.6873789       0.81996612        1.5528124        1.2328034       0.50531595
  1.7180585       0.69268496        1.6398616        1.3638248       0.48728701
  1.7487381       0.55639810        1.7197894        1.4792034       0.46759071
  1.7794177       0.41929144        1.7810358        1.5676469       0.44613825
  1.8100973       0.29054338        1.8126878        1.6205116       0.42476484
  1.8407769       0.18231352        1.8062760        1.6323854       0.40805552
  1.8714566       0.11806207        1.7568702        1.6013786       0.40265379
  1.9021362       0.12245713        1.6635459        1.5291377       0.41410375
  1.9328158       0.15753643        1.5293347        1.4205791       0.44263308
  1.9634954       0.18495374        1.3607665        1.2833516       0.48190566
  1.9941750       0.19422130        1.1671055        1.1270513       0.52171861
  2.0248546       0.18398444       0.95938919       0.96222580       0.55143074
  2.0555343       0.15582299       0.74938938       0.79921212       0.56217350
  2.0862139       0.11253041       0.54864053       0.64687639       0.54827532
  2.1168935       0.57408475E-01   0.36777056       0.51142006       0.50892646
  2.1475731       0.62018667E-02   0.21685588       0.39571234       0.45142691
  2.1782527       0.74766450E-01   0.11074981       0.30021536       0.39804961
  2.2089323       0.14538594       0.84407087E-01   0.22740829       0.39186815
  2.2396120       0.21518587       0.11382071       0.19058031       0.46898001
  2.2702916       0.28164740       0.13596087       0.20957417       0.61665443
  2.3009712       0.34256603       0.13914382       0.27707673       0.80087451
  2.3316508       0.39607236       0.12641205       0.36846737       0.99483659
  2.3623304       0.44066307       0.10403661       0.46627923        1.1793286
  2.3930100       0.47523307       0.79360133E-01   0.55908977        1.3396385
  2.4236896       0.49909680       0.60123231E-01   0.63833642        1.4643754
  2.4543693       0.51198948       0.51978824E-01   0.69748631        1.5453176
  2.4850489       0.51404818       0.52510348E-01   0.73205301        1.5775641
  2.5157285       0.50578243       0.54238923E-01   0.73973602        1.5596630
  2.5464081       0.48805157       0.53123546E-01   0.72044919        1.4935794
  2.5770877       0.46206857       0.49295471E-01   0.67617673        1.3844529
  2.6077673       0.42944553       0.45098832E-01   0.61066239        1.2401494
  2.6384470       0.39228543       0.42900617E-01   0.52896848        1.0706462
  2.6691266       0.35330587       0.42741893E-01   0.43695817       0.88732853
  2.6998062       0.31593489       0.42197466E-01   0.34076546       0.70232195
  2.7304858       0.28420603       0.38570150E-01   0.24633468       0.52807039
  2.7611654       0.26210024       0.30439149E-01   0.15919299       0.37754237
  2.7918450       0.25208396       0.18336518E-01   0.85236427E-01   0.26533085
  2.8225246       0.25362243       0.10420907E-01   0.40021753E-01   0.20571333
  2.8532043       0.26334200       0.23743096E-01   0.55609680E-01   0.19481545
  2.8838839       0.27689469       0.41664412E-01   0.85352521E-01   0.20307076
  2.9145635       0.29071173       0.57418237E-01   0.10575620       0.20619451
  2.9452431       0.30267644       0.68358719E-01   0.11554774       0.19589865
  2.9759227       0.31201767       0.72888185E-01   0.11667227       0.17278486
  3.0066023       0.31887554       0.70572624E-01   0.11220695       0.14146279
  3.0372820       0.32376936       0.62700491E-01   0.10598289       0.10866371
  3.0679616       0.32709805       0.53590228E-01   0.10218195       0.82811452E-01
  3.0986412       0.32879728       0.52035314E-01   0.10411695       0.72027351E-01
  3.1293208       0.32824698       0.64610424E-01   0.11251718       0.75720290E-01
  3.1600004       0.32443063       0.86650612E-01   0.12537454       0.84408027E-01
  3.1906800       0.31624847       0.11088602       0.13958356       0.91316032E-01
  3.2213597       0.30284970       0.13257357       0.15232537       0.94760704E-01
  3.2520393       0.28388134       0.14886643       0.16154853       0.95815924E-01
  3.2827189       0.25960954       0.15829669       0.16606864       0.96404883E-01
  3.3133985       0.23091433       0.16069065       0.16563425       0.97928280E-01
  3.3440781       0.19918309       0.15721752       0.16102717       0.10062893
  3.3747577       0.16613604       0.15040889       0.15413942       0.10399149
  3.4054373       0.13361803       0.14391862       0.14784117       0.10770516
  3.4361170       0.10338773       0.14157498       0.14527809       0.11232851
  3.4667966       0.76930504E-01   0.14556751       0.14842526       0.11915016
  3.4974762       0.55316611E-01   0.15509547       0.15680306       0.12926974
  3.5281558       0.39128169E-01   0.16707341       0.16772072       0.14256740
  3.5588354       0.28496205E-01   0.17795474       0.17768646       0.15743615
  3.5895150       0.23265092E-01   0.18495473       0.18360255       0.17134391
  3.6201947       0.23020734E-01   0.18645061       0.18330908       0.18160699
  3.6508743       0.26796494E-01   0.18200245       0.17575293       0.18595834
  3.6815539       0.33240817E-01   0.17226890       0.16104770       0.18286668
  3.7122335       0.41083821E-01   0.15889758       0.14057664       0.17167578
  3.7429131       0.49267702E-01   0.14436877       0.11730958       0.15261594
  3.7735927       0.56942109E-01   0.13165394       0.96551549E-01   0.12671765
  3.8042724       0.63463083E-01   0.12342112       0.86244425E-01   0.95652416E-01
  3.8349520       0.68386533E-01   0.12078241       0.91912258E-01   0.61541191E-01
  3.8656316       0.71448318E-01   0.12255015       0.10937536       0.26934381E-01
  3.8963112       0.72538687E-01   0.12598678       0.13037886       0.10545571E-01
  3.9269908       0.71683682E-01   0.12824591       0.14918545       0.39123134E-01
  3.9576704       0.69043435E-01   0.12724364       0.16268390       0.64796889E-01
  3.9883500       0.64930862E-01   0.12184571       0.16937857       0.84918634E-01
  4.0190297       0.59845905E-01   0.11175662       0.16882579       0.98857099E-01
  4.0497093       0.54507236E-01   0.97343012E-01   0.16133694       0.10649615
  4.0803889       0.49832212E-01   0.79460797E-01   0.14777492       0.10805791
  4.1110685       0.46763389E-01   0.59298617E-01   0.12938080       0.10397400
  4.1417481       0.45871512E-01   0.38249453E-01   0.10762336       0.94801456E-01
  4.1724277       0.46974054E-01   0.17925332E-01   0.84103254E-01   0.81238856E-01
  4.2031074       0.49219635E-01   0.55191214E-02   0.60627537E-01   0.64379312E-01
  4.2337870       0.51567062E-01   0.18692872E-01   0.39939545E-01   0.46749314E-01
  4.2644666       0.53178871E-01   0.30758348E-01   0.28668473E-01   0.36106100E-01
  4.2951462       0.53563654E-01   0.38708202E-01   0.34699136E-01   0.44975201E-01
  4.3258258       0.52574020E-01   0.42169355E-01   0.50183612E-01   0.68594347E-01
  4.3565054       0.50354264E-01   0.41213998E-01   0.67212299E-01   0.97170396E-01
  4.3871851       0.47266848E-01   0.36245148E-01   0.83358644E-01   0.12638196
  4.4178647       0.43795240E-01   0.27942117E-01   0.97744219E-01   0.15383712
  4.4485443       0.40414040E-01   0.17229531E-01   0.10984540       0.17773805
  4.4792239       0.37434772E-01   0.57228798E-02   0.11922319       0.19662776
  4.5099035       0.34881409E-01   0.90566190E-02   0.12548343       0.20938428
  4.5405831       0.32479406E-01   0.20931289E-01   0.12830620       0.21526218
  4.5712627       0.29782063E-01   0.31663091E-01   0.12749058       0.21392562
  4.6019424       0.26354167E-01   0.40231739E-01   0.12299097       0.20545464
  4.6326220       0.21920817E-01   0.46028439E-01   0.11493437       0.19032075
  4.6633016       0.16477666E-01   0.48691933E-01   0.10361650       0.16933456
  4.6939812       0.10555102E-01   0.48098472E-01   0.89480431E-01   0.14357333
  4.7246608       0.69542453E-02   0.44352487E-01   0.73086272E-01   0.11430218
  4.7553404       0.10933669E-01   0.37767674E-01   0.55088811E-01   0.82918176E-01
  4.7860201       0.18410802E-01   0.28841119E-01   0.36279737E-01   0.51043039E-01
  4.8166997       0.26315126E-01   0.18237724E-01   0.18149573E-01   0.22138592E-01
  4.8473793       0.33794633E-01   0.70089607E-02   0.11118338E-01   0.21431374E-01
  4.8780589       0.40467389E-01   0.66545305E-02   0.25653696E-01   0.46900082E-01
  4.9087385       0.46175320E-01   0.17627064E-01   0.42592526E-01   0.72367415E-01
  4.9394181       0.50940258E-01   0.27851214E-01   0.58406499E-01   0.94968460E-01
  4.9700978       0.54923596E-01   0.36359228E-01   0.72299307E-01   0.11394581
  5.0007774       0.58354473E-01   0.42648866E-01   0.83781309E-01   0.12888894
  5.0314570       0.61430365E-01   0.46426188E-01   0.92470304E-01   0.13952981
  5.0621366       0.64220415E-01   0.47608692E-01   0.98071124E-01   0.14569825
  5.0928162       0.66613220E-01   0.46342312E-01   0.10038931       0.14732161
  5.1234958       0.68333923E-01   0.43020256E-01   0.99353664E-01   0.14444566
  5.1541754       0.69021154E-01   0.38309654E-01   0.95038671E-01   0.13726478
  5.1848551       0.68331193E-01   0.33190813E-01   0.87682148E-01   0.12615124
  5.2155347       0.66037704E-01   0.28954363E-01   0.77697194E-01   0.11167526
  5.2462143       0.62110003E-01   0.26885014E-01   0.65683563E-01   0.94612166E-01
  5.2768939       0.56766866E-01   0.27376490E-01   0.52458766E-01   0.75942336E-01
  5.3075735       0.50510404E-01   0.29459866E-01   0.39177192E-01   0.56873168E-01
  5.3382531       0.44139521E-01   0.31644425E-01   0.27756521E-01   0.38998108E-01
  5.3689328       0.38701800E-01   0.32756805E-01   0.21748817E-01   0.25040808E-01
  5.3996124       0.35239167E-01   0.32103871E-01   0.23853246E-01   0.20184071E-01
  5.4302920       0.34205222E-01   0.29386165E-01   0.30329724E-01   0.24924996E-01
  5.4609716       0.35019610E-01   0.24610545E-01   0.36851829E-01   0.31647919E-01
  5.4916512       0.36450313E-01   0.18041419E-01   0.41540992E-01   0.36349303E-01
  5.5223308       0.37338765E-01   0.10261771E-01   0.43684474E-01   0.37944202E-01
  5.5530105       0.36932275E-01   0.41189920E-02   0.43080136E-01   0.36332556E-01
  5.5836901       0.34885015E-01   0.10047625E-01   0.39827876E-01   0.31863083E-01
  5.6143697       0.31171727E-01   0.18833501E-01   0.34250581E-01   0.25161746E-01
  5.6450493       0.26007510E-01   0.27074270E-01   0.26861805E-01   0.17089564E-01
  5.6757289       0.19797650E-01   0.34056980E-01   0.18404414E-01   0.90976751E-02
  5.7064085       0.13176475E-01   0.39341492E-01   0.10323302E-01   0.67403122E-02
  5.7370881       0.75676306E-02   0.42648441E-01   0.79724369E-02   0.12892470E-01
  5.7677678       0.72694299E-02   0.43851189E-01   0.14095087E-01   0.19756338E-01
  5.7984474       0.12062797E-01   0.42972381E-01   0.21406301E-01   0.25383253E-01
  5.8291270       0.17391949E-01   0.40173880E-01   0.27617281E-01   0.29315747E-01
  5.8598066       0.21967634E-01   0.35739234E-01   0.32070842E-01   0.31442453E-01
  5.8904862       0.25410842E-01   0.30050662E-01   0.34480994E-01   0.31848221E-01
  5.9211658       0.27573332E-01   0.23565171E-01   0.34767781E-01   0.30759854E-01
  5.9518455       0.28419952E-01   0.16802606E-01   0.33017986E-01   0.28505042E-01
  5.9825251       0.27995930E-01   0.10402916E-01   0.29461780E-01   0.25473480E-01
  6.0132047       0.26414327E-01   0.56390340E-02   0.24447227E-01   0.22077768E-01
  6.0438843       0.23851679E-01   0.56140097E-02   0.18409620E-01   0.18709800E-01
  6.0745639       0.20550192E-01   0.86392002E-02   0.11836506E-01   0.15684024E-01
  6.1052435       0.16831712E-01   0.11294846E-01   0.52331540E-02   0.13163289E-01
  6.1359232       0.13142048E-01   0.12828748E-01   0.10439484E-02   0.11095760E-01
  6.1666028       0.10156566E-01   0.13140106E-01   0.62950103E-02   0.92337958E-02
  6.1972824       0.88016081E-02   0.12333543E-01   0.10443902E-01   0.72642632E-02
  6.2279620       0.94582961E-02   0.10639280E-01   0.13232483E-01   0.49876543E-02
  6.2586416       0.11255177E-01   0.84065301E-02   0.14611275E-01   0.26910556E-02
  6.2893212       0.13200975E-01   0.61837268E-02   0.14707352E-01   0.30853207E-02
  6.3200008       0.14788235E-01   0.49484077E-02   0.13862213E-01   0.64068928E-02
  6.3506805       0.15823657E-01   0.55977931E-02   0.12691884E-01   0.10297032E-01
  6.3813601       0.16270704E-01   0.74105491E-02   0.12084526E-01   0.14136747E-01
  6.4120397       0.16172313E-01   0.93841941E-02   0.12807422E-01   0.17550084E-01
  6.4427193       0.15608016E-01   0.11101014E-01   0.14824304E-01   0.20208528E-01
  6.4733989       0.14667469E-01   0.12441282E-01   0.17426047E-01   0.21830124E-01
  6.5040785       0.13437276E-01   0.13416991E-01   0.19871870E-01   0.22198380E-01
  6.5347582       0.12001790E-01   0.14102880E-01   0.21633128E-01   0.21180489E-01
  6.5654378       0.10457664E-01   0.14592618E-01   0.22387754E-01   0.18740245E-01
  6.5961174       0.89393217E-02   0.14964780E-01   0.21992186E-01   0.14945280E-01
  6.6267970       0.76455338E-02   0.15261409E-01   0.20474846E-01   0.99766288E-02
  6.6574766       0.68278452E-02   0.15483876E-01   0.18058499E-01   0.42532577E-02
  6.6881562       0.66593696E-02   0.15604528E-01   0.15238296E-01   0.34886665E-02
  6.7188359       0.70468811E-02   0.15585926E-01   0.12948318E-01   0.10065699E-01
  6.7495155       0.76832322E-02   0.15398460E-01   0.12525616E-01   0.16915800E-01
  6.7801951       0.82710256E-02   0.15031086E-01   0.14567741E-01   0.23395913E-01
  6.8108747       0.86341075E-02   0.14494574E-01   0.18187135E-01   0.29145078E-01
  6.8415543       0.87303844E-02   0.13819272E-01   0.22257126E-01   0.33878433E-01
  6.8722339       0.86478969E-02   0.13050029E-01   0.26057748E-01   0.37386236E-01
  6.9029135       0.85938480E-02   0.12240365E-01   0.29178441E-01   0.39542295E-01
  6.9335932       0.88365356E-02   0.11446932E-01   0.31400746E-01   0.40309979E-01
  6.9642728       0.95667859E-02   0.10724142E-01   0.32645934E-01   0.39744633E-01
  6.9949524       0.10771066E-01   0.10117946E-01   0.32951626E-01   0.37993264E-01
  7.0256320       0.12256516E-01   0.96579094E-02   0.32456765E-01   0.35293259E-01
  7.0563116       0.13768389E-01   0.93486224E-02   0.31385767E-01   0.31972199E-01
  7.0869912       0.15071689E-01   0.91641453E-02   0.30025677E-01   0.28448724E-01
  7.1176709       0.15980265E-01   0.90496644E-02   0.28689343E-01   0.25224128E-01
  7.1483505       0.16362777E-01   0.89311508E-02   0.27658919E-01   0.22826096E-01
  7.1790301       0.16142346E-01   0.87300212E-02   0.27116673E-01   0.21643650E-01
  7.2097097       0.15294539E-01   0.83796035E-02   0.27094000E-01   0.21699910E-01
  7.2403893       0.13844272E-01   0.78432032E-02   0.27475729E-01   0.22615095E-01
  7.2710689       0.11861412E-01   0.71374961E-02   0.28059921E-01   0.23843479E-01
  7.3017486       0.94548321E-02   0.63688098E-02   0.28632227E-01   0.24914266E-01
  7.3324282       0.67649055E-02   0.57827829E-02   0.29017497E-01   0.25517739E-01
  7.3631078       0.39552831E-02   0.57530744E-02   0.29100828E-01   0.25496277E-01
  7.3937874       0.12201838E-02   0.65358816E-02   0.28827774E-01   0.24811945E-01
  7.4244670       0.14128494E-02   0.80267642E-02   0.28194664E-01   0.23515596E-01
  7.4551466       0.35647777E-02   0.99474217E-02   0.27235610E-01   0.21720441E-01
  7.4858262       0.52363090E-02   0.12075128E-01   0.26009162E-01   0.19578327E-01
  7.5165059       0.63253622E-02   0.14284919E-01   0.24585605E-01   0.17257229E-01
  7.5471855       0.67945923E-02   0.16528497E-01   0.23035140E-01   0.14919393E-01
  7.5778651       0.66692150E-02   0.18805795E-01   0.21417200E-01   0.12700541E-01
  7.6085447       0.60498138E-02   0.21131555E-01   0.19771699E-01   0.10691988E-01
  7.6392243       0.51420521E-02   0.23498801E-01   0.18113705E-01   0.89297705E-02
  7.6699039       0.43218925E-02   0.25848887E-01   0.16433227E-01   0.73964512E-02
  7.7005836       0.41371352E-02   0.28058818E-01   0.14701083E-01   0.60384447E-02
  7.7312632       0.48395115E-02   0.29949881E-01   0.12880332E-01   0.47931251E-02
  7.7619428       0.60557049E-02   0.31313377E-01   0.10941997E-01   0.36129306E-02
  7.7926224       0.73352633E-02   0.31945296E-01   0.88862058E-02   0.24769951E-02
  7.8233020       0.84125554E-02   0.31682376E-01   0.67821057E-02   0.13949707E-02
  7.8539816       0.91606651E-02   0.30434643E-01   0.48888201E-02   0.50636587E-03
  7.8846612       0.95463799E-02   0.28212634E-01   0.39913824E-02   0.90609388E-03
  7.9153409       0.96085146E-02   0.25151488E-01   0.49945374E-02   0.18588544E-02
  7.9460205       0.94406746E-02   0.21540966E-01   0.72718662E-02   0.28536017E-02
  7.9767001       0.91668433E-02   0.17881382E-01   0.10017622E-01   0.38793284E-02
  8.0073797       0.89043347E-02   0.14972419E-01   0.12899079E-01   0.49380196E-02
  8.0380593       0.87200594E-02   0.13832169E-01   0.15754968E-01   0.60128066E-02
  8.0687389       0.86025881E-02   0.14935218E-01   0.18471154E-01   0.70645955E-02
  8.0994186       0.84719205E-02   0.17635468E-01   0.20945017E-01   0.80382373E-02
  8.1300982       0.82201145E-02   0.21007526E-01   0.23075052E-01   0.88727960E-02
  8.1607778       0.77543271E-02   0.24494810E-01   0.24760099E-01   0.95121896E-02
  8.1914574       0.70233234E-02   0.27870388E-01   0.25904026E-01   0.99139721E-02
  8.2221370       0.60263974E-02   0.31078236E-01   0.26423892E-01   0.10055193E-01
  8.2528166       0.48107361E-02   0.34117099E-01   0.26259874E-01   0.99350128E-02
  8.2834963       0.34629699E-02   0.36967623E-01   0.25385090E-01   0.95742480E-02
  8.3141759       0.21020140E-02   0.39560918E-01   0.23813477E-01   0.90123460E-02
  8.3448555       0.91943889E-03   0.41786806E-01   0.21604198E-01   0.83025247E-02
  8.3755351       0.74198278E-03   0.43530952E-01   0.18861548E-01   0.75059109E-02
  8.4062147       0.14617681E-02   0.44723261E-01   0.15730051E-01   0.66854886E-02
  8.4368943       0.20729821E-02   0.45379388E-01   0.12385435E-01   0.59005235E-02
  8.4675739       0.25622697E-02   0.45619705E-01   0.90239990E-02   0.52018943E-02
  8.4982536       0.31204423E-02   0.45652700E-01   0.58593503E-02   0.46285655E-02
  8.5289332       0.39718538E-02   0.45715830E-01   0.31778768E-02   0.42054318E-02
  8.5596128       0.52141361E-02   0.45983577E-01   0.18225599E-02   0.39429713E-02
  8.5902924       0.67871168E-02   0.46478998E-01   0.26901314E-02   0.38390143E-02
  8.6209720       0.85506603E-02   0.47037605E-01   0.39700397E-02   0.38818504E-02
  8.6516516       0.10344024E-01   0.47345834E-01   0.49855214E-02   0.40528235E-02
  8.6823313       0.12010909E-01   0.47030021E-01   0.57333512E-02   0.43273886E-02
  8.7130109       0.13411812E-01   0.45751694E-01   0.63205167E-02   0.46755635E-02
  8.7436905       0.14433018E-01   0.43279421E-01   0.68469104E-02   0.50632924E-02
  8.7743701       0.14993859E-01   0.39529575E-01   0.73497630E-02   0.54553024E-02
  8.8050497       0.15051950E-01   0.34580830E-01   0.77927896E-02   0.58191149E-02
  8.8357293       0.14606031E-01   0.28671845E-01   0.80966586E-02   0.61295667E-02
  8.8664090       0.13696364E-01   0.22197977E-01   0.81849195E-02   0.63731328E-02
  8.8970886       0.12403058E-01   0.15749737E-01   0.80224553E-02   0.65511969E-02
  8.9277682       0.10843186E-01   0.10351127E-01   0.76393308E-02   0.66811001E-02
  8.9584478       0.91678727E-02   0.80585447E-02   0.71393681E-02   0.67934968E-02
  8.9891274       0.75596312E-02   0.98006284E-02   0.66856998E-02   0.69248420E-02
  9.0198070       0.62228140E-02   0.12809269E-01   0.64429322E-02   0.71056294E-02
  9.0504866       0.53371230E-02   0.15258010E-01   0.64775939E-02   0.73482662E-02
  9.0811663       0.49422626E-02   0.16604490E-01   0.67011690E-02   0.76405079E-02
  9.1118459       0.48617404E-02   0.16763386E-01   0.69298878E-02   0.79478822E-02
  9.1425255       0.48213001E-02   0.15859444E-01   0.69892747E-02   0.82230818E-02
  9.1732051       0.46072260E-02   0.14148789E-01   0.67768539E-02   0.84172781E-02
  9.2038847       0.41078584E-02   0.11983584E-01   0.62830693E-02   0.84894441E-02
  9.2345643       0.32926001E-02   0.97968090E-02   0.55951809E-02   0.84123360E-02
  9.2652440       0.21876599E-02   0.80832677E-02   0.48905471E-02   0.81753968E-02
  9.2959236       0.87782493E-03   0.72621294E-02   0.43911528E-02   0.77853225E-02
  9.3266032       0.77672214E-03   0.73385624E-02   0.42247407E-02   0.72650201E-02
  9.3572828       0.23061822E-02   0.78650806E-02   0.42813214E-02   0.66515959E-02
  9.3879624       0.38633503E-02   0.83788570E-02   0.42974245E-02   0.59939529E-02
  9.4186420       0.53349029E-02   0.86272809E-02   0.40626452E-02   0.53503894E-02
  9.4493217       0.66551528E-02   0.85273375E-02   0.35667744E-02   0.47858243E-02
  9.4800013       0.77806818E-02   0.80911506E-02   0.32060828E-02   0.43663244E-02
  9.5106809       0.86895645E-02   0.73785020E-02   0.38499892E-02   0.41466977E-02
  9.5413605       0.93799504E-02   0.64740289E-02   0.57269910E-02   0.41517699E-02
  9.5720401       0.98667439E-02   0.54856985E-02   0.83057710E-02   0.43657950E-02
  9.6027197       0.10176625E-01   0.45659123E-02   0.11142313E-01   0.47430545E-02
  9.6333993       0.10342032E-01   0.39455456E-02   0.13920541E-01   0.52279092E-02
  9.6640790       0.10394907E-01   0.38867644E-02   0.16386296E-01   0.57664593E-02
  9.6947586       0.10361034E-01   0.44473103E-02   0.18336933E-01   0.63085300E-02
  9.7254382       0.10255760E-01   0.54252347E-02   0.19629871E-01   0.68068144E-02
  9.7561178       0.10081685E-01   0.66052595E-02   0.20192791E-01   0.72172999E-02
  9.7867974       0.98287118E-02   0.78612090E-02   0.20029007E-01   0.75015774E-02
  9.8174770       0.94764846E-02   0.91243117E-02   0.19215187E-01   0.76301715E-02
  9.8481567       0.89990137E-02   0.10341247E-01   0.17889949E-01   0.75858530E-02
  9.8788363       0.83709554E-02   0.11446779E-01   0.16232475E-01   0.73661810E-02
  9.9095159       0.75748895E-02   0.12353033E-01   0.14430809E-01   0.69849213E-02
  9.9401955       0.66089962E-02   0.12956503E-01   0.12641784E-01   0.64724074E-02
  9.9708751       0.54952111E-02   0.13162351E-01   0.10951082E-01   0.58752782E-02
