# Supplementary material for: Direct Observation of Palladium Leaching from Pd/C by a Simple Method: X-ray Absorption Spectroscopy of Heterogeneous Mixtures
Source: ACS Omega. 2023 Jun 7;8(24):21787–92. doi: 10.1021/acsomega.3c01343 (PMC10286095; doi:10.1021/acsomega.3c01343)
Supplement: Supplementary file 2 — ao3c01343_si_002.zip [file ao3c01343_si_002.zip › Figure S7/XANES.txt]

# XDI/1.0 Demeter/0.9.26
# Demeter.output_filetype: multicolumn mu(E)
# Element.symbol: Pd
# Element.edge: K
# Column.1: energy eV
# Column.2: 4_Pd_Lot_2_Initial_0.qd
# Column.3: Na2PdCl4_in_H2O_0.qd
# Column.4: Pd_Lot_M_Acidwash_re_0.qd
# Column.5: Pd_Lot_M_Initial_0.qd
#------------------------
#  energy  4_Pd_Lot_2_Initial_0.qd  Na2PdCl4_in_H2O_0.qd  Pd_Lot_M_Acidwash_re_0.qd  Pd_Lot_M_Initial_0.qd
  24019.590       0.26561047       -2.0021910       0.35875103       0.13465208
  24019.853       0.26627517       -2.0007790       0.35924453       0.13480620
  24020.116       0.26601654       -2.0035478       0.35861311       0.13462230
  24020.405       0.26562954       -2.0032150       0.35681900       0.13428773
  24020.694       0.26550079       -2.0030543       0.35713962       0.13393262
  24020.956       0.26511530       -2.0029930       0.35784787       0.13403269
  24021.219       0.26566641       -2.0048665       0.35635163       0.13433968
  24021.508       0.26503960       -2.0040972       0.35612868       0.13400826
  24021.797       0.26528114       -2.0042248       0.35563326       0.13368501
  24022.086       0.26485893       -2.0045892       0.35602919       0.13347024
  24022.375       0.26498705       -2.0041962       0.35522604       0.13328970
  24022.637       0.26485893       -2.0042897       0.35555688       0.13349075
  24022.926       0.26511530       -2.0044542       0.35594386       0.13361942
  24023.242       0.26456449       -2.0049422       0.35462040       0.13334973
  24023.504       0.26443654       -2.0045403       0.35491582       0.13304908
  24023.793       0.26448696       -2.0052024       0.35489954       0.13295714
  24024.083       0.26430872       -2.0052291       0.35464758       0.13300353
  24024.372       0.26418103       -2.0058700       0.35409262       0.13301876
  24024.634       0.26430872       -2.0070847       0.35484565       0.13307866
  24024.923       0.26375882       -2.0065827       0.35432733       0.13263157
  24025.186       0.26414174       -2.0052901       0.35306733       0.13217175
  24025.475       0.26346377       -2.0056823       0.35485798       0.13192092
  24025.738       0.26388633       -2.0061031       0.35358577       0.13209652
  24026.027       0.26380659       -2.0072785       0.35325457       0.13229640
  24026.316       0.26359123       -2.0070513       0.35286849       0.13235949
  24026.579       0.26375882       -2.0069965       0.35289979       0.13234742
  24026.815       0.26346377       -2.0075409       0.35289821       0.13217227
  24027.078       0.26333643       -2.0080206       0.35297112       0.13213039
  24027.367       0.26346377       -2.0083863       0.35190409       0.13184229
  24027.630       0.26320922       -2.0073751       0.35206190       0.13135475
  24027.893       0.26333643       -2.0072031       0.35122794       0.13141400
  24028.156       0.26299979       -2.0074555       0.35198501       0.13147694
  24028.445       0.26278683       -2.0081632       0.35130447       0.13118626
  24028.708       0.26278683       -2.0083158       0.35194405       0.13120684
  24028.997       0.26249112       -2.0078852       0.35274715       0.13145340
  24029.286       0.26291387       -2.0073905       0.35034260       0.13116978
  24029.549       0.26278683       -2.0085848       0.35034632       0.13099439
  24029.838       0.26189847       -2.0095618       0.35138395       0.13095352
  24030.075       0.26211092       -2.0095388       0.35154829       0.13084508
  24030.364       0.26168853       -2.0088958       0.35062044       0.13062496
  24030.679       0.26227945       -2.0082430       0.35059354       0.13072901
  24030.969       0.26194152       -2.0079757       0.35012329       0.13072672
  24031.231       0.26223753       -2.0085368       0.34999039       0.13031394
  24031.547       0.26206820       -2.0097071       0.35161596       0.13009414
  24031.862       0.26096930       -2.0100628       0.34995587       0.13016870
  24032.178       0.26151860       -2.0101221       0.34950581       0.13006579
  24032.467       0.26156222       -2.0096682       0.35037647       0.12990432
  24032.756       0.26151860       -2.0089383       0.34960691       0.12997541
  24033.072       0.26143091       -2.0094256       0.34983937       0.12999528
  24033.361       0.26151860       -2.0101710       0.34969574       0.12994149
  24033.650       0.26054620       -2.0108802       0.34869817       0.12991213
  24033.966       0.26042030       -2.0101425       0.34765045       0.12972985
  24034.282       0.26084322       -2.0112141       0.34910718       0.12973043
  24034.571       0.26096930       -2.0122372       0.34972114       0.12991213
  24034.886       0.26079836       -2.0114875       0.34863650       0.12924499
  24035.176       0.26054620       -2.0110185       0.34887105       0.12890409
  24035.491       0.26032899       -2.0105352       0.34825988       0.12938598
  24035.781       0.26024876       -2.0112421       0.34737521       0.12934261
  24036.070       0.26024876       -2.0115939       0.34746698       0.12895619
  24036.359       0.26054620       -2.0125873       0.34743612       0.12878522
  24036.649       0.26024876       -2.0138235       0.34715726       0.12895847
  24036.938       0.26054620       -2.0125231       0.34778242       0.12906033
  24037.227       0.25957392       -2.0114612       0.34784000       0.12879947
  24037.517       0.25957392       -2.0129488       0.34718890       0.12866321
  24037.832       0.25965263       -2.0125078       0.34790341       0.12843796
  24038.122       0.25952690       -2.0107596       0.34692673       0.12850811
  24038.385       0.25915046       -2.0115082       0.34615253       0.12830025
  24038.674       0.25957392       -2.0131081       0.34687935       0.12764084
  24038.990       0.25885200       -2.0123724       0.34687638       0.12763978
  24039.279       0.25915046       -2.0132011       0.34613359       0.12787899
  24039.569       0.25940130       -2.0131763       0.34582010       0.12784211
  24039.858       0.25940130       -2.0129111       0.34592869       0.12784301
  24040.174       0.25830300       -2.0149726       0.34675306       0.12761174
  24040.489       0.25862975       -2.0151629       0.34542221       0.12717161
  24040.805       0.25872682       -2.0144231       0.34527084       0.12749820
  24041.095       0.25885200       -2.0141573       0.34387863       0.12737095
  24041.410       0.25817812       -2.0141277       0.34509028       0.12687802
  24041.726       0.25897730       -2.0139854       0.34463568       0.12723566
  24042.016       0.25817812       -2.0132655       0.34472165       0.12695409
  24042.331       0.25825383       -2.0138206       0.34374834       0.12677420
  24042.674       0.25830300       -2.0148522       0.34473249       0.12690712
  24042.963       0.25837901       -2.0153397       0.34429997       0.12668498
  24043.253       0.25800382       -2.0153447       0.34469680       0.12667740
  24043.568       0.25733031       -2.0155631       0.34381004       0.12664846
  24043.884       0.25745483       -2.0154834       0.34361546       0.12675350
  24044.174       0.25757947       -2.0157008       0.34368134       0.12674597
  24044.463       0.25720591       -2.0163525       0.34339608       0.12651719
  24044.779       0.25733031       -2.0159421       0.34280161       0.12616989
  24045.042       0.25733031       -2.0154785       0.34271567       0.12578780
  24045.332       0.25735343       -2.0153754       0.34276000       0.12561618
  24045.595       0.25757947       -2.0158078       0.34312237       0.12559032
  24045.911       0.25690613       -2.0162149       0.34352430       0.12559043
  24046.200       0.25690613       -2.0164710       0.34283070       0.12564461
  24046.516       0.25703047       -2.0173011       0.34224964       0.12531707
  24046.806       0.25673021       -2.0171584       0.34282036       0.12511428
  24047.095       0.25665781       -2.0173465       0.34157941       0.12536628
  24047.385       0.25648177       -2.0177835       0.34179865       0.12539023
  24047.675       0.25625271       -2.0176380       0.34067266       0.12519127
  24047.938       0.25618121       -2.0172614       0.34077355       0.12521223
  24048.254       0.25635773       -2.0176349       0.34129141       0.12495011
  24048.570       0.25575631       -2.0184652       0.34106447       0.12476154
  24048.833       0.25593337       -2.0184232       0.34017592       0.12476153
  24049.123       0.25618121       -2.0175092       0.33983053       0.12453937
  24049.412       0.25550884       -2.0174800       0.33979877       0.12455396
  24049.728       0.25550884       -2.0188382       0.33900718       0.12469380
  24050.018       0.25552496       -2.0187729       0.33966533       0.12413348
  24050.281       0.25496074       -2.0184477       0.33925920       0.12439943
  24050.571       0.25526184       -2.0186329       0.34002519       0.12414996
  24050.861       0.25508412       -2.0185502       0.33920092       0.12381541
  24051.150       0.25496074       -2.0182749       0.33959233       0.12375357
  24051.414       0.25538528       -2.0186445       0.33893593       0.12430372
  24051.677       0.25496074       -2.0186298       0.33865725       0.12421649
  24051.967       0.25453602       -2.0181704       0.33890172       0.12360224
  24052.257       0.25453602       -2.0193170       0.33825343       0.12350225
  24052.520       0.25460390       -2.0199751       0.33823351       0.12368696
  24052.810       0.25496074       -2.0189532       0.33840780       0.12336017
  24053.073       0.25483748       -2.0199162       0.33837411       0.12296482
  24053.336       0.25483748       -2.0203924       0.33836371       0.12257735
  24053.600       0.25374279       -2.0198800       0.33678475       0.12261740
  24053.863       0.25465922       -2.0209221       0.33748205       0.12281729
  24054.153       0.25374279       -2.0210015       0.33778897       0.12274258
  24054.416       0.25441295       -2.0208063       0.33674397       0.12282079
  24054.680       0.25375212       -2.0204787       0.33731122       0.12287682
  24054.970       0.25398823       -2.0216193       0.33661002       0.12284256
  24055.259       0.25319590       -2.0218095       0.33696969       0.12277214
  24055.523       0.25344073       -2.0212827       0.33638635       0.12257615
  24055.786       0.25331825       -2.0214553       0.33575679       0.12211921
  24056.076       0.25331825       -2.0224420       0.33517235       0.12215247
  24056.366       0.25319590       -2.0220025       0.33675213       0.12169463
  24056.629       0.25331825       -2.0219480       0.33649144       0.12167666
  24056.919       0.25307366       -2.0226282       0.33524666       0.12182444
  24057.209       0.25295781       -2.0226801       0.33638659       0.12158693
  24057.525       0.25313825       -2.0215788       0.33613643       0.12169351
  24057.841       0.25264930       -2.0215959       0.33510982       0.12152435
  24058.105       0.25277136       -2.0227660       0.33519856       0.12116300
  24058.421       0.25234664       -2.0231938       0.33407647       0.12134323
  24058.737       0.25259075       -2.0231733       0.33278318       0.12122722
  24059.027       0.25264930       -2.0231214       0.33455206       0.12123182
  24059.317       0.25192174       -2.0228327       0.33396036       0.12120270
  24059.607       0.25167986       -2.0229236       0.33349162       0.12101067
  24059.950       0.25246864       -2.0230762       0.33238733       0.12095425
  24060.239       0.25222476       -2.0228127       0.33381767       0.12088766
  24060.529       0.25210300       -2.0227260       0.33368213       0.12090235
  24060.846       0.25240554       -2.0231426       0.33299633       0.12091798
  24061.188       0.25167846       -2.0235842       0.33287131       0.12059806
  24061.478       0.25210300       -2.0243594       0.33305580       0.12044275
  24061.742       0.25167846       -2.0249458       0.33236756       0.12050789
  24062.058       0.25137514       -2.0253773       0.33233671       0.12018209
  24062.374       0.25149736       -2.0254412       0.33242806       0.11970825
  24062.638       0.25167846       -2.0251870       0.33303566       0.11996691
  24062.928       0.25113246       -2.0241301       0.33300688       0.12008976
  24063.244       0.25046589       -2.0240725       0.33203333       0.11964462
  24063.534       0.25131443       -2.0250303       0.33149880       0.11975403
  24063.824       0.25113246       -2.0248903       0.33211313       0.11964982
  24064.114       0.25101130       -2.0246067       0.33112921       0.11946452
  24064.404       0.25058676       -2.0253189       0.33064154       0.11968452
  24064.694       0.25046264       -2.0264818       0.33146440       0.11950052
  24064.984       0.25016204       -2.0263316       0.33143756       0.11959209
  24065.248       0.25046589       -2.0261622       0.33156003       0.11916808
  24065.564       0.25058676       -2.0274366       0.33091596       0.11884012
  24065.881       0.25004135       -2.0258875       0.33144712       0.11857868
  24066.171       0.25016204       -2.0262815       0.33247769       0.11870587
  24066.461       0.24992078       -2.0272326       0.33169986       0.11868164
  24066.804       0.25058676       -2.0272465       0.33018559       0.11888248
  24067.120       0.24967374       -2.0278454       0.33050601       0.11849204
  24067.410       0.25004135       -2.0282257       0.33074336       0.11834227
  24067.700       0.24937597       -2.0270663       0.33170190       0.11835250
  24068.017       0.24973714       -2.0267350       0.32980809       0.11806563
  24068.333       0.24949625       -2.0274298       0.32923516       0.11794228
  24068.650       0.24961664       -2.0266816       0.33036905       0.11825117
  24068.940       0.24919174       -2.0272632       0.32989726       0.11808335
  24069.230       0.24931206       -2.0281661       0.33003056       0.11809774
  24069.573       0.24937597       -2.0276983       0.32946344       0.11795987
  24069.863       0.24924794       -2.0291983       0.32970470       0.11746557
  24070.153       0.24895144       -2.0297280       0.32929859       0.11762354
  24070.470       0.24883146       -2.0299605       0.32957492       0.11782146
  24070.786       0.24895144       -2.0299539       0.32906153       0.11732352
  24071.076       0.24937597       -2.0292919       0.32931101       0.11720462
  24071.367       0.24810182       -2.0286346       0.32872417       0.11705967
  24071.657       0.24840692       -2.0286861       0.32849757       0.11679294
  24071.973       0.24840692       -2.0294091       0.32865481       0.11715959
  24072.237       0.24798220       -2.0302474       0.32828404       0.11700296
  24072.501       0.24822155       -2.0312467       0.32827205       0.11668391
  24072.818       0.24816768       -2.0302012       0.32849794       0.11676622
  24073.134       0.24798220       -2.0305356       0.32845357       0.11722892
  24073.424       0.24762405       -2.0309078       0.32673534       0.11659143
  24073.688       0.24786270       -2.0316069       0.32753954       0.11640011
  24073.978       0.24774332       -2.0310633       0.32743429       0.11628773
  24074.269       0.24731878       -2.0308521       0.32814676       0.11632720
  24074.559       0.24760993       -2.0310303       0.32794999       0.11633858
  24074.849       0.24701309       -2.0305895       0.32790824       0.11609761
  24075.140       0.24689406       -2.0313469       0.32726196       0.11594747
  24075.456       0.24677516       -2.0305958       0.32674987       0.11561983
  24075.720       0.24635044       -2.0311485       0.32653930       0.11550422
  24076.010       0.24719969       -2.0328290       0.32677219       0.11574040
  24076.301       0.24677516       -2.0322657       0.32715802       0.11553373
  24076.591       0.24696186       -2.0320092       0.32614660       0.11507558
  24076.881       0.24651942       -2.0332331       0.32664305       0.11522645
  24077.145       0.24653769       -2.0329290       0.32627396       0.11533834
  24077.436       0.24665636       -2.0323953       0.32635773       0.11485442
  24077.726       0.24665636       -2.0314795       0.32593764       0.11504569
  24078.016       0.24623183       -2.0323404       0.32596854       0.11510836
  24078.280       0.24641912       -2.0326707       0.32539218       0.11496219
  24078.570       0.24611333       -2.0341035       0.32503220       0.11478626
  24078.861       0.24611333       -2.0330475       0.32531369       0.11470660
  24079.125       0.24566727       -2.0330168       0.32522145       0.11456207
  24079.362       0.24587668       -2.0337780       0.32500115       0.11446956
  24079.653       0.24557059       -2.0342460       0.32470430       0.11444891
  24079.917       0.24557059       -2.0325952       0.32439843       0.11464217
  24080.207       0.24502814       -2.0333002       0.32417247       0.11428361
  24080.445       0.24491035       -2.0327587       0.32514510       0.11404512
  24080.735       0.24502814       -2.0325288       0.32362898       0.11402473
  24081.026       0.24533452       -2.0337046       0.32371154       0.11409946
  24081.290       0.24491035       -2.0347110       0.32359278       0.11394784
  24081.554       0.24500411       -2.0351186       0.32309017       0.11393647
  24081.844       0.24502814       -2.0340001       0.32287087       0.11421041
  24082.134       0.24460360       -2.0336375       0.32269378       0.11387297
  24082.399       0.24467510       -2.0347101       0.32301824       0.11379428
  24082.663       0.24436849       -2.0357096       0.32302995       0.11360563
  24082.953       0.24425110       -2.0349051       0.32345210       0.11333715
  24083.243       0.24425110       -2.0351993       0.32200685       0.11336866
  24083.560       0.24479267       -2.0358791       0.32232890       0.11307618
  24083.851       0.24422413       -2.0349972       0.32123962       0.11292199
  24084.141       0.24359285       -2.0347056       0.32142979       0.11318259
  24084.458       0.24382692       -2.0357358       0.32048054       0.11306884
  24084.749       0.24413383       -2.0358358       0.32142508       0.11292671
  24085.039       0.24370983       -2.0355691       0.32126622       0.11265849
  24085.330       0.24370983       -2.0368206       0.32093124       0.11269495
  24085.647       0.24340256       -2.0371216       0.32150533       0.11274206
  24085.964       0.24328565       -2.0375827       0.32102333       0.11245660
  24086.254       0.24266997       -2.0383015       0.32102333       0.11237897
  24086.545       0.24340256       -2.0369474       0.32083963       0.11242450
  24086.888       0.24347598       -2.0373957       0.31974352       0.11208257
  24087.179       0.24347598       -2.0374850       0.32131552       0.11169891
  24087.469       0.24274467       -2.0368963       0.32029079       0.11181803
  24087.786       0.24274467       -2.0373021       0.31971165       0.11197367
  24088.103       0.24305216       -2.0378995       0.32023834       0.11192756
  24088.394       0.24305216       -2.0381333       0.31980009       0.11167704
  24088.658       0.24259503       -2.0374818       0.31996813       0.11172661
  24088.975       0.24220398       -2.0376936       0.31935308       0.11134996
  24089.292       0.24227931       -2.0384957       0.31900419       0.11127746
  24089.556       0.24305216       -2.0379805       0.31783392       0.11124620
  24089.847       0.24220398       -2.0389941       0.31970826       0.11099451
  24090.138       0.24220398       -2.0379517       0.31892921       0.11074958
  24090.455       0.24154767       -2.0397740       0.31840732       0.11055323
  24090.745       0.24208777       -2.0406202       0.31881467       0.11081216
  24091.009       0.24205258       -2.0394312       0.31861548       0.11071962
  24091.300       0.24251177       -2.0394070       0.31966578       0.11053034
  24091.617       0.24112349       -2.0397530       0.31845217       0.11031483
  24091.908       0.24112349       -2.0401245       0.31724328       0.11044799
  24092.199       0.24154767       -2.0406755       0.31837551       0.11053924
  24092.489       0.24100785       -2.0407531       0.31873877       0.11053226
  24092.833       0.24143185       -2.0413474       0.31771600       0.11020459
  24093.124       0.24131615       -2.0414287       0.31768044       0.10998007
  24093.414       0.24054277       -2.0408072       0.31796064       0.10977899
  24093.758       0.24069913       -2.0398645       0.31778841       0.10965591
  24094.075       0.24081469       -2.0398772       0.31628948       0.11012162
  24094.366       0.24046833       -2.0403427       0.31672861       0.11001789
  24094.656       0.24100785       -2.0398536       0.31584492       0.10968260
  24094.974       0.24112349       -2.0402403       0.31618587       0.10988056
  24095.291       0.24046833       -2.0411316       0.31507595       0.10954069
  24095.608       0.24004416       -2.0418286       0.31550367       0.10911487
  24095.925       0.24031135       -2.0409781       0.31570564       0.10882172
  24096.216       0.24015932       -2.0416023       0.31653265       0.10915599
  24096.533       0.23992911       -2.0413137       0.31611901       0.10904276
  24096.824       0.24046833       -2.0408663       0.31533019       0.10871029
  24097.115       0.24004416       -2.0430133       0.31497496       0.10871029
  24097.432       0.23981417       -2.0431250       0.31563934       0.10871029
  24097.723       0.23973478       -2.0436132       0.31606277       0.10904191
  24098.014       0.23919526       -2.0431020       0.31557473       0.10878526
  24098.305       0.23957522       -2.0433283       0.31522627       0.10837429
  24098.595       0.23919526       -2.0429606       0.31530683       0.10828629
  24098.913       0.23961980       -2.0444732       0.31551927       0.10801569
  24099.204       0.23908057       -2.0432918       0.31366257       0.10813323
  24099.468       0.23927552       -2.0422639       0.31382232       0.10825980
  24099.759       0.23877054       -2.0445772       0.31316682       0.10823781
  24100.076       0.23908057       -2.0445605       0.31381966       0.10774950
  24100.367       0.23865603       -2.0436648       0.31268564       0.10757305
  24100.658       0.23891895       -2.0437043       0.31292574       0.10775165
  24100.949       0.23854163       -2.0434816       0.31426286       0.10754617
  24101.240       0.23854163       -2.0441454       0.31414944       0.10733197
  24101.531       0.23854163       -2.0448356       0.31328746       0.10735483
  24101.822       0.23854163       -2.0449914       0.31364328       0.10708778
  24102.113       0.23780641       -2.0445926       0.31389253       0.10691738
  24102.403       0.23842734       -2.0455501       0.31311324       0.10715651
  24102.694       0.23800298       -2.0456495       0.31327009       0.10696703
  24102.985       0.23795228       -2.0450248       0.31234261       0.10680650
  24103.276       0.23800298       -2.0456861       0.31227232       0.10655216
  24103.541       0.23800298       -2.0447815       0.31193414       0.10637171
  24103.832       0.23766131       -2.0451339       0.31175802       0.10637868
  24104.096       0.23757845       -2.0453681       0.31052359       0.10668008
  24104.387       0.23769237       -2.0453436       0.31087211       0.10667825
  24104.678       0.23746463       -2.0461938       0.31256208       0.10648365
  24104.969       0.23800298       -2.0466364       0.31119418       0.10638181
  24105.234       0.23752611       -2.0467660       0.31120062       0.10614241
  24105.498       0.23746463       -2.0470951       0.31261743       0.10596948
  24105.789       0.23704009       -2.0460347       0.31125874       0.10620836
  24106.054       0.23650202       -2.0465043       0.31111939       0.10579928
  24106.319       0.23735092       -2.0470355       0.31124748       0.10580338
  24106.583       0.23715373       -2.0477762       0.30987502       0.10571586
  24106.874       0.23704009       -2.0485383       0.31009283       0.10550195
  24107.139       0.23650202       -2.0478767       0.30961087       0.10544547
  24107.403       0.23698572       -2.0468738       0.30868097       0.10549242
  24107.668       0.23607730       -2.0469681       0.30887468       0.10570340
  24107.959       0.23704009       -2.0477768       0.31052002       0.10541954
  24108.250       0.23638878       -2.0483714       0.31025983       0.10504939
  24108.515       0.23607730       -2.0490280       0.31013517       0.10500241
  24108.806       0.23627565       -2.0490779       0.30999199       0.10501348
  24109.070       0.23553952       -2.0499905       0.31031874       0.10500508
  24109.362       0.23596424       -2.0502419       0.30916424       0.10495427
  24109.626       0.23576539       -2.0500188       0.30935157       0.10473045
  24109.944       0.23534013       -2.0498919       0.30870680       0.10458674
  24110.261       0.23596424       -2.0492289       0.30872990       0.10457648
  24110.552       0.23565240       -2.0499196       0.30835782       0.10428966
  24110.817       0.23531409       -2.0510601       0.30880371       0.10392281
  24111.135       0.23468954       -2.0499954       0.30851364       0.10394612
  24111.452       0.23576539       -2.0494299       0.30857548       0.10413110
  24111.770       0.23565240       -2.0493286       0.30821564       0.10408852
  24112.061       0.23500203       -2.0501525       0.30816906       0.10435589
  24112.352       0.23536628       -2.0498439       0.30723411       0.10404453
  24112.670       0.23446483       -2.0493980       0.30789602       0.10365643
  24112.988       0.23477717       -2.0512458       0.30727300       0.10367688
  24113.279       0.23457713       -2.0512941       0.30622587       0.10340878
  24113.570       0.23457713       -2.0504626       0.30700495       0.10321480
  24113.914       0.23415205       -2.0517940       0.30733838       0.10323962
  24114.205       0.23457713       -2.0511011       0.30703135       0.10298544
  24114.497       0.23415205       -2.0506933       0.30689206       0.10303093
  24114.788       0.23408669       -2.0512476       0.30713802       0.10300758
  24115.106       0.23415205       -2.0525056       0.30547947       0.10280232
  24115.397       0.23435264       -2.0512577       0.30385286       0.10273972
  24115.688       0.23339129       -2.0505666       0.30626490       0.10269381
  24115.979       0.23350302       -2.0523546       0.30615554       0.10270627
  24116.271       0.23350302       -2.0503130       0.30510411       0.10275225
  24116.562       0.23318959       -2.0514299       0.30541253       0.10273972
  24116.853       0.23307794       -2.0519707       0.30610398       0.10244480
  24117.145       0.23343524       -2.0531448       0.30528927       0.10231980
  24117.462       0.23318959       -2.0531513       0.30441644       0.10234421
  24117.754       0.23361485       -2.0529599       0.30524880       0.10207355
  24118.019       0.23276415       -2.0526743       0.30523365       0.10191931
  24118.336       0.23276415       -2.0517940       0.30436370       0.10197241
  24118.654       0.23222724       -2.0526112       0.30387127       0.10186571
  24118.945       0.23243006       -2.0540097       0.30424672       0.10208274
  24119.237       0.23254131       -2.0541540       0.30445051       0.10193358
  24119.528       0.23246988       -2.0546683       0.30432577       0.10172943
  24119.873       0.23265268       -2.0551912       0.30539274       0.10180158
  24120.164       0.23243006       -2.0558287       0.30442917       0.10160027
  24120.482       0.23265268       -2.0552494       0.30225917       0.10123569
  24120.773       0.23211605       -2.0546303       0.30321469       0.10106159
  24121.091       0.23222724       -2.0537844       0.30468003       0.10122796
  24121.409       0.23180161       -2.0533309       0.30300356       0.10087856
  24121.700       0.23211605       -2.0542160       0.30288683       0.10050307
  24122.045       0.23172730       -2.0541616       0.30287602       0.10080679
  24122.363       0.23146893       -2.0540112       0.30315072       0.10065017
  24122.654       0.23157972       -2.0543331       0.30205121       0.10026676
  24122.945       0.23169061       -2.0563565       0.30349850       0.10009977
  24123.263       0.23157972       -2.0562468       0.30277490       0.10063350
  24123.581       0.23104367       -2.0557108       0.30160208       0.10073128
  24123.873       0.23126499       -2.0560208       0.30165250       0.10072605
  24124.164       0.23115428       -2.0561377       0.30198380       0.10039270
  24124.456       0.23042878       -2.0565065       0.30224635       0.99786190E-01
  24124.774       0.23104367       -2.0571056       0.30114940       0.99941430E-01
  24125.039       0.23072865       -2.0572064       0.30077816       0.99920163E-01
  24125.304       0.23019260       -2.0565769       0.30092934       0.99920876E-01
  24125.622       0.23072865       -2.0566626       0.30102421       0.10007933
  24125.940       0.23083919       -2.0562614       0.30082318       0.99468829E-01
  24126.205       0.23030285       -2.0564929       0.30036577       0.99105294E-01
  24126.496       0.23008246       -2.0558375       0.30121570       0.99367446E-01
  24126.788       0.23050790       -2.0555323       0.29969643       0.99332860E-01
  24127.079       0.23022285       -2.0563048       0.30037435       0.98892312E-01
  24127.371       0.22965684       -2.0571390       0.30097010       0.98718790E-01
  24127.662       0.23030285       -2.0577217       0.29947510       0.99017329E-01
  24127.954       0.23008246       -2.0579898       0.29958436       0.99162534E-01
  24128.272       0.22976680       -2.0578324       0.30032687       0.98845651E-01
  24128.537       0.23030285       -2.0589726       0.30026429       0.98426632E-01
  24128.829       0.22954699       -2.0591449       0.29937055       0.98492148E-01
  24129.147       0.22954699       -2.0580426       0.29906478       0.98718790E-01
  24129.412       0.22914700       -2.0574203       0.29930782       0.98718790E-01
  24129.704       0.22923104       -2.0587554       0.29913161       0.98718790E-01
  24129.995       0.22923104       -2.0590802       0.29798757       0.98690746E-01
  24130.287       0.22869556       -2.0591272       0.29889305       0.98132791E-01
  24130.578       0.22912137       -2.0583694       0.29823292       0.97581089E-01
  24130.843       0.22826958       -2.0594986       0.29767496       0.97924597E-01
  24131.109       0.22837889       -2.0587814       0.29868898       0.97999427E-01
  24131.400       0.22837889       -2.0577256       0.29843905       0.97833184E-01
  24131.692       0.22870744       -2.0585123       0.29789391       0.97841475E-01
  24131.957       0.22891465       -2.0584626       0.29808294       0.97516388E-01
  24132.222       0.22869556       -2.0595222       0.29814503       0.97618917E-01
  24132.514       0.22858618       -2.0601686       0.29738296       0.97796131E-01
  24132.779       0.22847690       -2.0600297       0.29705071       0.97498903E-01
  24133.044       0.22816037       -2.0599024       0.29662571       0.97337425E-01
  24133.309       0.22784341       -2.0601152       0.29704956       0.97018862E-01
  24133.601       0.22784341       -2.0616508       0.29764632       0.97215510E-01
  24133.866       0.22796284       -2.0619906       0.29646624       0.97116861E-01
  24134.131       0.22752601       -2.0606177       0.29714238       0.96955111E-01
  24134.397       0.22762547       -2.0611704       0.29646836       0.96716958E-01
  24134.688       0.22762547       -2.0617701       0.29536755       0.96743970E-01
  24134.980       0.22730822       -2.0610835       0.29517061       0.96604661E-01
  24135.272       0.22709085       -2.0616322       0.29605205       0.96776558E-01
  24135.537       0.22730822       -2.0612367       0.29613486       0.96657968E-01
  24135.829       0.22741706       -2.0610635       0.29560312       0.96424238E-01
  24136.121       0.22688187       -2.0618796       0.29532934       0.96701927E-01
  24136.386       0.22721688       -2.0619068       0.29434696       0.96653332E-01
  24136.678       0.22699053       -2.0617034       0.29609340       0.96250482E-01
  24136.996       0.22730822       -2.0609016       0.29619461       0.96348757E-01
  24137.314       0.22623870       -2.0614656       0.29450968       0.96032385E-01
  24137.633       0.22699053       -2.0623519       0.29511089       0.95682335E-01
  24137.924       0.22667240       -2.0626210       0.29643423       0.95894871E-01
  24138.216       0.22634697       -2.0626458       0.29484021       0.95736861E-01
  24138.534       0.22646243       -2.0630527       0.29467958       0.95847432E-01
  24138.826       0.22613693       -2.0631599       0.29502085       0.95763647E-01
  24139.118       0.22623870       -2.0637868       0.29410947       0.95364141E-01
  24139.410       0.22623870       -2.0622040       0.29451564       0.95200066E-01
  24139.755       0.22592044       -2.0635347       0.29380766       0.94841617E-01
  24140.047       0.22560174       -2.0639463       0.29352120       0.94996796E-01
  24140.339       0.22592044       -2.0635352       0.29279283       0.94932937E-01
  24140.657       0.22581806       -2.0649013       0.29392988       0.94731261E-01
  24140.975       0.22517466       -2.0631491       0.29375172       0.94657957E-01
  24141.267       0.22571535       -2.0633019       0.29161729       0.94491086E-01
  24141.533       0.22592044       -2.0641339       0.29292947       0.94321414E-01
  24141.851       0.22602863       -2.0642215       0.29253392       0.94518269E-01
  24142.170       0.22495911       -2.0636187       0.29191846       0.94415173E-01
  24142.435       0.22495911       -2.0643516       0.29227041       0.94014473E-01
  24142.727       0.22517466       -2.0652130       0.29276974       0.94105567E-01
  24143.019       0.22506683       -2.0655245       0.29162441       0.94519128E-01
  24143.311       0.22442478       -2.0658664       0.29129344       0.94265646E-01
  24143.603       0.22475084       -2.0663630       0.29348859       0.93849571E-01
  24143.895       0.22453222       -2.0663391       0.29281803       0.93872240E-01
  24144.187       0.22495911       -2.0663281       0.29224029       0.93902720E-01
  24144.478       0.22506683       -2.0667502       0.29137962       0.93670267E-01
  24144.797       0.22453222       -2.0665963       0.29077554       0.93720997E-01
  24145.062       0.22410514       -2.0665292       0.29099205       0.93605654E-01
  24145.354       0.22389074       -2.0666766       0.29109973       0.93706686E-01
  24145.673       0.22453222       -2.0664662       0.29083800       0.93301151E-01
  24145.992       0.22400155       -2.0667365       0.29050312       0.93474706E-01
  24146.284       0.22346384       -2.0664137       0.29100959       0.93045793E-01
  24146.602       0.22421022       -2.0681080       0.28980111       0.92519548E-01
  24146.921       0.22410514       -2.0679888       0.28968570       0.92425451E-01
  24147.239       0.22389074       -2.0680953       0.28968008       0.92762069E-01
  24147.531       0.22389074       -2.0681550       0.28972723       0.93007112E-01
  24147.850       0.22367788       -2.0667281       0.29008311       0.92758096E-01
  24148.168       0.22260951       -2.0671733       0.29063219       0.92451740E-01
  24148.487       0.22410514       -2.0677008       0.29003260       0.92175314E-01
  24148.779       0.22367788       -2.0697494       0.28852491       0.92319254E-01
  24149.098       0.22346384       -2.0685599       0.28893252       0.92424985E-01
  24149.416       0.22293008       -2.0677225       0.28882311       0.92221028E-01
  24149.708       0.22293008       -2.0681130       0.28958093       0.92062312E-01
  24150.001       0.22346384       -2.0687376       0.28839477       0.92002988E-01
  24150.293       0.22303677       -2.0685594       0.28812246       0.92012113E-01
  24150.611       0.22303677       -2.0676439       0.28889983       0.91989493E-01
  24150.877       0.22314355       -2.0678807       0.28892753       0.92034797E-01
  24151.169       0.22228848       -2.0689106       0.28803238       0.92017930E-01
  24151.488       0.22282282       -2.0685678       0.28768207       0.92015518E-01
  24151.780       0.22196953       -2.0691017       0.28795575       0.91731178E-01
  24152.072       0.22196953       -2.0696287       0.28875868       0.91289421E-01
  24152.338       0.22175740       -2.0694535       0.28870407       0.91134453E-01
  24152.630       0.22154227       -2.0699572       0.28747612       0.91154896E-01
  24152.949       0.22239661       -2.0705156       0.28816604       0.91052567E-01
  24153.241       0.22207575       -2.0698281       0.28768147       0.91086018E-01
  24153.533       0.22228665       -2.0699951       0.28707302       0.90877207E-01
  24153.825       0.22207575       -2.0713129       0.28641239       0.90458253E-01
  24154.117       0.22111483       -2.0705187       0.28716825       0.90468637E-01
  24154.409       0.22100908       -2.0710686       0.28724241       0.90723306E-01
  24154.675       0.22122068       -2.0717345       0.28677984       0.90976909E-01
  24154.967       0.22111483       -2.0714124       0.28660647       0.90881188E-01
  24155.286       0.22143634       -2.0718145       0.28715124       0.90183183E-01
  24155.578       0.22154568       -2.0718934       0.28642927       0.89981056E-01
  24155.871       0.22079287       -2.0718790       0.28548006       0.90161338E-01
  24156.163       0.22068195       -2.0717989       0.28580521       0.89876326E-01
  24156.429       0.22154227       -2.0725272       0.28600879       0.89758112E-01
  24156.721       0.22090343       -2.0718639       0.28562338       0.90302022E-01
  24156.987       0.22058164       -2.0720360       0.28594807       0.90158401E-01
  24157.279       0.22079788       -2.0713614       0.28580646       0.89794279E-01
  24157.571       0.22100908       -2.0720188       0.28565989       0.89860732E-01
  24157.863       0.22047617       -2.0722153       0.28600897       0.89565753E-01
  24158.129       0.22004873       -2.0717588       0.28697088       0.89671850E-01
  24158.395       0.22004211       -2.0727946       0.28564463       0.89746800E-01
  24158.687       0.21994355       -2.0727065       0.28481977       0.89716228E-01
  24158.953       0.22026554       -2.0723396       0.28401213       0.89194488E-01
  24159.219       0.22037081       -2.0738545       0.28562812       0.89119096E-01
  24159.484       0.22047617       -2.0737699       0.28401152       0.89094166E-01
  24159.777       0.22004873       -2.0735699       0.28314482       0.88893756E-01
  24160.043       0.21994355       -2.0737409       0.28416827       0.88644605E-01
  24160.308       0.21941121       -2.0731190       0.28501721       0.88703790E-01
  24160.574       0.21939522       -2.0734759       0.28335395       0.88588356E-01
  24160.893       0.21962111       -2.0725622       0.28387161       0.88099314E-01
  24161.159       0.21973349       -2.0740295       0.28338546       0.88529744E-01
  24161.398       0.21887915       -2.0748587       0.28360402       0.88858104E-01
  24161.717       0.21898377       -2.0753837       0.28310184       0.88256145E-01
  24162.009       0.21920171       -2.0747752       0.28412702       0.87994293E-01
  24162.275       0.21876531       -2.0740244       0.28378306       0.88108600E-01
  24162.541       0.21898377       -2.0738317       0.28277994       0.87829251E-01
  24162.833       0.21919330       -2.0752761       0.28422099       0.87798635E-01
  24163.152       0.21833713       -2.0750819       0.28314449       0.87722557E-01
  24163.445       0.21866067       -2.0740639       0.28234832       0.87297597E-01
  24163.737       0.21908848       -2.0746498       0.28185479       0.87646172E-01
  24164.056       0.21855614       -2.0751668       0.28375027       0.88089445E-01
  24164.349       0.21887915       -2.0753870       0.28190874       0.87882225E-01
  24164.668       0.21854633       -2.0759612       0.28241853       0.87709261E-01
  24164.960       0.21845171       -2.0759069       0.28232426       0.87430222E-01
  24165.253       0.21802409       -2.0754094       0.28189917       0.87176873E-01
  24165.598       0.21789757       -2.0758181       0.28244380       0.87102207E-01
  24165.891       0.21759628       -2.0760847       0.28234832       0.87138773E-01
  24166.183       0.21791994       -2.0767430       0.28140664       0.87121629E-01
  24166.502       0.21802409       -2.0773190       0.28146784       0.86907554E-01
  24166.822       0.21759628       -2.0777602       0.28172200       0.86459597E-01
  24167.114       0.21759628       -2.0779443       0.28068157       0.86653347E-01
  24167.407       0.21823268       -2.0775471       0.28109639       0.86585189E-01
  24167.726       0.21725961       -2.0777168       0.28095903       0.86207560E-01
  24168.018       0.21716829       -2.0769049       0.28121807       0.86438282E-01
  24168.311       0.21738845       -2.0786932       0.28028478       0.86418136E-01
  24168.603       0.21716829       -2.0778900       0.28022012       0.86292940E-01
  24168.896       0.21759628       -2.0778230       0.28007851       0.86055528E-01
  24169.215       0.21674011       -2.0782208       0.28063033       0.85843562E-01
  24169.508       0.21706451       -2.0780730       0.27991882       0.85819110E-01
  24169.800       0.21674011       -2.0784947       0.28022845       0.86000737E-01
  24170.093       0.21640087       -2.0792363       0.27942946       0.85892575E-01
  24170.385       0.21663651       -2.0791604       0.27889929       0.85833969E-01
  24170.678       0.21631176       -2.0788057       0.27972639       0.85555165E-01
  24170.944       0.21684381       -2.0788501       0.27997104       0.85359491E-01
  24171.263       0.21663651       -2.0795392       0.27839346       0.85376817E-01
  24171.583       0.21567685       -2.0801545       0.27905211       0.85054846E-01
  24171.875       0.21577998       -2.0808048       0.27774244       0.85168358E-01
  24172.168       0.21557382       -2.0803697       0.27882848       0.85509300E-01
  24172.460       0.21619351       -2.0791014       0.27799903       0.85442034E-01
  24172.806       0.21620834       -2.0799773       0.27910085       0.85052795E-01
  24173.099       0.21610502       -2.0795604       0.27772505       0.84886116E-01
  24173.392       0.21577998       -2.0800710       0.27851243       0.84644088E-01
  24173.711       0.21577998       -2.0807176       0.27923157       0.84731620E-01
  24174.030       0.21492272       -2.0803979       0.27759748       0.84616397E-01
  24174.350       0.21514564       -2.0804373       0.27746814       0.84406247E-01
  24174.642       0.21526530       -2.0802472       0.27700320       0.84059539E-01
  24174.962       0.21533477       -2.0809958       0.27753281       0.83864957E-01
  24175.308       0.21504289       -2.0811328       0.27693314       0.83879834E-01
  24175.600       0.21504289       -2.0806449       0.27706654       0.83693321E-01
  24175.866       0.21461471       -2.0805751       0.27716912       0.83726844E-01
  24176.186       0.21481995       -2.0822914       0.27711355       0.83996875E-01
  24176.505       0.21483768       -2.0817355       0.27643398       0.83991508E-01
  24176.798       0.21428874       -2.0820290       0.27586893       0.83960860E-01
  24177.091       0.21481995       -2.0824068       0.27605281       0.83907630E-01
  24177.383       0.21437250       -2.0814503       0.27727225       0.83878446E-01
  24177.703       0.21408407       -2.0819727       0.27567629       0.83379917E-01
  24177.996       0.21428874       -2.0822860       0.27674913       0.83582543E-01
  24178.262       0.21451224       -2.0829716       0.27595506       0.83652074E-01
  24178.555       0.21398188       -2.0825961       0.27646222       0.83474714E-01
  24178.847       0.21430760       -2.0824317       0.27635288       0.83495025E-01
  24179.167       0.21408407       -2.0836735       0.27584472       0.83167506E-01
  24179.433       0.21398188       -2.0830719       0.27611613       0.82758540E-01
  24179.726       0.21375782       -2.0827999       0.27531387       0.82681848E-01
  24180.045       0.21416721       -2.0823424       0.27509464       0.82884241E-01
  24180.338       0.21355371       -2.0825894       0.27489553       0.82650849E-01
  24180.604       0.21345180       -2.0840700       0.27430801       0.82862920E-01
  24180.897       0.21302362       -2.0846181       0.27544671       0.82774972E-01
  24181.217       0.21387979       -2.0839487       0.27494130       0.82533878E-01
  24181.510       0.21314666       -2.0841337       0.27425161       0.82233943E-01
  24181.776       0.21322717       -2.0853139       0.27472308       0.82332970E-01
  24182.069       0.21345180       -2.0840061       0.27421147       0.82135967E-01
  24182.388       0.21353323       -2.0844611       0.27398214       0.81952706E-01
  24182.654       0.21302362       -2.0847298       0.27296321       0.81786484E-01
  24182.947       0.21282047       -2.0850075       0.27270197       0.81886059E-01
  24183.240       0.21216673       -2.0839255       0.27342705       0.82042423E-01
  24183.533       0.21314666       -2.0838612       0.27318448       0.82088935E-01
  24183.799       0.21216673       -2.0851142       0.27364460       0.81559909E-01
  24184.066       0.21206547       -2.0855598       0.27294297       0.81207697E-01
  24184.359       0.21259527       -2.0847208       0.27238625       0.81063925E-01
  24184.652       0.21214328       -2.0859384       0.27349582       0.81086206E-01
  24184.918       0.21219007       -2.0872095       0.27245309       0.81384462E-01
  24185.184       0.21239248       -2.0862669       0.27276349       0.81541477E-01
  24185.451       0.21239248       -2.0863801       0.27254486       0.81262292E-01
  24185.717       0.21176227       -2.0863009       0.27271847       0.80843617E-01
  24185.983       0.21186324       -2.0866910       0.27242593       0.80649341E-01
  24186.276       0.21196430       -2.0862845       0.27143047       0.80692364E-01
  24186.543       0.21143506       -2.0865026       0.27098371       0.80800133E-01
  24186.809       0.21216673       -2.0865964       0.27123354       0.80597138E-01
  24187.102       0.21173800       -2.0869150       0.27202064       0.80285677E-01
  24187.368       0.21090610       -2.0883917       0.27054163       0.80192837E-01
  24187.635       0.21113299       -2.0888693       0.27045694       0.80442179E-01
  24187.928       0.21113299       -2.0877158       0.26978584       0.80373331E-01
  24188.221       0.21143506       -2.0865313       0.27112510       0.80199987E-01
  24188.487       0.21100670       -2.0887177       0.27082993       0.80256955E-01
  24188.754       0.21070518       -2.0892860       0.27142859       0.80237412E-01
  24189.047       0.21075288       -2.0885286       0.27056547       0.79830709E-01
  24189.340       0.21143506       -2.0886462       0.27156020       0.79877074E-01
  24189.633       0.21027719       -2.0880131       0.26970713       0.79932189E-01
  24189.926       0.21080559       -2.0883696       0.27139853       0.79702307E-01
  24190.272       0.21027719       -2.0883441       0.27011639       0.79757159E-01
  24190.565       0.20974907       -2.0877194       0.26896010       0.79792810E-01
  24190.832       0.21047774       -2.0881501       0.26962341       0.79500872E-01
  24191.152       0.21027719       -2.0891214       0.26895962       0.79237573E-01
  24191.471       0.20942066       -2.0891313       0.27009089       0.79158466E-01
  24191.765       0.21024977       -2.0890330       0.26987657       0.79221204E-01
  24192.058       0.21027719       -2.0889095       0.26886882       0.78975298E-01
  24192.377       0.21017706       -2.0893085       0.26892845       0.79079293E-01
  24192.697       0.20964922       -2.0885632       0.26836794       0.79029032E-01
  24192.990       0.20964922       -2.0896871       0.26864344       0.78826934E-01
  24193.310       0.20942066       -2.0897361       0.26797576       0.79360706E-01
  24193.603       0.20954946       -2.0894692       0.26884692       0.78995665E-01
  24193.923       0.20919157       -2.0908388       0.26873842       0.78616409E-01
  24194.216       0.20932090       -2.0902018       0.26860097       0.78618969E-01
  24194.510       0.20954946       -2.0905475       0.26731997       0.78629004E-01
  24194.803       0.20964922       -2.0901822       0.26744249       0.78759834E-01
  24195.123       0.20902217       -2.0920408       0.26749152       0.78489352E-01
  24195.416       0.20922123       -2.0915152       0.26753464       0.78296978E-01
  24195.682       0.20826549       -2.0905399       0.26731974       0.78118352E-01
  24195.976       0.20922123       -2.0914970       0.26674779       0.77886359E-01
  24196.296       0.20869366       -2.0925047       0.26775450       0.77676010E-01
  24196.589       0.20906182       -2.0919094       0.26664497       0.77781383E-01
  24196.882       0.20879305       -2.0919367       0.26628928       0.77643845E-01
  24197.175       0.20859436       -2.0912327       0.26667020       0.77704136E-01
  24197.469       0.20892279       -2.0911181       0.26621571       0.77831160E-01
  24197.762       0.20839606       -2.0925616       0.26567333       0.77542388E-01
  24198.055       0.20806736       -2.0924700       0.26532617       0.77371909E-01
  24198.348       0.20796843       -2.0923505       0.26542851       0.77371909E-01
  24198.668       0.20806736       -2.0936188       0.26479181       0.77013259E-01
  24198.988       0.20780452       -2.0916698       0.26601557       0.76874882E-01
  24199.255       0.20773820       -2.0911463       0.26547300       0.76926806E-01
  24199.575       0.20786960       -2.0934160       0.26518545       0.76909695E-01
  24199.922       0.20754062       -2.0941255       0.26529864       0.76909695E-01
  24200.215       0.20721119       -2.0927767       0.26645916       0.76713173E-01
  24200.508       0.20796843       -2.0936347       0.26481670       0.76549815E-01
  24200.828       0.20754062       -2.0950483       0.26378219       0.76531499E-01
  24201.148       0.20744198       -2.0944820       0.26491286       0.76532779E-01
  24201.468       0.20701417       -2.0933069       0.26459099       0.76531273E-01
  24201.762       0.20717727       -2.0950242       0.26427229       0.76464729E-01
  24202.082       0.20754062       -2.0957277       0.26359226       0.76395176E-01
  24202.402       0.20734342       -2.0951567       0.26418910       0.76379765E-01
  24202.695       0.20648799       -2.0940264       0.26302908       0.76440852E-01
  24202.989       0.20744198       -2.0940429       0.26400882       0.76251275E-01
  24203.282       0.20688130       -2.0963108       0.26405988       0.75839458E-01
  24203.602       0.20668446       -2.0944845       0.26369256       0.75591530E-01
  24203.895       0.20645258       -2.0957752       0.26267806       0.75720038E-01
  24204.189       0.20678283       -2.0948746       0.26331516       0.75662022E-01
  24204.482       0.20701417       -2.0945797       0.26255884       0.75507556E-01
  24204.776       0.20596209       -2.0944616       0.26292409       0.75292822E-01
  24205.069       0.20638990       -2.0946994       0.26405135       0.75096342E-01
  24205.363       0.20615800       -2.0957367       0.26238335       0.75346449E-01
  24205.656       0.20563183       -2.0952165       0.26217250       0.75273252E-01
  24205.976       0.20596209       -2.0961403       0.26265440       0.75062972E-01
  24206.243       0.20625610       -2.0969940       0.26328295       0.74974691E-01
  24206.537       0.20549666       -2.0964815       0.26132959       0.74998791E-01
  24206.830       0.20543647       -2.0964470       0.26069394       0.75062972E-01
  24207.150       0.20606000       -2.0969881       0.26283039       0.75062972E-01
  24207.417       0.20553410       -2.0964524       0.26092620       0.74786628E-01
  24207.711       0.20510593       -2.0957521       0.26162487       0.74874861E-01
  24208.004       0.20543647       -2.0970287       0.26245040       0.74761111E-01
  24208.324       0.20563183       -2.0971712       0.26091354       0.74318032E-01
  24208.591       0.20500848       -2.0965801       0.26066158       0.74191778E-01
  24208.885       0.20496993       -2.0979465       0.26143347       0.74286321E-01
  24209.178       0.20543647       -2.0969816       0.26090132       0.74212990E-01
  24209.472       0.20458030       -2.0981786       0.26130530       0.74412997E-01
  24209.739       0.20500848       -2.0981797       0.26146390       0.74331184E-01
  24210.032       0.20500848       -2.0985123       0.26155360       0.73880653E-01
  24210.326       0.20458030       -2.0980895       0.26001706       0.73733736E-01
  24210.619       0.20467757       -2.0977870       0.25953213       0.73745659E-01
  24210.913       0.20471668       -2.0983288       0.26098611       0.73906851E-01
  24211.153       0.20493122       -2.0986620       0.25973415       0.73599709E-01
  24211.447       0.20491112       -2.0995558       0.25957486       0.73284724E-01
  24211.740       0.20481385       -2.0984909       0.25969474       0.73535754E-01
  24211.981       0.20415195       -2.0999880       0.26021748       0.73680165E-01
  24212.248       0.20448313       -2.0981528       0.26049888       0.73449047E-01
  24212.541       0.20405495       -2.0993926       0.25972893       0.73534863E-01
  24212.808       0.20448313       -2.0987477       0.25848940       0.73469443E-01
  24213.102       0.20405495       -2.0989521       0.25933637       0.73421931E-01
  24213.369       0.20397364       -2.1004374       0.25826363       0.73343422E-01
  24213.636       0.20405495       -2.0987950       0.25856173       0.73265702E-01
  24213.929       0.20386125       -2.0990218       0.25894058       0.72956851E-01
  24214.196       0.20352988       -2.1001958       0.25798240       0.72778715E-01
  24214.463       0.20333673       -2.1002903       0.25837641       0.72772302E-01
  24214.730       0.20362660       -2.1011088       0.25872837       0.72776937E-01
  24215.024       0.20343326       -2.0992716       0.25831572       0.72496594E-01
  24215.318       0.20362660       -2.1016065       0.25793739       0.72504240E-01
  24215.585       0.20352988       -2.1016496       0.25803060       0.72498176E-01
  24215.878       0.20348820       -2.1001011       0.25748824       0.72075584E-01
  24216.172       0.20319806       -2.1017215       0.25711929       0.72092611E-01
  24216.466       0.20248056       -2.1002631       0.25751831       0.72607198E-01
  24216.760       0.20267298       -2.1002295       0.25891039       0.72522676E-01
  24217.053       0.20300509       -2.1023951       0.25613277       0.72133865E-01
  24217.374       0.20238449       -2.1013889       0.25646078       0.71917689E-01
  24217.668       0.20290874       -2.1016406       0.25737074       0.71738272E-01
  24217.961       0.20300509       -2.1017616       0.25673062       0.71752144E-01
  24218.255       0.20272600       -2.1023133       0.25543257       0.71698790E-01
  24218.602       0.20257673       -2.1033783       0.25622210       0.71394163E-01
  24218.896       0.20214819       -2.1037036       0.25718442       0.71142124E-01
  24219.190       0.20267298       -2.1031512       0.25555759       0.71251967E-01
  24219.510       0.20195632       -2.1027209       0.25563756       0.71248743E-01
  24219.831       0.20224426       -2.1016044       0.25648757       0.71049220E-01
  24220.152       0.20214819       -2.1023691       0.25588189       0.71037708E-01
  24220.419       0.20205221       -2.1036725       0.25541300       0.71187731E-01
  24220.712       0.20191133       -2.1032819       0.25468709       0.71314612E-01
  24221.033       0.20171946       -2.1040034       0.25477411       0.71075972E-01
  24221.300       0.20152796       -2.1035965       0.25565474       0.70954534E-01
  24221.594       0.20143235       -2.1032293       0.25535694       0.70948966E-01
  24221.888       0.20162367       -2.1035851       0.25512794       0.70920273E-01
  24222.208       0.20119494       -2.1033975       0.25478871       0.71243334E-01
  24222.502       0.20152796       -2.1039771       0.25541586       0.70942321E-01
  24222.769       0.20109942       -2.1051797       0.25440394       0.70552113E-01
  24223.063       0.20153202       -2.1046480       0.25389507       0.70677450E-01
  24223.384       0.20109942       -2.1043006       0.25551414       0.70354016E-01
  24223.651       0.20067070       -2.1044019       0.25508847       0.70061374E-01
  24223.945       0.20090865       -2.1041158       0.25463577       0.70033040E-01
  24224.239       0.20067070       -2.1053271       0.25400403       0.70049948E-01
  24224.533       0.20100399       -2.1046202       0.25383789       0.70079657E-01
  24224.827       0.20067070       -2.1045962       0.25323581       0.70064006E-01
  24225.121       0.20057545       -2.1056567       0.25338459       0.70033040E-01
  24225.441       0.20009788       -2.1045168       0.25389507       0.69705170E-01
  24225.762       0.20057545       -2.1061777       0.25306369       0.69754943E-01
  24226.083       0.20024179       -2.1060422       0.25356779       0.70013297E-01
  24226.350       0.20067070       -2.1054932       0.25445415       0.69818876E-01
  24226.671       0.20005175       -2.1062721       0.25303560       0.69635752E-01
  24226.992       0.20048029       -2.1049778       0.25371362       0.69617663E-01
  24227.312       0.20024179       -2.1053536       0.25309519       0.69586890E-01
  24227.606       0.20057545       -2.1064321       0.25303560       0.69340989E-01
  24227.927       0.20028845       -2.1068405       0.25306895       0.69278491E-01
  24228.274       0.19971782       -2.1050616       0.25334043       0.68943588E-01
  24228.568       0.20005175       -2.1054851       0.25208686       0.68972172E-01
  24228.863       0.19962303       -2.1064565       0.25248204       0.68908453E-01
  24229.183       0.20005175       -2.1066679       0.25303560       0.68954302E-01
  24229.504       0.19952833       -2.1074283       0.25166709       0.68873377E-01
  24229.798       0.19962303       -2.1064929       0.25165664       0.69028975E-01
  24230.092       0.19928872       -2.1062092       0.25300979       0.68895714E-01
  24230.386       0.19919412       -2.1072557       0.25098077       0.68485485E-01
  24230.707       0.19923803       -2.1076110       0.25147744       0.68161752E-01
  24231.001       0.19909960       -2.1076917       0.25240888       0.68190592E-01
  24231.295       0.19919412       -2.1077336       0.25159031       0.68223424E-01
  24231.589       0.19909960       -2.1080503       0.25067617       0.68231092E-01
  24231.910       0.19867069       -2.1079609       0.25112880       0.68258657E-01
  24232.178       0.19928872       -2.1073619       0.25109391       0.68007513E-01
  24232.445       0.19919412       -2.1085994       0.24993108       0.67600719E-01
  24232.739       0.19909960       -2.1091294       0.25098849       0.67615086E-01
  24233.060       0.19952292       -2.1089850       0.25247904       0.67711053E-01
  24233.354       0.19909960       -2.1089533       0.24974084       0.67706418E-01
  24233.648       0.19867069       -2.1078952       0.24991186       0.67497545E-01
  24233.916       0.19814755       -2.1083631       0.25027088       0.67592675E-01
  24234.237       0.19876503       -2.1082680       0.25014415       0.67531576E-01
  24234.531       0.19814755       -2.1096799       0.24845649       0.67090733E-01
  24234.825       0.19814755       -2.1099627       0.25008525       0.67149816E-01
  24235.119       0.19867069       -2.1099895       0.24984086       0.67355256E-01
  24235.440       0.19771845       -2.1108362       0.24957702       0.67087946E-01
  24235.708       0.19751612       -2.1102463       0.24919037       0.67056943E-01
  24235.975       0.19805358       -2.1102970       0.24885863       0.67261378E-01
  24236.269       0.19833575       -2.1110530       0.24916712       0.67355256E-01
  24236.590       0.19805358       -2.1111423       0.24898002       0.67106839E-01
  24236.858       0.19771845       -2.1105951       0.25000593       0.66689053E-01
  24237.125       0.19771845       -2.1099331       0.24874733       0.66669186E-01
  24237.419       0.19710207       -2.1106336       0.24885863       0.66650237E-01
  24237.714       0.19762467       -2.1103941       0.24803722       0.66705829E-01
  24238.008       0.19732813       -2.1114160       0.24847161       0.66705609E-01
  24238.249       0.19710207       -2.1121491       0.24885863       0.66513841E-01
  24238.543       0.19728918       -2.1103258       0.24761447       0.66454915E-01
  24238.837       0.19762467       -2.1114117       0.24917184       0.66436190E-01
  24239.105       0.19738286       -2.1108434       0.24828248       0.65927942E-01
  24239.372       0.19728918       -2.1106326       0.24795293       0.65614719E-01
  24239.640       0.19685972       -2.1117538       0.24700199       0.65876558E-01
  24239.934       0.19689756       -2.1123247       0.24816911       0.66084780E-01
  24240.202       0.19771845       -2.1125106       0.24891014       0.65949801E-01
  24240.469       0.19667297       -2.1127588       0.24715396       0.65942096E-01
  24240.764       0.19657974       -2.1116267       0.24675132       0.66015580E-01
  24241.058       0.19685972       -2.1126108       0.24775864       0.65697957E-01
  24241.325       0.19719558       -2.1115301       0.24793127       0.65562167E-01
  24241.593       0.19590719       -2.1123318       0.24623418       0.65854306E-01
  24241.887       0.19633684       -2.1132346       0.24644692       0.65753382E-01
  24242.182       0.19646680       -2.1137703       0.24736457       0.65597282E-01
  24242.449       0.19685972       -2.1139019       0.24606030       0.65426935E-01
  24242.717       0.19590719       -2.1128079       0.24634342       0.65233975E-01
  24243.038       0.19676630       -2.1115446       0.24648121       0.65185034E-01
  24243.359       0.19600024       -2.1134533       0.24600660       0.65163431E-01
  24243.654       0.19615064       -2.1139411       0.24701598       0.64905119E-01
  24243.948       0.19600024       -2.1137142       0.24731064       0.64679009E-01
  24244.269       0.19624370       -2.1125689       0.24547901       0.64671103E-01
  24244.564       0.19590719       -2.1130954       0.24470863       0.64965668E-01
  24244.858       0.19560473       -2.1138196       0.24669515       0.64997193E-01
  24245.153       0.19538459       -2.1131178       0.24583008       0.65010229E-01
  24245.474       0.19572137       -2.1140840       0.24495708       0.64621506E-01
  24245.795       0.19529191       -2.1147714       0.24534753       0.64485717E-01
  24246.089       0.19557022       -2.1157075       0.24624064       0.64652879E-01
  24246.384       0.19547736       -2.1157924       0.24449978       0.64691959E-01
  24246.705       0.19572137       -2.1152132       0.24426113       0.64724606E-01
  24247.026       0.19538459       -2.1156168       0.24414198       0.64227463E-01
  24247.348       0.19560473       -2.1148952       0.24556802       0.64078593E-01
  24247.642       0.19510680       -2.1156331       0.24507669       0.64139434E-01
  24247.937       0.19486226       -2.1164828       0.24536185       0.63908449E-01
  24248.258       0.19486226       -2.1150998       0.24357166       0.64039427E-01
  24248.552       0.19538459       -2.1153267       0.24630066       0.63941556E-01
  24248.847       0.19476985       -2.1158229       0.24460536       0.63812868E-01
  24249.142       0.19452475       -2.1165235       0.24445334       0.64074577E-01
  24249.436       0.19486226       -2.1149231       0.24512246       0.64018156E-01
  24249.757       0.19495476       -2.1174420       0.24337942       0.63842916E-01
  24250.025       0.19474192       -2.1179167       0.24376900       0.63685863E-01
  24250.320       0.19452475       -2.1169978       0.24325135       0.63702957E-01
  24250.614       0.19476985       -2.1163542       0.24410128       0.63500308E-01
  24250.909       0.19434020       -2.1161666       0.24368444       0.63601079E-01
  24251.203       0.19443243       -2.1171375       0.24362222       0.63522760E-01
  24251.498       0.19443243       -2.1177248       0.24261233       0.63599216E-01
  24251.819       0.19443243       -2.1173198       0.24305357       0.63816050E-01
  24252.114       0.19391037       -2.1167094       0.24318779       0.63351918E-01
  24252.435       0.19421767       -2.1172766       0.24343878       0.62900796E-01
  24252.730       0.19424807       -2.1182520       0.24304308       0.63000548E-01
  24253.051       0.19443243       -2.1177525       0.24359238       0.63220402E-01
  24253.373       0.19372655       -2.1176020       0.24371123       0.63103243E-01
  24253.668       0.19424807       -2.1179817       0.24361596       0.62892989E-01
  24253.989       0.19381842       -2.1182001       0.24267357       0.62896653E-01
  24254.337       0.19400242       -2.1195108       0.24349768       0.62889672E-01
  24254.632       0.19366416       -2.1184199       0.24244408       0.62629749E-01
  24254.927       0.19384831       -2.1186714       0.24273068       0.62666413E-01
  24255.248       0.19391037       -2.1186257       0.24218138       0.62345782E-01
  24255.596       0.19391037       -2.1199476       0.24226714       0.62417830E-01
  24255.891       0.19329691       -2.1188966       0.24195618       0.62628011E-01
  24256.186       0.19329691       -2.1185527       0.24201398       0.62211885E-01
  24256.480       0.19348036       -2.1196132       0.24147667       0.62006694E-01
  24256.829       0.19348036       -2.1196726       0.24171922       0.62347367E-01
  24257.097       0.19305016       -2.1206072       0.24210657       0.62443521E-01
  24257.365       0.19391037       -2.1206064       0.24220718       0.62189166E-01
  24257.686       0.19338859       -2.1191912       0.24115104       0.61839582E-01
  24258.008       0.19277567       -2.1205655       0.24088922       0.62136289E-01
  24258.302       0.19305016       -2.1199162       0.24173193       0.61807070E-01
  24258.597       0.19295857       -2.1214800       0.24068127       0.61790671E-01
  24258.892       0.19314183       -2.1216414       0.24092297       0.61747941E-01
  24259.187       0.19277567       -2.1204384       0.24062015       0.61592000E-01
  24259.482       0.19252837       -2.1202635       0.24147335       0.61848300E-01
  24259.749       0.19212343       -2.1202286       0.24010417       0.61541382E-01
  24260.044       0.19166742       -2.1200166       0.24033845       0.61230110E-01
  24260.366       0.19225470       -2.1213430       0.24181633       0.61425502E-01
  24260.661       0.19243706       -2.1215307       0.24054603       0.61202195E-01
  24260.956       0.19234584       -2.1217254       0.24060237       0.61090049E-01
  24261.250       0.19209799       -2.1220312       0.24013860       0.61339224E-01
  24261.572       0.19234584       -2.1214172       0.24030708       0.61544942E-01
  24261.840       0.19200686       -2.1233240       0.23958268       0.61548332E-01
  24262.135       0.19212343       -2.1218053       0.24057359       0.61263757E-01
  24262.430       0.19234584       -2.1216276       0.23983655       0.61211762E-01
  24262.725       0.19157648       -2.1224838       0.24017433       0.61184307E-01
  24263.020       0.19218920       -2.1219260       0.23933749       0.61135066E-01
  24263.288       0.19209799       -2.1231249       0.24057359       0.61135066E-01
  24263.582       0.19209799       -2.1223483       0.23978581       0.61135066E-01
  24263.877       0.19218920       -2.1231747       0.23955925       0.61135066E-01
  24264.145       0.19216365       -2.1230919       0.23794384       0.60639748E-01
  24264.440       0.19139485       -2.1231000       0.23911446       0.60478329E-01
  24264.708       0.19160055       -2.1227388       0.23900828       0.60724470E-01
  24265.003       0.19148562       -2.1239884       0.23792653       0.60449204E-01
  24265.298       0.19139485       -2.1221028       0.23986050       0.60540363E-01
  24265.566       0.19166742       -2.1238300       0.23932088       0.60359801E-01
  24265.835       0.19191582       -2.1247714       0.23776387       0.59964787E-01
  24266.103       0.19200686       -2.1243060       0.23824785       0.60060793E-01
  24266.371       0.19105524       -2.1230251       0.23858868       0.60237856E-01
  24266.639       0.19114591       -2.1241606       0.23859301       0.60115430E-01
  24266.934       0.19107795       -2.1239145       0.23773178       0.60167201E-01
  24267.229       0.19114591       -2.1250562       0.23901321       0.60207222E-01
  24267.497       0.19157648       -2.1240877       0.23902041       0.60200543E-01
  24267.765       0.19105524       -2.1252802       0.23758858       0.60237796E-01
  24268.033       0.19087416       -2.1249882       0.23822917       0.60000908E-01
  24268.355       0.19157648       -2.1250358       0.23816036       0.59773518E-01
  24268.623       0.19157648       -2.1241463       0.23883245       0.60102530E-01
  24268.892       0.19139485       -2.1251139       0.23702329       0.60093112E-01
  24269.187       0.19089638       -2.1250896       0.23751893       0.59880498E-01
  24269.482       0.19098712       -2.1253630       0.23673441       0.59571670E-01
  24269.777       0.19114591       -2.1244755       0.23691680       0.59652048E-01
  24270.072       0.19130417       -2.1262782       0.23856006       0.59805315E-01
  24270.394       0.19089638       -2.1258385       0.23671597       0.59767949E-01
  24270.716       0.19053427       -2.1266706       0.23674166       0.59825787E-01
  24270.984       0.19019391       -2.1257494       0.23777743       0.59567044E-01
  24271.279       0.19053427       -2.1253330       0.23751349       0.59467679E-01
  24271.601       0.19080572       -2.1259279       0.23641760       0.59469948E-01
  24271.923       0.19030494       -2.1259144       0.23728191       0.59377343E-01
  24272.245       0.19080572       -2.1272953       0.23657161       0.59338026E-01
  24272.540       0.19019391       -2.1265513       0.23617288       0.59104188E-01
  24272.862       0.19080572       -2.1281432       0.23700164       0.58971999E-01
  24273.184       0.19062467       -2.1261828       0.23716235       0.59175966E-01
  24273.479       0.19010370       -2.1266337       0.23492231       0.59335685E-01
  24273.774       0.19028421       -2.1271297       0.23593077       0.58993997E-01
  24274.069       0.18967294       -2.1269926       0.23642189       0.58592540E-01
  24274.391       0.18996314       -2.1273157       0.23527137       0.58447212E-01
  24274.686       0.19071515       -2.1272655       0.23592450       0.58454682E-01
  24274.981       0.19010370       -2.1292493       0.23621563       0.58475470E-01
  24275.277       0.19010370       -2.1284438       0.23610034       0.58716690E-01
  24275.599       0.19003357       -2.1281846       0.23582489       0.58929399E-01
  24275.894       0.18976297       -2.1278798       0.23546089       0.58934181E-01
  24276.189       0.19003357       -2.1268950       0.23619357       0.58793912E-01
  24276.484       0.18985308       -2.1280668       0.23500505       0.58323229E-01
  24276.779       0.18933184       -2.1282787       0.23500505       0.58293280E-01
  24277.075       0.18987269       -2.1291479       0.23606073       0.58473110E-01
  24277.370       0.18976297       -2.1290086       0.23568862       0.58435447E-01
  24277.665       0.18958300       -2.1287007       0.23576753       0.58449581E-01
  24277.987       0.18985308       -2.1300581       0.23444828       0.58475470E-01
  24278.282       0.18924200       -2.1299433       0.23544855       0.58217879E-01
  24278.551       0.18960188       -2.1296723       0.23500505       0.58135408E-01
  24278.873       0.19028421       -2.1297904       0.23566754       0.58174049E-01
  24279.195       0.18985308       -2.1290238       0.23457225       0.58066155E-01
  24279.517       0.18909771       -2.1294506       0.23569567       0.57516700E-01
  24279.812       0.18933184       -2.1296658       0.23422590       0.57917124E-01
  24280.108       0.18881087       -2.1280438       0.23391096       0.58527351E-01
  24280.430       0.18915224       -2.1298779       0.23457225       0.58057954E-01
  24280.752       0.18933184       -2.1303988       0.23521280       0.57600581E-01
  24281.074       0.18958300       -2.1306293       0.23468675       0.57719107E-01
  24281.370       0.18899027       -2.1310221       0.23467715       0.57674243E-01
  24281.719       0.18942177       -2.1296920       0.23465696       0.57339346E-01
  24282.014       0.18944026       -2.1299781       0.23511974       0.57418849E-01
  24282.336       0.18942177       -2.1308981       0.23440221       0.57880930E-01
  24282.631       0.18890053       -2.1307649       0.23477601       0.57641308E-01
  24282.954       0.18890053       -2.1300182       0.23413925       0.57236851E-01
  24283.276       0.18908010       -2.1315266       0.23438196       0.57760298E-01
  24283.571       0.18890053       -2.1309257       0.23401522       0.57869206E-01
  24283.867       0.18899027       -2.1309390       0.23487573       0.57961047E-01
  24284.189       0.18872130       -2.1321090       0.23369188       0.58053637E-01
  24284.484       0.18953052       -2.1309888       0.23411874       0.58045085E-01
  24284.753       0.18890053       -2.1317840       0.23390611       0.57480020E-01
  24285.048       0.18951178       -2.1320055       0.23279794       0.57438757E-01
  24285.344       0.18899027       -2.1321960       0.23359206       0.57640067E-01
  24285.666       0.18881087       -2.1325765       0.23316601       0.57623782E-01
  24285.935       0.18908010       -2.1328698       0.23387973       0.57339837E-01
  24286.230       0.18846903       -2.1321823       0.23229195       0.57292064E-01
  24286.525       0.18864822       -2.1323407       0.23434358       0.57524796E-01
  24286.821       0.18881087       -2.1313915       0.23348435       0.57626121E-01
  24287.116       0.18875468       -2.1321877       0.23441173       0.57394015E-01
  24287.439       0.18829017       -2.1314277       0.23378530       0.56902292E-01
  24287.734       0.18855858       -2.1324149       0.23324487       0.57001246E-01
  24288.003       0.18837956       -2.1325428       0.23523454       0.57186090E-01
  24288.298       0.18855858       -2.1326459       0.23450731       0.57195328E-01
  24288.594       0.18881087       -2.1334821       0.23327270       0.57045023E-01
  24288.916       0.18899027       -2.1338060       0.23339866       0.56801323E-01
  24289.185       0.18855858       -2.1328543       0.23368528       0.57001658E-01
  24289.480       0.18884474       -2.1339689       0.23349824       0.57167661E-01
  24289.776       0.18794806       -2.1329397       0.23370607       0.57173211E-01
  24290.071       0.18855858       -2.1348847       0.23369602       0.56925834E-01
  24290.367       0.18846903       -2.1338428       0.23349784       0.57089468E-01
  24290.636       0.18846903       -2.1349532       0.23274973       0.56911501E-01
  24290.931       0.18855858       -2.1340596       0.23363737       0.56727658E-01
  24291.227       0.18846903       -2.1355310       0.23296216       0.56856324E-01
  24291.496       0.18846903       -2.1337692       0.23311175       0.56823118E-01
  24291.764       0.18857483       -2.1347831       0.23369567       0.56737759E-01
  24292.060       0.18812671       -2.1363968       0.23359206       0.56468939E-01
  24292.329       0.18846903       -2.1356536       0.23353696       0.56581327E-01
  24292.597       0.18846903       -2.1362250       0.23306097       0.57010741E-01
  24292.866       0.18812671       -2.1349868       0.23328811       0.56940905E-01
  24293.135       0.18794806       -2.1339846       0.23413925       0.56999447E-01
  24293.430       0.18881087       -2.1350845       0.23356108       0.56772798E-01
  24293.699       0.18846903       -2.1356367       0.23323315       0.56635101E-01
  24293.968       0.18823153       -2.1357227       0.23283914       0.56727658E-01
  24294.264       0.18803734       -2.1346313       0.23272551       0.56727658E-01
  24294.559       0.18890053       -2.1339984       0.23272551       0.56727658E-01
  24294.828       0.18803734       -2.1360963       0.23287223       0.56745241E-01
  24295.124       0.18846903       -2.1361369       0.23415774       0.56752817E-01
  24295.392       0.18855858       -2.1361292       0.23393869       0.56720872E-01
  24295.688       0.18760547       -2.1354524       0.23301308       0.56588040E-01
  24295.957       0.18846903       -2.1365264       0.23297290       0.56660771E-01
  24296.253       0.18814184       -2.1381847       0.23518944       0.56493496E-01
  24296.548       0.18837956       -2.1368077       0.23267033       0.56553797E-01
  24296.871       0.18846903       -2.1363612       0.23218656       0.56731886E-01
  24297.167       0.18837956       -2.1358889       0.23357720       0.56997080E-01
  24297.462       0.18803734       -2.1373440       0.23471965       0.56579439E-01
  24297.758       0.18837956       -2.1367682       0.23353685       0.56275959E-01
  24298.081       0.18864822       -2.1371220       0.23299181       0.56175446E-01
  24298.376       0.18785886       -2.1384983       0.23365829       0.56213508E-01
  24298.672       0.18875468       -2.1377989       0.23429983       0.56586402E-01
  24298.968       0.18855858       -2.1376455       0.23382020       0.56766381E-01
  24299.317       0.18855858       -2.1392505       0.23343266       0.56497871E-01
  24299.613       0.18846903       -2.1385572       0.23409542       0.56572203E-01
  24299.936       0.18846903       -2.1369587       0.23358441       0.56480424E-01
  24300.259       0.18829017       -2.1367376       0.23318762       0.56296716E-01
  24300.581       0.18837956       -2.1372162       0.23259831       0.56701104E-01
  24300.877       0.18908010       -2.1371962       0.23360246       0.56534241E-01
  24301.146       0.18855858       -2.1370479       0.23370607       0.56792174E-01
  24301.469       0.18823153       -2.1370330       0.23315888       0.56916876E-01
  24301.791       0.18864822       -2.1388748       0.23368715       0.57001246E-01
  24302.087       0.18846903       -2.1386807       0.23445042       0.56642856E-01
  24302.356       0.18855858       -2.1394082       0.23384351       0.56581284E-01
  24302.652       0.18882776       -2.1389536       0.23379698       0.57006256E-01
  24302.975       0.18855858       -2.1398909       0.23347816       0.56858484E-01
  24303.271       0.18873795       -2.1393628       0.23496166       0.56728875E-01
  24303.567       0.18899027       -2.1389579       0.23347646       0.56796146E-01
  24303.862       0.18884474       -2.1397729       0.23445786       0.56741342E-01
  24304.158       0.18899027       -2.1396580       0.23367897       0.56752817E-01
  24304.454       0.18855858       -2.1390068       0.23337779       0.56752817E-01
  24304.750       0.18908010       -2.1403576       0.23323837       0.57056328E-01
  24305.046       0.18855858       -2.1401444       0.23511974       0.57230358E-01
  24305.369       0.18864822       -2.1396758       0.23327270       0.57223949E-01
  24305.665       0.18839533       -2.1405357       0.23402505       0.57123155E-01
  24305.961       0.18864822       -2.1412289       0.23566754       0.56904129E-01
  24306.284       0.18926001       -2.1394778       0.23413925       0.56574221E-01
  24306.606       0.18944026       -2.1406221       0.23402505       0.56854824E-01
  24306.929       0.18951178       -2.1404455       0.23506717       0.57215593E-01
  24307.225       0.18942177       -2.1412326       0.23546448       0.57211365E-01
  24307.548       0.18908010       -2.1396514       0.23468675       0.56975774E-01
  24307.871       0.18917001       -2.1407357       0.23523454       0.57263243E-01
  24308.194       0.18951178       -2.1415413       0.23507453       0.57546935E-01
  24308.490       0.18917001       -2.1402973       0.23555255       0.57330030E-01
  24308.813       0.18900764       -2.1396974       0.23536512       0.57234514E-01
  24309.136       0.18935009       -2.1421249       0.23489048       0.56984664E-01
  24309.459       0.18951178       -2.1417091       0.23549339       0.57085716E-01
  24309.755       0.18935009       -2.1416067       0.23581024       0.57037000E-01
  24310.051       0.18917001       -2.1413801       0.23589053       0.57101376E-01
  24310.374       0.18969206       -2.1410727       0.23578264       0.57552853E-01
  24310.670       0.18969206       -2.1427847       0.23683387       0.57590100E-01
  24310.966       0.18969206       -2.1430326       0.23633103       0.57116169E-01
  24311.262       0.18953052       -2.1418223       0.23534946       0.57261169E-01
  24311.585       0.19039557       -2.1417658       0.23551035       0.57955455E-01
  24311.881       0.19003357       -2.1421176       0.23601318       0.57930503E-01
  24312.177       0.19012394       -2.1419009       0.23560682       0.57738306E-01
  24312.446       0.19012394       -2.1424381       0.23726254       0.57716860E-01
  24312.769       0.18996314       -2.1413725       0.23610034       0.57979571E-01
  24313.065       0.19021439       -2.1411308       0.23658570       0.57813563E-01
  24313.361       0.19055562       -2.1439722       0.23589785       0.57899246E-01
  24313.657       0.19032578       -2.1414332       0.23687973       0.58189050E-01
  24313.981       0.19064627       -2.1431428       0.23854406       0.57891457E-01
  24314.250       0.19064627       -2.1411911       0.23754485       0.57967053E-01
  24314.546       0.19021439       -2.1430445       0.23734368       0.58202218E-01
  24314.842       0.19082781       -2.1434861       0.23812715       0.58212833E-01
  24315.165       0.19116887       -2.1432243       0.23743932       0.58199856E-01
  24315.461       0.19014428       -2.1431919       0.23758423       0.58064872E-01
  24315.731       0.19125987       -2.1417895       0.23797803       0.58569972E-01
  24316.054       0.19125987       -2.1427140       0.23784342       0.58803910E-01
  24316.350       0.19146597       -2.1429344       0.23770458       0.58915304E-01
  24316.619       0.19125987       -2.1425166       0.23808383       0.58856433E-01
  24316.915       0.19116887       -2.1436877       0.23800993       0.58730422E-01
  24317.212       0.19169175       -2.1428690       0.23836088       0.58987477E-01
  24317.508       0.19135096       -2.1428724       0.23889633       0.58889606E-01
  24317.804       0.19187439       -2.1436127       0.23919982       0.59053739E-01
  24318.046       0.19125987       -2.1443770       0.24029588       0.59382990E-01
  24318.343       0.19212343       -2.1443196       0.23954632       0.59561180E-01
  24318.639       0.19226668       -2.1446727       0.23919456       0.59587674E-01
  24318.935       0.19221489       -2.1440755       0.24019971       0.59599672E-01
  24319.177       0.19196584       -2.1435761       0.24029588       0.59410794E-01
  24319.474       0.19239808       -2.1434219       0.23966381       0.59464828E-01
  24319.743       0.19248981       -2.1448469       0.24017825       0.59684209E-01
  24320.039       0.19230645       -2.1450187       0.24084700       0.59679461E-01
  24320.309       0.19292206       -2.1442505       0.24081822       0.59894497E-01
  24320.578       0.19292206       -2.1441867       0.24053149       0.60031358E-01
  24320.874       0.19292206       -2.1438158       0.24175676       0.60047347E-01
  24321.144       0.19260846       -2.1442182       0.24117023       0.60334262E-01
  24321.413       0.19353858       -2.1450853       0.24193223       0.60565234E-01
  24321.709       0.19353858       -2.1445442       0.24185677       0.60271910E-01
  24322.006       0.19344630       -2.1442497       0.24259543       0.60197462E-01
  24322.275       0.19415601       -2.1431156       0.24189583       0.60453932E-01
  24322.545       0.19372339       -2.1440361       0.24310127       0.60819388E-01
  24322.841       0.19363094       -2.1457349       0.24230647       0.61259238E-01
  24323.137       0.19406337       -2.1445211       0.24281632       0.61187043E-01
  24323.434       0.19446622       -2.1451958       0.24372672       0.61606889E-01
  24323.703       0.19449562       -2.1450052       0.24422950       0.61921371E-01
  24324.026       0.19440288       -2.1465278       0.24384641       0.61878789E-01
  24324.350       0.19511379       -2.1446001       0.24351423       0.62028114E-01
  24324.646       0.19468136       -2.1442035       0.24484358       0.62257624E-01
  24324.942       0.19545275       -2.1447466       0.24495383       0.62103325E-01
  24325.266       0.19592009       -2.1459663       0.24429890       0.62194231E-01
  24325.562       0.19573289       -2.1450701       0.24582076       0.62408840E-01
  24325.886       0.19530027       -2.1445341       0.24561396       0.62678055E-01
  24326.182       0.19576802       -2.1446821       0.24599165       0.62868927E-01
  24326.505       0.19625906       -2.1461949       0.24634536       0.62868927E-01
  24326.829       0.19616532       -2.1464215       0.24686008       0.63203477E-01
  24327.152       0.19669150       -2.1447118       0.24759262       0.63409464E-01
  24327.449       0.19712374       -2.1460506       0.24760591       0.63354830E-01
  24327.745       0.19740664       -2.1453013       0.24729401       0.63559482E-01
  24328.069       0.19678552       -2.1453816       0.24827392       0.64010528E-01
  24328.365       0.19774468       -2.1463904       0.24932351       0.64224414E-01
  24328.662       0.19710683       -2.1463887       0.24852814       0.64250461E-01
  24328.958       0.19774468       -2.1467543       0.24927304       0.64682427E-01
  24329.281       0.19846149       -2.1452379       0.24964172       0.64660089E-01
  24329.578       0.19855653       -2.1454300       0.24903315       0.64673210E-01
  24329.875       0.19908465       -2.1459893       0.25103040       0.65143001E-01
  24330.171       0.19932654       -2.1453087       0.25063291       0.65463935E-01
  24330.468       0.19898934       -2.1458488       0.25106666       0.65633906E-01
  24330.764       0.19898934       -2.1461628       0.25155660       0.65651503E-01
  24331.061       0.19922435       -2.1467085       0.25105665       0.66251100E-01
  24331.357       0.19995008       -2.1458945       0.25298994       0.66552400E-01
  24331.654       0.20057454       -2.1462690       0.25243112       0.66559984E-01
  24331.977       0.20028663       -2.1464362       0.25330588       0.67052666E-01
  24332.247       0.20100716       -2.1462485       0.25329880       0.67172385E-01
  24332.570       0.20076694       -2.1471087       0.25367438       0.67318389E-01
  24332.894       0.20172946       -2.1469310       0.25510219       0.68051538E-01
  24333.218       0.20225926       -2.1464773       0.25512753       0.68437162E-01
  24333.487       0.20255080       -2.1467263       0.25544087       0.68437162E-01
  24333.811       0.20269206       -2.1471009       0.25647629       0.68669909E-01
  24334.134       0.20312468       -2.1466771       0.25777809       0.69084768E-01
  24334.458       0.20312468       -2.1469784       0.25754074       0.69217662E-01
  24334.755       0.20385035       -2.1461439       0.25803338       0.69552434E-01
  24335.078       0.20385035       -2.1473499       0.25890106       0.70123078E-01
  24335.402       0.20481408       -2.1472085       0.25959154       0.70324665E-01
  24335.726       0.20491248       -2.1465963       0.25885176       0.70607896E-01
  24336.022       0.20501098       -2.1458048       0.26119602       0.71018459E-01
  24336.373       0.20463646       -2.1464438       0.26138448       0.71237429E-01
  24336.697       0.20554275       -2.1463595       0.26113307       0.71823484E-01
  24336.966       0.20617397       -2.1450405       0.26140986       0.72307169E-01
  24337.263       0.20630940       -2.1469355       0.26384749       0.72534121E-01
  24337.587       0.20660715       -2.1455831       0.26397006       0.72902916E-01
  24337.910       0.20767268       -2.1454275       0.26428303       0.73089506E-01
  24338.207       0.20820587       -2.1461130       0.26528414       0.73733270E-01
  24338.477       0.20853848       -2.1458472       0.26619435       0.74325791E-01
  24338.801       0.20890997       -2.1463407       0.26762984       0.74566117E-01
  24339.097       0.20937397       -2.1456948       0.26689428       0.74571249E-01
  24339.394       0.21013891       -2.1446819       0.26973390       0.75100480E-01
  24339.691       0.21077448       -2.1460076       0.26938267       0.75945067E-01
  24339.961       0.21000955       -2.1458710       0.26916701       0.76328433E-01
  24340.257       0.21141100       -2.1458498       0.27117413       0.76441695E-01
  24340.581       0.21163990       -2.1469692       0.27112502       0.77199450E-01
  24340.851       0.21225337       -2.1464345       0.27287195       0.77978620E-01
  24341.148       0.21291466       -2.1445345       0.27302032       0.78493916E-01
  24341.472       0.21297361       -2.1456888       0.27499452       0.79017752E-01
  24341.768       0.21462644       -2.1452453       0.27496802       0.79473256E-01
  24342.065       0.21526737       -2.1457906       0.27628092       0.79599025E-01
  24342.362       0.21526737       -2.1459124       0.27753573       0.80162052E-01
  24342.686       0.21634264       -2.1459099       0.27756923       0.81227274E-01
  24342.956       0.21741907       -2.1448953       0.27888705       0.81877027E-01
  24343.253       0.21730128       -2.1454813       0.28055918       0.82689276E-01
  24343.549       0.21785225       -2.1446921       0.28155796       0.83569601E-01
  24343.846       0.21860251       -2.1450834       0.28257053       0.83943011E-01
  24344.143       0.21923984       -2.1445581       0.28358764       0.84563597E-01
  24344.413       0.22011521       -2.1452864       0.28418051       0.85209716E-01
  24344.710       0.22076234       -2.1455203       0.28549819       0.86037979E-01
  24345.007       0.22173640       -2.1442607       0.28736333       0.86882375E-01
  24345.277       0.22249329       -2.1450525       0.28867263       0.87451891E-01
  24345.547       0.22336021       -2.1446380       0.29131342       0.88255664E-01
  24345.817       0.22455330       -2.1438736       0.29102534       0.89159795E-01
  24346.113       0.22520552       -2.1435980       0.29280235       0.90138366E-01
  24346.383       0.22564995       -2.1434668       0.29467993       0.90852365E-01
  24346.653       0.22715940       -2.1437330       0.29723625       0.91795126E-01
  24346.923       0.22792513       -2.1435653       0.29658139       0.92633520E-01
  24347.220       0.22890350       -2.1428981       0.29912082       0.93451313E-01
  24347.490       0.22956045       -2.1416261       0.30069300       0.94679139E-01
  24347.760       0.23065216       -2.1427930       0.30202448       0.95526481E-01
  24348.057       0.23174505       -2.1432770       0.30364025       0.96357684E-01
  24348.354       0.23283914       -2.1427799       0.30587118       0.97920567E-01
  24348.624       0.23398169       -2.1435794       0.30858943       0.98997767E-01
  24348.894       0.23557962       -2.1427225       0.30954572       0.99723074E-01
  24349.191       0.23624418       -2.1409439       0.31077931       0.10094084
  24349.461       0.23801046       -2.1402683       0.31266674       0.10225026
  24349.758       0.23954632       -2.1410271       0.31673304       0.10357266
  24350.055       0.24009774       -2.1403669       0.31863558       0.10490130
  24350.352       0.24218758       -2.1397603       0.31943546       0.10627991
  24350.649       0.24285941       -2.1397066       0.32277339       0.10769180
  24350.946       0.24425251       -2.1396962       0.32615974       0.10889946
  24351.243       0.24611286       -2.1396363       0.32827168       0.11007430
  24351.567       0.24717236       -2.1393750       0.32928430       0.11162453
  24351.864       0.24951871       -2.1386235       0.33333716       0.11355285
  24352.188       0.25106666       -2.1382396       0.33531295       0.11549963
  24352.486       0.25243112       -2.1378904       0.33760677       0.11670575
  24352.783       0.25466826       -2.1375110       0.34017492       0.11836261
  24353.107       0.25604198       -2.1373769       0.34346053       0.12046767
  24353.431       0.25877297       -2.1359845       0.34725378       0.12254115
  24353.755       0.26031843       -2.1357380       0.35251420       0.12495620
  24354.052       0.26227754       -2.1355051       0.35393146       0.12721645
  24354.376       0.26453488       -2.1346638       0.35832194       0.12915120
  24354.673       0.26719572       -2.1338449       0.36206287       0.13110482
  24354.971       0.26876491       -2.1330921       0.36595681       0.13362721
  24355.295       0.27160825       -2.1334642       0.36903511       0.13660729
  24355.619       0.27416252       -2.1316385       0.37485782       0.13965502
  24355.889       0.27688516       -2.1306831       0.37959680       0.14206947
  24356.186       0.27972543       -2.1287272       0.38415040       0.14459951
  24356.483       0.28277090       -2.1285694       0.38921516       0.14799213
  24356.808       0.28566041       -2.1282283       0.39548455       0.15211716
  24357.105       0.28971135       -2.1279636       0.40058275       0.15551758
  24357.402       0.29217516       -2.1261904       0.40687622       0.15896531
  24357.672       0.29553209       -2.1250034       0.41225370       0.16245154
  24357.996       0.30006117       -2.1250197       0.41818319       0.16765993
  24358.294       0.30373847       -2.1236412       0.42523508       0.17192564
  24358.564       0.30802374       -2.1230991       0.43132005       0.17579635
  24358.888       0.31249068       -2.1214678       0.43927553       0.18165671
  24359.185       0.31807419       -2.1199197       0.44737940       0.18695243
  24359.510       0.32248358       -2.1185442       0.45801374       0.19293447
  24359.807       0.32799761       -2.1155115       0.46585469       0.19875176
  24360.104       0.33360927       -2.1165567       0.47481659       0.20505070
  24360.428       0.34022001       -2.1152441       0.48567158       0.21261816
  24360.753       0.34711435       -2.1125096       0.49786694       0.22002925
  24361.050       0.35282137       -2.1107378       0.50777085       0.22767512
  24361.374       0.36065455       -2.1088995       0.52106712       0.23657198
  24361.726       0.36878722       -2.1060798       0.53493047       0.24711174
  24362.023       0.37722190       -2.1037133       0.54889034       0.25663279
  24362.293       0.38522760       -2.1021252       0.56003186       0.26583058
  24362.618       0.39400924       -2.0991302       0.57801033       0.27686175
  24362.969       0.40611721       -2.0958681       0.59664676       0.29011036
  24363.266       0.41681894       -2.0926049       0.61263431       0.30304114
  24363.564       0.42683391       -2.0902431       0.63101015       0.31559367
  24363.888       0.43812467       -2.0860936       0.64854455       0.32996692
  24364.213       0.45148857       -2.0829357       0.67198465       0.34634498
  24364.510       0.46584562       -2.0781693       0.69487791       0.36223020
  24364.780       0.47760092       -2.0757075       0.71655297       0.37576188
  24365.078       0.49231853       -2.0696095       0.73730831       0.39165456
  24365.429       0.50981209       -2.0639997       0.76832970       0.41298228
  24365.727       0.52572511       -2.0592616       0.79549678       0.43077744
  24365.997       0.54242896       -2.0536199       0.82288539       0.44746741
  24366.321       0.56059453       -2.0473527       0.85507620       0.46915546
  24366.619       0.58016032       -2.0405899       0.88911592       0.48921813
  24366.889       0.60021136       -2.0343854       0.91781962       0.50907426
  24367.187       0.62108922       -2.0269490       0.94948233       0.53027733
  24367.511       0.64315795       -2.0187373       0.98754755       0.55443265
  24367.836       0.66572473       -2.0097611        1.0325663       0.58072743
  24368.106       0.68881254       -2.0006775        1.0668030       0.60270176
  24368.404       0.71298473       -1.9907429        1.1085282       0.62548266
  24368.701       0.73807357       -1.9817723        1.1486898       0.64859066
  24369.026       0.76561983       -1.9705995        1.1993805       0.67568646
  24369.296       0.79272733       -1.9595240        1.2439353       0.69928749
  24369.593       0.81802051       -1.9486043        1.2884866       0.72469629
  24369.891       0.84454683       -1.9384139        1.3376931       0.75074070
  24370.189       0.87729570       -1.9276623        1.3828040       0.77553888
  24370.486       0.90376628       -1.9163278        1.4404176       0.80107433
  24370.757       0.93256556       -1.9041591        1.4902299       0.82539873
  24371.054       0.96301781       -1.8924082        1.5427747       0.85217874
  24371.352       0.99747440       -1.8798060        1.5964225       0.88091757
  24371.649        1.0264939       -1.8669516        1.6598295       0.90954738
  24371.920        1.0564874       -1.8565998        1.7086929       0.93468481
  24372.217        1.0895272       -1.8427115        1.7714695       0.96235923
  24372.515        1.1219254       -1.8299083        1.8295333       0.98979948
  24372.785        1.1535491       -1.8166981        1.8945552        1.0155435
  24373.056        1.1826954       -1.8036214        1.9529971        1.0419529
  24373.326        1.2184056       -1.7910066        2.0107685        1.0694965
  24373.624        1.2497281       -1.7783054        2.0776979        1.0985799
  24373.895        1.2831953       -1.7646685        2.1404057        1.1250051
  24374.165        1.3141759       -1.7522030        2.1950882        1.1510870
  24374.436        1.3500508       -1.7396590        2.2611527        1.1781707
  24374.733        1.3823873       -1.7253333        2.3255340        1.2095177
  24375.004        1.4185339       -1.7119251        2.3855339        1.2376597
  24375.274        1.4497577       -1.6990589        2.4392989        1.2642236
  24375.545        1.4810829       -1.6885347        2.4955682        1.2912748
  24375.870        1.5161060       -1.6733761        2.5658562        1.3237163
  24376.140        1.5499141       -1.6620235        2.6190692        1.3499634
  24376.411        1.5845546       -1.6501078        2.6764257        1.3783230
  24376.682        1.6155461       -1.6393917        2.7212099        1.4061762
  24377.006        1.6551932       -1.6258388        2.7892924        1.4368570
  24377.304        1.6904961       -1.6153856        2.8314689        1.4645171
  24377.575        1.7243371       -1.6074569        2.8740023        1.4894123
  24377.899        1.7567281       -1.5963362        2.9268313        1.5201192
  24378.224        1.7991685       -1.5863420        2.9786455        1.5504624
  24378.522        1.8317115       -1.5773351        3.0230210        1.5782080
  24378.793        1.8666029       -1.5703649        3.0578249        1.6024470
  24379.117        1.9029340       -1.5608634        3.0982210        1.6292125
  24379.442        1.9437367       -1.5522884        3.1424964        1.6560929
  24379.767        1.9750384       -1.5455123        3.1859327        1.6821775
  24380.065        2.0114338       -1.5398706        3.2149551        1.7041665
  24380.390        2.0472568       -1.5351515        3.2485437        1.7284240
  24380.715        2.0859761       -1.5291180        3.2708356        1.7520686
  24381.012        2.1170816       -1.5226828        3.2936558        1.7741310
  24381.337        2.1514150       -1.5181118        3.3194330        1.7960602
  24381.635        2.1838363       -1.5143298        3.3507809        1.8144161
  24381.960        2.2143415       -1.5108240        3.3664225        1.8325802
  24382.258        2.2443654       -1.5076070        3.3811285        1.8490153
  24382.555        2.2717343       -1.5057682        3.3932959        1.8649509
  24382.853        2.2977910       -1.5025846        3.4068829        1.8791094
  24383.178        2.3236941       -1.4995567        3.4318052        1.8943063
  24383.476        2.3474715       -1.4983028        3.4313683        1.9069793
  24383.774        2.3695915       -1.4972791        3.4458477        1.9174305
  24384.099        2.3896755       -1.4955068        3.4470582        1.9275862
  24384.397        2.4066404       -1.4948654        3.4552226        1.9343793
  24384.695        2.4225444       -1.4930114        3.4592042        1.9421861
  24384.965        2.4356188       -1.4930796        3.4592042        1.9466582
  24385.263        2.4451833       -1.4934316        3.4736272        1.9509757
  24385.588        2.4570258       -1.4910716        3.4727535        1.9560591
  24385.886        2.4616798       -1.4898724        3.4732267        1.9590567
  24386.184        2.4710656       -1.4899133        3.4736272        1.9604444
  24386.482        2.4766690       -1.4904817        3.4723163        1.9603568
  24386.807        2.4771043       -1.4893987        3.4838740        1.9611325
  24387.132        2.4822991       -1.4890468        3.4727535        1.9608436
  24387.403        2.4827342       -1.4894745        3.4727535        1.9603176
  24387.728        2.4840337       -1.4895365        3.4858501        1.9585905
  24388.053        2.4818638       -1.4888859        3.4731904        1.9550857
  24388.378        2.4822991       -1.4860932        3.4718790        1.9540041
  24388.676        2.4822991       -1.4863613        3.4718790        1.9515806
  24389.001        2.4757979       -1.4869936        3.4722800        1.9479947
  24389.353        2.4762336       -1.4865375        3.4869381        1.9452636
  24389.651        2.4715010       -1.4864079        3.4825579        1.9426590
  24389.976        2.4710656       -1.4846091        3.4882484        1.9378521
  24390.301        2.4675752       -1.4849349        3.4873751        1.9328394
  24390.627        2.4616798       -1.4843049        3.4863365        1.9299725
  24390.925        2.4612445       -1.4843627        3.4849758        1.9274533
  24391.223        2.4565907       -1.4860199        3.4873751        1.9239535
  24391.521        2.4519625       -1.4852205        3.4861726        1.9196724
  24391.846        2.4473596       -1.4840599        3.5004523        1.9153298
  24392.144        2.4447475       -1.4829040        3.4973855        1.9117609
  24392.442        2.4414771       -1.4824882        3.4878119        1.9090960
  24392.740        2.4360543       -1.4823860        3.4998032        1.9063868
  24393.065        2.4371160       -1.4827760        3.5013268        1.9035388
  24393.363        2.4310915       -1.4804291        3.5012080        1.9010188
  24393.634        2.4257178       -1.4799053        3.5000148        1.8988972
  24393.932        2.4265885       -1.4802746        3.5134008        1.8967877
  24394.258        2.4208038       -1.4794589        3.5148257        1.8945243
  24394.529        2.4172195       -1.4787379        3.5130203        1.8924500
  24394.827        2.4159138       -1.4788524        3.5147589        1.8911018
  24395.152        2.4114830       -1.4783128        3.5174845        1.8900722
  24395.450        2.4079942       -1.4776259        3.5298662        1.8904287
  24395.748        2.4031263       -1.4771557        3.5311777        1.8903528
  24396.046        2.4013857       -1.4776428        3.5457786        1.8893749
  24396.345        2.3970250       -1.4782403        3.5449041        1.8896025
  24396.643        2.3922517       -1.4777906        3.5453415        1.8902725
  24396.968        2.3861942       -1.4771132        3.5449041        1.8901645
  24397.239        2.3832082       -1.4779277        3.5462088        1.8903110
  24397.537        2.3789374       -1.4773017        3.5606089        1.8907227
  24397.836        2.3745782       -1.4762019        3.5601716        1.8931140
  24398.134        2.3682857       -1.4776304        3.5614039        1.8952057
  24398.405        2.3691564       -1.4792202        3.5606089        1.8970397
  24398.703        2.3645161       -1.4793148        3.5592963        1.8984766
  24399.028        2.3598971       -1.4799286        3.5774684        1.9000115
  24399.300        2.3544287       -1.4800654        3.5741948        1.9035612
  24399.571        2.3457317       -1.4798573        3.5764314        1.9063947
  24399.842        2.3411965       -1.4799386        3.5752382        1.9088077
  24400.140        2.3407611       -1.4817669        3.5915163        1.9112961
  24400.411        2.3340663       -1.4820921        3.5781193        1.9140787
  24400.655        2.3285835       -1.4831438        3.5922986        1.9166591
  24400.954        2.3232588       -1.4852973        3.5918615        1.9202715
  24401.252        2.3192595       -1.4853066        3.5921244        1.9240408
  24401.523        2.3139737       -1.4869634        3.5871565        1.9265029
  24401.794        2.3091425       -1.4893676        3.5927356        1.9291440
  24402.092        2.3043303       -1.4889614        3.6064959        1.9325294
  24402.364        2.2995370       -1.4903946        3.5927356        1.9363787
  24402.662        2.2921411       -1.4927784        3.6086924        1.9405510
  24402.906        2.2874497       -1.4938411        3.6082990        1.9432180
  24403.204        2.2827312       -1.4966386        3.6087359        1.9457897
  24403.503        2.2755274       -1.4988315        3.5905488        1.9489373
  24403.801        2.2712991       -1.5008390        3.6039460        1.9509802
  24404.072        2.2657816       -1.5031473        3.5922262        1.9547372
  24404.371        2.2620246       -1.5048494        3.5914241        1.9588577
  24404.696        2.2574134       -1.5059037        3.5905488        1.9599640
  24404.995        2.2552314       -1.5076701        3.5912199        1.9623534
  24405.293        2.2482424       -1.5097097        3.5764776        1.9653639
  24405.591        2.2458623       -1.5113759        3.5756758        1.9659567
  24405.917        2.2408841       -1.5138204        3.5748005        1.9675885
  24406.215        2.2363581       -1.5163702        3.5748005        1.9683832
  24406.514        2.2318485       -1.5184387        3.5756758        1.9679861
  24406.839        2.2277917       -1.5191036        3.5606089        1.9687491
  24407.192        2.2241875       -1.5223572        3.5605365        1.9708025
  24407.490        2.2201634       -1.5255105        3.5451533        1.9698410
  24407.789        2.2171059       -1.5267279        3.5285530        1.9686040
  24408.114        2.2165914       -1.5286530        3.5303036        1.9682081
  24408.440        2.2121633       -1.5320201        3.5285642        1.9661962
  24408.738        2.2081872       -1.5339948        3.5113968        1.9648660
  24409.037        2.2033542       -1.5351395        3.5146136        1.9636462
  24409.363        2.2033542       -1.5352817        3.5005280        1.9600501
  24409.661        2.1980991       -1.5364749        3.4873751        1.9565328
  24409.987        2.1920026       -1.5391507        3.4839031        1.9529662
  24410.258        2.1932953       -1.5417416        3.4710037        1.9497451
  24410.557        2.1876676       -1.5443640        3.4583301        1.9445068
  24410.882        2.1846567       -1.5470088        3.4558136        1.9387883
  24411.181        2.1842205       -1.5480947        3.4385594        1.9330835
  24411.452        2.1794790       -1.5481092        3.4313683        1.9290958
  24411.778        2.1760621       -1.5486722        3.4170707        1.9222460
  24412.076        2.1726597       -1.5510740        3.4158747        1.9147745
  24412.375        2.1722233       -1.5528874        3.4026411        1.9099545
  24412.646        2.1679626       -1.5536537        3.3907534        1.9037691
  24412.972        2.1640247       -1.5542220        3.3890021        1.8960032
  24413.298        2.1645897       -1.5544024        3.3774926        1.8902844
  24413.596        2.1603580       -1.5560591        3.3731111        1.8833493
  24413.868        2.1607946       -1.5576658        3.3651110        1.8772857
  24414.194        2.1570139       -1.5589032        3.3522816        1.8713603
  24414.547        2.1565773       -1.5597287        3.3397131        1.8631222
  24414.845        2.1528108       -1.5604453        3.3389121        1.8581757
  24415.144        2.1497493       -1.5607623        3.3256500        1.8524995
  24415.470        2.1486217       -1.5614120        3.3157182        1.8444518
  24415.795        2.1486217       -1.5617093        3.3157182        1.8376845
  24416.121        2.1444464       -1.5623979        3.3098266        1.8329943
  24416.420        2.1453201       -1.5627440        3.3028668        1.8272763
  24416.746        2.1444464       -1.5633548        3.3036751        1.8220700
  24417.099        2.1407220       -1.5629718        3.2910323        1.8174667
  24417.397        2.1415957       -1.5629068        3.2910323        1.8120658
  24417.723        2.1409437       -1.5637577        3.2896620        1.8074527
  24418.022        2.1398475       -1.5621907        3.2793363        1.8032074
  24418.321        2.1415957       -1.5619518        3.2905944        1.8000258
  24418.646        2.1407220       -1.5639774        3.2786607        1.7977597
  24418.945        2.1407220       -1.5643364        3.2765572        1.7950702
  24419.244        2.1374484       -1.5626296        3.2797740        1.7929282
  24419.570        2.1402848       -1.5626454        3.2800926        1.7899677
  24419.841        2.1402848       -1.5636365        3.2788984        1.7872755
  24420.113        2.1405050       -1.5638949        3.2687799        1.7858872
  24420.439        2.1407220       -1.5633919        3.2783788        1.7847042
  24420.765        2.1411589       -1.5627265        3.2673375        1.7836096
  24421.064        2.1448833       -1.5627120        3.2680502        1.7820812
  24421.335        2.1448833       -1.5632511        3.2749484        1.7829717
  24421.634        2.1444464       -1.5624763        3.2788984        1.7841152
  24421.933        2.1468726       -1.5618569        3.2668994        1.7839163
  24422.259        2.1473102       -1.5609370        3.2781013        1.7855788
  24422.530        2.1514999       -1.5598242        3.2788984        1.7862853
  24422.829        2.1522009       -1.5598237        3.2784965        1.7872729
  24423.155        2.1519370       -1.5595814        3.2788984        1.7896482
  24423.454        2.1557035       -1.5602566        3.2786792        1.7910014
  24423.726        2.1590471       -1.5610916        3.2897180        1.7915605
  24424.052        2.1594842       -1.5589597        3.2901563        1.7942779
  24424.351        2.1632793       -1.5592786        3.2905534        1.7959892
  24424.622        2.1666517       -1.5590251        3.2901563        1.7980648
  24424.921        2.1666517       -1.5587591        3.3024288        1.8007276
  24425.220        2.1708104       -1.5580214        3.3015524        1.8031262
  24425.519        2.1751887       -1.5567838        3.3024288        1.8052539
  24425.791        2.1786053       -1.5565988        3.3015524        1.8083090
  24426.090        2.1815993       -1.5566582        3.3113342        1.8116503
  24426.388        2.1824738       -1.5552686        3.3148430        1.8154029
  24426.660        2.1893814       -1.5547094        3.3139669        1.8182362
  24426.959        2.1898187       -1.5537220        3.3260883        1.8208970
  24427.204        2.1932953       -1.5532218        3.3260883        1.8235868
  24427.503        2.1985412       -1.5532647        3.3374816        1.8266461
  24427.802        2.2020439       -1.5524688        3.3277895        1.8293235
  24428.073        2.2051298       -1.5524480        3.3382734        1.8321177
  24428.345        2.2064412       -1.5513692        3.3350053        1.8355171
  24428.617        2.2104174       -1.5498753        3.3499041        1.8387057
  24428.889        2.2171059       -1.5509678        3.3507809        1.8413166
  24429.188        2.2166684       -1.5506540        3.3506577        1.8438776
  24429.459        2.2206926       -1.5490248        3.3494654        1.8462055
  24429.758        2.2257216       -1.5482394        3.3636791        1.8491875
  24430.030        2.2287898       -1.5462194        3.3624829        1.8530240
  24430.329        2.2341751       -1.5462009        3.3638371        1.8552972
  24430.601        2.2373906       -1.5460635        3.3725434        1.8578488
  24430.873        2.2410599       -1.5449648        3.3765368        1.8602467
  24431.172        2.2460585       -1.5450169        3.3760987        1.8627573
  24431.498        2.2464956       -1.5436004        3.3873666        1.8649112
  24431.770        2.2534824       -1.5436449        3.3885638        1.8671569
  24432.096        2.2534824       -1.5432035        3.3895738        1.8695733
  24432.395        2.2587825       -1.5410416        3.4007587        1.8731165
  24432.722        2.2618506       -1.5399033        3.4016359        1.8750410
  24433.021        2.2660612       -1.5395460        3.4024692        1.8768634
  24433.320        2.2656234       -1.5389635        3.4113677        1.8796675
  24433.646        2.2707270       -1.5381958        3.4148811        1.8824650
  24433.972        2.2749733       -1.5373853        3.4160140        1.8853167
  24434.244        2.2779245       -1.5367240        3.4274269        1.8879466
  24434.571        2.2796751       -1.5360324        3.4270215        1.8892631
  24434.897        2.2856319       -1.5348882        3.4277929        1.8921701
  24435.223        2.2908279       -1.5347714        3.4405937        1.8952335
  24435.522        2.2917036       -1.5329353        3.4417724        1.8967993
  24435.849        2.2964795       -1.5310486        3.4546755        1.8995874
  24436.148        2.2999616       -1.5299179        3.4530692        1.9024582
  24436.420        2.3039000       -1.5287616        3.4548259        1.9050023
  24436.719        2.3082956       -1.5277384        3.4684583        1.9079122
  24437.045        2.3096088       -1.5265938        3.4696893        1.9105854
  24437.372        2.3144612       -1.5256089        3.4683733        1.9142582
  24437.671        2.3189680       -1.5251672        3.4816796        1.9160770
  24437.970        2.3180209       -1.5240001        3.4978242        1.9196169
  24438.269        2.3224753       -1.5220575        3.4973855        1.9231587
  24438.568        2.3269495       -1.5213542        3.5071460        1.9265828
  24438.868        2.3318815       -1.5209925        3.5124639        1.9293106
  24439.140        2.3355209       -1.5192831        3.5128615        1.9317061
  24439.439        2.3355209       -1.5185826        3.5260474        1.9354088
  24439.765        2.3404938       -1.5167331        3.5413984        1.9405057
  24440.065        2.3411031       -1.5151043        3.5431528        1.9426830
  24440.364        2.3454871       -1.5138237        3.5422760        1.9447939
  24440.663        2.3500638       -1.5132574        3.5571048        1.9487505
  24440.990        2.3496262       -1.5118791        3.5704126        1.9535959
  24441.316        2.3546615       -1.5106910        3.5725362        1.9581202
  24441.588        2.3579672       -1.5094556        3.5718037        1.9605492
  24441.915        2.3588429       -1.5087060        3.5734861        1.9630499
  24442.241        2.3639208       -1.5082094        3.5883573        1.9661928
  24442.568        2.3621695       -1.5063165        3.5905670        1.9696154
  24442.867        2.3668315       -1.5046525        3.6047963        1.9728131
  24443.194        2.3668315       -1.5036464        3.6052348        1.9757544
  24443.520        2.3719535       -1.5028593        3.6197402        1.9787401
  24443.847        2.3732667       -1.5015024        3.6213058        1.9806755
  24444.146        2.3732667       -1.5003857        3.6380247        1.9840636
  24444.473        2.3770973       -1.4993240        3.6371475        1.9859099
  24444.799        2.3779726       -1.4990222        3.6386121        1.9878481
  24445.098        2.3784099       -1.4975870        3.6548318        1.9905012
  24445.398        2.3774375       -1.4960583        3.6535157        1.9922850
  24445.697        2.3770973       -1.4956038        3.6530766        1.9932330
  24446.024        2.3822632       -1.4943055        3.6539546        1.9939301
  24446.323        2.3827007       -1.4945811        3.6675325        1.9953679
  24446.623        2.3813875       -1.4935336        3.6719262        1.9967141
  24446.922        2.3813875       -1.4925029        3.6715240        1.9986339
  24447.249        2.3818254       -1.4921526        3.6738954        1.9996254
  24447.521        2.3779726       -1.4912518        3.6893180        1.9992036
  24447.820        2.3787559       -1.4915454        3.6714877        1.9978100
  24448.093        2.3788471       -1.4902890        3.6869150        1.9981568
  24448.419        2.3779726       -1.4891524        3.6884408        1.9980595
  24448.719        2.3775350       -1.4892886        3.6844838        1.9976371
  24448.991        2.3779726       -1.4891348        3.6714877        1.9979865
  24449.290        2.3732667       -1.4894503        3.6877912        1.9957611
  24449.644        2.3715154       -1.4894193        3.6893615        1.9938907
  24449.917        2.3723914       -1.4884482        3.6881168        1.9915680
  24450.216        2.3706386       -1.4884068        3.6706101        1.9902425
  24450.516        2.3663932       -1.4891112        3.6706101        1.9883235
  24450.842        2.3639208       -1.4888305        3.6716100        1.9851807
  24451.115        2.3643582       -1.4888120        3.6684128        1.9845535
  24451.387        2.3639208       -1.4903297        3.6704117        1.9815537
  24451.687        2.3592804       -1.4926075        3.6718078        1.9783791
  24452.013        2.3588429       -1.4917929        3.6710490        1.9764857
  24452.313        2.3550988       -1.4905538        3.6543140        1.9723778
  24452.585        2.3546615       -1.4914737        3.6535157        1.9699993
  24452.885        2.3502774       -1.4930545        3.6548318        1.9671783
  24453.184        2.3505011       -1.4919213        3.6539546        1.9634498
  24453.457        2.3446118       -1.4923587        3.6336310        1.9603380
  24453.729        2.3450496       -1.4942406        3.6376279        1.9581572
  24454.029        2.3413686       -1.4942098        3.6389011        1.9531101
  24454.328        2.3413686       -1.4945315        3.6206182        1.9500180
  24454.601        2.3359586       -1.4959917        3.6203021        1.9478019
  24454.873        2.3368335       -1.4964339        3.6214954        1.9451149
  24455.145        2.3333293       -1.4972271        3.6047963        1.9408481
  24455.445        2.3327560       -1.4997046        3.6039188        1.9362249
  24455.717        2.3278244       -1.5015899        3.6052348        1.9332021
  24455.990        2.3233501       -1.5016141        3.6026009        1.9307163
  24456.262        2.3237873       -1.5008835        3.5904415        1.9284600
  24456.562        2.3229128       -1.5027465        3.5734861        1.9252269
  24456.834        2.3180209       -1.5055156        3.5739244        1.9218016
  24457.107        2.3197699       -1.5069148        3.5739244        1.9186378
  24457.406        2.3144612       -1.5072618        3.5566659        1.9154667
  24457.706        2.3158303       -1.5073291        3.5579820        1.9129001
  24457.978        2.3109203       -1.5086223        3.5571048        1.9102046
  24458.251        2.3091713       -1.5107121        3.5408124        1.9076854
  24458.551        2.3096088       -1.5122724        3.5416000        1.9052326
  24458.850        2.3100462       -1.5143223        3.5293957        1.9022234
  24459.177        2.3056506       -1.5139875        3.5288462        1.8990362
  24459.450        2.3052132       -1.5144116        3.5273828        1.8973051
  24459.777        2.3017113       -1.5161434        3.5276404        1.8952369
  24460.104        2.3021464       -1.5185498        3.5132998        1.8927325
  24460.404        2.3017113       -1.5182300        3.4997256        1.8899742
  24460.703        2.3012742       -1.5198003        3.5106671        1.8882417
  24461.003        2.2977910       -1.5213455        3.4987013        1.8859008
  24461.330        2.2964795       -1.5221355        3.4850148        1.8831913
  24461.657        2.2973540       -1.5228940        3.4830692        1.8830491
  24461.984        2.2969169       -1.5254751        3.4821188        1.8818101
  24462.311        2.2969169       -1.5261930        3.4701277        1.8802878
  24462.611        2.2929738       -1.5262833        3.4697255        1.8785991
  24462.938        2.2925785       -1.5274512        3.4692508        1.8772219
  24463.238        2.2934526       -1.5285532        3.4674949        1.8757846
  24463.538        2.2921411       -1.5290144        3.4566767        1.8745412
  24463.865        2.2886960       -1.5318958        3.4557031        1.8742100
  24464.192        2.2886960       -1.5329705        3.4548654        1.8723987
  24464.492        2.2882588       -1.5330676        3.4541257        1.8710866
  24464.792        2.2865083       -1.5338952        3.4414713        1.8709277
  24465.091        2.2856319       -1.5359289        3.4394639        1.8697875
  24465.391        2.2878215       -1.5369462        3.4410326        1.8687033
  24465.691        2.2878215       -1.5371707        3.4275027        1.8681033
  24465.991        2.2835204       -1.5374397        3.4234700        1.8682506
  24466.291        2.2830828       -1.5376298        3.4278656        1.8682891
  24466.591        2.2865083       -1.5395197        3.4274269        1.8680908
  24466.864        2.2835204       -1.5404836        3.4270276        1.8665443
  24467.191        2.2830828       -1.5420885        3.4274269        1.8652619
  24467.518        2.2817691       -1.5416216        3.4266848        1.8652619
  24467.818        2.2792377       -1.5440287        3.4135650        1.8652619
  24468.091        2.2796751       -1.5454842        3.4139644        1.8659626
  24468.418        2.2792377       -1.5455002        3.4111817        1.8658521
  24468.745        2.2788002       -1.5463899        3.4140039        1.8655010
  24469.072        2.2792377       -1.5476393        3.4118076        1.8656993
  24469.372        2.2783625       -1.5475614        3.4140039        1.8656993
  24469.699        2.2748537       -1.5480784        3.4140039        1.8651909
  24470.027        2.2745358       -1.5477919        3.4003198        1.8650800
  24470.327        2.2745358       -1.5477759        3.3990020        1.8652619
  24470.654        2.2740981       -1.5493138        3.4020742        1.8662671
  24470.981        2.2754107       -1.5508045        3.3968018        1.8671184
  24471.309        2.2698518       -1.5499668        3.3985623        1.8674712
  24471.636        2.2707270       -1.5527155        3.4007587        1.8682103
  24471.936        2.2702895       -1.5539800        3.3876866        1.8682727
  24472.236        2.2676602       -1.5526511        3.3998807        1.8680908
  24472.563        2.2698518       -1.5545613        3.3863694        1.8680908
  24472.863        2.2656234       -1.5551215        3.3991289        1.8678531
  24473.163        2.2694138       -1.5551568        3.3868086        1.8672890
  24473.464        2.2660612       -1.5558362        3.3835788        1.8673191
  24473.764        2.2647474       -1.5559668        3.3860921        1.8687489
  24474.091        2.2656234       -1.5564834        3.3876866        1.8702917
  24474.391        2.2622882       -1.5570940        3.3859299        1.8704901
  24474.718        2.2625539       -1.5579117        3.3868086        1.8702124
  24475.019        2.2614129       -1.5591530        3.3847256        1.8700524
  24475.319        2.2618506       -1.5594688        3.3741655        1.8718637
  24475.592        2.2580953       -1.5606397        3.3852710        1.8718206
  24475.892        2.2572200       -1.5606893        3.3738273        1.8714057
  24476.219        2.2567821       -1.5598128        3.3824072        1.8727781
  24476.519        2.2572200       -1.5601914        3.3734660        1.8736136
  24476.792        2.2572200       -1.5621665        3.3739052        1.8746116
  24477.120        2.2574647       -1.5628231        3.3739052        1.8753125
  24477.420        2.2521686       -1.5622579        3.3726957        1.8745937
  24477.720        2.2530446       -1.5645943        3.3743064        1.8747875
  24478.020        2.2526067       -1.5655804        3.3859282        1.8755913
  24478.293        2.2530446       -1.5654038        3.3725868        1.8767248
  24478.593        2.2526067       -1.5654554        3.3815689        1.8778820
  24478.921        2.2488866       -1.5658167        3.3855312        1.8781737
  24479.194        2.2484487       -1.5646142        3.3859299        1.8784368
  24479.494        2.2486568       -1.5658310        3.3725868        1.8802877
  24479.794        2.2480106       -1.5669997        3.3743443        1.8812425
  24480.094        2.2480106       -1.5660772        3.3734264        1.8807816
  24480.367        2.2480106       -1.5665952        3.3730265        1.8806051
  24480.668        2.2447458       -1.5677896        3.3859299        1.8819578
  24480.968        2.2443079       -1.5693812        3.3708263        1.8829763
  24481.241        2.2434315       -1.5699001        3.3730265        1.8835709
  24481.514        2.2438698       -1.5692247        3.3725868        1.8836577
  24481.787        2.2438698       -1.5697496        3.3730265        1.8834828
  24482.087        2.2440589       -1.5693691        3.3730265        1.8854797
  24482.360        2.2429930       -1.5704323        3.3725868        1.8862804
  24482.633        2.2401842       -1.5713471        3.3734660        1.8861938
  24482.933        2.2397461       -1.5723621        3.3858903        1.8872605
  24483.206        2.2429930       -1.5724463        3.3854903        1.8884015
  24483.479        2.2421154       -1.5724413        3.3730265        1.8885630
  24483.752        2.2397461       -1.5715802        3.3859299        1.8886481
  24484.025        2.2397461       -1.5723193        3.3754220        1.8899254
  24484.326        2.2399181       -1.5730291        3.3725868        1.8911139
  24484.599        2.2401842       -1.5722520        3.3854903        1.8904981
  24484.872        2.2401842       -1.5722488        3.3749479        1.8906922
  24485.172        2.2384306       -1.5718354        3.3852099        1.8925509
  24485.500        2.2388693       -1.5730022        3.3806412        1.8934253
  24485.800        2.2393078       -1.5744240        3.3858508        1.8922067
  24486.073        2.2379917       -1.5733012        3.3850504        1.8935749
  24486.374        2.2384306       -1.5731549        3.3859299        1.8948948
  24486.701        2.2347625       -1.5738342        3.3850504        1.8957557
  24487.002        2.2349141       -1.5736662        3.3859299        1.8954508
  24487.302        2.2379917       -1.5743399        3.3863319        1.8959475
  24487.603        2.2352010       -1.5751086        3.3851691        1.8955831
  24487.930        2.2356393       -1.5732785        3.3815246        1.8955979
  24488.231        2.2338849       -1.5736896        3.3854903        1.8968540
  24488.559        2.2343238       -1.5741939        3.3846104        1.8971200
  24488.859        2.2347625       -1.5747050        3.3842065        1.8982233
  24489.187        2.2338849       -1.5735290        3.3857850        1.8996095
  24489.515        2.2353543       -1.5742071        3.3850504        1.8979677
  24489.815        2.2343238       -1.5744547        3.3850504        1.8978379
  24490.116        2.2338849       -1.5756649        3.3846466        1.8985118
  24490.444        2.2330066       -1.5758144        3.3850142        1.8982555
  24490.771        2.2347625       -1.5773514        3.3810762        1.8981221
  24491.045        2.2306725       -1.5754558        3.3854903        1.8989775
  24491.345        2.2330066       -1.5741089        3.3962719        1.8991013
  24491.673        2.2302338       -1.5750036        3.3859299        1.8980726
  24492.001        2.2289166       -1.5750139        3.3985623        1.8978529
  24492.301        2.2294854       -1.5758990        3.3850504        1.8978529
  24492.602        2.2321274       -1.5768868        3.3963611        1.8984123
  24492.902        2.2289166       -1.5762475        3.3976824        1.8975223
  24493.203        2.2297949       -1.5756646        3.3944726        1.8971998
  24493.504        2.2289166       -1.5768148        3.3976449        1.8976936
  24493.804        2.2275976       -1.5753230        3.3972422        1.8984123
  24494.105        2.2289166       -1.5750207        3.3985623        1.8982172
  24494.405        2.2289166       -1.5748894        3.3975374        1.8975897
  24494.679        2.2286032       -1.5751063        3.3960654        1.8974132
  24495.007        2.2252825       -1.5749884        3.3979412        1.8974132
  24495.334        2.2280375       -1.5761010        3.3972422        1.8958177
  24495.635        2.2284771       -1.5759040        3.4060744        1.8939197
  24495.936        2.2280375       -1.5754697        3.3968018        1.8942550
  24496.236        2.2235243       -1.5726269        3.3988142        1.8944848
  24496.592        2.2280375       -1.5754602        3.3972422        1.8923360
  24496.892        2.2239641       -1.5760326        3.3972422        1.8911254
  24497.193        2.2239641       -1.5759543        3.3968018        1.8908856
  24497.521        2.2249544       -1.5751430        3.3988347        1.8909221
  24497.876        2.2239641       -1.5734759        3.3959203        1.8896863
  24498.204        2.2239641       -1.5736275        3.4058256        1.8892771
  24498.505        2.2239641       -1.5731991        3.3981225        1.8871627
  24498.806        2.2244038       -1.5740543        3.3977187        1.8855140
  24499.161        2.2226440       -1.5714135        3.4081750        1.8850552
  24499.489        2.2235243       -1.5724021        3.4003755        1.8843125
  24499.763        2.2217629       -1.5720827        3.4118076        1.8826492
  24500.063        2.2262769       -1.5717662        3.3976797        1.8808758
  24500.391        2.2235243       -1.5713615        3.4104874        1.8806556
  24500.720        2.2235243       -1.5716875        3.4065782        1.8787041
  24500.993        2.2235243       -1.5710523        3.3985623        1.8772355
  24501.321        2.2230842       -1.5705561        3.4100470        1.8766793
  24501.622        2.2235243       -1.5713875        3.4104874        1.8757335
  24501.923        2.2239641       -1.5710446        3.4108048        1.8737640
  24502.196        2.2217629       -1.5717198        3.4096064        1.8724632
  24502.524        2.2208811       -1.5716929        3.4091656        1.8703680
  24502.825        2.2239641       -1.5689550        3.4113677        1.8691613
  24503.126        2.2235243       -1.5699389        3.4076875        1.8674723
  24503.427        2.2222036       -1.5687449        3.4105693        1.8679213
  24503.727        2.2235243       -1.5703542        3.4114401        1.8661722
  24504.028        2.2267173       -1.5677155        3.4122472        1.8633839
  24504.329        2.2262769       -1.5681257        3.4109277        1.8622362
  24504.603        2.2245132       -1.5684339        3.4109277        1.8609450
  24504.931        2.2271576       -1.5664984        3.4100470        1.8600095
  24505.232        2.2230842       -1.5669355        3.4100470        1.8590457
  24505.560        2.2230842       -1.5659809        3.4190902        1.8569441
  24505.833        2.2262769       -1.5667655        3.4104874        1.8571600
  24506.134        2.2262769       -1.5663629        3.4243507        1.8564115
  24506.435        2.2258363       -1.5660241        3.4239104        1.8554173
  24506.736        2.2262769       -1.5662311        3.4125323        1.8548897
  24507.010        2.2267173       -1.5657879        3.4243507        1.8540536
  24507.311        2.2263942       -1.5649272        3.4239104        1.8528369
  24507.612        2.2267173       -1.5654887        3.4239104        1.8514385
  24507.912        2.2253955       -1.5620548        3.4237919        1.8489889
  24508.186        2.2262769       -1.5633442        3.4225886        1.8481854
  24508.460        2.2299263       -1.5629111        3.4241926        1.8482350
  24508.761        2.2303669       -1.5615685        3.4243507        1.8480357
  24509.034        2.2303669       -1.5615257        3.4234700        1.8466255
  24509.308        2.2286032       -1.5610472        3.4230294        1.8464741
  24509.581        2.2305010       -1.5613282        3.4239104        1.8455601
  24509.882        2.2294854       -1.5612835        3.4379563        1.8440063
  24510.183        2.2327100       -1.5605960        3.4245064        1.8449825
  24510.430        2.2331512       -1.5597920        3.4339872        1.8445716
  24510.731        2.2303669       -1.5615094        3.4375161        1.8437378
  24511.004        2.2335922       -1.5603422        3.4379563        1.8431157
  24511.305        2.2322686       -1.5605638        3.4367652        1.8421849
  24511.552        2.2340330       -1.5615382        3.4379563        1.8417860
  24511.853        2.2331512       -1.5588348        3.4375161        1.8415661
  24512.126        2.2337398       -1.5591257        3.4367170        1.8409027
  24512.427        2.2377159       -1.5580329        3.4361942        1.8408373
  24512.728        2.2335922       -1.5572403        3.4477805        1.8411169
  24513.029        2.2368337       -1.5584139        3.4379563        1.8415720
  24513.330        2.2372749       -1.5573126        3.4513094        1.8409018
  24513.632        2.2372749       -1.5582939        3.4517497        1.8407202
  24513.905        2.2368337       -1.5576507        3.4513504        1.8405709
  24514.234        2.2400915       -1.5568508        3.4495465        1.8401086
  24514.562        2.2385974       -1.5552063        3.4508690        1.8422426
  24514.863        2.2378806       -1.5554206        3.4508690        1.8422625
  24515.137        2.2409745       -1.5557300        3.4472527        1.8413253
  24515.466        2.2418567       -1.5553901        3.4509473        1.8421518
  24515.794        2.2418567       -1.5528892        3.4641444        1.8430295
  24516.123        2.2405331       -1.5548026        3.4644146        1.8432220
  24516.424        2.2438077       -1.5551412        3.4644146        1.8439290
  24516.752        2.2422976       -1.5543047        3.4644146        1.8446126
  24517.081        2.2418567       -1.5559892        3.4644963        1.8439516
  24517.382        2.2424812       -1.5560722        3.4649688        1.8442451
  24517.683        2.2418567       -1.5543133        3.4613248        1.8443157
  24517.984        2.2422976       -1.5535841        3.4644146        1.8452781
  24518.313        2.2446911       -1.5538762        3.4644146        1.8459871
  24518.587        2.2464556       -1.5544630        3.4640133        1.8461953
  24518.888        2.2460147       -1.5556754        3.4639738        1.8467109
  24519.216        2.2460147       -1.5539763        3.4644146        1.8479960
  24519.518        2.2451325       -1.5548379        3.4630916        1.8481947
  24519.819        2.2460147       -1.5548285        3.4650094        1.8487487
  24520.120        2.2466565       -1.5545842        3.4634852        1.8503582
  24520.421        2.2488665       -1.5524742        3.4777174        1.8513278
  24520.723        2.2497491       -1.5523841        3.4652957        1.8511187
  24521.024        2.2464556       -1.5549051        3.4664473        1.8525025
  24521.298        2.2501901       -1.5548994        3.4777174        1.8537752
  24521.599        2.2497491       -1.5542782        3.4781584        1.8533221
  24521.900        2.2501901       -1.5552332        3.4785617        1.8545482
  24522.229        2.2501901       -1.5546385        3.4780495        1.8557524
  24522.530        2.2495211       -1.5541877        3.4768348        1.8564318
  24522.832        2.2484249       -1.5532903        3.4755094        1.8573836
  24523.160        2.2501901       -1.5551159        3.4794803        1.8574886
  24523.462        2.2497491       -1.5538913        3.4655843        1.8584928
  24523.763        2.2501901       -1.5528334        3.4781584        1.8590629
  24524.092        2.2535008       -1.5523379        3.4790399        1.8605175
  24524.420        2.2543830       -1.5553084        3.4794803        1.8616989
  24524.722        2.2493079       -1.5534994        3.4763932        1.8619565
  24525.050        2.2504068       -1.5554839        3.4777174        1.8618832
  24525.379        2.2510716       -1.5567820        3.4777174        1.8632178
  24525.708        2.2539420       -1.5554206        3.4746249        1.8650167
  24526.009        2.2539420       -1.5551140        3.4772762        1.8654264
  24526.311        2.2510716       -1.5555103        3.4772762        1.8651854
  24526.640        2.2530594       -1.5550174        3.4777174        1.8655001
  24526.968        2.2543830       -1.5572602        3.4644146        1.8667581
  24527.270        2.2535008       -1.5569882        3.4768348        1.8673969
  24527.571        2.2541746       -1.5589397        3.4648552        1.8676374
  24527.900        2.2530594       -1.5579096        3.4648552        1.8684770
  24528.201        2.2548238       -1.5568281        3.4732965        1.8694143
  24528.503        2.2515120       -1.5558551        3.4781641        1.8705400
  24528.832        2.2539420       -1.5589401        3.4639738        1.8708593
  24529.133        2.2543830       -1.5581950        3.4635328        1.8712604
  24529.435        2.2535008       -1.5579086        3.4617668        1.8710190
  24529.736        2.2543830       -1.5605368        3.4630916        1.8728043
  24530.010        2.2555023       -1.5601215        3.4638920        1.8738931
  24530.339        2.2543830       -1.5594902        3.4635328        1.8736632
  24530.641        2.2539420       -1.5609047        3.4595549        1.8741002
  24530.942        2.2539420       -1.5615232        3.4634966        1.8757198
  24531.216        2.2530594       -1.5616357        3.4631291        1.8753594
  24531.518        2.2543830       -1.5619240        3.4634932        1.8754520
  24531.847        2.2535008       -1.5622454        3.4626502        1.8766877
  24532.176        2.2548238       -1.5623092        3.4638511        1.8762694
  24532.450        2.2512918       -1.5654919        3.4626502        1.8758718
  24532.751        2.2539420       -1.5645105        3.4618420        1.8778599
  24533.053        2.2548238       -1.5654154        3.4599976        1.8787195
  24533.354        2.2539420       -1.5646253        3.4495465        1.8776827
  24533.629        2.2543830       -1.5652381        3.4491448        1.8770879
  24533.930        2.2535008       -1.5651068        3.4487048        1.8782199
  24534.259        2.2530594       -1.5653997        3.4491053        1.8793327
  24534.561        2.2539420       -1.5656278        3.4495465        1.8793327
  24534.835        2.2530594       -1.5666867        3.4495465        1.8789243
  24535.137        2.2535008       -1.5669973        3.4477805        1.8778219
  24535.438        2.2510716       -1.5676456        3.4491053        1.8786028
  24535.712        2.2506309       -1.5671802        3.4455686        1.8790685
  24535.987        2.2501901       -1.5689830        3.4477805        1.8796883
  24536.261        2.2506309       -1.5694416        3.4352245        1.8797329
  24536.562        2.2501901       -1.5702088        3.4361942        1.8790685
  24536.864        2.2501901       -1.5699656        3.4340307        1.8795097
  24537.111        2.2493079       -1.5693515        3.4344290        1.8794238
  24537.413        2.2508494       -1.5703384        3.4339872        1.8794832
  24537.687        2.2501901       -1.5722813        3.4343894        1.8797739
  24537.988        2.2497491       -1.5726461        3.4311661        1.8795098
  24538.263        2.2506309       -1.5731150        3.4339872        1.8795984
  24538.537        2.2497491       -1.5723390        3.4208233        1.8792917
  24538.839        2.2501901       -1.5741854        3.4212649        1.8791571
  24539.113        2.2493079       -1.5744599        3.4196716        1.8779941
  24539.387        2.2501901       -1.5731436        3.4211562        1.8776311
  24539.662        2.2475411       -1.5751208        3.4200483        1.8775445
  24539.963        2.2488665       -1.5751444        3.4195384        1.8770886
  24540.265        2.2460147       -1.5750092        3.4208233        1.8768879
  24540.567        2.2455737       -1.5764864        3.4168402        1.8761644
  24540.868        2.2497491       -1.5756925        3.4078419        1.8760432
  24541.198        2.2455737       -1.5770336        3.4069585        1.8764467
  24541.499        2.2451325       -1.5787839        3.4069223        1.8758853
  24541.801        2.2451325       -1.5783186        3.4065165        1.8761250
  24542.130        2.2451325       -1.5794967        3.4056320        1.8757187
  24542.432        2.2462140       -1.5815064        3.4060368        1.8754759
  24542.734        2.2455737       -1.5783071        3.3944198        1.8760461
  24543.036        2.2446911       -1.5804504        3.4017021        1.8748744
  24543.365        2.2446911       -1.5801102        3.3948657        1.8741664
  24543.694        2.2446911       -1.5816267        3.4058689        1.8740766
  24544.024        2.2405331       -1.5810752        3.3932713        1.8730057
  24544.325        2.2414157       -1.5834373        3.3937133        1.8729429
  24544.627        2.2420386       -1.5840689        3.3920943        1.8723564
  24544.957        2.2405331       -1.5845295        3.3931624        1.8721349
  24545.286        2.2400915       -1.5836710        3.3797571        1.8721557
  24545.588        2.2405331       -1.5847023        3.3892846        1.8705398
  24545.890        2.2409745       -1.5850833        3.3921322        1.8700742
  24546.219        2.2405331       -1.5843883        3.3801992        1.8697426
  24546.521        2.2392077       -1.5859652        3.3788721        1.8696161
  24546.823        2.2363923       -1.5844901        3.3801992        1.8690921
  24547.125        2.2374378       -1.5870073        3.3793873        1.8683745
  24547.454        2.2396497       -1.5870081        3.3806412        1.8672118
  24547.756        2.2350669       -1.5871155        3.3793147        1.8665135
  24548.030        2.2363923       -1.5870269        3.3753244        1.8665135
  24548.332        2.2359507       -1.5881688        3.3789761        1.8665135
  24548.662        2.2368337       -1.5907686        3.3681796        1.8659975
  24548.964        2.2363923       -1.5901978        3.3668536        1.8656293
  24549.238        2.2363923       -1.5909222        3.3656490        1.8645536
  24549.568        2.2319675       -1.5912241        3.3663386        1.8632579
  24549.897        2.2318270       -1.5903864        3.3655259        1.8621626
  24550.199        2.2322686       -1.5917101        3.3532297        1.8616989
  24550.474        2.2305010       -1.5914953        3.3652328        1.8612558
  24550.803        2.2313852       -1.5932507        3.3518701        1.8610364
  24551.160        2.2313852       -1.5939168        3.3541146        1.8606954
  24551.462        2.2313852       -1.5938741        3.3541146        1.8600924
  24551.764        2.2318270       -1.5939229        3.3541146        1.8587917
  24552.093        2.2281618       -1.5939898        3.3425224        1.8573106
  24552.423        2.2296161       -1.5948413        3.3514569        1.8567264
  24552.752        2.2281618       -1.5960751        3.3536722        1.8556969
  24553.082        2.2277202       -1.5965838        3.3536722        1.8551497
  24553.384        2.2286032       -1.5953694        3.3516392        1.8538499
  24553.714        2.2268364       -1.5959192        3.3419414        1.8522538
  24554.043        2.2272784       -1.5974678        3.3428618        1.8521448
  24554.345        2.2240718       -1.5969466        3.3415358        1.8511433
  24554.675        2.2231884       -1.5988144        3.3415358        1.8490760
  24555.004        2.2232935       -1.5979055        3.3406509        1.8487686
  24555.279        2.2236302       -1.5977756        3.3415358        1.8492949
  24555.581        2.2231884       -1.6001017        3.3411310        1.8495159
  24555.911        2.2231884       -1.5991250        3.3397651        1.8473583
  24556.240        2.2236302       -1.5996858        3.3411908        1.8463888
  24556.542        2.2236302       -1.5997855        3.3287500        1.8464023
  24556.817        2.2191151       -1.6005557        3.3295555        1.8465499
  24557.119        2.2182309       -1.6015608        3.3286709        1.8453404
  24557.421        2.2200904       -1.6018243        3.3286709        1.8434705
  24557.751        2.2191151       -1.6018423        3.3283470        1.8435582
  24558.026        2.2182309       -1.6011625        3.3295555        1.8421369
  24558.328        2.2186731       -1.6023304        3.3263033        1.8413821
  24558.658        2.2150583       -1.6023238        3.3172854        1.8410012
  24558.960        2.2155001       -1.6036059        3.3172854        1.8404006
  24559.235        2.2146163       -1.6050046        3.3172854        1.8394448
  24559.564        2.2159417       -1.6041483        3.3159583        1.8373788
  24559.839        2.2132892       -1.6038156        3.3167641        1.8373672
  24560.141        2.2137318       -1.6048585        3.3172854        1.8366880
  24560.443        2.2150583       -1.6041514        3.3172854        1.8358086
  24560.746        2.2110179       -1.6055515        3.3136551        1.8357691
  24561.075        2.2105759       -1.6074529        3.3051640        1.8335290
  24561.378        2.2110179       -1.6063418        3.3160796        1.8320788
  24561.652        2.2101337       -1.6054572        3.3042795        1.8319183
  24561.955        2.2105759       -1.6075147        3.3172854        1.8319183
  24562.257        2.2105759       -1.6083891        3.3047219        1.8300578
  24562.559        2.2106296       -1.6080331        3.3050058        1.8290564
  24562.807        2.2065518       -1.6082125        3.3035524        1.8278982
  24563.109        2.2101337       -1.6073011        3.3005668        1.8273337
  24563.411        2.2065518       -1.6086465        3.3047219        1.8269390
  24563.686        2.2065518       -1.6094775        3.3051640        1.8250278
  24563.961        2.2056672       -1.6095322        3.3042795        1.8252227
  24564.236        2.2061096       -1.6085271        3.3054874        1.8251921
  24564.538        2.2065518       -1.6084795        3.3052049        1.8230053
  24564.813        2.2052567       -1.6093223        3.2918607        1.8221435
  24565.088        2.2069937       -1.6108778        3.3031692        1.8217248
  24565.390        2.2061096       -1.6118689        3.3022693        1.8201985
  24565.693        2.2034275       -1.6111735        3.2923033        1.8201382
  24565.967        2.2025437       -1.6110567        3.3033941        1.8191184
  24566.242        2.2025437       -1.6113435        3.2927457        1.8179352
  24566.545        2.2025437       -1.6131254        3.2927457        1.8180400
  24566.820        2.2021016       -1.6118394        3.2914179        1.8169911
  24567.095        2.2021211       -1.6123577        3.2918211        1.8154584
  24567.369        2.2021016       -1.6121296        3.2929462        1.8155175
  24567.699        2.1985517       -1.6150737        3.2923850        1.8154071
  24568.002        2.1981095       -1.6151775        3.2886698        1.8140378
  24568.304        2.1981095       -1.6150813        3.2919346        1.8129427
  24568.579        2.1989937       -1.6136507        3.2824683        1.8120428
  24568.882        2.1976672       -1.6128075        3.2795093        1.8104432
  24569.212        2.1981095       -1.6152577        3.2787370        1.8104230
  24569.542        2.1985570       -1.6151835        3.2914179        1.8096714
  24569.844        2.1963388       -1.6150243        3.2797767        1.8084665
  24570.147        2.1976672       -1.6151399        3.2790667        1.8075198
  24570.477        2.1972246       -1.6155100        3.2772924        1.8071768
  24570.806        2.1945756       -1.6161091        3.2801401        1.8057943
  24571.109        2.1976672       -1.6168214        3.2793619        1.8058935
  24571.439        2.1967818       -1.6168580        3.2795426        1.8064029
  24571.769        2.1932484       -1.6171334        3.2803937        1.8052390
  24572.099        2.1945650       -1.6164407        3.2786974        1.8036558
  24572.402        2.1928057       -1.6161078        3.2786974        1.8031535
  24572.704        2.1941334       -1.6164930        3.2799135        1.8033409
  24573.062        2.1932484       -1.6163983        3.2791405        1.8024766
  24573.364        2.1928057       -1.6169835        3.2764786        1.8019841
  24573.639        2.1901730       -1.6171279        3.2788945        1.8012610
  24573.969        2.1928057       -1.6184780        3.2791405        1.8006563
  24574.299        2.1892880       -1.6180703        3.2791405        1.8009369
  24574.602        2.1888453       -1.6197103        3.2684902        1.7989323
  24574.877        2.1888119       -1.6184090        3.2791405        1.7974703
  24575.180        2.1888453       -1.6178324        3.2795472        1.7983024
  24575.482        2.1892880       -1.6192331        3.2763622        1.7988248
  24575.785        2.1862282       -1.6193269        3.2786974        1.7968196
  24576.060        2.1892880       -1.6204963        3.2786974        1.7967232
  24576.390        2.1853432       -1.6200036        3.2795083        1.7964977
  24576.693        2.1853432       -1.6208677        3.2783729        1.7955096
  24577.023        2.1844575       -1.6193872        3.2782540        1.7950266
  24577.326        2.1848515       -1.6199157        3.2782540        1.7945880
  24577.628        2.1835710       -1.6194942        3.2798759        1.7941642
  24577.959        2.1857858       -1.6202718        3.2786974        1.7929377
  24578.261        2.1840143       -1.6212266        3.2755897        1.7926850
  24578.564        2.1840143       -1.6201829        3.2784431        1.7933294
  24578.894        2.1844575       -1.6204158        3.2791030        1.7935337
  24579.224        2.1809712       -1.6202485        3.2779233        1.7932754
  24579.555        2.1805282       -1.6197702        3.2782540        1.7916755
  24579.857        2.1809067       -1.6219160        3.2782540        1.7911296
  24580.188        2.1809712       -1.6210446        3.2786292        1.7903621
  24580.518        2.1809712       -1.6210087        3.2761076        1.7902107
  24580.848        2.1800851       -1.6220323        3.2778104        1.7901516
  24581.178        2.1770573       -1.6222766        3.2795835        1.7895466
  24581.481        2.1757278       -1.6229901        3.2780828        1.7898043
  24581.811        2.1761712       -1.6221015        3.2782130        1.7897318
  24582.114        2.1766143       -1.6213654        3.2794606        1.7890593
  24582.417        2.1765327       -1.6217062        3.2775715        1.7888977
  24582.747        2.1736014       -1.6234512        3.2670691        1.7891034
  24583.050        2.1757278       -1.6226881        3.2754913        1.7893250
  24583.380        2.1731587       -1.6215652        3.2865345        1.7895466
  24583.656        2.1722725       -1.6210700        3.2777792        1.7882221
  24583.986        2.1713856       -1.6224124        3.2777353        1.7883401
  24584.317        2.1722725       -1.6223402        3.2778104        1.7895466
  24584.592        2.1713856       -1.6230453        3.2778104        1.7883284
  24584.867        2.1717287       -1.6234672        3.2770048        1.7871260
  24585.170        2.1675021       -1.6233466        3.2769227        1.7879022
  24585.500        2.1679457       -1.6215289        3.2773257        1.7883788
  24585.803        2.1675021       -1.6216508        3.2729183        1.7869818
  24586.106        2.1675021       -1.6223874        3.2769227        1.7878593
  24586.409        2.1675021       -1.6225624        3.2773291        1.7886601
  24586.739        2.1675021       -1.6240632        3.2887572        1.7883790
  24587.042        2.1670584       -1.6233832        3.2774935        1.7884985
  24587.318        2.1643917       -1.6223581        3.2878687        1.7881681
  24587.593        2.1636336       -1.6220961        3.2878687        1.7881711
  24587.924        2.1640772       -1.6228061        3.2773667        1.7889030
  24588.226        2.1631899       -1.6222591        3.2883130        1.7888384
  24588.502        2.1631899       -1.6234799        3.2850700        1.7891396
  24588.805        2.1627459       -1.6234463        3.2888047        1.7888196
  24589.135        2.1618574       -1.6234355        3.2878687        1.7887804
  24589.438        2.1602236       -1.6237465        3.2887572        1.7896649
  24589.714        2.1609681       -1.6237130        3.2879479        1.7899820
  24590.017        2.1584482       -1.6227257        3.2870587        1.7891393
  24590.320        2.1593363       -1.6221390        3.2869794        1.7895039
  24590.595        2.1554975       -1.6239328        3.2998449        1.7894560
  24590.871        2.1580039       -1.6239764        3.2848785        1.7901675
  24591.146        2.1546094       -1.6218296        3.2874168        1.7896677
  24591.449        2.1588924       -1.6220254        3.2878687        1.7891884
  24591.724        2.1546094       -1.6227766        3.2887572        1.7900716
  24592.000        2.1550536       -1.6233149        3.2984201        1.7904288
  24592.275        2.1539958       -1.6234290        3.2882441        1.7910917
  24592.578        2.1550536       -1.6226971        3.2986560        1.7906986
  24592.854        2.1507853       -1.6241010        3.2986460        1.7915827
  24593.129        2.1541651       -1.6238744        3.2949440        1.7926480
  24593.405        2.1503410       -1.6227420        3.2977780        1.7919221
  24593.708        2.1512295       -1.6217833        3.2984695        1.7921147
  24593.984        2.1503410       -1.6231246        3.2985107        1.7929150
  24594.259        2.1498964       -1.6244287        3.2989105        1.7926083
  24594.562        2.1503410       -1.6242480        3.2989556        1.7934198
  24594.865        2.1492642       -1.6246116        3.2989556        1.7937045
  24595.141        2.1494517       -1.6237345        3.2996835        1.7939830
  24595.472        2.1503410       -1.6229920        3.3064220        1.7951569
  24595.747        2.1469758       -1.6222865        3.2996992        1.7953182
  24596.078        2.1465315       -1.6227333        3.2984710        1.7961745
  24596.381        2.1465315       -1.6236020        3.2994003        1.7960958
  24596.656        2.1460869       -1.6249052        3.2981889        1.7950414
  24596.987        2.1456422       -1.6234007        3.3079380        1.7959992
  24597.290        2.1449934       -1.6241552        3.3107059        1.7968927
  24597.593        2.1460869       -1.6224380        3.3114398        1.7966625
  24597.924        2.1465315       -1.6225129        3.3058543        1.7971466
  24598.255        2.1443068       -1.6239788        3.3093639        1.7972923
  24598.613        2.1460869       -1.6238898        3.3119662        1.7968116
  24598.916        2.1447521       -1.6237282        3.3097416        1.7969442
  24599.220        2.1456422       -1.6233101        3.3097416        1.7968479
  24599.550        2.1451972       -1.6243412        3.3101492        1.7979769
  24599.854        2.1458866       -1.6243920        3.3097812        1.7989111
  24600.184        2.1456422       -1.6230116        3.3088503        1.7997474
  24600.488        2.1460869       -1.6232870        3.3184418        1.7999530
  24600.791        2.1460869       -1.6228984        3.3117000        1.7997916
  24601.122        2.1460869       -1.6238273        3.3097416        1.7997916
  24601.425        2.1447521       -1.6248021        3.3097416        1.8000336
  24601.728        2.1456422       -1.6235255        3.3212820        1.8009756
  24602.059        2.1456422       -1.6224299        3.3224570        1.8016096
  24602.362        2.1449934       -1.6245774        3.3212439        1.8021364
  24602.666        2.1456422       -1.6247826        3.3211204        1.8019170
  24602.941        2.1456422       -1.6237712        3.3231413        1.8011095
  24603.245        2.1456422       -1.6228225        3.3214904        1.8006921
  24603.548        2.1460869       -1.6231531        3.3218499        1.8011371
  24603.851        2.1443068       -1.6230291        3.3232116        1.8015941
  24604.155        2.1443068       -1.6237880        3.3229418        1.8023224
  24604.458        2.1451972       -1.6245640        3.3217881        1.8020538
  24604.789        2.1454401       -1.6227403        3.3223090        1.8028728
  24605.120        2.1447521       -1.6225934        3.3233471        1.8025740
  24605.423        2.1443068       -1.6235011        3.3196748        1.8027228
  24605.727        2.1447521       -1.6233480        3.3208238        1.8041084
  24606.058        2.1451972       -1.6226790        3.3223379        1.8042505
  24606.361        2.1447521       -1.6231985        3.3228611        1.8038483
  24606.664        2.1481163       -1.6236118        3.3210513        1.8040701
  24606.995        2.1456422       -1.6256331        3.3214175        1.8045498
  24607.326        2.1449934       -1.6253570        3.3230511        1.8047731
  24607.657        2.1451972       -1.6234030        3.3214904        1.8045162
  24607.988        2.1490068       -1.6244455        3.3211204        1.8042932
  24608.319        2.1451972       -1.6247288        3.3222315        1.8047365
  24608.678        2.1443068       -1.6244846        3.3204168        1.8051825
  24608.981        2.1481163       -1.6246088        3.3215661        1.8054448
  24609.285        2.1472250       -1.6238718        3.3215661        1.8059073
  24609.616        2.1476708       -1.6241805        3.3223843        1.8061095
  24609.947        2.1488175       -1.6255807        3.3215661        1.8066524
  24610.250        2.1481163       -1.6254571        3.3215661        1.8065336
  24610.526        2.1490068       -1.6249106        3.3207566        1.8065135
  24610.857        2.1481163       -1.6251264        3.3186307        1.8069996
  24611.189        2.1476708       -1.6253127        3.3204923        1.8069996
  24611.492        2.1481163       -1.6261845        3.3206744        1.8064326
  24611.796        2.1510491       -1.6261368        3.3224570        1.8067351
  24612.071        2.1514949       -1.6254491        3.3224570        1.8069996
  24612.403        2.1497107       -1.6263180        3.3211204        1.8056010
  24612.706        2.1506032       -1.6267684        3.3211204        1.8061994
  24612.982        2.1506032       -1.6258309        3.3219296        1.8060297
  24613.286        2.1519404       -1.6257117        3.3179452        1.8059482
  24613.617        2.1523857       -1.6247428        3.3206744        1.8057756
  24613.920        2.1514949       -1.6257608        3.3206744        1.8054612
  24614.224        2.1514949       -1.6263747        3.3218989        1.8056642
  24614.528        2.1514949       -1.6252165        3.3208966        1.8061845
  24614.859        2.1514949       -1.6258459        3.3198615        1.8068905
  24615.162        2.1522093       -1.6264724        3.3215661        1.8067472
  24615.438        2.1531030       -1.6266354        3.3215661        1.8063122
  24615.742        2.1553336       -1.6265275        3.3171047        1.8056230
  24616.073        2.1539958       -1.6272042        3.3207424        1.8055015
  24616.377        2.1544420       -1.6276885        3.3211204        1.8048124
  24616.653        2.1548879       -1.6282552        3.3215264        1.8045705
  24616.957        2.1548879       -1.6277008        3.3195336        1.8047729
  24617.260        2.1553336       -1.6265567        3.3205511        1.8047952
  24617.564        2.1574031       -1.6266982        3.3211204        1.8042174
  24617.840        2.1547209       -1.6283622        3.3197820        1.8044174
  24618.116        2.1582955       -1.6291716        3.3165337        1.8042858
  24618.420        2.1578494       -1.6291148        3.3206823        1.8046854
  24618.696        2.1574031       -1.6292144        3.3096483        1.8044140
  24618.972        2.1582955       -1.6290376        3.3186690        1.8041492
  24619.276        2.1565098       -1.6286274        3.3201887        1.8043270
  24619.552        2.1569566       -1.6281206        3.3202283        1.8038569
  24619.828        2.1603783       -1.6286120        3.3091586        1.8036734
  24620.131        2.1576937       -1.6296889        3.3197820        1.8027962
  24620.408        2.1603783       -1.6296769        3.3173380        1.8018230
  24620.711        2.1574031       -1.6295351        3.3084044        1.8029718
  24620.987        2.1569566       -1.6284849        3.3066186        1.8025296
  24621.264        2.1608250       -1.6293294        3.3074326        1.8013523
  24621.567        2.1574031       -1.6299187        3.3087270        1.8011745
  24621.844        2.1599314       -1.6296196        3.3068370        1.8009307
  24622.147        2.1599314       -1.6299518        3.3066186        1.8002072
  24622.423        2.1611291       -1.6307350        3.3077115        1.8003297
  24622.727        2.1599314       -1.6307916        3.3061300        1.8002829
  24623.031        2.1599314       -1.6319515        3.3064569        1.8002404
  24623.335        2.1599314       -1.6328450        3.2956831        1.7998248
  24623.639        2.1603783       -1.6315804        3.3071692        1.7991762
  24623.970        2.1603783       -1.6315967        3.3075119        1.7990918
  24624.274        2.1620252       -1.6315291        3.3057246        1.7980687
  24624.578        2.1608250       -1.6313897        3.2949440        1.7970207
  24624.882        2.1615772       -1.6324332        3.2958369        1.7969789
  24625.213        2.1620252       -1.6342753        3.2917134        1.7956414
  24625.517        2.1590369       -1.6348459        3.2936041        1.7951308
  24625.848        2.1599314       -1.6340010        3.2960774        1.7946099
  24626.180        2.1585894       -1.6339190        3.2962830        1.7942577
  24626.511        2.1585894       -1.6339464        3.2938299        1.7949633
  24626.843        2.1594842       -1.6349491        3.2940126        1.7942026
  24627.147        2.1590369       -1.6352225        3.2847992        1.7930296
  24627.451        2.1624729       -1.6359428        3.2935495        1.7924111
  24627.755        2.1593346       -1.6361405        3.2907609        1.7914741
  24628.086        2.1594842       -1.6359127        3.2940848        1.7903464
  24628.390        2.1585894       -1.6357800        3.2848404        1.7899753
  24628.694        2.1585894       -1.6361120        3.2830501        1.7892435
  24629.026        2.1599314       -1.6359847        3.2821471        1.7886352
  24629.357        2.1581417       -1.6361083        3.2845268        1.7877908
  24629.661        2.1585894       -1.6370623        3.2820742        1.7867198
  24629.938        2.1594842       -1.6380796        3.2808514        1.7863988
  24630.242        2.1597835       -1.6382084        3.2795077        1.7861678
  24630.573        2.1590369       -1.6370403        3.2722384        1.7862255
  24630.877        2.1594842       -1.6376663        3.2820742        1.7856080
  24631.154        2.1590369       -1.6380058        3.2812591        1.7841047
  24631.458        2.1585894       -1.6391321        3.2832159        1.7824180
  24631.789        2.1594842       -1.6395357        3.2721691        1.7827458
  24632.093        2.1581417       -1.6394375        3.2691036        1.7818892
  24632.397        2.1585894       -1.6385913        3.2713328        1.7808890
  24632.729        2.1584361       -1.6385014        3.2683038        1.7808202
  24633.033        2.1547209       -1.6399092        3.2700336        1.7801574
  24633.365        2.1576937       -1.6395006        3.2697926        1.7786316
  24633.641        2.1560629       -1.6389454        3.2716551        1.7779968
  24634.001        2.1547209       -1.6397524        3.2604611        1.7777355
  24634.332        2.1556158       -1.6405709        3.2689192        1.7770279
  24634.636        2.1542732       -1.6415417        3.2591738        1.7766548
  24634.940        2.1538253       -1.6419260        3.2588398        1.7762295
  24635.300        2.1551684       -1.6418223        3.2586121        1.7741135
  24635.632        2.1554511       -1.6427105        3.2560964        1.7726944
  24635.963        2.1551684       -1.6416943        3.2607763        1.7729630
  24636.267        2.1538253       -1.6417103        3.2599591        1.7712549
  24636.599        2.1517622       -1.6427025        3.2582473        1.7711723
  24636.931        2.1551684       -1.6419964        3.2585437        1.7703201
  24637.235        2.1538253       -1.6413794        3.2478765        1.7694811
  24637.539        2.1538253       -1.6422827        3.2568250        1.7691243
  24637.844        2.1517622       -1.6439679        3.2471152        1.7676595
  24638.175        2.1511335       -1.6446289        3.2444482        1.7665395
  24638.507        2.1508673       -1.6447730        3.2478765        1.7671193
  24638.811        2.1513149       -1.6464676        3.2465357        1.7660943
  24639.116        2.1508673       -1.6464116        3.2364472        1.7655639
  24639.447        2.1508673       -1.6460572        3.2472461        1.7651823
  24639.724        2.1508673       -1.6462030        3.2467164        1.7635612
  24640.001        2.1504196       -1.6449556        3.2368083        1.7626953
  24640.332        2.1499717       -1.6452630        3.2366885        1.7621756
  24640.637        2.1468306       -1.6466440        3.2428224        1.7617535
  24640.941        2.1488175       -1.6472149        3.2354621        1.7617724
  24641.218        2.1470286       -1.6467096        3.2362729        1.7613571
  24641.522        2.1465808       -1.6469361        3.2364478        1.7600118
  24641.854        2.1445465       -1.6472658        3.2356335        1.7597229
  24642.186        2.1470286       -1.6490514        3.2346597        1.7584392
  24642.462        2.1474761       -1.6490600        3.2366885        1.7575005
  24642.767        2.1436520       -1.6486594        3.2261915        1.7569300
  24643.071        2.1438903       -1.6489974        3.2309376        1.7560836
  24643.375        2.1436520       -1.6493890        3.2360011        1.7557684
  24643.652        2.1432045       -1.6497565        3.2364068        1.7555626
  24643.956        2.1445465       -1.6493505        3.2263113        1.7551366
  24644.288        2.1445465       -1.6498735        3.2258766        1.7551809
  24644.593        2.1432045       -1.6500305        3.2256344        1.7542188
  24644.869        2.1416306       -1.6501701        3.2255948        1.7531405
  24645.174        2.1440993       -1.6511544        3.2243736        1.7527793
  24645.478        2.1405151       -1.6521138        3.2214082        1.7529860
  24645.755        2.1402898       -1.6514785        3.2251571        1.7531853
  24646.059        2.1398425       -1.6527545        3.2238075        1.7513045
  24646.336        2.1398425       -1.6533915        3.2156618        1.7510106
  24646.640        2.1398425       -1.6539140        3.2144215        1.7509766
  24646.917        2.1364947       -1.6542858        3.2139749        1.7498457
  24647.194        2.1360474       -1.6543913        3.2139749        1.7483025
  24647.470        2.1369419       -1.6541205        3.2143803        1.7487921
  24647.775        2.1360474       -1.6540791        3.2144215        1.7492208
  24648.079        2.1371543       -1.6537193        3.2103543        1.7473795
  24648.328        2.1360474       -1.6545880        3.2139749        1.7480822
  24648.605        2.1331611       -1.6544400        3.2139749        1.7484895
  24648.909        2.1336081       -1.6559642        3.2139749        1.7478168
  24649.186        2.1331611       -1.6561860        3.2135692        1.7463708
  24649.463        2.1351521       -1.6555024        3.2059402        1.7452798
  24649.767        2.1331611       -1.6559016        3.2031710        1.7462277
  24650.072        2.1327140       -1.6569512        3.2029251        1.7466377
  24650.376        2.1324616       -1.6570678        3.2108437        1.7460531
  24650.653        2.1293947       -1.6576526        3.2132818        1.7454840
  24650.958        2.1293947       -1.6568560        3.2046816        1.7441698
  24651.290        2.1285002       -1.6562112        3.2029251        1.7439040
  24651.594        2.1289475       -1.6580424        3.2021138        1.7437371
  24651.899        2.1285002       -1.6574293        3.2024374        1.7429281
  24652.203        2.1285002       -1.6591528        3.2028498        1.7425228
  24652.536        2.1285002       -1.6588709        3.2025181        1.7431165
  24652.840        2.1282317       -1.6579437        3.2024784        1.7432614
  24653.145        2.1256423       -1.6585119        3.2000322        1.7427255
  24653.477        2.1267089       -1.6590876        3.2022527        1.7416310
  24653.809        2.1256423       -1.6600412        3.1932494        1.7406447
  24654.142        2.1251952       -1.6613284        3.1911421        1.7410827
  24654.446        2.1247478       -1.6611592        3.1923195        1.7407288
  24654.778        2.1243003       -1.6600918        3.1903964        1.7397153
  24655.083        2.1251952       -1.6609815        3.1898015        1.7403588
  24655.388        2.1244652       -1.6611668        3.1917975        1.7402165
  24655.720        2.1247478       -1.6621923        3.1870740        1.7393473
  24656.052        2.1247478       -1.6599220        3.1804160        1.7396593
  24656.385        2.1214569       -1.6609791        3.1928889        1.7389230
  24656.661        2.1234047       -1.6629682        3.1920783        1.7387374
  24656.966        2.1201143       -1.6617443        3.1911844        1.7393246
  24657.298        2.1201143       -1.6619135        3.1898736        1.7395283
  24657.603        2.1210095       -1.6632324        3.1819724        1.7384562
  24657.908        2.1220597       -1.6634942        3.1906553        1.7366921
  24658.185        2.1201143       -1.6634722        3.1898399        1.7365811
  24658.489        2.1172851       -1.6632934        3.1882697        1.7372301
  24658.822        2.1205620       -1.6636655        3.1818078        1.7364742
  24659.127        2.1177325       -1.6652413        3.1789495        1.7352534
  24659.404        2.1163899       -1.6657960        3.1887160        1.7360422
  24659.736        2.1159419       -1.6644980        3.1827540        1.7369870
  24660.041        2.1159419       -1.6658499        3.1804526        1.7359429
  24660.373        2.1163899       -1.6673890        3.1789495        1.7357958
  24660.678        2.1145970       -1.6667667        3.1807384        1.7354436
  24660.983        2.1172851       -1.6671536        3.1795061        1.7351598
  24661.315        2.1159419       -1.6669363        3.1798067        1.7345646
  24661.620        2.1144690       -1.6673685        3.1794381        1.7340052
  24661.952        2.1163899       -1.6665976        3.1810343        1.7334841
  24662.285        2.1135745       -1.6665924        3.1807760        1.7341556
  24662.617        2.1126793       -1.6686881        3.1782802        1.7351590
  24662.950        2.1140219       -1.6696575        3.1700431        1.7344741
  24663.255        2.1135745       -1.6688630        3.1806892        1.7343781
  24663.587        2.1123513       -1.6683775        3.1782302        1.7340811
  24663.947        2.1140219       -1.6677483        3.1789495        1.7330032
  24664.252        2.1126793       -1.6676484        3.1809971        1.7337069
  24664.557        2.1131270       -1.6686246        3.1710660        1.7333191
  24664.862        2.1098777       -1.6695077        3.1681770        1.7321470
  24665.194        2.1112191       -1.6700067        3.1689233        1.7319237
  24665.527        2.1089824       -1.6688435        3.1715828        1.7322958
  24665.804        2.1103250       -1.6703353        3.1689105        1.7326765
  24666.109        2.1104376       -1.6711653        3.1648895        1.7328169
  24666.442        2.1089824       -1.6714597        3.1707407        1.7325724
  24666.774        2.1098777       -1.6701332        3.1709364        1.7320863
  24667.079        2.1066418       -1.6697560        3.1682542        1.7328619
  24667.356        2.1070889       -1.6708241        3.1702846        1.7334350
  24667.661        2.1066418       -1.6711576        3.1717059        1.7324046
  24667.966        2.1066418       -1.6721426        3.1681757        1.7325730
  24668.243        2.1070889       -1.6712892        3.1678065        1.7327078
  24668.576        2.1052992       -1.6708216        3.1673962        1.7323704
  24668.909        2.1048513       -1.6719019        3.1713827        1.7316179
  24669.186        2.1038661       -1.6727061        3.1681348        1.7318312
  24669.491        2.1066418       -1.6703728        3.1702435        1.7326380
  24669.824        2.1070889       -1.6724410        3.1721296        1.7320278
  24670.129        2.1066418       -1.6737210        3.1691491        1.7326700
  24670.434        2.1066418       -1.6732964        3.1572244        1.7335470
  24670.711        2.1061944       -1.6739780        3.1700829        1.7328141
  24671.016        2.1038661       -1.6740887        3.1677280        1.7330884
  24671.349        2.1039548       -1.6730909        3.1669469        1.7334251
  24671.626        2.1043128       -1.6737835        3.1602113        1.7335306
  24671.931        2.1047593       -1.6747607        3.1610828        1.7331417
  24672.236        2.1038661       -1.6756079        3.1680173        1.7333369
  24672.541        2.1034192       -1.6761412        3.1670749        1.7332237
  24672.846        2.1034192       -1.6762658        3.1709364        1.7336190
  24673.123        2.1034192       -1.6769755        3.1599077        1.7338881
  24673.401        2.1034192       -1.6750874        3.1679232        1.7342794
  24673.706        2.1029720       -1.6749939        3.1662515        1.7343929
  24673.983        2.1035063       -1.6761875        3.1713827        1.7336207
  24674.260        2.1034192       -1.6754857        3.1609612        1.7335306
  24674.538        2.1034192       -1.6766870        3.1667491        1.7334651
  24674.843        2.1034192       -1.6768654        3.1607484        1.7335067
  24675.148        2.1002098       -1.6765953        3.1704898        1.7345024
  24675.398        2.1029720       -1.6752609        3.1676638        1.7348989
  24675.703        2.1025247       -1.6762228        3.1681749        1.7350786
  24676.008        2.1002098       -1.6786382        3.1678474        1.7355757
  24676.257        2.1026086       -1.6782578        3.1603994        1.7362361
  24676.535        2.1002098       -1.6792482        3.1663015        1.7362377
  24676.840        2.1020772       -1.6765810        3.1706211        1.7355488
  24677.145        2.1002098       -1.6771226        3.1705308        1.7358802
  24677.423        2.0993157       -1.6783312        3.1680680        1.7351651
  24677.700        2.1020772       -1.6790036        3.1586928        1.7354240
  24678.005        2.1002098       -1.6795407        3.1687057        1.7359426
  24678.338        2.1002098       -1.6796210        3.1664655        1.7351981
  24678.643        2.0993878       -1.6793508        3.1678065        1.7354668
  24678.921        2.1029720       -1.6794482        3.1694377        1.7373144
  24679.226        2.1006565       -1.6806642        3.1716245        1.7383266
  24679.531        2.1029720       -1.6810119        3.1688553        1.7378406
  24679.864        2.1002098       -1.6787492        3.1675092        1.7374337
  24680.169        2.1016295       -1.6787890        3.1702795        1.7379539
  24680.475        2.0993157       -1.6806242        3.1702042        1.7385503
  24680.808        2.1007334       -1.6806335        3.1643234        1.7382545
  24681.168        2.0998365       -1.6814920        3.1691491        1.7381129
  24681.446        2.0993157       -1.6811620        3.1713862        1.7378393
  24681.779        2.0997629       -1.6811274        3.1692182        1.7376938
  24682.112        2.0993157       -1.6812052        3.1679543        1.7385275
  24682.445        2.0997629       -1.6808633        3.1702443        1.7393253
  24682.750        2.1020772       -1.6811876        3.1700841        1.7400144
  24683.056        2.0993157       -1.6807608        3.1737331        1.7406659
  24683.389        2.0988684       -1.6805123        3.1679875        1.7397409
  24683.722        2.0984897       -1.6815080        3.1704898        1.7398853
  24684.027        2.0988684       -1.6822506        3.1692618        1.7401375
  24684.332        2.1025247       -1.6830631        3.1761836        1.7402351
  24684.665        2.0993157       -1.6832165        3.1711431        1.7406816
  24684.971        2.1025247       -1.6832350        3.1709364        1.7397947
  24685.276        2.1020772       -1.6835823        3.1669104        1.7399338
  24685.581        2.0984209       -1.6834262        3.1736713        1.7404215
  24685.887        2.0993157       -1.6836339        3.1697296        1.7407641
  24686.192        2.0989389       -1.6837388        3.1687428        1.7401378
  24686.498        2.0988684       -1.6839647        3.1670690        1.7400975
  24686.803        2.0975252       -1.6839083        3.1685378        1.7411251
  24687.136        2.0984209       -1.6835081        3.1797263        1.7411449
  24687.442        2.1016295       -1.6839168        3.1673585        1.7419225
  24687.719        2.1016295       -1.6845244        3.1762552        1.7420364
  24688.052        2.1020772       -1.6835041        3.1780538        1.7426699
  24688.386        2.1016295       -1.6852364        3.1695296        1.7422925
  24688.691        2.1016295       -1.6860171        3.1763837        1.7415694
  24688.997        2.0984897       -1.6841640        3.1704717        1.7421184
  24689.330        2.1016295       -1.6837855        3.1706412        1.7422620
  24689.663        2.0984209       -1.6846486        3.1768605        1.7423363
  24689.996        2.0984209       -1.6845188        3.1764248        1.7427829
  24690.302        2.0988684       -1.6843970        3.1807445        1.7424818
  24690.635        2.1007334       -1.6843495        3.1790265        1.7420760
  24690.968        2.0975252       -1.6838375        3.1762636        1.7420760
  24691.329        2.1007334       -1.6854673        3.1789495        1.7439950
  24691.635        2.0980404       -1.6855308        3.1805884        1.7437955
  24691.940        2.1007334       -1.6846029        3.1781325        1.7425240
  24692.274        2.0984209       -1.6849318        3.1761076        1.7432261
  24692.607        2.0984209       -1.6852099        3.1802915        1.7444677
  24692.912        2.0975252       -1.6851555        3.1794722        1.7440635
  24693.246        2.0975252       -1.6854257        3.1843694        1.7440344
  24693.551        2.0975252       -1.6861421        3.1784467        1.7444438
  24693.885        2.1007334       -1.6854795        3.1808166        1.7445515
  24694.163        2.0998365       -1.6858531        3.1782512        1.7436649
  24694.468        2.0980404       -1.6867348        3.1765064        1.7438758
  24694.801        2.0970771       -1.6871196        3.1796135        1.7443700
  24695.107        2.0966288       -1.6868783        3.1798894        1.7441834
  24695.413        2.0975252       -1.6873398        3.1753493        1.7438698
  24695.718        2.0970771       -1.6876481        3.1779000        1.7440112
  24696.024        2.0970771       -1.6872055        3.1855028        1.7436257
  24696.330        2.0975252       -1.6879250        3.1781237        1.7435068
  24696.635        2.0975252       -1.6871440        3.1759344        1.7437363
  24696.941        2.0962410       -1.6867712        3.1784311        1.7439771
  24697.247        2.0975252       -1.6863976        3.1793166        1.7434266
  24697.552        2.0957315       -1.6869327        3.1761723        1.7429059
  24697.858        2.0966288       -1.6877199        3.1884840        1.7428287
  24698.164        2.0961802       -1.6887556        3.1811297        1.7422612
  24698.469        2.0961802       -1.6883462        3.1835918        1.7415157
  24698.775        2.0961802       -1.6879348        3.1867831        1.7422716
  24699.081        2.0970771       -1.6888460        3.1800764        1.7435331
  24699.386        2.0948334       -1.6890984        3.1785837        1.7425894
  24699.720        2.0961802       -1.6880202        3.1762601        1.7413442
  24699.998        2.0966288       -1.6880979        3.1774826        1.7421788
  24700.303        2.0952826       -1.6889933        3.1788261        1.7420728
  24700.609        2.0943302       -1.6898794        3.1773214        1.7419134
  24700.915        2.0961802       -1.6890362        3.1828959        1.7419096
  24701.193        2.0961802       -1.6883459        3.1790025        1.7404412
  24701.471        2.0938822       -1.6889293        3.1785018        1.7407903
  24701.749        2.0957315       -1.6889402        3.1770322        1.7411410
  24702.055        2.0921344       -1.6890709        3.1779232        1.7410034
  24702.333        2.0929858       -1.6895490        3.1788625        1.7409133
  24702.611        2.0929858       -1.6902949        3.1874971        1.7398324
  24702.916        2.0934341       -1.6912616        3.1773725        1.7385945
  24703.222        2.0938822       -1.6915385        3.1844493        1.7388279
  24703.500        2.0929858       -1.6903558        3.1791839        1.7388416
  24703.750        2.0934341       -1.6903274        3.1853448        1.7386342
  24704.056        2.0916396       -1.6916985        3.1785590        1.7383497
  24704.362        2.0934848       -1.6914740        3.1793970        1.7387569
  24704.640        2.0938822       -1.6910476        3.1771574        1.7372861
  24704.918        2.0920885       -1.6908055        3.1767499        1.7360929
  24705.224        2.0929858       -1.6901108        3.1779308        1.7374273
  24705.502        2.0898043       -1.6908278        3.1854208        1.7381103
  24705.808        2.0893560       -1.6915276        3.1769453        1.7367362
  24706.114        2.0889075       -1.6916064        3.1770342        1.7353768
  24706.420        2.0902525       -1.6916507        3.1782797        1.7357205
  24706.753        2.0893919       -1.6912452        3.1776877        1.7350527
  24707.059        2.0889075       -1.6909773        3.1762601        1.7333180
  24707.337        2.0893560       -1.6911252        3.1770069        1.7331503
  24707.671        2.0893560       -1.6909579        3.1779035        1.7332969
  24707.977        2.0889075       -1.6905772        3.1821108        1.7331107
  24708.311        2.0889075       -1.6907846        3.1765830        1.7324410
  24708.617        2.0893560       -1.6910179        3.1773093        1.7326734
  24708.951        2.0875607       -1.6923902        3.1686716        1.7322281
  24709.284        2.0857394       -1.6931020        3.1749967        1.7309886
  24709.618        2.0875607       -1.6926637        3.1767088        1.7308674
  24709.924        2.0843932       -1.6915912        3.1775305        1.7307446
  24710.230        2.0852908       -1.6914005        3.1761121        1.7305823
  24710.564        2.0870837       -1.6918942        3.1745865        1.7293710
  24710.870        2.0857394       -1.6920136        3.1748716        1.7276829
  24711.204        2.0852908       -1.6923755        3.1675592        1.7282443
  24711.510        2.0839440       -1.6928894        3.1650362        1.7281712
  24711.844        2.0852908       -1.6925096        3.1756463        1.7266664
  24712.150        2.0852908       -1.6917340        3.1685920        1.7259918
  24712.456        2.0844111       -1.6919278        3.1737425        1.7266321
  24712.762        2.0821358       -1.6924923        3.1749127        1.7255476
  24713.095        2.0857394       -1.6925667        3.1683749        1.7240435
  24713.402        2.0816872       -1.6929254        3.1733236        1.7232848
  24713.680        2.0812385       -1.6935441        3.1656094        1.7235904
  24714.014        2.0816872       -1.6942010        3.1649929        1.7231729
  24714.320        2.0839440       -1.6944079        3.1679670        1.7228488
  24714.626        2.0812385       -1.6944838        3.1654031        1.7227663
  24714.904        2.0803437       -1.6944838        3.1651159        1.7217098
  24715.238        2.0812385       -1.6946273        3.1654895        1.7207181
  24715.572        2.0816872       -1.6946911        3.1671944        1.7202468
  24715.878        2.0807896       -1.6948745        3.1628701        1.7191071
  24716.184        2.0807896       -1.6940199        3.1640528        1.7189233
  24716.490        2.0771989       -1.6937643        3.1664589        1.7186119
  24716.824        2.0767498       -1.6955556        3.1650429        1.7183879
  24717.158        2.0780966       -1.6969674        3.1630328        1.7183183
  24717.465        2.0771908       -1.6955867        3.1654956        1.7177738
  24717.799        2.0776478       -1.6952316        3.1571740        1.7158720
  24718.133        2.0771989       -1.6969285        3.1543064        1.7146492
  24718.467        2.0776478       -1.6961401        3.1616827        1.7139492
  24718.773        2.0758509       -1.6951139        3.1569566        1.7139305
  24719.107        2.0763004       -1.6952448        3.1551884        1.7142012
  24719.441        2.0758509       -1.6958702        3.1536323        1.7142012
  24719.775        2.0736211       -1.6957529        3.1552061        1.7127507
  24720.081        2.0754011       -1.6963181        3.1554314        1.7114927
  24720.415        2.0758509       -1.6976645        3.1521649        1.7120624
  24720.749        2.0745187       -1.6965915        3.1534845        1.7121742
  24721.056        2.0722731       -1.6964743        3.1552730        1.7100014
  24721.362        2.0727226       -1.6973918        3.1516755        1.7088880
  24721.696        2.0718233       -1.6982790        3.1528095        1.7083928
  24722.002        2.0727226       -1.6989781        3.1557532        1.7073764
  24722.308        2.0718233       -1.6986552        3.1559251        1.7073024
  24722.615        2.0727226       -1.6981677        3.1527360        1.7073766
  24722.921        2.0695716       -1.6989796        3.1439664        1.7063575
  24723.227        2.0691575       -1.6981792        3.1450323        1.7064392
  24723.534        2.0722731       -1.6980032        3.1437935        1.7053506
  24723.812        2.0691575       -1.6982149        3.1484898        1.7057453
  24724.118        2.0682582       -1.6981986        3.1461724        1.7057972
  24724.453        2.0687080       -1.6985451        3.1442842        1.7045051
  24724.759        2.0696069       -1.6984231        3.1420404        1.7038520
  24725.065        2.0687080       -1.6989570        3.1434488        1.7038520
  24725.400        2.0691206       -1.6985920        3.1456756        1.7035663
  24725.706        2.0678083       -1.6984139        3.1430011        1.7019675
  24726.012        2.0691575       -1.6999204        3.1427145        1.7006752
  24726.291        2.0678083       -1.7003560        3.1447553        1.7008575
  24726.597        2.0647058       -1.7004600        3.1412176        1.7012858
  24726.932        2.0647058       -1.6997270        3.1416956        1.7011063
  24727.210        2.0660545       -1.7000717        3.1430286        1.6993596
  24727.516        2.0664573       -1.7008635        3.1452033        1.6985780
  24727.823        2.0642559       -1.7004589        3.1429602        1.6986763
  24728.129        2.0647058       -1.7000762        3.1414881        1.6972928
  24728.436        2.0651556       -1.7002660        3.1450398        1.6980500
  24728.714        2.0651556       -1.7008975        3.1441981        1.6977179
  24729.021        2.0611660       -1.7011298        3.1387419        1.6963529
  24729.299        2.0620653       -1.7006864        3.1329415        1.6960417
  24729.578        2.0607161       -1.7007140        3.1343720        1.6957923
  24729.857        2.0624541       -1.7008576        3.1329757        1.6958386
  24730.163        2.0611660       -1.7010982        3.1324268        1.6960417
  24730.442        2.0616158       -1.7024402        3.1330727        1.6955520
  24730.748        2.0616158       -1.7021821        3.1320373        1.6957414
  24731.027        2.0607161       -1.7016850        3.1319019        1.6947376
  24731.305        2.0607161       -1.7022979        3.1335186        1.6940240
  24731.612        2.0611660       -1.7025717        3.1300195        1.6937787
  24731.891        2.0611660       -1.7031190        3.1320806        1.6938697
  24732.169        2.0606490       -1.7033792        3.1331600        1.6935602
  24732.448        2.0576387       -1.7030567        3.1339848        1.6921574
  24732.755        2.0580884       -1.7032964        3.1323058        1.6915143
  24733.061        2.0576387       -1.7032492        3.1314520        1.6926105
  24733.340        2.0571887       -1.7042112        3.1339027        1.6914182
  24733.646        2.0576387       -1.7038576        3.1319041        1.6910800
  24733.953        2.0576387       -1.7045019        3.1285031        1.6913233
  24734.260        2.0576387       -1.7038371        3.1335364        1.6914336
  24734.566        2.0571092       -1.7035526        3.1333325        1.6900684
  24734.873        2.0571887       -1.7038190        3.1231806        1.6883962
  24735.207        2.0576387       -1.7036150        3.1228300        1.6899497
  24735.514        2.0576387       -1.7053661        3.1331313        1.6903058
  24735.820        2.0532236       -1.7043793        3.1312898        1.6885590
  24736.127        2.0541237       -1.7049768        3.1232095        1.6891453
  24736.462        2.0536738       -1.7052086        3.1232846        1.6895290
  24736.768        2.0545735       -1.7048765        3.1271093        1.6885741
  24737.075        2.0540334       -1.7061190        3.1304260        1.6882850
  24737.409        2.0541237       -1.7070651        3.1251971        1.6878720
  24737.772        2.0532236       -1.7052739        3.1226949        1.6873873
  24738.079        2.0550230       -1.7061134        3.1205135        1.6871415
  24738.413        2.0541237       -1.7071409        3.1215326        1.6865710
  24738.720        2.0545735       -1.7063586        3.1236872        1.6864075
  24739.026        2.0536738       -1.7069230        3.1201479        1.6871605
  24739.361        2.0545735       -1.7064110        3.1202128        1.6883259
  24739.668        2.0505185       -1.7057180        3.1148356        1.6871614
  24739.975        2.0532236       -1.7074996        3.1205934        1.6866263
  24740.309        2.0515204       -1.7079508        3.1209710        1.6863128
  24740.616        2.0515204       -1.7068297        3.1222165        1.6854120
  24740.923        2.0510708       -1.7073476        3.1217357        1.6854120
  24741.229        2.0515204       -1.7068243        3.1208277        1.6861438
  24741.536        2.0506211       -1.7078609        3.1186971        1.6862294
  24741.843        2.0532236       -1.7076250        3.1209489        1.6858607
  24742.122        2.0510708       -1.7079063        3.1226660        1.6858607
  24742.456        2.0491632       -1.7086796        3.1213601        1.6858607
  24742.763        2.0506211       -1.7097380        3.1138639        1.6858607
  24743.070        2.0497210       -1.7086557        3.1131269        1.6850331
  24743.377        2.0510708       -1.7098487        3.1103485        1.6849247
  24743.712        2.0501712       -1.7088134        3.1201463        1.6847258
  24744.018        2.0497210       -1.7097877        3.1219443        1.6851212
  24744.353        2.0497210       -1.7103183        3.1184100        1.6855757
  24744.660        2.0506211       -1.7098743        3.1200893        1.6842621
  24744.995        2.0487110       -1.7109432        3.1122287        1.6843321
  24745.330        2.0480300       -1.7103503        3.1127327        1.6834191
  24745.636        2.0471307       -1.7097707        3.1113438        1.6831149
  24745.943        2.0501712       -1.7106774        3.1106751        1.6831812
  24746.278        2.0471307       -1.7116691        3.1119760        1.6834218
  24746.641        2.0506211       -1.7119633        3.1101435        1.6830608
  24746.976        2.0501712       -1.7115535        3.1173036        1.6828313
  24747.282        2.0488201       -1.7107495        3.1129075        1.6829936
  24747.589        2.0491632       -1.7120140        3.1120180        1.6827323
  24747.924        2.0471307       -1.7127180        3.1098974        1.6828060
  24748.231        2.0466808       -1.7124809        3.1109199        1.6838206
  24748.538        2.0466808       -1.7129780        3.1114178        1.6837561
  24748.845        2.0466808       -1.7137578        3.1104812        1.6834801
  24749.180        2.0462306       -1.7123665        3.1097743        1.6826264
  24749.515        2.0466808       -1.7120987        3.1076420        1.6811054
  24749.822        2.0457803       -1.7130197        3.1104402        1.6821045
  24750.129        2.0461125       -1.7140364        3.1095700        1.6829936
  24750.464        2.0457803       -1.7143588        3.1108788        1.6818111
  24750.771        2.0448790       -1.7141711        3.1027913        1.6817102
  24751.050        2.0466808       -1.7151774        3.1085385        1.6823660
  24751.357        2.0466808       -1.7139760        3.1085860        1.6810044
  24751.664        2.0462306       -1.7147382        3.1034360        1.6808531
  24751.999        2.0457803       -1.7140235        3.1065611        1.6808643
  24752.278        2.0466808       -1.7129181        3.1084610        1.6803354
  24752.585        2.0470159       -1.7153326        3.1029480        1.6808688
  24752.920        2.0448790       -1.7148080        3.1024633        1.6806189
  24753.227        2.0466808       -1.7135032        3.1081883        1.6801321
  24753.534        2.0457803       -1.7148553        3.0996417        1.6798469
  24753.841        2.0462306       -1.7166892        3.1033511        1.6796830
  24754.148        2.0457803       -1.7166283        3.0996013        1.6798796
  24754.427        2.0453297       -1.7160507        3.1055629        1.6800771
  24754.734        2.0471307       -1.7166915        3.1024536        1.6801321
  24755.041        2.0439768       -1.7164704        3.0992330        1.6798878
  24755.349        2.0448790       -1.7157690        3.0979992        1.6796830
  24755.656        2.0457803       -1.7167998        3.0994613        1.6802238
  24755.963        2.0453297       -1.7169481        3.1025041        1.6802954
  24756.270        2.0453297       -1.7187020        3.0999290        1.6795615
  24756.577        2.0457803       -1.7169500        3.0975917        1.6787646
  24756.856        2.0453297       -1.7188205        3.0928929        1.6780344
  24757.136        2.0448790       -1.7178422        3.0997538        1.6777254
  24757.443        2.0453297       -1.7172357        3.0939699        1.6789752
  24757.722        2.0465643       -1.7185308        3.0907203        1.6787778
  24758.001        2.0453297       -1.7190173        3.1009810        1.6780008
  24758.280        2.0457803       -1.7198565        3.0986956        1.6781538
  24758.588        2.0457803       -1.7191213        3.0978785        1.6776588
  24758.867        2.0457803       -1.7187618        3.0926498        1.6777371
  24759.146        2.0444280       -1.7194956        3.0907730        1.6778534
  24759.453        2.0448790       -1.7193390        3.0967041        1.6774115
  24759.733        2.0453297       -1.7205013        3.0912717        1.6772763
  24760.012        2.0444280       -1.7225322        3.0971104        1.6772763
  24760.319        2.0447560       -1.7223384        3.0878872        1.6780158
  24760.599        2.0444280       -1.7199778        3.0882975        1.6779456
  24760.878        2.0457803       -1.7204536        3.0909171        1.6774804
  24761.185        2.0444280       -1.7214190        3.0898722        1.6776940
  24761.492        2.0427523       -1.7221509        3.0876413        1.6775846
  24761.772        2.0453297       -1.7229593        3.0889125        1.6767844
  24762.107        2.0453297       -1.7228407        3.0908781        1.6763774
  24762.414        2.0448790       -1.7229810        3.0848867        1.6766391
  24762.722        2.0444280       -1.7213578        3.0879686        1.6768269
  24763.029        2.0426221       -1.7233974        3.0907958        1.6770720
  24763.364        2.0453297       -1.7234760        3.0902172        1.6761401
  24763.671        2.0457803       -1.7245110        3.0882641        1.6757369
  24763.979        2.0439768       -1.7226747        3.0802382        1.6764899
  24764.314        2.0444280       -1.7236411        3.0892431        1.6760399
  24764.621        2.0414007       -1.7233556        3.0878880        1.6747293
  24764.957        2.0439768       -1.7249612        3.0844190        1.6751805
  24765.292        2.0453297       -1.7232368        3.0806113        1.6763774
  24765.627        2.0452084       -1.7235425        3.0887897        1.6763774
  24765.935        2.0453297       -1.7233393        3.0871343        1.6760469
  24766.270        2.0444280       -1.7248928        3.0796099        1.6762570
  24766.577        2.0448790       -1.7240522        3.0811883        1.6764343
  24766.885        2.0453297       -1.7253340        3.0856424        1.6760912
  24767.220        2.0435255       -1.7245706        3.0787029        1.6759277
  24767.556        2.0439768       -1.7237938        3.0902294        1.6759277
  24767.863        2.0444280       -1.7258700        3.0865717        1.6752580
  24768.142        2.0447560       -1.7266490        3.0849696        1.6752030
  24768.478        2.0418514       -1.7266894        3.0802773        1.6760025
  24768.785        2.0448790       -1.7260413        3.0801253        1.6761327
  24769.093        2.0439768       -1.7269333        3.0859076        1.6763851
  24769.400        2.0444280       -1.7262242        3.0775781        1.6755374
  24769.708        2.0439768       -1.7268686        3.0808133        1.6754910
  24770.015        2.0444280       -1.7263439        3.0849000        1.6755657
  24770.323        2.0444280       -1.7273162        3.0771960        1.6747508
  24770.630        2.0438506       -1.7278119        3.0797912        1.6750953
  24770.938        2.0444280       -1.7286730        3.0810401        1.6760041
  24771.273        2.0439768       -1.7294831        3.0758576        1.6763774
  24771.581        2.0444280       -1.7292766        3.0769671        1.6755646
  24771.888        2.0444280       -1.7281338        3.0727611        1.6748377
  24772.196        2.0444280       -1.7284212        3.0761585        1.6742901
  24772.531        2.0439768       -1.7314456        3.0731399        1.6751122
  24772.867        2.0453297       -1.7299068        3.0795496        1.6759277
  24773.174        2.0421701       -1.7284655        3.0810396        1.6761894
  24773.510        2.0439768       -1.7288825        3.0763004        1.6763774
  24773.845        2.0444280       -1.7296660        3.0779574        1.6758537
  24774.153        2.0448790       -1.7298051        3.0811889        1.6754777
  24774.488        2.0439768       -1.7303833        3.0783748        1.6753296
  24774.824        2.0448790       -1.7299449        3.0761141        1.6758334
  24775.188        2.0423020       -1.7293964        3.0774189        1.6763774
  24775.495        2.0423020       -1.7320918        3.0800428        1.6761150
  24775.803        2.0444280       -1.7310605        3.0765274        1.6761730
  24776.138        2.0433976       -1.7313147        3.0784088        1.6758537
  24776.474        2.0444280       -1.7315907        3.0815644        1.6766222
  24776.754        2.0444280       -1.7317768        3.0788459        1.6770312
  24777.061        2.0439768       -1.7319743        3.0766806        1.6769839
  24777.397        2.0418514       -1.7313177        3.0726736        1.6769843
  24777.733        2.0418514       -1.7314969        3.0758803        1.6765817
  24778.040        2.0444280       -1.7335144        3.0750512        1.6761082
  24778.348        2.0435255       -1.7334181        3.0696322        1.6759277
  24778.628        2.0417180       -1.7335329        3.0796388        1.6761900
  24778.963        2.0414007       -1.7334087        3.0767210        1.6766629
  24779.271        2.0444280       -1.7332026        3.0677692        1.6772521
  24779.551        2.0423020       -1.7328368        3.0785962        1.6762872
  24779.859        2.0414007       -1.7352057        3.0721024        1.6763289
  24780.194        2.0418514       -1.7353060        3.0748445        1.6765414
  24780.502        2.0439768       -1.7356438        3.0693294        1.6763774
  24780.782        2.0418514       -1.7341335        3.0713105        1.6768677
  24781.118        2.0412656       -1.7340719        3.0747493        1.6767519
  24781.425        2.0439768       -1.7346328        3.0685793        1.6758880
  24781.733        2.0418514       -1.7364261        3.0727411        1.6754777
  24782.013        2.0423020       -1.7360593        3.0683677        1.6754777
  24782.321        2.0418514       -1.7358195        3.0659430        1.6755617
  24782.657        2.0427523       -1.7358751        3.0704913        1.6761078
  24782.936        2.0418514       -1.7350534        3.0752709        1.6771994
  24783.244        2.0404986       -1.7359052        3.0743750        1.6773076
  24783.552        2.0417180       -1.7359028        3.0700507        1.6768269
  24783.860        2.0414007       -1.7369567        3.0717605        1.6762874
  24784.168        2.0423020       -1.7376779        3.0670574        1.6762139
  24784.448        2.0435255       -1.7356457        3.0652448        1.6763774
  24784.727        2.0418514       -1.7364705        3.0702848        1.6759706
  24785.035        2.0414007       -1.7366084        3.0703286        1.6775232
  24785.315        2.0409497       -1.7372576        3.0699168        1.6770702
  24785.595        2.0414007       -1.7389656        3.0693200        1.6773717
  24785.903        2.0430739       -1.7365065        3.0710244        1.6768028
  24786.183        2.0414007       -1.7392080        3.0667398        1.6773717
  24786.491        2.0423020       -1.7388618        3.0651587        1.6786492
  24786.743        2.0414007       -1.7399571        3.0708896        1.6769806
  24787.050        2.0423020       -1.7383885        3.0686856        1.6773643
  24787.358        2.0409497       -1.7383186        3.0645773        1.6783090
  24787.638        2.0409497       -1.7396268        3.0603940        1.6771794
  24787.918        2.0418514       -1.7383357        3.0682601        1.6765123
  24788.198        2.0400472       -1.7379045        3.0654824        1.6773364
  24788.506        2.0409497       -1.7402836        3.0580014        1.6781994
  24788.786        2.0392861       -1.7389082        3.0708264        1.6773751
  24789.066        2.0414007       -1.7395534        3.0678712        1.6776492
  24789.374        2.0414007       -1.7401711        3.0636012        1.6774375
  24789.682        2.0388358       -1.7404103        3.0612306        1.6767722
  24789.990        2.0409497       -1.7408998        3.0703777        1.6780724
  24790.270        2.0388358       -1.7408998        3.0614312        1.6773401
  24790.578        2.0374835       -1.7410049        3.0662601        1.6763774
  24790.886        2.0386919       -1.7406008        3.0711463        1.6774448
  24791.194        2.0383852       -1.7413422        3.0674851        1.6775121
  24791.502        2.0379345       -1.7418970        3.0650309        1.6775807
  24791.838        2.0383852       -1.7427350        3.0621565        1.6779637
  24792.174        2.0388358       -1.7434802        3.0668780        1.6779637
  24792.510        2.0379345       -1.7415821        3.0639768        1.6780644
  24792.818        2.0379345       -1.7434589        3.0633825        1.6767430
  24793.154        2.0374835       -1.7432246        3.0626050        1.6772236
  24793.490        2.0373347       -1.7431501        3.0633709        1.6770216
  24793.798        2.0383852       -1.7423308        3.0648415        1.6759277
  24794.135        2.0379345       -1.7431544        3.0712704        1.6774620
  24794.443        2.0383852       -1.7421818        3.0681268        1.6776387
  24794.779        2.0383852       -1.7418836        3.0559278        1.6778374
  24795.087        2.0374835       -1.7434802        3.0588190        1.6772669
  24795.395        2.0374835       -1.7423970        3.0655241        1.6771994
  24795.731        2.0379345       -1.7441851        3.0646592        1.6778844
  24796.067        2.0379345       -1.7442054        3.0569610        1.6769254
  24796.375        2.0373347       -1.7428664        3.0615450        1.6755184
  24796.656        2.0344802       -1.7432901        3.0664414        1.6755198
  24796.964        2.0349310       -1.7436305        3.0636698        1.6760971
  24797.300        2.0344802       -1.7445231        3.0690153        1.6763268
  24797.580        2.0344802       -1.7437253        3.0620958        1.6761321
  24797.860        2.0374835       -1.7442663        3.0618547        1.6768171
  24798.196        2.0335781       -1.7447162        3.0635063        1.6765717
  24798.505        2.0335781       -1.7447500        3.0626038        1.6767940
  24798.813        2.0338685       -1.7447125        3.0652594        1.6763261
  24799.121        2.0349310       -1.7443198        3.0634232        1.6755185
  24799.457        2.0349310       -1.7476610        3.0608252        1.6758452
  24799.765        2.0349310       -1.7467530        3.0664610        1.6761925
  24800.102        2.0344802       -1.7457739        3.0624735        1.6755751
  24800.410        2.0344802       -1.7447372        3.0561551        1.6752901
  24800.718        2.0340293       -1.7450806        3.0673251        1.6754777
  24801.055        2.0344802       -1.7475088        3.0658880        1.6754777
  24801.391        2.0322234       -1.7474766        3.0554649        1.6751913
  24801.699        2.0326752       -1.7466335        3.0587184        1.6752901
  24802.035        2.0340293       -1.7464424        3.0582776        1.6754777
  24802.372        2.0335781       -1.7459001        3.0532903        1.6744258
  24802.708        2.0310379       -1.7457925        3.0577506        1.6745214
  24803.044        2.0319392       -1.7473309        3.0605710        1.6751922
  24803.353        2.0335781       -1.7476598        3.0596229        1.6747851
  24803.689        2.0305869       -1.7465342        3.0550222        1.6743315
  24804.025        2.0317714       -1.7482105        3.0606646        1.6746981
  24804.306        2.0301358       -1.7490120        3.0579341        1.6752526
  24804.642        2.0305869       -1.7482751        3.0540907        1.6742772
  24804.979        2.0301358       -1.7494678        3.0582788        1.6732554
  24805.287        2.0296844       -1.7492805        3.0596095        1.6734711
  24805.595        2.0296844       -1.7499930        3.0534093        1.6732642
  24805.904        2.0301358       -1.7489443        3.0544765        1.6725842
  24806.240        2.0305869       -1.7478411        3.0590663        1.6727015
  24806.520        2.0292328       -1.7478942        3.0556457        1.6721791
  24806.829        2.0287811       -1.7496165        3.0530604        1.6729860
  24807.137        2.0310379       -1.7494650        3.0579158        1.6727261
  24807.446        2.0271564       -1.7506183        3.0590681        1.6713108
  24807.754        2.0276074       -1.7503689        3.0532710        1.6718723
  24808.063        2.0271564       -1.7501808        3.0570156        1.6721339
  24808.371        2.0267052       -1.7495627        3.0581652        1.6722171
  24808.707        2.0258023       -1.7492853        3.0627229        1.6711073
  24809.016        2.0260661       -1.7512990        3.0542414        1.6708955
  24809.296        2.0262539       -1.7498716        3.0594739        1.6707076
  24809.633        2.0262539       -1.7506318        3.0582382        1.6696581
  24809.941        2.0262539       -1.7520108        3.0532648        1.6700818
  24810.222        2.0267052       -1.7527088        3.0489675        1.6698043
  24810.530        2.0267052       -1.7512771        3.0574511        1.6693305
  24810.839        2.0262539       -1.7516514        3.0509807        1.6695762
  24811.147        2.0267052       -1.7515582        3.0535536        1.6695361
  24811.456        2.0258023       -1.7519728        3.0597251        1.6693305
  24811.764        2.0251595       -1.7527900        3.0571777        1.6693305
  24812.073        2.0232864       -1.7520711        3.0533876        1.6680271
  24812.381        2.0228351       -1.7527075        3.0504628        1.6679126
  24812.662        2.0228351       -1.7510034        3.0576054        1.6675911
  24812.942        2.0232864       -1.7518289        3.0537454        1.6671860
  24813.251        2.0223835       -1.7522152        3.0463032        1.6668508
  24813.560        2.0223835       -1.7536506        3.0564442        1.6667776
  24813.840        2.0223835       -1.7535424        3.0466575        1.6669410
  24814.121        2.0217290       -1.7524733        3.0432001        1.6663987
  24814.401        2.0232864       -1.7532636        3.0492226        1.6654785
  24814.710        2.0219317       -1.7524293        3.0579485        1.6642720
  24814.990        2.0214798       -1.7527803        3.0522729        1.6648616
  24815.271        2.0228351       -1.7539068        3.0558597        1.6649696
  24815.552        2.0228351       -1.7548034        3.0518493        1.6640149
  24815.860        2.0214798       -1.7547931        3.0504966        1.6642293
  24816.141        2.0185246       -1.7543293        3.0438880        1.6637436
  24816.421        2.0214798       -1.7538186        3.0496768        1.6634741
  24816.702        2.0185246       -1.7552197        3.0492926        1.6628502
  24817.011        2.0185246       -1.7553918        3.0427391        1.6619326
  24817.319        2.0189763       -1.7554358        3.0458356        1.6618737
  24817.628        2.0189763       -1.7551359        3.0500324        1.6621036
  24817.937        2.0180726       -1.7543301        3.0443640        1.6616042
  24818.245        2.0171680       -1.7550097        3.0409285        1.6603445
  24818.554        2.0194279       -1.7566098        3.0485953        1.6594911
  24818.835        2.0171680       -1.7559020        3.0471235        1.6587807
  24819.143        2.0158096       -1.7555749        3.0427142        1.6587161
  24819.480        2.0151290       -1.7560454        3.0470542        1.6581173
  24819.817        2.0155808       -1.7554903        3.0494169        1.6584125
  24820.126        2.0171680       -1.7549774        3.0426981        1.6575353
  24820.434        2.0151290       -1.7563375        3.0440595        1.6566295
  24820.799        2.0146770       -1.7572191        3.0487337        1.6565380
  24821.108        2.0176204       -1.7563728        3.0439416        1.6559637
  24821.445        2.0139956       -1.7568479        3.0345000        1.6562381
  24821.754        2.0142248       -1.7569780        3.0468704        1.6560104
  24822.091        2.0142248       -1.7572171        3.0404655        1.6553715
  24822.399        2.0162626       -1.7574167        3.0338604        1.6554539
  24822.680        2.0146770       -1.7580778        3.0360718        1.6549551
  24823.017        2.0133198       -1.7580400        3.0402672        1.6537367
  24823.354        2.0137724       -1.7561172        3.0408956        1.6532742
  24823.663        2.0108407       -1.7562329        3.0353102        1.6530273
  24824.000        2.0124140       -1.7579451        3.0387890        1.6525346
  24824.309        2.0128671       -1.7577839        3.0374295        1.6523709
  24824.617        2.0133198       -1.7582946        3.0320425        1.6523709
  24824.926        2.0103883       -1.7590179        3.0372631        1.6515026
  24825.207        2.0103883       -1.7583800        3.0334714        1.6511647
  24825.516        2.0124140       -1.7578350        3.0324361        1.6509800
  24825.853        2.0099357       -1.7597086        3.0320289        1.6505358
  24826.134        2.0103883       -1.7590754        3.0380332        1.6491816
  24826.443        2.0087826       -1.7578500        3.0362350        1.6481168
  24826.751        2.0094830       -1.7585342        3.0327804        1.6478711
  24827.060        2.0074680       -1.7582794        3.0364667        1.6476650
  24827.397        2.0094830       -1.7592089        3.0382133        1.6482953
  24827.678        2.0094830       -1.7594513        3.0326421        1.6481184
  24827.987        2.0103883       -1.7594348        3.0348183        1.6467271
  24828.324        2.0099357       -1.7590602        3.0362904        1.6469433
  24828.633        2.0094830       -1.7600057        3.0263423        1.6474193
  24828.942        2.0067619       -1.7591122        3.0315263        1.6461840
  24829.279        2.0056573       -1.7599267        3.0308806        1.6453203
  24829.616        2.0081233       -1.7600867        3.0281485        1.6448287
  24829.953        2.0061103       -1.7613134        3.0241369        1.6449420
  24830.262        2.0061103       -1.7606981        3.0260981        1.6448287
  24830.599        2.0065631       -1.7598342        3.0357264        1.6434076
  24830.965        2.0052041       -1.7608180        3.0303345        1.6435378
  24831.274        2.0061103       -1.7600220        3.0239703        1.6439638
  24831.583        2.0065631       -1.7606301        3.0284953        1.6428608
  24831.892        2.0058532       -1.7612690        3.0272181        1.6423037
  24832.229        2.0056573       -1.7613783        3.0234619        1.6420344
  24832.566        2.0065631       -1.7625734        3.0276729        1.6410016
  24832.875        2.0047506       -1.7617788        3.0284533        1.6404044
  24833.184        2.0038432       -1.7612454        3.0242857        1.6400429
  24833.521        2.0022959       -1.7611213        3.0247827        1.6403276
  24833.802        2.0038432       -1.7604349        3.0262847        1.6398277
  24834.111        2.0052041       -1.7629008        3.0248646        1.6390638
  24834.421        2.0035779       -1.7627950        3.0229686        1.6387464
  24834.758        2.0032017       -1.7616674        3.0276729        1.6389900
  24835.039        2.0004819       -1.7624700        3.0270116        1.6390433
  24835.348        2.0018427       -1.7626329        3.0224695        1.6390858
  24835.657        2.0009357       -1.7637529        3.0184094        1.6386445
  24835.966        2.0000278       -1.7622674        3.0260537        1.6377076
  24836.275        2.0004819       -1.7646142        3.0209056        1.6379426
  24836.613        2.0004819       -1.7640979        3.0155200        1.6377667
  24836.922        2.0006607       -1.7647810        3.0259463        1.6374560
  24837.231        2.0009357       -1.7642225        3.0261464        1.6377442
  24837.540        2.0018427       -1.7645100        3.0223814        1.6362596
  24837.821        2.0004819       -1.7649181        3.0261085        1.6356450
  24838.158        2.0009357       -1.7638113        3.0266029        1.6361351
  24838.468        2.0000278       -1.7642476        3.0146377        1.6361017
  24838.777        1.9984926       -1.7645554        3.0202269        1.6357396
  24839.058        1.9995736       -1.7646263        3.0194386        1.6358682
  24839.367        2.0002052       -1.7641983        3.0156758        1.6360572
  24839.676        1.9962235       -1.7645756        3.0193005        1.6358109
  24839.986        1.9971318       -1.7650409        3.0254740        1.6353316
  24840.267        2.0000278       -1.7653619        3.0258346        1.6341284
  24840.576        1.9971318       -1.7654001        3.0219323        1.6338372
  24840.885        1.9975856       -1.7651549        3.0161151        1.6334204
  24841.166        1.9966777       -1.7664486        3.0173993        1.6330991
  24841.448        1.9966777       -1.7663532        3.0186256        1.6327855
  24841.757        1.9968438       -1.7661740        3.0138244        1.6323747
  24842.066        1.9966777       -1.7657413        3.0251811        1.6329508
  24842.347        1.9971318       -1.7660907        3.0174014        1.6332813
  24842.629        1.9966777       -1.7668055        3.0202464        1.6332813
  24842.910        1.9947003       -1.7666075        3.0169839        1.6320408
  24843.219        1.9957691       -1.7658595        3.0165338        1.6323725
  24843.500        1.9971318       -1.7649215        3.0128165        1.6318958
  24843.782        1.9966777       -1.7658072        3.0177941        1.6306912
  24844.063        1.9963882       -1.7662447        3.0183873        1.6310062
  24844.372        1.9971318       -1.7671332        3.0151934        1.6314443
  24844.653        1.9933388       -1.7664148        3.0123579        1.6307647
  24844.935        1.9966777       -1.7665183        3.0147191        1.6302847
  24845.244        1.9933388       -1.7674259        3.0161871        1.6307577
  24845.553        1.9937929       -1.7684046        3.0130136        1.6299063
  24845.863        1.9928846       -1.7674064        3.0147182        1.6303227
  24846.144        1.9933388       -1.7678487        3.0233499        1.6312108
  24846.453        1.9957691       -1.7684015        3.0148334        1.6309241
  24846.791        1.9939492       -1.7683000        3.0124692        1.6293255
  24847.100        1.9933388       -1.7683777        3.0153130        1.6292566
  24847.410        1.9937929       -1.7680625        3.0158979        1.6303987
  24847.747        1.9928846       -1.7680016        3.0128748        1.6304354
  24848.057        1.9942467       -1.7692200        3.0143100        1.6293986
  24848.366        1.9933388       -1.7703589        3.0149901        1.6289256
  24848.704        1.9937929       -1.7693955        3.0131288        1.6291252
  24849.013        1.9900111       -1.7684686        3.0105109        1.6286529
  24849.379        1.9934938       -1.7699801        3.0151145        1.6281985
  24849.689        1.9924302       -1.7696888        3.0148639        1.6284634
  24849.998        1.9909189       -1.7702724        3.0138534        1.6284046
  24850.336        1.9900111       -1.7699232        3.0156744        1.6284634
  24850.673        1.9924302       -1.7704178        3.0153325        1.6276176
  24850.983        1.9909189       -1.7697221        3.0130033        1.6275977
  24851.292        1.9895568       -1.7702399        3.0139123        1.6276832
  24851.602        1.9909189       -1.7708880        3.0136252        1.6277246
  24851.968        1.9895568       -1.7707149        3.0127991        1.6276202
  24852.277        1.9910656       -1.7701302        3.0139454        1.6272655
  24852.559        1.9909189       -1.7708876        3.0148259        1.6275211
  24852.896        1.9909189       -1.7712347        3.0069501        1.6283212
  24853.206        1.9900111       -1.7705230        3.0042024        1.6268977
  24853.516        1.9904651       -1.7719618        3.0134853        1.6271001
  24853.797        1.9895568       -1.7717920        3.0073614        1.6266512
  24854.107        1.9891024       -1.7711159        3.0044071        1.6261566
  24854.444        1.9871483       -1.7717507        3.0096186        1.6263449
  24854.726        1.9871483       -1.7715670        3.0142073        1.6263449
  24855.035        1.9901549       -1.7715536        3.0067751        1.6260985
  24855.373        1.9871483       -1.7720216        3.0038408        1.6261558
  24855.711        1.9880558       -1.7724842        3.0061872        1.6260569
  24856.021        1.9895568       -1.7729659        3.0133466        1.6250461
  24856.302        1.9866943       -1.7740128        3.0054794        1.6257825
  24856.640        1.9866943       -1.7742899        3.0122400        1.6258028
  24856.978        1.9900111       -1.7731804        3.0127102        1.6254630
  24857.316        1.9895568       -1.7738032        3.0039148        1.6261806
  24857.625        1.9868271       -1.7739416        3.0122202        1.6250035
  24857.963        1.9866943       -1.7739189        3.0087482        1.6240434
  24858.301        1.9876022       -1.7740556        3.0109837        1.6248564
  24858.639        1.9866943       -1.7746688        3.0047099        1.6243611
  24858.949        1.9866943       -1.7747855        3.0056526        1.6238747
  24859.286        1.9866943       -1.7743711        3.0048322        1.6240713
  24859.596        1.9866943       -1.7749268        3.0011020        1.6240434
  24859.934        1.9871483       -1.7750074        3.0050721        1.6245372
  24860.244        1.9866943       -1.7738079        3.0065685        1.6244554
  24860.554        1.9863714       -1.7756941        3.0042499        1.6235901
  24860.892        1.9862401       -1.7761840        3.0040402        1.6228949
  24861.229        1.9871483       -1.7765688        3.0066339        1.6229160
  24861.539        1.9862401       -1.7768051        3.0040735        1.6229060
  24861.849        1.9871483       -1.7761936        3.0027143        1.6229442
  24862.187        1.9838425       -1.7767984        3.0066820        1.6237129
  24862.497        1.9838425       -1.7776276        3.0025820        1.6240434
  24862.778        1.9862401       -1.7765386        3.0020416        1.6237963
  24863.088        1.9838425       -1.7757733        3.0048581        1.6235902
  24863.426        1.9848761       -1.7775187        2.9998013        1.6229355
  24863.708        1.9838425       -1.7780053        2.9951475        1.6220773
  24864.018        1.9857856       -1.7786690        2.9945761        1.6223632
  24864.328        1.9838425       -1.7780535        3.0034680        1.6221921
  24864.666        1.9829343       -1.7776791        2.9969650        1.6227519
  24864.976        1.9853310       -1.7767984        2.9970700        1.6224817
  24865.229        1.9838425       -1.7770137        3.0033584        1.6215410
  24865.567        1.9842964       -1.7791244        3.0060224        1.6215410
  24865.877        1.9835103       -1.7788183        3.0031317        1.6212529
  24866.187        1.9829343       -1.7791544        2.9970080        1.6210877
  24866.497        1.9842964       -1.7774960        2.9972207        1.6218198
  24866.807        1.9824798       -1.7789749        3.0020521        1.6217327
  24867.117        1.9829343       -1.7798038        3.0033870        1.6215410
  24867.427        1.9824798       -1.7783200        3.0031353        1.6219941
  24867.737        1.9838425       -1.7785239        3.0049084        1.6208223
  24868.047        1.9824798       -1.7791858        2.9959730        1.6196199
  24868.356        1.9825987       -1.7792276        2.9961393        1.6203359
  24868.638        1.9800936       -1.7795175        2.9966410        1.6211123
  24868.920        1.9833885       -1.7792200        3.0006741        1.6210610
  24869.230        1.9824798       -1.7808217        2.9949420        1.6201102
  24869.540        1.9800936       -1.7793762        2.9956936        1.6205667
  24869.822        1.9796394       -1.7801077        2.9909158        1.6201926
  24870.104        1.9824798       -1.7809257        2.9932531        1.6191836
  24870.385        1.9824798       -1.7810695        2.9971757        1.6190030
  24870.696        1.9820252       -1.7806726        2.9961424        1.6190030
  24870.977        1.9796394       -1.7815268        2.9939169        1.6197712
  24871.259        1.9824798       -1.7810372        2.9952724        1.6206744
  24871.541        1.9815703       -1.7812733        2.9967213        1.6196035
  24871.851        1.9800936       -1.7818789        2.9945467        1.6182777
  24872.133        1.9787303       -1.7834338        2.9983841        1.6186395
  24872.415        1.9796394       -1.7827414        2.9966837        1.6190030
  24872.697        1.9787303       -1.7823550        2.9948606        1.6187558
  24873.007        1.9782754       -1.7821333        2.9927067        1.6183023
  24873.317        1.9800936       -1.7846303        2.9953730        1.6180960
  24873.599        1.9791849       -1.7836062        2.9965179        1.6188500
  24873.909        1.9796394       -1.7829391        2.9861060        1.6184777
  24874.247        1.9782754       -1.7834744        2.9933857        1.6185070
  24874.529        1.9791849       -1.7846528        2.9954858        1.6181763
  24874.811        1.9791849       -1.7837127        2.9917577        1.6183133
  24875.121        1.9778204       -1.7841893        2.9917823        1.6188139
  24875.459        1.9778204       -1.7829996        2.9955180        1.6185496
  24875.798        1.9768095       -1.7834050        2.9955239        1.6183023
  24876.108        1.9791849       -1.7841545        2.9925468        1.6181176
  24876.446        1.9796394       -1.7856018        2.9869060        1.6183769
  24876.813        1.9796394       -1.7857353        2.9869726        1.6176302
  24877.095        1.9791849       -1.7855222        2.9915684        1.6179223
  24877.405        1.9787303       -1.7856456        2.9908351        1.6183023
  24877.743        1.9778204       -1.7851460        2.9879230        1.6173559
  24878.082        1.9755419       -1.7837213        2.9925707        1.6172215
  24878.420        1.9759009       -1.7851192        2.9928794        1.6173536
  24878.702        1.9782754       -1.7859089        2.9945285        1.6176830
  24879.041        1.9759009       -1.7858271        2.9881350        1.6181075
  24879.379        1.9763553       -1.7867563        2.9901636        1.6175751
  24879.689        1.9778204       -1.7851785        2.9867190        1.6176830
  24880.000        1.9749914       -1.7855898        2.9865206        1.6180960
  24880.338        1.9782754       -1.7863411        2.9894790        1.6170282
  24880.677        1.9750856       -1.7870549        2.9847180        1.6168542
  24880.959        1.9749914       -1.7878440        2.9864138        1.6176844
  24881.269        1.9759009       -1.7857918        2.9856465        1.6170972
  24881.579        1.9749914       -1.7849286        2.9829268        1.6167774
  24881.889        1.9754462       -1.7889444        2.9841124        1.6174429
  24882.200        1.9745363       -1.7877143        2.9863211        1.6162723
  24882.510        1.9745363       -1.7876006        2.9833345        1.6153564
  24882.820        1.9745363       -1.7888180        2.9886735        1.6161593
  24883.159        1.9755419       -1.7887365        2.9866665        1.6161459
  24883.469        1.9759009       -1.7877217        2.9846574        1.6163972
  24883.751        1.9749914       -1.7885945        2.9830833        1.6164777
  24884.062        1.9745363       -1.7889914        2.9853160        1.6162717
  24884.400        1.9745363       -1.7891565        2.9863525        1.6170223
  24884.739        1.9740810       -1.7885927        2.9824933        1.6161869
  24885.049        1.9736255       -1.7897036        2.9835333        1.6150918
  24885.388        1.9749914       -1.7889235        2.9836011        1.6154327
  24885.727        1.9750856       -1.7899247        2.9838381        1.6155452
  24886.037        1.9754462       -1.7907517        2.9822935        1.6163550
  24886.347        1.9749914       -1.7889671        2.9847040        1.6171881
  24886.714        1.9749914       -1.7906593        2.9855460        1.6166676
  24887.053        1.9745363       -1.7927488        2.9822422        1.6154817
  24887.392        1.9745363       -1.7907199        2.9836795        1.6149024
  24887.702        1.9745363       -1.7909452        2.9862300        1.6154327
  24888.012        1.9745363       -1.7918636        2.9828970        1.6160364
  24888.351        1.9718016       -1.7914451        2.9827347        1.6152740
  24888.662        1.9740810       -1.7917921        2.9800929        1.6154407
  24889.000        1.9736255       -1.7901827        2.9827020        1.6152056
  24889.311        1.9745363       -1.7907267        2.9766032        1.6146885
  24889.649        1.9717180       -1.7914459        2.9811974        1.6156621
  24889.960        1.9717180       -1.7936786        2.9850690        1.6152811
  24890.242        1.9740810       -1.7928242        2.9830885        1.6154845
  24890.581        1.9712630       -1.7931755        2.9793846        1.6149922
  24890.892        1.9712630       -1.7947641        2.9782492        1.6149170
  24891.202        1.9718016       -1.7929426        2.9761845        1.6152376
  24891.513        1.9708077       -1.7941703        2.9734429        1.6146132
  24891.823        1.9703522       -1.7942372        2.9756829        1.6149933
  24892.162        1.9712630       -1.7915068        2.9764314        1.6147880
  24892.444        1.9703522       -1.7935100        2.9730711        1.6144482
  24892.755        1.9703522       -1.7953802        2.9744881        1.6147210
  24893.065        1.9708077       -1.7939893        2.9803354        1.6143744
  24893.376        1.9712630       -1.7945897        2.9755384        1.6139937
  24893.687        1.9699742       -1.7944745        2.9719233        1.6147460
  24893.997        1.9708077       -1.7936898        2.9754330        1.6145452
  24894.308        1.9721729       -1.7953629        2.9758117        1.6140059
  24894.647        1.9703522       -1.7948982        2.9728213        1.6137119
  24894.929        1.9698965       -1.7962221        2.9752273        1.6138115
  24895.240        1.9703522       -1.7964397        2.9763492        1.6142831
  24895.550        1.9698965       -1.7947176        2.9710376        1.6133869
  24895.861        1.9694406       -1.7956856        2.9730717        1.6136175
  24896.172        1.9703522       -1.7970182        2.9763121        1.6141752
  24896.454        1.9695169       -1.7955221        2.9742569        1.6134487
  24896.736        1.9708077       -1.7951651        2.9729516        1.6125929
  24897.075        1.9708077       -1.7958274        2.9749368        1.6124655
  24897.358        1.9680003       -1.7976918        2.9747079        1.6134489
  24897.640        1.9703522       -1.7944324        2.9723390        1.6134487
  24897.923        1.9698965       -1.7963029        2.9649953        1.6130842
  24898.233        1.9694406       -1.7970233        2.9664457        1.6119901
  24898.516        1.9698965       -1.7975073        2.9656343        1.6123553
  24898.798        1.9694406       -1.7978779        2.9651818        1.6122626
  24899.081        1.9695169       -1.7973949        2.9670943        1.6124626
  24899.392        1.9698965       -1.7987960        2.9657246        1.6122669
  24899.674        1.9670896       -1.7979762        2.9708218        1.6125390
  24899.957        1.9694406       -1.7979356        2.9676804        1.6130842
  24900.239        1.9670896       -1.7976272        2.9635638        1.6119901
  24900.550        1.9666339       -1.8007273        2.9635399        1.6118413
  24900.832        1.9689845       -1.7993904        2.9649060        1.6124467
  24901.115        1.9666339       -1.7985630        2.9661757        1.6131758
  24901.426        1.9657860       -1.8000333        2.9716835        1.6115079
  24901.737        1.9661780       -1.7982264        2.9653926        1.6112240
  24902.047        1.9657219       -1.7983473        2.9658132        1.6111390
  24902.330        1.9666339       -1.8015859        2.9657203        1.6108037
  24902.613        1.9652656       -1.8000465        2.9616684        1.6108037
  24902.952        1.9652656       -1.8004130        2.9644572        1.6115527
  24903.262        1.9652656       -1.8013122        2.9656379        1.6109346
  24903.545        1.9661780       -1.8023314        2.9636470        1.6107208
  24903.912        1.9671581       -1.8005653        2.9641412        1.6106579
  24904.252        1.9638954       -1.8002123        2.9646878        1.6113493
  24904.562        1.9648091       -1.7998878        2.9647255        1.6107269
  24904.873        1.9657219       -1.8006546        2.9639658        1.6101585
  24905.184        1.9652656       -1.8007511        2.9622296        1.6099293
  24905.523        1.9652656       -1.8018677        2.9645140        1.6098508
  24905.862        1.9648091       -1.8007705        2.9634003        1.6098538
  24906.173        1.9648091       -1.8030633        2.9642673        1.6096854
  24906.513        1.9643523       -1.8030346        2.9591273        1.6096034
  24906.823        1.9648703       -1.8018682        2.9610312        1.6089082
  24907.163        1.9652656       -1.8022961        2.9635653        1.6095931
  24907.474        1.9652656       -1.8023745        2.9626878        1.6098527
  24907.785        1.9643523       -1.8045198        2.9634725        1.6089808
  24908.124        1.9648091       -1.8026067        2.9572043        1.6092119
  24908.463        1.9643523       -1.8023527        2.9561202        1.6093460
  24908.746        1.9629809       -1.8053454        2.9563712        1.6087330
  24909.057        1.9648091       -1.8038701        2.9550439        1.6087755
  24909.368        1.9653913       -1.8014790        2.9545447        1.6084837
  24909.679        1.9648091       -1.8046936        2.9560085        1.6080685
  24909.990        1.9625234       -1.8044349        2.9548736        1.6083430
  24910.301        1.9634383       -1.8054760        2.9598930        1.6082599
  24910.612        1.9643523       -1.8050272        2.9572031        1.6078208
  24910.923        1.9611003       -1.8058473        2.9551830        1.6083619
  24911.234        1.9629809       -1.8046399        2.9543161        1.6077351
  24911.545        1.9643523       -1.8060309        2.9547518        1.6062478
  24911.884        1.9629809       -1.8059538        2.9553747        1.6072792
  24912.224        1.9625772       -1.8071591        2.9550428        1.6079454
  24912.506        1.9625234       -1.8064012        2.9543168        1.6073630
  24912.817        1.9625234       -1.8057846        2.9522615        1.6069302
  24913.185        1.9606434       -1.8063857        2.9550765        1.6058358
  24913.496        1.9620656       -1.8069810        2.9536753        1.6064966
  24913.807        1.9597289       -1.8084161        2.9538582        1.6060982
  24914.147        1.9597289       -1.8081632        2.9547731        1.6050923
  24914.486        1.9592713       -1.8077301        2.9543168        1.6048821
  24914.825        1.9611988       -1.8062445        2.9527159        1.6056220
  24915.165        1.9597289       -1.8071852        2.9548819        1.6068221
  24915.476        1.9583556       -1.8076697        2.9540873        1.6061764
  24915.816        1.9592713       -1.8081348        2.9463721        1.6053386
  24916.155        1.9592713       -1.8079851        2.9522412        1.6047572
  24916.466        1.9606910       -1.8079469        2.9478863        1.6049572
  24916.777        1.9583556       -1.8082878        2.9513287        1.6046555
  24917.117        1.9588553       -1.8071537        2.9531711        1.6037259
  24917.456        1.9611494       -1.8090291        2.9480300        1.6032157
  24917.767        1.9588136       -1.8073360        2.9455380        1.6035804
  24918.079        1.9606910       -1.8075490        2.9488114        1.6041976
  24918.390        1.9588136       -1.8093506        2.9456163        1.6040093
  24918.729        1.9583556       -1.8119415        2.9526086        1.6029742
  24919.041        1.9574390       -1.8102793        2.9458833        1.6020303
  24919.352        1.9574390       -1.8103725        2.9447317        1.6016983
  24919.663        1.9578974       -1.8098556        2.9460174        1.6019892
  24919.946        1.9588553       -1.8100319        2.9449389        1.6031432
  24920.229        1.9569804       -1.8080109        2.9438560        1.6033393
  24920.569        1.9574390       -1.8097495        2.9419923        1.6032766
  24920.908        1.9555721       -1.8085235        2.9438945        1.6024824
  24921.220        1.9578974       -1.8102063        2.9434275        1.6015158
  24921.503        1.9560625       -1.8101364        2.9440679        1.6014237
  24921.814        1.9551141       -1.8124782        2.9447719        1.6004521
  24922.125        1.9551438       -1.8123701        2.9445915        1.6011153
  24922.465        1.9569804       -1.8116784        2.9433369        1.6021492
  24922.776        1.9574390       -1.8119993        2.9445619        1.6009775
  24923.087        1.9569804       -1.8116563        2.9445228        1.5997520
  24923.399        1.9546559       -1.8112103        2.9425605        1.5994333
  24923.710        1.9560625       -1.8104985        2.9369441        1.5997078
  24923.993        1.9537389       -1.8115087        2.9364458        1.6008754
  24924.305        1.9541975       -1.8134950        2.9420135        1.6004602
  24924.616        1.9537389       -1.8108231        2.9433146        1.5989334
  24924.927        1.9542243       -1.8121309        2.9445277        1.5985188
  24925.210        1.9537389       -1.8126068        2.9376169        1.5982455
  24925.494        1.9541975       -1.8128608        2.9344435        1.5982977
  24925.805        1.9551141       -1.8129593        2.9397687        1.5977721
  24926.116        1.9532801       -1.8119300        2.9441102        1.5982525
  24926.399        1.9541975       -1.8138345        2.9369939        1.5978996
  24926.683        1.9532801       -1.8133455        2.9416427        1.5979088
  24926.994        1.9523410       -1.8142664        2.9386806        1.5979851
  24927.277        1.9547126       -1.8134403        2.9356300        1.5978892
  24927.560        1.9518831       -1.8154055        2.9349574        1.5972561
  24927.843        1.9537389       -1.8150490        2.9355306        1.5972299
  24928.155        1.9518831       -1.8139022        2.9390348        1.5973198
  24928.410        1.9518831       -1.8146785        2.9359646        1.5976189
  24928.693        1.9537389       -1.8173929        2.9348652        1.5978450
  24929.004        1.9509665       -1.8143795        2.9371069        1.5971323
  24929.316        1.9518831       -1.8131000        2.9364890        1.5967163
  24929.599        1.9528434       -1.8142388        2.9355733        1.5969909
  24929.882        1.9505079       -1.8146475        2.9353231        1.5956957
  24930.194        1.9518831       -1.8164314        2.9301497        1.5951769
  24930.534        1.9505079       -1.8155176        2.9318767        1.5947365
  24930.845        1.9509665       -1.8169748        2.9334446        1.5934765
  24931.128        1.9514249       -1.8168575        2.9287704        1.5939049
  24931.412        1.9523410       -1.8153806        2.9329639        1.5942158
  24931.751        1.9509665       -1.8155057        2.9355733        1.5944435
  24932.091        1.9509828       -1.8164929        2.9286817        1.5944053
  24932.403        1.9518831       -1.8184966        2.9349605        1.5935054
  24932.743        1.9482043       -1.8178195        2.9283346        1.5930888
  24933.054        1.9491204       -1.8170418        2.9327267        1.5926109
  24933.394        1.9482043       -1.8167296        2.9339483        1.5922117
  24933.706        1.9468284       -1.8185913        2.9282453        1.5922117
  24934.046        1.9500490       -1.8185085        2.9262814        1.5924577
  24934.386        1.9500490       -1.8183824        2.9341884        1.5931471
  24934.697        1.9495782       -1.8194898        2.9290064        1.5924763
  24935.009        1.9486802       -1.8192893        2.9254056        1.5920207
  24935.349        1.9491204       -1.8174436        2.9255940        1.5916308
  24935.689        1.9477459       -1.8171459        2.9269462        1.5915288
  24936.001        1.9477459       -1.8177882        2.9265104        1.5917544
  24936.312        1.9477459       -1.8184006        2.9242814        1.5912786
  24936.652        1.9477459       -1.8180367        2.9266233        1.5911232
  24936.964        1.9486624       -1.8188015        2.9273218        1.5912968
  24937.276        1.9463694       -1.8198729        2.9264652        1.5900738
  24937.588        1.9477518       -1.8200841        2.9270323        1.5898022
  24937.899        1.9468284       -1.8197799        2.9271972        1.5898765
  24938.239        1.9454522       -1.8194740        2.9256996        1.5892154
  24938.523        1.9477459       -1.8196864        2.9260317        1.5890730
  24938.834        1.9459101       -1.8198641        2.9236134        1.5882592
  24939.146        1.9463694       -1.8200382        2.9256144        1.5882323
  24939.486        1.9454522       -1.8210619        2.9200129        1.5880442
  24939.798        1.9454522       -1.8215028        2.9188684        1.5865619
  24940.081        1.9449910       -1.8194307        2.9253287        1.5868942
  24940.393        1.9440770       -1.8197589        2.9259887        1.5879077
  24940.733        1.9445356       -1.8200755        2.9199066        1.5881406
  24941.045        1.9449940       -1.8212531        2.9256423        1.5871875
  24941.357        1.9454507       -1.8219897        2.9301946        1.5868535
  24941.697        1.9454522       -1.8204158        2.9275095        1.5872701
  24942.037        1.9440770       -1.8220485        2.9202419        1.5866100
  24942.377        1.9454522       -1.8222470        2.9239246        1.5864199
  24942.689        1.9431503       -1.8230203        2.9252128        1.5863812
  24943.029        1.9454522       -1.8238457        2.9210761        1.5852939
  24943.398        1.9431591       -1.8232398        2.9176471        1.5845624
  24943.710        1.9422522       -1.8220829        2.9169687        1.5845871
  24944.022        1.9431591       -1.8233204        2.9180775        1.5850634
  24944.334        1.9422522       -1.8243061        2.9165396        1.5847525
  24944.702        1.9436181       -1.8233148        2.9166875        1.5843779
  24945.014        1.9440770       -1.8236691        2.9176459        1.5843779
  24945.326        1.9417808       -1.8237422        2.9183821        1.5832220
  24945.666        1.9408770       -1.8234005        2.9176869        1.5830721
  24946.007        1.9422522       -1.8222661        2.9173125        1.5834625
  24946.318        1.9440770       -1.8234610        2.9179762        1.5836735
  24946.630        1.9422522       -1.8231415        2.9178959        1.5831399
  24946.914        1.9413356       -1.8241963        2.9148423        1.5828358
  24947.254        1.9408770       -1.8246194        2.9168531        1.5823682
  24947.566        1.9408770       -1.8242331        2.9189603        1.5814054
  24947.850        1.9417940       -1.8252724        2.9178115        1.5812875
  24948.190        1.9422286       -1.8260407        2.9113270        1.5806966
  24948.502        1.9422522       -1.8252743        2.9161379        1.5805871
  24948.814        1.9408770       -1.8248673        2.9176869        1.5814735
  24949.126        1.9390624       -1.8238545        2.9176459        1.5807148
  24949.438        1.9408770       -1.8244836        2.9150995        1.5792347
  24949.779        1.9386042       -1.8274477        2.9174875        1.5791103
  24950.062        1.9408770       -1.8270493        2.9178955        1.5792387
  24950.346        1.9408770       -1.8256904        2.9123882        1.5794467
  24950.686        1.9408770       -1.8266961        2.9164709        1.5801950
  24950.998        1.9394999       -1.8275112        2.9113382        1.5807953
  24951.310        1.9408770       -1.8268218        2.9142214        1.5796840
  24951.594        1.9381458       -1.8252053        2.9124868        1.5790678
  24951.934        1.9381458       -1.8260288        2.9120378        1.5800359
  24952.247        1.9404181       -1.8259998        2.9150601        1.5793645
  24952.559        1.9381458       -1.8267048        2.9106388        1.5786367
  24952.842        1.9381458       -1.8278341        2.9096979        1.5785449
  24953.154        1.9372283       -1.8283527        2.9077326        1.5777804
  24953.467        1.9399591       -1.8285773        2.9077750        1.5779851
  24953.750        1.9358827       -1.8295769        2.9094219        1.5775548
  24954.034        1.9376872       -1.8298509        2.9087898        1.5770610
  24954.346        1.9372283       -1.8285287        2.9125909        1.5767709
  24954.630        1.9376872       -1.8287547        2.9111717        1.5766038
  24954.942        1.9381458       -1.8275747        2.9162608        1.5766038
  24955.226        1.9363101       -1.8278753        2.9106304        1.5763291
  24955.510        1.9376608       -1.8276736        2.9085992        1.5761465
  24955.822        1.9345075       -1.8293270        2.9085073        1.5755135
  24956.106        1.9354245       -1.8274923        2.9076794        1.5746963
  24956.361        1.9367693       -1.8275747        2.9081407        1.5750414
  24956.673        1.9349661       -1.8289149        2.9122162        1.5759382
  24956.985        1.9363407       -1.8300725        2.9098302        1.5758726
  24957.269        1.9363101       -1.8306465        2.9088737        1.5749137
  24957.525        1.9349661       -1.8300688        2.9088737        1.5752702
  24957.837        1.9340487       -1.8293508        2.9085402        1.5751916
  24958.178        1.9340107       -1.8291937        2.9019251        1.5745859
  24958.461        1.9322113       -1.8302818        2.9064612        1.5742410
  24958.745        1.9354245       -1.8297666        2.9086896        1.5741857
  24959.057        1.9345075       -1.8301639        2.9054387        1.5738954
  24959.398        1.9340487       -1.8296688        2.9076598        1.5737699
  24959.682        1.9340487       -1.8297836        2.9080487        1.5741631
  24959.966        1.9322550       -1.8306416        2.9073439        1.5738970
  24960.307        1.9331304       -1.8294513        2.9023639        1.5732494
  24960.647        1.9344710       -1.8296902        2.9007139        1.5732265
  24960.960        1.9322550       -1.8299534        2.9057234        1.5731915
  24961.272        1.9345075       -1.8306480        2.9025233        1.5726038
  24961.641        1.9313379       -1.8309638        2.9052960        1.5726746
  24961.982        1.9313379       -1.8314439        2.9070388        1.5727819
  24962.266        1.9317966       -1.8316074        2.9076820        1.5728510
  24962.578        1.9326710       -1.8309098        2.9079567        1.5719187
  24962.947        1.9313379       -1.8317109        2.9083010        1.5716172
  24963.288        1.9312913       -1.8316150        2.9080710        1.5721399
  24963.600        1.9304201       -1.8308593        2.9076228        1.5711532
  24963.913        1.9308791       -1.8309704        2.9020704        1.5711084
  24964.253        1.9313379       -1.8332399        2.9059793        1.5707165
  24964.594        1.9313379       -1.8324915        2.9057025        1.5694547
  24964.906        1.9308791       -1.8323216        2.9013632        1.5701685
  24965.190        1.9304201       -1.8331934        2.9062420        1.5708555
  24965.531        1.9286370       -1.8334578        2.9018145        1.5700663
  24965.844        1.9294489       -1.8324894        2.9005890        1.5702332
  24966.156        1.9308791       -1.8316633        2.8998644        1.5694442
  24966.469        1.9286370       -1.8332824        2.8980815        1.5699860
  24966.753        1.9281784       -1.8336864        2.8984211        1.5703567
  24967.093        1.9277196       -1.8342250        2.9038976        1.5701488
  24967.406        1.9290954       -1.8338953        2.9005749        1.5695893
  24967.718        1.9272605       -1.8346204        2.8994042        1.5690737
  24968.031        1.9272605       -1.8341968        2.8999327        1.5693237
  24968.343        1.9281218       -1.8340479        2.8997144        1.5685842
  24968.656        1.9277196       -1.8338628        2.8984877        1.5688955
  24968.968        1.9272605       -1.8346042        2.8988980        1.5689103
  24969.281        1.9286370       -1.8355494        2.9003505        1.5677457
  24969.622        1.9286370       -1.8349064        2.8989611        1.5670859
  24969.934        1.9277196       -1.8345809        2.8965437        1.5673259
  24970.247        1.9277196       -1.8343873        2.8989788        1.5681592
  24970.616        1.9254874       -1.8350559        2.8994725        1.5688831
  24970.957        1.9258822       -1.8361025        2.8991296        1.5677925
  24971.298        1.9272605       -1.8369748        2.8991296        1.5673409
  24971.611        1.9254874       -1.8373750        2.8998183        1.5665577
  24971.952        1.9268013       -1.8371764        2.8985456        1.5671866
  24972.293        1.9272605       -1.8360663        2.8989761        1.5669473
  24972.605        1.9245700       -1.8358090        2.8970676        1.5664205
  24972.918        1.9245700       -1.8382122        2.8980444        1.5664205
  24973.259        1.9250288       -1.8385370        2.8924404        1.5654319
  24973.600        1.9250288       -1.8372162        2.8914051        1.5653387
  24973.913        1.9272010       -1.8368230        2.8964562        1.5654618
  24974.225        1.9250288       -1.8369190        2.8975426        1.5660856
  24974.566        1.9245700       -1.8375042        2.8983240        1.5665416
  24974.879        1.9236517       -1.8380533        2.8927710        1.5651422
  24975.220        1.9254874       -1.8376267        2.8980082        1.5642299
  24975.504        1.9236517       -1.8376878        2.8955710        1.5653315
  24975.817        1.9236517       -1.8387874        2.8978764        1.5662537
  24976.130        1.9250288       -1.8393416        2.8987952        1.5661284
  24976.442        1.9231197       -1.8391213        2.8913031        1.5645698
  24976.727        1.9231922       -1.8386740        2.8904566        1.5641623
  24977.039        1.9241109       -1.8391930        2.8957439        1.5643586
  24977.380        1.9223477       -1.8387048        2.8918595        1.5639812
  24977.693        1.9214302       -1.8392035        2.8894531        1.5645346
  24977.977        1.9245700       -1.8394643        2.8932667        1.5636071
  24978.290        1.9209712       -1.8389780        2.8916378        1.5626466
  24978.631        1.9214302       -1.8403567        2.8897863        1.5631468
  24978.944        1.9236517       -1.8410554        2.8902796        1.5636051
  24979.228        1.9235807       -1.8417257        2.8900387        1.5639103
  24979.541        1.9241109       -1.8419013        2.8896067        1.5629464
  24979.854        1.9209712       -1.8400093        2.8900968        1.5632383
  24980.167        1.9205120       -1.8407255        2.8954128        1.5634790
  24980.480        1.9200525       -1.8409545        2.8909121        1.5628554
  24980.792        1.9214302       -1.8407599        2.8868636        1.5621078
  24981.105        1.9227326       -1.8421135        2.8877036        1.5615374
  24981.389        1.9200525       -1.8422216        2.8884071        1.5619900
  24981.674        1.9204311       -1.8419591        2.8891778        1.5621140
  24981.987        1.9231922       -1.8412185        2.8901223        1.5623908
  24982.300        1.9200525       -1.8403151        2.8900372        1.5625792
  24982.584        1.9218891       -1.8406515        2.8892685        1.5621215
  24982.868        1.9200525       -1.8404024        2.8893144        1.5616886
  24983.181        1.9191330       -1.8402911        2.8917962        1.5614789
  24983.494        1.9195928       -1.8418190        2.8893665        1.5617543
  24983.779        1.9195928       -1.8421321        2.8889027        1.5611742
  24984.063        1.9195928       -1.8432823        2.8886255        1.5605380
  24984.347        1.9190476       -1.8427749        2.8881658        1.5610660
  24984.632        1.9209712       -1.8410523        2.8877052        1.5617543
  24984.916        1.9195928       -1.8421957        2.8887164        1.5619379
  24985.201        1.9195928       -1.8422022        2.8878892        1.5604930
  24985.485        1.9191330       -1.8428395        2.8879470        1.5602848
  24985.798        1.9195928       -1.8453954        2.8853985        1.5606155
  24986.111        1.9186729       -1.8456410        2.8880636        1.5594767
  24986.396        1.9191330       -1.8449124        2.8889109        1.5599899
  24986.680        1.9190476       -1.8434832        2.8873169        1.5600689
  24986.993        1.9186729       -1.8435143        2.8876983        1.5604446
  24987.306        1.9191330       -1.8452499        2.8877052        1.5598255
  24987.591        1.9164629       -1.8452844        2.8872777        1.5586240
  24987.904        1.9160031       -1.8445876        2.8874605        1.5587941
  24988.245        1.9182126       -1.8429621        2.8855981        1.5592931
  24988.558        1.9186729       -1.8446451        2.8801071        1.5595226
  24988.871        1.9155430       -1.8442992        2.8796134        1.5586851
  24989.212        1.9182126       -1.8442789        2.8853145        1.5586684
  24989.554        1.9172000       -1.8443793        2.8874983        1.5587090
  24989.895        1.9164629       -1.8455006        2.8798065        1.5583744
  24990.208        1.9177521       -1.8457119        2.8868079        1.5580822
  24990.493        1.9155430       -1.8454039        2.8879316        1.5586039
  24990.835        1.9155430       -1.8455671        2.8847135        1.5590422
  24991.148        1.9155430       -1.8451658        2.8798191        1.5583317
  24991.489        1.9160031       -1.8470008        2.8794986        1.5575782
  24991.831        1.9150827       -1.8476352        2.8798429        1.5579441
  24992.172        1.9149845       -1.8475943        2.8790898        1.5579070
  24992.485        1.9150827       -1.8469532        2.8789221        1.5577578
  24992.798        1.9155430       -1.8442046        2.8796114        1.5574788
  24993.140        1.9137005       -1.8435684        2.8788058        1.5581169
  24993.453        1.9146222       -1.8461026        2.8814861        1.5576423
  24993.766        1.9146222       -1.8455798        2.8801522        1.5568391
  24994.079        1.9150827       -1.8465412        2.8792902        1.5568091
  24994.392        1.9146222       -1.8466032        2.8783480        1.5572123
  24994.734        1.9149845       -1.8461750        2.8783455        1.5561512
  24995.019        1.9141615       -1.8469095        2.8781384        1.5562141
  24995.332        1.9146222       -1.8485334        2.8843316        1.5568080
  24995.645        1.9146222       -1.8496044        2.8808976        1.5564026
  24995.987        1.9146222       -1.8500903        2.8761542        1.5559012
  24996.300        1.9141615       -1.8475637        2.8775802        1.5560260
  24996.585        1.9146222       -1.8491334        2.8780005        1.5571338
  24996.898        1.9115020       -1.8496403        2.8786149        1.5567035
  24997.240        1.9135979       -1.8493770        2.8785865        1.5553729
  24997.553        1.9105804       -1.8494625        2.8773546        1.5560272
  24997.866        1.9141615       -1.8487225        2.8770780        1.5558995
  24998.208        1.9119626       -1.8503733        2.8815227        1.5558116
  24998.550        1.9115020       -1.8494727        2.8788961        1.5556557
  24998.863        1.9119626       -1.8498070        2.8775393        1.5555251
  24999.205        1.9105804       -1.8489625        2.8724440        1.5554648
  24999.546        1.9115020       -1.8473455        2.8707588        1.5554713
  24999.888        1.9100054       -1.8505323        2.8765414        1.5551467
  25000.173        1.9110413       -1.8509054        2.8778741        1.5544510
  25000.515        1.9101192       -1.8521093        2.8781540        1.5537873
  25000.856        1.9110413       -1.8506894        2.8811737        1.5540157
  25001.227        1.9105804       -1.8488661        2.8776909        1.5543982
  25001.540        1.9101192       -1.8514289        2.8777484        1.5549386
  25001.825        1.9105804       -1.8512088        2.8773855        1.5552739
  25002.167        1.9110413       -1.8520759        2.8773855        1.5543646
  25002.537        1.9100054       -1.8496392        2.8717570        1.5538785
  25002.822        1.9101192       -1.8532617        2.8753303        1.5534925
  25003.135        1.9083916       -1.8529378        2.8781396        1.5528675
  25003.449        1.9110413       -1.8520606        2.8758455        1.5540887
  25003.790        1.9105804       -1.8535636        2.8715262        1.5538420
  25004.104        1.9110413       -1.8547819        2.8755729        1.5533908
  25004.389        1.9105804       -1.8512383        2.8721343        1.5534584
  25004.731        1.9087345       -1.8521224        2.8691439        1.5535627
  25005.044        1.9096579       -1.8528012        2.8751771        1.5526373
  25005.358        1.9100054       -1.8528658        2.8768670        1.5528469
  25005.671        1.9074700       -1.8531916        2.8713422        1.5532071
  25005.984        1.9091963       -1.8521484        2.8716100        1.5521360
  25006.298        1.9079309       -1.8537267        2.8754856        1.5517167
  25006.611        1.9060859       -1.8522367        2.8716939        1.5517167
  25006.925        1.9091963       -1.8544130        2.8695012        1.5519683
  25007.238        1.9060859       -1.8541181        2.8690410        1.5521772
  25007.552        1.9070088       -1.8566557        2.8699224        1.5519256
  25007.865        1.9086162       -1.8548494        2.8752211        1.5523309
  25008.179        1.9087345       -1.8549511        2.8704589        1.5524799
  25008.492        1.9079309       -1.8545769        2.8715834        1.5519264
  25008.806        1.9060859       -1.8554829        2.8702462        1.5524021
  25009.119        1.9060859       -1.8551019        2.8689146        1.5519421
  25009.404        1.9065475       -1.8562394        2.8739699        1.5512560
  25009.718        1.9060859       -1.8547580        2.8715528        1.5512560
  25010.031        1.9082725       -1.8567076        2.8698372        1.5509794
  25010.345        1.9046999       -1.8557303        2.8683605        1.5513821
  25010.630        1.9056241       -1.8560031        2.8683607        1.5518386
  25010.943        1.9060859       -1.8558253        2.8692079        1.5520835
  25011.229        1.9060859       -1.8551180        2.8716198        1.5509148
  25011.514        1.9056241       -1.8590220        2.8699698        1.5505667
  25011.827        1.9046999       -1.8577858        2.8628060        1.5504259
  25012.112        1.9056241       -1.8584813        2.8658174        1.5503749
  25012.397        1.9056241       -1.8591456        2.8668837        1.5507950
  25012.711        1.9037748       -1.8578863        2.8680834        1.5501788
  25012.996        1.9051621       -1.8579115        2.8695603        1.5501024
  25013.281        1.9056241       -1.8586537        2.8676211        1.5505787
  25013.595        1.9034467       -1.8581527        2.8718543        1.5511185
  25013.851        1.9046999       -1.8587760        2.8644683        1.5501489
  25014.137        1.9051621       -1.8585021        2.8648786        1.5492146
  25014.450        1.9037748       -1.8570628        2.8732035        1.5492920
  25014.764        1.9056241       -1.8584270        2.8714273        1.5499988
  25015.049        1.9033120       -1.8586812        2.8685463        1.5505316
  25015.334        1.9028489       -1.8574002        2.8673460        1.5499079
  25015.648        1.9037748       -1.8593079        2.8680767        1.5490975
  25015.962        1.9020613       -1.8570339        2.8657545        1.5492021
  25016.275        1.9037748       -1.8570359        2.8658642        1.5494109
  25016.560        1.9020613       -1.8587537        2.8622958        1.5487310
  25016.874        1.9028489       -1.8618080        2.8609426        1.5480936
  25017.216        1.9020613       -1.8608871        2.8654458        1.5480934
  25017.559        1.9019221       -1.8601698        2.8665175        1.5488445
  25017.872        1.9028489       -1.8601894        2.8619406        1.5483286
  25018.215        1.9006740       -1.8589985        2.8657464        1.5483157
  25018.557        1.9033120       -1.8588639        2.8633582        1.5481541
  25018.871        1.9006740       -1.8590782        2.8659154        1.5482017
  25019.213        1.9006740       -1.8591899        2.8674134        1.5478707
  25019.555        1.9023856       -1.8597258        2.8601504        1.5481789
  25019.869        1.9015991       -1.8602761        2.8645744        1.5477596
  25020.183        1.8997481       -1.8619646        2.8620528        1.5474154
  25020.497        1.8991366       -1.8610544        2.8593451        1.5474865
  25020.839        1.9011367       -1.8628041        2.8583290        1.5470469
  25021.210        1.9002112       -1.8615038        2.8595584        1.5476092
  25021.524        1.9002112       -1.8625201        2.8634914        1.5483193
  25021.809        1.9002112       -1.8620674        2.8652985        1.5479836
  25022.123        1.8997481       -1.8632085        2.8607919        1.5468835
  25022.465        1.8997481       -1.8602879        2.8523958        1.5465026
  25022.779        1.8992848       -1.8618361        2.8571333        1.5464442
  25023.064        1.8982064       -1.8629274        2.8574992        1.5459081
  25023.378        1.9006740       -1.8614676        2.8580419        1.5464019
  25023.721        1.8988213       -1.8652660        2.8585074        1.5460114
  25024.035        1.8980455       -1.8648243        2.8610316        1.5448940
  25024.320        1.8992848       -1.8648441        2.8601948        1.5450356
  25024.634        1.8975828       -1.8646788        2.8597401        1.5456222
  25024.976        1.8978937       -1.8657730        2.8595586        1.5456016
  25025.290        1.8961936       -1.8632795        2.8577524        1.5453910
  25025.576        1.8992848       -1.8643466        2.8585922        1.5446303
  25025.918        1.8972753       -1.8637535        2.8581986        1.5447282
  25026.261        1.8966569       -1.8651071        2.8569063        1.5456017
  25026.575        1.8971200       -1.8647319        2.8491060        1.5448395
  25026.889        1.8988213       -1.8648617        2.8547601        1.5442560
  25027.231        1.8948025       -1.8636380        2.8580446        1.5437416
  25027.574        1.8971200       -1.8651487        2.8578910        1.5442207
  25027.888        1.8961936       -1.8650906        2.8586340        1.5441673
  25028.202        1.8952664       -1.8646567        2.8529698        1.5433811
  25028.544        1.8965006       -1.8646556        2.8495498        1.5428440
  25028.915        1.8961936       -1.8657361        2.8510640        1.5420973
  25029.258        1.8961936       -1.8655182        2.8488710        1.5428289
  25029.572        1.8952664       -1.8646630        2.8553208        1.5433676
  25029.915        1.8957301       -1.8660924        2.8511778        1.5436792
  25030.257        1.8966569       -1.8669272        2.8566080        1.5440024
  25030.571        1.8948025       -1.8667900        2.8517935        1.5433266
  25030.857        1.8966569       -1.8672021        2.8496282        1.5423398
  25031.199        1.8961936       -1.8672245        2.8514800        1.5419913
  25031.513        1.8951056       -1.8657644        2.8517382        1.5417972
  25031.828        1.8961936       -1.8672587        2.8501016        1.5414415
  25032.170        1.8961936       -1.8669913        2.8480327        1.5421981
  25032.484        1.8931120       -1.8649536        2.8504713        1.5421447
  25032.798        1.8952664       -1.8666620        2.8501701        1.5412940
  25033.113        1.8926485       -1.8688093        2.8495498        1.5410619
  25033.398        1.8926485       -1.8693891        2.8507282        1.5414832
  25033.741        1.8940383       -1.8675206        2.8507277        1.5406656
  25034.084        1.8924796       -1.8675259        2.8434440        1.5406422
  25034.398        1.8940383       -1.8677603        2.8500905        1.5403833
  25034.683        1.8935752       -1.8665059        2.8479525        1.5401053
  25034.997        1.8931120       -1.8670780        2.8438827        1.5410087
  25035.312        1.8935752       -1.8691141        2.8487807        1.5405957
  25035.626        1.8931120       -1.8692910        2.8519453        1.5395767
  25035.940        1.8931120       -1.8691100        2.8499733        1.5396442
  25036.254        1.8900398       -1.8688566        2.8446449        1.5392899
  25036.568        1.8924796       -1.8702474        2.8490909        1.5388185
  25036.883        1.8905030       -1.8721891        2.8510628        1.5385633
  25037.197        1.8909661       -1.8710734        2.8448088        1.5379542
  25037.511        1.8909661       -1.8702330        2.8469482        1.5383924
  25037.825        1.8909661       -1.8706977        2.8451891        1.5389900
  25038.111        1.8918916       -1.8711184        2.8435707        1.5385203
  25038.397        1.8909661       -1.8716841        2.8437260        1.5384417
  25038.711        1.8909661       -1.8714430        2.8432474        1.5384872
  25039.054        1.8888288       -1.8697403        2.8433478        1.5379349
  25039.340        1.8898629       -1.8702583        2.8430616        1.5374551
  25039.625        1.8879033       -1.8714020        2.8436406        1.5366609
  25039.911        1.8905030       -1.8727442        2.8406562        1.5367927
  25040.225        1.8888288       -1.8729797        2.8419547        1.5372140
  25040.511        1.8888288       -1.8709957        2.8426461        1.5366590
  25040.797        1.8883662       -1.8707243        2.8431537        1.5374645
  25041.083        1.8879033       -1.8717163        2.8427829        1.5372116
  25041.397        1.8888288       -1.8723872        2.8377682        1.5360714
  25041.683        1.8860498       -1.8731833        2.8405630        1.5354881
  25041.968        1.8869770       -1.8744211        2.8425071        1.5358945
  25042.254        1.8879033       -1.8735561        2.8367670        1.5361757
  25042.569        1.8879033       -1.8730367        2.8409316        1.5354013
  25042.854        1.8883662       -1.8739179        2.8432442        1.5356184
  25043.140        1.8874403       -1.8741953        2.8380271        1.5354867
  25043.455        1.8888288       -1.8739769        2.8410798        1.5350658
  25043.769        1.8853127       -1.8733372        2.8366398        1.5340739
  25044.055        1.8881845       -1.8738055        2.8346941        1.5347231
  25044.369        1.8879033       -1.8737385        2.8357368        1.5352345
  25044.655        1.8862378       -1.8736141        2.8359886        1.5353175
  25044.998        1.8857754       -1.8739297        2.8387948        1.5348167
  25045.313        1.8853127       -1.8735232        2.8369131        1.5340305
  25045.627        1.8857754       -1.8726657        2.8365337        1.5340180
  25045.941        1.8853127       -1.8745242        2.8353764        1.5342319
  25046.284        1.8853127       -1.8749286        2.8352733        1.5343082
  25046.599        1.8860498       -1.8763797        2.8361433        1.5336181
  25046.913        1.8853127       -1.8759126        2.8349830        1.5334812
  25047.256        1.8836559       -1.8742187        2.8292333        1.5331009
  25047.600        1.8857754       -1.8761121        2.8307902        1.5325531
  25047.914        1.8831937       -1.8753322        2.8339698        1.5322857
  25048.257        1.8853127       -1.8751864        2.8287252        1.5330754
  25048.572        1.8853127       -1.8751327        2.8319951        1.5333829
  25048.915        1.8841179       -1.8762479        2.8359457        1.5322588
  25049.258        1.8851217       -1.8778687        2.8296530        1.5314863
  25049.572        1.8853127       -1.8774795        2.8326364        1.5318320
  25049.887        1.8827312       -1.8772234        2.8353739        1.5321691
  25050.230        1.8853127       -1.8775386        2.8353167        1.5323274
  25050.545        1.8848499       -1.8790714        2.8313578        1.5312918
  25050.859        1.8843868       -1.8795551        2.8283085        1.5314856
  25051.174        1.8848499       -1.8806963        2.8280192        1.5319544
  25051.488        1.8827312       -1.8792956        2.8268026        1.5313769
  25051.803        1.8841928       -1.8784478        2.8269686        1.5298275
  25052.118        1.8822686       -1.8794053        2.8278931        1.5303840
  25052.432        1.8822686       -1.8788844        2.8271385        1.5306599
  25052.747        1.8813427       -1.8787083        2.8260859        1.5295302
  25053.062        1.8818057       -1.8791101        2.8265082        1.5285548
  25053.348        1.8818057       -1.8776574        2.8261682        1.5293517
  25053.662        1.8818057       -1.8771462        2.8261271        1.5292566
  25054.006        1.8822686       -1.8793784        2.8273078        1.5284387
  25054.320        1.8811393       -1.8792683        2.8280192        1.5288030
  25054.635        1.8822686       -1.8806737        2.8264645        1.5286792
  25054.978        1.8822686       -1.8818974        2.8254863        1.5280343
  25055.293        1.8808794       -1.8790702        2.8266060        1.5277236
  25055.636        1.8792337       -1.8803421        2.8275572        1.5277236
  25055.951        1.8799522       -1.8805624        2.8239708        1.5277236
  25056.294        1.8792337       -1.8817191        2.8258244        1.5274747
  25056.638        1.8804159       -1.8813357        2.8267572        1.5271080
  25056.981        1.8802095       -1.8821123        2.8262961        1.5277432
  25057.296        1.8804159       -1.8830539        2.8269707        1.5263113
  25057.610        1.8783078       -1.8828856        2.8221459        1.5259605
  25057.954        1.8778445       -1.8819335        2.8227124        1.5270285
  25058.297        1.8787708       -1.8830550        2.8259581        1.5267977
  25058.612        1.8773810       -1.8826018        2.8257063        1.5267977
  25058.955        1.8787708       -1.8819635        2.8232083        1.5261504
  25059.299        1.8778445       -1.8807935        2.8201717        1.5264296
  25059.642        1.8776304       -1.8833824        2.8194390        1.5265946
  25059.928        1.8794883       -1.8816712        2.8244240        1.5262500
  25060.243        1.8778445       -1.8793095        2.8211155        1.5256772
  25060.587        1.8773810       -1.8837991        2.8235142        1.5258341
  25060.901        1.8773810       -1.8825659        2.8250005        1.5255026
  25061.216        1.8764533       -1.8833203        2.8252861        1.5250623
  25061.531        1.8773810       -1.8864176        2.8219488        1.5253063
  25061.817        1.8794883       -1.8852175        2.8187931        1.5247130
  25062.132        1.8759892       -1.8829787        2.8175880        1.5241096
  25062.476        1.8773810       -1.8848040        2.8183294        1.5236647
  25062.791        1.8778445       -1.8866087        2.8178175        1.5241939
  25063.105        1.8773810       -1.8843538        2.8175880        1.5240793
  25063.420        1.8769173       -1.8861832        2.8172512        1.5234465
  25063.707        1.8759892       -1.8866220        2.8171247        1.5240365
  25064.021        1.8773810       -1.8839359        2.8198329        1.5245653
  25064.365        1.8769173       -1.8833967        2.8192453        1.5234215
  25064.680        1.8753032       -1.8836370        2.8175040        1.5232826
  25064.966        1.8769173       -1.8859284        2.8177129        1.5232964
  25065.281        1.8743553       -1.8831426        2.8171686        1.5223505
  25065.625        1.8743553       -1.8845870        2.8166612        1.5220567
  25065.911        1.8729635       -1.8858793        2.8173093        1.5231091
  25066.226        1.8738916       -1.8879430        2.8119742        1.5221893
  25066.512        1.8743553       -1.8874172        2.8124118        1.5214036
  25066.856        1.8738916       -1.8864621        2.8168482        1.5214915
  25067.142        1.8753032       -1.8872034        2.8175880        1.5209824
  25067.429        1.8738916       -1.8849776        2.8165772        1.5209412
  25067.715        1.8738916       -1.8855975        2.8118833        1.5212737
  25068.059        1.8759892       -1.8849755        2.8148433        1.5212588
  25068.345        1.8743553       -1.8860131        2.8103858        1.5211518
  25068.632        1.8743553       -1.8876584        2.8135613        1.5208985
  25068.947        1.8738916       -1.8875287        2.8132392        1.5204088
  25069.233        1.8729635       -1.8874052        2.8096797        1.5199455
  25069.548        1.8731998       -1.8883846        2.8099596        1.5192500
  25069.806        1.8713387       -1.8874633        2.8087060        1.5184728
  25070.092        1.8720345       -1.8882754        2.8083360        1.5183897
  25070.407        1.8738916       -1.8881028        2.8088126        1.5188474
  25070.694        1.8734276       -1.8895905        2.8089392        1.5193952
  25070.980        1.8729635       -1.8889017        2.8082905        1.5188412
  25071.267        1.8704110       -1.8892807        2.8057329        1.5186096
  25071.582        1.8699469       -1.8900878        2.8081346        1.5187776
  25071.868        1.8722683       -1.8900329        2.8085194        1.5184551
  25072.155        1.8729635       -1.8893267        2.8077324        1.5187286
  25072.470        1.8694825       -1.8899571        2.8088468        1.5187776
  25072.785        1.8713387       -1.8900563        2.8097111        1.5176091
  25073.071        1.8720345       -1.8896801        2.8122634        1.5170801
  25073.387        1.8729635       -1.8923066        2.8100937        1.5170323
  25073.702        1.8690180       -1.8914501        2.8090945        1.5175087
  25074.017        1.8699469       -1.8916516        2.8052627        1.5176812
  25074.361        1.8694825       -1.8918197        2.8062770        1.5174276
  25074.705        1.8690180       -1.8909152        2.8092863        1.5173421
  25074.991        1.8706395       -1.8921073        2.8090552        1.5165802
  25075.364        1.8704110       -1.8923769        2.8064471        1.5169853
  25075.679        1.8699469       -1.8916620        2.8073774        1.5165089
  25076.023        1.8690180       -1.8917405        2.8026123        1.5157934
  25076.338        1.8694825       -1.8917615        2.8040586        1.5162399
  25076.682        1.8694825       -1.8927247        2.8044454        1.5159081
  25076.997        1.8690180       -1.8930285        2.8024992        1.5152684
  25077.312        1.8685532       -1.8928144        2.8002670        1.5148251
  25077.656        1.8683101       -1.8915618        2.8039027        1.5146977
  25078.000        1.8664750       -1.8903618        2.8025981        1.5151865
  25078.315        1.8694825       -1.8905179        2.8005181        1.5145897
  25078.631        1.8690180       -1.8924733        2.8028651        1.5141609
  25078.975        1.8690180       -1.8931760        2.8017596        1.5153112
  25079.319        1.8664750       -1.8932115        2.8044697        1.5149291
  25079.605        1.8685532       -1.8933732        2.7990278        1.5142018
  25079.921        1.8664750       -1.8940791        2.8041113        1.5142667
  25080.236        1.8664750       -1.8934100        2.8035261        1.5144540
  25080.551        1.8648270       -1.8937251        2.8002670        1.5138333
  25080.867        1.8669394       -1.8939311        2.7985304        1.5130395
  25081.182        1.8680882       -1.8930668        2.8000934        1.5133556
  25081.497        1.8676229       -1.8944944        2.8003926        1.5129452
  25081.841        1.8650806       -1.8935266        2.8007148        1.5118804
  25082.157        1.8650806       -1.8936660        2.7993669        1.5121963
  25082.443        1.8655456       -1.8942316        2.8005005        1.5129867
  25082.759        1.8655456       -1.8954881        2.7989053        1.5129455
  25083.103        1.8657599       -1.8944547        2.7975606        1.5124808
  25083.418        1.8655456       -1.8940240        2.7990361        1.5118561
  25083.734        1.8660104       -1.8957272        2.7950321        1.5113179
  25084.078        1.8641500       -1.8966983        2.7961097        1.5108380
  25084.422        1.8648689       -1.8965022        2.8018847        1.5102507
  25084.766        1.8641500       -1.8950539        2.8006232        1.5105158
  25085.081        1.8650806       -1.8957103        2.7978724        1.5101990
  25085.426        1.8650806       -1.8978083        2.7983390        1.5100462
  25085.770        1.8648270       -1.8969176        2.7944346        1.5101194
  25086.085        1.8641500       -1.8962292        2.7950204        1.5099083
  25086.429        1.8625471       -1.8960579        2.7977128        1.5100509
  25086.774        1.8625471       -1.8968429        2.7984908        1.5102820
  25087.118        1.8634765       -1.8972025        2.7959995        1.5103733
  25087.433        1.8646154       -1.8973002        2.7959508        1.5097345
  25087.777        1.8630119       -1.8950967        2.7934249        1.5086593
  25088.093        1.8630119       -1.8957026        2.7921109        1.5089671
  25088.437        1.8634261       -1.8977333        2.7905905        1.5100501
  25088.753        1.8630119       -1.8965152        2.7909713        1.5092250
  25089.068        1.8620821       -1.8988996        2.7910131        1.5076408
  25089.355        1.8625471       -1.8986291        2.7906153        1.5079808
  25089.728        1.8611515       -1.8978578        2.7929000        1.5086922
  25090.015        1.8600224       -1.8986201        2.7919579        1.5080370
  25090.330        1.8616169       -1.8977513        2.7958615        1.5078053
  25090.646        1.8616169       -1.8972485        2.7923439        1.5072208
  25090.962        1.8604186       -1.9001907        2.7897625        1.5071691
  25091.277        1.8630119       -1.8996633        2.7907920        1.5072282
  25091.593        1.8616169       -1.8986891        2.7900480        1.5063875
  25091.909        1.8606858       -1.8995038        2.7894905        1.5061716
  25092.224        1.8609513       -1.8987845        2.7903783        1.5064246
  25092.540        1.8616169       -1.8987029        2.7882766        1.5066364
  25092.855        1.8602199       -1.9017635        2.7888489        1.5063834
  25093.142        1.8611515       -1.9013760        2.7905722        1.5064898
  25093.487        1.8620821       -1.9012534        2.7901676        1.5062369
  25093.802        1.8604186       -1.9013684        2.7846987        1.5060943
  25094.118        1.8611515       -1.9003691        2.7864477        1.5060311
  25094.434        1.8616169       -1.9001095        2.7845205        1.5054526
  25094.778        1.8586274       -1.9015480        2.7867528        1.5053875
  25095.065        1.8597538       -1.9006640        2.7862708        1.5050927
  25095.352        1.8602199       -1.9028461        2.7873700        1.5052397
  25095.668        1.8611515       -1.9015617        2.7894476        1.5058357
  25095.984        1.8606858       -1.8995445        2.7899560        1.5055589
  25096.271        1.8594836       -1.9010726        2.7896754        1.5050079
  25096.558        1.8586274       -1.9021668        2.7889290        1.5046596
  25096.873        1.8586274       -1.9022674        2.7888553        1.5046703
  25097.189        1.8576963       -1.9035514        2.7886986        1.5038894
  25097.476        1.8581619       -1.9040497        2.7865982        1.5037919
  25097.763        1.8602199       -1.9052218        2.7867403        1.5036132
  25098.079        1.8597538       -1.9031429        2.7878390        1.5041832
  25098.366        1.8572304       -1.9024159        2.7880929        1.5032418
  25098.653        1.8574201       -1.9039030        2.7815119        1.5027741
  25098.912        1.8572304       -1.9046999        2.7813969        1.5037313
  25099.227        1.8567643       -1.9032267        2.7863208        1.5041840
  25099.515        1.8581619       -1.9051579        2.7874344        1.5037267
  25099.830        1.8567643       -1.9033400        2.7847288        1.5035186
  25100.117        1.8562980       -1.9019688        2.7871481        1.5028524
  25100.433        1.8572304       -1.9039403        2.7820553        1.5022161
  25100.749        1.8581619       -1.9038597        2.7799524        1.5019369
  25101.036        1.8578873       -1.9026158        2.7813848        1.5025874
  25101.295        1.8567643       -1.9036412        2.7856373        1.5031454
  25101.611        1.8556467       -1.9027860        2.7825924        1.5031450
  25101.955        1.8567643       -1.9052164        2.7804592        1.5016158
  25102.271        1.8547156       -1.9053213        2.7785357        1.5011838
  25102.558        1.8578873       -1.9065135        2.7778717        1.5007625
  25102.903        1.8542498       -1.9061454        2.7795712        1.5004989
  25103.219        1.8567643       -1.9054184        2.7800794        1.5007148
  25103.563        1.8574201       -1.9042073        2.7851036        1.5007148
  25103.879        1.8547156       -1.9043386        2.7813409        1.5002407
  25104.195        1.8547156       -1.9049410        2.7799195        1.5000752
  25104.569        1.8547156       -1.9055685        2.7811386        1.4998520
  25104.885        1.8537837       -1.9057220        2.7765892        1.4988932
  25105.201        1.8551813       -1.9058327        2.7786865        1.4996481
  25105.545        1.8537837       -1.9072312        2.7811670        1.5005919
  25105.861        1.8551813       -1.9081118        2.7760271        1.5005919
  25106.206        1.8539632       -1.9066148        2.7770414        1.5000848
  25106.522        1.8537837       -1.9068193        2.7810109        1.5001261
  25106.867        1.8542498       -1.9058110        2.7800785        1.5000030
  25107.211        1.8547156       -1.9068009        2.7794844        1.4986681
  25107.527        1.8533174       -1.9089738        2.7792746        1.4984148
  25107.843        1.8526750       -1.9085642        2.7791461        1.4988607
  25108.159        1.8542498       -1.9064556        2.7785519        1.4987185
  25108.504        1.8531402       -1.9051263        2.7744585        1.4985064
  25108.820        1.8537837       -1.9076549        2.7790372        1.4978169
  25109.108        1.8530277       -1.9084199        2.7757720        1.4977308
  25109.424        1.8537837       -1.9094439        2.7777376        1.4984169
  25109.768        1.8522095       -1.9090840        2.7755359        1.4981510
  25110.085        1.8512780       -1.9084981        2.7736479        1.4975245
  25110.372        1.8542498       -1.9077351        2.7758239        1.4974750
  25110.688        1.8512780       -1.9077159        2.7736845        1.4974556
  25111.004        1.8522095       -1.9081518        2.7733084        1.4974750
  25111.320        1.8512780       -1.9089741        2.7726810        1.4974556
  25111.636        1.8505149       -1.9091185        2.7727441        1.4965958
  25111.952        1.8522095       -1.9100717        2.7742401        1.4958347
  25112.297        1.8517439       -1.9108103        2.7727430        1.4963522
  25112.642        1.8526750       -1.9084254        2.7719952        1.4961613
  25112.958        1.8512780       -1.9100737        2.7733654        1.4966831
  25113.303        1.8497120       -1.9116232        2.7714983        1.4961459
  25113.648        1.8508119       -1.9080496        2.7714994        1.4962180
  25113.964        1.8517439       -1.9097271        2.7739006        1.4968906
  25114.281        1.8508119       -1.9095531        2.7704768        1.4966358
  25114.626        1.8494123       -1.9090660        2.7710419        1.4957862
  25114.971        1.8522095       -1.9101897        2.7722768        1.4952606
  25115.315        1.8497120       -1.9108167        2.7738131        1.4961562
  25115.632        1.8501772       -1.9122822        2.7732100        1.4959753
  25115.977        1.8497120       -1.9120869        2.7704085        1.4951724
  25116.322        1.8492466       -1.9122996        2.7687151        1.4946534
  25116.638        1.8497120       -1.9115143        2.7681176        1.4951313
  25116.954        1.8492466       -1.9125527        2.7715248        1.4952200
  25117.299        1.8503456       -1.9123273        2.7737547        1.4948495
  25117.615        1.8472230       -1.9114793        2.7699612        1.4940363
  25117.932        1.8506422       -1.9124274        2.7659882        1.4932065
  25118.248        1.8501772       -1.9131246        2.7644745        1.4940934
  25118.564        1.8497120       -1.9107846        2.7713066        1.4934180
  25118.881        1.8481528       -1.9114139        2.7699612        1.4930136
  25119.197        1.8497120       -1.9122477        2.7664674        1.4939674
  25119.513        1.8481528       -1.9135275        2.7668051        1.4932222
  25119.830        1.8480108       -1.9120257        2.7671865        1.4932003
  25120.175        1.8481528       -1.9127763        2.7666787        1.4931719
  25120.462        1.8472230       -1.9136828        2.7655761        1.4925111
  25120.750        1.8481528       -1.9144992        2.7666354        1.4929004
  25121.095        1.8481528       -1.9162475        2.7708869        1.4937482
  25121.411        1.8467578       -1.9145199        2.7737743        1.4933770
  25121.728        1.8476880       -1.9127763        2.7700115        1.4926274
  25122.044        1.8472230       -1.9127073        2.7678089        1.4920267
  25122.361        1.8473826       -1.9161869        2.7667051        1.4921120
  25122.677        1.8472230       -1.9150840        2.7660861        1.4919384
  25122.993        1.8452073       -1.9163060        2.7677103        1.4919364
  25123.281        1.8472230       -1.9161968        2.7675256        1.4925326
  25123.597        1.8452073       -1.9160899        2.7661315        1.4925326
  25123.914        1.8447425       -1.9153150        2.7668051        1.4925326
  25124.230        1.8442775       -1.9151248        2.7626571        1.4922542
  25124.518        1.8462923       -1.9165427        2.7596801        1.4918144
  25124.834        1.8439619       -1.9188206        2.7597623        1.4912384
  25125.151        1.8467578       -1.9183548        2.7652717        1.4906199
  25125.439        1.8461362       -1.9162886        2.7680759        1.4911275
  25125.726        1.8456719       -1.9151575        2.7656207        1.4917436
  25126.043        1.8461362       -1.9161747        2.7663694        1.4911011
  25126.331        1.8452073       -1.9159755        2.7636693        1.4909345
  25126.618        1.8442775       -1.9179400        2.7605716        1.4907006
  25126.906        1.8452073       -1.9184892        2.7604288        1.4907006
  25127.194        1.8439619       -1.9168597        2.7614568        1.4903672
  25127.510        1.8452073       -1.9185712        2.7609895        1.4895798
  25127.798        1.8452073       -1.9189189        2.7602424        1.4907362
  25128.086        1.8427350       -1.9177970        2.7604293        1.4898810
  25128.402        1.8452073       -1.9169571        2.7638953        1.4888732
  25128.690        1.8431994       -1.9167006        2.7616288        1.4885949
  25128.978        1.8427350       -1.9187417        2.7601030        1.4886878
  25129.266        1.8436635       -1.9195707        2.7615839        1.4893797
  25129.582        1.8431994       -1.9197010        2.7618361        1.4889349
  25129.899        1.8433468       -1.9186310        2.7608459        1.4881699
  25130.187        1.8431994       -1.9187047        2.7612204        1.4881832
  25130.503        1.8436635       -1.9189334        2.7618351        1.4879146
  25130.820        1.8431994       -1.9194291        2.7582365        1.4880165
  25131.137        1.8431994       -1.9199994        2.7593428        1.4887751
  25131.482        1.8427350       -1.9184022        2.7623855        1.4887219
  25131.770        1.8407353       -1.9175191        2.7573351        1.4879989
  25132.115        1.8411992       -1.9205655        2.7584362        1.4877458
  25132.461        1.8404100       -1.9202635        2.7608787        1.4883112
  25132.777        1.8411992       -1.9201229        2.7613280        1.4880776
  25133.065        1.8411992       -1.9202113        2.7609919        1.4872819
  25133.411        1.8416629       -1.9196946        2.7568340        1.4875145
  25133.785        1.8398068       -1.9206605        2.7567934        1.4870896
  25134.102        1.8411992       -1.9207016        2.7554876        1.4874883
  25134.418        1.8407353       -1.9213001        2.7585796        1.4877046
  25134.764        1.8402711       -1.9203402        2.7572328        1.4868965
  25135.109        1.8399443       -1.9202856        2.7549479        1.4866217
  25135.426        1.8387432       -1.9212026        2.7578176        1.4871015
  25135.772        1.8402711       -1.9209597        2.7603158        1.4867651
  25136.088        1.8416629       -1.9213932        2.7615799        1.4868129
  25136.405        1.8402711       -1.9224921        2.7585478        1.4869216
  25136.722        1.8382795       -1.9231792        2.7589194        1.4861157
  25137.039        1.8382795       -1.9233644        2.7572113        1.4853362
  25137.355        1.8382795       -1.9245972        2.7552708        1.4862593
  25137.672        1.8404100       -1.9228184        2.7536227        1.4858044
  25138.018        1.8382795       -1.9224597        2.7534548        1.4855838
  25138.306        1.8382795       -1.9231444        2.7545953        1.4857575
  25138.623        1.8373514       -1.9232459        2.7536200        1.4858247
  25138.968        1.8378156       -1.9233260        2.7547083        1.4851510
  25139.256        1.8373514       -1.9230968        2.7598698        1.4843217
  25139.544        1.8367588       -1.9233858        2.7566638        1.4846197
  25139.861        1.8382795       -1.9235170        2.7522345        1.4847221
  25140.207        1.8374817       -1.9243554        2.7533281        1.4843641
  25140.524        1.8382795       -1.9246893        2.7493968        1.4850802
  25140.841        1.8362955       -1.9245921        2.7509778        1.4846973
  25141.157        1.8378156       -1.9243630        2.7530480        1.4843007
  25141.532        1.8382795       -1.9244038        2.7493176        1.4848451
  25141.849        1.8368871       -1.9247905        2.7485446        1.4836702
  25142.166        1.8358320       -1.9247491        2.7510867        1.4831406
  25142.483        1.8353683       -1.9241237        2.7490849        1.4830880
  25142.828        1.8370161       -1.9251613        2.7513860        1.4831406
  25143.174        1.8362955       -1.9250753        2.7474178        1.4836474
  25143.491        1.8353683       -1.9269245        2.7498873        1.4839182
  25143.837        1.8353683       -1.9239577        2.7493183        1.4831891
  25144.183        1.8353683       -1.9271254        2.7462766        1.4835653
  25144.500        1.8358320       -1.9263085        2.7474643        1.4830830
  25144.845        1.8358320       -1.9271409        2.7533113        1.4829495
  25145.162        1.8353683       -1.9261845        2.7497713        1.4831883
  25145.479        1.8340964       -1.9259731        2.7456728        1.4825316
  25145.825        1.8329292       -1.9262845        2.7453354        1.4818152
  25146.113        1.8349043       -1.9271015        2.7460119        1.4818152
  25146.430        1.8353683       -1.9272401        2.7496418        1.4822240
  25146.805        1.8343191       -1.9280697        2.7473510        1.4822177
  25147.122        1.8329292       -1.9263576        2.7431267        1.4813597
  25147.410        1.8353683       -1.9267035        2.7443206        1.4818161
  25147.727        1.8324655       -1.9284658        2.7494784        1.4814191
  25148.044        1.8320016       -1.9271608        2.7493578        1.4807459
  25148.361        1.8336305       -1.9272059        2.7506962        1.4815631
  25148.678        1.8324655       -1.9275902        2.7480407        1.4818152
  25148.995        1.8324655       -1.9288202        2.7450388        1.4807477
  25149.313        1.8320016       -1.9267147        2.7462243        1.4802292
  25149.630        1.8324655       -1.9278916        2.7455943        1.4801756
  25149.947        1.8320016       -1.9281260        2.7469381        1.4797340
  25150.235        1.8324655       -1.9292107        2.7429944        1.4797977
  25150.581        1.8324655       -1.9291656        2.7430944        1.4797765
  25150.898        1.8302532       -1.9285230        2.7450388        1.4795658
  25151.186        1.8320016       -1.9279190        2.7450388        1.4795658
  25151.532        1.8324655       -1.9286503        2.7462184        1.4793126
  25151.849        1.8295712       -1.9318422        2.7457196        1.4792003
  25152.167        1.8320016       -1.9318460        2.7450388        1.4801961
  25152.455        1.8310731       -1.9303425        2.7435537        1.4799390
  25152.772        1.8315374       -1.9311769        2.7441933        1.4795263
  25153.118        1.8310731       -1.9281167        2.7443621        1.4787330
  25153.407        1.8307193       -1.9296254        2.7457395        1.4789407
  25153.695        1.8291072       -1.9295534        2.7458417        1.4795658
  25154.012        1.8295712       -1.9311413        2.7452076        1.4784554
  25154.329        1.8291072       -1.9311839        2.7437360        1.4780229
  25154.618        1.8291072       -1.9286492        2.7448086        1.4784161
  25154.906        1.8291072       -1.9311136        2.7442020        1.4781800
  25155.194        1.8281787       -1.9306276        2.7384715        1.4777427
  25155.512        1.8310731       -1.9324908        2.7381015        1.4775312
  25155.800        1.8282824       -1.9340175        2.7392142        1.4781959
  25156.089        1.8295712       -1.9331094        2.7375819        1.4782507
  25156.377        1.8286431       -1.9308860        2.7377772        1.4779949
  25156.694        1.8286431       -1.9306998        2.7433306        1.4782090
  25156.983        1.8295712       -1.9314472        2.7435432        1.4775805
  25157.271        1.8286431       -1.9318439        2.7387018        1.4775735
  25157.588        1.8291072       -1.9330635        2.7391829        1.4779949
  25157.877        1.8266852       -1.9331059        2.7393381        1.4775311
  25158.165        1.8287480       -1.9330584        2.7376344        1.4765178
  25158.454        1.8291072       -1.9327025        2.7380056        1.4765159
  25158.771        1.8266852       -1.9323116        2.7390207        1.4759592
  25159.088        1.8266852       -1.9323829        2.7379481        1.4746246
  25159.406        1.8281787       -1.9329268        2.7362642        1.4746927
  25159.694        1.8257571       -1.9338026        2.7377298        1.4760485
  25160.040        1.8257571       -1.9345051        2.7368915        1.4758877
  25160.387        1.8257571       -1.9339811        2.7350198        1.4750368
  25160.675        1.8252927       -1.9334741        2.7324236        1.4752476
  25161.021        1.8253880       -1.9344538        2.7354993        1.4752484
  25161.368        1.8257571       -1.9350857        2.7364173        1.4753077
  25161.685        1.8257571       -1.9351928        2.7365768        1.4748341
  25162.002        1.8266852       -1.9349351        2.7379102        1.4744389
  25162.320        1.8252927       -1.9343495        2.7371963        1.4745727
  25162.666        1.8252927       -1.9342762        2.7361697        1.4742799
  25163.041        1.8248281       -1.9350898        2.7384637        1.4744875
  25163.359        1.8228794       -1.9352635        2.7385753        1.4748252
  25163.676        1.8249221       -1.9350568        2.7363382        1.4740254
  25164.023        1.8257571       -1.9352273        2.7322210        1.4734744
  25164.398        1.8233435       -1.9344103        2.7357474        1.4728830
  25164.686        1.8228794       -1.9353996        2.7314881        1.4735824
  25165.004        1.8233435       -1.9363742        2.7287447        1.4741710
  25165.350        1.8233435       -1.9372307        2.7340245        1.4733966
  25165.668        1.8224150       -1.9362430        2.7312585        1.4727777
  25165.985        1.8228794       -1.9358660        2.7289121        1.4727776
  25166.303        1.8244561       -1.9378589        2.7341173        1.4721600
  25166.620        1.8214856       -1.9377091        2.7335272        1.4717671
  25166.967        1.8233435       -1.9380007        2.7293339        1.4723361
  25167.255        1.8224150       -1.9387171        2.7280402        1.4714697
  25167.573        1.8204741       -1.9373283        2.7293385        1.4713114
  25167.890        1.8228794       -1.9378603        2.7272188        1.4712345
  25168.208        1.8233435       -1.9380746        2.7267075        1.4705241
  25168.526        1.8224150       -1.9374495        2.7291723        1.4710319
  25168.843        1.8215701       -1.9395840        2.7301844        1.4706923
  25169.161        1.8200099       -1.9404396        2.7290957        1.4705253
  25169.507        1.8224150       -1.9380753        2.7286159        1.4709882
  25169.854        1.8195456       -1.9387648        2.7340098        1.4706043
  25170.142        1.8195456       -1.9396776        2.7315100        1.4704547
  25170.489        1.8195456       -1.9400539        2.7269558        1.4705241
  25170.864        1.8210206       -1.9390332        2.7281597        1.4705241
  25171.182        1.8205554       -1.9393048        2.7286580        1.4707774
  25171.471        1.8195456       -1.9406482        2.7244251        1.4700176
  25171.817        1.8211037       -1.9400806        2.7252765        1.4692457
  25172.193        1.8195456       -1.9393369        2.7287861        1.4694635
  25172.539        1.8200099       -1.9415133        2.7234267        1.4691741
  25172.857        1.8195456       -1.9416304        2.7216272        1.4693746
  25173.203        1.8190810       -1.9407096        2.7265627        1.4691848
  25173.550        1.8186162       -1.9416088        2.7262975        1.4689701
  25173.868        1.8166843       -1.9408509        2.7231916        1.4687584
  25174.185        1.8190810       -1.9404391        2.7263599        1.4685059
  25174.532        1.8182260       -1.9413438        2.7243584        1.4677477
  25174.879        1.8162198       -1.9421829        2.7204343        1.4673836
  25175.196        1.8171487       -1.9422672        2.7208188        1.4683243
  25175.485        1.8162198       -1.9407751        2.7203122        1.4677999
  25175.803        1.8171487       -1.9413976        2.7223101        1.4679235
  25176.150        1.8157550       -1.9428276        2.7261978        1.4671709
  25176.468        1.8166843       -1.9417160        2.7240339        1.4657944
  25176.756        1.8171487       -1.9423765        2.7213735        1.4666853
  25177.103        1.8158229       -1.9420095        2.7212786        1.4670345
  25177.450        1.8162198       -1.9406035        2.7213414        1.4662816
  25177.768        1.8162198       -1.9442822        2.7208616        1.4660250
  25178.057        1.8166843       -1.9441698        2.7207354        1.4656325
  25178.374        1.8152900       -1.9451461        2.7191024        1.4664887
  25178.721        1.8157550       -1.9421098        2.7200086        1.4666624
  25179.039        1.8166843       -1.9434083        2.7205495        1.4660275
  25179.328        1.8152900       -1.9431109        2.7205660        1.4662816
  25179.646        1.8148901       -1.9436830        2.7201889        1.4662590
  25179.992        1.8138313       -1.9454838        2.7198012        1.4651022
  25180.310        1.8157550       -1.9442265        2.7201278        1.4653641
  25180.599        1.8157550       -1.9444714        2.7217501        1.4646098
  25180.917        1.8157550       -1.9466867        2.7187909        1.4643107
  25181.235        1.8133667       -1.9450770        2.7188571        1.4652816
  25181.553        1.8152900       -1.9439707        2.7207354        1.4646377
  25181.842        1.8129019       -1.9449629        2.7204387        1.4640174
  25182.160        1.8120288       -1.9455977        2.7148885        1.4637639
  25182.478        1.8142956       -1.9454166        2.7126897        1.4638070
  25182.796        1.8152900       -1.9432434        2.7184673        1.4639182
  25183.085        1.8133667       -1.9445422        2.7198423        1.4642314
  25183.374        1.8129019       -1.9463340        2.7170856        1.4642277
  25183.692        1.8124369       -1.9450541        2.7146645        1.4637387
  25183.981        1.8124369       -1.9467452        2.7135760        1.4629081
  25184.270        1.8133667       -1.9462473        2.7125794        1.4628423
  25184.588        1.8115062       -1.9464109        2.7180792        1.4621090
  25184.877        1.8115062       -1.9466862        2.7209210        1.4627477
  25185.166        1.8119717       -1.9477433        2.7149566        1.4628057
  25185.455        1.8105217       -1.9472504        2.7119398        1.4618511
  25185.744        1.8124369       -1.9476799        2.7153963        1.4615468
  25186.062        1.8100570       -1.9466919        2.7135676        1.4618249
  25186.352        1.8105217       -1.9464304        2.7122700        1.4614519
  25186.641        1.8091267       -1.9464304        2.7127341        1.4613364
  25186.959        1.8095919       -1.9475966        2.7086363        1.4606212
  25187.248        1.8110951       -1.9508781        2.7098073        1.4603419
  25187.537        1.8095919       -1.9472127        2.7121729        1.4605276
  25187.855        1.8091267       -1.9492750        2.7130308        1.4607885
  25188.173        1.8119717       -1.9485515        2.7126572        1.4610820
  25188.491        1.8086613       -1.9485241        2.7097173        1.4610820
  25188.809        1.8091267       -1.9484855        2.7117834        1.4601755
  25189.127        1.8086613       -1.9494458        2.7097012        1.4588695
  25189.474        1.8100570       -1.9500201        2.7045500        1.4588680
  25189.821        1.8082421       -1.9504283        2.7045663        1.4590800
  25190.140        1.8091267       -1.9488479        2.7103255        1.4592343
  25190.458        1.8095919       -1.9500574        2.7078263        1.4594620
  25190.805        1.8091267       -1.9493979        2.7047815        1.4592729
  25191.123        1.8062898       -1.9501456        2.7073613        1.4590800
  25191.470        1.8086613       -1.9506673        2.7116110        1.4590800
  25191.788        1.8062898       -1.9508799        2.7073852        1.4588483
  25192.135        1.8081956       -1.9503039        2.7048883        1.4574519
  25192.482        1.8077749       -1.9518007        2.7057931        1.4569403
  25192.801        1.8086613       -1.9530688        2.7042119        1.4575911
  25193.119        1.8067551       -1.9521619        2.7044028        1.4580557
  25193.466        1.8058244       -1.9508237        2.7052491        1.4578474
  25193.813        1.8062898       -1.9521580        2.7077386        1.4583831
  25194.131        1.8058244       -1.9524610        2.7057217        1.4581622
  25194.421        1.8062898       -1.9528156        2.7051249        1.4570806
  25194.768        1.8058244       -1.9525130        2.7052885        1.4568502
  25195.115        1.8044625       -1.9520885        2.7035330        1.4565746
  25195.404        1.8048929       -1.9527129        2.7043097        1.4562865
  25195.723        1.8058244       -1.9522072        2.7052491        1.4565199
  25196.041        1.8034610       -1.9535973        2.7041541        1.4564049
  25196.388        1.8062898       -1.9512557        2.7054540        1.4558979
  25196.706        1.8058244       -1.9528609        2.7056680        1.4559650
  25196.996        1.8058244       -1.9534423        2.7040542        1.4561518
  25197.314        1.8029955       -1.9533478        2.7033773        1.4563844
  25197.661        1.8035271       -1.9541419        2.7045663        1.4555322
  25197.980        1.8034610       -1.9537069        2.7008005        1.4542564
  25198.298        1.8025299       -1.9540015        2.7015239        1.4545721
  25198.616        1.8053587       -1.9546793        2.7004102        1.4551542
  25198.964        1.8039605       -1.9544654        2.6996158        1.4546877
  25199.311        1.8029955       -1.9551214        2.7026519        1.4536499
  25199.629        1.8034939       -1.9546408        2.7030274        1.4534800
  25199.977        1.8034610       -1.9535125        2.6997847        1.4534199
  25200.324        1.8035271       -1.9524228        2.7013660        1.4537698
  25200.671        1.8025299       -1.9550613        2.7029088        1.4533519
  25200.961        1.8025299       -1.9562633        2.7040043        1.4532919
  25201.308        1.8025299       -1.9556159        2.7042355        1.4539251
  25201.655        1.8025299       -1.9551430        2.7015772        1.4533976
  25202.003        1.8029955       -1.9546521        2.6981205        1.4531642
  25202.350        1.8034939       -1.9558048        2.6971748        1.4526069
  25202.669        1.8015979       -1.9556952        2.6962489        1.4519357
  25203.016        1.8006902       -1.9562203        2.6960181        1.4524643
  25203.363        1.8015979       -1.9539510        2.6964086        1.4525766
  25203.653        1.8020640       -1.9545138        2.6964086        1.4523065
  25203.971        1.8015979       -1.9561701        2.6951490        1.4521677
  25204.319        1.7997090       -1.9567044        2.6955983        1.4517022
  25204.666        1.8011316       -1.9574687        2.6935969        1.4509158
  25204.956        1.8011316       -1.9574847        2.6948725        1.4511266
  25205.274        1.8015979       -1.9567309        2.6955901        1.4510694
  25205.622        1.7992431       -1.9564710        2.6970884        1.4510670
  25205.940        1.7988167       -1.9562933        2.6956020        1.4512632
  25206.259        1.7997090       -1.9572362        2.6952579        1.4508205
  25206.577        1.7983107       -1.9579127        2.6962377        1.4501009
  25206.896        1.8011316       -1.9568098        2.6964086        1.4497162
  25207.215        1.8006651       -1.9580085        2.6931109        1.4503511
  25207.504        1.7997090       -1.9586988        2.6935080        1.4499415
  25207.823        1.7983107       -1.9575523        2.6959004        1.4492505
  25208.170        1.8001983       -1.9595119        2.6950901        1.4492505
  25208.489        1.7992431       -1.9606402        2.6952579        1.4492505
  25208.779        1.7978613       -1.9599911        2.6964527        1.4490615
  25209.097        1.7973775       -1.9599956        2.6920797        1.4488449
  25209.445        1.7978442       -1.9597128        2.6918887        1.4490388
  25209.763        1.7983107       -1.9591336        2.6934073        1.4486926
  25210.053        1.7969105       -1.9598952        2.6940210        1.4485728
  25210.372        1.7973775       -1.9608996        2.6904280        1.4487847
  25210.690        1.7978442       -1.9605091        2.6921800        1.4482761
  25211.009        1.7983107       -1.9602386        2.6916572        1.4484117
  25211.299        1.7964433       -1.9605874        2.6883366        1.4487847
  25211.617        1.7987770       -1.9608682        2.6868452        1.4482774
  25211.936        1.7964302       -1.9618551        2.6887628        1.4475019
  25212.226        1.7959641       -1.9634468        2.6883941        1.4475478
  25212.515        1.7978442       -1.9630540        2.6908081        1.4474553
  25212.805        1.7978442       -1.9614109        2.6895738        1.4470143
  25213.124        1.7978442       -1.9610344        2.6851991        1.4468025
  25213.414        1.7969105       -1.9622903        2.6850066        1.4468025
  25213.674        1.7955083       -1.9621302        2.6877009        1.4463379
  25213.993        1.7954978       -1.9615735        2.6887214        1.4462508
  25214.283        1.7954978       -1.9617710        2.6877065        1.4466853
  25214.573        1.7950313       -1.9616795        2.6846029        1.4470354
  25214.862        1.7954978       -1.9622752        2.6859785        1.4465147
  25215.181        1.7940976       -1.9617918        2.6842904        1.4455018
  25215.500        1.7950313       -1.9628451        2.6845821        1.4459179
  25215.790        1.7926954       -1.9634078        2.6831873        1.4463364
  25216.080        1.7945645       -1.9642606        2.6864776        1.4455116
  25216.398        1.7945645       -1.9640621        2.6877005        1.4446925
  25216.688        1.7954978       -1.9639970        2.6831812        1.4449554
  25217.007        1.7950313       -1.9646741        2.6855201        1.4453468
  25217.326        1.7945645       -1.9651404        2.6866296        1.4447818
  25217.645        1.7945645       -1.9642128        2.6858123        1.4438493
  25217.993        1.7931590       -1.9645984        2.6833149        1.4439710
  25218.311        1.7941041       -1.9648561        2.6863500        1.4443582
  25218.601        1.7940976       -1.9647335        2.6832066        1.4443582
  25218.949        1.7922262       -1.9649394        2.6807755        1.4438559
  25219.297        1.7917595       -1.9651121        2.6819764        1.4440037
  25219.616        1.7926927       -1.9646518        2.6815501        1.4432498
  25219.964        1.7922262       -1.9646434        2.6798434        1.4424614
  25220.283        1.7912925       -1.9640741        2.6796444        1.4426169
  25220.630        1.7903579       -1.9653031        2.6810506        1.4421513
  25220.949        1.7922262       -1.9660786        2.6808571        1.4423907
  25221.268        1.7926954       -1.9659457        2.6805053        1.4424854
  25221.645        1.7926927       -1.9651712        2.6810386        1.4425248
  25221.993        1.7922262       -1.9669466        2.6805835        1.4427303
  25222.341        1.7903618       -1.9677174        2.6806120        1.4421450
  25222.631        1.7912925       -1.9676728        2.6816352        1.4416054
  25222.950        1.7917595       -1.9673260        2.6776180        1.4419118
  25223.298        1.7908253       -1.9679153        2.6754352        1.4412344
  25223.588        1.7898955       -1.9669782        2.6758881        1.4410971
  25223.936        1.7903540       -1.9684400        2.6797152        1.4419175
  25224.255        1.7917595       -1.9676256        2.6798855        1.4414085
  25224.574        1.7894290       -1.9661321        2.6763100        1.4402757
  25224.893        1.7884953       -1.9669501        2.6745537        1.4400824
  25225.212        1.7898955       -1.9668231        2.6737860        1.4404134
  25225.531        1.7889623       -1.9699919        2.6722485        1.4409217
  25225.850        1.7894290       -1.9692518        2.6759088        1.4408370
  25226.169        1.7889623       -1.9694597        2.6752571        1.4397926
  25226.459        1.7884861       -1.9696478        2.6733165        1.4389628
  25226.807        1.7884953       -1.9702392        2.6781517        1.4390561
  25227.155        1.7889623       -1.9694262        2.6774396        1.4392083
  25227.474        1.7875607       -1.9699754        2.6736995        1.4393241
  25227.793        1.7871061       -1.9715332        2.6730517        1.4397808
  25228.142        1.7880281       -1.9689362        2.6743403        1.4387999
  25228.490        1.7889623       -1.9711087        2.6710910        1.4388555
  25228.809        1.7894290       -1.9692201        2.6716061        1.4386623
  25229.128        1.7889544       -1.9684791        2.6740700        1.4377472
  25229.476        1.7880281       -1.9703246        2.6714440        1.4379804
  25229.824        1.7884953       -1.9708499        2.6707746        1.4387010
  25230.172        1.7866396       -1.9719229        2.6735294        1.4384849
  25230.492        1.7866396       -1.9713725        2.6746573        1.4380796
  25230.869        1.7884953       -1.9682084        2.6736008        1.4374361
  25231.217        1.7884953       -1.9688230        2.6692068        1.4373195
  25231.536        1.7889623       -1.9697287        2.6689921        1.4370047
  25231.826        1.7870800       -1.9722611        2.6715982        1.4371637
  25232.175        1.7880281       -1.9719517        2.6722141        1.4375547
  25232.523        1.7861729       -1.9697293        2.6691483        1.4362993
  25232.871        1.7866396       -1.9720140        2.6725368        1.4359099
  25233.161        1.7861729       -1.9721972        2.6684460        1.4359099
  25233.480        1.7866396       -1.9728855        2.6700951        1.4355513
  25233.829        1.7861729       -1.9724722        2.6691374        1.4358057
  25234.177        1.7857059       -1.9732932        2.6653966        1.4357209
  25234.467        1.7842828       -1.9725465        2.6647068        1.4355513
  25234.786        1.7857059       -1.9740045        2.6661030        1.4352975
  25235.135        1.7852387       -1.9737490        2.6679019        1.4347874
  25235.425        1.7852387       -1.9727256        2.6655092        1.4351790
  25235.744        1.7847713       -1.9727032        2.6647846        1.4363345
  25236.064        1.7857059       -1.9727562        2.6676452        1.4357255
  25236.412        1.7852387       -1.9722044        2.6657225        1.4346599
  25236.731        1.7857059       -1.9743294        2.6617434        1.4344692
  25237.022        1.7847517       -1.9760139        2.6654293        1.4338704
  25237.370        1.7857059       -1.9747791        2.6636349        1.4336336
  25237.689        1.7857059       -1.9732792        2.6621087        1.4335924
  25238.009        1.7829243       -1.9739254        2.6660104        1.4336917
  25238.328        1.7833912       -1.9755478        2.6677910        1.4331048
  25238.647        1.7843037       -1.9768087        2.6652536        1.4332018
  25238.967        1.7829243       -1.9773895        2.6650435        1.4338968
  25239.286        1.7819897       -1.9752795        2.6650674        1.4332554
  25239.576        1.7847517       -1.9757071        2.6650836        1.4326587
  25239.896        1.7829243       -1.9780622        2.6637579        1.4329134
  25240.215        1.7833912       -1.9764437        2.6622053        1.4333802
  25240.535        1.7824571       -1.9740547        2.6608209        1.4334198
  25240.825        1.7824571       -1.9754430        2.6580069        1.4323046
  25241.144        1.7819897       -1.9746579        2.6590251        1.4325815
  25241.435        1.7833912       -1.9759411        2.6647222        1.4323139
  25241.754        1.7819897       -1.9749805        2.6626612        1.4313573
  25242.016        1.7824310       -1.9755849        2.6593273        1.4311706
  25242.306        1.7801503       -1.9765536        2.6602117        1.4314474
  25242.626        1.7819897       -1.9756276        2.6592428        1.4316767
  25242.945        1.7815221       -1.9757395        2.6570628        1.4306165
  25243.206        1.7801503       -1.9753279        2.6588881        1.4305511
  25243.526        1.7819897       -1.9781521        2.6604003        1.4309159
  25243.816        1.7787481       -1.9780536        2.6573058        1.4307037
  25244.107        1.7792158       -1.9792962        2.6560735        1.4309371
  25244.397        1.7796494       -1.9765149        2.6551690        1.4311706
  25244.717        1.7806173       -1.9768476        2.6569430        1.4301063
  25245.036        1.7787481       -1.9769460        2.6530841        1.4298276
  25245.327        1.7801503       -1.9796558        2.6567831        1.4303376
  25245.617        1.7792158       -1.9791976        2.6593729        1.4305674
  25245.937        1.7796831       -1.9785846        2.6569527        1.4294945
  25246.286        1.7782803       -1.9792045        2.6558675        1.4288410
  25246.605        1.7801503       -1.9784343        2.6541346        1.4295323
  25246.925        1.7801179       -1.9785037        2.6560080        1.4288673
  25247.244        1.7778122       -1.9779851        2.6531423        1.4285182
  25247.593        1.7796831       -1.9798805        2.6526422        1.4287524
  25247.913        1.7782803       -1.9790071        2.6568940        1.4287524
  25248.232        1.7796831       -1.9804146        2.6520222        1.4291208
  25248.581        1.7792158       -1.9793556        2.6559868        1.4286835
  25248.900        1.7787481       -1.9808770        2.6573721        1.4280134
  25249.220        1.7782803       -1.9830214        2.6558931        1.4280516
  25249.569        1.7787481       -1.9795378        2.6573479        1.4278164
  25249.917        1.7782426       -1.9801963        2.6593413        1.4273502
  25250.266        1.7769169       -1.9805665        2.6557671        1.4275621
  25250.615        1.7764495       -1.9802021        2.6503766        1.4272654
  25250.935        1.7773841       -1.9795593        2.6517070        1.4263768
  25251.254        1.7755140       -1.9811872        2.6532420        1.4261795
  25251.603        1.7759819       -1.9826185        2.6527455        1.4265714
  25251.923        1.7759819       -1.9819288        2.6520855        1.4265706
  25252.242        1.7755140       -1.9817039        2.6528541        1.4263378
  25252.591        1.7750460       -1.9797603        2.6522211        1.4263378
  25252.911        1.7745777       -1.9842890        2.6504637        1.4255727
  25253.231        1.7745777       -1.9824702        2.6517493        1.4254466
  25253.550        1.7759819       -1.9823054        2.6522257        1.4264629
  25253.870        1.7759819       -1.9808365        2.6502965        1.4261837
  25254.219        1.7764495       -1.9820578        2.6523636        1.4251075
  25254.539        1.7736909       -1.9820648        2.6535527        1.4251422
  25254.830        1.7750460       -1.9826166        2.6478078        1.4256248
  25255.149        1.7759819       -1.9843128        2.6489329        1.4250677
  25255.469        1.7749993       -1.9846737        2.6491366        1.4248971
  25255.789        1.7750460       -1.9837442        2.6496230        1.4254028
  25256.109        1.7732233       -1.9828316        2.6461830        1.4251682
  25256.458        1.7736909       -1.9859507        2.6440931        1.4242663
  25256.807        1.7750460       -1.9835132        2.6474928        1.4237794
  25257.126        1.7755140       -1.9851011        2.6452180        1.4247294
  25257.446        1.7750460       -1.9836139        2.6475208        1.4249362
  25257.795        1.7741583       -1.9863069        2.6473158        1.4244307
  25258.144        1.7736405       -1.9851305        2.6448374        1.4241401
  25258.464        1.7727554       -1.9869806        2.6476690        1.4239268
  25258.784        1.7732233       -1.9853570        2.6513252        1.4234681
  25259.162        1.7732233       -1.9867336        2.6472388        1.4235091
  25259.511        1.7727554       -1.9831643        2.6441376        1.4240110
  25259.831        1.7722874       -1.9862956        2.6461214        1.4237641
  25260.180        1.7722874       -1.9848117        2.6474812        1.4232246
  25260.529        1.7722874       -1.9857070        2.6446690        1.4222532
  25260.878        1.7712936       -1.9865271        2.6436200        1.4220684
  25261.198        1.7722874       -1.9826597        2.6446763        1.4230351
  25261.547        1.7709398       -1.9853497        2.6448456        1.4225986
  25261.867        1.7718191       -1.9861353        2.6469519        1.4225362
  25262.216        1.7727554       -1.9870127        2.6467715        1.4221388
  25262.536        1.7727554       -1.9869780        2.6476631        1.4212699
  25262.827        1.7722874       -1.9863632        2.6423235        1.4210515
  25263.176        1.7713506       -1.9863912        2.6407589        1.4213073
  25263.525        1.7713506       -1.9877097        2.6456133        1.4209227
  25263.845        1.7713506       -1.9864526        2.6443388        1.4208818
  25264.136        1.7718191       -1.9883415        2.6379413        1.4207700
  25264.456        1.7718191       -1.9877764        2.6429961        1.4208570
  25264.776        1.7700044       -1.9868510        2.6456989        1.4210878
  25265.067        1.7713506       -1.9874269        2.6412166        1.4211178
  25265.387        1.7690681       -1.9904250        2.6412937        1.4208256
  25265.707        1.7681964       -1.9901319        2.6409013        1.4198494
  25266.056        1.7690681       -1.9891963        2.6413294        1.4201681
  25266.376        1.7675947       -1.9890787        2.6426621        1.4205424
  25266.696        1.7690681       -1.9908227        2.6446257        1.4203698
  25267.016        1.7690681       -1.9893410        2.6412717        1.4193847
  25267.366        1.7685996       -1.9888332        2.6360146        1.4189817
  25267.657        1.7690681       -1.9875569        2.6385047        1.4192073
  25267.977        1.7690681       -1.9881189        2.6385431        1.4189781
  25268.268        1.7667928       -1.9903400        2.6397547        1.4191154
  25268.617        1.7685996       -1.9889365        2.6421922        1.4182198
  25268.908        1.7681309       -1.9897812        2.6400924        1.4190215
  25269.228        1.7681309       -1.9901750        2.6369374        1.4192375
  25269.519        1.7681309       -1.9906587        2.6359591        1.4184139
  25269.868        1.7663246       -1.9899206        2.6366591        1.4178989
  25270.160        1.7690681       -1.9897951        2.6352864        1.4186308
  25270.451        1.7676619       -1.9911489        2.6350087        1.4183205
  25270.742        1.7653874       -1.9905911        2.6352908        1.4182229
  25271.062        1.7658561       -1.9923908        2.6376018        1.4183657
  25271.353        1.7649184       -1.9895703        2.6366070        1.4176154
  25271.615        1.7671242       -1.9920005        2.6357624        1.4170074
  25271.906        1.7663246       -1.9928426        2.6360194        1.4167729
  25272.226        1.7663246       -1.9922695        2.6367460        1.4167440
  25272.547        1.7653874       -1.9930635        2.6351907        1.4164677
  25272.838        1.7663246       -1.9937008        2.6375601        1.4168679
  25273.129        1.7653874       -1.9917942        2.6343594        1.4169537
  25273.449        1.7649184       -1.9922498        2.6306185        1.4162043
  25273.769        1.7653139       -1.9935636        2.6335488        1.4169336
  25274.031        1.7653874       -1.9930602        2.6362283        1.4165141
  25274.352        1.7644493       -1.9922393        2.6356734        1.4158532
  25274.701        1.7653874       -1.9936890        2.6341315        1.4162637
  25274.992        1.7653874       -1.9945449        2.6351935        1.4156511
  25275.283        1.7635886       -1.9936942        2.6339653        1.4156256
  25275.604        1.7649184       -1.9935651        2.6304768        1.4160854
  25275.953        1.7631201       -1.9945320        2.6284336        1.4159736
  25276.274        1.7630405       -1.9937594        2.6303641        1.4152358
  25276.565        1.7644493       -1.9944552        2.6333421        1.4145727
  25276.885        1.7626514       -1.9937685        2.6313043        1.4145360
  25277.264        1.7626514       -1.9938385        2.6316689        1.4153533
  25277.584        1.7617133       -1.9953820        2.6324035        1.4157782
  25277.904        1.7639799       -1.9951413        2.6274412        1.4153651
  25278.254        1.7617133       -1.9930283        2.6264087        1.4141652
  25278.603        1.7626514       -1.9952079        2.6288871        1.4136145
  25278.953        1.7634316       -1.9942109        2.6290753        1.4138495
  25279.273        1.7617133       -1.9952882        2.6311792        1.4136372
  25279.623        1.7603916       -1.9973608        2.6305552        1.4133808
  25279.943        1.7617133       -1.9957930        2.6292050        1.4136145
  25280.293        1.7626514       -1.9961695        2.6280016        1.4133384
  25280.613        1.7626514       -1.9973969        2.6297611        1.4132231
  25280.963        1.7626514       -1.9960662        2.6307159        1.4128483
  25281.312        1.7603045       -1.9967891        2.6295496        1.4121268
  25281.633        1.7602170       -1.9965755        2.6315794        1.4122726
  25281.924        1.7626514       -1.9957375        2.6316696        1.4129542
  25282.274        1.7607743       -1.9966391        2.6249629        1.4125605
  25282.624        1.7589848       -1.9967763        2.6254632        1.4119734
  25282.915        1.7599229       -1.9971862        2.6277481        1.4116913
  25283.206        1.7617133       -1.9960507        2.6271293        1.4114994
  25283.556        1.7617133       -1.9955089        2.6260564        1.4114995
  25283.876        1.7599229       -1.9969364        2.6277004        1.4119925
  25284.197        1.7602170       -1.9975624        2.6248275        1.4118513
  25284.488        1.7585154       -1.9987129        2.6228870        1.4117108
  25284.809        1.7589848       -1.9972913        2.6244397        1.4121837
  25285.159        1.7594539       -1.9987385        2.6283072        1.4119031
  25285.479        1.7580458       -1.9981599        2.6293768        1.4104568
  25285.829        1.7589848       -1.9999745        2.6254279        1.4109930
  25286.150        1.7585154       -1.9985189        2.6259449        1.4114788
  25286.499        1.7589848       -1.9993407        2.6292014        1.4112426
  25286.849        1.7570096       -1.9995113        2.6242409        1.4111579
  25287.140        1.7585154       -1.9995806        2.6210181        1.4104966
  25287.490        1.7589848       -1.9990858        2.6219029        1.4095346
  25287.869        1.7562637       -1.9989819        2.6220623        1.4093391
  25288.219        1.7589848       -1.9990465        2.6208038        1.4102182
  25288.540        1.7589848       -2.0010640        2.6244144        1.4102818
  25288.889        1.7585154       -2.0002625        2.6246205        1.4095195
  25289.239        1.7575760       -1.9985429        2.6215901        1.4085541
  25289.560        1.7574810       -1.9969620        2.6210601        1.4083831
  25289.881        1.7562637       -2.0000631        2.6224096        1.4085966
  25290.230        1.7562637       -2.0020173        2.6225340        1.4083230
  25290.551        1.7567328       -1.9997348        2.6200151        1.4083619
  25290.901        1.7567328       -2.0001084        2.6211404        1.4077761
  25291.222        1.7562637       -2.0028279        2.6232912        1.4078011
  25291.542        1.7567328       -2.0004019        2.6203290        1.4086742
  25291.863        1.7562637       -1.9999951        2.6200266        1.4088312
  25292.184        1.7547525       -2.0011703        2.6231643        1.4090656
  25292.534        1.7557943       -2.0019724        2.6222125        1.4089366
  25292.854        1.7540191       -2.0015496        2.6206745        1.4085966
  25293.175        1.7540191       -2.0026298        2.6221297        1.4078070
  25293.496        1.7562637       -2.0018800        2.6187488        1.4074481
  25293.817        1.7535500       -2.0015897        2.6153155        1.4073984
  25294.138        1.7535500       -2.0033687        2.6154052        1.4066143
  25294.458        1.7535500       -2.0016797        2.6183590        1.4067042
  25294.779        1.7547525       -2.0030372        2.6163448        1.4071482
  25295.071        1.7535500       -2.0043091        2.6181162        1.4069136
  25295.421        1.7535500       -2.0030065        2.6218766        1.4066790
  25295.742        1.7540191       -2.0028918        2.6186874        1.4066790
  25296.062        1.7535500       -2.0050616        2.6148897        1.4067214
  25296.383        1.7535500       -2.0029701        2.6155066        1.4067143
  25296.704        1.7526110       -2.0030603        2.6165316        1.4058914
  25297.025        1.7526110       -2.0032170        2.6171985        1.4058189
  25297.317        1.7530806       -2.0029747        2.6150216        1.4056779
  25297.638        1.7530806       -2.0049527        2.6157960        1.4060033
  25297.959        1.7530806       -2.0020607        2.6159560        1.4061468
  25298.279        1.7513128       -2.0038106        2.6146743        1.4054644
  25298.571        1.7508436       -2.0044387        2.6157440        1.4049997
  25298.892        1.7503743       -2.0037482        2.6166892        1.4045249
  25299.184        1.7526110       -2.0051403        2.6110856        1.4040709
  25299.505        1.7508436       -2.0020926        2.6114026        1.4043381
  25299.796        1.7512009       -2.0068976        2.6139514        1.4038133
  25300.088        1.7516712       -2.0073037        2.6148961        1.4035754
  25300.409        1.7503743       -2.0063307        2.6139544        1.4037328
  25300.701        1.7503743       -2.0063996        2.6142858        1.4044819
  25300.993        1.7526110       -2.0065766        2.6117862        1.4046699
  25301.285        1.7508436       -2.0070059        2.6113854        1.4046210
  25301.576        1.7508436       -2.0056242        2.6139848        1.4042671
  25301.897        1.7503743       -2.0059670        2.6166869        1.4035374
  25302.189        1.7507304       -2.0069961        2.6145194        1.4030895
  25302.481        1.7499047       -2.0036185        2.6130684        1.4026203
  25302.802        1.7508436       -2.0048302        2.6149569        1.4026415
  25303.094        1.7499047       -2.0070026        2.6121748        1.4021506
  25303.415        1.7503743       -2.0080659        2.6116460        1.4023093
  25303.707        1.7503743       -2.0081361        2.6136467        1.4023385
  25304.028        1.7494348       -2.0079597        2.6108095        1.4022149
  25304.349        1.7499047       -2.0079903        2.6086861        1.4021296
  25304.670        1.7476752       -2.0065348        2.6078973        1.4013885
  25304.991        1.7475534       -2.0079903        2.6085323        1.4006925
  25305.312        1.7481446       -2.0072707        2.6088436        1.4011975
  25305.662        1.7481446       -2.0076653        2.6076428        1.4019160
  25305.983        1.7476752       -2.0078888        2.6076144        1.4021974
  25306.275        1.7472056       -2.0064039        2.6095489        1.4013755
  25306.626        1.7467358       -2.0080970        2.6082483        1.4012790
  25306.976        1.7472056       -2.0080296        2.6064812        1.4009627
  25307.297        1.7462658       -2.0085356        2.6082823        1.4002230
  25307.647        1.7483747       -2.0108176        2.6074286        1.4007500
  25307.998        1.7462658       -2.0095326        2.6056067        1.4002012
  25308.348        1.7454528       -2.0113969        2.6067153        1.3995271
  25308.698        1.7472056       -2.0103464        2.6085590        1.4000926
  25309.020        1.7467358       -2.0090457        2.6078963        1.4001791
  25309.370        1.7467358       -2.0079545        2.6067964        1.3997297
  25309.691        1.7467358       -2.0086558        2.6087907        1.4006551
  25310.012        1.7467358       -2.0092486        2.6091022        1.3996124
  25310.333        1.7445138       -2.0104929        2.6044307        1.3991439
  25310.655        1.7451966       -2.0105530        2.6055348        1.3992907
  25311.005        1.7467358       -2.0100668        2.6044386        1.3991013
  25311.356        1.7435740       -2.0106854        2.6050447        1.3995396
  25311.648        1.7467358       -2.0108176        2.6051007        1.3992695
  25311.969        1.7449834       -2.0100347        2.6073487        1.3990696
  25312.319        1.7462658       -2.0129524        2.6073353        1.3985555
  25312.611        1.7445138       -2.0134695        2.6058796        1.3981065
  25312.933        1.7449834       -2.0103294        2.6043240        1.3983631
  25313.254        1.7429693       -2.0119332        2.6028844        1.3983200
  25313.604        1.7435740       -2.0120527        2.5990202        1.3978326
  25313.926        1.7440440       -2.0144835        2.5997943        1.3976366
  25314.218        1.7440440       -2.0125491        2.6013921        1.3976366
  25314.568        1.7435740       -2.0128254        2.6004797        1.3968034
  25314.919        1.7431037       -2.0142390        2.5986710        1.3970672
  25315.240        1.7445138       -2.0120924        2.6003023        1.3968769
  25315.561        1.7435740       -2.0127932        2.6034654        1.3964623
  25315.912        1.7439123       -2.0124439        2.6000113        1.3969503
  25316.263        1.7422988       -2.0144584        2.5993065        1.3968719
  25316.613        1.7440440       -2.0138072        2.6014651        1.3969880
  25316.935        1.7408894       -2.0132322        2.6013501        1.3963318
  25317.256        1.7413594       -2.0122417        2.5991017        1.3955023
  25317.636        1.7404191       -2.0145964        2.5969587        1.3955627
  25317.986        1.7426332       -2.0161042        2.5989163        1.3952042
  25318.308        1.7404191       -2.0159009        2.5964887        1.3955678
  25318.658        1.7413594       -2.0140903        2.5969579        1.3959549
  25319.038        1.7420255       -2.0160116        2.6012040        1.3954386
  25319.331        1.7413594       -2.0149030        2.6037802        1.3955242
  25319.652        1.7422988       -2.0132819        2.6015775        1.3957373
  25319.973        1.7408894       -2.0140047        2.5967631        1.3952685
  25320.324        1.7418292       -2.0169010        2.5948600        1.3945488
  25320.646        1.7408894       -2.0161905        2.5963235        1.3948476
  25320.967        1.7413594       -2.0155196        2.5972491        1.3942338
  25321.318        1.7404191       -2.0154593        2.5956184        1.3933715
  25321.668        1.7402775       -2.0154028        2.5982666        1.3939266
  25321.990        1.7394780       -2.0172453        2.5937713        1.3943265
  25322.282        1.7394780       -2.0162239        2.5947278        1.3940699
  25322.604        1.7382120       -2.0173627        2.5989204        1.3935911
  25322.925        1.7391519       -2.0154453        2.5975524        1.3938839
  25323.247        1.7377418       -2.0171689        2.5951010        1.3937629
  25323.568        1.7386821       -2.0173608        2.5963155        1.3936559
  25323.890        1.7377418       -2.0174767        2.5935088        1.3936065
  25324.241        1.7382120       -2.0160210        2.5920061        1.3933715
  25324.562        1.7371211       -2.0181362        2.5907163        1.3933715
  25324.855        1.7372713       -2.0190893        2.5914352        1.3919511
  25325.205        1.7391519       -2.0154593        2.5915908        1.3907943
  25325.527        1.7372713       -2.0155808        2.5927094        1.3907526
  25325.849        1.7377418       -2.0180197        2.5906283        1.3913273
  25326.141        1.7372713       -2.0180484        2.5889406        1.3919670
  25326.463        1.7382120       -2.0185448        2.5892781        1.3917348
  25326.814        1.7382120       -2.0163634        2.5928043        1.3914794
  25327.106        1.7375929       -2.0187983        2.5932667        1.3917144
  25327.428        1.7377418       -2.0181116        2.5909905        1.3904032
  25327.749        1.7372713       -2.0174941        2.5931794        1.3901501
  25328.071        1.7372713       -2.0172611        2.5896937        1.3901572
  25328.363        1.7350715       -2.0188618        2.5892264        1.3904515
  25328.656        1.7363297       -2.0189813        2.5920115        1.3910172
  25328.948        1.7368006       -2.0185257        2.5915887        1.3903660
  25329.270        1.7368006       -2.0215814        2.5918053        1.3893557
  25329.562        1.7353872       -2.0219940        2.5944214        1.3898272
  25329.855        1.7353872       -2.0187662        2.5954257        1.3907739
  25330.176        1.7368006       -2.0200244        2.5933565        1.3904451
  25330.469        1.7355418       -2.0211814        2.5917526        1.3895501
  25330.761        1.7346011       -2.0215314        2.5916583        1.3888906
  25331.054        1.7341304       -2.0202262        2.5906151        1.3888898
  25331.346        1.7363297       -2.0215940        2.5903956        1.3895469
  25331.668        1.7368006       -2.0220374        2.5927116        1.3888833
  25331.990        1.7339717       -2.0195555        2.5903743        1.3882730
  25332.282        1.7336594       -2.0211070        2.5875298        1.3875204
  25332.575        1.7336594       -2.0222091        2.5850218        1.3870232
  25332.926        1.7341304       -2.0206785        2.5854527        1.3881367
  25333.219        1.7341304       -2.0220262        2.5873391        1.3875178
  25333.511        1.7328787       -2.0201057        2.5853502        1.3872367
  25333.862        1.7336594       -2.0232994        2.5859456        1.3877085
  25334.184        1.7327169       -2.0224324        2.5867085        1.3870001
  25334.535        1.7341304       -2.0238733        2.5814793        1.3869529
  25334.828        1.7334995       -2.0216349        2.5860726        1.3869360
  25335.149        1.7336594       -2.0217491        2.5880895        1.3864915
  25335.501        1.7314672       -2.0230490        2.5830314        1.3862944
  25335.822        1.7314672       -2.0223029        2.5828154        1.3858256
  25336.174        1.7336594       -2.0240949        2.5836415        1.3858680
  25336.495        1.7322453       -2.0235223        2.5822012        1.3865290
  25336.847        1.7309963       -2.0212322        2.5817781        1.3858216
  25337.198        1.7319379       -2.0232314        2.5825186        1.3848836
  25337.520        1.7320814       -2.0221341        2.5845043        1.3851195
  25337.871        1.7314672       -2.0236112        2.5828445        1.3848821
  25338.222        1.7314672       -2.0239631        2.5827410        1.3846702
  25338.544        1.7309963       -2.0226931        2.5799522        1.3846263
  25338.895        1.7300538       -2.0233552        2.5842375        1.3841327
  25339.246        1.7314672       -2.0253041        2.5842719        1.3842125
  25339.598        1.7305252       -2.0242728        2.5816500        1.3844129
  25339.890        1.7309963       -2.0241396        2.5805315        1.3841570
  25340.212        1.7300538       -2.0230330        2.5805324        1.3841979
  25340.534        1.7308292       -2.0250042        2.5813018        1.3846476
  25340.885        1.7309963       -2.0263240        2.5796829        1.3846278
  25341.207        1.7283403       -2.0264690        2.5787954        1.3833923
  25341.500        1.7314672       -2.0269381        2.5781913        1.3827695
  25341.822        1.7283403       -2.0260435        2.5766368        1.3829989
  25342.144        1.7300538       -2.0252127        2.5795977        1.3835089
  25342.466        1.7305252       -2.0277079        2.5767160        1.3839420
  25342.788        1.7300538       -2.0271285        2.5757975        1.3829214
  25343.110        1.7279910       -2.0265095        2.5773719        1.3827654
  25343.462        1.7300538       -2.0262262        2.5789550        1.3837283
  25343.784        1.7269262       -2.0277848        2.5773260        1.3831729
  25344.106        1.7269262       -2.0275720        2.5759464        1.3820626
  25344.457        1.7278691       -2.0274790        2.5739770        1.3818409
  25344.809        1.7283403       -2.0248097        2.5735056        1.3823324
  25345.160        1.7273978       -2.0261560        2.5757715        1.3819352
  25345.482        1.7283403       -2.0266509        2.5776880        1.3818681
  25345.804        1.7258015       -2.0276632        2.5755207        1.3820640
  25346.185        1.7269262       -2.0256938        2.5752813        1.3817889
  25346.507        1.7269262       -2.0279455        2.5721096        1.3808259
  25346.829        1.7273978       -2.0276703        2.5718496        1.3806556
  25347.181        1.7273978       -2.0291807        2.5724850        1.3804619
  25347.561        1.7281661       -2.0272221        2.5692382        1.3804697
  25347.883        1.7269262       -2.0298418        2.5690203        1.3808864
  25348.206        1.7264544       -2.0292722        2.5739851        1.3806548
  25348.557        1.7262749       -2.0295977        2.5716340        1.3804251
  25348.909        1.7264544       -2.0285904        2.5730821        1.3796745
  25349.231        1.7252201       -2.0288251        2.5734478        1.3795048
  25349.553        1.7273978       -2.0284123        2.5713562        1.3794608
  25349.875        1.7259823       -2.0291223        2.5695587        1.3792338
  25350.227        1.7259823       -2.0288859        2.5699753        1.3794927
  25350.520        1.7247488       -2.0280260        2.5714448        1.3797185
  25350.871        1.7245649       -2.0318096        2.5712065        1.3794616
  25351.223        1.7265689       -2.0293298        2.5700436        1.3789469
  25351.545        1.7238054       -2.0316509        2.5706234        1.3787755
  25351.867        1.7247488       -2.0317064        2.5704766        1.3787755
  25352.190        1.7250376       -2.0293298        2.5694971        1.3781837
  25352.483        1.7242772       -2.0300178        2.5700748        1.3771195
  25352.805        1.7233333       -2.0308893        2.5709260        1.3773529
  25353.156        1.7228611       -2.0311852        2.5654789        1.3786032
  25353.479        1.7228611       -2.0308100        2.5661674        1.3779583
  25353.801        1.7231455       -2.0305892        2.5701892        1.3778816
  25354.123        1.7233333       -2.0325403        2.5698061        1.3780558
  25354.446        1.7223886       -2.0316229        2.5684612        1.3769978
  25354.768        1.7233333       -2.0332280        2.5702844        1.3767076
  25355.090        1.7238054       -2.0313906        2.5657612        1.3763917
  25355.413        1.7228611       -2.0318078        2.5663843        1.3764573
  25355.706        1.7228611       -2.0311963        2.5691458        1.3766503
  25356.028        1.7211634       -2.0316074        2.5678968        1.3769469
  25356.351        1.7217240       -2.0309388        2.5680740        1.3768606
  25356.673        1.7223886       -2.0323937        2.5696727        1.3756724
  25356.995        1.7202191       -2.0325067        2.5658589        1.3758708
  25357.289        1.7206913       -2.0343713        2.5633927        1.3754121
  25357.611        1.7214430       -2.0339706        2.5627453        1.3745654
  25357.933        1.7202191       -2.0332400        2.5629053        1.3755627
  25358.226        1.7197466       -2.0336516        2.5633810        1.3761551
  25358.520        1.7197466       -2.0345596        2.5658605        1.3751226
  25358.813        1.7219159       -2.0332816        2.5638267        1.3745654
  25359.135        1.7195490       -2.0343985        2.5591221        1.3745654
  25359.428        1.7211634       -2.0345383        2.5618184        1.3742828
  25359.722        1.7197466       -2.0352693        2.5621853        1.3746476
  25360.015        1.7202191       -2.0346542        2.5640461        1.3738588
  25360.337        1.7197466       -2.0358548        2.5639115        1.3731359
  25360.630        1.7202191       -2.0356501        2.5630482        1.3738609
  25360.924        1.7188010       -2.0353947        2.5630482        1.3740934
  25361.217        1.7206913       -2.0370493        2.5619041        1.3738352
  25361.539        1.7181262       -2.0363500        2.5617482        1.3736211
  25361.832        1.7188010       -2.0372377        2.5626136        1.3731501
  25362.155        1.7206913       -2.0369397        2.5596374        1.3726898
  25362.448        1.7185283       -2.0361064        2.5610539        1.3724663
  25362.800        1.7197466       -2.0358651        2.5619369        1.3730850
  25363.123        1.7192739       -2.0365244        2.5631444        1.3727868
  25363.445        1.7175840       -2.0359941        2.5605626        1.3719721
  25363.768        1.7175840       -2.0374645        2.5624234        1.3717572
  25364.090        1.7190750       -2.0368182        2.5626111        1.3719933
  25364.442        1.7192739       -2.0385754        2.5586464        1.3724967
  25364.765        1.7192739       -2.0385417        2.5573700        1.3721409
  25365.088        1.7183278       -2.0379131        2.5598572        1.3717572
  25365.439        1.7188010       -2.0371727        2.5594217        1.3712554
  25365.791        1.7171115       -2.0377643        2.5575128        1.3714915
  25366.114        1.7171115       -2.0384286        2.5564169        1.3720145
  25366.466        1.7171115       -2.0377002        2.5567917        1.3720145
  25366.818        1.7164330       -2.0373433        2.5543420        1.3709743
  25367.170        1.7166388       -2.0379901        2.5551528        1.3703954
  25367.463        1.7166388       -2.0383952        2.5561412        1.3701828
  25367.815        1.7166388       -2.0407050        2.5570507        1.3696605
  25368.167        1.7166388       -2.0399455        2.5572418        1.3696047
  25368.519        1.7161659       -2.0382041        2.5558564        1.3694010
  25368.813        1.7166388       -2.0391166        2.5560735        1.3696825
  25369.136        1.7166388       -2.0396949        2.5583462        1.3691856
  25369.488        1.7154842       -2.0395944        2.5567004        1.3689955
  25369.810        1.7171115       -2.0396954        2.5555943        1.3696817
  25370.162        1.7144834       -2.0388643        2.5562884        1.3693463
  25370.485        1.7144834       -2.0401375        2.5567362        1.3684547
  25370.808        1.7144834       -2.0417905        2.5517788        1.3685365
  25371.131        1.7144834       -2.0382137        2.5548268        1.3686747
  25371.424        1.7135378       -2.0401663        2.5534761        1.3682424
  25371.747        1.7140107       -2.0411077        2.5517625        1.3677823
  25372.099        1.7121177       -2.0412421        2.5509648        1.3672919
  25372.422        1.7130646       -2.0431360        2.5513021        1.3670945
  25372.715        1.7144834       -2.0414155        2.5514274        1.3670945
  25373.067        1.7135378       -2.0395217        2.5499881        1.3675658
  25373.420        1.7130646       -2.0428261        2.5527967        1.3677815
  25373.742        1.7123347       -2.0428558        2.5524444        1.3677873
  25374.065        1.7152194       -2.0418673        2.5500454        1.3680085
  25374.388        1.7128069       -2.0430403        2.5505045        1.3680397
  25374.740        1.7137979       -2.0418625        2.5478161        1.3677823
  25375.093        1.7135378       -2.0425378        2.5495491        1.3672906
  25375.415        1.7140107       -2.0427134        2.5497430        1.3666416
  25375.768        1.7113895       -2.0445924        2.5495095        1.3661861
  25376.091        1.7109166       -2.0447429        2.5506616        1.3659888
  25376.472        1.7113895       -2.0422874        2.5499863        1.3654775
  25376.795        1.7109166       -2.0424935        2.5455320        1.3652211
  25377.147        1.7118622       -2.0446784        2.5452232        1.3654370
  25377.500        1.7113895       -2.0446248        2.5497002        1.3649606
  25377.852        1.7123744       -2.0437367        2.5488280        1.3651400
  25378.175        1.7113895       -2.0437382        2.5499993        1.3650248
  25378.498        1.7109166       -2.0435262        2.5501426        1.3647478
  25378.850        1.7113895       -2.0452985        2.5454034        1.3650052
  25379.173        1.7109166       -2.0463158        2.5465249        1.3645255
  25379.496        1.7113895       -2.0467050        2.5452715        1.3645589
  25379.819        1.7104434       -2.0448804        2.5467326        1.3642075
  25380.171        1.7104434       -2.0467890        2.5452990        1.3635635
  25380.494        1.7087962       -2.0454252        2.5437471        1.3636908
  25380.788        1.7092478       -2.0439040        2.5437471        1.3643783
  25381.141        1.7104434       -2.0463519        2.5479532        1.3639315
  25381.464        1.7087751       -2.0456631        2.5431919        1.3640091
  25381.757        1.7083022       -2.0449520        2.5435538        1.3635871
  25382.080        1.7104434       -2.0453033        2.5437483        1.3629377
  25382.403        1.7073557       -2.0462165        2.5444019        1.3628940
  25382.756        1.7099700       -2.0455822        2.5429083        1.3634515
  25383.049        1.7087962       -2.0465464        2.5438365        1.3631787
  25383.373        1.7073557       -2.0477821        2.5427439        1.3622304
  25383.696        1.7073557       -2.0482686        2.5419202        1.3620168
  25384.048        1.7073557       -2.0464738        2.5426201        1.3622500
  25384.371        1.7083022       -2.0460041        2.5434610        1.3619056
  25384.665        1.7073557       -2.0474628        2.5422268        1.3623164
  25384.988        1.7066402       -2.0463317        2.5413634        1.3626556
  25385.311        1.7078290       -2.0462117        2.5413634        1.3624487
  25385.634        1.7066501       -2.0454631        2.5423645        1.3616685
  25385.928        1.7078290       -2.0463707        2.5424912        1.3608609
  25386.251        1.7078290       -2.0481445        2.5426201        1.3613929
  25386.574        1.7064082       -2.0492250        2.5389134        1.3608841
  25386.868        1.7078290       -2.0478184        2.5369261        1.3606404
  25387.162        1.7068821       -2.0477758        2.5361811        1.3601495
  25387.485        1.7068821       -2.0475195        2.5390237        1.3597059
  25387.779        1.7056946       -2.0482476        2.5410155        1.3606213
  25388.073        1.7071251       -2.0492650        2.5373351        1.3608552
  25388.367        1.7052215       -2.0482957        2.5368414        1.3606460
  25388.690        1.7052215       -2.0487126        2.5370372        1.3603621
  25388.984        1.7056946       -2.0483584        2.5370859        1.3604316
  25389.278        1.7056946       -2.0498576        2.5362264        1.3599369
  25389.571        1.7052215       -2.0486213        2.5325917        1.3594635
  25389.895        1.7038007       -2.0505614        2.5361758        1.3597008
  25390.218        1.7047481       -2.0511728        2.5375737        1.3590665
  25390.512        1.7045107       -2.0516778        2.5362264        1.3590183
  25390.806        1.7042745       -2.0502388        2.5364665        1.3584049
  25391.100        1.7042745       -2.0506233        2.5367520        1.3578608
  25391.423        1.7030938       -2.0514052        2.5323133        1.3583978
  25391.746        1.7042745       -2.0524280        2.5336662        1.3584869
  25392.040        1.7026207       -2.0519120        2.5366576        1.3583335
  25392.363        1.7042745       -2.0518849        2.5365939        1.3578476
  25392.716        1.7021473       -2.0501884        2.5338425        1.3576405
  25393.039        1.7047481       -2.0522746        2.5360482        1.3578220
  25393.333        1.7035606       -2.0524022        2.5328116        1.3583479
  25393.657        1.7016737       -2.0526506        2.5299909        1.3578321
  25394.039        1.7016737       -2.0533842        2.5345090        1.3569148
  25394.362        1.7021473       -2.0529430        2.5375439        1.3569148
  25394.656        1.7011999       -2.0531708        2.5325691        1.3569148
  25395.009        1.7021473       -2.0527300        2.5298314        1.3567059
  25395.362        1.7011999       -2.0538710        2.5316611        1.3559652
  25395.685        1.7009727       -2.0547340        2.5310452        1.3561071
  25396.038        1.7021337       -2.0521620        2.5288761        1.3571513
  25396.391        1.6995533       -2.0545247        2.5306649        1.3562298
  25396.744        1.7021473       -2.0528592        2.5318173        1.3550782
  25397.096        1.7016737       -2.0504072        2.5303147        1.3548211
  25397.420        1.7011999       -2.0545507        2.5297922        1.3556359
  25397.743        1.6995533       -2.0559346        2.5309026        1.3560255
  25398.096        1.7011999       -2.0536152        2.5289681        1.3549710
  25398.420        1.6986059       -2.0553247        2.5277088        1.3548096
  25398.743        1.7004776       -2.0545472        2.5293998        1.3548524
  25399.067        1.7000266       -2.0550489        2.5299909        1.3546343
  25399.420        1.7011999       -2.0546651        2.5297922        1.3548635
  25399.743        1.6990797       -2.0571585        2.5304605        1.3540793
  25400.067        1.6995533       -2.0555992        2.5263973        1.3535035
  25400.390        1.6986059       -2.0562391        2.5244584        1.3532024
  25400.714        1.6986059       -2.0553099        2.5227766        1.3532222
  25401.037        1.6986059       -2.0548549        2.5229159        1.3533861
  25401.331        1.6978768       -2.0558562        2.5248605        1.3537279
  25401.684        1.6997771       -2.0565188        2.5281162        1.3536141
  25402.008        1.6986059       -2.0563620        2.5299217        1.3529864
  25402.331        1.6986059       -2.0561877        2.5264801        1.3530296
  25402.655        1.6986059       -2.0568609        2.5283394        1.3532450
  25403.008        1.6981318       -2.0595147        2.5298307        1.3527344
  25403.361        1.6964924       -2.0557504        2.5259520        1.3524883
  25403.714        1.6955445       -2.0578201        2.5239520        1.3530270
  25404.008        1.6974012       -2.0563157        2.5276179        1.3529871
  25404.361        1.6971830       -2.0582873        2.5258259        1.3520421
  25404.744        1.6976575       -2.0577357        2.5243015        1.3514152
  25405.067        1.6955445       -2.0593593        2.5250788        1.3521543
  25405.391        1.6971830       -2.0588963        2.5244177        1.3522980
  25405.774        1.6960185       -2.0593274        2.5238221        1.3523771
  25406.127        1.6955445       -2.0587566        2.5241410        1.3521435
  25406.450        1.6955445       -2.0570474        2.5208289        1.3515427
  25406.803        1.6950702       -2.0568231        2.5186541        1.3516906
  25407.127        1.6957582       -2.0584847        2.5225121        1.3514164
  25407.480        1.6950702       -2.0590564        2.5247758        1.3504695
  25407.804        1.6960185       -2.0594731        2.5247758        1.3499944
  25408.157        1.6950702       -2.0595878        2.5233873        1.3499944
  25408.481        1.6955445       -2.0599566        2.5205009        1.3499944
  25408.805        1.6962334       -2.0604124        2.5215816        1.3494384
  25409.128        1.6955445       -2.0574249        2.5203075        1.3495312
  25409.452        1.6945957       -2.0579965        2.5195766        1.3495142
  25409.776        1.6933790       -2.0599438        2.5190446        1.3495956
  25410.129        1.6950702       -2.0604701        2.5177576        1.3494814
  25410.453        1.6934379       -2.0601632        2.5177135        1.3493740
  25410.777        1.6955445       -2.0605065        2.5227140        1.3498330
  25411.100        1.6924896       -2.0630834        2.5204713        1.3492073
  25411.424        1.6920151       -2.0602539        2.5185237        1.3483449
  25411.748        1.6924896       -2.0613944        2.5183643        1.3486664
  25412.042        1.6941210       -2.0619859        2.5181052        1.3486083
  25412.396        1.6941210       -2.0613021        2.5169738        1.3484268
  25412.719        1.6920151       -2.0613265        2.5173657        1.3483844
  25413.043        1.6915404       -2.0621647        2.5175839        1.3479104
  25413.367        1.6929638       -2.0624819        2.5146223        1.3474355
  25413.691        1.6903898       -2.0610660        2.5160756        1.3477377
  25414.015        1.6929638       -2.0631941        2.5174101        1.3479090
  25414.339        1.6915404       -2.0629220        2.5177445        1.3468398
  25414.633        1.6913377       -2.0638287        2.5190995        1.3475625
  25414.957        1.6899156       -2.0633482        2.5164548        1.3479045
  25415.281        1.6907916       -2.0617778        2.5172754        1.3465157
  25415.605        1.6894411       -2.0636586        2.5150900        1.3466801
  25415.899        1.6899156       -2.0651233        2.5135118        1.3472196
  25416.223        1.6910654       -2.0623096        2.5129852        1.3472196
  25416.547        1.6889663       -2.0631914        2.5124646        1.3469356
  25416.842        1.6894411       -2.0633208        2.5124646        1.3464155
  25417.136        1.6899156       -2.0640368        2.5121315        1.3462850
  25417.431        1.6899156       -2.0649258        2.5130027        1.3460858
  25417.755        1.6912679       -2.0646504        2.5124655        1.3458707
  25418.049        1.6899156       -2.0633845        2.5126536        1.3458707
  25418.344        1.6884914       -2.0645660        2.5122731        1.3455862
  25418.638        1.6899156       -2.0649823        2.5135025        1.3446655
  25418.962        1.6899156       -2.0642757        2.5137052        1.3448564
  25419.257        1.6889663       -2.0657463        2.5127499        1.3453049
  25419.551        1.6899156       -2.0646563        2.5124646        1.3445958
  25419.846        1.6894411       -2.0650647        2.5118579        1.3440509
  25420.170        1.6882110       -2.0669563        2.5111759        1.3437663
  25420.494        1.6894411       -2.0668344        2.5121783        1.3439089
  25420.759        1.6868737       -2.0669462        2.5124646        1.3445268
  25421.083        1.6878224       -2.0673052        2.5090387        1.3441893
  25421.407        1.6884914       -2.0661507        2.5098955        1.3438343
  25421.731        1.6873482       -2.0675655        2.5089941        1.3437067
  25422.055        1.6863990       -2.0670064        2.5119810        1.3440804
  25422.380        1.6868737       -2.0665376        2.5107030        1.3434154
  25422.704        1.6868737       -2.0669928        2.5112572        1.3431460
  25423.028        1.6865894       -2.0674580        2.5124646        1.3435766
  25423.352        1.6863990       -2.0663045        2.5095982        1.3433174
  25423.735        1.6863990       -2.0687037        2.5068584        1.3431021
  25424.059        1.6868737       -2.0685840        2.5065995        1.3421939
  25424.383        1.6852616       -2.0692648        2.5065995        1.3412856
  25424.707        1.6868737       -2.0692236        2.5063219        1.3419141
  25425.061        1.6868737       -2.0669077        2.5081514        1.3419636
  25425.444        1.6844978       -2.0670019        2.5075994        1.3417600
  25425.768        1.6854488       -2.0679947        2.5065995        1.3415250
  25426.092        1.6863990       -2.0664964        2.5071542        1.3408109
  25426.446        1.6838381       -2.0677891        2.5072747        1.3408109
  25426.800        1.6847873       -2.0690245        2.5070762        1.3410885
  25427.124        1.6859240       -2.0693394        2.5026566        1.3407668
  25427.419        1.6833632       -2.0686099        2.5044569        1.3404750
  25427.772        1.6843129       -2.0698382        2.5062435        1.3407679
  25428.126        1.6838381       -2.0699277        2.5041260        1.3408491
  25428.480        1.6856370       -2.0688645        2.5053439        1.3402606
  25428.775        1.6843129       -2.0695841        2.5058185        1.3406782
  25429.099        1.6838381       -2.0708128        2.5027994        1.3408108
  25429.453        1.6843129       -2.0695189        2.5013757        1.3403825
  25429.777        1.6833632       -2.0706796        2.5017218        1.3406550
  25430.072        1.6833632       -2.0691186        2.5005069        1.3394636
  25430.396        1.6833632       -2.0714843        2.5004210        1.3387014
  25430.720        1.6840220       -2.0713395        2.5020457        1.3389976
  25431.045        1.6814611       -2.0706497        2.5008901        1.3394307
  25431.369        1.6833632       -2.0716687        2.4995108        1.3391298
  25431.693        1.6838381       -2.0714481        2.5038406        1.3387602
  25432.047        1.6808089       -2.0724193        2.5024591        1.3392570
  25432.401        1.6822331       -2.0727001        2.5005094        1.3391948
  25432.725        1.6808089       -2.0714183        2.5049737        1.3391612
  25433.050        1.6838381       -2.0731384        2.5030587        1.3388745
  25433.403        1.6808089       -2.0713507        2.4982240        1.3374694
  25433.728        1.6825930       -2.0720032        2.4996844        1.3374419
  25434.082        1.6828880       -2.0728818        2.5006095        1.3383254
  25434.406        1.6808089       -2.0728949        2.4994581        1.3380845
  25434.789        1.6803337       -2.0715039        2.4998128        1.3380885
  25435.114        1.6803337       -2.0718005        2.4971806        1.3382851
  25435.468        1.6798583       -2.0740775        2.4983600        1.3380922
  25435.822        1.6812839       -2.0732197        2.4999975        1.3373326
  25436.176        1.6792108       -2.0740211        2.4986968        1.3371478
  25436.530        1.6800322       -2.0717005        2.4951764        1.3373601
  25436.854        1.6803337       -2.0738776        2.4982268        1.3369113
  25437.179        1.6812839       -2.0749822        2.4965857        1.3364752
  25437.533        1.6798583       -2.0745003        2.4956070        1.3364972
  25437.857        1.6793827       -2.0752314        2.4941047        1.3364276
  25438.182        1.6808089       -2.0737839        2.4976667        1.3362376
  25438.506        1.6798583       -2.0751195        2.4999882        1.3365753
  25438.831        1.6803337       -2.0754945        2.4982924        1.3359991
  25439.185        1.6793827       -2.0743943        2.4986996        1.3357050
  25439.480        1.6793827       -2.0750936        2.4967176        1.3352506
  25439.804        1.6768349       -2.0754661        2.4949714        1.3349059
  25440.158        1.6798583       -2.0745864        2.4949714        1.3348636
  25440.483        1.6787361       -2.0748604        2.4940596        1.3344309
  25440.778        1.6777860       -2.0758555        2.4943219        1.3346905
  25441.102        1.6793827       -2.0754551        2.4949714        1.3345720
  25441.456        1.6773106       -2.0745545        2.4956180        1.3340841
  25441.781        1.6781238       -2.0748385        2.4953407        1.3336965
  25442.076        1.6768349       -2.0770582        2.4949714        1.3339113
  25442.401        1.6758830       -2.0761408        2.4944135        1.3340423
  25442.755        1.6752447       -2.0758430        2.4894335        1.3337840
  25443.050        1.6777860       -2.0742786        2.4910128        1.3337389
  25443.375        1.6747693       -2.0777940        2.4910284        1.3332906
  25443.699        1.6773106       -2.0765141        2.4909732        1.3334805
  25444.053        1.6763591       -2.0768314        2.4941390        1.3338583
  25444.378        1.6763591       -2.0758041        2.4953224        1.3331198
  25444.673        1.6765242       -2.0763406        2.4942348        1.3328862
  25444.998        1.6752447       -2.0766546        2.4898688        1.3323235
  25445.322        1.6747693       -2.0757793        2.4887758        1.3316764
  25445.618        1.6763591       -2.0785988        2.4929174        1.3316764
  25445.913        1.6738178       -2.0801904        2.4935822        1.3319151
  25446.238        1.6763591       -2.0784694        2.4927577        1.3323180
  25446.562        1.6742936       -2.0786205        2.4929179        1.3322526
  25446.857        1.6749302       -2.0807557        2.4937291        1.3318677
  25447.123        1.6742936       -2.0809296        2.4896992        1.3316764
  25447.448        1.6747693       -2.0785348        2.4883410        1.3319618
  25447.743        1.6742936       -2.0795470        2.4897797        1.3314306
  25448.068        1.6742936       -2.0801559        2.4911902        1.3313368
  25448.334        1.6738178       -2.0787160        2.4893116        1.3314377
  25448.658        1.6733417       -2.0803345        2.4908331        1.3308851
  25448.954        1.6742936       -2.0795576        2.4902669        1.3309120
  25449.249        1.6738178       -2.0796016        2.4872977        1.3305362
  25449.574        1.6734992       -2.0792835        2.4883530        1.3301623
  25449.869        1.6738178       -2.0792461        2.4889039        1.3298909
  25450.194        1.6727098       -2.0788527        2.4910992        1.3297080
  25450.489        1.6738178       -2.0814599        2.4880754        1.3294003
  25450.814        1.6738178       -2.0794229        2.4842553        1.3294444
  25451.139        1.6728654       -2.0804433        2.4863471        1.3296156
  25451.493        1.6733417       -2.0833585        2.4852243        1.3293332
  25451.818        1.6712829       -2.0804222        2.4866343        1.3290589
  25452.113        1.6730218       -2.0804222        2.4886879        1.3289821
  25452.438        1.6728654       -2.0820176        2.4848317        1.3292319
  25452.792        1.6708069       -2.0836468        2.4845166        1.3290986
  25453.117        1.6733417       -2.0814631        2.4834860        1.3287094
  25453.442        1.6712829       -2.0836463        2.4849101        1.3283171
  25453.767        1.6712829       -2.0828003        2.4830009        1.3282776
  25454.151        1.6703306       -2.0817899        2.4823677        1.3284478
  25454.476        1.6692303       -2.0824472        2.4832345        1.3277882
  25454.830        1.6712829       -2.0840215        2.4822200        1.3273867
  25455.185        1.6695249       -2.0832603        2.4858261        1.3276035
  25455.539        1.6717588       -2.0831514        2.4841264        1.3278626
  25455.864        1.6687545       -2.0829830        2.4817417        1.3278202
  25456.219        1.6703306       -2.0831152        2.4843517        1.3270481
  25456.544        1.6682784       -2.0833305        2.4815596        1.3271273
  25456.898        1.6708069       -2.0813910        2.4837943        1.3274848
  25457.223        1.6687545       -2.0828196        2.4828233        1.3262681
  25457.548        1.6682784       -2.0848734        2.4807853        1.3260454
  25457.873        1.6695249       -2.0842665        2.4817261        1.3269268
  25458.228        1.6682784       -2.0835622        2.4819145        1.3266689
  25458.553        1.6687545       -2.0840704        2.4779385        1.3262856
  25458.878        1.6678021       -2.0851557        2.4785853        1.3264846
  25459.173        1.6687545       -2.0857719        2.4809146        1.3268665
  25459.528        1.6673256       -2.0858409        2.4800444        1.3258911
  25459.853        1.6657563       -2.0865779        2.4795108        1.3247954
  25460.149        1.6673256       -2.0851869        2.4811774        1.3248007
  25460.503        1.6690468       -2.0847159        2.4823921        1.3245795
  25460.828        1.6678021       -2.0858562        2.4777688        1.3244430
  25461.153        1.6682784       -2.0851544        2.4777946        1.3252111
  25461.478        1.6682784       -2.0848932        2.4803891        1.3255505
  25461.804        1.6678021       -2.0853997        2.4813693        1.3246746
  25462.158        1.6678021       -2.0852929        2.4776878        1.3238936
  25462.483        1.6652800       -2.0868762        2.4759293        1.3243214
  25462.808        1.6673256       -2.0870545        2.4773234        1.3246418
  25463.163        1.6655550       -2.0863066        2.4794308        1.3242000
  25463.518        1.6648035       -2.0874983        2.4770103        1.3235417
  25463.873        1.6652800       -2.0875648        2.4750446        1.3240475
  25464.198        1.6643268       -2.0876241        2.4753918        1.3239596
  25464.552        1.6648035       -2.0875677        2.4748040        1.3230668
  25464.937        1.6657563       -2.0868131        2.4747842        1.3230668
  25465.262        1.6652800       -2.0878862        2.4767993        1.3234599
  25465.587        1.6643268       -2.0871891        2.4762437        1.3236549
  25465.942        1.6660336       -2.0882233        2.4747533        1.3227786
  25466.297        1.6652800       -2.0885211        2.4747547        1.3227637
  25466.622        1.6652800       -2.0883871        2.4758269        1.3225351
  25466.947        1.6648035       -2.0898064        2.4748247        1.3227188
  25467.272        1.6652800       -2.0895738        2.4742358        1.3228073
  25467.598        1.6633726       -2.0884613        2.4746965        1.3228505
  25467.923        1.6643268       -2.0888529        2.4766084        1.3227431
  25468.248        1.6627643       -2.0887424        2.4753371        1.3218228
  25468.603        1.6639835       -2.0887627        2.4745947        1.3218349
  25468.958        1.6632406       -2.0911939        2.4749137        1.3225350
  25469.254        1.6627643       -2.0898842        2.4716096        1.3216677
  25469.549        1.6627643       -2.0910785        2.4689445        1.3211800
  25469.875        1.6638498       -2.0912213        2.4690746        1.3214581
  25470.230        1.6638498       -2.0913474        2.4727255        1.3210009
  25470.555        1.6618110       -2.0903977        2.4710743        1.3201478
  25470.880        1.6622878       -2.0898792        2.4728128        1.3198235
  25471.206        1.6619395       -2.0916481        2.4752182        1.3199717
  25471.531        1.6622878       -2.0898884        2.4711740        1.3206275
  25471.856        1.6622878       -2.0908138        2.4687696        1.3203875
  25472.152        1.6618110       -2.0907085        2.4693435        1.3197117
  25472.477        1.6618110       -2.0906814        2.4686101        1.3203477
  25472.832        1.6618110       -2.0911939        2.4684201        1.3205434
  25473.158        1.6618110       -2.0914595        2.4694385        1.3191781
  25473.454        1.6618110       -2.0925935        2.4702829        1.3190058
  25473.779        1.6609831       -2.0931473        2.4692537        1.3194954
  25474.105        1.6622878       -2.0931496        2.4651909        1.3194954
  25474.430        1.6613340       -2.0927422        2.4670288        1.3192352
  25474.755        1.6613340       -2.0923579        2.4656707        1.3184486
  25475.081        1.6608568       -2.0908459        2.4659829        1.3183433
  25475.377        1.6603794       -2.0918448        2.4684846        1.3187805
  25475.702        1.6607312       -2.0914841        2.4646389        1.3179539
  25475.998        1.6602549       -2.0932349        2.4678760        1.3179453
  25476.294        1.6593016       -2.0920927        2.4656715        1.3177732
  25476.619        1.6584673       -2.0919916        2.4638047        1.3169529
  25476.915        1.6597784       -2.0934897        2.4637579        1.3164760
  25477.211        1.6593016       -2.0946825        2.4632796        1.3172541
  25477.537        1.6588246       -2.0935486        2.4675355        1.3172810
  25477.833        1.6597784       -2.0939164        2.4659561        1.3167612
  25478.129        1.6583474       -2.0943455        2.4670428        1.3167612
  25478.425        1.6588246       -2.0951532        2.4655362        1.3165007
  25478.720        1.6593016       -2.0942016        2.4637778        1.3164579
  25479.046        1.6575099       -2.0939164        2.4627508        1.3167100
  25479.342        1.6572752       -2.0945143        2.4624663        1.3167612
  25479.638        1.6593016       -2.0956409        2.4629185        1.3167612
  25479.964        1.6577518       -2.0943918        2.4633970        1.3157905
  25480.319        1.6567985       -2.0954798        2.4622751        1.3152871
  25480.615        1.6567985       -2.0956394        2.4626143        1.3149394
  25480.940        1.6567985       -2.0969235        2.4642779        1.3150767
  25481.296        1.6567985       -2.0967665        2.4634142        1.3155175
  25481.621        1.6565516       -2.0970109        2.4620490        1.3152180
  25481.917        1.6583474       -2.0956821        2.4624817        1.3151405
  25482.243        1.6558443       -2.0961536        2.4631358        1.3147874
  25482.598        1.6572752       -2.0978833        2.4625775        1.3142459
  25482.953        1.6563215       -2.0948574        2.4618742        1.3147442
  25483.279        1.6567985       -2.0968235        2.4593507        1.3143335
  25483.605        1.6563215       -2.0967288        2.4582034        1.3142037
  25483.960        1.6558443       -2.0968131        2.4573915        1.3142004
  25484.345        1.6550005       -2.0989134        2.4576921        1.3132958
  25484.700        1.6543016       -2.0981010        2.4581557        1.3126029
  25485.026        1.6543016       -2.0954736        2.4573730        1.3132894
  25485.352        1.6558443       -2.0988049        2.4573346        1.3136499
  25485.707        1.6567985       -2.0991239        2.4575335        1.3129922
  25486.033        1.6558443       -2.0997733        2.4572282        1.3122971
  25486.388        1.6567985       -2.0984470        2.4567069        1.3121121
  25486.743        1.6538246       -2.0964386        2.4582577        1.3128677
  25487.069        1.6529762       -2.0991077        2.4576417        1.3130614
  25487.424        1.6558443       -2.0985797        2.4577506        1.3125044
  25487.721        1.6522877       -2.0979986        2.4577324        1.3118448
  25488.076        1.6538246       -2.0989461        2.4572287        1.3118835
  25488.402        1.6533474       -2.1002518        2.4573603        1.3112873
  25488.728        1.6553668       -2.0986891        2.4568608        1.3117109
  25489.053        1.6533474       -2.0980108        2.4525260        1.3124719
  25489.379        1.6528700       -2.1005689        2.4562079        1.3122546
  25489.705        1.6540422       -2.0994760        2.4580007        1.3111345
  25490.031        1.6543016       -2.1001417        2.4578387        1.3106166
  25490.357        1.6538246       -2.0992032        2.4570958        1.3106998
  25490.683        1.6538246       -2.1007331        2.4571355        1.3107224
  25491.038        1.6533474       -2.1011357        2.4533882        1.3109603
  25491.364        1.6518109       -2.0987732        2.4545534        1.3112208
  25491.690        1.6533474       -2.1017614        2.4533271        1.3111011
  25492.016        1.6528700       -2.1008264        2.4501893        1.3108911
  25492.371        1.6515391       -2.1015687        2.4531764        1.3101734
  25492.727        1.6503793       -2.1021938        2.4536325        1.3094638
  25493.082        1.6528700       -2.1006098        2.4516439        1.3090538
  25493.408        1.6508567       -2.1015646        2.4520419        1.3089534
  25493.764        1.6508567       -2.1024336        2.4545771        1.3087851
  25494.119        1.6508567       -2.1013691        2.4525597        1.3091931
  25494.445        1.6503793       -2.1015655        2.4512984        1.3096674
  25494.830        1.6508567       -2.1029561        2.4526925        1.3084778
  25495.186        1.6503793       -2.1016770        2.4516483        1.3080941
  25495.512        1.6510596       -2.1018137        2.4513104        1.3083418
  25495.838        1.6503793       -2.1029626        2.4519625        1.3082373
  25496.194        1.6508567       -2.1035356        2.4514031        1.3082373
  25496.579        1.6503793       -2.1037038        2.4510051        1.3082373
  25496.905        1.6503793       -2.1047868        2.4513532        1.3082373
  25497.201        1.6499016       -2.1035245        2.4511799        1.3075342
  25497.527        1.6503793       -2.1048118        2.4482136        1.3075934
  25497.883        1.6483723       -2.1043529        2.4492527        1.3073745
  25498.209        1.6494237       -2.1031692        2.4503966        1.3068168
  25498.535        1.6500005       -2.1039633        2.4506553        1.3066634
  25498.832        1.6503793       -2.1061358        2.4512452        1.3064721
  25499.187        1.6478948       -2.1053919        2.4517452        1.3067328
  25499.513        1.6478948       -2.1047635        2.4477812        1.3071304
  25499.839        1.6494237       -2.1052662        2.4453209        1.3068421
  25500.165        1.6489456       -2.1054035        2.4465976        1.3059957
  25500.492        1.6469393       -2.1063509        2.4458924        1.3060379
  25500.847        1.6469393       -2.1045921        2.4481994        1.3065564
  25501.173        1.6485627       -2.1048836        2.4506553        1.3055154
  25501.500        1.6478948       -2.1046516        2.4474703        1.3049707
  25501.826        1.6483723       -2.1049073        2.4448535        1.3051874
  25502.152        1.6458940       -2.1054659        2.4448124        1.3056727
  25502.478        1.6474172       -2.1073205        2.4459919        1.3059944
  25502.804        1.6474172       -2.1066844        2.4425889        1.3052455
  25503.130        1.6454165       -2.1065361        2.4427995        1.3042854
  25503.457        1.6469393       -2.1071629        2.4453694        1.3043991
  25503.753        1.6455923       -2.1079834        2.4453355        1.3044492
  25504.079        1.6469393       -2.1060562        2.4411831        1.3042323
  25504.405        1.6444609       -2.1091229        2.4393013        1.3042323
  25504.732        1.6464611       -2.1068819        2.4433348        1.3042323
  25505.028        1.6444609       -2.1069603        2.4443154        1.3039459
  25505.325        1.6449388       -2.1077675        2.4437210        1.3033157
  25505.651        1.6469393       -2.1068306        2.4452374        1.3033415
  25505.948        1.6444609       -2.1066258        2.4450725        1.3029235
  25506.244        1.6455923       -2.1078518        2.4438358        1.3031707
  25506.541        1.6454165       -2.1081693        2.4415610        1.3033527
  25506.867        1.6449388       -2.1083640        2.4400987        1.3026901
  25507.164        1.6435045       -2.1086168        2.4428069        1.3031160
  25507.460        1.6444609       -2.1094359        2.4443624        1.3032778
  25507.787        1.6439828       -2.1080776        2.4411940        1.3026027
  25508.083        1.6439828       -2.1086179        2.4400997        1.3022131
  25508.380        1.6444609       -2.1082380        2.4384328        1.3016440
  25508.677        1.6431078       -2.1098891        2.4381701        1.3022294
  25509.003        1.6439828       -2.1103703        2.4430475        1.3018986
  25509.329        1.6424667       -2.1098196        2.4442889        1.3011950
  25509.626        1.6424667       -2.1099144        2.4405043        1.3013882
  25509.923        1.6439828       -2.1108535        2.4393027        1.3010805
  25510.249        1.6415106       -2.1101731        2.4391962        1.3013564
  25510.575        1.6419888       -2.1102464        2.4396425        1.3011982
  25510.902        1.6435045       -2.1100654        2.4392735        1.2998399
  25511.258        1.6415888       -2.1107604        2.4400457        1.2999084
  25511.584        1.6415106       -2.1112157        2.4393891        1.3002395
  25511.911        1.6419888       -2.1115186        2.4382372        1.3005011
  25512.267        1.6415106       -2.1088866        2.4387095        1.3009964
  25512.593        1.6419888       -2.1118335        2.4347105        1.3006733
  25512.949        1.6415106       -2.1108976        2.4362061        1.2999818
  25513.276        1.6410323       -2.1100767        2.4360719        1.2994278
  25513.632        1.6410323       -2.1120855        2.4374319        1.2990368
  25513.988        1.6420680       -2.1123331        2.4383575        1.2994716
  25514.314        1.6405537       -2.1114893        2.4353495        1.2997613
  25514.700        1.6410323       -2.1131795        2.4365234        1.2990166
  25515.027        1.6395227       -2.1139416        2.4353273        1.2982249
  25515.353        1.6410323       -2.1135100        2.4363927        1.2982476
  25515.680        1.6410323       -2.1117038        2.4353967        1.2984866
  25516.036        1.6390445       -2.1114472        2.4339476        1.2981247
  25516.392        1.6400006       -2.1126460        2.4367557        1.2985609
  25516.718        1.6391166       -2.1129659        2.4339488        1.2985011
  25517.045        1.6385662       -2.1132299        2.4324394        1.2984055
  25517.401        1.6390445       -2.1145333        2.4324275        1.2984441
  25517.728        1.6385662       -2.1138268        2.4323836        1.2980085
  25518.054        1.6400749       -2.1136627        2.4328629        1.2982688
  25518.381        1.6385662       -2.1140183        2.4336478        1.2984866
  25518.707        1.6380876       -2.1152840        2.4338145        1.2977054
  25519.034        1.6380876       -2.1146043        2.4325672        1.2973384
  25519.331        1.6400006       -2.1131540        2.4323836        1.2975301
  25519.687        1.6376774       -2.1157241        2.4322387        1.2970679
  25520.014        1.6376088       -2.1148468        2.4320783        1.2964978
  25520.340        1.6385662       -2.1149916        2.4289227        1.2967351
  25520.667        1.6361062       -2.1160690        2.4274138        1.2964975
  25520.994        1.6380876       -2.1145020        2.4270277        1.2955623
  25521.380        1.6361062       -2.1135424        2.4293009        1.2958609
  25521.706        1.6385662       -2.1141398        2.4283966        1.2962587
  25522.033        1.6356276       -2.1136992        2.4308802        1.2956131
  25522.389        1.6371297       -2.1147353        2.4317596        1.2947404
  25522.746        1.6366505       -2.1142302        2.4281250        1.2947510
  25523.102        1.6356276       -2.1139578        2.4302567        1.2954637
  25523.399        1.6361062       -2.1162546        2.4320783        1.2951462
  25523.756        1.6356276       -2.1175632        2.4303905        1.2942907
  25524.142        1.6365845       -2.1172986        2.4272143        1.2945119
  25524.498        1.6356276       -2.1166880        2.4264539        1.2947298
  25524.825        1.6361062       -2.1168260        2.4269340        1.2947397
  25525.181        1.6356912       -2.1180208        2.4268140        1.2949788
  25525.538        1.6346697       -2.1196267        2.4272391        1.2945119
  25525.865        1.6336522       -2.1166740        2.4235179        1.2946698
  25526.191        1.6341905       -2.1166156        2.4237395        1.2943510
  25526.548        1.6356276       -2.1176503        2.4268946        1.2935550
  25526.904        1.6356276       -2.1182008        2.4263634        1.2935550
  25527.231        1.6346697       -2.1177573        2.4259737        1.2927968
  25527.528        1.6331736       -2.1169669        2.4261485        1.2932391
  25527.855        1.6342507       -2.1182929        2.4258870        1.2931582
  25528.212        1.6346697       -2.1193850        2.4262810        1.2923463
  25528.538        1.6356276       -2.1185473        2.4228756        1.2918200
  25528.865        1.6336522       -2.1180302        2.4235647        1.2917002
  25529.192        1.6326948       -2.1192993        2.4236565        1.2923689
  25529.519        1.6326948       -2.1187246        2.4243116        1.2920504
  25529.875        1.6331736       -2.1196857        2.4212591        1.2919063
  25530.202        1.6322157       -2.1189190        2.4197673        1.2924690
  25530.500        1.6332891       -2.1180957        2.4240652        1.2923251
  25530.856        1.6322157       -2.1189080        2.4258866        1.2916399
  25531.183        1.6336522       -2.1203024        2.4217282        1.2915932
  25531.510        1.6326948       -2.1203280        2.4234930        1.2911244
  25531.807        1.6326948       -2.1192765        2.4207073        1.2903320
  25532.134        1.6331736       -2.1194091        2.4181046        1.2904274
  25532.491        1.6322157       -2.1201324        2.4200079        1.2903833
  25532.788        1.6317365       -2.1214004        2.4213392        1.2897838
  25533.085        1.6308291       -2.1218115        2.4206428        1.2902880
  25533.442        1.6302468       -2.1194671        2.4203787        1.2902221
  25533.769        1.6322157       -2.1203096        2.4207284        1.2895919
  25534.066        1.6317365       -2.1215457        2.4166881        1.2898525
  25534.393        1.6302468       -2.1225986        2.4171936        1.2898101
  25534.720        1.6297678       -2.1216243        2.4171182        1.2890703
  25535.017        1.6307772       -2.1219170        2.4187572        1.2891648
  25535.315        1.6302468       -2.1205697        2.4197673        1.2893297
  25535.612        1.6288560       -2.1219737        2.4197673        1.2891754
  25535.939        1.6307772       -2.1221738        2.4173374        1.2887424
  25536.236        1.6297678       -2.1216961        2.4187276        1.2890330
  25536.533        1.6292885       -2.1195521        2.4160324        1.2895919
  25536.831        1.6292885       -2.1233804        2.4174226        1.2891111
  25537.158        1.6292885       -2.1224418        2.4177442        1.2881655
  25537.455        1.6288090       -2.1222649        2.4144526        1.2872799
  25537.752        1.6292885       -2.1246717        2.4143321        1.2871569
  25538.050        1.6283292       -2.1245732        2.4151457        1.2876758
  25538.377        1.6288560       -2.1249128        2.4144204        1.2879089
  25538.674        1.6273257       -2.1241021        2.4122903        1.2875888
  25538.972        1.6292885       -2.1242681        2.4133284        1.2876375
  25539.299        1.6292885       -2.1235835        2.4181113        1.2875921
  25539.626        1.6273257       -2.1237136        2.4168768        1.2873752
  25539.953        1.6278493       -2.1234973        2.4179864        1.2865131
  25540.250        1.6278493       -2.1231658        2.4167746        1.2860280
  25540.607        1.6268465       -2.1234738        2.4146969        1.2856972
  25540.964        1.6269311       -2.1254779        2.4136763        1.2861561
  25541.291        1.6288090       -2.1249278        2.4137636        1.2861436
  25541.559        1.6268465       -2.1231004        2.4136337        1.2858589
  25541.916        1.6278048       -2.1254834        2.4139750        1.2858795
  25542.273        1.6263670       -2.1256303        2.4144280        1.2856406
  25542.630        1.6258872       -2.1260804        2.4116093        1.2851158
  25542.957        1.6263670       -2.1260382        2.4096957        1.2851626
  25543.284        1.6263670       -2.1253947        2.4092336        1.2851630
  25543.671        1.6258872       -2.1260328        2.4083732        1.2847370
  25544.028        1.6264493       -2.1256936        2.4126553        1.2850876
  25544.325        1.6258872       -2.1264266        2.4112525        1.2849223
  25544.682        1.6249271       -2.1265991        2.4084541        1.2849209
  25545.039        1.6258872       -2.1269721        2.4096239        1.2847758
  25545.396        1.6244104       -2.1263720        2.4090795        1.2838664
  25545.724        1.6254073       -2.1287377        2.4121083        1.2836921
  25546.051        1.6258872       -2.1255497        2.4107716        1.2834283
  25546.408        1.6268465       -2.1254904        2.4091453        1.2836922
  25546.735        1.6249647       -2.1265232        2.4129059        1.2838308
  25547.063        1.6254073       -2.1286900        2.4108279        1.2834298
  25547.390        1.6234512       -2.1286813        2.4090939        1.2834298
  25547.747        1.6239309       -2.1278092        2.4091895        1.2834298
  25548.045        1.6254073       -2.1285962        2.4078583        1.2829485
  25548.372        1.6244467       -2.1293311        2.4052273        1.2824705
  25548.699        1.6229712       -2.1273223        2.4069427        1.2827097
  25549.056        1.6234512       -2.1285443        2.4088826        1.2826891
  25549.354        1.6225544       -2.1284744        2.4087087        1.2823757
  25549.681        1.6234512       -2.1294087        2.4085337        1.2829063
  25550.009        1.6234512       -2.1282676        2.4085337        1.2825630
  25550.366        1.6210211       -2.1299157        2.4057528        1.2817012
  25550.723        1.6239309       -2.1300545        2.4034620        1.2810910
  25551.051        1.6210211       -2.1292262        2.4045093        1.2811918
  25551.378        1.6224910       -2.1276754        2.4073063        1.2810910
  25551.735        1.6220106       -2.1300956        2.4052987        1.2806297
  25552.063        1.6210772       -2.1308479        2.4039875        1.2802861
  25552.390        1.6224910       -2.1301318        2.4033213        1.2804052
  25552.747        1.6224910       -2.1310688        2.4024388        1.2812202
  25553.104        1.6200609       -2.1297226        2.4056257        1.2809836
  25553.462        1.6220106       -2.1298294        2.4049390        1.2802620
  25553.819        1.6205411       -2.1306290        2.4032977        1.2805019
  25554.176        1.6220106       -2.1308932        2.4031336        1.2807419
[truncated: 74,961 more chars]
